# Supplementary material for: Long-range crossed Andreev reflection in a topological insulator nanowire proximitized by a superconductor
Source: Nat Phys. 2025 Mar 11;21(5):708–15. doi: 10.1038/s41567-025-02806-y (PMC12084150; doi:10.1038/s41567-025-02806-y)
Supplement: Supplementary file 2 — Source data for Supplementary Figs. 2–5 and 7. [file 41567_2025_2806_MOESM2_ESM.zip]

Archive with 22 entries (21 files):
- SupplementaryData/
- SupplementaryData/Figure_S2_plot_dim=2_.txt
- SupplementaryData/Figure_S2_raw_dim=2_.txt
- SupplementaryData/Figure_S3a_plot_dim=2_.txt
- SupplementaryData/Figure_S3a_raw_dim=2_.txt
- SupplementaryData/Figure_S3b_plot_dim=1_.txt
- SupplementaryData/Figure_S3c_1_plot_dim=2_.txt
- SupplementaryData/Figure_S3c_1_raw_dim=2_.txt
- SupplementaryData/Figure_S3c_2_plot_dim=2_.txt
- SupplementaryData/Figure_S3c_2_raw_dim=2_.txt
- SupplementaryData/Figure_S3c_3_plot_dim=2_.txt
- SupplementaryData/Figure_S3c_3_raw_dim=2_.txt
- SupplementaryData/Figure_S3c_4_plot_dim=2_.txt
- SupplementaryData/Figure_S3c_4_raw_dim=2_.txt
- SupplementaryData/Figure_S3c_5_plot_dim=2_.txt
- SupplementaryData/Figure_S3c_5_raw_dim=2_.txt
- SupplementaryData/Figure_S4_plot_dim=2_.txt
- SupplementaryData/Figure_S4_raw_dim=2_.txt
- SupplementaryData/Figure_S5_plot_dim=2_.txt
- SupplementaryData/Figure_S5_raw_dim=2_.txt
- SupplementaryData/Figure_S7_plot_dim=1_.txt
- SupplementaryData/Figure_S7_raw_dim=1_.txt
