# Supplementary material for: Long-range crossed Andreev reflection in a topological insulator nanowire proximitized by a superconductor
Source: Nat Phys. 2025 Mar 11;21(5):708–15. doi: 10.1038/s41567-025-02806-y (PMC12084150; doi:10.1038/s41567-025-02806-y)
Supplement: Supplementary file 2 — Source data for Supplementary Figs. 2–5 and 7. [file 41567_2025_2806_MOESM2_ESM.zip › SupplementaryData/Figure_S2_plot_dim=2_.txt]

B_{//}	V_{g}	G_{LL}^{raw}/G_{0}	G_{bg}/G_{0}	\Delta G_{LL}/G_{0}
0.0	-6.49499999999998	0.3831911267760883	0.37695326617646535	0.006237860599622946
0.0	-6.48999999999998	0.38271789197261497	0.3765383944629498	0.006179497509665177
0.0	-6.48499999999998	0.3833632121591694	0.37601553146343286	0.007347680695736547
0.0	-6.47999999999998	0.3821586144776009	0.3755372961273285	0.006621318350272409
0.0	-6.47499999999998	0.3827609133183852	0.3750959621719431	0.007664951146442112
0.0	-6.46999999999998	0.38147027294527613	0.37452646810450024	0.006943804840775891
0.0	-6.46499999999998	0.38142725159950586	0.3740934710316841	0.007333780567821746
0.0	-6.45999999999998	0.38005056853485614	0.3736348187876109	0.006415749747245236
0.0	-6.45499999999998	0.38009358988062647	0.37319910394573225	0.006894485934894223
0.0	-6.44999999999998	0.3793622270025313	0.37265676760484684	0.006705459397684466
0.0	-6.44499999999998	0.37914712027367975	0.37249261004229983	0.006654510231379918
0.0	-6.43999999999998	0.37880294950751736	0.37187611576191465	0.006926833745602712
0.0	-6.43499999999998	0.3782436720125034	0.37167439833384325	0.00656927367866017
0.0	-6.42999999999998	0.3782006506667331	0.37128004066995746	0.0069206099967756285
0.0	-6.42499999999998	0.3774692877886379	0.371234431268982	0.00623485651965594
0.0	-6.41999999999998	0.3780715866294222	0.3710357070008533	0.007035879628568886
0.0	-6.41499999999998	0.3768239676020834	0.3710373273071943	0.005786640294889123
0.0	-6.40999999999998	0.3772541810597864	0.3710916966547089	0.006162484405077495
0.0	-6.40499999999998	0.37596354068667737	0.37103688240923893	0.004926658277438434
0.0	-6.39999999999998	0.37691001029362403	0.37127763034551226	0.0056323799481117764
0.0	-6.39499999999998	0.376049583378218	0.3714020570600038	0.00464752631821419
0.0	-6.38999999999998	0.37665188221900225	0.37145928989141686	0.005192592327585399
0.0	-6.38499999999998	0.37596354068667737	0.37146723377652785	0.004496306910149517
0.0	-6.37999999999998	0.376049583378218	0.3718066334396834	0.004242949938534579
0.0	-6.37499999999998	0.37630771145283975	0.37199110241822947	0.004316609034610286
0.0	-6.36999999999998	0.3762216687612992	0.3722106968589521	0.004010971902347116
0.0	-6.36499999999998	0.3771251170224756	0.37192486064623903	0.005200256376236556
0.0	-6.35999999999998	0.3765658395274616	0.3720263778640999	0.004539461663361666
0.0	-6.35499999999998	0.3774692877886379	0.37184169773238784	0.005627590056250076
0.0	-6.34999999999998	0.3768239676020834	0.3715711683938556	0.0052527992082277986
0.0	-6.34499999999998	0.37785647990057064	0.3712604702663025	0.006596009634268152
0.0	-6.33999999999998	0.3766088608732319	0.3711751102206836	0.005433750652548308
0.0	-6.33499999999998	0.3774692877886379	0.37119363155207297	0.006275656236564953
0.0	-6.32999999999998	0.37673792491054275	0.37101853833798126	0.005719386572561491
0.0	-6.32499999999998	0.37738324509709736	0.37074044886123186	0.0066427962358655
0.0	-6.31999999999998	0.3762216687612992	0.3707689406386222	0.0054527281226769975
0.0	-6.31499999999998	0.37557634857474465	0.37060103125390004	0.004975317320844608
0.0	-6.30999999999998	0.37123119265194404	0.3696308019418421	0.0016003907101019288
0.0	-6.30499999999998	0.37002659497037554	0.3694090794755676	0.0006175154948079298
0.0	-6.29999999999998	0.36976846689575366	0.36915738379331764	0.0006110831024360164
0.0	-6.29499999999998	0.36912314670919916	0.36891602619052777	0.0002071205186713887
0.0	-6.28999999999998	0.36903710401765855	0.3685337680145283	0.0005033360031302392
0.0	-6.28499999999998	0.3681336557564822	0.3684068439134532	-0.00027318815697097154
0.0	-6.27999999999998	0.36839178383110405	0.36750100815751185	0.0008907756735921923
0.0	-6.27499999999998	0.3688219972888071	0.36699360171752615	0.0018283955712809496
0.0	-6.26999999999998	0.3695963815126725	0.3668597013012183	0.002736680211454179
0.0	-6.26499999999998	0.3686499119057258	0.3670113381716043	0.0016385737341215179
0.0	-6.25999999999998	0.36912314670919916	0.36693317333274383	0.002189973376455323
0.0	-6.25499999999998	0.36852084786841494	0.3662845898236654	0.0022362580447495284
0.0	-6.24999999999998	0.36972544554998343	0.36596672389121204	0.003758721658771391
0.0	-6.24499999999998	0.37041378708230827	0.3655253062660992	0.004888480816209073
0.0	-6.23999999999998	0.3689080399803477	0.3656377194425643	0.003270320537783422
0.0	-6.23499999999998	0.3670151007664544	0.3652383817299716	0.001776719036482799
0.0	-6.22999999999998	0.3670151007664544	0.3652453059845078	0.0017697947819466098
0.0	-6.22499999999998	0.36692905807491377	0.3649274720668942	0.0020015860080195846
0.0	-6.21999999999998	0.36606863115950766	0.3649524808064779	0.0011161503530297545
0.0	-6.21499999999999	0.36615467385104833	0.36472653651437076	0.0014281373366775707
0.0	-6.20999999999999	0.36464892674908767	0.36475779102594336	-0.00010886427685569133
0.0	-6.20499999999999	0.3648210121321689	0.3646066261924917	0.00021438593967720854
0.0	-6.19999999999999	0.3638315211794519	0.364419605773028	-0.0005880845935761214
0.0	-6.19499999999999	0.3648210121321689	0.36414363187240223	0.0006773802597666578
0.0	-6.18999999999999	0.36378849983368156	0.36407035688991757	-0.0002818570562360123
0.0	-6.18499999999999	0.3643047559829252	0.36401660754292453	0.0002881484400006906
0.0	-6.17999999999999	0.36241181676903195	0.3635319589000968	-0.0011201421310648718
0.0	-6.17499999999999	0.3621106673486398	0.36357668189617776	-0.0014660145475379749
0.0	-6.16999999999999	0.36133628312477434	0.36305683197957933	-0.001720548854804993
0.0	-6.16499999999999	0.36116419774169317	0.36288467660677215	-0.0017204788650789782
0.0	-6.15999999999999	0.3607770056297604	0.36230520540214384	-0.0015281997723834428
0.0	-6.15499999999999	0.359443343910881	0.3621461879771989	-0.0027028440663178777
0.0	-6.14999999999999	0.35888406641586706	0.3616715024934619	-0.0027874360775948515
0.0	-6.14499999999999	0.35836781026662345	0.3613757267238769	-0.0030079164572534567
0.0	-6.13999999999999	0.3587550023785562	0.36087596673911515	-0.0021209643605589745
0.0	-6.13499999999999	0.35724925527659557	0.36041247758172845	-0.0031632223051328845
0.0	-6.12999999999999	0.3573352979681362	0.3599208250075661	-0.0025855270394299357
0.0	-6.12499999999999	0.3562167429781083	0.3593982553337212	-0.0031815123556129254
0.0	-6.11999999999999	0.35651789239850046	0.359068988383082	-0.0025510959845815306
0.0	-6.11499999999999	0.35496912395076946	0.3584009063951015	-0.0034317824443320655
0.0	-6.10999999999999	0.3557004868288646	0.35804312483606104	-0.002342638007196418
0.0	-6.10499999999999	0.35445286780152585	0.3575086205339417	-0.003055752732415873
0.0	-6.09999999999999	0.35380754761497135	0.357269415062295	-0.00346186744732363
0.0	-6.09499999999999	0.35299014204533563	0.3567451532714482	-0.003755011226112548
0.0	-6.08999999999999	0.35350639819457924	0.356530012616022	-0.0030236144214427774
0.0	-6.08499999999999	0.3533773341572683	0.35582297396255813	-0.0024456398052898343
0.0	-6.07999999999999	0.3523878432045513	0.35544207142650763	-0.0030542282219563344
0.0	-6.07499999999999	0.3522587791672404	0.3551590644001023	-0.002900285232861899
0.0	-6.06999999999999	0.35109720283144225	0.35489877727428215	-0.0038015744428399056
0.0	-6.06499999999999	0.3522587791672404	0.35455763556150793	-0.0022988563942675233
0.0	-6.05999999999999	0.3520436724383889	0.3541782814753151	-0.002134609036926194
0.0	-6.05499999999999	0.35230180051301074	0.3540959502708604	-0.001794149757849639
0.0	-6.04999999999999	0.35109720283144225	0.3536227733350533	-0.0025255705036110743
0.0	-6.04499999999999	0.352775035316484	0.35336192549521783	-0.0005868901787338121
0.0	-6.03999999999999	0.3520436724383889	0.3529441994036059	-0.0009005269652169745
0.0	-6.03499999999999	0.35131230956029375	0.3527626776582363	-0.0014503680979425781
0.0	-6.02999999999999	0.3489891568886974	0.35238078140124807	-0.0033916245125506506
0.0	-6.02499999999999	0.3490321782344677	0.3522802399569442	-0.003248061722476492
0.0	-6.01999999999999	0.3485159220852241	0.35204335716356217	-0.0035274350783380815
0.0	-6.01499999999999	0.348214772664832	0.35180502369604544	-0.003590251031213465
0.0	-6.00999999999999	0.3489891568886974	0.3512159445406974	-0.002226787651999962
0.0	-6.00499999999999	0.3490321782344677	0.3509520476949496	-0.0019198694604818933
0.0	-5.99999999999999	0.34941937034640047	0.3505186575212486	-0.0010992871748481403
0.0	-5.99499999999999	0.3485159220852241	0.3500238102785047	-0.0015078881932806265
0.0	-5.98999999999999	0.3489461355429271	0.34972488974677385	-0.0007787542038467654
0.0	-5.98499999999999	0.3466229828713308	0.34943948621876103	-0.0028165033474302215
0.0	-5.97999999999999	0.3455474492270732	0.3492230585182892	-0.00367560929121602
0.0	-5.97499999999999	0.3447300436574374	0.3483319539520046	-0.00360191029456719
0.0	-5.96999999999999	0.34451493692858587	0.3478908115560809	-0.003375874627495057
0.0	-5.96499999999999	0.3435684673216392	0.347243539844419	-0.003675072522779821
0.0	-5.95999999999999	0.34262199771469254	0.34710636041684667	-0.004484362702154132
0.0	-5.95499999999999	0.343396381938558	0.3465568205926586	-0.0031604386541005947
0.0	-5.94999999999999	0.34296616848085504	0.3460603410921326	-0.0030941726112775347
0.0	-5.94499999999999	0.3428801257893145	0.34502161304925205	-0.002141487259937569
0.0	-5.93999999999999	0.34133135734158343	0.34446091082001234	-0.0031295534784289147
0.0	-5.93499999999999	0.34025582369732593	0.34393178219018766	-0.0036759584928617306
0.0	-5.92999999999999	0.3394384181276901	0.3432910973740002	-0.003852679246310109
0.0	-5.92499999999999	0.3407290585007992	0.3428336443813777	-0.002104585880578491
0.0	-5.91999999999999	0.338276841791892	0.3420998510781262	-0.0038230092862341913
0.0	-5.91499999999999	0.33788964967995927	0.3414377832986903	-0.0035481336187310197
0.0	-5.90999999999999	0.33672807334416105	0.3409469628238749	-0.004218889479713828
0.0	-5.90499999999999	0.33724432949340466	0.340695848662125	-0.0034515191687203295
0.0	-5.89999999999999	0.33642692392376894	0.3401639863047824	-0.0037370623810134562
0.0	-5.89499999999999	0.3369431800730126	0.33995356483379374	-0.0030103847607811374
0.0	-5.88999999999999	0.3351362835506599	0.33936293324508243	-0.004226649694422546
0.0	-5.88499999999999	0.335867646428755	0.3388930467651424	-0.0030254003363874293
0.0	-5.87999999999999	0.3353083689337411	0.33829726898566753	-0.002988900051926424
0.0	-5.87499999999999	0.33457700605564594	0.33797371495006967	-0.003396708894423728
0.0	-5.86999999999999	0.33496419816757866	0.33771789161367866	-0.0027536934460999918
0.0	-5.86499999999999	0.3359106677745254	0.33756212481670744	-0.0016514570421820585
0.0	-5.85999999999999	0.3378036069884187	0.3373035438138653	0.0005000631745534223
0.0	-5.85499999999999	0.33638390257799866	0.3372711900080577	-0.0008872874300590583
0.0	-5.84999999999999	0.3376315216053374	0.33718154157697466	0.00044998002836271755
0.0	-5.84499999999999	0.33788964967995927	0.33717197950292316	0.0007176701770361116
0.0	-5.83999999999999	0.33750245756802655	0.3372193788034895	0.00028307876453703695
0.0	-5.83499999999999	0.33569556104567383	0.33736958835787545	-0.0016740273122016203
0.0	-5.82999999999999	0.3370292227645532	0.33753295772969305	-0.0005037349651398348
0.0	-5.82499999999999	0.33672807334416105	0.33771013544294964	-0.0009820620987885942
0.0	-5.81999999999999	0.33788964967995927	0.3378060814452728	8.356823468647079e-05
0.0	-5.81499999999999	0.3384489271749732	0.33787668756979583	0.0005722396051773826
0.0	-5.80999999999999	0.34016978100578527	0.33816886753242675	0.002000913473358512
0.0	-5.80499999999999	0.340126759660015	0.3383753400640213	0.0017514195959936751
0.0	-5.79999999999999	0.34047093042617743	0.3386200269455817	0.0018509034805957447
0.0	-5.79499999999999	0.34004071696847443	0.3387990284820912	0.00124168848638323
0.0	-5.78999999999999	0.33879309794113566	0.3390816623420001	-0.0002885644008644439
0.0	-5.78499999999999	0.3398256102396229	0.3392662351283008	0.0005593751113220913
0.0	-5.77999999999999	0.3394384181276901	0.3395339492404518	-9.553111276172643e-05
0.0	-5.77499999999999	0.3408581225381102	0.3399386252240085	0.000919497314101736
0.0	-5.76999999999999	0.3402988450430962	0.3403295746966948	-3.072965359857127e-05
0.0	-5.76499999999999	0.34150344272466465	0.3405708194922105	0.0009326232324541328
0.0	-5.75999999999999	0.34128833599581315	0.3408468405265618	0.00044149546925137395
0.0	-5.75499999999999	0.3427510617520035	0.3411187410255051	0.0016323207264983819
0.0	-5.75	0.34262199771469254	0.34126014477282973	0.0013618529418628067
0.0	-5.745	0.3435684673216392	0.3414548363073253	0.002113631014313888
0.0	-5.74	0.34382659539626104	0.3416030723926407	0.0022235230036203313
0.0	-5.735	0.3441707661624235	0.3417554509701063	0.002415315192317191
0.0	-5.73	0.34451493692858587	0.34192736672784607	0.002587570200739797
0.0	-5.725	0.3444288942370453	0.34223960669794906	0.002189287539096252
0.0	-5.72	0.3451602571151404	0.3423940924480033	0.0027661646671371387
0.0	-5.715	0.3448591076947483	0.3426783964719236	0.002180711222824705
0.0	-5.71	0.3460637053763168	0.3427141485078142	0.0033495568685026345
0.0	-5.705	0.3452032784609108	0.34290969806975613	0.0022935803911546815
0.0	-5.7	0.3465799615255605	0.34302890870272085	0.0035510528228396288
0.0	-5.695	0.3456765132643841	0.3430731213199772	0.0026033919444068965
0.0	-5.69	0.34649391883401987	0.34306584403870005	0.003428074795319813
0.0	-5.685	0.3461497480678574	0.34310733290620077	0.003042415161656653
0.0	-5.68	0.3473543457494259	0.3432250270049982	0.004129318744427735
0.0	-5.675	0.34744038844096653	0.34319042435669495	0.004249964084271585
0.0	-5.67	0.347784559207129	0.3433398696425191	0.0044446895646098605
0.0	-5.665	0.34791362324443986	0.3432661088071397	0.00464751443730016
0.0	-5.66	0.3479996659359805	0.3433664167725565	0.004633249163423947
0.0	-5.655	0.3481717513190617	0.34318552959211057	0.004986221726951123
0.0	-5.65	0.3479996659359805	0.3433321972206568	0.004667468715323697
0.0	-5.645	0.3483868580479132	0.34331405482104704	0.005072803226866152
0.0	-5.64	0.3479996659359805	0.3433157229850397	0.004683942950940767
0.0	-5.635	0.3487310288140756	0.3431419095955904	0.005589119218485206
0.0	-5.63	0.34804268728175075	0.34310330014163276	0.00493938714011799
0.0	-5.625	0.34924728496331925	0.3431524155187696	0.006094869444549622
0.0	-5.62	0.3487310288140756	0.3430728739196856	0.005658154894389977
0.0	-5.615	0.34933332765485986	0.34311273649921464	0.0062205911556452165
0.0	-5.61	0.34924728496331925	0.3430834057541179	0.006163879209201362
0.0	-5.605	0.3499356264956441	0.34342029517252176	0.00651533132312232
0.0	-5.6	0.3498495838041035	0.3435129367190941	0.006336647085009417
0.0	-5.595	0.3501507332244956	0.34389941045708566	0.006251322767409917
0.0	-5.59	0.35058094668219864	0.34399904398000686	0.0065819027021917775
0.0	-5.585	0.35040886129911747	0.3442115865827678	0.006197274716349677
0.0	-5.58	0.351355330906064	0.3442589040737276	0.007096426832336411
0.0	-5.575	0.3508390747568204	0.3442322292450745	0.006606845511745896
0.0	-5.57	0.3521727364756999	0.3442274801445591	0.007945256331140793
0.0	-5.565	0.3516995016722265	0.34417042099071904	0.007529080681507483
0.0	-5.56	0.3526459712791732	0.34460520595619565	0.008040765322977539
0.0	-5.555	0.3522587791672404	0.344917994681585	0.007340784485655394
0.0	-5.55	0.35350639819457924	0.3455880222005749	0.007918375994004356
0.0	-5.545	0.35303316339110585	0.34603733386004426	0.0069958295310615926
0.0	-5.54	0.35346337684880896	0.34685777446380495	0.006605602385004017
0.0	-5.535	0.35350639819457924	0.3472823009613536	0.006224097233225645
0.0	-5.53	0.35393661165228224	0.34819138030926494	0.0057452313430172985
0.0	-5.525	0.35445286780152585	0.3487907598398285	0.00566210796169736
0.0	-5.52	0.35466797453037735	0.349791902077477	0.004876072452900337
0.0	-5.515	0.35492610260499924	0.3505459569189781	0.004380145686021131
0.0	-5.51	0.3541517183811338	0.35121328663331597	0.002938431747817827
0.0	-5.505	0.35509818798808046	0.3514997297783437	0.0035984582097367546
0.0	-5.5	0.35406567568959313	0.3513722241667862	0.0026934515228069222
0.0	-5.49499999999998	0.3481717513190617	0.3511597513989659	-0.002988000079904185
0.0	-5.48999999999998	0.3497635411125629	0.3517810007833612	-0.002017459670798305
0.0	-5.48499999999998	0.34791362324443986	0.3524868122551374	-0.0045731890106975315
0.0	-5.47999999999998	0.3489031141971568	0.35297151675610716	-0.004068402558950357
0.0	-5.47499999999998	0.3489891568886974	0.35355955829052355	-0.00457040140182613
0.0	-5.46999999999998	0.35208669378415924	0.3541495393767207	-0.0020628455925614797
0.0	-5.46499999999998	0.3526029499334029	0.3547085015955945	-0.002105551662191618
0.0	-5.45999999999998	0.35299014204533563	0.35497755262233366	-0.0019874105769980277
0.0	-5.45499999999998	0.3530761847368762	0.35536558281316866	-0.0022893980762924704
0.0	-5.44999999999998	0.35324827011995735	0.35581745061370423	-0.002569180493746881
0.0	-5.44499999999998	0.3541517183811338	0.35638781867702596	-0.0022361002958921627
0.0	-5.43999999999998	0.354754017221918	0.356794809388411	-0.0020407921664929995
0.0	-5.43499999999998	0.35531329471693196	0.357047551811742	-0.0017342570948100655
0.0	-5.42999999999998	0.35673299912735196	0.35730048380222	-0.0005674846748680573
0.0	-5.42499999999998	0.3583247889208531	0.35788811028934975	0.00043667863150337327
0.0	-5.41999999999998	0.35772249008006884	0.3584197415740879	-0.0006972514940190577
0.0	-5.41499999999998	0.35746436200544707	0.3588178575394332	-0.0013534955339861154
0.0	-5.40999999999998	0.3574213406596768	0.35911628601324125	-0.0016949453535644587
0.0	-5.40499999999998	0.3601747067889762	0.35911972800897307	0.0010549787800031019
0.0	-5.39999999999998	0.36254088080634284	0.3595100848645755	0.0030307959417673613
0.0	-5.39499999999998	0.36357339310483017	0.3599890618897736	0.00358433121505658
0.0	-5.38999999999998	0.3634873504132895	0.3604852837392045	0.00300206667408498
0.0	-5.38499999999998	0.36396058521676283	0.36074551783218906	0.0032150673845737776
0.0	-5.37999999999998	0.3645198627117768	0.3609359628589265	0.003583899852850292
0.0	-5.37499999999998	0.3645198627117768	0.3610217211417038	0.003498141570072999
0.0	-5.36999999999998	0.3650791402067907	0.36131933598735033	0.003759804219440388
0.0	-5.36499999999998	0.3648210121321689	0.36202739219304925	0.0027936199391196403
0.0	-5.35999999999998	0.36563841770180466	0.3624860637241119	0.0031523539776927567
0.0	-5.35499999999998	0.36533726828141255	0.36269991130919715	0.002637356972215399
0.0	-5.34999999999998	0.366541865962981	0.36315376867788063	0.0033880972851003666
0.0	-5.34499999999998	0.36615467385104833	0.36379937982848165	0.0023552940225666785
0.0	-5.33999999999998	0.36731625018684644	0.36428582339898663	0.003030426787859808
0.0	-5.33499999999998	0.36692905807491377	0.36479723665221453	0.0021318214226992427
0.0	-5.32999999999998	0.3678325063360901	0.3650206483376836	0.0028118579984064973
0.0	-5.32499999999998	0.36757437826146827	0.3656694345766881	0.0019049436847801693
0.0	-5.31999999999998	0.36852084786841494	0.3664179441343328	0.0021029037340821177
0.0	-5.31499999999998	0.3689940826718883	0.36716242692685896	0.0018316557450293591
0.0	-5.30999999999998	0.3698545095872944	0.36785697223272457	0.0019975373545698116
0.0	-5.30499999999998	0.37062889381115977	0.3685004686016931	0.0021284252094666556
0.0	-5.29999999999998	0.37093004323155193	0.36917474039778464	0.0017553028337672916
0.0	-5.29499999999998	0.37256485437082343	0.3693309721341737	0.003233882236649721
0.0	-5.28999999999998	0.37252183302505315	0.369688554150105	0.002833278874948164
0.0	-5.28499999999998	0.37407060147278404	0.3702285398844858	0.003842061588298251
0.0	-5.27999999999998	0.37437175089317615	0.37116858222806715	0.003203168665109002
0.0	-5.27499999999998	0.37596354068667737	0.3716475838101751	0.004315956876502269
0.0	-5.26999999999998	0.37570541261205553	0.37208508655711964	0.003620326054935896
0.0	-5.26499999999998	0.3772972024055567	0.3727390788576752	0.0045581235478814874
0.0	-5.25999999999998	0.3774692877886379	0.3735936671638909	0.0038756206247470004
0.0	-5.25499999999998	0.37785647990057064	0.37395618585966334	0.003900294040907304
0.0	-5.24999999999998	0.37759835182594886	0.37397075846348754	0.0036275933624613232
0.0	-5.24499999999998	0.3785878427786658	0.3742045543413853	0.00438328843728053
0.0	-5.23999999999998	0.3802226539179373	0.3748685496947759	0.0053541042231614044
0.0	-5.23499999999998	0.38073891006718097	0.3753494968049592	0.005389413262221754
0.0	-5.22999999999998	0.3813412089079652	0.3755664652781848	0.005774743629780366
0.0	-5.22499999999998	0.3811261021791137	0.37548377490859874	0.005642327270514946
0.0	-5.21999999999998	0.3824597638979931	0.375451712442001	0.0070080514559920926
0.0	-5.21499999999999	0.3812981875621949	0.37585883083951127	0.0054393567226836415
0.0	-5.20999999999999	0.3793622270025313	0.37563314239411894	0.0037290846084123697
0.0	-5.20499999999999	0.37501707107973076	0.3753854264286205	-0.0003683553488897373
0.0	-5.19999999999999	0.3819004864029792	0.37505120284249205	0.0068492835604871405
0.0	-5.19499999999999	0.3825458065895337	0.37506058931329966	0.007485217276234024
0.0	-5.18999999999999	0.383019041393007	0.3748142501903819	0.008204791202625128
0.0	-5.18499999999999	0.38220163582337124	0.3751894577742962	0.007012178049075057
0.0	-5.17999999999999	0.3824167425522228	0.37523237136621973	0.007184371186003069
0.0	-5.17499999999999	0.3820725717860603	0.3754121371364135	0.006660434649646774
0.0	-5.16999999999999	0.38151329429104636	0.3747099693092767	0.006803324981769665
0.0	-5.16499999999999	0.3797063977686937	0.3741648653123898	0.005541532456303899
0.0	-5.15999999999999	0.3738985160897028	0.37419440956363237	-0.0002958934739295538
0.0	-5.15499999999999	0.37333923859468887	0.37371992761993206	-0.00038068902524318604
0.0	-5.14999999999999	0.3726078757165937	0.3736407434183714	-0.0010328677017776844
0.0	-5.14499999999999	0.37316715321160765	0.3734910914606207	-0.000323938249013056
0.0	-5.13999999999999	0.3723067262962016	0.3729387547528731	-0.0006320284566714851
0.0	-5.13499999999999	0.3729950678285265	0.3719919033751065	0.001003164453419969
0.0	-5.12999999999999	0.3720916195673501	0.3713032013138435	0.0007884182535066175
0.0	-5.12499999999999	0.372650897062364	0.3708979509573502	0.0017529461050138084
0.0	-5.11999999999999	0.37093004323155193	0.3706137599434712	0.00031628328808075423
0.0	-5.11499999999999	0.37045680842807854	0.37014281964136697	0.00031398878671157204
0.0	-5.10999999999999	0.36968242420421316	0.36998358358310873	-0.00030115937889557687
0.0	-5.10499999999999	0.36912314670919916	0.369062391533752	6.075517544718023e-05
0.0	-5.09999999999999	0.3691661680549695	0.3687076799217157	0.000458488133253776
0.0	-5.09499999999999	0.36839178383110405	0.36771663255472253	0.0006751512763815137
0.0	-5.08999999999999	0.36636978057989983	0.36725356327079656	-0.0008837826908967283
0.0	-5.08499999999999	0.36400360656253317	0.36658972470060663	-0.0025861181380734677
0.0	-5.07999999999999	0.36180951792824767	0.3659100117045557	-0.004100493776308056
0.0	-5.07499999999999	0.36034679217205734	0.3651879093235608	-0.004841117151503482
0.0	-5.06999999999999	0.36073398428399017	0.36461603648913643	-0.003882052205146258
0.0	-5.06499999999999	0.35987355736858406	0.3639768653891897	-0.004103308020605656
0.0	-5.05999999999999	0.3606909629382198	0.36314308954083047	-0.0024521266026106825
0.0	-5.05499999999999	0.3587550023785562	0.3628056790899852	-0.004050676711429002
0.0	-5.04999999999999	0.3586259383412453	0.36208061276095777	-0.003454674419712478
0.0	-5.04499999999999	0.35746436200544707	0.36142072564637934	-0.00395636364093227
0.0	-5.03999999999999	0.35703414854774407	0.36071896756053956	-0.0036848190127954927
0.0	-5.03499999999999	0.3556574654830944	0.36050473646921827	-0.004847270986123864
0.0	-5.02999999999999	0.35462495318460713	0.35998497518795286	-0.005360022003345732
0.0	-5.02499999999999	0.3539796329980526	0.35935175809142117	-0.005372125093368596
0.0	-5.01999999999999	0.3521727364756999	0.3589627675445766	-0.006790031068876712
0.0	-5.01499999999999	0.3516134589806858	0.35841987968211864	-0.006806420701432836
0.0	-5.00999999999999	0.3501077118787253	0.358080178674798	-0.007972466796072719
0.0	-5.00499999999999	0.3501077118787253	0.35760576296483787	-0.007498051086112567
0.0	-4.99999999999999	0.3482577940106023	0.35691232635780806	-0.008654532347205757
0.0	-4.99499999999999	0.34795664459021014	0.3562200272981571	-0.008263382707946965
0.0	-4.98999999999999	0.34623579075939803	0.35564065514050863	-0.0094048643811106
0.0	-4.98499999999999	0.3465799615255605	0.3551580932411002	-0.008578131715539727
0.0	-4.97999999999999	0.3447300436574374	0.3546995722203955	-0.009969528562958074
0.0	-4.97499999999999	0.3442998301997344	0.3540108291869397	-0.009710998987205288
0.0	-4.96999999999999	0.34296616848085504	0.3536254284800733	-0.01065925999921824
0.0	-4.96499999999999	0.3424499123316114	0.3529243778864315	-0.010474465554820123
0.0	-4.95999999999999	0.3415894854162053	0.3524894670362934	-0.010899981620088095
0.0	-4.95499999999999	0.3408151011923399	0.35168682156041603	-0.010871720368076154
0.0	-4.94999999999999	0.340126759660015	0.35103873164044486	-0.010911971980429869
0.0	-4.94499999999999	0.3386640339038247	0.35028956155476154	-0.011625527650936829
0.0	-4.93999999999999	0.33883611928690593	0.3498990370139426	-0.011062917727036659
0.0	-4.93499999999999	0.3370722441103235	0.3493666158676749	-0.01229437175735143
0.0	-4.92999999999999	0.33737339353071566	0.3486176135241337	-0.011244219993418014
0.0	-4.92499999999999	0.33569556104567383	0.34826707122016903	-0.012571510174495204
0.0	-4.91999999999999	0.335437432971052	0.3473198155066991	-0.011882382535647107
0.0	-4.91499999999999	0.33414679259794294	0.3468968573753661	-0.012750064777423131
0.0	-4.90999999999999	0.33449096336410533	0.3459929483951418	-0.011501985031036444
0.0	-4.90499999999999	0.33358751510292894	0.3456611072717341	-0.012073592168805158
0.0	-4.89999999999999	0.33367355779446956	0.3449805719302637	-0.011307014135794158
0.0	-4.89499999999999	0.33277010953329317	0.3444747080565398	-0.011704598523246623
0.0	-4.88999999999999	0.33259802415021206	0.3437153416339161	-0.011117317483704037
0.0	-4.88499999999999	0.33238291742136045	0.3433844702346164	-0.011001552813255933
0.0	-4.87999999999999	0.33152249050595445	0.3426414382641601	-0.011118947758205655
0.0	-4.87499999999999	0.33233989607559017	0.34226797485960325	-0.009928078784013084
0.0	-4.86999999999999	0.3313934264686435	0.34187971513010607	-0.010486288661462562
0.0	-4.86499999999999	0.33208176800096834	0.3411873710959407	-0.009105603094972381
0.0	-4.85999999999999	0.3309632130109405	0.3406529608085985	-0.009689747797658022
0.0	-4.85499999999999	0.33117831973979195	0.34027107859650246	-0.009092758856710514
0.0	-4.84999999999999	0.33001674340399384	0.33976527473635393	-0.009748531332360089
0.0	-4.84499999999999	0.33061904224477806	0.3392105752672125	-0.008591533022434428
0.0	-4.83999999999999	0.3304469568616968	0.3390112964038279	-0.008564339542131094
0.0	-4.83499999999999	0.3304899782074671	0.3381844477481548	-0.007694469540687698
0.0	-4.82999999999999	0.3299307007124532	0.3380611325051885	-0.008130431792735315
0.0	-4.82499999999999	0.330188828787075	0.3375011163305708	-0.007312287543495777
0.0	-4.81999999999999	0.3304899782074671	0.3373379215895871	-0.00684794338211997
0.0	-4.81499999999999	0.3292853805258986	0.3368256396054127	-0.007540259079514056
0.0	-4.80999999999999	0.3304899782074671	0.336457714326373	-0.005967736118905886
0.0	-4.80499999999999	0.32945746590897984	0.33634806481518453	-0.006890598906204692
0.0	-4.79999999999999	0.3302748714786157	0.33607003924601253	-0.005795167767396858
0.0	-4.79499999999999	0.32941444456320956	0.33596624425912763	-0.00655179969591807
0.0	-4.78999999999999	0.3304469568616968	0.33575527538544137	-0.005308318523744582
0.0	-4.78499999999999	0.3292423591801284	0.3358051028767036	-0.006562743696575224
0.0	-4.77999999999999	0.3303178928243859	0.3355884872670438	-0.005270594442657928
0.0	-4.77499999999999	0.3298446580209126	0.33571503339369807	-0.005870375372785452
0.0	-4.76999999999999	0.32932840187166895	0.33530178203871763	-0.005973380167048681
0.0	-4.76499999999999	0.3299307007124532	0.33526754455146845	-0.005336843839015282
0.0	-4.75999999999999	0.33117831973979195	0.33498898931760107	-0.0038106695778091226
0.0	-4.75499999999999	0.33053299955323745	0.33508005249638884	-0.004547052943151386
0.0	-4.75	0.32945746590897984	0.33449036872869764	-0.005032902819717799
0.0	-4.745	0.3304469568616968	0.33442355993091233	-0.003976603069215545
0.0	-4.74	0.3292853805258986	0.33438348782153504	-0.005098107295636423
0.0	-4.735	0.3292853805258986	0.3343068216287654	-0.005021441102866786
0.0	-4.73	0.32812380419010045	0.3341015742906832	-0.005977770100582758
0.0	-4.725	0.3296295512920611	0.33401530013023106	-0.004385748838169945
0.0	-4.72	0.3282958895731817	0.33365995498907913	-0.0053640654158974566
0.0	-4.715	0.3290702737970472	0.33340923592488486	-0.004338962127837687
0.0	-4.71	0.3276935907323974	0.3332886145270648	-0.00559502379466742
0.0	-4.705	0.32700524920007257	0.33313658315716765	-0.0061313339570950864
0.0	-4.7	0.3275215053493163	0.33306088274840595	-0.005539377399089662
0.0	-4.695	0.327908697461249	0.33247447746310127	-0.00456578000185226
0.0	-4.69	0.3276505693866272	0.3325982675929452	-0.004947698206318019
0.0	-4.685	0.3267901424712211	0.33230084362907214	-0.005510701157851017
0.0	-4.68	0.3264459717050586	0.33246896609941107	-0.006022994394352443
0.0	-4.675	0.3266180570881399	0.33172605570136376	-0.005107998613223863
0.0	-4.67	0.3271343132373835	0.3315859689408606	-0.004451655703477109
0.0	-4.665	0.3249832459488684	0.33106435308216775	-0.006081107133299346
0.0	-4.66	0.32485418191155746	0.3310653986844999	-0.006211216772942452
0.0	-4.655	0.3239937549961514	0.33098094834162883	-0.006987193345477427
0.0	-4.65	0.3248111605657871	0.3304740870749584	-0.005662926509171273
0.0	-4.645	0.3232623921180563	0.3302726791629045	-0.007010287044848185
0.0	-4.64	0.3230042640434344	0.32985217555260815	-0.006847911509173743
0.0	-4.635	0.32356354153844835	0.32978170254348604	-0.006218161005037692
0.0	-4.63	0.3239937549961514	0.32949937797888607	-0.005505622982734659
0.0	-4.625	0.3233054134638266	0.3295775371758913	-0.006272123712064703
0.0	-4.62	0.3223159225111096	0.3288168414469897	-0.006500918935880118
0.0	-4.615	0.32222987981956897	0.3285874758150334	-0.006357595995464427
0.0	-4.61	0.32201477309071747	0.3280029399283385	-0.005988166837621045
0.0	-4.605	0.3226170719315017	0.32781901791919127	-0.005201945987689582
0.0	-4.6	0.32132643155839263	0.3275378080906831	-0.00621137653229048
0.0	-4.595	0.32115434617531136	0.32712196544928157	-0.005967619273970215
0.0	-4.59	0.3205520473345272	0.3266797675731989	-0.006127720238671697
0.0	-4.585	0.32201477309071747	0.32640850282675393	-0.004393729736036467
0.0	-4.58	0.32102528213800047	0.32605697079319257	-0.005031688655192101
0.0	-4.575	0.32093923944645986	0.3258046692073509	-0.004865429760891049
0.0	-4.57	0.31999276983951325	0.32558198531603344	-0.005589215476520193
0.0	-4.565	0.320810175409149	0.32514373898432397	-0.004333563575174948
0.0	-4.56	0.320250897914135	0.3247659664327308	-0.004515068518595788
0.0	-4.555	0.3204660046429865	0.32411079341783194	-0.00364478877484542
0.0	-4.55	0.3204660046429865	0.32410794364357115	-0.0036419390005846264
0.0	-4.545	0.3195195350360399	0.3235243406394321	-0.00400480560339217
0.0	-4.54	0.3200788125310539	0.3234900325857513	-0.003411220054697406
0.0	-4.535	0.31960557772758047	0.3230114090672244	-0.00340583133964395
0.0	-4.53	0.3201218338768242	0.3227657356132429	-0.002643901736418708
0.0	-4.525	0.3190893215783369	0.32207567225389944	-0.0029863506755625213
0.0	-4.52	0.31977766311066175	0.3218051419238454	-0.0020274788131836585
0.0	-4.515	0.31878817215794475	0.32136272832466334	-0.002574556166718589
0.0	-4.51	0.31913234292410714	0.32093370613524735	-0.0018013632111402167
0.0	-4.505	0.31870212946640414	0.3206789503274938	-0.0019768208610896343
0.0	-4.5	0.31913234292410714	0.3206835058818661	-0.001551162957758978
0.0	-4.49499999999998	0.32244498654842046	0.31818759736331453	0.004257389185105931
0.0	-4.48999999999998	0.32356354153844835	0.31928340451800735	0.004280137020440999
0.0	-4.48499999999998	0.3253274167150308	0.3202698065541724	0.005057610160858372
0.0	-4.47999999999998	0.3258006515185041	0.32170238145050895	0.00409827006799518
0.0	-4.47499999999998	0.32782265476970834	0.32274454761148946	0.005078107158218881
0.0	-4.46999999999998	0.3285970389935738	0.32385057732381234	0.004746461669761448
0.0	-4.46499999999998	0.33040393551592656	0.32517126379339156	0.005232671722534998
0.0	-4.45999999999998	0.3304899782074671	0.3261313196491933	0.004358658558273831
0.0	-4.45499999999998	0.3322538533840496	0.32726684391999583	0.004987009464053782
0.0	-4.44999999999998	0.33307125895368533	0.3282347720876155	0.004836486866069856
0.0	-4.44499999999998	0.3343618993267944	0.3293987722209092	0.004963127105885201
0.0	-4.43999999999998	0.33474909143872716	0.33016424615598455	0.004584845282742611
0.0	-4.43499999999998	0.33565253969990344	0.3312962633231223	0.004356276376781154
0.0	-4.42999999999998	0.33651296661530955	0.33191582000934355	0.004597146605965996
0.0	-4.42499999999998	0.337287350839175	0.33281980422494745	0.004467546614227547
0.0	-4.41999999999998	0.33870705524959505	0.33343935275755804	0.0052677024920370075
0.0	-4.41499999999998	0.3390942473615277	0.3342419420798671	0.004852305281660585
0.0	-4.40999999999998	0.341116250612732	0.33486346607496875	0.006252784537763234
0.0	-4.40499999999998	0.3419766775281381	0.33554626699513135	0.006430410533006747
0.0	-4.39999999999998	0.34382659539626104	0.3362317849565594	0.007594810439701616
0.0	-4.39499999999998	0.3439126380878017	0.3364929418345816	0.007419696253220087
0.0	-4.38999999999998	0.3455474492270732	0.33723801383129276	0.00830943539578044
0.0	-4.38499999999998	0.3451602571151404	0.3376202029926047	0.007540054122535722
0.0	-4.37999999999998	0.34640787614247925	0.3383238388058641	0.008084037336615169
0.0	-4.37499999999998	0.3468811109459526	0.33852256486985904	0.008358546076093543
0.0	-4.36999999999998	0.34782758055289925	0.33900026520973375	0.008827315343165498
0.0	-4.36499999999998	0.3482577940106023	0.33895761491891047	0.00930017909169184
0.0	-4.35999999999998	0.34812872997329136	0.3391288820933915	0.00899984787989988
0.0	-4.35499999999998	0.3486880074683053	0.33897215543758746	0.009715852030717842
0.0	-4.34999999999998	0.3486880074683053	0.3389987244751399	0.009689282993165405
0.0	-4.34499999999998	0.3485589434309944	0.3385224226863613	0.010036520744633126
0.0	-4.33999999999998	0.34640787614247925	0.3378602910481916	0.008547585094287657
0.0	-4.33499999999998	0.3471822603663447	0.33708370386477104	0.010098556501573652
0.0	-4.32999999999998	0.34602068403054653	0.3361008915962352	0.009919792434311347
0.0	-4.32499999999998	0.3457625559559247	0.33499253920443867	0.010770016751486033
0.0	-4.31999999999998	0.3433103392470174	0.33360675900320147	0.009703580243815957
0.0	-4.31499999999998	0.3420196988739084	0.3321756028515659	0.009844096022342486
0.0	-4.30999999999998	0.33922331139883866	0.32996204288830056	0.009261268510538101
0.0	-4.30499999999998	0.3364699452695393	0.32789828939579524	0.008571655873744033
0.0	-4.29999999999998	0.3332003229909962	0.3258397519523788	0.007360571038617425
0.0	-4.29499999999998	0.33074810628208895	0.3239895946621662	0.006758511619922747
0.0	-4.28999999999998	0.3289412097597363	0.32150583837534075	0.007435371384395539
0.0	-4.28499999999998	0.324940224603098	0.3191190079370256	0.005821216666072437
0.0	-4.27999999999998	0.32154153828724413	0.31631011362986733	0.005231424657376804
0.0	-4.27499999999998	0.317540553130606	0.3137682235314608	0.0037723295991451966
0.0	-4.26999999999998	0.3147011443097659	0.3109706149964756	0.0037305293132903206
0.0	-4.26499999999998	0.3107001591531278	0.30854112623442237	0.0021590329187054502
0.0	-4.25999999999998	0.30824794244422055	0.30620292070759925	0.0020450217366212997
0.0	-4.25499999999998	0.30717240879996294	0.30374529670193173	0.003427112098031204
0.0	-4.24999999999998	0.3050643628572181	0.30127586643355364	0.003788496423664467
0.0	-4.24499999999998	0.3010203563548096	0.2988650487915247	0.002155307563284914
0.0	-4.23999999999998	0.2972774992727933	0.2965272856308795	0.0007502136419137995
0.0	-4.23499999999998	0.2947822612181157	0.29436611353455566	0.00041614768356001974
0.0	-4.22999999999998	0.2918137883599648	0.2927394198271379	-0.0009256314671731158
0.0	-4.22499999999998	0.2889743795391248	0.29099880547478524	-0.0020244259356604344
0.0	-4.21999999999998	0.28518850111133814	0.289762139691028	-0.004573638579689843
0.0	-4.21499999999999	0.28161772941240304	0.28864099331191867	-0.0070232638995156305
0.0	-4.20999999999999	0.2799829182731315	0.28800448377495447	-0.00802156550182298
0.0	-4.20499999999999	0.2802410463477533	0.2872870928404745	-0.00704604649272117
0.0	-4.19999999999999	0.27877832059156304	0.2872524628477835	-0.008474142256220452
0.0	-4.19499999999999	0.27907947001195516	0.28684495877740024	-0.007765488765445083
0.0	-4.18999999999999	0.27800393636769755	0.2870056955842131	-0.009001759216515581
0.0	-4.18499999999999	0.27856321386271155	0.28738768700057216	-0.008824473137860611
0.0	-4.17999999999999	0.27899342732041454	0.2878802896177531	-0.008886862297338538
0.0	-4.17499999999999	0.2799829182731315	0.2882767300869386	-0.008293811813807117
0.0	-4.16999999999999	0.2810584519173891	0.2887667540427901	-0.007708302125401023
0.0	-4.16499999999999	0.28200492152433576	0.2895078957326555	-0.007502974208319746
0.0	-4.15999999999999	0.2833816045889854	0.2902459305553546	-0.006864325966369156
0.0	-4.15499999999999	0.28467224496209453	0.2910430901918526	-0.00637084522975806
0.0	-4.14999999999999	0.28656518417598786	0.2915621637542915	-0.00499697957830364
0.0	-4.14499999999999	0.2873395683998533	0.2925118078695118	-0.005172239469658502
0.0	-4.13999999999999	0.2892755289595169	0.29308877873023204	-0.0038132497707151214
0.0	-4.13499999999999	0.289146464922206	0.2938893009692497	-0.004742836047043675
0.0	-4.12999999999999	0.2894045929968278	0.29440621956938207	-0.005001626572554263
0.0	-4.12499999999999	0.28931855030528725	0.2952151984467383	-0.005896648141451077
0.0	-4.11999999999999	0.2943090264146424	0.2957176502477799	-0.0014086238331375012
0.0	-4.11499999999999	0.294825282563886	0.29646841463453044	-0.0016431320706444263
0.0	-4.10999999999999	0.29564268813352174	0.29705348099026074	-0.0014107928567390071
0.0	-4.10499999999999	0.2965461363946981	0.2976273889311191	-0.0010812525364209957
0.0	-4.09999999999999	0.2974065633101042	0.29836857727631627	-0.0009620139662120941
0.0	-4.09499999999999	0.29813792618819934	0.299011201642261	-0.0008732754540616838
0.0	-4.08999999999999	0.29826699022551023	0.2994376337710929	-0.0011706435455826614
0.0	-4.08499999999999	0.29843907560859145	0.2999182975385148	-0.0014792219299233356
0.0	-4.07999999999999	0.29787979811357757	0.30082440969002505	-0.0029446115764474867
0.0	-4.07499999999999	0.2984820969543618	0.3010796523835909	-0.002597555429229126
0.0	-4.06999999999999	0.29882626772052423	0.3019063666048817	-0.0030800988843574517
0.0	-4.06499999999999	0.3025261034567702	0.3020420993489445	0.00048400410782573067
0.0	-4.05999999999999	0.30226797538214845	0.3024855404724331	-0.00021756509028464377
0.0	-4.05499999999999	0.3022249540363781	0.30245289533377856	-0.00022794129740044689
0.0	-4.04999999999999	0.3013645271209721	0.3025512557799722	-0.0011867286590001025
0.0	-4.04499999999999	0.30119244173789084	0.3027075473818886	-0.0015151056439977606
0.0	-4.03999999999999	0.29998784405632234	0.30245198143478286	-0.002464137378460518
0.0	-4.03499999999999	0.29861116099167273	0.30201029429564313	-0.003399133303970403
0.0	-4.02999999999999	0.29770771273049634	0.30137365023625995	-0.0036659375057636057
0.0	-4.02499999999999	0.29646009370315757	0.30079978027620713	-0.0043396865730495615
0.0	-4.01999999999999	0.29521247467581874	0.29989783088709715	-0.004685356211278413
0.0	-4.01499999999999	0.29314745007884424	0.2996689919221816	-0.006521541843337364
0.0	-4.00999999999999	0.2925021298922897	0.29915703846122976	-0.006654908568940077
0.0	-4.00499999999999	0.29056616933262597	0.29869720828657853	-0.008131038953952563
0.0	-3.99999999999999	0.2899638704918418	0.29726924587708325	-0.007305375385241453
0.0	-3.99499999999999	0.28819999531525936	0.2967747355756458	-0.00857474026038646
0.0	-3.98999999999999	0.2877267605117861	0.29651342955915344	-0.008786669047367357
0.0	-3.98499999999999	0.286436120138677	0.2970262864972066	-0.010590166358529607
0.0	-3.97999999999999	0.2863070561013661	0.2973202251636914	-0.011013169062325301
0.0	-3.97499999999999	0.2863070561013661	0.29790454713409703	-0.011597491032730944
0.0	-3.96999999999999	0.28678029090483936	0.29965695186476626	-0.0128766609599269
0.0	-3.96499999999999	0.28716748301677214	0.3012687407339633	-0.014101257717191173
0.0	-3.95999999999999	0.2874256110913939	0.30204844004097414	-0.014622828949580224
0.0	-3.95499999999999	0.2885871874271921	0.3029544200920317	-0.014367232664839635
0.0	-3.94999999999999	0.28944761434259814	0.3037292116074214	-0.014281597264823254
0.0	-3.94499999999999	0.2917277456684242	0.30492989677088134	-0.01320215110245715
0.0	-3.93999999999999	0.2935346421907769	0.30778069937118413	-0.014246057180407223
0.0	-3.93499999999999	0.2996006519443896	0.3099090611412099	-0.0103084091968203
0.0	-3.92999999999999	0.303773722484109	0.31252582912531834	-0.008752106641209345
0.0	-3.92499999999999	0.305193426894529	0.31493902099284854	-0.009745594098319543
0.0	-3.91999999999999	0.3060108324641648	0.31733665484738843	-0.01132582238322366
0.0	-3.91499999999999	0.30682823803380055	0.3193963516159702	-0.012568113582169638
0.0	-3.90999999999999	0.30562364035223205	0.321896540262111	-0.016272899909878957
0.0	-3.90499999999999	0.30824794244422055	0.3246350344636134	-0.016387092019392868
0.0	-3.89999999999999	0.3115605860685339	0.3271721065790248	-0.015611520510490917
0.0	-3.89499999999999	0.3144430162351442	0.3300345964647339	-0.015591580229589674
0.0	-3.88999999999999	0.31672314756097025	0.33257798211138334	-0.01585483455041309
0.0	-3.88499999999999	0.3195625563818102	0.3358468800483942	-0.016284323666584
0.0	-3.87999999999999	0.3233054134638266	0.3385368774915808	-0.015231464027754216
0.0	-3.87499999999999	0.32614482228466657	0.3414824270486495	-0.015337604763982937
0.0	-3.86999999999999	0.33023185013284534	0.3440197857882115	-0.01378793565536618
0.0	-3.86499999999999	0.33272708818752295	0.34755319350216723	-0.014826105314644289
0.0	-3.85999999999999	0.33638390257799866	0.3497946592100748	-0.013410756632076137
0.0	-3.85499999999999	0.33862101255805444	0.3530975160288925	-0.014476503470838065
0.0	-3.84999999999999	0.34262199771469254	0.3557838268001177	-0.01316182908542518
0.0	-3.84499999999999	0.3450742144235998	0.35795400786383597	-0.012879793440236154
0.0	-3.83999999999999	0.348644986122535	0.35958713675405823	-0.010942150631523206
0.0	-3.83499999999999	0.3502367759160362	0.3610613082115204	-0.01082453229548419
0.0	-3.82999999999999	0.35329129146572774	0.3626371823338827	-0.00934589086815496
0.0	-3.82499999999999	0.3560876789407974	0.36343807181550875	-0.007350392874711342
0.0	-3.81999999999999	0.357593426042758	0.3644423488044179	-0.006848922761659881
0.0	-3.81499999999999	0.3606909629382198	0.36471172120130546	-0.0040207582630856775
0.0	-3.80999999999999	0.36206764600286956	0.3657294094164075	-0.003661763413537966
0.0	-3.80499999999999	0.363702457142141	0.3657377943428126	-0.0020353372006716164
0.0	-3.79999999999999	0.3640896492540737	0.3665510853322137	-0.002461436078139978
0.0	-3.79499999999999	0.3670151007664544	0.36627468743720526	0.0007404133292491233
0.0	-3.78999999999999	0.36778948499031977	0.36638146285729417	0.0014080221330255993
0.0	-3.78499999999999	0.3695533601669022	0.36628154228828463	0.0032718178786175778
0.0	-3.77999999999999	0.3690801253634289	0.3664879411519899	0.002592184211438975
0.0	-3.77499999999999	0.37067191515693015	0.3662891333566947	0.004382781800235436
0.0	-3.76999999999999	0.3721776622588907	0.3663419381873826	0.005835724071508119
0.0	-3.76499999999999	0.3732531959031483	0.3661262667640884	0.007126929139059934
0.0	-3.75999999999999	0.3737264307066216	0.36592262182001617	0.007803808886605423
0.0	-3.75499999999999	0.3747589430051088	0.3661772932907925	0.008581649714316297
0.0	-3.74999999999999	0.3752751991543525	0.36550866488030814	0.009766534274044336
0.0	-3.74499999999999	0.3748880070424198	0.36543689517573164	0.009451111866688178
0.0	-3.73999999999999	0.3758344766493664	0.3648983482015068	0.010936128447859628
0.0	-3.73499999999999	0.3751461351170416	0.3648121037209149	0.010334031396126708
0.0	-3.72999999999999	0.37549030588320403	0.3640537668016213	0.011436539081582708
0.0	-3.725	0.3743287295474058	0.36386356863397773	0.010465160913428084
0.0	-3.72	0.3747589430051088	0.3629437080854126	0.011815234919696216
0.0	-3.715	0.3732531959031483	0.3624698784942082	0.010783317408940118
0.0	-3.71	0.3738985160897028	0.3616283403010018	0.012270175788700988
0.0	-3.705	0.372650897062364	0.3611044455341538	0.011546451528210211
0.0	-3.7	0.371661406109647	0.3604645847354639	0.011196821374183097
0.0	-3.695	0.37080097919424104	0.3595697288058833	0.01123125038835776
0.0	-3.69	0.3698975309330646	0.3588008817917137	0.01109664914135089
0.0	-3.685	0.3688650186345773	0.35762110130190455	0.01124391733267277
0.0	-3.68	0.36735927153261677	0.35695605824558496	0.01040321328703181
0.0	-3.675	0.3672302074953059	0.35584701546025327	0.011383192035052614
0.0	-3.67	0.3657244603933452	0.35525821155783116	0.010466248835514058
0.0	-3.665	0.36546633231872344	0.35397853815378844	0.011487794164935006
0.0	-3.66	0.36378849983368156	0.35333974491446357	0.010448754919217984
0.0	-3.655	0.3638315211794519	0.3521624147407709	0.011669106438680965
0.0	-3.65	0.36271296618942406	0.351642975721628	0.011069990467796054
0.0	-3.645	0.3619816033113289	0.35064729496335545	0.011334308347973443
0.0	-3.64	0.3616804538909367	0.34984136309304065	0.011839090797896079
0.0	-3.635	0.36159441119939617	0.34915742344042844	0.012436987758967732
0.0	-3.63	0.3603037708262871	0.34858571045357334	0.011718060372713779
0.0	-3.625	0.35884104507009684	0.3480697615527974	0.010771283517299446
0.0	-3.62	0.35879802372432645	0.34777013855781513	0.01102788516651132
0.0	-3.615	0.3571201912392847	0.348188856272336	0.0089313349669487
0.0	-3.61	0.35729227662236585	0.34748956587783436	0.009802710744531484
0.0	-3.605	0.35699112720197373	0.3474363718243522	0.009554755377621515
0.0	-3.6	0.35772249008006884	0.34716790745037274	0.010554582629696108
0.0	-3.595	0.35496912395076946	0.3473248216151844	0.0076443023355850515
0.0	-3.59	0.35557142279155374	0.34692423424881547	0.008647188542738271
0.0	-3.585	0.35531329471693196	0.347392462489707	0.00792083222722495
0.0	-3.58	0.35686206316466285	0.34792411329711304	0.00893794986754981
0.0	-3.575	0.35591559355771624	0.3485692638695089	0.007346329688207309
0.0	-3.57	0.35716321258505496	0.3488897210287304	0.008273491556324564
0.0	-3.565	0.35582955086617557	0.3496164525164077	0.006213098349767854
0.0	-3.56	0.35591559355771624	0.35048032750890024	0.005435266048816001
0.0	-3.555	0.3563027856696489	0.3507716674509843	0.005531118218664588
0.0	-3.55	0.3565609137442707	0.3516980391543469	0.0048628745899237935
0.0	-3.545	0.3575073833512174	0.35236134610868414	0.0051460372425332634
0.0	-3.54	0.3581096821920016	0.35359388769849737	0.004515794493504255
0.0	-3.535	0.3605188775551386	0.3540074314338351	0.006511446121303499
0.0	-3.53	0.3606049202466792	0.3551875332736165	0.0054173869730626545
0.0	-3.525	0.3601747067889762	0.3555668035891444	0.0046079031998317865
0.0	-3.52	0.35918521583625923	0.3565799981978865	0.0026052176383727366
0.0	-3.515	0.36021772813474645	0.35715242959576105	0.003065298538985406
0.0	-3.51	0.3601747067889762	0.3581341443574773	0.00204056243149886
0.0	-3.505	0.3616804538909367	0.358415383457596	0.003265070433340733
0.0	-3.5	0.3614653471620852	0.35844801065216964	0.0030173365099155913
0.0	-3.49499999999998	0.37093004323155193	0.3680620542232528	0.0028679890082991544
0.0	-3.48999999999998	0.3708870218857816	0.36814954978645004	0.0027374720993315615
0.0	-3.48499999999998	0.37200557687580954	0.3691940564694182	0.0028115204063913213
0.0	-3.47999999999998	0.37204859822157976	0.36899441849897097	0.0030541797226087963
0.0	-3.47499999999998	0.37282298244544526	0.3699471676325277	0.002875814812917543
0.0	-3.46999999999998	0.3726939184081344	0.36993922815907526	0.0027546902490591108
0.0	-3.46499999999998	0.37286600379121554	0.3699865997421382	0.0028794040490773276
0.0	-3.45999999999998	0.373081110520067	0.3700660378788254	0.0030150726412415674
0.0	-3.45499999999998	0.3720916195673501	0.37056060163291415	0.001531017934435941
0.0	-3.44999999999998	0.3735973666693107	0.37020264286127147	0.003394723808039235
0.0	-3.44499999999998	0.3729520464827561	0.36975955983183534	0.003192486650920756
0.0	-3.43999999999998	0.3721776622588907	0.3694969929718388	0.0026806692870519067
0.0	-3.43499999999998	0.3710591072688628	0.3690201163327673	0.002038990936095497
0.0	-3.42999999999998	0.3724357903335125	0.3690499438058885	0.00338584652762397
0.0	-3.42499999999998	0.370370765736538	0.3684759721491654	0.0018947935873726007
0.0	-3.41999999999998	0.37204859822157976	0.36798012084158377	0.004068477379995994
0.0	-3.41499999999998	0.37041378708230827	0.3664164245695368	0.003997362512771441
0.0	-3.40999999999998	0.37062889381115977	0.3662112766163306	0.004417617194829138
0.0	-3.40499999999998	0.3698114882415241	0.36538136116998116	0.004430127071542944
0.0	-3.39999999999998	0.3701126376619161	0.365273755923864	0.004838881738052081
0.0	-3.39499999999998	0.368951061326118	0.36463313496168287	0.004317926364435121
0.0	-3.38999999999998	0.3686499119057258	0.3638538160535679	0.0047960958521579
0.0	-3.38499999999998	0.36860689055995555	0.3631816254862633	0.005425265073692231
0.0	-3.37999999999998	0.3683057411395634	0.3625382568261824	0.005767484313380977
0.0	-3.37499999999998	0.3683057411395634	0.3619608987956235	0.006344842343939894
0.0	-3.36999999999998	0.3676173996072386	0.36104867667063795	0.006568722936600657
0.0	-3.36499999999998	0.36877897594303677	0.36081114536541214	0.007967830577624624
0.0	-3.35999999999998	0.3667139513460622	0.359414526131172	0.007299425214890243
0.0	-3.35499999999998	0.3683057411395634	0.35865911473031886	0.009646626409244519
0.0	-3.34999999999998	0.3667569726918325	0.3580442670439167	0.00871270564791582
0.0	-3.34499999999998	0.3667139513460622	0.3590938295824457	0.007620121763616539
0.0	-3.33999999999998	0.36353037175905983	0.35726211685046494	0.006268254908594895
0.0	-3.33499999999998	0.36335828637597856	0.35683624378980977	0.006522042586168786
0.0	-3.32999999999998	0.3636594357963707	0.3569195749058456	0.00673986089052514
0.0	-3.32499999999998	0.36688603672914344	0.356262453142251	0.010623583586892416
0.0	-3.31999999999998	0.3677464636445495	0.35532200779155243	0.012424455852997063
0.0	-3.31499999999998	0.36615467385104833	0.3556930948978327	0.010461578953215644
0.0	-3.30999999999998	0.366541865962981	0.356014589278122	0.010527276684858977
0.0	-3.30499999999998	0.36563841770180466	0.3550106500477019	0.010627767654102782
0.0	-3.29999999999998	0.36447684136600644	0.3551850727248087	0.00929176864119774
0.0	-3.29499999999998	0.36374547848791133	0.3545982356263762	0.009147242861535121
0.0	-3.28999999999998	0.36464892674908767	0.3551583021445469	0.009490624604540754
0.0	-3.28499999999998	0.3614653471620852	0.35396387989625805	0.0075014672658271775
0.0	-3.27999999999998	0.3645628840575471	0.3535729359148188	0.0109899481427283
0.0	-3.27499999999998	0.3643907986744659	0.35332383788759947	0.01106696078686642
0.0	-3.26999999999998	0.36073398428399017	0.35323574907417044	0.007498235209819737
0.0	-3.26499999999998	0.35772249008006884	0.3520049414331755	0.005717548646893333
0.0	-3.25999999999998	0.3581096821920016	0.35186124278903297	0.006248439402968653
0.0	-3.25499999999998	0.35643184970695985	0.351640055819548	0.004791793887411855
0.0	-3.24999999999998	0.3556574654830944	0.35178296456287267	0.003874500920221735
0.0	-3.24499999999998	0.3550121452965398	0.3512656413722483	0.003746503924291489
0.0	-3.23999999999998	0.3542807824184447	0.3510477601034819	0.003233022314962808
0.0	-3.23499999999998	0.354323803764215	0.3508216282439862	0.0035021755202288007
0.0	-3.22999999999998	0.35350639819457924	0.35065720094180336	0.0028491972527758813
0.0	-3.22499999999998	0.35342035550303863	0.35061257101469945	0.0028077844883391823
0.0	-3.21999999999998	0.3521727364756999	0.3504411259451868	0.001731610530513128
0.0	-3.21499999999998	0.3527320139707138	0.3505640317950519	0.0021679821756618867
0.0	-3.20999999999998	0.3520436724383889	0.35025479690946565	0.0017888755289232616
0.0	-3.20499999999998	0.3527320139707138	0.3507443720398277	0.001987641930886075
0.0	-3.19999999999998	0.35131230956029375	0.35040698176404866	0.0009053277962450812
0.0	-3.19499999999999	0.352775035316484	0.3508244503570159	0.0019505849594680935
0.0	-3.18999999999999	0.3521297151299296	0.35085252995256805	0.0012771851773615284
0.0	-3.18499999999999	0.3522587791672404	0.3515740354000619	0.0006847437671785306
0.0	-3.17999999999999	0.3523878432045513	0.3514332203122171	0.0009546228923342226
0.0	-3.17499999999999	0.35342035550303863	0.35212709913338774	0.0012932563696508859
0.0	-3.16999999999999	0.353334312811498	0.3523975010613514	0.0009368117501465933
0.0	-3.16499999999999	0.35329129146572774	0.3529008248629385	0.00039046660278924117
0.0	-3.15999999999999	0.35380754761497135	0.3538136536107635	-6.105995792149432e-06
0.0	-3.15499999999999	0.353334312811498	0.3540552535892073	-0.0007209407777092891
0.0	-3.14999999999999	0.35419473972690413	0.35443112566000784	-0.00023638593310371103
0.0	-3.14499999999999	0.3536784835776604	0.35446952759808154	-0.0007910440204211278
0.0	-3.13999999999999	0.35518423067962107	0.35510181328865803	8.241739096304102e-05
0.0	-3.13499999999999	0.354323803764215	0.35535485630868524	-0.0010310525444702234
0.0	-3.12999999999999	0.3550551666423102	0.3563279764705738	-0.0012728098282636102
0.0	-3.12499999999999	0.35419473972690413	0.3564162466122508	-0.002221506885346669
0.0	-3.11999999999999	0.3551412093338507	0.35750393555377674	-0.002362726219926059
0.0	-3.11499999999999	0.354754017221918	0.35773638387357126	-0.0029823666516532454
0.0	-3.10999999999999	0.35578652952040524	0.35860835077888903	-0.002821821258483792
0.0	-3.10499999999999	0.35557142279155374	0.3589195962363883	-0.003348173444834568
0.0	-3.09999999999999	0.35595861490348646	0.35935333992202845	-0.0033947250185419886
0.0	-3.09499999999999	0.35604465759502707	0.36000096420359257	-0.003956306608565496
0.0	-3.08999999999999	0.3560016362492568	0.36041706551038705	-0.004415429261130255
0.0	-3.08499999999999	0.35651789239850046	0.3611058206011093	-0.0045879282026088375
0.0	-3.07999999999999	0.356603935090041	0.3613871130255666	-0.004783177935525573
0.0	-3.07499999999999	0.3576794687342987	0.36237811993139973	-0.004698651197101056
0.0	-3.06999999999999	0.35746436200544707	0.3629785408447874	-0.005514178839340356
0.0	-3.06499999999999	0.35879802372432645	0.3642915431325204	-0.005493519408193925
0.0	-3.05999999999999	0.3583247889208531	0.36442708151476877	-0.006102292593915648
0.0	-3.05499999999999	0.359443343910881	0.36529250934752533	-0.005849165436644321
0.0	-3.04999999999999	0.3592282371820295	0.36536733703824853	-0.006139099856219021
0.0	-3.04499999999999	0.36038981351782773	0.3658256918745567	-0.005435878356728985
0.0	-3.03999999999999	0.3603037708262871	0.3655952808018052	-0.005291509975518083
0.0	-3.03499999999999	0.360863048321301	0.3660422765483054	-0.0051792282270043954
0.0	-3.02999999999999	0.360863048321301	0.36637805954531905	-0.0055150112240180404
0.0	-3.02499999999999	0.36120721908746345	0.3667762727554148	-0.005569053667951351
0.0	-3.01999999999999	0.36249785946057256	0.3671272490712594	-0.004629389610686818
0.0	-3.01499999999999	0.3615083685078556	0.3670652632812158	-0.005556894773360188
0.0	-3.00999999999999	0.3619385819655586	0.3675798222577281	-0.005641240292169503
0.0	-3.00499999999999	0.3614653471620852	0.367623753248983	-0.006158406086897772
0.0	-2.99999999999999	0.3622397313859507	0.36806790189932415	-0.005828170513373421
0.0	-2.99499999999999	0.3615513898536259	0.3679226249184148	-0.006371235064788927
0.0	-2.98999999999999	0.36241181676903195	0.36850690855596746	-0.006095091786935514
0.0	-2.98499999999999	0.3617234752367071	0.3683375448867226	-0.006614069650015486
0.0	-2.97999999999999	0.3627559875351944	0.3688981849742887	-0.006142197439094332
0.0	-2.97499999999999	0.3621967100401804	0.3686582651233346	-0.0064615550831542135
0.0	-2.96999999999999	0.3626699448436538	0.3690258341050758	-0.006355889261421999
0.0	-2.96499999999999	0.3623687954232616	0.36895118524351495	-0.0065823898202533315
0.0	-2.95999999999999	0.3626699448436538	0.36908324635979883	-0.0064133015161450535
0.0	-2.95499999999999	0.3627559875351944	0.36907587923572777	-0.0063198917005333755
0.0	-2.94999999999999	0.36249785946057256	0.36924591727958356	-0.006748057819011
0.0	-2.94499999999999	0.3626699448436538	0.36937575950985835	-0.006705814666204568
0.0	-2.93999999999999	0.361852539274018	0.36900137802029526	-0.007148838746277253
0.0	-2.93499999999999	0.36228275273172106	0.36891416401009824	-0.006631411278377186
0.0	-2.92999999999999	0.36133628312477434	0.3682834064521893	-0.0069471233274149835
0.0	-2.92499999999999	0.3619385819655586	0.36819721410258177	-0.006258632137023157
0.0	-2.91999999999999	0.36073398428399017	0.36762754644474205	-0.006893562160751876
0.0	-2.91499999999999	0.3610351337043822	0.36759525447281505	-0.00656012076843282
0.0	-2.90999999999999	0.35991657871435434	0.3665183420512642	-0.006601763336909872
0.0	-2.90499999999999	0.35991657871435434	0.3662129902640657	-0.006296411549711334
0.0	-2.89999999999999	0.3589701091074077	0.3653314837179707	-0.00636137461056302
0.0	-2.89499999999999	0.35884104507009684	0.3649808497263739	-0.006139804656277059
0.0	-2.88999999999999	0.3584108316123938	0.3643173352672972	-0.005906503654903417
0.0	-2.88499999999999	0.35785155411737984	0.36382257980966476	-0.005971025692284915
0.0	-2.87999999999999	0.35746436200544707	0.362946015938176	-0.005481653932728925
0.0	-2.87499999999999	0.35664695643581135	0.36155590975653806	-0.004908953320726717
0.0	-2.86999999999999	0.3572062339308253	0.3609769673872263	-0.0037707334564009987
0.0	-2.86499999999999	0.3563888283611895	0.3603162983292091	-0.00392746996801957
0.0	-2.85999999999999	0.35699112720197373	0.35969850901000194	-0.0027073818080282086
0.0	-2.85499999999999	0.3557004868288646	0.35828230270190087	-0.0025818158730362417
0.0	-2.84999999999999	0.3563888283611895	0.35853529643634013	-0.0021464680751506204
0.0	-2.84499999999999	0.35544235875424285	0.3576036987669431	-0.0021613400127002413
0.0	-2.83999999999999	0.35561444413732407	0.35735763097944145	-0.0017431868421173835
0.0	-2.83499999999999	0.35458193183883674	0.3560812821044086	-0.0014993502655718527
0.0	-2.82999999999999	0.3553563160627023	0.3557022154571514	-0.0003458993944491229
0.0	-2.82499999999999	0.354754017221918	0.3559811996789225	-0.0012271824570044831
0.0	-2.81999999999999	0.35496912395076946	0.35641427842568585	-0.001445154474916388
0.0	-2.81499999999999	0.35440984645575563	0.35547695803171586	-0.0010671115759602334
0.0	-2.80999999999999	0.35406567568959313	0.355651491788086	-0.0015858160984928982
0.0	-2.80499999999999	0.35380754761497135	0.354579476593423	-0.0007719289784516303
0.0	-2.79999999999999	0.35380754761497135	0.35369748205074975	0.0001100655642216064
0.0	-2.79499999999999	0.3547109958761477	0.3537907709302988	0.0009202249458488687
0.0	-2.78999999999999	0.35406567568959313	0.3537628542120266	0.00030282147756655053
0.0	-2.78499999999999	0.3541517183811338	0.3536765135149241	0.0004752048662097219
0.0	-2.77999999999999	0.35440984645575563	0.35283903918671605	0.0015708072690395758
0.0	-2.77499999999999	0.3545389104930665	0.3534958321007463	0.001043078392320207
0.0	-2.76999999999999	0.3525599285876326	0.35306107434146017	-0.0005011457538275921
0.0	-2.76499999999999	0.35251690724186224	0.35347486122102256	-0.0009579539791603198
0.0	-2.75999999999999	0.3511832455229829	0.3530138097720421	-0.0018305642490591967
0.0	-2.75499999999999	0.3516995016722265	0.3536091106604743	-0.0019096089882477685
0.0	-2.74999999999999	0.3515704376349156	0.35347546911964683	-0.0019050314847312566
0.0	-2.74499999999999	0.35191460840107797	0.3535501498663709	-0.0016355414652929334
0.0	-2.73999999999999	0.3517855443637671	0.35407356759295666	-0.002288023229189584
0.0	-2.73499999999999	0.35058094668219864	0.3541193805379512	-0.0035384338557525874
0.0	-2.72999999999999	0.35040886129911747	0.3532705151139859	-0.0028616538148684145
0.0	-2.725	0.35006469053295497	0.353162584620554	-0.003097894087599029
0.0	-2.72	0.35019375457026586	0.35367707082858985	-0.0034833162583239874
0.0	-2.715	0.3498495838041035	0.3535294174280683	-0.00367983362396479
0.0	-2.71	0.35058094668219864	0.35405739868507907	-0.003476452002880437
0.0	-2.705	0.3499356264956441	0.3537953655827193	-0.003859739087075209
0.0	-2.7	0.35049490399065797	0.3543638818856829	-0.0038689778950249387
0.0	-2.695	0.351355330906064	0.3544229085429222	-0.0030675776368581653
0.0	-2.69	0.3529471206995653	0.3550428987982935	-0.002095778098728185
0.0	-2.685	0.35316222742841685	0.35512510031304806	-0.001962872884631206
0.0	-2.68	0.35251690724186224	0.35587745703561124	-0.0033605497937490014
0.0	-2.675	0.3516564803264562	0.35623376796522155	-0.004577287638765359
0.0	-2.67	0.3524738858960919	0.3563580370029627	-0.0038841511068707923
0.0	-2.665	0.3520436724383889	0.3566968301026634	-0.004653157664274488
0.0	-2.66	0.3524308645503217	0.35710993877884717	-0.004679074228525482
0.0	-2.655	0.35299014204533563	0.3577366157091492	-0.0047464736638135885
0.0	-2.65	0.35389359030651196	0.357742085172667	-0.0038484948661550167
0.0	-2.645	0.35449588914729624	0.35836617005070176	-0.0038702809034055208
0.0	-2.64	0.35496912395076946	0.35844905400021104	-0.003479930049441582
0.0	-2.635	0.3563027856696489	0.3594907432284339	-0.0031879575587849818
0.0	-2.63	0.3563888283611895	0.359780121644411	-0.0033912932832214637
0.0	-2.625	0.35798061815469073	0.3606205943103454	-0.002639976155654644
0.0	-2.62	0.35772249008006884	0.36093756744555017	-0.0032150773654813225
0.0	-2.615	0.35888406641586706	0.3616523902500303	-0.0027683238341632554
0.0	-2.61	0.3570771698935144	0.3618630332151292	-0.004785863321614792
0.0	-2.605	0.358453852958164	0.36256955705069766	-0.004115704092533645
0.0	-2.6	0.35927125852779984	0.36345021158018803	-0.00417895305238819
0.0	-2.595	0.36176649658247734	0.3639356424146479	-0.002169145832170538
0.0	-2.59	0.3620246246570992	0.3647294401208806	-0.0027048154637813737
0.0	-2.585	0.36335828637597856	0.36533910008204673	-0.001980813706068174
0.0	-2.58	0.36374547848791133	0.3660292335044692	-0.0022837550165578646
0.0	-2.575	0.36361641445060044	0.3660894514172775	-0.0024730369666770557
0.0	-2.57	0.36464892674908767	0.3666380314428718	-0.0019891046937841605
0.0	-2.565	0.36546633231872344	0.3666754795694304	-0.0012091472507069767
0.0	-2.56	0.36615467385104833	0.3675841239147533	-0.0014294500637049845
0.0	-2.555	0.36542331097295316	0.36769373855272935	-0.002270427579776191
0.0	-2.55	0.3674453142241573	0.3686422395020592	-0.0011969252779018835
0.0	-2.545	0.36735927153261677	0.36878892712805567	-0.0014296555954388945
0.0	-2.54	0.3690801253634289	0.368999915304813	8.021005861585939e-05
0.0	-2.535	0.36826271979379316	0.3688403492328247	-0.0005776294390315573
0.0	-2.53	0.36972544554998343	0.36929022959998037	0.000435215950003065
0.0	-2.525	0.3698114882415241	0.36971850351550073	9.298472602337071e-05
0.0	-2.52	0.37045680842807854	0.3697658070894802	0.0006910013385983405
0.0	-2.515	0.37075795784847065	0.3699574756312526	0.0008004822172180681
0.0	-2.51	0.37123119265194404	0.36929104833239196	0.001940144319552084
0.0	-2.505	0.37222068360466104	0.3694113785119098	0.0028093050927512353
0.0	-2.5	0.37200557687580954	0.3689915777180441	0.003013999157765457
0.1	-6.49499999999998	0.3822446571691416	0.3764498924132255	0.005869539952135905
0.1	-6.48999999999998	0.3827609133183852	0.37603906294166056	0.006792528301918566
0.1	-6.48499999999998	0.3813412089079652	0.3755247572313365	0.005942442760670075
0.1	-6.47999999999998	0.381599336982587	0.3750515955938189	0.00662149226723141
0.1	-6.47499999999998	0.38030869660947797	0.37461719629760176	0.005703792124953422
0.1	-6.46999999999998	0.3805238033383294	0.37405627450252915	0.006484942237659552
0.1	-6.46499999999998	0.3793192056567609	0.3736315349851025	0.005563728223129616
0.1	-6.45999999999998	0.3793192056567609	0.37318299163006885	0.006089095409895939
0.1	-6.45499999999998	0.3783727360498143	0.3727586198645664	0.005409252633960748
0.1	-6.44999999999998	0.377899501246341	0.3722296001795328	0.005626879721037481
0.1	-6.44499999999998	0.377899501246341	0.372072138280389	0.005576405115625016
0.1	-6.43999999999998	0.37738324509709736	0.3714714279101684	0.00576431543000222
0.1	-6.43499999999998	0.3776413731717192	0.37127751224049377	0.0061426082958352946
0.1	-6.42999999999998	0.37673792491054275	0.3708965835008464	0.005750177129373424
0.1	-6.42499999999998	0.3773402237513271	0.37085629046971075	0.0062391213378281685
0.1	-6.41999999999998	0.37596354068667737	0.3706680336008296	0.00501996560936635
0.1	-6.41499999999998	0.3766088608732319	0.37067498242417507	0.005801741458476728
0.1	-6.40999999999998	0.3756193699205149	0.37073416567920997	0.004776626559122588
0.1	-6.40499999999998	0.37639375414438037	0.3706876343675713	0.0055555450666128214
0.1	-6.39999999999998	0.37549030588320403	0.3709291461660057	0.004264107567831743
0.1	-6.39499999999998	0.37617864741552887	0.3710578829252466	0.0049148766212385175
0.1	-6.38999999999998	0.3754472845374337	0.37112103642270217	0.004108068432610523
0.1	-6.38499999999998	0.3762646901070694	0.371135024619198	0.004949385562738662
0.1	-6.37999999999998	0.37617864741552887	0.37147200201394576	0.00442700665407586
0.1	-6.37499999999998	0.37617864741552887	0.371656028778733	0.004390481646215527
0.1	-6.36999999999998	0.37587749799513676	0.3718757776721905	0.003796856771659085
0.1	-6.36499999999998	0.376049583378218	0.37160342883540703	0.004299677103640376
0.1	-6.35999999999998	0.37617864741552887	0.3717052868503084	0.004350442434448154
0.1	-6.35499999999998	0.3753182205001228	0.371529562799599	0.003658569345456386
0.1	-6.34999999999998	0.3735973666693107	0.37126423590660174	0.0024744866130970156
0.1	-6.34499999999998	0.37183349149272826	0.3709683268691449	0.001171435632757456
0.1	-6.33999999999998	0.37252183302505315	0.3708845255574958	0.002007086177630679
0.1	-6.33499999999998	0.3713172353434846	0.3709016114506071	0.0004811802292892242
0.1	-6.32999999999998	0.3716183847638767	0.37073444478708967	0.0014319499764800514
0.1	-6.32499999999998	0.37071493650270043	0.3704602692185644	0.0011499210032607232
0.1	-6.31999999999998	0.37110212861463315	0.37048453814927135	0.0011778922781321421
0.1	-6.31499999999998	0.37075795784847065	0.3703142757192141	0.0003842716993831541
0.1	-6.30999999999998	0.3735973666693107	0.36935276463217126	0.003740637700972882
0.1	-6.30499999999998	0.37424268685586526	0.36913495375423844	0.003788411831337435
0.1	-6.29999999999998	0.3702417016992271	0.3688867041295773	0.0011030154015664317
0.1	-6.29499999999998	0.37002659497037554	0.36864779445967155	0.0015805911087216074
0.1	-6.28999999999998	0.3698114882415241	0.36827567758082214	0.002238492641616796
0.1	-6.28499999999998	0.36994055227883493	0.3681500184791494	0.002743149313170712
0.1	-6.27999999999998	0.3692952320922804	0.367263135506257	0.0022174980999379867
0.1	-6.27499999999998	0.36968242420421316	0.36676446989935435	0.002665972136775663
0.1	-6.26999999999998	0.36873595459726644	0.36662644166696046	0.0017212965006168646
0.1	-6.26499999999998	0.3719195341842688	0.3667703819903064	0.004822394829659127
0.1	-6.25999999999998	0.3738124733981622	0.36669073735473956	0.006533777651228367
0.1	-6.25499999999998	0.3740275801270137	0.3660502395427766	0.007566589163906179
0.1	-6.24999999999998	0.371790470146958	0.3657329755578806	0.005724591318235717
0.1	-6.24499999999998	0.36873595459726644	0.365293545300363	0.003542792437033926
0.1	-6.23999999999998	0.36714416480376527	0.3653949690821573	0.0018096304692376552
0.1	-6.23499999999998	0.36727322884107616	0.3649960710088565	0.0024420729910056282
0.1	-6.22999999999998	0.36710114345799494	0.3649940725618939	0.0022207701670651225
0.1	-6.22499999999998	0.36692905807491377	0.3646776154084646	0.0024184064607479794
0.1	-6.21999999999998	0.366541865962981	0.3646920425854581	0.0019942521811803227
0.1	-6.21499999999999	0.3658965457764265	0.364461453240412	0.001573375433133073
0.1	-6.20999999999999	0.36585352443065616	0.36448225746399565	0.0015689602936523328
0.1	-6.20499999999999	0.3648640334779392	0.3643250945070994	0.0007694104660377343
0.1	-6.19999999999999	0.3648210121321689	0.36413096002524104	0.0009993960693713277
0.1	-6.19499999999999	0.363702457142141	0.36384935856448836	-7.622349715358245e-05
0.1	-6.18999999999999	0.36443382002023617	0.36376473585007096	0.0008063427495275666
0.1	-6.18499999999999	0.36344432906751917	0.3636992771298931	-0.00024572920256610287
0.1	-6.17999999999999	0.3638315211794519	0.36321433004907483	0.0007749360648681702
0.1	-6.17499999999999	0.36271296618942406	0.3632414374559785	-0.00046291493014261054
0.1	-6.16999999999999	0.3627559875351944	0.3627210243399449	0.00015480837275233528
0.1	-6.16499999999999	0.36206764600286956	0.3625363331574478	-0.0005045382760536232
0.1	-6.15999999999999	0.36180951792824767	0.3619546900916964	-0.0001267344438330431
0.1	-6.15499999999999	0.36099211235861195	0.3617824178715864	-0.0008404970830398484
0.1	-6.14999999999999	0.36021772813474645	0.36130605619675427	-0.0011497871273938864
0.1	-6.14499999999999	0.35983053602281384	0.36100119648697543	-0.0011143229875578142
0.1	-6.13999999999999	0.3586689596870156	0.3604982025499772	-0.0018302671807183812
0.1	-6.13499999999999	0.35884104507009684	0.36003185493011947	-0.0011539344207911473
0.1	-6.12999999999999	0.3573352979681362	0.35953678983068577	-0.002299826367167579
0.1	-6.12499999999999	0.3573352979681362	0.3590128397434684	-0.001597644990330327
0.1	-6.11999999999999	0.35595861490348646	0.35867672103150994	-0.002785711099948185
0.1	-6.11499999999999	0.3560876789407974	0.35801153447397444	-0.0018091319444564213
0.1	-6.10999999999999	0.35402265434382285	0.35764875654792677	-0.003568740409743698
0.1	-6.10499999999999	0.35462495318460713	0.3571165445330669	-0.002308238470057844
0.1	-6.09999999999999	0.354323803764215	0.356871058691462	-0.002753142796290853
0.1	-6.09499999999999	0.3542807824184447	0.35634801354924844	-0.0022997512615149374
0.1	-6.08999999999999	0.35346337684880896	0.3561256114402862	-0.0028527576941744237
0.1	-6.08499999999999	0.35208669378415924	0.35542429842889117	-0.003383698943771607
0.1	-6.07999999999999	0.3515704376349156	0.35504218747098815	-0.0033375642099796043
0.1	-6.07499999999999	0.3522587791672404	0.3547544639270133	-0.002467003862592798
0.1	-6.06999999999999	0.3524738858960919	0.354488872963745	-0.00203444910502526
0.1	-6.06499999999999	0.3512262668687532	0.3541460191770257	-0.0029730168316075
0.1	-6.05999999999999	0.3521297151299296	0.3537651924677909	-0.0015463616930517787
0.1	-6.05499999999999	0.35066698937373925	0.35367495045667074	-0.003160584428640534
0.1	-6.04999999999999	0.3521727364756999	0.3532034600743899	-0.0012765598602345607
0.1	-6.04499999999999	0.3507530320652798	0.3529386489020734	-0.0022194193227561554
0.1	-6.03999999999999	0.34997864784141436	0.35252460888402143	-0.0023472433978584673
0.1	-6.03499999999999	0.3481717513190617	0.3523350099765974	-0.004311784732218993
0.1	-6.02999999999999	0.35062396802796897	0.3519512778243531	-0.0015157842635684093
0.1	-6.02499999999999	0.3502797972618065	0.3518438938954455	-0.0019482157923024768
0.1	-6.01999999999999	0.3503658399533471	0.35160417080826245	-0.001339738312802763
0.1	-6.01499999999999	0.3490321782344677	0.35135518650155184	-0.0024633397997160245
0.1	-6.00999999999999	0.34886009285138647	0.3507700738644295	-0.002030850508302595
0.1	-6.00499999999999	0.3488170715056162	0.3505028694105195	-0.0019971905028599024
0.1	-5.99999999999999	0.3496344770752519	0.35006696059141124	-0.000886256282260578
0.1	-5.99499999999999	0.34929030630908947	0.34957564234387645	-0.0006981360906307965
0.1	-5.98999999999999	0.34649391883401987	0.34927152971838094	-0.0028728724357096613
0.1	-5.98499999999999	0.34649391883401987	0.34898269329057857	-0.002339224064119183
0.1	-5.97999999999999	0.3454183851897623	0.3487591340140559	-0.003383770170064082
0.1	-5.97499999999999	0.3462788121051683	0.34787781448291305	-0.0018581547701230772
0.1	-5.96999999999999	0.3447300436574374	0.34743680910611335	-0.003020206682145532
0.1	-5.96499999999999	0.344385872891275	0.3467950412995174	-0.0027410473613279085
0.1	-5.95999999999999	0.3432242965554768	0.34664746060077334	-0.0032920513724727374
0.1	-5.95499999999999	0.34240689098584104	0.3461047300741266	-0.0037408604340558593
0.1	-5.94999999999999	0.3419336561823677	0.3456074276536775	-0.003826394817018852
0.1	-5.94499999999999	0.341546464070435	0.34458315225816916	-0.0034085155333202777
0.1	-5.93999999999999	0.3408581225381102	0.3440259638309646	-0.0035796170309417286
0.1	-5.93499999999999	0.340126759660015	0.3434972695384414	-0.0036122488689454557
0.1	-5.92999999999999	0.33991165293116354	0.34286006302669736	-0.0030723525440628507
0.1	-5.92499999999999	0.3383628844834326	0.34240626715650113	-0.004051577215120172
0.1	-5.91999999999999	0.33853496986651377	0.3416819917115674	-0.003318082910378495
0.1	-5.91499999999999	0.3367710946899314	0.3410276856420831	-0.004490135400619211
0.1	-5.90999999999999	0.33750245756802655	0.34054088248122055	-0.003240215511212008
0.1	-5.90499999999999	0.3370722441103235	0.3402876199128598	-0.00329629690529476
0.1	-5.89999999999999	0.3375454789137968	0.3397618387681422	-0.0020166178918403777
0.1	-5.89499999999999	0.3364699452695393	0.33955089477600797	-0.0026896601235104067
0.1	-5.88999999999999	0.334447942018335	0.33897237474681685	-0.003993836130648298
0.1	-5.88499999999999	0.3348351341302678	0.33850404973876463	-0.003584921552469311
0.1	-5.87999999999999	0.334447942018335	0.3379195089626014	-0.003495126252664571
0.1	-5.87499999999999	0.33449096336410533	0.3375999872939607	-0.003331300883002042
0.1	-5.86999999999999	0.33414679259794294	0.33735247209795405	-0.003508877555916168
0.1	-5.86499999999999	0.3349211768218084	0.33719897269775606	-0.002542069857107976
0.1	-5.85999999999999	0.3335444937571586	0.3369479301613321	-0.003459773880777728
0.1	-5.85499999999999	0.334447942018335	0.3369161416556232	-0.0024651266840190478
0.1	-5.84999999999999	0.3336305364486993	0.3368248618430111	-0.003100088160719827
0.1	-5.84499999999999	0.3346200274014162	0.3368149633124783	-0.0019030053504780486
0.1	-5.83999999999999	0.3341898139437132	0.3368612713262585	-0.0025864390087611544
0.1	-5.83499999999999	0.3353083689337411	0.3370127355821382	-0.0016961721063456503
0.1	-5.82999999999999	0.33539441162528166	0.3371765147510155	-0.002054571648945902
0.1	-5.82499999999999	0.33612577450337683	0.3373550579642922	-0.0012702561711729343
0.1	-5.81999999999999	0.3363408812322284	0.3374545458088461	-0.0011525886513623074
0.1	-5.81499999999999	0.33788964967995927	0.33752990058665633	0.00045501064465142127
0.1	-5.80999999999999	0.33887914063267627	0.3378185502246982	0.0011179522023384014
0.1	-5.80499999999999	0.33883611928690593	0.3380254470113694	0.0009223229109878717
0.1	-5.79999999999999	0.33892216197844655	0.3382678637308721	0.0007495597989228275
0.1	-5.79499999999999	0.3375454789137968	0.3384487289931239	-0.0008172073877865671
0.1	-5.78999999999999	0.33887914063267627	0.33872832536298036	0.0003433870079056489
0.1	-5.78499999999999	0.33905122601575743	0.3389185481390412	0.0001900396710766139
0.1	-5.77999999999999	0.3403848877346369	0.33918861377040427	0.0012843652912858383
0.1	-5.77499999999999	0.33986863158539315	0.33958879851041746	0.0002921248880528027
0.1	-5.76999999999999	0.341116250612732	0.33997611575174674	0.001290709571181159
0.1	-5.76499999999999	0.3408151011923399	0.34021817629050133	0.0006440435186343962
0.1	-5.75999999999999	0.3418045921450569	0.34049271654537694	0.0014081614687846966
0.1	-5.75499999999999	0.3419766775281381	0.34076541804937577	0.0011661894974791531
0.1	-5.75	0.34296616848085504	0.3409081255436228	0.002136915404477746
0.1	-5.745	0.3430952325181659	0.34110130762755736	0.002025678741057968
0.1	-5.74	0.34296616848085504	0.34125145875955554	0.0018437737586105007
0.1	-5.735	0.3429231471350847	0.3414044113539165	0.0016006812016828298
0.1	-5.73	0.34296616848085504	0.3415739590337353	0.0014167930732743028
0.1	-5.725	0.3440417021251126	0.34188300839118746	0.0022006907619387395
0.1	-5.72	0.3437405527047205	0.3420391475424374	0.0017413535547838865
0.1	-5.715	0.3446009796201265	0.3423181412533452	0.002346346067680194
0.1	-5.71	0.34412774481665315	0.34235818208525864	0.0017050307127387532
0.1	-5.705	0.3457195346101544	0.3425507769145657	0.003212803359115335
0.1	-5.7	0.3452032784609108	0.34267058358422736	0.002531670558926946
0.1	-5.695	0.3459776626847762	0.3427149007335923	0.0034737714090097294
0.1	-5.69	0.3452462998066811	0.34271323720964597	0.002690807531526118
0.1	-5.685	0.34584859864746526	0.3427559485717692	0.003310829757816769
0.1	-5.68	0.3456765132643841	0.3428717080196859	0.002877531805405009
0.1	-5.675	0.3465799615255605	0.3428376533077698	0.0037535757131113012
0.1	-5.67	0.3469671536374932	0.34298474686414804	0.0038994370350739493
0.1	-5.665	0.34713923902057436	0.34291428460429346	0.0041655439864076715
0.1	-5.66	0.3476554951698181	0.3430122436408408	0.004554135884167088
0.1	-5.655	0.34744038844096653	0.34283445521348993	0.004411312853753846
0.1	-5.65	0.34834383670214286	0.3429739780345849	0.005191627377938046
0.1	-5.645	0.34761247382404775	0.34295513597633437	0.004427890670271717
0.1	-5.64	0.34860196477676464	0.34295447747608215	0.005417015805484426
0.1	-5.635	0.34791362324443986	0.3427867416225496	0.004777589266945659
0.1	-5.63	0.3490321782344677	0.3427499374320548	0.005931924129711774
0.1	-5.625	0.3485159220852241	0.3427999672733892	0.0052642306812465955
0.1	-5.62	0.34924728496331925	0.34272048637719543	0.006160092829319785
0.1	-5.615	0.3490321782344677	0.3427588058640247	0.0058697911744070574
0.1	-5.61	0.34967749842102225	0.34272860966511115	0.006705101129879154
0.1	-5.605	0.3496344770752519	0.34305527841730965	0.006322094901076825
0.1	-5.6	0.3498065624583332	0.34314410908918935	0.006485246397280375
0.1	-5.595	0.3501507332244956	0.34352051311223714	0.006501156074947612
0.1	-5.59	0.3499356264956441	0.34361863004285087	0.006262707611701945
0.1	-5.585	0.35101116013990163	0.3438275985610188	0.007129272737791625
0.1	-5.58	0.35040886129911747	0.3438743783027695	0.006327570809547767
0.1	-5.575	0.3511402241772125	0.3438474591571054	0.006928107898815927
0.1	-5.57	0.3507530320652798	0.34384737829867806	0.005496192533745781
0.1	-5.565	0.3517855443637671	0.34379188415249645	0.006190860959943367
0.1	-5.56	0.351355330906064	0.3442217414007236	0.005377908870809467
0.1	-5.555	0.3526029499334029	0.34452989545599644	0.00650277535679028
0.1	-5.55	0.3524308645503217	0.3451889784586781	0.005901054148468976
0.1	-5.545	0.3533773341572683	0.34562971427515077	0.007118688779665816
0.1	-5.54	0.3535494195403495	0.34643472790455376	0.0066086786641164075
0.1	-5.535	0.35359244088611985	0.34685427844432093	0.006265951956082094
0.1	-5.53	0.35380754761497135	0.34775015214489857	0.005669179040383443
0.1	-5.525	0.35389359030651196	0.34834107373757806	0.005382479821365416
0.1	-5.52	0.35522725202539135	0.3493188851602972	0.0057690596502185665
0.1	-5.515	0.35496912395076946	0.3500581537684615	0.004672304145058148
0.1	-5.51	0.35604465759502707	0.3507170923740008	0.004958810828709248
0.1	-5.505	0.35544235875424285	0.3510038493607122	0.0040799981787780215
0.1	-5.5	0.35673299912735196	0.35088238876426436	0.005709254512699324
0.1	-5.49499999999998	0.35703414854774407	0.350705632339229	0.00611853106844551
0.1	-5.48999999999998	0.35776551142583923	0.3513220097729128	0.006150546774585708
0.1	-5.48499999999998	0.35746436200544707	0.35201956053855177	0.005516503709845522
0.1	-5.47999999999998	0.3584968743039344	0.3525003467965832	0.006128664497931313
0.1	-5.47499999999998	0.35780853277160957	0.35308427530664077	0.004917853520935045
0.1	-5.46999999999998	0.3584968743039344	0.3536681345014396	0.0049209284005741205
0.1	-5.46499999999998	0.3583247889208531	0.3542284016576948	0.004618789318940442
0.1	-5.45999999999998	0.3593573012193404	0.3544976085375648	0.005194644588130015
0.1	-5.45499999999998	0.35905615179894834	0.35488790441002793	0.004706014211049325
0.1	-5.44999999999998	0.35991657871435434	0.35533625714832856	0.004796452612633673
0.1	-5.44499999999998	0.3597875146770434	0.3559030726213954	0.004220418279758886
0.1	-5.43999999999998	0.3601316854432059	0.3563039986784964	0.003984407381444233
0.1	-5.43499999999998	0.3605188775551386	0.35656109473239994	0.00421283794409083
0.1	-5.42999999999998	0.3606479415924495	0.3568081959883241	0.003999539174129152
0.1	-5.42499999999998	0.36112117639592284	0.3573916007879614	0.003642508598664329
0.1	-5.41999999999998	0.36038981351782773	0.3579185510388212	0.002485602927596531
0.1	-5.41499999999998	0.360863048321301	0.35831532100640595	0.0025159734644454868
0.1	-5.40999999999998	0.36038981351782773	0.35861465554934624	0.002031237407590314
0.1	-5.40499999999998	0.3616804538909367	0.35862674123650723	0.0032555032524472782
0.1	-5.39999999999998	0.36073398428399017	0.3590132325003047	0.0020034634844615096
0.1	-5.39499999999998	0.3618955606197882	0.359484006042919	0.0021226969695544717
0.1	-5.38999999999998	0.36129326177900406	0.3599772379151687	0.0010404823873539915
0.1	-5.38499999999998	0.3621967100401804	0.3602358520090909	0.0014415289285764077
0.1	-5.37999999999998	0.3620246246570992	0.3604336105545109	0.0012816701401445751
0.1	-5.37499999999998	0.36254088080634284	0.3605204416424858	0.0015134018744211164
0.1	-5.36999999999998	0.3627559875351944	0.3608222296440917	0.0016203166576332362
0.1	-5.36499999999998	0.3631431796471271	0.3615173542798395	0.0014342779468338174
0.1	-5.35999999999998	0.36396058521676283	0.3619720371213437	0.0019445024318920923
0.1	-5.35499999999998	0.36447684136600644	0.36218580566071573	0.002459023817345918
0.1	-5.34999999999998	0.3667569726918325	0.36264274392480966	0.004134715122151467
0.1	-5.34499999999998	0.36568143904757494	0.3632905205786736	0.0027883537583982543
0.1	-5.33999999999998	0.36645582327144044	0.36378843244520376	0.002989026601757372
0.1	-5.33499999999998	0.3652512255898719	0.36430466548810725	0.0015078862322913111
0.1	-5.32999999999998	0.3666279086545216	0.3645382368933603	0.0023662375553988313
0.1	-5.32499999999998	0.367961570373401	0.3651909063678679	0.0030687404726558176
0.1	-5.31999999999998	0.36998357362460527	0.36593575096141095	0.004068309018322835
0.1	-5.31499999999998	0.36994055227883493	0.36668575757821836	0.0034739987004937523
0.1	-5.30999999999998	0.37062889381115977	0.367382540104698	0.003225867351332845
0.1	-5.30499999999998	0.37062889381115977	0.36803516914514733	0.0026828403108221655
0.1	-5.29999999999998	0.37054285111961915	0.36870632447372576	0.002205281038209994
0.1	-5.29499999999998	0.37097306457732226	0.3688822703011201	0.0024974484255071427
0.1	-5.28999999999998	0.37123119265194404	0.3692506704217073	0.0021730939684466155
0.1	-5.28499999999998	0.37252183302505315	0.369801537729348	0.0026444957817286507
0.1	-5.27999999999998	0.3724357903335125	0.3707406638232174	0.0015957676879205795
0.1	-5.27499999999998	0.3737264307066216	0.3712260960973111	0.0024060973757182302
0.1	-5.26999999999998	0.3737264307066216	0.371672380951053	0.002113460185441618
0.1	-5.26499999999998	0.3751461351170416	0.3723318875538616	0.0027804450772174194
0.1	-5.25999999999998	0.3746298789677979	0.3731880169576234	0.0017481330193486744
0.1	-5.25499999999998	0.37570541261205553	0.37355645558675227	0.002418352595245643
0.1	-5.24999999999998	0.37549030588320403	0.3735881478442562	0.0023825630667158593
0.1	-5.24499999999998	0.37566239126628526	0.3738256278351379	0.0020938671880126325
0.1	-5.23999999999998	0.3756193699205149	0.3744852615065823	0.0015776380024691838
0.1	-5.23499999999998	0.3762216687612992	0.3749603389192199	0.0016311085521525936
0.1	-5.22999999999998	0.37691001029362403	0.3751858216919963	0.0022640040592691313
0.1	-5.22499999999998	0.3767809462563132	0.37510773865154146	0.002148491043757972
0.1	-5.21999999999998	0.3777274158632598	0.3750790019266206	0.00330602593627094
0.1	-5.21499999999999	0.3773402237513271	0.37547719003138735	0.002569812971880525
0.1	-5.20999999999999	0.37875992816174703	0.37525972854430645	0.003906853766745322
0.1	-5.20499999999999	0.37794252259211125	0.37500563611375937	0.003340467674387282
0.1	-5.19999999999999	0.37901805623636886	0.3746671741769505	0.004540380844358927
0.1	-5.19499999999999	0.3777274158632598	0.3746729773561602	0.003623959179677616
0.1	-5.18999999999999	0.3784587787413549	0.37441160110205457	0.004898385694898422
0.1	-5.18499999999999	0.37742626644286764	0.374749720296827	0.003969235154662298
0.1	-5.17999999999999	0.3778134585548004	0.374771296432722	0.004058285336462686
0.1	-5.17499999999999	0.3773402237513271	0.3749400316029782	0.003406072185168696
0.1	-5.16999999999999	0.3774692877886379	0.37423703385442936	0.004018929971151164
0.1	-5.16499999999999	0.3770390743309349	0.3736903389093269	0.00442222043035273
0.1	-5.15999999999999	0.3769960529851646	0.37370964306364163	0.004103815491158569
0.1	-5.15499999999999	0.3766088608732319	0.3732313713892981	0.003866089053753463
0.1	-5.14999999999999	0.37557634857474465	0.373126415611428	0.002986675467688882
0.1	-5.14499999999999	0.37553332722897426	0.3729683634475086	0.0031180953699411207
0.1	-5.13999999999999	0.3737264307066216	0.37241737551687043	0.0021705064229136095
0.1	-5.13499999999999	0.37385549474393254	0.37148460264962907	0.0031606410845151367
0.1	-5.12999999999999	0.372650897062364	0.37080152773207153	0.002768182357815119
0.1	-5.12499999999999	0.37368340936085126	0.3703895251280558	0.0036032281952390055
0.1	-5.11999999999999	0.37252183302505315	0.3700987318053015	0.0028686794438010366
0.1	-5.11499999999999	0.37252183302505315	0.36962429916906836	0.0032488748464418737
0.1	-5.10999999999999	0.3711451499604035	0.36945937706937565	0.0024140628158537125
0.1	-5.10499999999999	0.37136025668925493	0.3685477318812603	0.0027469684715825116
0.1	-5.09999999999999	0.37084400054001126	0.36818820692158494	0.002631209992271788
0.1	-5.09499999999999	0.36946731747536155	0.36720368931715075	0.002036229616281915
0.1	-5.08999999999999	0.3688650186345773	0.3667389386667186	0.0020021375193297053
0.1	-5.08499999999999	0.3683057411395634	0.3660824502887973	0.002091153860185546
0.1	-5.07999999999999	0.3678325063360901	0.3654103152374205	0.0023976074725149954
0.1	-5.07499999999999	0.3662837378883592	0.3646857988575943	0.0017935837222439743
0.1	-5.06999999999999	0.36581050308488583	0.364106184975308	0.0015516947638689604
0.1	-5.06499999999999	0.3649930975152501	0.36346303971895044	0.001258613590844171
0.1	-5.05999999999999	0.36378849983368156	0.3626325973778866	0.0008701178017494482
0.1	-5.05499999999999	0.3630141156098161	0.3622888846836477	0.0006760636738593617
0.1	-5.04999999999999	0.36241181676903195	0.3615655286086187	0.0007530752445773503
0.1	-5.04499999999999	0.36056189890090895	0.3609018955343228	-0.00018532465219212035
0.1	-5.03999999999999	0.3602607494805168	0.3601979068554754	-5.08566459230253e-05
0.1	-5.03499999999999	0.35940032256511073	0.35997010556171594	-0.000665044547953797
0.1	-5.02999999999999	0.35927125852779984	0.35944153914453786	-0.000533913420272758
0.1	-5.02499999999999	0.3581957248835423	0.3588046588397103	-0.000919302236368158
0.1	-5.01999999999999	0.35914219449048884	0.358405921435377	0.00032552163478105633
0.1	-5.01499999999999	0.35729227662236585	0.35785959733984796	-0.0006011232034446312
0.1	-5.00999999999999	0.3569050845104331	0.35750935191562067	-0.0008163011807698628
0.1	-5.00499999999999	0.35496912395076946	0.35702386610380965	-0.0021325903025294357
0.1	-4.99999999999999	0.3548400599134586	0.3563240541780172	-0.0015946205822539583
0.1	-4.99499999999999	0.3535494195403495	0.355625890552725	-0.0024073256477043503
0.1	-4.98999999999999	0.3527320139707138	0.355037794741535	-0.002656097443522465
0.1	-4.98499999999999	0.3520436724383889	0.3545483533015786	-0.0031274660591029124
0.1	-4.97999999999999	0.3515704376349156	0.3540816913869005	-0.003157598256295968
0.1	-4.97499999999999	0.35062396802796897	0.35338408822966344	-0.00360620666851047
0.1	-4.96999999999999	0.3493763490006302	0.35298521804140737	-0.004304380797397367
0.1	-4.96499999999999	0.3499356264956441	0.3522768482039677	-0.003335834249822922
0.1	-4.95999999999999	0.3483868580479132	0.3518351784027143	-0.004271871830975549
0.1	-4.95499999999999	0.3485159220852241	0.3510297391949981	-0.0033465874457563882
0.1	-4.94999999999999	0.3468811109459526	0.350377206343487	-0.004121953546716739
0.1	-4.94499999999999	0.3469671536374932	0.34962574215158104	-0.0035937906257136887
0.1	-4.93999999999999	0.3453323424982217	0.34923077131801106	-0.0046164755670510815
0.1	-4.93499999999999	0.3455904705728435	0.3486941481257442	-0.003891377907599969
0.1	-4.92999999999999	0.3444288942370453	0.3479509286586022	-0.004332269766897767
0.1	-4.92499999999999	0.34412774481665315	0.34758959272525786	-0.004348907085678144
0.1	-4.91999999999999	0.3435254459758689	0.3466495136392655	-0.004181163588038328
0.1	-4.91499999999999	0.3432242965554768	0.3462240135488093	-0.003991256581562408
0.1	-4.90999999999999	0.34210574156544893	0.34533455745322156	-0.004410878578699651
0.1	-4.90499999999999	0.3418045921450569	0.3449980285561801	-0.004131711476018485
0.1	-4.89999999999999	0.34133135734158343	0.3443227067298286	-0.004107855742760291
0.1	-4.89499999999999	0.339696546202312	0.3438223218321343	-0.004873527592020588
0.1	-4.88999999999999	0.3406430158092586	0.3430728834417053	-0.003548422622474512
0.1	-4.88499999999999	0.34025582369732593	0.34273684932463105	-0.003625188561243997
0.1	-4.87999999999999	0.3406430158092586	0.3419997199887923	-0.002921861711367657
0.1	-4.87499999999999	0.33930935409037927	0.34163260622746006	-0.003500193239225513
0.1	-4.86999999999999	0.3396105035107714	0.34124236612926445	-0.002777049870188175
0.1	-4.86499999999999	0.3383628844834326	0.34055947381321533	-0.003193250506794809
0.1	-4.85999999999999	0.3384919485207435	0.34003078936999864	-0.002787484194350487
0.1	-4.85499999999999	0.33750245756802655	0.3396506462549442	-0.0033906861254741627
0.1	-4.84999999999999	0.3375454789137968	0.33915017485938703	-0.0030008410476122793
0.1	-4.84499999999999	0.33767454295110777	0.3386045721257531	-0.002236034314101021
0.1	-4.83999999999999	0.3367710946899314	0.33840772420851795	-0.0026814336301510533
0.1	-4.83499999999999	0.3365559879610798	0.3375961634687685	-0.0022355543294493296
0.1	-4.82999999999999	0.3359106677745254	0.3374726484391292	-0.0026344413555922652
0.1	-4.82499999999999	0.336857137381472	0.33692657311622526	-0.001360076107862207
0.1	-4.81999999999999	0.3359106677745254	0.33677024242341025	-0.0016011807045446247
0.1	-4.81499999999999	0.33612577450337683	0.3362744315010218	-0.0011555613522213903
0.1	-4.80999999999999	0.33410377125217255	0.3359174500379835	-0.002412904673325833
0.1	-4.80499999999999	0.33539441162528166	0.335811022120037	-0.0012504051484941159
0.1	-4.79999999999999	0.33578160373721444	0.33554537039066434	-0.0005125429334044695
0.1	-4.79499999999999	0.3367710946899314	0.33544767608084114	0.0005828368711869314
0.1	-4.78999999999999	0.3357385823914441	0.33524579628233686	-0.0003410085446316491
0.1	-4.78499999999999	0.3367710946899314	0.3352982037607162	0.0006841662567593776
0.1	-4.77999999999999	0.3359106677745254	0.3350890288897903	3.803580106154225e-05
0.1	-4.77499999999999	0.33629785988645805	0.33521592907067266	0.00029730341435535435
0.1	-4.76999999999999	0.33642692392376894	0.33481758017378255	0.0007407222925287504
0.1	-4.76499999999999	0.3360827531576065	0.3347869045536976	0.000789835632229674
0.1	-4.75999999999999	0.3359106677745254	0.33451975208396706	0.0006810634853482433
0.1	-4.75499999999999	0.33582462508298466	0.3346055868312608	0.0005563046633098034
0.1	-4.75	0.3369001587272423	0.3340316357930948	0.002154573457911868
0.1	-4.745	0.33509326220488955	0.33396770450203356	0.00048740774059630176
0.1	-4.74	0.3365559879610798	0.3339255746202212	0.0019492420328287574
0.1	-4.735	0.33638390257799866	0.33385021602541376	0.0020266492631492716
0.1	-4.73	0.3365559879610798	0.3336492360245184	0.00240483623590787
0.1	-4.725	0.3370722441103235	0.33356177238118756	0.003051577374252712
0.1	-4.72	0.33737339353071566	0.33321279964470596	0.0037109183909342924
0.1	-4.715	0.33548045431682233	0.332966682273758	0.0021296528844008122
0.1	-4.71	0.3362548385406878	0.3328428592003146	0.0029233797705530695
0.1	-4.705	0.33642692392376894	0.3326902897660332	0.0030380494478463582
0.1	-4.7	0.33638390257799866	0.3326082095660421	0.003392598171049477
0.1	-4.695	0.33539441162528166	0.33202715954413536	0.0027813423244649194
0.1	-4.69	0.335437432971052	0.3321402946689116	0.002868973479950132
0.1	-4.685	0.33565253969990344	0.33184299799211436	0.003085349053989106
0.1	-4.68	0.3351362835506599	0.3319993970652236	0.0027128189342717768
0.1	-4.675	0.3348351341302678	0.33126004758918487	0.0030209306348509823
0.1	-4.67	0.334017728560632	0.3311095710749539	0.002662321224133235
0.1	-4.665	0.3348351341302678	0.3305894814357168	0.00369354542383199
0.1	-4.66	0.3346630487471865	0.3305813311781287	0.003634090709495219
0.1	-4.655	0.33638390257799866	0.33048802006656963	0.005254659595900213
0.1	-4.65	0.33569556104567383	0.32997973552240495	0.0049947058227379215
0.1	-4.645	0.33578160373721444	0.3297689785148001	0.005536317465671847
0.1	-4.64	0.33509326220488955	0.3293429259759021	0.004941125201403163
0.1	-4.635	0.3353083689337411	0.32926463054032623	0.005276524393844406
0.1	-4.63	0.33522232624220044	0.32897417486632197	0.005314997899765306
0.1	-4.625	0.33509326220488955	0.32903721702968425	0.005467062465254691
0.1	-4.62	0.3353513902795114	0.32828240448050516	0.00611739460327726
0.1	-4.615	0.33449096336410533	0.32804825006154587	0.005787149938440483
0.1	-4.61	0.33474909143872716	0.3274628078781343	0.006310108738709519
0.1	-4.605	0.334017728560632	0.3272726777811508	0.006066952424720606
0.1	-4.6	0.33427585663525383	0.3269888313560672	0.006493179017948825
0.1	-4.595	0.3319957253094278	0.3265721263493643	0.004912464399601912
0.1	-4.59	0.3328131308790635	0.32613041636851575	0.005738293539113926
0.1	-4.585	0.33367355779446956	0.32585579639665874	0.007076155342151114
0.1	-4.58	0.335437432971052	0.3255036600698077	0.008804974733651993
0.1	-4.575	0.334017728560632	0.325250715052439	0.007765230742398654
0.1	-4.57	0.33397470721486167	0.3250255109591901	0.008077501844944546
0.1	-4.565	0.33277010953329317	0.32459067912366707	0.00722886353165364
0.1	-4.56	0.33238291742136045	0.324217922922857	0.0072513030597625705
0.1	-4.555	0.33216781069250895	0.3235721123130631	0.007392125015633799
0.1	-4.55	0.33152249050595445	0.32356825734593386	0.007039517403523432
0.1	-4.545	0.33070508493631867	0.3229928302000618	0.006544532493919952
0.1	-4.54	0.3296295512920611	0.32295651050417956	0.005743984582794237
0.1	-4.535	0.3295435086005205	0.32248556012938745	0.0057703810512932385
0.1	-4.53	0.32855401764780345	0.32224263622359195	0.005276820490211276
0.1	-4.525	0.3285970389935738	0.3215707937399058	0.005725361702994369
0.1	-4.52	0.3266610784339102	0.3213073046560744	0.004324334432617649
0.1	-4.515	0.3238216696130702	0.3208733057298772	0.0020059915472721013
0.1	-4.51	0.31685221159828114	0.320457669546148	-0.004002893237364025
0.1	-4.505	0.3165080408321187	0.32021306939735455	-0.0041751904154400665
0.1	-4.5	0.3160348060286454	0.3202161577547879	-0.004494792959612026
0.1	-4.49499999999998	0.3230903067349751	0.31772726777333177	0.005080327260866879
0.1	-4.48999999999998	0.32321937077228596	0.3188210735525391	0.004186263444164506
0.1	-4.48499999999998	0.32506928864040896	0.3198002847450218	0.005046726942240454
0.1	-4.47999999999998	0.3260157582473556	0.32122074391572125	0.004645463939194683
0.1	-4.47499999999998	0.3277366120781678	0.3222576750287923	0.0052699762270626005
0.1	-4.46999999999998	0.32838193226472234	0.3233633394034491	0.004737929796009677
0.1	-4.46499999999998	0.3299307007124532	0.32467147500499993	0.005091237595397702
0.1	-4.45999999999998	0.33074810628208895	0.32563544023273866	0.00484019752613829
0.1	-4.45499999999998	0.3315655118517247	0.32676356854447447	0.004649319961541221
0.1	-4.44999999999998	0.3329852162621447	0.32773101718826364	0.0049458794291939445
0.1	-4.44499999999998	0.33358751510292894	0.3288845870517731	0.004581034238139825
0.1	-4.43999999999998	0.335437432971052	0.32964865038722196	0.0056914723969686
0.1	-4.43499999999998	0.33642692392376894	0.3307704372228516	0.005679021691558761
0.1	-4.42999999999998	0.3378036069884187	0.3313885354143092	0.006256302321861917
0.1	-4.42499999999998	0.33767454295110777	0.3322850976256722	0.005397639867487092
0.1	-4.41999999999998	0.3394384181276901	0.33289594070894307	0.006322249101113342
0.1	-4.41499999999998	0.339696546202312	0.33368985799550194	0.005902207795653425
0.1	-4.40999999999998	0.3412453146500429	0.3342974432790033	0.006736861913213654
0.1	-4.40499999999998	0.34210574156544893	0.33497142961641774	0.006867989332357771
0.1	-4.39999999999998	0.3447300436574374	0.3356381564597036	0.008663722375543526
0.1	-4.39499999999998	0.34348242463009865	0.3358962515606213	0.007219467312673311
0.1	-4.38999999999998	0.34378357405049076	0.33661761439763105	0.006894515447404215
0.1	-4.38499999999998	0.34511723576937015	0.3369891794802132	0.00770398873799244
0.1	-4.37999999999998	0.3452032784609108	0.3376682822757234	0.007378275568452497
0.1	-4.37499999999998	0.34675204690864164	0.33785284794238873	0.008624681807527845
0.1	-4.36999999999998	0.34602068403054653	0.33830978009004137	0.007628958519990181
0.1	-4.36499999999998	0.3462788121051683	0.33825370245303743	0.00783048927840796
0.1	-4.35999999999998	0.34584859864746526	0.3384073846921638	0.007320344460041983
0.1	-4.35499999999998	0.3473543457494259	0.33823301379727955	0.0088560336532294
0.1	-4.34999999999998	0.3469671536374932	0.3382420997694148	0.008633889587755572
0.1	-4.34499999999998	0.3471822603663447	0.33775324602789897	0.009165764675041654
0.1	-4.33999999999998	0.3465369401797901	0.33708740675162985	0.00913199492366501
0.1	-4.33499999999998	0.3462788121051683	0.33629978725327897	0.009752650627716852
0.1	-4.32999999999998	0.3452462998066811	0.33531829637567506	0.009611489244267468
0.1	-4.32499999999998	0.34365451001317987	0.3342017707615596	0.009284751139564784
0.1	-4.31999999999998	0.34236386964007076	0.3328195887301636	0.009326101227786043
0.1	-4.31499999999998	0.33986863158539315	0.33138839154986643	0.008439267325269173
0.1	-4.30999999999998	0.336857137381472	0.32919481701952574	0.007598812661046894
0.1	-4.30499999999998	0.3344049206725647	0.32714567514258164	0.007386260931781075
0.1	-4.29999999999998	0.3334154297198477	0.3251020052887843	0.008148509272277116
0.1	-4.29499999999998	0.3298876793666829	0.32326314507417003	0.006448351638405958
0.1	-4.28999999999998	0.32730639862046473	0.3208030458331175	0.006001437086693651
0.1	-4.28499999999998	0.3228752000061236	0.31844358977185344	0.003957351113040297
0.1	-4.27999999999998	0.320250897914135	0.31566563663530256	0.004012667652984803
0.1	-4.27499999999998	0.3159917846828751	0.31315359069719934	0.0021570226776457258
0.1	-4.26999999999998	0.31280820509587265	0.31038720123407626	0.001933428609732779
0.1	-4.26499999999998	0.3087211772476938	0.30798656437827004	0.0003054237294770057
0.1	-4.25999999999998	0.3063550032303272	0.30567322804638636	0.00025258604399419626
0.1	-4.25499999999998	0.3025261034567702	0.30324920347289147	-0.0011512648383115165
0.1	-4.24999999999998	0.2994285665613084	0.3008104617096283	-0.0016400232229418776
0.1	-4.24499999999998	0.29568570947929207	0.2984320343883195	-0.002963480273391661
0.1	-4.23999999999998	0.29284630065845213	0.2961251514321544	-0.0034314741194112486
0.1	-4.23499999999998	0.29048012664108547	0.2939895586779474	-0.0035842072330820596
0.1	-4.22999999999998	0.28656518417598786	0.2923818611972559	-0.005983640815567293
0.1	-4.22499999999998	0.2827793057482012	0.29066497964441873	-0.007865187541088947
0.1	-4.21999999999998	0.2806712598054564	0.2894468004730374	-0.008918945153482016
0.1	-4.21499999999999	0.2814026226835515	0.28834097693296445	-0.00716882574461114
0.1	-4.20999999999999	0.2798538542358206	0.28771498675239715	-0.008048582666004389
0.1	-4.20499999999999	0.28049917442237515	0.2870111110016506	-0.006606173812867544
0.1	-4.19999999999999	0.2806712598054564	0.2869792518271503	-0.006565095778559571
0.1	-4.19499999999999	0.27950968346965815	0.2865830771640353	-0.007207579320470225
0.1	-4.18999999999999	0.27774580829307577	0.28674223284572925	-0.009262747169327012
0.1	-4.18499999999999	0.2784341498254006	0.2871154843958615	-0.008706942514371985
0.1	-4.17999999999999	0.2793806194323472	0.2875989702970063	-0.008277761294532393
0.1	-4.17499999999999	0.2793806194323472	0.2879923656590642	-0.00858818691831914
0.1	-4.16999999999999	0.28049917442237515	0.2884795497183587	-0.007931208043674642
0.1	-4.16499999999999	0.2811875159547	0.2892127409998117	-0.007813191269529729
0.1	-4.15999999999999	0.2830804551685933	0.28993802078240544	-0.006710063856885329
0.1	-4.15499999999999	0.28368275400937754	0.2907243113908922	-0.006871520633946471
0.1	-4.14999999999999	0.2853175651486491	0.29123753297368976	-0.005744809488690161
0.1	-4.14499999999999	0.28570475726058175	0.29217067084232395	-0.006203688236094684
0.1	-4.13999999999999	0.28811395262371875	0.29273848939451297	-0.004229150116810021
0.1	-4.13499999999999	0.28931855030528725	0.2935280419481499	-0.004110132820488666
0.1	-4.12999999999999	0.2914696175938024	0.29403209289884036	-0.0023719522023410433
0.1	-4.12499999999999	0.29233004450920846	0.29482642434790374	-0.0024513098574122094
0.1	-4.11999999999999	0.2932765141161552	0.29532507070008274	-0.0017914528270622787
0.1	-4.11499999999999	0.29448111179772357	0.29607417622421073	-0.00165657212738618
0.1	-4.10999999999999	0.29504038929273757	0.29665604839595777	-0.0015439568602698128
0.1	-4.10499999999999	0.29611592293699507	0.2972218145161267	-0.0007740126260464275
0.1	-4.09999999999999	0.2963310296658466	0.2979501987844045	-0.0010332593618767039
0.1	-4.09499999999999	0.2974065633101042	0.29858445556659957	-0.0006503686119311292
0.1	-4.08999999999999	0.2968472858150903	0.29901142663500324	-0.0014051213623940684
0.1	-4.08499999999999	0.2971484352354824	0.2994905416381906	-0.0015308467396110692
0.1	-4.07999999999999	0.296675200432009	0.3003793317572996	-0.0035863347833006154
0.1	-4.07499999999999	0.29813792618819934	0.3006342020416141	-0.0021090837414821095
0.1	-4.06999999999999	0.2989123104120648	0.3014534097922069	-0.0028483947070729876
0.1	-4.06499999999999	0.30166567654136417	0.30159019471998266	0.0001932783633715185
0.1	-4.05999999999999	0.30080524962595817	0.30203481986522224	-0.0011199682393255306
0.1	-4.05499999999999	0.29985878001901145	0.3020106155459299	-0.0021016439568532497
0.1	-4.04999999999999	0.30011690809363323	0.3021180399089554	-0.002003180450835196
0.1	-4.04499999999999	0.29951460925284906	0.30227963566341604	-0.0018226540746462128
0.1	-4.03999999999999	0.299084395795146	0.30204218841300634	-0.0018085080951394383
0.1	-4.03499999999999	0.29783677676780723	0.301616696066395	-0.0025712243459936612
0.1	-4.02999999999999	0.2971484352354824	0.30100152011004927	-0.002686386949986408
0.1	-4.02499999999999	0.29499736794696724	0.3004486485214423	-0.0045048109675285275
0.1	-4.01999999999999	0.29491132525542657	0.2995739353665743	-0.0037099945976624693
0.1	-4.01499999999999	0.2932765141161552	0.2993554883162557	-0.005663101190987674
0.1	-4.00999999999999	0.2946962185265751	0.2988555986804894	-0.003874619817625269
0.1	-4.00499999999999	0.29628800832007635	0.2984108708785375	-0.0023021181658374745
0.1	-3.99999999999999	0.29349162084500663	0.2970170392175444	-0.0029589706532289206
0.1	-3.99499999999999	0.28712446167100175	0.29653977618265087	-0.008658343689643133
0.1	-3.98999999999999	0.2849303730367163	0.2962940292318379	-0.010323973672339504
0.1	-3.98499999999999	0.2833816045889854	0.2968071575477952	-0.012536445146223707
0.1	-3.97999999999999	0.2830804551685933	0.29710190374107215	-0.013945649058502652
0.1	-3.97499999999999	0.2832525405516745	0.29769189720045036	-0.014965855975583864
0.1	-3.96999999999999	0.2843280741959321	0.29941864206239643	-0.015234996670121792
0.1	-3.96499999999999	0.29060919067839636	0.3010096337126018	-0.009862676212076649
0.1	-3.95999999999999	0.29314745007884424	0.30178770246847975	-0.00786484384801378
0.1	-3.95499999999999	0.29103940413609936	0.30270038845428293	-0.010830262617714359
0.1	-3.94999999999999	0.2870384189794612	0.3034959793534545	-0.015386124000761503
0.1	-3.94499999999999	0.2912975322107212	0.3047001212039134	-0.012738831087021951
0.1	-3.93999999999999	0.29843907560859145	0.30750864636984443	-0.009358428368567928
0.1	-3.93499999999999	0.30256912480254056	0.3096149328874575	-0.007298814570756762
0.1	-3.92999999999999	0.3036446584467981	0.3122043433041723	-0.008726648651673274
0.1	-3.92499999999999	0.30575270438954294	0.3145954163961291	-0.00898099490370513
0.1	-3.91999999999999	0.30743053687458477	0.3169900806751053	-0.010526499762596009
0.1	-3.91499999999999	0.30777470764074727	0.31904207020683606	-0.01199872544418401
0.1	-3.90999999999999	0.3094955614715593	0.3215260272343128	-0.01275465841655371
0.1	-3.90499999999999	0.31310935451626476	0.3242418998378575	-0.012042139489307768
0.1	-3.89999999999999	0.3170242969813623	0.32676582070775556	-0.01061219381936368
0.1	-3.89499999999999	0.3211113248295411	0.3296090091004627	-0.009505612943254416
0.1	-3.88999999999999	0.32584367286427446	0.33214108023674643	-0.0072715335588426355
0.1	-3.88499999999999	0.3295435086005205	0.3353773313185561	-0.006979009969731054
0.1	-3.87999999999999	0.3338886645233211	0.3380508372458559	-0.0052018552453170774
0.1	-3.87499999999999	0.3369001587272423	0.34097327176933817	-0.005344291377832766
0.1	-3.86999999999999	0.3410732292669616	0.3434988323961953	-0.002914202699053736
0.1	-3.86499999999999	0.343955659433572	0.3469894592538175	-0.0023505798767029518
0.1	-3.85999999999999	0.34748340978673686	0.34921610051017626	-0.0005321903128966965
0.1	-3.85499999999999	0.3502797972618065	0.3524810678728782	-0.000960821808028145
0.1	-3.84999999999999	0.3535494195403495	0.35513755787400436	0.00023719590831355886
0.1	-3.84499999999999	0.3572062339308253	0.35728878651748236	0.0014754347208816299
0.1	-3.83999999999999	0.3590991731447186	0.35891473682036595	0.0018868524355488137
0.1	-3.83499999999999	0.36159441119939617	0.3603847675293818	0.002682612603768786
0.1	-3.82999999999999	0.36344432906751917	0.3619446666065438	0.002969558441460518
0.1	-3.82499999999999	0.36615467385104833	0.36274954549992955	0.004804346406409865
0.1	-3.81999999999999	0.36615467385104833	0.36374712504205425	0.0038374963969782794
0.1	-3.81499999999999	0.36804761306494166	0.3640275860424827	0.005484801414161855
0.1	-3.80999999999999	0.36877897594303677	0.3650373765113292	0.005046580253406485
0.1	-3.80499999999999	0.37041378708230827	0.3650599809652189	0.006678248976160872
0.1	-3.79999999999999	0.3710591072688628	0.3658718682967657	0.006306818279881221
0.1	-3.79499999999999	0.3723927689877422	0.3656136384490957	0.007767597173606866
0.1	-3.78999999999999	0.372650897062364	0.3657324846007525	0.006959385171868726
0.1	-3.78499999999999	0.37346830263199976	0.3656427550377678	0.007761015575576347
0.1	-3.77999999999999	0.3738985160897028	0.36585383204515903	0.007701537596137509
0.1	-3.77499999999999	0.3743287295474058	0.36566262186918874	0.00863845109879302
0.1	-3.76999999999999	0.3758344766493664	0.3657135835258464	0.009910907983450512
0.1	-3.76499999999999	0.3758344766493664	0.36549819377205933	0.010303504709101019
0.1	-3.75999999999999	0.37785647990057064	0.3652961548620174	0.012396434197523398
0.1	-3.75499999999999	0.3777274158632598	0.36553680548570866	0.012225437181269894
0.1	-3.74999999999999	0.3774692877886379	0.36487745323077075	0.012757774034409641
0.1	-3.74499999999999	0.3751461351170416	0.3647978680896403	0.010359534522722036
0.1	-3.73999999999999	0.37592051934090703	0.36426120458375444	0.011792476065489055
0.1	-3.73499999999999	0.3752321778085822	0.36416692474876466	0.010943359246801454
0.1	-3.72999999999999	0.3752751991543525	0.36341222023305364	0.012030967033354267
0.1	-3.725	0.37467290031356826	0.3632100519469147	0.011301006161136662
0.1	-3.72	0.37407060147278404	0.36229360724682447	0.011845623515640502
0.1	-3.715	0.3735973666693107	0.3618132675369631	0.011573089674521697
0.1	-3.71	0.37286600379121554	0.3609735965694163	0.011815583390066442
0.1	-3.705	0.372650897062364	0.360443282877682	0.01185320024095532
0.1	-3.7	0.37123119265194404	0.3597983303548124	0.011324284614949387
0.1	-3.695	0.37136025668925493	0.3589056913752988	0.01224355585612985
0.1	-3.69	0.3694242961295913	0.358131312838444	0.011106557459475697
0.1	-3.685	0.3695963815126725	0.3569580378130686	0.012483671718381883
0.1	-3.68	0.3677034422987792	0.35628723859146577	0.011254361501796428
0.1	-3.675	0.36753135691569794	0.3551794524326613	0.012156259791557156
0.1	-3.67	0.36593956712219683	0.35458276412317036	0.010850790027347346
0.1	-3.665	0.365552375010264	0.3533115319895028	0.011756340721967129
0.1	-3.66	0.3643047559829252	0.35266712243921783	0.010648142590990284
0.1	-3.655	0.3636594357963707	0.3514924552803781	0.011130370946479617
0.1	-3.65	0.3626699448436538	0.3509597829289074	0.010224901167914524
0.1	-3.645	0.36206764600286956	0.3499641094871791	0.01079240978745255
0.1	-3.64	0.36129326177900406	0.349159488645215	0.010700752592535279
0.1	-3.635	0.3605188775551386	0.3484731187068708	0.011152553764655904
0.1	-3.63	0.3601747067889762	0.3479006425230585	0.011347056696343227
0.1	-3.625	0.3587550023785562	0.3473798269593381	0.01035290629829494
0.1	-3.62	0.3584968743039344	0.3470708217974306	0.010493923348147083
0.1	-3.615	0.3576364473885283	0.34747071765933496	0.009854337131236512
0.1	-3.61	0.35815270353777195	0.34677806709030573	0.011309080111054082
0.1	-3.605	0.3562597643238786	0.3467173781547431	0.0093047444496423
0.1	-3.6	0.3562597643238786	0.346448363813918	0.009929197051950667
0.1	-3.595	0.35522725202539135	0.34660304733980846	0.00867644489116104
0.1	-3.59	0.3562597643238786	0.3462091721593715	0.010073127155148687
0.1	-3.585	0.35643184970695985	0.34666698824329356	0.009406350248913675
0.1	-3.58	0.3575073833512174	0.34718661767150033	0.010075953735928733
0.1	-3.575	0.3560876789407974	0.3478299046228238	0.007869557888284417
0.1	-3.57	0.35677602047312224	0.34815462684324067	0.0084288218916716
0.1	-3.565	0.3576794687342987	0.3488778413786409	0.008598812439883308
0.1	-3.56	0.3571201912392847	0.3497354417777966	0.007396016956808638
0.1	-3.555	0.3566899777815816	0.3500366663152658	0.006413621111309553
0.1	-3.55	0.3558725722119459	0.3509656262585395	0.004602723579744783
0.1	-3.545	0.3565609137442707	0.35163342368699985	0.004546443851876747
0.1	-3.54	0.35643184970695985	0.3528616461290495	0.0032434462136070596
0.1	-3.535	0.3574213406596768	0.3532887231445806	0.003943118730155404
0.1	-3.53	0.3576794687342987	0.35446528107647546	0.0030625886298707994
0.1	-3.525	0.3599596000601247	0.3548527042738769	0.005102798515221885
0.1	-3.52	0.35927125852779984	0.35586788212381093	0.0028522934510262776
0.1	-3.515	0.35987355736858406	0.3564512465535699	0.0031385747964813304
0.1	-3.51	0.3599596000601247	0.35742939104709726	0.002138919630068903
0.1	-3.505	0.3606049202466792	0.3577138491157403	0.0025028547012495572
0.1	-3.5	0.36056189890090895	0.3577485257505255	0.0024405214870408254
0.1	-3.49499999999998	0.372650897062364	0.3673571634731928	0.005079651178076072
0.1	-3.48999999999998	0.37234974764197193	0.3674672123638142	0.004570118362444975
0.1	-3.48499999999998	0.37303808917429676	0.36850087980137436	0.004243230176825319
0.1	-3.47999999999998	0.37222068360466104	0.36832109300295585	0.00347757168605356
0.1	-3.47499999999998	0.37368340936085126	0.3692682595372988	0.0041088788143782695
0.1	-3.46999999999998	0.37290902513698587	0.36927992204976373	0.0034775040592697204
0.1	-3.46499999999998	0.3735543453235404	0.3693365100346563	0.003872640204965472
0.1	-3.45999999999998	0.3729950678285265	0.3694261997401939	0.003442877004291023
0.1	-3.45499999999998	0.3732531959031483	0.36991623938238066	0.002955910315373511
0.1	-3.44999999999998	0.37157536341810654	0.36956939843605957	0.0019557734119817205
0.1	-3.44499999999998	0.37252183302505315	0.3691451796598386	0.002993558524307549
0.1	-3.43999999999998	0.3718765128384986	0.3688969414846769	0.002741929634328455
0.1	-3.43499999999998	0.37140327803502526	0.36843725945749306	0.00241186267130028
0.1	-3.42999999999998	0.37136025668925493	0.36846608271161496	0.0027999367440475487
0.1	-3.42499999999998	0.37234974764197193	0.3679064607054531	0.004549815983187933
0.1	-3.41999999999998	0.372650897062364	0.367419016027857	0.005063892922451463
0.1	-3.41499999999998	0.3721346409131204	0.36590434652521403	0.005889196575013023
0.1	-3.40999999999998	0.3723067262962016	0.36569866430198894	0.006448268424208536
0.1	-3.40499999999998	0.3711881713061737	0.36488648567598253	0.0063498285647435315
0.1	-3.39999999999998	0.37136025668925493	0.364781140755404	0.00648897597128445
0.1	-3.39499999999998	0.37097306457732226	0.3641507925520625	0.007110105314817927
0.1	-3.38999999999998	0.37252183302505315	0.3633844892709051	0.008839267287025054
0.1	-3.38499999999998	0.370370765736538	0.3627286178427801	0.007321536435993481
0.1	-3.37999999999998	0.36817667710225255	0.362104452129936	0.005585674038009525
0.1	-3.37499999999998	0.3674453142241573	0.3615432550048622	0.0056562229577504786
0.1	-3.36999999999998	0.3679185490276307	0.36065844087087845	0.00704500142790071
0.1	-3.36499999999998	0.3666279086545216	0.36042157316669754	0.006076247132756618
0.1	-3.35999999999998	0.36688603672914344	0.3590615180465203	0.0074742020099219375
0.1	-3.35499999999998	0.36619769519681855	0.35833137427066447	0.00786529660839741
0.1	-3.34999999999998	0.36516518289833133	0.35772888132748604	0.007111592842054981
0.1	-3.34499999999998	0.3649930975152501	0.35874676565478975	0.006058881711032527
0.1	-3.33999999999998	0.3643047559829252	0.3569515803221408	0.007004907623596235
0.1	-3.33499999999998	0.36563841770180466	0.35653160845374376	0.009038179958379522
0.1	-3.32999999999998	0.3657674817391155	0.35661778034646524	0.008935618981555093
0.1	-3.32499999999998	0.36344432906751917	0.3559733760388263	0.007801807664021609
0.1	-3.31999999999998	0.360432834863598	0.3550561977519222	0.005616327466681614
0.1	-3.31499999999998	0.360863048321301	0.3554049799342574	0.0053412961628098166
0.1	-3.30999999999998	0.3613793044705446	0.355723694492108	0.005347290333749366
0.1	-3.30499999999998	0.36176649658247734	0.3547529691468615	0.006455274258358401
0.1	-3.29999999999998	0.36133628312477434	0.35491057223046235	0.00549767900698106
0.1	-3.29499999999998	0.36120721908746345	0.35432078200228995	0.006186828057527627
0.1	-3.28999999999998	0.3584108316123938	0.3548610738374865	0.0038191533448497794
0.1	-3.28499999999998	0.35703414854774407	0.3536921123699774	0.0034434436356537423
0.1	-3.27999999999998	0.3570771698935144	0.3533054531409781	0.004250073144791644
0.1	-3.27499999999998	0.35582955086617557	0.3530529749437676	0.0029824637914515617
0.1	-3.26999999999998	0.3527320139707138	0.3529542719023818	-0.0004721914642386582
0.1	-3.26499999999998	0.35342035550303863	0.35174186277486225	0.001517674840415928
0.1	-3.25999999999998	0.3586689596870156	0.351587163677983	0.006763233186781015
0.1	-3.25499999999998	0.3574213406596768	0.35136535442263117	0.005766104311974163
0.1	-3.24999999999998	0.3570771698935144	0.35148873316324686	0.005376402954685333
0.1	-3.24499999999998	0.35445286780152585	0.35097565250661844	0.0034936043790100846
0.1	-3.23999999999998	0.35492610260499924	0.3507497048546273	0.003997142142995569
0.1	-3.23499999999998	0.35324827011995735	0.35051848975395244	0.002744120814594908
0.1	-3.22999999999998	0.35402265434382285	0.3503483525404479	0.003441781672663846
0.1	-3.22499999999998	0.3533773341572683	0.35029804518584945	0.0030669971583413558
0.1	-3.21999999999998	0.3536784835776604	0.35012050875902806	0.003400229884141126
0.1	-3.21499999999998	0.35324827011995735	0.3502295867500903	0.0029551756689680797
0.1	-3.20999999999998	0.35303316339110585	0.3499200348373304	0.0028437329838328362
0.1	-3.20499999999998	0.3528180566622544	0.3503889565291265	0.002127950712735749
0.1	-3.19999999999998	0.3524308645503217	0.35005748580039864	0.0020753022828002288
0.1	-3.19499999999999	0.35299014204533563	0.350456669274361	0.0023019769580199245
0.1	-3.18999999999999	0.35230180051301074	0.350479960937546	0.0016159517064211482
0.1	-3.18499999999999	0.3527320139707138	0.35117747123521725	0.0012462230908092398
0.1	-3.17999999999999	0.352344821858781	0.3510370184042928	0.0010609428751870431
0.1	-3.17499999999999	0.35320524877418713	0.3517104765097558	0.0010748019842926615
0.1	-3.16999999999999	0.35268899262494346	0.351971741075269	0.0003751294190247334
0.1	-3.16499999999999	0.3536784835776604	0.3524581090923998	0.0006580240369774004
0.1	-3.15999999999999	0.35316222742841685	0.3533472438582853	-0.0003519802241677694
0.1	-3.15499999999999	0.35393661165228224	0.3535793211472441	0.00035012028074299373
0.1	-3.14999999999999	0.35372150492343074	0.35394603075521336	-0.0004734350465966375
0.1	-3.14499999999999	0.3541517183811338	0.35398335288875843	-0.0002679938718664343
0.1	-3.13999999999999	0.35406567568959313	0.35460025173680465	-0.0008480172806809572
0.1	-3.13499999999999	0.3542807824184447	0.3548524065030386	-0.0010008132245405976
0.1	-3.12999999999999	0.35496912395076946	0.3558032753511921	-0.0011178874189555765
0.1	-3.12499999999999	0.35440984645575563	0.35589264953804434	-0.0019027733624273901
0.1	-3.11999999999999	0.3553563160627023	0.35695762536507203	-0.002291699470207631
0.1	-3.11499999999999	0.3547970385676883	0.35719437885256733	-0.0029494475555979505
0.1	-3.10999999999999	0.35591559355771624	0.3580536913918861	-0.00209917375942531
0.1	-3.10499999999999	0.3551412093338507	0.3583695039486826	-0.003427012259580642
0.1	-3.09999999999999	0.3562167429781083	0.35880434447618254	-0.0029338208997495285
0.1	-3.09499999999999	0.3561307002865676	0.35944957164489993	-0.003604656012378138
0.1	-3.08999999999999	0.35686206316466285	0.35986361309672094	-0.0032965534459115653
0.1	-3.08499999999999	0.35664695643581135	0.3605458727488626	-0.004088415097992071
0.1	-3.07999999999999	0.35724925527659557	0.36083339746180454	-0.003832027082266487
0.1	-3.07499999999999	0.357593426042758	0.3618125118344125	-0.004110508109472333
0.1	-3.06999999999999	0.35772249008006884	0.36241157961332315	-0.003811249215989132
0.1	-3.06499999999999	0.3584108316123938	0.36370538843399675	-0.003582921850598886
0.1	-3.05999999999999	0.3584108316123938	0.3638500301797956	-0.003809509016912238
0.1	-3.05499999999999	0.359572407948192	0.36470242080753296	-0.003437839925709174
0.1	-3.04999999999999	0.35905615179894834	0.36478777543629015	-0.004145979750379392
0.1	-3.04499999999999	0.3599596000601247	0.3652453835319697	-0.004080161472520161
0.1	-3.03999999999999	0.3597014719855029	0.3650306008119646	-0.0053209342844102725
0.1	-3.03499999999999	0.3609490910128416	0.3654707693800405	-0.004813608927783153
0.1	-3.02999999999999	0.36034679217205734	0.3658000230341254	-0.005734918245087983
0.1	-3.02499999999999	0.36120721908746345	0.36618490693759626	-0.005341320653667603
0.1	-3.01999999999999	0.3606909629382198	0.3665268357146005	-0.006358274832163169
0.1	-3.01499999999999	0.3610351337043822	0.36646566745099024	-0.005683540232447715
0.1	-3.00999999999999	0.36112117639592284	0.366965350577354	-0.006125861564451163
0.1	-3.00499999999999	0.36099211235861195	0.36700452854757915	-0.006294103571987064
0.1	-2.99999999999999	0.3616374325451665	0.3674285471433539	-0.006056412897104568
0.1	-2.99499999999999	0.3616374325451665	0.36727943177573286	-0.00596670795935661
0.1	-2.98999999999999	0.3627559875351944	0.36784150832036594	-0.0053672081681914174
0.1	-2.98499999999999	0.36232577407749134	0.3676695441948691	-0.005589606378922696
0.1	-2.97999999999999	0.36322922233866767	0.368207944204387	-0.005069886146042257
0.1	-2.97499999999999	0.3624548381148022	0.36796554285167593	-0.005852826867523586
0.1	-2.96999999999999	0.36335828637597856	0.36831584784783294	-0.005296610649234812
0.1	-2.96499999999999	0.3626269234978834	0.3682336771137019	-0.005992921409994856
0.1	-2.95999999999999	0.36374547848791133	0.3683542384969844	-0.004915031018247418
0.1	-2.95499999999999	0.3631001583013567	0.3683417213937244	-0.0055713934099401174
0.1	-2.94999999999999	0.36357339310483017	0.36849984560104837	-0.005291109617509671
0.1	-2.94499999999999	0.3631001583013567	0.3686195636798506	-0.006101217864149577
0.1	-2.93999999999999	0.3631431796471271	0.3682453391987005	-0.005544664822353607
0.1	-2.93499999999999	0.3630141156098161	0.36815535711521075	-0.005525360664058121
0.1	-2.92999999999999	0.3626699448436538	0.3675355332208536	-0.00518210256393864
0.1	-2.92499999999999	0.36271296618942406	0.3674488493668026	-0.005001181476295413
0.1	-2.91999999999999	0.3615083685078556	0.3668832854209724	-0.005588999324212085
0.1	-2.91499999999999	0.3617234752367071	0.3668420893419245	-0.005318356067722518
0.1	-2.90999999999999	0.3606909629382198	0.365787061365584	-0.0052558919973682006
0.1	-2.90499999999999	0.36112117639592284	0.3654809039522406	-0.004462159331961424
0.1	-2.89999999999999	0.3597014719855029	0.36460800811559646	-0.005080670148687738
0.1	-2.89499999999999	0.36008866409743556	0.36424438489429023	-0.004496818609747766
0.1	-2.88999999999999	0.358582916995475	0.36358302797869146	-0.005436470347458033
0.1	-2.88499999999999	0.3586259383412453	0.36308718116419664	-0.005006179869375238
0.1	-2.87999999999999	0.35746436200544707	0.3622216346234638	-0.005407714393353691
0.1	-2.87499999999999	0.35780853277160957	0.3608515288550852	-0.003596127671951055
0.1	-2.86999999999999	0.3572062339308253	0.36027704835821406	-0.003301285922586883
0.1	-2.86499999999999	0.35686206316466285	0.3596059179936645	-0.0030173476699699164
0.1	-2.85999999999999	0.3562597643238786	0.3589883641345254	-0.003172129399183654
0.1	-2.85499999999999	0.3557004868288646	0.357589925989362	-0.0019150471044084294
0.1	-2.84999999999999	0.3554853801000131	0.3578269649460152	-0.0025894697430596247
0.1	-2.84499999999999	0.35458193183883674	0.3569020984711437	-0.00262029173494277
0.1	-2.83999999999999	0.3550121452965398	0.3566467564090444	-0.0016612433741721166
0.1	-2.83499999999999	0.35423776107267435	0.3554029884608167	-0.0010371876685881243
0.1	-2.82999999999999	0.3547970385676883	0.35503137107876065	-0.0007772209219835124
0.1	-2.82499999999999	0.35380754761497135	0.3553084143488441	-0.0021400410138887604
0.1	-2.81999999999999	0.35449588914729624	0.35572979581883524	-0.0015647613068678345
0.1	-2.81499999999999	0.35419473972690413	0.35480795815951927	-0.0008334467502487675
0.1	-2.80999999999999	0.354323803764215	0.35498162621728147	-0.0006465549577458485
0.1	-2.80499999999999	0.35316222742841685	0.3539350762580644	-0.0008250890352260454
0.1	-2.79999999999999	0.3527320139707138	0.35307767119076366	-0.00034360858453702514
0.1	-2.79499999999999	0.3525599285876326	0.35318460919877714	-0.0003388959570990724
0.1	-2.78999999999999	0.3523878432045513	0.3531718411016403	-0.0006487879532395824
0.1	-2.78499999999999	0.3522587791672404	0.35309694779221384	-0.001007181054785422
0.1	-2.77999999999999	0.35221575782147013	0.3522875434735903	-0.0002387494464193285
0.1	-2.77499999999999	0.35320524877418713	0.35294807346581003	-0.0002775185604825814
0.1	-2.76999999999999	0.3521727364756999	0.3525449864045779	-0.0011630232368463056
0.1	-2.76499999999999	0.35191460840107797	0.3529582887547696	-0.0014318967833807372
0.1	-2.75999999999999	0.351355330906064	0.35252248900372224	-0.0014724047890761205
0.1	-2.75499999999999	0.3521727364756999	0.35311641423969764	-0.0011772222124652454
0.1	-2.74999999999999	0.3528610780080247	0.3530018870423413	-0.00047063935188906836
0.1	-2.74499999999999	0.3510541814856719	0.3530844678484933	-0.002255636269237249
0.1	-2.73999999999999	0.3514413735976047	0.3536109729514186	-0.002719657989020019
0.1	-2.73499999999999	0.3509681387941314	0.35366528874898046	-0.0028415787585066576
0.1	-2.72999999999999	0.35032281860757686	0.35284774262795854	-0.0025607751418568747
0.1	-2.725	0.3495484343837114	0.35275859618255095	-0.003111827294221825
0.1	-2.72	0.34941937034640047	0.3532729288479436	-0.0032768676046697753
0.1	-2.715	0.34967749842102225	0.3531373973690794	-0.0029641291539422854
0.1	-2.71	0.3512262668687532	0.35365988221279493	-0.0026487220728932392
0.1	-2.705	0.3504518826448877	0.353413747529618	-0.0032138470528135787
0.1	-2.7	0.3501507332244956	0.35397874155900677	-0.003931464427911258
0.1	-2.695	0.3500216691871847	0.35404546278151955	-0.004036085407412238
0.1	-2.69	0.35109720283144225	0.35465408850151514	-0.0035343506794314195
0.1	-2.685	0.3497635411125629	0.35474643499743963	-0.0052061951557798025
0.1	-2.68	0.3508820961025907	0.35548876499392845	-0.004897575134165721
0.1	-2.675	0.3507530320652798	0.35584777681762164	-0.005425599387670732
0.1	-2.67	0.3522587791672404	0.35597571256969	-0.004058031215342706
0.1	-2.665	0.3515704376349156	0.3563158457542133	-0.004999438922894062
0.1	-2.66	0.3523878432045513	0.3567254746558278	-0.004463622535318346
0.1	-2.655	0.352344821858781	0.3573452196227646	-0.005091562044306608
0.1	-2.65	0.35251690724186224	0.3573562734032316	-0.005001208366886334
0.1	-2.645	0.35299014204533563	0.3579765574884144	-0.005111382209363968
0.1	-2.64	0.35329129146572774	0.3580689732987636	-0.004802265459190436
0.1	-2.635	0.35458193183883674	0.35908978485958776	-0.004405421245107677
0.1	-2.63	0.3535494195403495	0.35938020397670084	-0.005707866305579012
0.1	-2.625	0.3548830812592289	0.36020618338682214	-0.005196086725795468
0.1	-2.62	0.3556574654830944	0.360526284611986	-0.004972275222291822
0.1	-2.615	0.3584108316123938	0.3612304761114757	-0.003107477788640234
0.1	-2.61	0.35828176757508284	0.3614424964093709	-0.003604258422824691
0.1	-2.605	0.3596154292939622	0.3621376269329444	-0.002652285994049708
0.1	-2.6	0.3602607494805168	0.36300430757680757	-0.002848038507447581
0.1	-2.595	0.36099211235861195	0.36349234300002925	-0.0026907537441145934
0.1	-2.59	0.36133628312477434	0.3642757285127559	-0.0029302265281737627
0.1	-2.585	0.3621106673486398	0.3648770184395455	-0.0026096304741711762
0.1	-2.58	0.36228275273172106	0.36556172094745654	-0.003038253542973046
0.1	-2.575	0.3627559875351944	0.3656347363207913	-0.002601158673602999
0.1	-2.57	0.3631862009928974	0.36618256340633026	-0.0027310641145160686
0.1	-2.565	0.36241181676903195	0.36623395258155145	-0.003795503550852286
0.1	-2.56	0.36417569194561433	0.3671370985530092	-0.0028477073364306937
0.1	-2.555	0.36400360656253317	0.36726060585937087	-0.0031617377454892237
0.1	-2.55	0.36593956712219683	0.36820355389320497	-0.0021748711261984077
0.1	-2.545	0.3662837378883592	0.36836519970903997	-0.002084534773950264
0.1	-2.54	0.36817667710225255	0.36859032819671955	-0.00019137414132047725
0.1	-2.535	0.36718718614953555	0.3684533931050894	-0.001162750862154005
0.1	-2.53	0.36852084786841494	0.36890858105526797	-0.0002525232430035107
0.1	-2.525	0.36873595459726644	0.3693419791497654	-0.00048413073948327945
0.1	-2.52	0.36912314670919916	0.36940383682107447	-0.00019567173809137417
0.1	-2.515	0.36933825343805066	0.36960658633621485	-5.322616931291435e-05
0.1	-2.51	0.3695533601669022	0.3689689567023476	0.0005946466421189456
0.1	-2.505	0.3701556590076865	0.3690926143002338	0.0011142605952745854
0.1	-2.5	0.36998357362460527	0.36868403526300964	0.0013671433335202265
0.2	-6.49499999999998	0.38177142236566824	0.37594651864998574	0.005758323061514248
0.2	-6.48999999999998	0.38177142236566824	0.37553973142037134	0.005950003562277151
0.2	-6.48499999999998	0.38095401679603247	0.3750339829992401	0.005694683890376473
0.2	-6.47999999999998	0.3808249527587216	0.37456589506030924	0.005997856670521218
0.2	-6.47499999999998	0.3795773337313828	0.3741384304232604	0.005572064616459149
0.2	-6.46999999999998	0.3797924404602343	0.373586080900558	0.006118268232622848
0.2	-6.46499999999998	0.3782006506667331	0.3731695989385209	0.005462289503671669
0.2	-6.45999999999998	0.3784587787413549	0.37273116447252674	0.005956037128513336
0.2	-6.45499999999998	0.37691001029362403	0.3723181357834005	0.005257681051906937
0.2	-6.44999999999998	0.3772972024055567	0.37180243275421876	0.005796943389486386
0.2	-6.44499999999998	0.37587749799513676	0.3716516665184782	0.00498894820520307
0.2	-6.43999999999998	0.3757914553035962	0.37106674005842216	0.00528809001121372
0.2	-6.43499999999998	0.37518915646281187	0.37088062614714434	0.0048544916798479165
0.2	-6.42999999999998	0.37497404973396037	0.3705131263317354	0.004859383009478524
0.2	-6.42499999999998	0.3746298789677979	0.37047814967043957	0.004768368586732685
0.2	-6.41999999999998	0.37407060147278404	0.37030036020080587	0.004656276131295156
0.2	-6.41499999999998	0.3748019643508792	0.37031263754115584	0.004861154155309633
0.2	-6.40999999999998	0.3737264307066216	0.37037663470371096	0.003943900301643433
0.2	-6.40499999999998	0.3741996655100949	0.3703383863259037	0.004311978997022903
0.2	-6.39999999999998	0.373081110520067	0.37058066198649914	0.003486866533015498
0.2	-6.39499999999998	0.37407060147278404	0.3707137087904894	0.004032942401542228
0.2	-6.38999999999998	0.37333923859468887	0.37078278295398753	0.003364642350529079
0.2	-6.38499999999998	0.3742857082016355	0.37080281546186816	0.0041743072253614955
0.2	-6.37999999999998	0.3738124733981622	0.37113737058820817	0.003590842884207468
0.2	-6.37499999999998	0.37454383627625737	0.3713209551392365	0.003844642015177424
0.2	-6.36999999999998	0.37398455878124337	0.3715408584854289	0.0030193668749315394
0.2	-6.36499999999998	0.3741996655100949	0.371281997024575	0.0032515960741179573
0.2	-6.35999999999998	0.37437175089317615	0.37138419583651694	0.002972190290312704
0.2	-6.35499999999998	0.3739415374354731	0.3712174278668101	0.0030355021666195747
0.2	-6.34999999999998	0.3745008149304871	0.3709573034193478	0.0028879481470202584
0.2	-6.34499999999998	0.3742857082016355	0.37067618347198733	0.0025923771975074894
0.2	-6.33999999999998	0.37536124184589315	0.37059394089430797	0.003342474952382879
0.2	-6.33499999999998	0.3745008149304871	0.37060959134914134	0.0038113267963437725
0.2	-6.32999999999998	0.3752751991543525	0.3704503512361981	0.003516794143185842
0.2	-6.32499999999998	0.37454383627625737	0.3701800895758969	0.0022024362342808468
0.2	-6.31999999999998	0.3749310283881901	0.37020013565992044	0.003498638467277382
0.2	-6.31499999999998	0.3735973666693107	0.3700275201845282	0.004159853512489375
0.2	-6.30999999999998	0.37183349149272826	0.3690747273225004	0.0045287852533489326
0.2	-6.30499999999998	0.3698545095872944	0.3688608280329093	0.004668933664476627
0.2	-6.29999999999998	0.3737264307066216	0.3686160244658369	0.005663537829260046
0.2	-6.29499999999998	0.37501707107973076	0.36837956272881534	0.005476956332873484
0.2	-6.28999999999998	0.37454383627625737	0.36801758714711597	0.003996184270744996
0.2	-6.28499999999998	0.37333923859468887	0.3678931930448456	0.0026404392149655953
0.2	-6.27999999999998	0.36839178383110405	0.3670252628550022	0.001175997873404555
0.2	-6.27499999999998	0.3678325063360901	0.36653533808118255	0.0018800050583195893
0.2	-6.26999999999998	0.3666279086545216	0.3663931820327026	0.001327673667936069
0.2	-6.26499999999998	0.3674453142241573	0.36652942580900855	0.0017527560221568539
0.2	-6.25999999999998	0.3667569726918325	0.36644830137673523	0.002055133089820249
0.2	-6.25499999999998	0.36692905807491377	0.36581588926188774	0.0021815322329885034
0.2	-6.24999999999998	0.366111652505278	0.3654992272245492	0.0016193296353051445
0.2	-6.24499999999998	0.3667569726918325	0.36506178433462677	0.00139813620783924
0.2	-6.23999999999998	0.36658488730875133	0.3651522187217503	0.0013763311103971443
0.2	-6.23499999999998	0.3668430153833731	0.3647537602877414	0.001769667955623666
0.2	-6.22999999999998	0.3664128019256701	0.3647428391392801	0.0014015915342038276
0.2	-6.22499999999998	0.3658965457764265	0.364427758750035	0.0010078440359952423
0.2	-6.21999999999998	0.36593956712219683	0.3644316043644383	0.0010757006645427114
0.2	-6.21499999999999	0.3652942469356422	0.3641963699664532	0.0008971106889273939
0.2	-6.20999999999999	0.365552375010264	0.3642067239020479	0.0008396381365369243
0.2	-6.20499999999999	0.36495007616947983	0.3640435628217071	0.00036464925461821007
0.2	-6.19999999999999	0.3650361188610204	0.36384231427745406	0.0001961190887980191
0.2	-6.19499999999999	0.3630141156098161	0.36355508525657454	-0.0006710580018257639
0.2	-6.18999999999999	0.36374547848791133	0.36345911481022436	-0.00019711430335067615
0.2	-6.18499999999999	0.3626269234978834	0.3633819467168617	-0.0006986857423742499
0.2	-6.17999999999999	0.3633152650302083	0.36289670119805284	1.9079907145613806e-05
0.2	-6.17499999999999	0.3627559875351944	0.36290619301577925	-0.00021576181699684005
0.2	-6.16999999999999	0.36254088080634284	0.36238521670031043	-0.00029503570679939584
0.2	-6.16499999999999	0.3614653471620852	0.3621879897081235	-0.0007164966394996863
0.2	-6.15999999999999	0.3608200269755307	0.36160417478124895	-0.0009746709084152427
0.2	-6.15499999999999	0.36038981351782773	0.3614186477659739	-0.0010011776687223195
0.2	-6.14999999999999	0.3592282371820295	0.36094060990004667	-0.0012924024378783705
0.2	-6.14499999999999	0.3596154292939622	0.36062666625007395	-0.0011259605448326604
0.2	-6.13999999999999	0.3581957248835423	0.3601204383608393	-0.0017137040194713515
0.2	-6.13499999999999	0.35806666084623134	0.3596512322785105	-0.0016214468715108343
0.2	-6.12999999999999	0.35647487105273007	0.35915275465380536	-0.00221284333965327
0.2	-6.12499999999999	0.35703414854774407	0.35862742415321563	-0.001953835455736963
0.2	-6.11999999999999	0.35578652952040524	0.3582844536799379	-0.0023412035427978206
0.2	-6.11499999999999	0.35617372163233796	0.35762216255284734	-0.001958551163214417
0.2	-6.10999999999999	0.3550121452965398	0.35725438825979244	-0.0023979392622309192
0.2	-6.10499999999999	0.35509818798808046	0.3567244685321921	-0.002211165983036556
0.2	-6.09999999999999	0.35320524877418713	0.35647270232062905	-0.0027471001261726857
0.2	-6.09499999999999	0.35311920608264646	0.35595087382704876	-0.0022529282120160588
0.2	-6.08999999999999	0.35299014204533563	0.3557212102645504	-0.0023500220138207295
0.2	-6.08499999999999	0.35230180051301074	0.35502562289522416	-0.002589636756120395
0.2	-6.07999999999999	0.3522587791672404	0.3546423035154687	-0.002842418703111582
0.2	-6.07499999999999	0.35221575782147013	0.3543498634539244	-0.002206832193161201
0.2	-6.06999999999999	0.3523878432045513	0.3540789686532078	-0.0017023929439772822
0.2	-6.06499999999999	0.3509681387941314	0.3537344027925434	-0.0024220932322497335
0.2	-6.05999999999999	0.351355330906064	0.3533521034602667	-0.0022221224606187584
0.2	-6.05499999999999	0.3500216691871847	0.35325395064248105	-0.002676076913551817
0.2	-6.04999999999999	0.35058094668219864	0.3527841468137265	-0.0017555732719653494
0.2	-6.04499999999999	0.3502797972618065	0.35251537230892893	-0.0022437695891740495
0.2	-6.03999999999999	0.3508390747568204	0.352105018364437	-0.0019983308034680625
0.2	-6.03499999999999	0.348644986122535	0.35190734229495846	-0.002720492079268888
0.2	-6.02999999999999	0.34911822092600836	0.35152177424745806	-0.0018780783123981681
0.2	-6.02499999999999	0.34782758055289925	0.35140754783394684	-0.0026304247208316367
0.2	-6.01999999999999	0.349075199580238	0.3511649844529628	-0.0018040002186793247
0.2	-6.01499999999999	0.3483868580479132	0.35090534930705825	-0.0023085061190757372
0.2	-6.00999999999999	0.34787060189866953	0.3503242031881616	-0.0022897104484623787
0.2	-6.00499999999999	0.3468811109459526	0.3500536911260894	-0.0023674664235782683
0.2	-5.99999999999999	0.34593464133900587	0.3496152636615739	-0.0021431213701579854
0.2	-5.99499999999999	0.34602068403054653	0.34912747440924813	-0.0021838800801530223
0.2	-5.98999999999999	0.34593464133900587	0.3488181696899881	-0.0027780236220693033
0.2	-5.98499999999999	0.34787060189866953	0.34852590036239617	-0.001299594332524634
0.2	-5.97999999999999	0.34640787614247925	0.3482952095098225	-0.0017101263954798496
0.2	-5.97499999999999	0.3446870223116671	0.3474236750138215	-0.00209542978662558
0.2	-5.96999999999999	0.34262199771469254	0.3469828066561458	-0.003293469839247165
0.2	-5.96499999999999	0.34236386964007076	0.3463465427546158	-0.0028098292834262684
0.2	-5.95999999999999	0.34335336059278776	0.34618856078470006	-0.0031445441543557773
0.2	-5.95499999999999	0.34378357405049076	0.3456526395555946	-0.0019489622901058823
0.2	-5.94999999999999	0.3414604213788944	0.3451545142152225	-0.0032474902945221484
0.2	-5.94499999999999	0.34025582369732593	0.3441446914670863	-0.003015124723520668
0.2	-5.93999999999999	0.3397825888938526	0.34359101684191695	-0.0029961439672107626
0.2	-5.93499999999999	0.3393953967819199	0.3430627568866952	-0.0031060339742486343
0.2	-5.92999999999999	0.33999769562270404	0.34242902867939456	-0.002450795094062874
0.2	-5.92499999999999	0.33935237543614954	0.3419788899316246	-0.0026992410561820224
0.2	-5.91999999999999	0.3376315216053374	0.3412641323450085	-0.0033007317865859642
0.2	-5.91499999999999	0.33659900930685016	0.34061758798547587	-0.003333310099570219
0.2	-5.90999999999999	0.3371582868018641	0.3401348021385662	-0.002654879561181378
0.2	-5.90499999999999	0.33616879584914716	0.3398793911635946	-0.003481148137005785
0.2	-5.89999999999999	0.33711526545609377	0.33935969123150206	-0.002874381195616227
0.2	-5.89499999999999	0.3373303721849454	0.33914822471822215	-0.00296099114945908
0.2	-5.88999999999999	0.3377605856426483	0.3385818162485512	-0.00234131815645372
0.2	-5.88499999999999	0.335437432971052	0.33811505271238684	-0.002956234171085481
0.2	-5.87999999999999	0.33509326220488955	0.3375417489395353	-0.0024976539869546732
0.2	-5.87499999999999	0.33410377125217255	0.3372262596378517	-0.0027537339933622618
0.2	-5.86999999999999	0.3338026218317805	0.3369870525822294	-0.0024807244517776605
0.2	-5.86499999999999	0.33427585663525383	0.3368358205788046	-0.002238328168029824
0.2	-5.85999999999999	0.3340607499064023	0.33659231650879895	-0.0024895695743828994
0.2	-5.85499999999999	0.3350502408591193	0.3365610933031888	-0.0018714122943350175
0.2	-5.84999999999999	0.3344049206725647	0.33646818210904744	-0.0022886113428985944
0.2	-5.84499999999999	0.3359106677745254	0.3364579471220334	-0.001453800561953822
0.2	-5.83999999999999	0.3348351341302678	0.3365031638490274	-0.0018483096438923763
0.2	-5.83499999999999	0.33556649700836294	0.3366558828064009	-0.0010279267326517294
0.2	-5.82999999999999	0.33509326220488955	0.33682007177233797	-0.0006686893250501535
0.2	-5.82499999999999	0.3362118171949175	0.33699998048563484	-0.0003743389171172451
0.2	-5.81999999999999	0.335867646428755	0.3371030101724194	-0.0009075820616048502
0.2	-5.81499999999999	0.336857137381472	0.3371831136035169	-0.00034543825941713013
0.2	-5.80999999999999	0.33711526545609377	0.33746823291696965	-0.000371405180491613
0.2	-5.80499999999999	0.3379756923714998	0.3376755539587175	0.00019463368386940516
0.2	-5.79999999999999	0.3386640339038247	0.33791570051616254	0.0005639561915037894
0.2	-5.79499999999999	0.33857799121228405	0.33809842950415653	0.0005768718949888951
0.2	-5.78999999999999	0.3394384181276901	0.33837498838396063	0.000620924472949258
0.2	-5.78499999999999	0.3389651833242168	0.3385708611497817	0.0004025167164866117
0.2	-5.77999999999999	0.33991165293116354	0.33884327830035665	0.0008676083505452237
0.2	-5.77499999999999	0.33956748216500104	0.33923897179682644	0.0004442582746517765
0.2	-5.76999999999999	0.3407290585007992	0.3396226568067987	0.0007673525166202455
0.2	-5.76499999999999	0.340126759660015	0.33986553308879214	0.0003093695057753143
0.2	-5.75999999999999	0.34133135734158343	0.34013859256419204	0.0009981444036685216
0.2	-5.75499999999999	0.3413743786873538	0.34041209507324643	0.0011517823990480625
0.2	-5.75	0.34227782694853015	0.34055610631441585	0.001532221849173676
0.2	-5.745	0.34219178425698954	0.3407477789477894	0.0013897164681090923
0.2	-5.74	0.3429231471350847	0.3408998451264703	0.0017887332423907054
0.2	-5.735	0.34279408309777376	0.3410533717377267	0.001534823491003423
0.2	-5.73	0.34296616848085504	0.3412205513396244	0.0018879973093752778
0.2	-5.725	0.34378357405049076	0.3415264100844259	0.0021987778539480085
0.2	-5.72	0.3439126380878017	0.3416842026368716	0.002319599731252786
0.2	-5.715	0.3448591076947483	0.34195788603476684	0.0027465496787596466
0.2	-5.71	0.34412774481665315	0.3420022156627031	0.002513745583639204
0.2	-5.705	0.3453323424982217	0.3421918557593752	0.0031097572061534184
0.2	-5.7	0.3449451503862889	0.34231225846573393	0.0028920443129332174
0.2	-5.695	0.3463218334509387	0.3423566801472074	0.003525720986220504
0.2	-5.69	0.34584859864746526	0.3423606303805919	0.0032841290333426865
0.2	-5.685	0.3466229828713308	0.34240456423733767	0.00376054859686642
0.2	-5.68	0.3461497480678574	0.34251838903437365	0.003571948603610542
0.2	-5.675	0.34649391883401987	0.3424848822588446	0.004225167621783155
0.2	-5.67	0.3462788121051683	0.34262962408577696	0.004019991047221172
0.2	-5.665	0.3465799615255605	0.34256246040144717	0.004389328469699583
0.2	-5.66	0.34709621767480414	0.34265807050912517	0.004704469782352061
0.2	-5.655	0.34649391883401987	0.34248338083486923	0.0047285847464121344
0.2	-5.65	0.34726830305788525	0.34261575884851303	0.0051851894427189515
0.2	-5.645	0.3466229828713308	0.34259621713162164	0.0049128005990262125
0.2	-5.64	0.34709621767480414	0.34259323196712455	0.0052271783614796785
0.2	-5.635	0.3459776626847762	0.3424315736495088	0.0047445408102973485
0.2	-5.63	0.3468811109459526	0.3423965747224768	0.005480173082731465
0.2	-5.625	0.3461497480678574	0.34244751902800874	0.005074814833472552
0.2	-5.62	0.3469671536374932	0.34236809883470526	0.005744242054483095
0.2	-5.615	0.34670902556287136	0.3424048752288347	0.005635763417403017
0.2	-5.61	0.3476554951698181	0.3423738135761044	0.0062004946212365075
0.2	-5.605	0.34791362324443986	0.3426902616620975	0.006065350778132583
0.2	-5.6	0.3483008153563726	0.3427752814592846	0.006255872457426759
0.2	-5.595	0.3489891568886974	0.3431416157673886	0.006271608672473339
0.2	-5.59	0.3489891568886974	0.3432382161056948	0.006185251511731327
0.2	-5.585	0.3497635411125629	0.3434436105392698	0.006547329115221878
0.2	-5.58	0.3489031141971568	0.34348985253181136	0.006273688580751502
0.2	-5.575	0.3487310288140756	0.34346268906913635	0.006347970660222635
0.2	-5.57	0.3433103392470174	0.343467276452797	0.00404993581990204
0.2	-5.565	0.3419336561823677	0.34341334731427386	0.003689016267068801
0.2	-5.56	0.3418476134908271	0.34383827684525153	0.003203651988461398
0.2	-5.555	0.3435254459758689	0.34414179623040786	0.003939815126087376
0.2	-5.55	0.34451493692858587	0.3447899347167813	0.0036563337610050484
0.2	-5.545	0.3487310288140756	0.34522209469025733	0.005307636104119495
0.2	-5.54	0.3500216691871847	0.34601168134530264	0.005459397467238725
0.2	-5.535	0.35040886129911747	0.3464262559272883	0.0055170333709700925
0.2	-5.53	0.351355330906064	0.34730892398053226	0.005293001635114036
0.2	-5.525	0.35221575782147013	0.3478913876353276	0.005121289400649487
0.2	-5.52	0.35342035550303863	0.3488458682431174	0.005097913633459794
0.2	-5.515	0.35320524877418713	0.34957035061794495	0.004545516641713376
0.2	-5.51	0.3535494195403495	0.35022089811468565	0.004398933481139289
0.2	-5.505	0.35346337684880896	0.3505079689430807	0.00414361650319367
0.2	-5.5	0.35544235875424285	0.35039255336174246	0.0053909032053934824
0.2	-5.49499999999998	0.35694810585620346	0.3502515132794921	0.0064650967637567835
0.2	-5.48999999999998	0.35651789239850046	0.35086301876246434	0.005902758533093577
0.2	-5.48499999999998	0.35793759680892046	0.35155230882196614	0.005767624379823366
0.2	-5.47999999999998	0.35815270353777195	0.35202917683705925	0.00556015193467313
0.2	-5.47499999999998	0.3584968743039344	0.352608992322758	0.005377771738471371
0.2	-5.46999999999998	0.3581957248835423	0.3531867296261584	0.004852274640649246
0.2	-5.46499999999998	0.3601747067889762	0.35374830171979516	0.005184931948380822
0.2	-5.45999999999998	0.3603037708262871	0.354017664452796	0.005392901289879182
0.2	-5.45499999999998	0.360432834863598	0.3544102260068872	0.004902005231170237
0.2	-5.44999999999998	0.3590991731447186	0.35485506368295283	0.0037299019480349638
0.2	-5.44499999999998	0.35905615179894834	0.35541832656576494	0.003084693644708203
0.2	-5.43999999999998	0.3590991731447186	0.3558131879685818	0.0029049389707428985
0.2	-5.43499999999998	0.35914219449048884	0.3560746376530579	0.0026588540526129023
0.2	-5.42999999999998	0.3596154292939622	0.3563159081744281	0.0028897940169597125
0.2	-5.42499999999998	0.3589701091074077	0.3568950912865731	0.0024816719701395984
0.2	-5.41999999999998	0.35991657871435434	0.35741736050355444	0.0023691298557325657
0.2	-5.41499999999998	0.3597014719855029	0.3578127844733788	0.001967559979369593
0.2	-5.40999999999998	0.36073398428399017	0.35811302508545123	0.0018773045073665062
0.2	-5.40499999999998	0.3601316854432059	0.35813375446404133	0.0012624708300436605
0.2	-5.39999999999998	0.3602607494805168	0.35851638013603393	0.0008071185973441142
0.2	-5.39499999999998	0.3587550023785562	0.3589789501960644	0.00016631724769405887
0.2	-5.38999999999998	0.3590991731447186	0.359469192091133	-1.2532049418201296e-05
0.2	-5.38499999999998	0.3595293866024217	0.3597261861859928	0.00044339901420126226
0.2	-5.37999999999998	0.3597875146770434	0.3599312582500953	0.00021988923048282816
0.2	-5.37499999999998	0.3597444933312731	0.36001916214326785	0.0003655297857775852
0.2	-5.36999999999998	0.3603037708262871	0.3603251233008331	0.0003248669271292415
0.2	-5.36499999999998	0.3618955606197882	0.3610073163666298	0.0005758273374453782
0.2	-5.35999999999998	0.36279900888096467	0.3614580105185755	0.0008483015215433043
0.2	-5.35499999999998	0.3648640334779392	0.36167170001223425	0.001885304008492683
0.2	-5.34999999999998	0.36516518289833133	0.36213171917173864	0.0024147758017055154
0.2	-5.34499999999998	0.36748833556992766	0.3627816613288656	0.0029868447280063104
0.2	-5.33999999999998	0.36714416480376527	0.36329104149142083	0.002340205986088917
0.2	-5.33499999999998	0.3682196984480228	0.3638120943239999	0.00228009614390573
0.2	-5.32999999999998	0.36748833556992766	0.364055825449037	0.0020681188693180697
0.2	-5.32499999999998	0.3680045917191713	0.36471237815904767	0.0020025975047708866
0.2	-5.31999999999998	0.36804761306494166	0.3654535577884891	0.001940540547846481
0.2	-5.31499999999998	0.3698114882415241	0.3662090882295777	0.0025422311340352333
0.2	-5.30999999999998	0.36933825343805066	0.3669081079766715	0.0020040292747018906
0.2	-5.30499999999998	0.36976846689575366	0.3675698696886015	0.0018482805344511855
0.2	-5.29999999999998	0.3717044274554174	0.36823790854966687	0.0021605137662947804
0.2	-5.29499999999998	0.3717044274554174	0.3684335684680664	0.00224141964213298
0.2	-5.28999999999998	0.3718765128384986	0.3688127866933096	0.002405089827800855
0.2	-5.28499999999998	0.37136025668925493	0.3693745355742102	0.0022458978251794215
0.2	-5.27999999999998	0.3727369397539046	0.3703127454183677	0.0026474956064399535
0.2	-5.27499999999998	0.37234974764197193	0.37080460838444707	0.0020050579301645888
0.2	-5.26999999999998	0.37346830263199976	0.3712596753449864	0.002197359791692499
0.2	-5.26499999999998	0.37277996109967493	0.3719246962500479	0.0012270921952131086
0.2	-5.25999999999998	0.3745868576220277	0.37278236675135584	0.001233945880337095
0.2	-5.25499999999998	0.37510311377127126	0.37315672531384114	0.0013154087194657271
0.2	-5.24999999999998	0.37596354068667737	0.37320553722502486	0.0017070534435493223
0.2	-5.24499999999998	0.37549030588320403	0.3734467013288906	0.0014228679939132793
0.2	-5.23999999999998	0.37635073279861014	0.3741019733183887	0.0013832109760331668
0.2	-5.23499999999998	0.37652281818169125	0.37457118103348064	0.0010512618403036855
0.2	-5.22999999999998	0.3769530316393943	0.3748051781058078	0.0010969035154833606
0.2	-5.22499999999998	0.3772972024055567	0.3747317023944842	0.001394704815466552
0.2	-5.21999999999998	0.3772111597140162	0.3747062914112402	0.0012050090698589866
0.2	-5.21499999999999	0.3777274158632598	0.3750955492232635	0.0010185661736100138
0.2	-5.20999999999999	0.3769960529851646	0.374886314694494	0.0014500776555257944
0.2	-5.20499999999999	0.377899501246341	0.37462584579889824	0.002399912401202964
0.2	-5.19999999999999	0.3771251170224756	0.374283145511409	0.002807144707347886
0.2	-5.19499999999999	0.37815762932096275	0.3742853653990207	0.003063052894357654
0.2	-5.18999999999999	0.3771681383682458	0.3740089520137272	0.002132819962569976
0.2	-5.18499999999999	0.377899501246341	0.37430998281935784	0.0012694387086558678
0.2	-5.17999999999999	0.3769960529851646	0.37431022149922427	0.0009076158607678741
0.2	-5.17499999999999	0.3770390743309349	0.3744679260695428	0.0008994616828888469
0.2	-5.16999999999999	0.37635073279861014	0.3737640983995821	0.0012601429044437062
0.2	-5.16499999999999	0.37635073279861014	0.373215812506264	0.001351583078391505
0.2	-5.15999999999999	0.37596354068667737	0.37322487656365083	0.0012185765724759268
0.2	-5.15499999999999	0.3747159216593386	0.3727428151586642	0.0013206160898247
0.2	-5.14999999999999	0.37497404973396037	0.37261208780448457	0.0013140848646421843
0.2	-5.14499999999999	0.3737264307066216	0.37244563543439646	0.0004808031044489236
0.2	-5.13999999999999	0.3740275801270137	0.3718959962808678	0.00032161437052397046
0.2	-5.13499999999999	0.37252183302505315	0.3709773019241516	0.00018935870913683317
0.2	-5.12999999999999	0.37333923859468887	0.3702998541502996	0.0010419648193393805
0.2	-5.12499999999999	0.37140327803502526	0.3698810992987614	0.0009803146431092702
0.2	-5.11999999999999	0.3718765128384986	0.3695837036671319	0.0013698988728179096
0.2	-5.11499999999999	0.3710591072688628	0.3691057786967697	0.0014841910396453106
0.2	-5.10999999999999	0.37028472304499743	0.36893517055564257	0.0002576297609943601
0.2	-5.10499999999999	0.3690801253634289	0.3680330722287686	0.0015715038259552783
0.2	-5.09999999999999	0.368951061326118	0.36766873392145416	0.0019051126005767416
0.2	-5.09499999999999	0.36809063441071194	0.36669074607957897	0.002370941564234119
0.2	-5.08999999999999	0.36727322884107616	0.3662243140626406	0.0015047361800492598
0.2	-5.08499999999999	0.36645582327144044	0.365575175876988	0.0011551645531771015
0.2	-5.07999999999999	0.3652082042441016	0.3649106187702853	0.0005833701278618597
0.2	-5.07499999999999	0.36546633231872344	0.3641836883916278	0.0007960929927886551
0.2	-5.06999999999999	0.36305713695558645	0.36359633346147957	0.00023211476470325065
0.2	-5.06499999999999	0.3626269234978834	0.36294921404871117	0.0004643854861149932
0.2	-5.05999999999999	0.36099211235861195	0.36212210521494276	-0.00021425278207715115
0.2	-5.05499999999999	0.3614653471620852	0.3617720902773103	-9.778229291218521e-05
0.2	-5.04999999999999	0.3601747067889762	0.36105044445627954	-0.0005510289385132205
0.2	-5.04499999999999	0.3602607494805168	0.36038306542226617	-0.0003435685771396302
0.2	-5.03999999999999	0.3585398956497047	0.35967684615041134	-0.0009085276410213949
0.2	-5.03499999999999	0.3586689596870156	0.3594354746542136	-0.00045102509821581815
0.2	-5.02999999999999	0.35703414854774407	0.3588981031011229	-0.0010649867033588611
0.2	-5.02499999999999	0.3563888283611895	0.35825755958799943	-0.0008864104983878907
0.2	-5.01999999999999	0.35643184970695985	0.3578490753261773	-0.0005270934888747525
0.2	-5.01499999999999	0.3562167429781083	0.35729931499757733	-0.000970921384017609
0.2	-5.00999999999999	0.355743508174635	0.35693852515644336	-0.0009450834492380489
0.2	-5.00499999999999	0.3547109958761477	0.35644196924278143	-0.0015906418340020378
0.2	-4.99999999999999	0.35462495318460713	0.35573578199822636	-0.001008397037975839
0.2	-4.99499999999999	0.3528610780080247	0.3550317538072929	-0.0013461000053374694
0.2	-4.98999999999999	0.3526459712791732	0.3544349343425614	-0.0011712994562576018
0.2	-4.98499999999999	0.3514413735976047	0.3539386133620569	-0.0012076237090996034
0.2	-4.97999999999999	0.35109720283144225	0.3534638105534055	-0.000999143517121548
0.2	-4.97499999999999	0.3487310288140756	0.35275734727238717	-0.002174351954675635
0.2	-4.96999999999999	0.3492042636175489	0.3523450076027414	-0.0017251368457982807
0.2	-4.96499999999999	0.34791362324443986	0.3516293185215039	-0.0016639868109232236
0.2	-4.95999999999999	0.34726830305788525	0.3511808897691352	-0.002000185459984316
0.2	-4.95499999999999	0.3468811109459526	0.3503726568295801	-0.0017286950248014965
0.2	-4.94999999999999	0.34623579075939803	0.3497156810465291	-0.0020335536150438704
0.2	-4.94499999999999	0.3456334919186138	0.34896192274840054	-0.0014570022887784861
0.2	-4.93999999999999	0.34511723576937015	0.3485625056220795	-0.002112632451586438
0.2	-4.93499999999999	0.3456765132643841	0.3480216803838134	-0.0012634875686331482
0.2	-4.92999999999999	0.344385872891275	0.34728424379307077	-0.0016241196127896873
0.2	-4.92499999999999	0.343955659433572	0.3469121142303467	-0.0015142153957130589
0.2	-4.91999999999999	0.3427080404062332	0.34597921177183194	-0.0012512167499073579
0.2	-4.91499999999999	0.3428371044435441	0.34555116972225247	-0.0010423787002051266
0.2	-4.90999999999999	0.34176157079928654	0.3446761665113013	-0.0006139780310600029
0.2	-4.90499999999999	0.34232084829430043	0.3443349498406262	-0.0004909410425056882
0.2	-4.89999999999999	0.3408581225381102	0.34366484152939347	-0.0008441261699523861
0.2	-4.89499999999999	0.3408581225381102	0.34316993560772874	-0.0012495955561947492
0.2	-4.88999999999999	0.33991165293116354	0.3424304252494945	-0.0006125169736039271
0.2	-4.88499999999999	0.33952446081923077	0.3420892284146458	-0.0004218948489512764
0.2	-4.87999999999999	0.33806173506304044	0.3413580017134245	-0.00022536201658956978
0.2	-4.87499999999999	0.3383628844834326	0.3409972375953168	-0.00032041930009563124
0.2	-4.86999999999999	0.33870705524959505	0.3406050171284229	5.233912942587127e-05
0.2	-4.86499999999999	0.3378036069884187	0.33993157653048994	-0.00032004870196195023
0.2	-4.85999999999999	0.3369431800730126	0.3394086179313987	-0.0001975983456373731
0.2	-4.85499999999999	0.3362548385406878	0.3390302139133859	-0.00022175120590378627
0.2	-4.84999999999999	0.33552347566259255	0.3385350749824201	-0.00018038504103906616
0.2	-4.84499999999999	0.33578160373721444	0.3379985689842937	0.00033051301317638115
0.2	-4.83999999999999	0.33651296661530955	0.337804152013208	0.00042147389086222287
0.2	-4.83499999999999	0.33496419816757866	0.33700787918938213	0.00020776940684219536
0.2	-4.82999999999999	0.3348351341302678	0.33688416437306995	-0.00021550145878207472
0.2	-4.82499999999999	0.3342328352894835	0.33635202990187973	0.00033404641426759696
0.2	-4.81999999999999	0.3360827531576065	0.3362025632572334	0.0009997692081571974
0.2	-4.81499999999999	0.33509326220488955	0.3357232233966309	0.0010253363026589413
0.2	-4.80999999999999	0.3351362835506599	0.3353771857495941	0.000622597669741265
0.2	-4.80499999999999	0.3347060700929569	0.3352739794248894	0.0006069831346992571
0.2	-4.79999999999999	0.3343618993267944	0.33502070153531616	0.0005959870431122005
0.2	-4.79499999999999	0.3346200274014162	0.33492910790255465	0.0006343161525388941
0.2	-4.78999999999999	0.3338886645233211	0.3347363171792323	0.0006642403525880525
0.2	-4.78499999999999	0.33509326220488955	0.33479130464472867	0.0014614852604460382
0.2	-4.77999999999999	0.3347060700929569	0.33458957051253674	0.001535179673083642
0.2	-4.77499999999999	0.33556649700836294	0.33471682474764725	0.0020204674563217284
0.2	-4.76999999999999	0.33496419816757866	0.33433337830884746	0.0020730592597927866
0.2	-4.76499999999999	0.3356095183541332	0.33430626455592677	0.0019147714987986508
0.2	-4.75999999999999	0.33474909143872716	0.33405051485033305	0.0020834541950953134
0.2	-4.75499999999999	0.3353083689337411	0.33413112116613275	0.0024187208884084432
0.2	-4.75	0.33522232624220044	0.33357290285749197	0.003007668729742452
0.2	-4.745	0.3348351341302678	0.33351184907315473	0.0025166152433607203
0.2	-4.74	0.33487815547603805	0.3334676614189073	0.0026939642059448654
0.2	-4.735	0.3356095183541332	0.33339361042206217	0.0030671159876692333
0.2	-4.73	0.33578160373721444	0.33319689775835365	0.00335294429618771
0.2	-4.725	0.33578160373721444	0.333108244632144	0.0034692540018211315
0.2	-4.72	0.3359536891202956	0.3327656443003328	0.0036899605206163755
0.2	-4.715	0.335867646428755	0.3325241286226311	0.0038280201049181173
0.2	-4.71	0.33569556104567383	0.3323971038735643	0.003991920293216489
0.2	-4.705	0.3346200274014162	0.3322439963748988	0.0038643647266186076
0.2	-4.7	0.33565253969990344	0.3321555363836782	0.003857563166490663
0.2	-4.695	0.3347060700929569	0.3315798416251695	0.004277561626021109
0.2	-4.69	0.3350502408591193	0.331682321744878	0.004071625412912672
0.2	-4.685	0.334017728560632	0.3313851523551566	0.004081985830832191
0.2	-4.68	0.3343188779810241	0.3315298280310361	0.0033063304169880237
0.2	-4.675	0.3338886645233211	0.330794039477006	0.003880276765501345
0.2	-4.67	0.33479211278449744	0.3306331732090473	0.004312587238915422
0.2	-4.665	0.33410377125217255	0.3301146097892658	0.004795299537221687
0.2	-4.66	0.334447942018335	0.3300972636717575	0.0049560501406309965
0.2	-4.655	0.3347060700929569	0.32999509179151043	0.005550918861723764
0.2	-4.65	0.334017728560632	0.3294853839698515	0.005826057917158789
0.2	-4.645	0.33517930489643016	0.3292652778666957	0.006232589851986159
0.2	-4.64	0.3338026218317805	0.32883367639919603	0.0064685466280065
0.2	-4.635	0.3335444937571586	0.3287475585371664	0.006059919013677528
0.2	-4.63	0.3332003229909962	0.32844897175375787	0.006593074563309875
0.2	-4.625	0.3349211768218084	0.3284968968834772	0.007134132143541139
0.2	-4.62	0.33367355779446956	0.3277479675140207	0.007661808877607701
0.2	-4.615	0.3340607499064023	0.32750902430805834	0.007376301392274687
0.2	-4.61	0.3326410454959823	0.3269226758279301	0.007552922769828718
0.2	-4.605	0.3331142802994556	0.3267263376431104	0.007352849982907694
0.2	-4.6	0.3333293870283071	0.32643985462145125	0.00797838218194713
0.2	-4.595	0.3329852162621447	0.32602228724944704	0.0073890451993749995
0.2	-4.59	0.3322968747298199	0.3255810651638327	0.008182632593203287
0.2	-4.585	0.33272708818752295	0.32530308996656354	0.008472899603549633
0.2	-4.58	0.3313073837771029	0.32495034934642275	0.008347283831434793
0.2	-4.575	0.33109227704825134	0.32469676089752714	0.008171683140383912
0.2	-4.57	0.3317806185805763	0.32446903660234677	0.008495693304669205
0.2	-4.565	0.33087717031939984	0.3240376192630102	0.008561429204958226
0.2	-4.56	0.3304899782074671	0.3236698794129832	0.00827975159740485
0.2	-4.555	0.3285970389935738	0.3230334312082942	0.007840666157836351
0.2	-4.55	0.32941444456320956	0.3230285710482965	0.00771646228052314
0.2	-4.545	0.32838193226472234	0.3224613197606916	0.008093190465431055
0.2	-4.54	0.32816682553587084	0.32242298842260775	0.007298751467532616
0.2	-4.535	0.3263599290135181	0.32195971119155053	0.007012228100878759
0.2	-4.53	0.32614482228466657	0.32171953683394106	0.006424753711288145
0.2	-4.525	0.32463907518270596	0.3210659152259122	0.00624458066557837
0.2	-4.52	0.32390771230461074	0.32080946738830335	0.005229850167450256
0.2	-4.515	0.3233054134638266	0.3203838831350911	0.004637262570765466
0.2	-4.51	0.32248800789419074	0.3199816329570486	0.0029488802079223886
0.2	-4.505	0.3218857090534065	0.3197471884672154	0.0025359558756881673
[truncated: 44,401 more rows]
