# Supplementary material for: Long-range crossed Andreev reflection in a topological insulator nanowire proximitized by a superconductor
Source: Nat Phys. 2025 Mar 11;21(5):708–15. doi: 10.1038/s41567-025-02806-y (PMC12084150; doi:10.1038/s41567-025-02806-y)
Supplement: Supplementary file 2 — Source data for Supplementary Figs. 2–5 and 7. [file 41567_2025_2806_MOESM2_ESM.zip › SupplementaryData/Figure_S2_raw_dim=2_.txt]

B_{//}	V_{g}	iac_{LL}
0.0	-6.49499999999998	8.907e-10
0.0	-6.48999999999998	8.896e-10
0.0	-6.48499999999998	8.911e-10
0.0	-6.47999999999998	8.883e-10
0.0	-6.47499999999998	8.897e-10
0.0	-6.46999999999998	8.867e-10
0.0	-6.46499999999998	8.866e-10
0.0	-6.45999999999998	8.834e-10
0.0	-6.45499999999998	8.835e-10
0.0	-6.44999999999998	8.818e-10
0.0	-6.44499999999998	8.813e-10
0.0	-6.43999999999998	8.805e-10
0.0	-6.43499999999998	8.792e-10
0.0	-6.42999999999998	8.791e-10
0.0	-6.42499999999998	8.774e-10
0.0	-6.41999999999998	8.788e-10
0.0	-6.41499999999998	8.759e-10
0.0	-6.40999999999998	8.769e-10
0.0	-6.40499999999998	8.739e-10
0.0	-6.39999999999998	8.761e-10
0.0	-6.39499999999998	8.741e-10
0.0	-6.38999999999998	8.755e-10
0.0	-6.38499999999998	8.739e-10
0.0	-6.37999999999998	8.741e-10
0.0	-6.37499999999998	8.747e-10
0.0	-6.36999999999998	8.745e-10
0.0	-6.36499999999998	8.766e-10
0.0	-6.35999999999998	8.753e-10
0.0	-6.35499999999998	8.774e-10
0.0	-6.34999999999998	8.759e-10
0.0	-6.34499999999998	8.783e-10
0.0	-6.33999999999998	8.754e-10
0.0	-6.33499999999998	8.774e-10
0.0	-6.32999999999998	8.757e-10
0.0	-6.32499999999998	8.772e-10
0.0	-6.31999999999998	8.745e-10
0.0	-6.31499999999998	8.73e-10
0.0	-6.30999999999998	8.629e-10
0.0	-6.30499999999998	8.601e-10
0.0	-6.29999999999998	8.595e-10
0.0	-6.29499999999998	8.58e-10
0.0	-6.28999999999998	8.578e-10
0.0	-6.28499999999998	8.557e-10
0.0	-6.27999999999998	8.563e-10
0.0	-6.27499999999998	8.573e-10
0.0	-6.26999999999998	8.591e-10
0.0	-6.26499999999998	8.569e-10
0.0	-6.25999999999998	8.58e-10
0.0	-6.25499999999998	8.566e-10
0.0	-6.24999999999998	8.594e-10
0.0	-6.24499999999998	8.61e-10
0.0	-6.23999999999998	8.575e-10
0.0	-6.23499999999998	8.531e-10
0.0	-6.22999999999998	8.531e-10
0.0	-6.22499999999998	8.529e-10
0.0	-6.21999999999998	8.509e-10
0.0	-6.21499999999999	8.511e-10
0.0	-6.20999999999999	8.476e-10
0.0	-6.20499999999999	8.48e-10
0.0	-6.19999999999999	8.457e-10
0.0	-6.19499999999999	8.48e-10
0.0	-6.18999999999999	8.456e-10
0.0	-6.18499999999999	8.468e-10
0.0	-6.17999999999999	8.424e-10
0.0	-6.17499999999999	8.417e-10
0.0	-6.16999999999999	8.399e-10
0.0	-6.16499999999999	8.395e-10
0.0	-6.15999999999999	8.386e-10
0.0	-6.15499999999999	8.355e-10
0.0	-6.14999999999999	8.342e-10
0.0	-6.14499999999999	8.33e-10
0.0	-6.13999999999999	8.339e-10
0.0	-6.13499999999999	8.304e-10
0.0	-6.12999999999999	8.306e-10
0.0	-6.12499999999999	8.28e-10
0.0	-6.11999999999999	8.287e-10
0.0	-6.11499999999999	8.251e-10
0.0	-6.10999999999999	8.268e-10
0.0	-6.10499999999999	8.239e-10
0.0	-6.09999999999999	8.224e-10
0.0	-6.09499999999999	8.205e-10
0.0	-6.08999999999999	8.217e-10
0.0	-6.08499999999999	8.214e-10
0.0	-6.07999999999999	8.191e-10
0.0	-6.07499999999999	8.188e-10
0.0	-6.06999999999999	8.161e-10
0.0	-6.06499999999999	8.188e-10
0.0	-6.05999999999999	8.183e-10
0.0	-6.05499999999999	8.189e-10
0.0	-6.04999999999999	8.161e-10
0.0	-6.04499999999999	8.2e-10
0.0	-6.03999999999999	8.183e-10
0.0	-6.03499999999999	8.166e-10
0.0	-6.02999999999999	8.112e-10
0.0	-6.02499999999999	8.113e-10
0.0	-6.01999999999999	8.101e-10
0.0	-6.01499999999999	8.094e-10
0.0	-6.00999999999999	8.112e-10
0.0	-6.00499999999999	8.113e-10
0.0	-5.99999999999999	8.122e-10
0.0	-5.99499999999999	8.101e-10
0.0	-5.98999999999999	8.111e-10
0.0	-5.98499999999999	8.057e-10
0.0	-5.97999999999999	8.032e-10
0.0	-5.97499999999999	8.013e-10
0.0	-5.96999999999999	8.008e-10
0.0	-5.96499999999999	7.986e-10
0.0	-5.95999999999999	7.964e-10
0.0	-5.95499999999999	7.982e-10
0.0	-5.94999999999999	7.972e-10
0.0	-5.94499999999999	7.97e-10
0.0	-5.93999999999999	7.934e-10
0.0	-5.93499999999999	7.909e-10
0.0	-5.92999999999999	7.89e-10
0.0	-5.92499999999999	7.92e-10
0.0	-5.91999999999999	7.863e-10
0.0	-5.91499999999999	7.854e-10
0.0	-5.90999999999999	7.827e-10
0.0	-5.90499999999999	7.839e-10
0.0	-5.89999999999999	7.82e-10
0.0	-5.89499999999999	7.832e-10
0.0	-5.88999999999999	7.79e-10
0.0	-5.88499999999999	7.807e-10
0.0	-5.87999999999999	7.794e-10
0.0	-5.87499999999999	7.777e-10
0.0	-5.86999999999999	7.786e-10
0.0	-5.86499999999999	7.808e-10
0.0	-5.85999999999999	7.852e-10
0.0	-5.85499999999999	7.819e-10
0.0	-5.84999999999999	7.848e-10
0.0	-5.84499999999999	7.854e-10
0.0	-5.83999999999999	7.845e-10
0.0	-5.83499999999999	7.803e-10
0.0	-5.82999999999999	7.834e-10
0.0	-5.82499999999999	7.827e-10
0.0	-5.81999999999999	7.854e-10
0.0	-5.81499999999999	7.867e-10
0.0	-5.80999999999999	7.907e-10
0.0	-5.80499999999999	7.906e-10
0.0	-5.79999999999999	7.914e-10
0.0	-5.79499999999999	7.904e-10
0.0	-5.78999999999999	7.875e-10
0.0	-5.78499999999999	7.899e-10
0.0	-5.77999999999999	7.89e-10
0.0	-5.77499999999999	7.923e-10
0.0	-5.76999999999999	7.91e-10
0.0	-5.76499999999999	7.938e-10
0.0	-5.75999999999999	7.933e-10
0.0	-5.75499999999999	7.967e-10
0.0	-5.75	7.964e-10
0.0	-5.745	7.986e-10
0.0	-5.74	7.992e-10
0.0	-5.735	8e-10
0.0	-5.73	8.008e-10
0.0	-5.725	8.006e-10
0.0	-5.72	8.023e-10
0.0	-5.715	8.016e-10
0.0	-5.71	8.044e-10
0.0	-5.705	8.024e-10
0.0	-5.7	8.056e-10
0.0	-5.695	8.035e-10
0.0	-5.69	8.054e-10
0.0	-5.685	8.046e-10
0.0	-5.68	8.074e-10
0.0	-5.675	8.076e-10
0.0	-5.67	8.084e-10
0.0	-5.665	8.087e-10
0.0	-5.66	8.089e-10
0.0	-5.655	8.093e-10
0.0	-5.65	8.089e-10
0.0	-5.645	8.098e-10
0.0	-5.64	8.089e-10
0.0	-5.635	8.106e-10
0.0	-5.63	8.09e-10
0.0	-5.625	8.118e-10
0.0	-5.62	8.106e-10
0.0	-5.615	8.12e-10
0.0	-5.61	8.118e-10
0.0	-5.605	8.134e-10
0.0	-5.6	8.132e-10
0.0	-5.595	8.139e-10
0.0	-5.59	8.149e-10
0.0	-5.585	8.145e-10
0.0	-5.58	8.167e-10
0.0	-5.575	8.155e-10
0.0	-5.57	8.186e-10
0.0	-5.565	8.175e-10
0.0	-5.56	8.197e-10
0.0	-5.555	8.188e-10
0.0	-5.55	8.217e-10
0.0	-5.545	8.206e-10
0.0	-5.54	8.216e-10
0.0	-5.535	8.217e-10
0.0	-5.53	8.227e-10
0.0	-5.525	8.239e-10
0.0	-5.52	8.244e-10
0.0	-5.515	8.25e-10
0.0	-5.51	8.232e-10
0.0	-5.505	8.254e-10
0.0	-5.5	8.23e-10
0.0	-5.49499999999998	8.093e-10
0.0	-5.48999999999998	8.13e-10
0.0	-5.48499999999998	8.087e-10
0.0	-5.47999999999998	8.11e-10
0.0	-5.47499999999998	8.112e-10
0.0	-5.46999999999998	8.184e-10
0.0	-5.46499999999998	8.196e-10
0.0	-5.45999999999998	8.205e-10
0.0	-5.45499999999998	8.207e-10
0.0	-5.44999999999998	8.211e-10
0.0	-5.44499999999998	8.232e-10
0.0	-5.43999999999998	8.246e-10
0.0	-5.43499999999998	8.259e-10
0.0	-5.42999999999998	8.292e-10
0.0	-5.42499999999998	8.329e-10
0.0	-5.41999999999998	8.315e-10
0.0	-5.41499999999998	8.309e-10
0.0	-5.40999999999998	8.308e-10
0.0	-5.40499999999998	8.372e-10
0.0	-5.39999999999998	8.427e-10
0.0	-5.39499999999998	8.451e-10
0.0	-5.38999999999998	8.449e-10
0.0	-5.38499999999998	8.46e-10
0.0	-5.37999999999998	8.473e-10
0.0	-5.37499999999998	8.473e-10
0.0	-5.36999999999998	8.486e-10
0.0	-5.36499999999998	8.48e-10
0.0	-5.35999999999998	8.499e-10
0.0	-5.35499999999998	8.492e-10
0.0	-5.34999999999998	8.52e-10
0.0	-5.34499999999998	8.511e-10
0.0	-5.33999999999998	8.538e-10
0.0	-5.33499999999998	8.529e-10
0.0	-5.32999999999998	8.55e-10
0.0	-5.32499999999998	8.544e-10
0.0	-5.31999999999998	8.566e-10
0.0	-5.31499999999998	8.577e-10
0.0	-5.30999999999998	8.597e-10
0.0	-5.30499999999998	8.615e-10
0.0	-5.29999999999998	8.622e-10
0.0	-5.29499999999998	8.66e-10
0.0	-5.28999999999998	8.659e-10
0.0	-5.28499999999998	8.695e-10
0.0	-5.27999999999998	8.702e-10
0.0	-5.27499999999998	8.739e-10
0.0	-5.26999999999998	8.733e-10
0.0	-5.26499999999998	8.77e-10
0.0	-5.25999999999998	8.774e-10
0.0	-5.25499999999998	8.783e-10
0.0	-5.24999999999998	8.777e-10
0.0	-5.24499999999998	8.8e-10
0.0	-5.23999999999998	8.838e-10
0.0	-5.23499999999998	8.85e-10
0.0	-5.22999999999998	8.864e-10
0.0	-5.22499999999998	8.859e-10
0.0	-5.21999999999998	8.89e-10
0.0	-5.21499999999999	8.863e-10
0.0	-5.20999999999999	8.818e-10
0.0	-5.20499999999999	8.717e-10
0.0	-5.19999999999999	8.877e-10
0.0	-5.19499999999999	8.892e-10
0.0	-5.18999999999999	8.903e-10
0.0	-5.18499999999999	8.884e-10
0.0	-5.17999999999999	8.889e-10
0.0	-5.17499999999999	8.881e-10
0.0	-5.16999999999999	8.868e-10
0.0	-5.16499999999999	8.826e-10
0.0	-5.15999999999999	8.691e-10
0.0	-5.15499999999999	8.678e-10
0.0	-5.14999999999999	8.661e-10
0.0	-5.14499999999999	8.674e-10
0.0	-5.13999999999999	8.654e-10
0.0	-5.13499999999999	8.67e-10
0.0	-5.12999999999999	8.649e-10
0.0	-5.12499999999999	8.662e-10
0.0	-5.11999999999999	8.622e-10
0.0	-5.11499999999999	8.611e-10
0.0	-5.10999999999999	8.593e-10
0.0	-5.10499999999999	8.58e-10
0.0	-5.09999999999999	8.581e-10
0.0	-5.09499999999999	8.563e-10
0.0	-5.08999999999999	8.516e-10
0.0	-5.08499999999999	8.461e-10
0.0	-5.07999999999999	8.41e-10
0.0	-5.07499999999999	8.376e-10
0.0	-5.06999999999999	8.385e-10
0.0	-5.06499999999999	8.365e-10
0.0	-5.05999999999999	8.384e-10
0.0	-5.05499999999999	8.339e-10
0.0	-5.04999999999999	8.336e-10
0.0	-5.04499999999999	8.309e-10
0.0	-5.03999999999999	8.299e-10
0.0	-5.03499999999999	8.267e-10
0.0	-5.02999999999999	8.243e-10
0.0	-5.02499999999999	8.228e-10
0.0	-5.01999999999999	8.186e-10
0.0	-5.01499999999999	8.173e-10
0.0	-5.00999999999999	8.138e-10
0.0	-5.00499999999999	8.138e-10
0.0	-4.99999999999999	8.095e-10
0.0	-4.99499999999999	8.088e-10
0.0	-4.98999999999999	8.048e-10
0.0	-4.98499999999999	8.056e-10
0.0	-4.97999999999999	8.013e-10
0.0	-4.97499999999999	8.003e-10
0.0	-4.96999999999999	7.972e-10
0.0	-4.96499999999999	7.96e-10
0.0	-4.95999999999999	7.94e-10
0.0	-4.95499999999999	7.922e-10
0.0	-4.94999999999999	7.906e-10
0.0	-4.94499999999999	7.872e-10
0.0	-4.93999999999999	7.876e-10
0.0	-4.93499999999999	7.835e-10
0.0	-4.92999999999999	7.842e-10
0.0	-4.92499999999999	7.803e-10
0.0	-4.91999999999999	7.797e-10
0.0	-4.91499999999999	7.767e-10
0.0	-4.90999999999999	7.775e-10
0.0	-4.90499999999999	7.754e-10
0.0	-4.89999999999999	7.756e-10
0.0	-4.89499999999999	7.735e-10
0.0	-4.88999999999999	7.731e-10
0.0	-4.88499999999999	7.726e-10
0.0	-4.87999999999999	7.706e-10
0.0	-4.87499999999999	7.725e-10
0.0	-4.86999999999999	7.703e-10
0.0	-4.86499999999999	7.719e-10
0.0	-4.85999999999999	7.693e-10
0.0	-4.85499999999999	7.698e-10
0.0	-4.84999999999999	7.671e-10
0.0	-4.84499999999999	7.685e-10
0.0	-4.83999999999999	7.681e-10
0.0	-4.83499999999999	7.682e-10
0.0	-4.82999999999999	7.669e-10
0.0	-4.82499999999999	7.675e-10
0.0	-4.81999999999999	7.682e-10
0.0	-4.81499999999999	7.654e-10
0.0	-4.80999999999999	7.682e-10
0.0	-4.80499999999999	7.658e-10
0.0	-4.79999999999999	7.677e-10
0.0	-4.79499999999999	7.657e-10
0.0	-4.78999999999999	7.681e-10
0.0	-4.78499999999999	7.653e-10
0.0	-4.77999999999999	7.678e-10
0.0	-4.77499999999999	7.667e-10
0.0	-4.76999999999999	7.655e-10
0.0	-4.76499999999999	7.669e-10
0.0	-4.75999999999999	7.698e-10
0.0	-4.75499999999999	7.683e-10
0.0	-4.75	7.658e-10
0.0	-4.745	7.681e-10
0.0	-4.74	7.654e-10
0.0	-4.735	7.654e-10
0.0	-4.73	7.627e-10
0.0	-4.725	7.662e-10
0.0	-4.72	7.631e-10
0.0	-4.715	7.649e-10
0.0	-4.71	7.617e-10
0.0	-4.705	7.601e-10
0.0	-4.7	7.613e-10
0.0	-4.695	7.622e-10
0.0	-4.69	7.616e-10
0.0	-4.685	7.596e-10
0.0	-4.68	7.588e-10
0.0	-4.675	7.592e-10
0.0	-4.67	7.604e-10
0.0	-4.665	7.554e-10
0.0	-4.66	7.551e-10
0.0	-4.655	7.531e-10
0.0	-4.65	7.55e-10
0.0	-4.645	7.514e-10
0.0	-4.64	7.508e-10
0.0	-4.635	7.521e-10
0.0	-4.63	7.531e-10
0.0	-4.625	7.515e-10
0.0	-4.62	7.492e-10
0.0	-4.615	7.49e-10
0.0	-4.61	7.485e-10
0.0	-4.605	7.499e-10
0.0	-4.6	7.469e-10
0.0	-4.595	7.465e-10
0.0	-4.59	7.451e-10
0.0	-4.585	7.485e-10
0.0	-4.58	7.462e-10
0.0	-4.575	7.46e-10
0.0	-4.57	7.438e-10
0.0	-4.565	7.457e-10
0.0	-4.56	7.444e-10
0.0	-4.555	7.449e-10
0.0	-4.55	7.449e-10
0.0	-4.545	7.427e-10
0.0	-4.54	7.44e-10
0.0	-4.535	7.429e-10
0.0	-4.53	7.441e-10
0.0	-4.525	7.417e-10
0.0	-4.52	7.433e-10
0.0	-4.515	7.41e-10
0.0	-4.51	7.418e-10
0.0	-4.505	7.408e-10
0.0	-4.5	7.418e-10
0.0	-4.49499999999998	7.495e-10
0.0	-4.48999999999998	7.521e-10
0.0	-4.48499999999998	7.562e-10
0.0	-4.47999999999998	7.573e-10
0.0	-4.47499999999998	7.62e-10
0.0	-4.46999999999998	7.638e-10
0.0	-4.46499999999998	7.68e-10
0.0	-4.45999999999998	7.682e-10
0.0	-4.45499999999998	7.723e-10
0.0	-4.44999999999998	7.742e-10
0.0	-4.44499999999998	7.772e-10
0.0	-4.43999999999998	7.781e-10
0.0	-4.43499999999998	7.802e-10
0.0	-4.42999999999998	7.822e-10
0.0	-4.42499999999998	7.84e-10
0.0	-4.41999999999998	7.873e-10
0.0	-4.41499999999998	7.882e-10
0.0	-4.40999999999998	7.929e-10
0.0	-4.40499999999998	7.949e-10
0.0	-4.39999999999998	7.992e-10
0.0	-4.39499999999998	7.994e-10
0.0	-4.38999999999998	8.032e-10
0.0	-4.38499999999998	8.023e-10
0.0	-4.37999999999998	8.052e-10
0.0	-4.37499999999998	8.063e-10
0.0	-4.36999999999998	8.085e-10
0.0	-4.36499999999998	8.095e-10
0.0	-4.35999999999998	8.092e-10
0.0	-4.35499999999998	8.105e-10
0.0	-4.34999999999998	8.105e-10
0.0	-4.34499999999998	8.102e-10
0.0	-4.33999999999998	8.052e-10
0.0	-4.33499999999998	8.07e-10
0.0	-4.32999999999998	8.043e-10
0.0	-4.32499999999998	8.037e-10
0.0	-4.31999999999998	7.98e-10
0.0	-4.31499999999998	7.95e-10
0.0	-4.30999999999998	7.885e-10
0.0	-4.30499999999998	7.821e-10
0.0	-4.29999999999998	7.745e-10
0.0	-4.29499999999998	7.688e-10
0.0	-4.28999999999998	7.646e-10
0.0	-4.28499999999998	7.553e-10
0.0	-4.27999999999998	7.474e-10
0.0	-4.27499999999998	7.381e-10
0.0	-4.26999999999998	7.315e-10
0.0	-4.26499999999998	7.222e-10
0.0	-4.25999999999998	7.165e-10
0.0	-4.25499999999998	7.14e-10
0.0	-4.24999999999998	7.091e-10
0.0	-4.24499999999998	6.997e-10
0.0	-4.23999999999998	6.91e-10
0.0	-4.23499999999998	6.852e-10
0.0	-4.22999999999998	6.783e-10
0.0	-4.22499999999998	6.717e-10
0.0	-4.21999999999998	6.629e-10
0.0	-4.21499999999999	6.546e-10
0.0	-4.20999999999999	6.508e-10
0.0	-4.20499999999999	6.514e-10
0.0	-4.19999999999999	6.48e-10
0.0	-4.19499999999999	6.487e-10
0.0	-4.18999999999999	6.462e-10
0.0	-4.18499999999999	6.475e-10
0.0	-4.17999999999999	6.485e-10
0.0	-4.17499999999999	6.508e-10
0.0	-4.16999999999999	6.533e-10
0.0	-4.16499999999999	6.555e-10
0.0	-4.15999999999999	6.587e-10
0.0	-4.15499999999999	6.617e-10
0.0	-4.14999999999999	6.661e-10
0.0	-4.14499999999999	6.679e-10
0.0	-4.13999999999999	6.724e-10
0.0	-4.13499999999999	6.721e-10
0.0	-4.12999999999999	6.727e-10
0.0	-4.12499999999999	6.725e-10
0.0	-4.11999999999999	6.841e-10
0.0	-4.11499999999999	6.853e-10
0.0	-4.10999999999999	6.872e-10
0.0	-4.10499999999999	6.893e-10
0.0	-4.09999999999999	6.913e-10
0.0	-4.09499999999999	6.93e-10
0.0	-4.08999999999999	6.933e-10
0.0	-4.08499999999999	6.937e-10
0.0	-4.07999999999999	6.924e-10
0.0	-4.07499999999999	6.938e-10
0.0	-4.06999999999999	6.946e-10
0.0	-4.06499999999999	7.032e-10
0.0	-4.05999999999999	7.026e-10
0.0	-4.05499999999999	7.025e-10
0.0	-4.04999999999999	7.005e-10
0.0	-4.04499999999999	7.001e-10
0.0	-4.03999999999999	6.973e-10
0.0	-4.03499999999999	6.941e-10
0.0	-4.02999999999999	6.92e-10
0.0	-4.02499999999999	6.891e-10
0.0	-4.01999999999999	6.862e-10
0.0	-4.01499999999999	6.814e-10
0.0	-4.00999999999999	6.799e-10
0.0	-4.00499999999999	6.754e-10
0.0	-3.99999999999999	6.74e-10
0.0	-3.99499999999999	6.699e-10
0.0	-3.98999999999999	6.688e-10
0.0	-3.98499999999999	6.658e-10
0.0	-3.97999999999999	6.655e-10
0.0	-3.97499999999999	6.655e-10
0.0	-3.96999999999999	6.666e-10
0.0	-3.96499999999999	6.675e-10
0.0	-3.95999999999999	6.681e-10
0.0	-3.95499999999999	6.708e-10
0.0	-3.94999999999999	6.728e-10
0.0	-3.94499999999999	6.781e-10
0.0	-3.93999999999999	6.823e-10
0.0	-3.93499999999999	6.964e-10
0.0	-3.92999999999999	7.061e-10
0.0	-3.92499999999999	7.094e-10
0.0	-3.91999999999999	7.113e-10
0.0	-3.91499999999999	7.132e-10
0.0	-3.90999999999999	7.104e-10
0.0	-3.90499999999999	7.165e-10
0.0	-3.89999999999999	7.242e-10
0.0	-3.89499999999999	7.309e-10
0.0	-3.88999999999999	7.362e-10
0.0	-3.88499999999999	7.428e-10
0.0	-3.87999999999999	7.515e-10
0.0	-3.87499999999999	7.581e-10
0.0	-3.86999999999999	7.676e-10
0.0	-3.86499999999999	7.734e-10
0.0	-3.85999999999999	7.819e-10
0.0	-3.85499999999999	7.871e-10
0.0	-3.84999999999999	7.964e-10
0.0	-3.84499999999999	8.021e-10
0.0	-3.83999999999999	8.104e-10
0.0	-3.83499999999999	8.141e-10
0.0	-3.82999999999999	8.212e-10
0.0	-3.82499999999999	8.277e-10
0.0	-3.81999999999999	8.312e-10
0.0	-3.81499999999999	8.384e-10
0.0	-3.80999999999999	8.416e-10
0.0	-3.80499999999999	8.454e-10
0.0	-3.79999999999999	8.463e-10
0.0	-3.79499999999999	8.531e-10
0.0	-3.78999999999999	8.549e-10
0.0	-3.78499999999999	8.59e-10
0.0	-3.77999999999999	8.579e-10
0.0	-3.77499999999999	8.616e-10
0.0	-3.76999999999999	8.651e-10
0.0	-3.76499999999999	8.676e-10
0.0	-3.75999999999999	8.687e-10
0.0	-3.75499999999999	8.711e-10
0.0	-3.74999999999999	8.723e-10
0.0	-3.74499999999999	8.714e-10
0.0	-3.73999999999999	8.736e-10
0.0	-3.73499999999999	8.72e-10
0.0	-3.72999999999999	8.728e-10
0.0	-3.725	8.701e-10
0.0	-3.72	8.711e-10
0.0	-3.715	8.676e-10
0.0	-3.71	8.691e-10
0.0	-3.705	8.662e-10
0.0	-3.7	8.639e-10
0.0	-3.695	8.619e-10
0.0	-3.69	8.598e-10
0.0	-3.685	8.574e-10
0.0	-3.68	8.539e-10
0.0	-3.675	8.536e-10
0.0	-3.67	8.501e-10
0.0	-3.665	8.495e-10
0.0	-3.66	8.456e-10
0.0	-3.655	8.457e-10
0.0	-3.65	8.431e-10
0.0	-3.645	8.414e-10
0.0	-3.64	8.407e-10
0.0	-3.635	8.405e-10
0.0	-3.63	8.375e-10
0.0	-3.625	8.341e-10
0.0	-3.62	8.34e-10
0.0	-3.615	8.301e-10
0.0	-3.61	8.305e-10
0.0	-3.605	8.298e-10
0.0	-3.6	8.315e-10
0.0	-3.595	8.251e-10
0.0	-3.59	8.265e-10
0.0	-3.585	8.259e-10
0.0	-3.58	8.295e-10
0.0	-3.575	8.273e-10
0.0	-3.57	8.302e-10
0.0	-3.565	8.271e-10
0.0	-3.56	8.273e-10
0.0	-3.555	8.282e-10
0.0	-3.55	8.288e-10
0.0	-3.545	8.31e-10
0.0	-3.54	8.324e-10
0.0	-3.535	8.38e-10
0.0	-3.53	8.382e-10
0.0	-3.525	8.372e-10
0.0	-3.52	8.349e-10
0.0	-3.515	8.373e-10
0.0	-3.51	8.372e-10
0.0	-3.505	8.407e-10
0.0	-3.5	8.402e-10
0.0	-3.49499999999998	8.622e-10
0.0	-3.48999999999998	8.621e-10
0.0	-3.48499999999998	8.647e-10
0.0	-3.47999999999998	8.648e-10
0.0	-3.47499999999998	8.666e-10
0.0	-3.46999999999998	8.663e-10
0.0	-3.46499999999998	8.667e-10
0.0	-3.45999999999998	8.672e-10
0.0	-3.45499999999998	8.649e-10
0.0	-3.44999999999998	8.684e-10
0.0	-3.44499999999998	8.669e-10
0.0	-3.43999999999998	8.651e-10
0.0	-3.43499999999998	8.625e-10
0.0	-3.42999999999998	8.657e-10
0.0	-3.42499999999998	8.609e-10
0.0	-3.41999999999998	8.648e-10
0.0	-3.41499999999998	8.61e-10
0.0	-3.40999999999998	8.615e-10
0.0	-3.40499999999998	8.596e-10
0.0	-3.39999999999998	8.603e-10
0.0	-3.39499999999998	8.576e-10
0.0	-3.38999999999998	8.569e-10
0.0	-3.38499999999998	8.568e-10
0.0	-3.37999999999998	8.561e-10
0.0	-3.37499999999998	8.561e-10
0.0	-3.36999999999998	8.545e-10
0.0	-3.36499999999998	8.572e-10
0.0	-3.35999999999998	8.524e-10
0.0	-3.35499999999998	8.561e-10
0.0	-3.34999999999998	8.525e-10
0.0	-3.34499999999998	8.524e-10
0.0	-3.33999999999998	8.45e-10
0.0	-3.33499999999998	8.446e-10
0.0	-3.32999999999998	8.453e-10
0.0	-3.32499999999998	8.528e-10
0.0	-3.31999999999998	8.548e-10
0.0	-3.31499999999998	8.511e-10
0.0	-3.30999999999998	8.52e-10
0.0	-3.30499999999998	8.499e-10
0.0	-3.29999999999998	8.472e-10
0.0	-3.29499999999998	8.455e-10
0.0	-3.28999999999998	8.476e-10
0.0	-3.28499999999998	8.402e-10
0.0	-3.27999999999998	8.474e-10
0.0	-3.27499999999998	8.47e-10
0.0	-3.26999999999998	8.385e-10
0.0	-3.26499999999998	8.315e-10
0.0	-3.25999999999998	8.324e-10
0.0	-3.25499999999998	8.285e-10
0.0	-3.24999999999998	8.267e-10
0.0	-3.24499999999998	8.252e-10
0.0	-3.23999999999998	8.235e-10
0.0	-3.23499999999998	8.236e-10
0.0	-3.22999999999998	8.217e-10
0.0	-3.22499999999998	8.215e-10
0.0	-3.21999999999998	8.186e-10
0.0	-3.21499999999998	8.199e-10
0.0	-3.20999999999998	8.183e-10
0.0	-3.20499999999998	8.199e-10
0.0	-3.19999999999998	8.166e-10
0.0	-3.19499999999999	8.2e-10
0.0	-3.18999999999999	8.185e-10
0.0	-3.18499999999999	8.188e-10
0.0	-3.17999999999999	8.191e-10
0.0	-3.17499999999999	8.215e-10
0.0	-3.16999999999999	8.213e-10
0.0	-3.16499999999999	8.212e-10
0.0	-3.15999999999999	8.224e-10
0.0	-3.15499999999999	8.213e-10
0.0	-3.14999999999999	8.233e-10
0.0	-3.14499999999999	8.221e-10
0.0	-3.13999999999999	8.256e-10
0.0	-3.13499999999999	8.236e-10
0.0	-3.12999999999999	8.253e-10
0.0	-3.12499999999999	8.233e-10
0.0	-3.11999999999999	8.255e-10
0.0	-3.11499999999999	8.246e-10
0.0	-3.10999999999999	8.27e-10
0.0	-3.10499999999999	8.265e-10
0.0	-3.09999999999999	8.274e-10
0.0	-3.09499999999999	8.276e-10
0.0	-3.08999999999999	8.275e-10
0.0	-3.08499999999999	8.287e-10
0.0	-3.07999999999999	8.289e-10
0.0	-3.07499999999999	8.314e-10
0.0	-3.06999999999999	8.309e-10
0.0	-3.06499999999999	8.34e-10
0.0	-3.05999999999999	8.329e-10
0.0	-3.05499999999999	8.355e-10
0.0	-3.04999999999999	8.35e-10
0.0	-3.04499999999999	8.377e-10
0.0	-3.03999999999999	8.375e-10
0.0	-3.03499999999999	8.388e-10
0.0	-3.02999999999999	8.388e-10
0.0	-3.02499999999999	8.396e-10
0.0	-3.01999999999999	8.426e-10
0.0	-3.01499999999999	8.403e-10
0.0	-3.00999999999999	8.413e-10
0.0	-3.00499999999999	8.402e-10
0.0	-2.99999999999999	8.42e-10
0.0	-2.99499999999999	8.404e-10
0.0	-2.98999999999999	8.424e-10
0.0	-2.98499999999999	8.408e-10
0.0	-2.97999999999999	8.432e-10
0.0	-2.97499999999999	8.419e-10
0.0	-2.96999999999999	8.43e-10
0.0	-2.96499999999999	8.423e-10
0.0	-2.95999999999999	8.43e-10
0.0	-2.95499999999999	8.432e-10
0.0	-2.94999999999999	8.426e-10
0.0	-2.94499999999999	8.43e-10
0.0	-2.93999999999999	8.411e-10
0.0	-2.93499999999999	8.421e-10
0.0	-2.92999999999999	8.399e-10
0.0	-2.92499999999999	8.413e-10
0.0	-2.91999999999999	8.385e-10
0.0	-2.91499999999999	8.392e-10
0.0	-2.90999999999999	8.366e-10
0.0	-2.90499999999999	8.366e-10
0.0	-2.89999999999999	8.344e-10
0.0	-2.89499999999999	8.341e-10
0.0	-2.88999999999999	8.331e-10
0.0	-2.88499999999999	8.318e-10
0.0	-2.87999999999999	8.309e-10
0.0	-2.87499999999999	8.29e-10
0.0	-2.86999999999999	8.303e-10
0.0	-2.86499999999999	8.284e-10
0.0	-2.85999999999999	8.298e-10
0.0	-2.85499999999999	8.268e-10
0.0	-2.84999999999999	8.284e-10
0.0	-2.84499999999999	8.262e-10
0.0	-2.83999999999999	8.266e-10
0.0	-2.83499999999999	8.242e-10
0.0	-2.82999999999999	8.26e-10
0.0	-2.82499999999999	8.246e-10
0.0	-2.81999999999999	8.251e-10
0.0	-2.81499999999999	8.238e-10
0.0	-2.80999999999999	8.23e-10
0.0	-2.80499999999999	8.224e-10
0.0	-2.79999999999999	8.224e-10
0.0	-2.79499999999999	8.245e-10
0.0	-2.78999999999999	8.23e-10
0.0	-2.78499999999999	8.232e-10
0.0	-2.77999999999999	8.238e-10
0.0	-2.77499999999999	8.241e-10
0.0	-2.76999999999999	8.195e-10
0.0	-2.76499999999999	8.194e-10
0.0	-2.75999999999999	8.163e-10
0.0	-2.75499999999999	8.175e-10
0.0	-2.74999999999999	8.172e-10
0.0	-2.74499999999999	8.18e-10
0.0	-2.73999999999999	8.177e-10
0.0	-2.73499999999999	8.149e-10
0.0	-2.72999999999999	8.145e-10
0.0	-2.725	8.137e-10
0.0	-2.72	8.14e-10
0.0	-2.715	8.132e-10
0.0	-2.71	8.149e-10
0.0	-2.705	8.134e-10
0.0	-2.7	8.147e-10
0.0	-2.695	8.167e-10
0.0	-2.69	8.204e-10
0.0	-2.685	8.209e-10
0.0	-2.68	8.194e-10
0.0	-2.675	8.174e-10
0.0	-2.67	8.193e-10
0.0	-2.665	8.183e-10
0.0	-2.66	8.192e-10
0.0	-2.655	8.205e-10
0.0	-2.65	8.226e-10
0.0	-2.645	8.24e-10
0.0	-2.64	8.251e-10
0.0	-2.635	8.282e-10
0.0	-2.63	8.284e-10
0.0	-2.625	8.321e-10
0.0	-2.62	8.315e-10
0.0	-2.615	8.342e-10
0.0	-2.61	8.3e-10
0.0	-2.605	8.332e-10
0.0	-2.6	8.351e-10
0.0	-2.595	8.409e-10
0.0	-2.59	8.415e-10
0.0	-2.585	8.446e-10
0.0	-2.58	8.455e-10
0.0	-2.575	8.452e-10
0.0	-2.57	8.476e-10
0.0	-2.565	8.495e-10
0.0	-2.56	8.511e-10
0.0	-2.555	8.494e-10
0.0	-2.55	8.541e-10
0.0	-2.545	8.539e-10
0.0	-2.54	8.579e-10
0.0	-2.535	8.56e-10
0.0	-2.53	8.594e-10
0.0	-2.525	8.596e-10
0.0	-2.52	8.611e-10
0.0	-2.515	8.618e-10
0.0	-2.51	8.629e-10
0.0	-2.505	8.652e-10
0.0	-2.5	8.647e-10
0.1	-6.49499999999998	8.885e-10
0.1	-6.48999999999998	8.897e-10
0.1	-6.48499999999998	8.864e-10
0.1	-6.47999999999998	8.87e-10
0.1	-6.47499999999998	8.84e-10
0.1	-6.46999999999998	8.845e-10
0.1	-6.46499999999998	8.817e-10
0.1	-6.45999999999998	8.817e-10
0.1	-6.45499999999998	8.795e-10
0.1	-6.44999999999998	8.784e-10
0.1	-6.44499999999998	8.784e-10
0.1	-6.43999999999998	8.772e-10
0.1	-6.43499999999998	8.778e-10
0.1	-6.42999999999998	8.757e-10
0.1	-6.42499999999998	8.771e-10
0.1	-6.41999999999998	8.739e-10
0.1	-6.41499999999998	8.754e-10
0.1	-6.40999999999998	8.731e-10
0.1	-6.40499999999998	8.749e-10
0.1	-6.39999999999998	8.728e-10
0.1	-6.39499999999998	8.744e-10
0.1	-6.38999999999998	8.727e-10
0.1	-6.38499999999998	8.746e-10
0.1	-6.37999999999998	8.744e-10
0.1	-6.37499999999998	8.744e-10
0.1	-6.36999999999998	8.737e-10
0.1	-6.36499999999998	8.741e-10
0.1	-6.35999999999998	8.744e-10
0.1	-6.35499999999998	8.724e-10
0.1	-6.34999999999998	8.684e-10
0.1	-6.34499999999998	8.643e-10
0.1	-6.33999999999998	8.659e-10
0.1	-6.33499999999998	8.631e-10
0.1	-6.32999999999998	8.638e-10
0.1	-6.32499999999998	8.617e-10
0.1	-6.31999999999998	8.626e-10
0.1	-6.31499999999998	8.618e-10
0.1	-6.30999999999998	8.684e-10
0.1	-6.30499999999998	8.699e-10
0.1	-6.29999999999998	8.606e-10
0.1	-6.29499999999998	8.601e-10
0.1	-6.28999999999998	8.596e-10
0.1	-6.28499999999998	8.599e-10
0.1	-6.27999999999998	8.584e-10
0.1	-6.27499999999998	8.593e-10
0.1	-6.26999999999998	8.571e-10
0.1	-6.26499999999998	8.645e-10
0.1	-6.25999999999998	8.689e-10
0.1	-6.25499999999998	8.694e-10
0.1	-6.24999999999998	8.642e-10
0.1	-6.24499999999998	8.571e-10
0.1	-6.23999999999998	8.534e-10
0.1	-6.23499999999998	8.537e-10
0.1	-6.22999999999998	8.533e-10
0.1	-6.22499999999998	8.529e-10
0.1	-6.21999999999998	8.52e-10
0.1	-6.21499999999999	8.505e-10
0.1	-6.20999999999999	8.504e-10
0.1	-6.20499999999999	8.481e-10
0.1	-6.19999999999999	8.48e-10
0.1	-6.19499999999999	8.454e-10
0.1	-6.18999999999999	8.471e-10
0.1	-6.18499999999999	8.448e-10
0.1	-6.17999999999999	8.457e-10
0.1	-6.17499999999999	8.431e-10
0.1	-6.16999999999999	8.432e-10
0.1	-6.16499999999999	8.416e-10
0.1	-6.15999999999999	8.41e-10
0.1	-6.15499999999999	8.391e-10
0.1	-6.14999999999999	8.373e-10
0.1	-6.14499999999999	8.364e-10
0.1	-6.13999999999999	8.337e-10
0.1	-6.13499999999999	8.341e-10
0.1	-6.12999999999999	8.306e-10
0.1	-6.12499999999999	8.306e-10
0.1	-6.11999999999999	8.274e-10
0.1	-6.11499999999999	8.277e-10
0.1	-6.10999999999999	8.229e-10
0.1	-6.10499999999999	8.243e-10
0.1	-6.09999999999999	8.236e-10
0.1	-6.09499999999999	8.235e-10
0.1	-6.08999999999999	8.216e-10
0.1	-6.08499999999999	8.184e-10
0.1	-6.07999999999999	8.172e-10
0.1	-6.07499999999999	8.188e-10
0.1	-6.06999999999999	8.193e-10
0.1	-6.06499999999999	8.164e-10
0.1	-6.05999999999999	8.185e-10
0.1	-6.05499999999999	8.151e-10
0.1	-6.04999999999999	8.186e-10
0.1	-6.04499999999999	8.153e-10
0.1	-6.03999999999999	8.135e-10
0.1	-6.03499999999999	8.093e-10
0.1	-6.02999999999999	8.15e-10
0.1	-6.02499999999999	8.142e-10
0.1	-6.01999999999999	8.144e-10
0.1	-6.01499999999999	8.113e-10
0.1	-6.00999999999999	8.109e-10
0.1	-6.00499999999999	8.108e-10
0.1	-5.99999999999999	8.127e-10
0.1	-5.99499999999999	8.119e-10
0.1	-5.98999999999999	8.054e-10
0.1	-5.98499999999999	8.054e-10
0.1	-5.97999999999999	8.029e-10
0.1	-5.97499999999999	8.049e-10
0.1	-5.96999999999999	8.013e-10
0.1	-5.96499999999999	8.005e-10
0.1	-5.95999999999999	7.978e-10
0.1	-5.95499999999999	7.959e-10
0.1	-5.94999999999999	7.948e-10
0.1	-5.94499999999999	7.939e-10
0.1	-5.93999999999999	7.923e-10
0.1	-5.93499999999999	7.906e-10
0.1	-5.92999999999999	7.901e-10
0.1	-5.92499999999999	7.865e-10
0.1	-5.91999999999999	7.869e-10
0.1	-5.91499999999999	7.828e-10
0.1	-5.90999999999999	7.845e-10
0.1	-5.90499999999999	7.835e-10
0.1	-5.89999999999999	7.846e-10
0.1	-5.89499999999999	7.821e-10
0.1	-5.88999999999999	7.774e-10
0.1	-5.88499999999999	7.783e-10
0.1	-5.87999999999999	7.774e-10
0.1	-5.87499999999999	7.775e-10
0.1	-5.86999999999999	7.767e-10
0.1	-5.86499999999999	7.785e-10
0.1	-5.85999999999999	7.753e-10
0.1	-5.85499999999999	7.774e-10
0.1	-5.84999999999999	7.755e-10
0.1	-5.84499999999999	7.778e-10
0.1	-5.83999999999999	7.768e-10
0.1	-5.83499999999999	7.794e-10
0.1	-5.82999999999999	7.796e-10
0.1	-5.82499999999999	7.813e-10
0.1	-5.81999999999999	7.818e-10
0.1	-5.81499999999999	7.854e-10
0.1	-5.80999999999999	7.877e-10
0.1	-5.80499999999999	7.876e-10
0.1	-5.79999999999999	7.878e-10
0.1	-5.79499999999999	7.846e-10
0.1	-5.78999999999999	7.877e-10
0.1	-5.78499999999999	7.881e-10
0.1	-5.77999999999999	7.912e-10
0.1	-5.77499999999999	7.9e-10
0.1	-5.76999999999999	7.929e-10
0.1	-5.76499999999999	7.922e-10
0.1	-5.75999999999999	7.945e-10
0.1	-5.75499999999999	7.949e-10
0.1	-5.75	7.972e-10
0.1	-5.745	7.975e-10
0.1	-5.74	7.972e-10
0.1	-5.735	7.971e-10
0.1	-5.73	7.972e-10
0.1	-5.725	7.997e-10
0.1	-5.72	7.99e-10
0.1	-5.715	8.01e-10
0.1	-5.71	7.999e-10
0.1	-5.705	8.036e-10
0.1	-5.7	8.024e-10
0.1	-5.695	8.042e-10
0.1	-5.69	8.025e-10
0.1	-5.685	8.039e-10
0.1	-5.68	8.035e-10
0.1	-5.675	8.056e-10
0.1	-5.67	8.065e-10
0.1	-5.665	8.069e-10
0.1	-5.66	8.081e-10
0.1	-5.655	8.076e-10
0.1	-5.65	8.097e-10
0.1	-5.645	8.08e-10
0.1	-5.64	8.103e-10
0.1	-5.635	8.087e-10
0.1	-5.63	8.113e-10
0.1	-5.625	8.101e-10
0.1	-5.62	8.118e-10
0.1	-5.615	8.113e-10
0.1	-5.61	8.128e-10
0.1	-5.605	8.127e-10
0.1	-5.6	8.131e-10
0.1	-5.595	8.139e-10
0.1	-5.59	8.134e-10
0.1	-5.585	8.159e-10
0.1	-5.58	8.145e-10
0.1	-5.575	8.162e-10
0.1	-5.57	8.153e-10
0.1	-5.565	8.177e-10
0.1	-5.56	8.167e-10
0.1	-5.555	8.196e-10
0.1	-5.55	8.192e-10
0.1	-5.545	8.214e-10
0.1	-5.54	8.218e-10
0.1	-5.535	8.219e-10
0.1	-5.53	8.224e-10
0.1	-5.525	8.226e-10
0.1	-5.52	8.257e-10
0.1	-5.515	8.251e-10
0.1	-5.51	8.276e-10
0.1	-5.505	8.262e-10
0.1	-5.5	8.292e-10
0.1	-5.49499999999998	8.299e-10
0.1	-5.48999999999998	8.316e-10
0.1	-5.48499999999998	8.309e-10
0.1	-5.47999999999998	8.333e-10
0.1	-5.47499999999998	8.317e-10
0.1	-5.46999999999998	8.333e-10
0.1	-5.46499999999998	8.329e-10
0.1	-5.45999999999998	8.353e-10
0.1	-5.45499999999998	8.346e-10
0.1	-5.44999999999998	8.366e-10
0.1	-5.44499999999998	8.363e-10
0.1	-5.43999999999998	8.371e-10
0.1	-5.43499999999998	8.38e-10
0.1	-5.42999999999998	8.383e-10
0.1	-5.42499999999998	8.394e-10
0.1	-5.41999999999998	8.377e-10
0.1	-5.41499999999998	8.388e-10
0.1	-5.40999999999998	8.377e-10
0.1	-5.40499999999998	8.407e-10
0.1	-5.39999999999998	8.385e-10
0.1	-5.39499999999998	8.412e-10
0.1	-5.38999999999998	8.398e-10
0.1	-5.38499999999998	8.419e-10
0.1	-5.37999999999998	8.415e-10
0.1	-5.37499999999998	8.427e-10
0.1	-5.36999999999998	8.432e-10
0.1	-5.36499999999998	8.441e-10
0.1	-5.35999999999998	8.46e-10
0.1	-5.35499999999998	8.472e-10
0.1	-5.34999999999998	8.525e-10
0.1	-5.34499999999998	8.5e-10
0.1	-5.33999999999998	8.518e-10
0.1	-5.33499999999998	8.49e-10
0.1	-5.32999999999998	8.522e-10
0.1	-5.32499999999998	8.553e-10
0.1	-5.31999999999998	8.6e-10
0.1	-5.31499999999998	8.599e-10
0.1	-5.30999999999998	8.615e-10
0.1	-5.30499999999998	8.615e-10
0.1	-5.29999999999998	8.613e-10
0.1	-5.29499999999998	8.623e-10
0.1	-5.28999999999998	8.629e-10
0.1	-5.28499999999998	8.659e-10
0.1	-5.27999999999998	8.657e-10
0.1	-5.27499999999998	8.687e-10
0.1	-5.26999999999998	8.687e-10
0.1	-5.26499999999998	8.72e-10
0.1	-5.25999999999998	8.708e-10
0.1	-5.25499999999998	8.733e-10
0.1	-5.24999999999998	8.728e-10
0.1	-5.24499999999998	8.732e-10
0.1	-5.23999999999998	8.731e-10
0.1	-5.23499999999998	8.745e-10
0.1	-5.22999999999998	8.761e-10
0.1	-5.22499999999998	8.758e-10
0.1	-5.21999999999998	8.78e-10
0.1	-5.21499999999999	8.771e-10
0.1	-5.20999999999999	8.804e-10
0.1	-5.20499999999999	8.785e-10
0.1	-5.19999999999999	8.81e-10
0.1	-5.19499999999999	8.78e-10
0.1	-5.18999999999999	8.797e-10
0.1	-5.18499999999999	8.773e-10
0.1	-5.17999999999999	8.782e-10
0.1	-5.17499999999999	8.771e-10
0.1	-5.16999999999999	8.774e-10
0.1	-5.16499999999999	8.764e-10
0.1	-5.15999999999999	8.763e-10
0.1	-5.15499999999999	8.754e-10
0.1	-5.14999999999999	8.73e-10
0.1	-5.14499999999999	8.729e-10
0.1	-5.13999999999999	8.687e-10
0.1	-5.13499999999999	8.69e-10
0.1	-5.12999999999999	8.662e-10
0.1	-5.12499999999999	8.686e-10
0.1	-5.11999999999999	8.659e-10
0.1	-5.11499999999999	8.659e-10
0.1	-5.10999999999999	8.627e-10
0.1	-5.10499999999999	8.632e-10
0.1	-5.09999999999999	8.62e-10
0.1	-5.09499999999999	8.588e-10
0.1	-5.08999999999999	8.574e-10
0.1	-5.08499999999999	8.561e-10
0.1	-5.07999999999999	8.55e-10
0.1	-5.07499999999999	8.514e-10
0.1	-5.06999999999999	8.503e-10
0.1	-5.06499999999999	8.484e-10
0.1	-5.05999999999999	8.456e-10
0.1	-5.05499999999999	8.438e-10
0.1	-5.04999999999999	8.424e-10
0.1	-5.04499999999999	8.381e-10
0.1	-5.03999999999999	8.374e-10
0.1	-5.03499999999999	8.354e-10
0.1	-5.02999999999999	8.351e-10
0.1	-5.02499999999999	8.326e-10
0.1	-5.01999999999999	8.348e-10
0.1	-5.01499999999999	8.305e-10
0.1	-5.00999999999999	8.296e-10
0.1	-5.00499999999999	8.251e-10
0.1	-4.99999999999999	8.248e-10
0.1	-4.99499999999999	8.218e-10
0.1	-4.98999999999999	8.199e-10
0.1	-4.98499999999999	8.183e-10
0.1	-4.97999999999999	8.172e-10
0.1	-4.97499999999999	8.15e-10
0.1	-4.96999999999999	8.121e-10
0.1	-4.96499999999999	8.134e-10
0.1	-4.95999999999999	8.098e-10
0.1	-4.95499999999999	8.101e-10
0.1	-4.94999999999999	8.063e-10
0.1	-4.94499999999999	8.065e-10
0.1	-4.93999999999999	8.027e-10
0.1	-4.93499999999999	8.033e-10
0.1	-4.92999999999999	8.006e-10
0.1	-4.92499999999999	7.999e-10
0.1	-4.91999999999999	7.985e-10
0.1	-4.91499999999999	7.978e-10
0.1	-4.90999999999999	7.952e-10
0.1	-4.90499999999999	7.945e-10
0.1	-4.89999999999999	7.934e-10
0.1	-4.89499999999999	7.896e-10
0.1	-4.88999999999999	7.918e-10
0.1	-4.88499999999999	7.909e-10
0.1	-4.87999999999999	7.918e-10
0.1	-4.87499999999999	7.887e-10
0.1	-4.86999999999999	7.894e-10
0.1	-4.86499999999999	7.865e-10
0.1	-4.85999999999999	7.868e-10
0.1	-4.85499999999999	7.845e-10
0.1	-4.84999999999999	7.846e-10
0.1	-4.84499999999999	7.849e-10
0.1	-4.83999999999999	7.828e-10
0.1	-4.83499999999999	7.823e-10
0.1	-4.82999999999999	7.808e-10
0.1	-4.82499999999999	7.83e-10
0.1	-4.81999999999999	7.808e-10
0.1	-4.81499999999999	7.813e-10
0.1	-4.80999999999999	7.766e-10
0.1	-4.80499999999999	7.796e-10
0.1	-4.79999999999999	7.805e-10
0.1	-4.79499999999999	7.828e-10
0.1	-4.78999999999999	7.804e-10
0.1	-4.78499999999999	7.828e-10
0.1	-4.77999999999999	7.808e-10
0.1	-4.77499999999999	7.817e-10
0.1	-4.76999999999999	7.82e-10
0.1	-4.76499999999999	7.812e-10
0.1	-4.75999999999999	7.808e-10
0.1	-4.75499999999999	7.806e-10
0.1	-4.75	7.831e-10
0.1	-4.745	7.789e-10
0.1	-4.74	7.823e-10
0.1	-4.735	7.819e-10
0.1	-4.73	7.823e-10
0.1	-4.725	7.835e-10
0.1	-4.72	7.842e-10
0.1	-4.715	7.798e-10
0.1	-4.71	7.816e-10
0.1	-4.705	7.82e-10
0.1	-4.7	7.819e-10
0.1	-4.695	7.796e-10
0.1	-4.69	7.797e-10
0.1	-4.685	7.802e-10
0.1	-4.68	7.79e-10
0.1	-4.675	7.783e-10
0.1	-4.67	7.764e-10
0.1	-4.665	7.783e-10
0.1	-4.66	7.779e-10
0.1	-4.655	7.819e-10
0.1	-4.65	7.803e-10
0.1	-4.645	7.805e-10
0.1	-4.64	7.789e-10
0.1	-4.635	7.794e-10
0.1	-4.63	7.792e-10
0.1	-4.625	7.789e-10
0.1	-4.62	7.795e-10
0.1	-4.615	7.775e-10
0.1	-4.61	7.781e-10
0.1	-4.605	7.764e-10
0.1	-4.6	7.77e-10
0.1	-4.595	7.717e-10
0.1	-4.59	7.736e-10
0.1	-4.585	7.756e-10
0.1	-4.58	7.797e-10
0.1	-4.575	7.764e-10
0.1	-4.57	7.763e-10
0.1	-4.565	7.735e-10
0.1	-4.56	7.726e-10
0.1	-4.555	7.721e-10
0.1	-4.55	7.706e-10
0.1	-4.545	7.687e-10
0.1	-4.54	7.662e-10
0.1	-4.535	7.66e-10
0.1	-4.53	7.637e-10
0.1	-4.525	7.638e-10
0.1	-4.52	7.593e-10
0.1	-4.515	7.527e-10
0.1	-4.51	7.365e-10
0.1	-4.505	7.357e-10
0.1	-4.5	7.346e-10
0.1	-4.49499999999998	7.51e-10
0.1	-4.48999999999998	7.513e-10
0.1	-4.48499999999998	7.556e-10
0.1	-4.47999999999998	7.578e-10
0.1	-4.47499999999998	7.618e-10
0.1	-4.46999999999998	7.633e-10
0.1	-4.46499999999998	7.669e-10
0.1	-4.45999999999998	7.688e-10
0.1	-4.45499999999998	7.707e-10
0.1	-4.44999999999998	7.74e-10
0.1	-4.44499999999998	7.754e-10
0.1	-4.43999999999998	7.797e-10
0.1	-4.43499999999998	7.82e-10
0.1	-4.42999999999998	7.852e-10
0.1	-4.42499999999998	7.849e-10
0.1	-4.41999999999998	7.89e-10
0.1	-4.41499999999998	7.896e-10
0.1	-4.40999999999998	7.932e-10
0.1	-4.40499999999998	7.952e-10
0.1	-4.39999999999998	8.013e-10
0.1	-4.39499999999998	7.984e-10
0.1	-4.38999999999998	7.991e-10
0.1	-4.38499999999998	8.022e-10
0.1	-4.37999999999998	8.024e-10
0.1	-4.37499999999998	8.06e-10
0.1	-4.36999999999998	8.043e-10
0.1	-4.36499999999998	8.049e-10
0.1	-4.35999999999998	8.039e-10
0.1	-4.35499999999998	8.074e-10
0.1	-4.34999999999998	8.065e-10
0.1	-4.34499999999998	8.07e-10
0.1	-4.33999999999998	8.055e-10
0.1	-4.33499999999998	8.049e-10
0.1	-4.32999999999998	8.025e-10
0.1	-4.32499999999998	7.988e-10
0.1	-4.31999999999998	7.958e-10
0.1	-4.31499999999998	7.9e-10
0.1	-4.30999999999998	7.83e-10
0.1	-4.30499999999998	7.773e-10
0.1	-4.29999999999998	7.75e-10
0.1	-4.29499999999998	7.668e-10
0.1	-4.28999999999998	7.608e-10
0.1	-4.28499999999998	7.505e-10
0.1	-4.27999999999998	7.444e-10
0.1	-4.27499999999998	7.345e-10
0.1	-4.26999999999998	7.271e-10
0.1	-4.26499999999998	7.176e-10
0.1	-4.25999999999998	7.121e-10
0.1	-4.25499999999998	7.032e-10
0.1	-4.24999999999998	6.96e-10
0.1	-4.24499999999998	6.873e-10
0.1	-4.23999999999998	6.807e-10
0.1	-4.23499999999998	6.752e-10
0.1	-4.22999999999998	6.661e-10
0.1	-4.22499999999998	6.573e-10
0.1	-4.21999999999998	6.524e-10
0.1	-4.21499999999999	6.541e-10
0.1	-4.20999999999999	6.505e-10
0.1	-4.20499999999999	6.52e-10
0.1	-4.19999999999999	6.524e-10
0.1	-4.19499999999999	6.497e-10
0.1	-4.18999999999999	6.456e-10
0.1	-4.18499999999999	6.472e-10
0.1	-4.17999999999999	6.494e-10
0.1	-4.17499999999999	6.494e-10
0.1	-4.16999999999999	6.52e-10
0.1	-4.16499999999999	6.536e-10
0.1	-4.15999999999999	6.58e-10
0.1	-4.15499999999999	6.594e-10
0.1	-4.14999999999999	6.632e-10
0.1	-4.14499999999999	6.641e-10
0.1	-4.13999999999999	6.697e-10
0.1	-4.13499999999999	6.725e-10
0.1	-4.12999999999999	6.775e-10
0.1	-4.12499999999999	6.795e-10
0.1	-4.11999999999999	6.817e-10
0.1	-4.11499999999999	6.845e-10
0.1	-4.10999999999999	6.858e-10
0.1	-4.10499999999999	6.883e-10
0.1	-4.09999999999999	6.888e-10
0.1	-4.09499999999999	6.913e-10
0.1	-4.08999999999999	6.9e-10
0.1	-4.08499999999999	6.907e-10
0.1	-4.07999999999999	6.896e-10
0.1	-4.07499999999999	6.93e-10
0.1	-4.06999999999999	6.948e-10
0.1	-4.06499999999999	7.012e-10
0.1	-4.05999999999999	6.992e-10
0.1	-4.05499999999999	6.97e-10
0.1	-4.04999999999999	6.976e-10
0.1	-4.04499999999999	6.962e-10
0.1	-4.03999999999999	6.952e-10
0.1	-4.03499999999999	6.923e-10
0.1	-4.02999999999999	6.907e-10
0.1	-4.02499999999999	6.857e-10
0.1	-4.01999999999999	6.855e-10
0.1	-4.01499999999999	6.817e-10
0.1	-4.00999999999999	6.85e-10
0.1	-4.00499999999999	6.887e-10
0.1	-3.99999999999999	6.822e-10
0.1	-3.99499999999999	6.674e-10
0.1	-3.98999999999999	6.623e-10
0.1	-3.98499999999999	6.587e-10
0.1	-3.97999999999999	6.58e-10
0.1	-3.97499999999999	6.584e-10
0.1	-3.96999999999999	6.609e-10
0.1	-3.96499999999999	6.755e-10
0.1	-3.95999999999999	6.814e-10
0.1	-3.95499999999999	6.765e-10
0.1	-3.94999999999999	6.672e-10
0.1	-3.94499999999999	6.771e-10
0.1	-3.93999999999999	6.937e-10
0.1	-3.93499999999999	7.033e-10
0.1	-3.92999999999999	7.058e-10
0.1	-3.92499999999999	7.107e-10
0.1	-3.91999999999999	7.146e-10
0.1	-3.91499999999999	7.154e-10
0.1	-3.90999999999999	7.194e-10
0.1	-3.90499999999999	7.278e-10
0.1	-3.89999999999999	7.369e-10
0.1	-3.89499999999999	7.464e-10
0.1	-3.88999999999999	7.574e-10
0.1	-3.88499999999999	7.66e-10
0.1	-3.87999999999999	7.761e-10
0.1	-3.87499999999999	7.831e-10
0.1	-3.86999999999999	7.928e-10
0.1	-3.86499999999999	7.995e-10
0.1	-3.85999999999999	8.077e-10
0.1	-3.85499999999999	8.142e-10
0.1	-3.84999999999999	8.218e-10
0.1	-3.84499999999999	8.303e-10
0.1	-3.83999999999999	8.347e-10
0.1	-3.83499999999999	8.405e-10
0.1	-3.82999999999999	8.448e-10
0.1	-3.82499999999999	8.511e-10
0.1	-3.81999999999999	8.511e-10
0.1	-3.81499999999999	8.555e-10
0.1	-3.80999999999999	8.572e-10
0.1	-3.80499999999999	8.61e-10
0.1	-3.79999999999999	8.625e-10
0.1	-3.79499999999999	8.656e-10
0.1	-3.78999999999999	8.662e-10
0.1	-3.78499999999999	8.681e-10
0.1	-3.77999999999999	8.691e-10
0.1	-3.77499999999999	8.701e-10
0.1	-3.76999999999999	8.736e-10
0.1	-3.76499999999999	8.736e-10
0.1	-3.75999999999999	8.783e-10
0.1	-3.75499999999999	8.78e-10
0.1	-3.74999999999999	8.774e-10
0.1	-3.74499999999999	8.72e-10
0.1	-3.73999999999999	8.738e-10
0.1	-3.73499999999999	8.722e-10
0.1	-3.72999999999999	8.723e-10
0.1	-3.725	8.709e-10
0.1	-3.72	8.695e-10
0.1	-3.715	8.684e-10
0.1	-3.71	8.667e-10
0.1	-3.705	8.662e-10
0.1	-3.7	8.629e-10
0.1	-3.695	8.632e-10
0.1	-3.69	8.587e-10
0.1	-3.685	8.591e-10
0.1	-3.68	8.547e-10
0.1	-3.675	8.543e-10
0.1	-3.67	8.506e-10
0.1	-3.665	8.497e-10
0.1	-3.66	8.468e-10
0.1	-3.655	8.453e-10
0.1	-3.65	8.43e-10
0.1	-3.645	8.416e-10
0.1	-3.64	8.398e-10
0.1	-3.635	8.38e-10
0.1	-3.63	8.372e-10
0.1	-3.625	8.339e-10
0.1	-3.62	8.333e-10
0.1	-3.615	8.313e-10
0.1	-3.61	8.325e-10
0.1	-3.605	8.281e-10
0.1	-3.6	8.281e-10
0.1	-3.595	8.257e-10
0.1	-3.59	8.281e-10
0.1	-3.585	8.285e-10
0.1	-3.58	8.31e-10
0.1	-3.575	8.277e-10
0.1	-3.57	8.293e-10
0.1	-3.565	8.314e-10
0.1	-3.56	8.301e-10
0.1	-3.555	8.291e-10
0.1	-3.55	8.272e-10
0.1	-3.545	8.288e-10
0.1	-3.54	8.285e-10
0.1	-3.535	8.308e-10
0.1	-3.53	8.314e-10
0.1	-3.525	8.367e-10
0.1	-3.52	8.351e-10
0.1	-3.515	8.365e-10
0.1	-3.51	8.367e-10
0.1	-3.505	8.382e-10
0.1	-3.5	8.381e-10
0.1	-3.49499999999998	8.662e-10
0.1	-3.48999999999998	8.655e-10
0.1	-3.48499999999998	8.671e-10
0.1	-3.47999999999998	8.652e-10
0.1	-3.47499999999998	8.686e-10
0.1	-3.46999999999998	8.668e-10
0.1	-3.46499999999998	8.683e-10
0.1	-3.45999999999998	8.67e-10
0.1	-3.45499999999998	8.676e-10
0.1	-3.44999999999998	8.637e-10
0.1	-3.44499999999998	8.659e-10
0.1	-3.43999999999998	8.644e-10
0.1	-3.43499999999998	8.633e-10
0.1	-3.42999999999998	8.632e-10
0.1	-3.42499999999998	8.655e-10
0.1	-3.41999999999998	8.662e-10
0.1	-3.41499999999998	8.65e-10
0.1	-3.40999999999998	8.654e-10
0.1	-3.40499999999998	8.628e-10
0.1	-3.39999999999998	8.632e-10
0.1	-3.39499999999998	8.623e-10
0.1	-3.38999999999998	8.659e-10
0.1	-3.38499999999998	8.609e-10
0.1	-3.37999999999998	8.558e-10
0.1	-3.37499999999998	8.541e-10
0.1	-3.36999999999998	8.552e-10
0.1	-3.36499999999998	8.522e-10
0.1	-3.35999999999998	8.528e-10
0.1	-3.35499999999998	8.512e-10
0.1	-3.34999999999998	8.488e-10
0.1	-3.34499999999998	8.484e-10
0.1	-3.33999999999998	8.468e-10
0.1	-3.33499999999998	8.499e-10
0.1	-3.32999999999998	8.502e-10
0.1	-3.32499999999998	8.448e-10
0.1	-3.31999999999998	8.378e-10
0.1	-3.31499999999998	8.388e-10
0.1	-3.30999999999998	8.4e-10
0.1	-3.30499999999998	8.409e-10
0.1	-3.29999999999998	8.399e-10
0.1	-3.29499999999998	8.396e-10
0.1	-3.28999999999998	8.331e-10
0.1	-3.28499999999998	8.299e-10
0.1	-3.27999999999998	8.3e-10
0.1	-3.27499999999998	8.271e-10
0.1	-3.26999999999998	8.199e-10
0.1	-3.26499999999998	8.215e-10
0.1	-3.25999999999998	8.337e-10
0.1	-3.25499999999998	8.308e-10
0.1	-3.24999999999998	8.3e-10
0.1	-3.24499999999998	8.239e-10
0.1	-3.23999999999998	8.25e-10
0.1	-3.23499999999998	8.211e-10
0.1	-3.22999999999998	8.229e-10
0.1	-3.22499999999998	8.214e-10
0.1	-3.21999999999998	8.221e-10
0.1	-3.21499999999998	8.211e-10
0.1	-3.20999999999998	8.206e-10
0.1	-3.20499999999998	8.201e-10
0.1	-3.19999999999998	8.192e-10
0.1	-3.19499999999999	8.205e-10
0.1	-3.18999999999999	8.189e-10
0.1	-3.18499999999999	8.199e-10
0.1	-3.17999999999999	8.19e-10
0.1	-3.17499999999999	8.21e-10
0.1	-3.16999999999999	8.198e-10
0.1	-3.16499999999999	8.221e-10
0.1	-3.15999999999999	8.209e-10
0.1	-3.15499999999999	8.227e-10
0.1	-3.14999999999999	8.222e-10
0.1	-3.14499999999999	8.232e-10
0.1	-3.13999999999999	8.23e-10
0.1	-3.13499999999999	8.235e-10
0.1	-3.12999999999999	8.251e-10
0.1	-3.12499999999999	8.238e-10
0.1	-3.11999999999999	8.26e-10
0.1	-3.11499999999999	8.247e-10
0.1	-3.10999999999999	8.273e-10
0.1	-3.10499999999999	8.255e-10
0.1	-3.09999999999999	8.28e-10
0.1	-3.09499999999999	8.278e-10
0.1	-3.08999999999999	8.295e-10
0.1	-3.08499999999999	8.29e-10
0.1	-3.07999999999999	8.304e-10
0.1	-3.07499999999999	8.312e-10
0.1	-3.06999999999999	8.315e-10
0.1	-3.06499999999999	8.331e-10
0.1	-3.05999999999999	8.331e-10
0.1	-3.05499999999999	8.358e-10
0.1	-3.04999999999999	8.346e-10
0.1	-3.04499999999999	8.367e-10
0.1	-3.03999999999999	8.361e-10
0.1	-3.03499999999999	8.39e-10
0.1	-3.02999999999999	8.376e-10
0.1	-3.02499999999999	8.396e-10
0.1	-3.01999999999999	8.384e-10
0.1	-3.01499999999999	8.392e-10
0.1	-3.00999999999999	8.394e-10
0.1	-3.00499999999999	8.391e-10
0.1	-2.99999999999999	8.406e-10
0.1	-2.99499999999999	8.406e-10
0.1	-2.98999999999999	8.432e-10
0.1	-2.98499999999999	8.422e-10
0.1	-2.97999999999999	8.443e-10
0.1	-2.97499999999999	8.425e-10
0.1	-2.96999999999999	8.446e-10
0.1	-2.96499999999999	8.429e-10
0.1	-2.95999999999999	8.455e-10
0.1	-2.95499999999999	8.44e-10
0.1	-2.94999999999999	8.451e-10
0.1	-2.94499999999999	8.44e-10
0.1	-2.93999999999999	8.441e-10
0.1	-2.93499999999999	8.438e-10
0.1	-2.92999999999999	8.43e-10
0.1	-2.92499999999999	8.431e-10
0.1	-2.91999999999999	8.403e-10
0.1	-2.91499999999999	8.408e-10
0.1	-2.90999999999999	8.384e-10
0.1	-2.90499999999999	8.394e-10
0.1	-2.89999999999999	8.361e-10
0.1	-2.89499999999999	8.37e-10
0.1	-2.88999999999999	8.335e-10
0.1	-2.88499999999999	8.336e-10
0.1	-2.87999999999999	8.309e-10
0.1	-2.87499999999999	8.317e-10
0.1	-2.86999999999999	8.303e-10
0.1	-2.86499999999999	8.295e-10
0.1	-2.85999999999999	8.281e-10
0.1	-2.85499999999999	8.268e-10
0.1	-2.84999999999999	8.263e-10
0.1	-2.84499999999999	8.242e-10
0.1	-2.83999999999999	8.252e-10
0.1	-2.83499999999999	8.234e-10
0.1	-2.82999999999999	8.247e-10
0.1	-2.82499999999999	8.224e-10
0.1	-2.81999999999999	8.24e-10
0.1	-2.81499999999999	8.233e-10
0.1	-2.80999999999999	8.236e-10
0.1	-2.80499999999999	8.209e-10
0.1	-2.79999999999999	8.199e-10
0.1	-2.79499999999999	8.195e-10
0.1	-2.78999999999999	8.191e-10
0.1	-2.78499999999999	8.188e-10
0.1	-2.77999999999999	8.187e-10
0.1	-2.77499999999999	8.21e-10
0.1	-2.76999999999999	8.186e-10
0.1	-2.76499999999999	8.18e-10
0.1	-2.75999999999999	8.167e-10
0.1	-2.75499999999999	8.186e-10
0.1	-2.74999999999999	8.202e-10
0.1	-2.74499999999999	8.16e-10
0.1	-2.73999999999999	8.169e-10
0.1	-2.73499999999999	8.158e-10
0.1	-2.72999999999999	8.143e-10
0.1	-2.725	8.125e-10
0.1	-2.72	8.122e-10
0.1	-2.715	8.128e-10
0.1	-2.71	8.164e-10
0.1	-2.705	8.146e-10
0.1	-2.7	8.139e-10
0.1	-2.695	8.136e-10
0.1	-2.69	8.161e-10
0.1	-2.685	8.13e-10
0.1	-2.68	8.156e-10
0.1	-2.675	8.153e-10
0.1	-2.67	8.188e-10
0.1	-2.665	8.172e-10
0.1	-2.66	8.191e-10
0.1	-2.655	8.19e-10
0.1	-2.65	8.194e-10
0.1	-2.645	8.205e-10
0.1	-2.64	8.212e-10
0.1	-2.635	8.242e-10
0.1	-2.63	8.218e-10
0.1	-2.625	8.249e-10
0.1	-2.62	8.267e-10
0.1	-2.615	8.331e-10
0.1	-2.61	8.328e-10
0.1	-2.605	8.359e-10
0.1	-2.6	8.374e-10
0.1	-2.595	8.391e-10
0.1	-2.59	8.399e-10
0.1	-2.585	8.417e-10
0.1	-2.58	8.421e-10
0.1	-2.575	8.432e-10
0.1	-2.57	8.442e-10
0.1	-2.565	8.424e-10
0.1	-2.56	8.465e-10
0.1	-2.555	8.461e-10
0.1	-2.55	8.506e-10
0.1	-2.545	8.514e-10
0.1	-2.54	8.558e-10
0.1	-2.535	8.535e-10
0.1	-2.53	8.566e-10
0.1	-2.525	8.571e-10
0.1	-2.52	8.58e-10
0.1	-2.515	8.585e-10
0.1	-2.51	8.59e-10
0.1	-2.505	8.604e-10
0.1	-2.5	8.6e-10
0.2	-6.49499999999998	8.874e-10
0.2	-6.48999999999998	8.874e-10
0.2	-6.48499999999998	8.855e-10
0.2	-6.47999999999998	8.852e-10
0.2	-6.47499999999998	8.823e-10
0.2	-6.46999999999998	8.828e-10
0.2	-6.46499999999998	8.791e-10
0.2	-6.45999999999998	8.797e-10
0.2	-6.45499999999998	8.761e-10
0.2	-6.44999999999998	8.77e-10
0.2	-6.44499999999998	8.737e-10
0.2	-6.43999999999998	8.735e-10
0.2	-6.43499999999998	8.721e-10
0.2	-6.42999999999998	8.716e-10
0.2	-6.42499999999998	8.708e-10
0.2	-6.41999999999998	8.695e-10
0.2	-6.41499999999998	8.712e-10
0.2	-6.40999999999998	8.687e-10
0.2	-6.40499999999998	8.698e-10
0.2	-6.39999999999998	8.672e-10
0.2	-6.39499999999998	8.695e-10
0.2	-6.38999999999998	8.678e-10
0.2	-6.38499999999998	8.7e-10
0.2	-6.37999999999998	8.689e-10
0.2	-6.37499999999998	8.706e-10
0.2	-6.36999999999998	8.693e-10
0.2	-6.36499999999998	8.698e-10
0.2	-6.35999999999998	8.702e-10
0.2	-6.35499999999998	8.692e-10
0.2	-6.34999999999998	8.705e-10
0.2	-6.34499999999998	8.7e-10
0.2	-6.33999999999998	8.725e-10
0.2	-6.33499999999998	8.705e-10
0.2	-6.32999999999998	8.723e-10
0.2	-6.32499999999998	8.706e-10
0.2	-6.31999999999998	8.715e-10
0.2	-6.31499999999998	8.684e-10
0.2	-6.30999999999998	8.643e-10
0.2	-6.30499999999998	8.597e-10
0.2	-6.29999999999998	8.687e-10
0.2	-6.29499999999998	8.717e-10
0.2	-6.28999999999998	8.706e-10
0.2	-6.28499999999998	8.678e-10
0.2	-6.27999999999998	8.563e-10
0.2	-6.27499999999998	8.55e-10
0.2	-6.26999999999998	8.522e-10
0.2	-6.26499999999998	8.541e-10
0.2	-6.25999999999998	8.525e-10
0.2	-6.25499999999998	8.529e-10
0.2	-6.24999999999998	8.51e-10
0.2	-6.24499999999998	8.525e-10
0.2	-6.23999999999998	8.521e-10
0.2	-6.23499999999998	8.527e-10
0.2	-6.22999999999998	8.517e-10
0.2	-6.22499999999998	8.505e-10
0.2	-6.21999999999998	8.506e-10
0.2	-6.21499999999999	8.491e-10
0.2	-6.20999999999999	8.497e-10
0.2	-6.20499999999999	8.483e-10
0.2	-6.19999999999999	8.485e-10
0.2	-6.19499999999999	8.438e-10
0.2	-6.18999999999999	8.455e-10
0.2	-6.18499999999999	8.429e-10
0.2	-6.17999999999999	8.445e-10
0.2	-6.17499999999999	8.432e-10
0.2	-6.16999999999999	8.427e-10
0.2	-6.16499999999999	8.402e-10
0.2	-6.15999999999999	8.387e-10
0.2	-6.15499999999999	8.377e-10
0.2	-6.14999999999999	8.35e-10
0.2	-6.14499999999999	8.359e-10
0.2	-6.13999999999999	8.326e-10
0.2	-6.13499999999999	8.323e-10
0.2	-6.12999999999999	8.286e-10
0.2	-6.12499999999999	8.299e-10
0.2	-6.11999999999999	8.27e-10
0.2	-6.11499999999999	8.279e-10
0.2	-6.10999999999999	8.252e-10
0.2	-6.10499999999999	8.254e-10
0.2	-6.09999999999999	8.21e-10
0.2	-6.09499999999999	8.208e-10
0.2	-6.08999999999999	8.205e-10
0.2	-6.08499999999999	8.189e-10
0.2	-6.07999999999999	8.188e-10
0.2	-6.07499999999999	8.187e-10
0.2	-6.06999999999999	8.191e-10
0.2	-6.06499999999999	8.158e-10
0.2	-6.05999999999999	8.167e-10
0.2	-6.05499999999999	8.136e-10
0.2	-6.04999999999999	8.149e-10
0.2	-6.04499999999999	8.142e-10
0.2	-6.03999999999999	8.155e-10
0.2	-6.03499999999999	8.104e-10
0.2	-6.02999999999999	8.115e-10
0.2	-6.02499999999999	8.085e-10
0.2	-6.01999999999999	8.114e-10
0.2	-6.01499999999999	8.098e-10
0.2	-6.00999999999999	8.086e-10
0.2	-6.00499999999999	8.063e-10
0.2	-5.99999999999999	8.041e-10
0.2	-5.99499999999999	8.043e-10
0.2	-5.98999999999999	8.041e-10
0.2	-5.98499999999999	8.086e-10
0.2	-5.97999999999999	8.052e-10
0.2	-5.97499999999999	8.012e-10
0.2	-5.96999999999999	7.964e-10
0.2	-5.96499999999999	7.958e-10
0.2	-5.95999999999999	7.981e-10
0.2	-5.95499999999999	7.991e-10
0.2	-5.94999999999999	7.937e-10
0.2	-5.94499999999999	7.909e-10
0.2	-5.93999999999999	7.898e-10
0.2	-5.93499999999999	7.889e-10
0.2	-5.92999999999999	7.903e-10
0.2	-5.92499999999999	7.888e-10
0.2	-5.91999999999999	7.848e-10
0.2	-5.91499999999999	7.824e-10
0.2	-5.90999999999999	7.837e-10
0.2	-5.90499999999999	7.814e-10
0.2	-5.89999999999999	7.836e-10
0.2	-5.89499999999999	7.841e-10
0.2	-5.88999999999999	7.851e-10
0.2	-5.88499999999999	7.797e-10
0.2	-5.87999999999999	7.789e-10
0.2	-5.87499999999999	7.766e-10
0.2	-5.86999999999999	7.759e-10
0.2	-5.86499999999999	7.77e-10
0.2	-5.85999999999999	7.765e-10
0.2	-5.85499999999999	7.788e-10
0.2	-5.84999999999999	7.773e-10
0.2	-5.84499999999999	7.808e-10
0.2	-5.83999999999999	7.783e-10
0.2	-5.83499999999999	7.8e-10
0.2	-5.82999999999999	7.789e-10
0.2	-5.82499999999999	7.815e-10
0.2	-5.81999999999999	7.807e-10
0.2	-5.81499999999999	7.83e-10
0.2	-5.80999999999999	7.836e-10
0.2	-5.80499999999999	7.856e-10
0.2	-5.79999999999999	7.872e-10
0.2	-5.79499999999999	7.87e-10
0.2	-5.78999999999999	7.89e-10
0.2	-5.78499999999999	7.879e-10
0.2	-5.77999999999999	7.901e-10
0.2	-5.77499999999999	7.893e-10
0.2	-5.76999999999999	7.92e-10
0.2	-5.76499999999999	7.906e-10
0.2	-5.75999999999999	7.934e-10
0.2	-5.75499999999999	7.935e-10
0.2	-5.75	7.956e-10
0.2	-5.745	7.954e-10
0.2	-5.74	7.971e-10
0.2	-5.735	7.968e-10
0.2	-5.73	7.972e-10
0.2	-5.725	7.991e-10
0.2	-5.72	7.994e-10
0.2	-5.715	8.016e-10
0.2	-5.71	7.999e-10
0.2	-5.705	8.027e-10
0.2	-5.7	8.018e-10
0.2	-5.695	8.05e-10
0.2	-5.69	8.039e-10
0.2	-5.685	8.057e-10
0.2	-5.68	8.046e-10
0.2	-5.675	8.054e-10
0.2	-5.67	8.049e-10
0.2	-5.665	8.056e-10
0.2	-5.66	8.068e-10
0.2	-5.655	8.054e-10
0.2	-5.65	8.072e-10
0.2	-5.645	8.057e-10
0.2	-5.64	8.068e-10
0.2	-5.635	8.042e-10
0.2	-5.63	8.063e-10
0.2	-5.625	8.046e-10
0.2	-5.62	8.065e-10
0.2	-5.615	8.059e-10
0.2	-5.61	8.081e-10
0.2	-5.605	8.087e-10
0.2	-5.6	8.096e-10
0.2	-5.595	8.112e-10
0.2	-5.59	8.112e-10
0.2	-5.585	8.13e-10
0.2	-5.58	8.11e-10
0.2	-5.575	8.106e-10
0.2	-5.57	7.98e-10
0.2	-5.565	7.948e-10
0.2	-5.56	7.946e-10
0.2	-5.555	7.985e-10
0.2	-5.55	8.008e-10
0.2	-5.545	8.106e-10
0.2	-5.54	8.136e-10
0.2	-5.535	8.145e-10
0.2	-5.53	8.167e-10
0.2	-5.525	8.187e-10
0.2	-5.52	8.215e-10
0.2	-5.515	8.21e-10
0.2	-5.51	8.218e-10
0.2	-5.505	8.216e-10
0.2	-5.5	8.262e-10
0.2	-5.49499999999998	8.297e-10
0.2	-5.48999999999998	8.287e-10
0.2	-5.48499999999998	8.32e-10
0.2	-5.47999999999998	8.325e-10
0.2	-5.47499999999998	8.333e-10
0.2	-5.46999999999998	8.326e-10
0.2	-5.46499999999998	8.372e-10
0.2	-5.45999999999998	8.375e-10
0.2	-5.45499999999998	8.378e-10
0.2	-5.44999999999998	8.347e-10
0.2	-5.44499999999998	8.346e-10
0.2	-5.43999999999998	8.347e-10
0.2	-5.43499999999998	8.348e-10
0.2	-5.42999999999998	8.359e-10
0.2	-5.42499999999998	8.344e-10
0.2	-5.41999999999998	8.366e-10
0.2	-5.41499999999998	8.361e-10
0.2	-5.40999999999998	8.385e-10
0.2	-5.40499999999998	8.371e-10
0.2	-5.39999999999998	8.374e-10
0.2	-5.39499999999998	8.339e-10
0.2	-5.38999999999998	8.347e-10
0.2	-5.38499999999998	8.357e-10
0.2	-5.37999999999998	8.363e-10
0.2	-5.37499999999998	8.362e-10
0.2	-5.36999999999998	8.375e-10
0.2	-5.36499999999998	8.412e-10
0.2	-5.35999999999998	8.433e-10
0.2	-5.35499999999998	8.481e-10
0.2	-5.34999999999998	8.488e-10
0.2	-5.34499999999998	8.542e-10
0.2	-5.33999999999998	8.534e-10
0.2	-5.33499999999998	8.559e-10
0.2	-5.32999999999998	8.542e-10
0.2	-5.32499999999998	8.554e-10
0.2	-5.31999999999998	8.555e-10
0.2	-5.31499999999998	8.596e-10
0.2	-5.30999999999998	8.585e-10
0.2	-5.30499999999998	8.595e-10
0.2	-5.29999999999998	8.64e-10
0.2	-5.29499999999998	8.64e-10
0.2	-5.28999999999998	8.644e-10
0.2	-5.28499999999998	8.632e-10
0.2	-5.27999999999998	8.664e-10
0.2	-5.27499999999998	8.655e-10
0.2	-5.26999999999998	8.681e-10
0.2	-5.26499999999998	8.665e-10
0.2	-5.25999999999998	8.707e-10
0.2	-5.25499999999998	8.719e-10
0.2	-5.24999999999998	8.739e-10
0.2	-5.24499999999998	8.728e-10
0.2	-5.23999999999998	8.748e-10
0.2	-5.23499999999998	8.752e-10
0.2	-5.22999999999998	8.762e-10
0.2	-5.22499999999998	8.77e-10
0.2	-5.21999999999998	8.768e-10
0.2	-5.21499999999999	8.78e-10
0.2	-5.20999999999999	8.763e-10
0.2	-5.20499999999999	8.784e-10
0.2	-5.19999999999999	8.766e-10
0.2	-5.19499999999999	8.79e-10
0.2	-5.18999999999999	8.767e-10
0.2	-5.18499999999999	8.784e-10
0.2	-5.17999999999999	8.763e-10
0.2	-5.17499999999999	8.764e-10
0.2	-5.16999999999999	8.748e-10
0.2	-5.16499999999999	8.748e-10
0.2	-5.15999999999999	8.739e-10
0.2	-5.15499999999999	8.71e-10
0.2	-5.14999999999999	8.716e-10
0.2	-5.14499999999999	8.687e-10
0.2	-5.13999999999999	8.694e-10
0.2	-5.13499999999999	8.659e-10
0.2	-5.12999999999999	8.678e-10
0.2	-5.12499999999999	8.633e-10
0.2	-5.11999999999999	8.644e-10
0.2	-5.11499999999999	8.625e-10
0.2	-5.10999999999999	8.607e-10
0.2	-5.10499999999999	8.579e-10
0.2	-5.09999999999999	8.576e-10
0.2	-5.09499999999999	8.556e-10
0.2	-5.08999999999999	8.537e-10
0.2	-5.08499999999999	8.518e-10
0.2	-5.07999999999999	8.489e-10
0.2	-5.07499999999999	8.495e-10
0.2	-5.06999999999999	8.439e-10
0.2	-5.06499999999999	8.429e-10
0.2	-5.05999999999999	8.391e-10
0.2	-5.05499999999999	8.402e-10
0.2	-5.04999999999999	8.372e-10
0.2	-5.04499999999999	8.374e-10
0.2	-5.03999999999999	8.334e-10
0.2	-5.03499999999999	8.337e-10
0.2	-5.02999999999999	8.299e-10
0.2	-5.02499999999999	8.284e-10
0.2	-5.01999999999999	8.285e-10
0.2	-5.01499999999999	8.28e-10
0.2	-5.00999999999999	8.269e-10
0.2	-5.00499999999999	8.245e-10
0.2	-4.99999999999999	8.243e-10
0.2	-4.99499999999999	8.202e-10
0.2	-4.98999999999999	8.197e-10
0.2	-4.98499999999999	8.169e-10
0.2	-4.97999999999999	8.161e-10
0.2	-4.97499999999999	8.106e-10
0.2	-4.96999999999999	8.117e-10
0.2	-4.96499999999999	8.087e-10
0.2	-4.95999999999999	8.072e-10
0.2	-4.95499999999999	8.063e-10
0.2	-4.94999999999999	8.048e-10
0.2	-4.94499999999999	8.034e-10
0.2	-4.93999999999999	8.022e-10
0.2	-4.93499999999999	8.035e-10
0.2	-4.92999999999999	8.005e-10
0.2	-4.92499999999999	7.995e-10
0.2	-4.91999999999999	7.966e-10
0.2	-4.91499999999999	7.969e-10
0.2	-4.90999999999999	7.944e-10
0.2	-4.90499999999999	7.957e-10
0.2	-4.89999999999999	7.923e-10
0.2	-4.89499999999999	7.923e-10
0.2	-4.88999999999999	7.901e-10
0.2	-4.88499999999999	7.892e-10
0.2	-4.87999999999999	7.858e-10
0.2	-4.87499999999999	7.865e-10
0.2	-4.86999999999999	7.873e-10
0.2	-4.86499999999999	7.852e-10
0.2	-4.85999999999999	7.832e-10
0.2	-4.85499999999999	7.816e-10
0.2	-4.84999999999999	7.799e-10
0.2	-4.84499999999999	7.805e-10
0.2	-4.83999999999999	7.822e-10
0.2	-4.83499999999999	7.786e-10
0.2	-4.82999999999999	7.783e-10
0.2	-4.82499999999999	7.769e-10
0.2	-4.81999999999999	7.812e-10
0.2	-4.81499999999999	7.789e-10
0.2	-4.80999999999999	7.79e-10
0.2	-4.80499999999999	7.78e-10
0.2	-4.79999999999999	7.772e-10
0.2	-4.79499999999999	7.778e-10
0.2	-4.78999999999999	7.761e-10
0.2	-4.78499999999999	7.789e-10
0.2	-4.77999999999999	7.78e-10
0.2	-4.77499999999999	7.8e-10
0.2	-4.76999999999999	7.786e-10
0.2	-4.76499999999999	7.801e-10
0.2	-4.75999999999999	7.781e-10
0.2	-4.75499999999999	7.794e-10
0.2	-4.75	7.792e-10
0.2	-4.745	7.783e-10
0.2	-4.74	7.784e-10
0.2	-4.735	7.801e-10
0.2	-4.73	7.805e-10
0.2	-4.725	7.805e-10
0.2	-4.72	7.809e-10
0.2	-4.715	7.807e-10
0.2	-4.71	7.803e-10
0.2	-4.705	7.778e-10
0.2	-4.7	7.802e-10
0.2	-4.695	7.78e-10
0.2	-4.69	7.788e-10
0.2	-4.685	7.764e-10
0.2	-4.68	7.771e-10
0.2	-4.675	7.761e-10
0.2	-4.67	7.782e-10
0.2	-4.665	7.766e-10
0.2	-4.66	7.774e-10
0.2	-4.655	7.78e-10
0.2	-4.65	7.764e-10
0.2	-4.645	7.791e-10
0.2	-4.64	7.759e-10
0.2	-4.635	7.753e-10
0.2	-4.63	7.745e-10
0.2	-4.625	7.785e-10
0.2	-4.62	7.756e-10
0.2	-4.615	7.765e-10
0.2	-4.61	7.732e-10
0.2	-4.605	7.743e-10
0.2	-4.6	7.748e-10
0.2	-4.595	7.74e-10
0.2	-4.59	7.724e-10
0.2	-4.585	7.734e-10
0.2	-4.58	7.701e-10
0.2	-4.575	7.696e-10
0.2	-4.57	7.712e-10
0.2	-4.565	7.691e-10
0.2	-4.56	7.682e-10
0.2	-4.555	7.638e-10
0.2	-4.55	7.657e-10
0.2	-4.545	7.633e-10
0.2	-4.54	7.628e-10
0.2	-4.535	7.586e-10
0.2	-4.53	7.581e-10
0.2	-4.525	7.546e-10
0.2	-4.52	7.529e-10
0.2	-4.515	7.515e-10
0.2	-4.51	7.496e-10
0.2	-4.505	7.482e-10
[truncated: 44,401 more rows]
