# Supplementary material for: Long-range crossed Andreev reflection in a topological insulator nanowire proximitized by a superconductor
Source: Nat Phys. 2025 Mar 11;21(5):708–15. doi: 10.1038/s41567-025-02806-y (PMC12084150; doi:10.1038/s41567-025-02806-y)
Supplement: Supplementary file 2 — Source data for Supplementary Figs. 2–5 and 7. [file 41567_2025_2806_MOESM2_ESM.zip › SupplementaryData/Figure_S3a_plot_dim=2_.txt]

T	B_{//}	G_{LL}/G_{0}	G_{bg}/G_{0}	\Delta G_{LL}/G_{0}
1.2	-5.75	0.16912551449221486	0.17362978441090862	-0.006651951976056079
1.2	-5.7461653884628205	0.16861807762181286	0.1736551912849573	-0.006927818827741935
1.2	-5.742330776925642	0.16885780793853197	0.17368059815900597	-0.0071908254659621106
1.2	-5.7384961653884625	0.1690732702392323	0.1737060050330546	-0.007441246659918659
1.2	-5.734661553851284	0.16841367960740536	0.17373141190710328	-0.007679357178813639
1.2	-5.7308269423141045	0.16408555933603722	0.17375681878115196	-0.007905431791849105
1.2	-5.726992330776926	0.1623902243658772	0.17378222565520063	-0.008119745268227112
1.2	-5.7231577192397465	0.16589441835494137	0.1738076325292493	-0.008322572377149718
1.2	-5.719323107702568	0.16791902737504405	0.17383303940329797	-0.008514187887818978
1.2	-5.7154884961653885	0.1668328657873728	0.17385844627734665	-0.00869486656943695
1.2	-5.711653884628209	0.1602981621549343	0.17388385315139532	-0.008864883191205687
1.2	-5.70781927309103	0.1576481163580699	0.17390926002544396	-0.009024512522327246
1.2	-5.703984661553851	0.15870125823178727	0.17393466689949263	-0.009174029332003685
1.2	-5.700150050016672	0.16520004940943436	0.1739600737735413	-0.009313708389437058
1.2	-5.696315438479493	0.16169325091722742	0.17398548064758998	-0.009443824463829421
1.2	-5.692480826942314	0.15983042249084542	0.17401088752163862	-0.00956465232438283
1.2	-5.688646215405135	0.1643339989533967	0.1740362943956873	-0.009676466740299343
1.2	-5.684811603867956	0.16658137354733007	0.17406170126973597	-0.009779542480781014
1.2	-5.680976992330777	0.16687980024300506	0.17408710814378464	-0.0098741543150299
1.2	-5.6771423807935975	0.16751835991373693	0.1741125150178333	-0.009960577012248055
1.2	-5.673307769256419	0.16672100636788398	0.17413792189188199	-0.010039085341637537
1.2	-5.669473157719239	0.16481477564603056	0.17416332876593066	-0.010109954072400403
1.2	-5.665638546182061	0.16569645860648322	0.1741887356399793	-0.010173457973738706
1.2	-5.661803934644881	0.1657880455185886	0.17421414251402798	-0.010229871814854505
1.2	-5.657969323107703	0.15949543244154898	0.17423954938807665	-0.010279470364949856
1.2	-5.654134711570523	0.15798460897394315	0.17426495626212532	-0.010322528393226811
1.2	-5.650300100033345	0.15992698732289656	0.17429036313617396	-0.01035932066888743
1.2	-5.646465488496165	0.1593170926962608	0.17431577001022264	-0.010390121961133768
1.2	-5.642630876958986	0.15961106127407543	0.1743411768842713	-0.01041520703916788
1.2	-5.638796265421807	0.1649289825332165	0.17436658375831998	-0.010434850672191824
1.2	-5.634961653884628	0.16691226480336185	0.17439199063236865	-0.010449327629407652
1.2	-5.631127042347449	0.1672538019156461	0.17441739750641733	-0.010458912680017425
1.2	-5.62729243081027	0.16752389929182745	0.174442804380466	-0.010463880593223198
1.2	-5.623457819273091	0.1670332414677566	0.17446821125451464	-0.010464506138227024
1.2	-5.619623207735912	0.16700763910798777	0.17449361812856332	-0.010461064084230962
1.2	-5.615788596198733	0.16681570111277086	0.174519025002612	-0.010453829200436807
1.2	-5.611953984661554	0.16671193757408934	0.17454443187666066	-0.010387389152488631
1.2	-5.608119373124374	0.1656781107308586	0.17456983875070933	-0.010331498283562435
1.2	-5.604284761587196	0.16582624728888534	0.17459524562475798	-0.010263317144829438
1.2	-5.600450150050016	0.16682857131589124	0.17462065249880665	-0.010170453030441558
1.2	-5.596615538512838	0.1666709708972898	0.17464605937285532	-0.010103194575759354
1.2	-5.592780926975658	0.16731092040364895	0.174671466246904	-0.010118513012293662
1.2	-5.58894631543848	0.16715431099258632	0.17469687312095267	-0.010149973278394304
1.2	-5.5851117039013	0.16668714828251002	0.17472227999500134	-0.010110627669420768
1.2	-5.581277092364122	0.16695608530887276	0.17474768686904998	-0.010008384917911875
1.2	-5.577442480826942	0.16712596945855115	0.17477309374309866	-0.009930852517010594
1.2	-5.573607869289763	0.16687980024300506	0.17479850061714733	-0.009923451775915904
1.2	-5.569773257752584	0.16551371569534842	0.174823907491196	-0.010003712930057558
1.2	-5.565938646215405	0.15872034668701446	0.17484931436524467	-0.010126462851601842
1.2	-5.562104034678226	0.15539168074453114	0.17487472123929332	-0.010097992283959628
1.2	-5.558269423141047	0.16231041486869824	0.174900128113342	-0.010153487994734872
1.2	-5.554434811603868	0.1662092073469104	0.17492553498739066	-0.010272585339419977
1.2	-5.550600200066689	0.16625866342506224	0.17495094186143934	-0.010303177830414444
1.2	-5.54676558852951	0.1666022435100642	0.174976348735488	-0.010280998480410503
1.2	-5.542930976992331	0.16659253048501654	0.17500175560953668	-0.010160994372001693
1.2	-5.539096365455151	0.16529412673407318	0.17502716248358535	-0.00984310932690451
1.2	-5.535261753917973	0.15888257738124187	0.175052569357634	-0.009634852472289315
1.2	-5.531427142380793	0.1539028717732863	0.17507797623168267	-0.009624791421263356
1.2	-5.527592530843615	0.15673872369426542	0.17510338310573134	-0.009594750647046898
1.2	-5.523757919306435	0.16486378399306606	0.17512878997978001	-0.009509610131072065
1.2	-5.519923307769257	0.16606839358787243	0.17515419685382866	-0.009448939982447458
1.2	-5.516088696232077	0.16663605782618415	0.17517960372787733	-0.009366502889765543
1.2	-5.512254084694899	0.16658258943217663	0.175205010601926	-0.00933931255036815
1.2	-5.508419473157719	0.1662587078463721	0.17523041747597468	-0.009504744664535405
1.2	-5.50458486162054	0.16627145553969122	0.17525582435002335	-0.009656727989798587
1.2	-5.500750250083361	0.16671059553725842	0.17528123122407202	-0.009702162891740775
1.2	-5.496915638546182	0.1669703655944363	0.1753066380981207	-0.009606629827099124
1.2	-5.493081027009003	0.16687980024300506	0.17533204497216934	-0.009483169682502374
1.2	-5.489246415471824	0.16687980024300506	0.175357451846218	-0.009415944223951537
1.2	-5.485411803934645	0.16687980024300506	0.17538285872026668	-0.009580113666026657
1.2	-5.481577192397466	0.16710842409116636	0.17540826559431535	-0.009817198852692534
1.2	-5.477742580860287	0.16509137385676267	0.175433672468364	-0.01001915144496824
1.2	-5.473907969323108	0.16575781674292742	0.17545907934241267	-0.01004800481197792
1.2	-5.470073357785928	0.1661601848044409	0.17548448621646134	-0.010046130427012752
1.2	-5.46623874624875	0.1660135550709431	0.17550989309051002	-0.010235422554301722
1.2	-5.46240413471157	0.16743826918867297	0.1755352999645587	-0.010444393738340213
1.2	-5.458569523174392	0.16765418446687055	0.17556070683860736	-0.010632308670002992
1.2	-5.454734911637212	0.16688799267363733	0.17558611371265603	-0.010779165937335732
1.2	-5.450900300100034	0.16729833929144042	0.17561152058670468	-0.010897982061708524
1.2	-5.447065688562854	0.16699344967826676	0.17563692746075335	-0.011005758429625851
1.2	-5.4432310770256755	0.1678229020961716	0.17566233433480202	-0.011092733165777708
1.2	-5.439396465488496	0.16464429171229888	0.1756877412088507	-0.01115062401188892
1.2	-5.435561853951317	0.16534058963101259	0.17571314808289937	-0.011186010614101181
1.2	-5.431727242414138	0.16767659823721065	0.175738554956948	-0.01119935320167857
1.2	-5.427892630876959	0.1669138033572604	0.17576396183099668	-0.011359663621011267
1.2	-5.42405801933978	0.16744274881287244	0.17578936870504536	-0.01162520853221489
1.2	-5.420223407802601	0.1683545081788595	0.17581477557909403	-0.011752731407981276
1.2	-5.416388796265422	0.1686866967653578	0.1758401824531427	-0.011787138487701566
1.2	-5.412554184728243	0.16895020038901917	0.17586558932719137	-0.011764143790849252
1.2	-5.408719573191064	0.1650503843172529	0.17589099620124002	-0.011536906930361433
1.2	-5.4048849616538845	0.15592077418724895	0.1759164030752887	-0.011276091003923096
1.2	-5.401050350116705	0.15952820876614557	0.17594180994933736	-0.011216676704451421
1.2	-5.3972157385795265	0.1668153049312626	0.17596721682338604	-0.011391727402103412
1.2	-5.393381127042347	0.16703158712516392	0.1759926236974347	-0.011679084273371554
1.2	-5.3895465155051685	0.16471409038665505	0.17601803057148335	-0.011822734480709097
1.2	-5.385711903967989	0.158757331299038	0.17604343744553202	-0.01160981993008143
1.2	-5.3818772924308105	0.15410601294990037	0.1760688443195807	-0.0113423636038731
1.2	-5.378042680893631	0.1564278615096479	0.17609425119362937	-0.011078394307954965
1.2	-5.3742080693564525	0.16345197876434409	0.17611965806767804	-0.010845914326804679
1.2	-5.370373457819273	0.16199846939672408	0.17614506494172671	-0.01074460272294421
1.2	-5.3665388462820935	0.16141276514907374	0.1761704718157754	-0.010852343168511719
1.2	-5.362704234744915	0.1559699082888155	0.17619587868982403	-0.010746203431874348
1.2	-5.3588696232077355	0.15390403862736332	0.1762212855638727	-0.010643920261788052
1.2	-5.355035011670557	0.1558284676930761	0.17624669243792138	-0.010733219917333893
1.2	-5.3512004001333775	0.16615949753749798	0.17627209931197005	-0.01085299945371372
1.2	-5.347365788596199	0.17046582260945894	0.1762975061860187	-0.01076498943894833
1.2	-5.3435311770590195	0.16972332744906268	0.17632291306006737	-0.010649559613990667
1.2	-5.339696565521841	0.16191795721339644	0.17634831993411604	-0.010768220663288685
1.2	-5.3358619539846615	0.15909982367325218	0.1763737268081647	-0.01088529335399586
1.2	-5.332027342447483	0.168362940527715	0.17639913368221338	-0.010966202930482328
1.2	-5.328192730910303	0.17130889638452554	0.17642454055626206	-0.011028563081410703
1.2	-5.324358119373124	0.17142785510364333	0.17644994743031073	-0.011034817317410036
1.2	-5.320523507835945	0.17142257997121615	0.17647535430435937	-0.011014500867917769
1.2	-5.316688896298766	0.1712401410140322	0.17650076117840804	-0.010963140669377041
1.2	-5.312854284761587	0.171495337756863	0.17652616805245672	-0.010836391236211131
1.2	-5.309019673224408	0.17204941437231813	0.1765515749265054	-0.01066982736687376
1.2	-5.305185061687229	0.17217142577275235	0.17657698180055403	-0.010518139745470577
1.2	-5.30135045015005	0.17217142577275235	0.1766023886746027	-0.010403012087865409
1.2	-5.297515838612871	0.1708456226318723	0.17662779554865138	-0.010226125327790667
1.2	-5.293681227075692	0.1714293244650935	0.17665320242270005	-0.009862267107915143
1.2	-5.289846615538512	0.17288755811487058	0.17667860929674872	-0.009608909279988294
1.2	-5.286012004001334	0.17342545842216206	0.1767040161707974	-0.009372999030083347
1.2	-5.282177392464154	0.17384925825779415	0.17672942304484607	-0.00909903334013381
1.2	-5.278342780926976	0.17227753153467068	0.1767548299188947	-0.00878664945787428
1.2	-5.274508169389796	0.16332692095863086	0.17678023679294338	-0.008424330351669871
1.2	-5.270673557852618	0.16135311768134789	0.17680564366699206	-0.008055587700527568
1.2	-5.266838946315438	0.16955804654900436	0.17683105054104073	-0.007636837078959337
1.2	-5.26300433477826	0.17458310424898513	0.17685645741508937	-0.007231614440426406
1.2	-5.25916972324108	0.1747725988449422	0.17688186428913805	-0.006853999187071037
1.2	-5.255335111703901	0.1701375258170999	0.17690727116318672	-0.006463003838828597
1.2	-5.251500500166722	0.16044654476818265	0.1769326780372354	-0.0061939799453981925
1.2	-5.247665888629543	0.15791668515215077	0.17695808491128406	-0.005884381505702824
1.2	-5.243831277092364	0.15743636510900458	0.17698349178533274	-0.005578517027904283
1.2	-5.239996665555185	0.15771625359393057	0.1770088986593814	-0.005370627149850479
1.2	-5.236162054018006	0.16282192972753395	0.17703430553343008	-0.0052287581394252275
1.2	-5.232327442480827	0.1730109712492394	0.17705971240747873	-0.005167759443864305
1.2	-5.228492830943647	0.16371518635461507	0.1770851192815274	-0.005128598935197826
1.2	-5.224658219406469	0.16394947265642232	0.17711052615557607	-0.005212476133798368
1.2	-5.22082360786929	0.1734071189825099	0.17713593302962474	-0.005350398044880796
1.2	-5.216988996332111	0.1761724109293905	0.1771613399036734	-0.005441095158607158
1.2	-5.213154384794931	0.1672091827643655	0.17718674677772206	-0.005298794170594906
1.2	-5.209319773257753	0.16631670039616311	0.17721215365177073	-0.005085092206350248
1.2	-5.205485161720573	0.17602997631768127	0.1772375605258194	-0.004874641840340125
1.2	-5.201650550183395	0.17797505247132653	0.17726296739986808	-0.0048211636217016934
1.2	-5.197815938646215	0.1782023233208732	0.17728837427391675	-0.004821017367020366
1.2	-5.193981327109037	0.178736485728697	0.17731378114796542	-0.0046355567434250376
1.2	-5.190146715571857	0.17917579434008113	0.17733918802201407	-0.004289677199126298
1.2	-5.186312104034679	0.17995621647139384	0.17736459489606274	-0.003711228072475658
1.2	-5.182477492497499	0.17947695353316137	0.1773900017701114	-0.0031602444977800355
1.2	-5.17864288096032	0.1778567797764411	0.17741540864416008	-0.0026703230013819493
1.2	-5.174808269423141	0.17699274841095552	0.17744081551820873	-0.002258087844935858
1.2	-5.170973657885962	0.17999424119412377	0.1774662223922574	-0.001990545147070391
1.2	-5.167139046348783	0.1800108186372289	0.17749162926630607	-0.001725602092615086
1.2	-5.163304434811604	0.17894871866830075	0.17751703614035474	-0.0014425961558201133
1.2	-5.159469823274425	0.17329858700440284	0.17754244301440342	-0.001158222477631286
1.2	-5.155635211737246	0.1786709277130367	0.1775678498884521	-0.0008252440771849055
1.2	-5.151800600200067	0.18144952386778354	0.17759325676250076	-0.0004565684266245866
1.2	-5.147965988662888	0.1822893436424636	0.17761866363654943	-3.5501308237870244e-05
1.2	-5.144131377125708	0.18264911151181348	0.17764407051059808	0.000410165088955303
1.2	-5.14029676558853	0.18238976961371875	0.17766947738464675	0.0008355285948199499
1.2	-5.13646215405135	0.17949144176750964	0.17769488425869542	0.0010807739445485509
1.2	-5.132627542514172	0.16726699235493778	0.1777202911327441	0.0012841911505666833
1.2	-5.128792930976992	0.1696557833156005	0.17774569800679274	0.0016861571060529112
1.2	-5.124958319439814	0.1778606619639903	0.1777711048808414	0.0021816839123296556
1.2	-5.121123707902634	0.17813922025483064	0.17779651175489009	0.0027014256067034053
1.2	-5.117289096365456	0.18240583397296342	0.17782191862893876	0.003161963098938725
1.2	-5.113454484828276	0.1744424499266348	0.17784732550298743	0.0034123329597328415
1.2	-5.109619873291097	0.16806025359781052	0.1778727323770361	0.0035585101263644905
1.2	-5.105785261753918	0.17276604358652892	0.17789813925108477	0.003655006613443981
1.2	-5.101950650216739	0.18225575734215038	0.17792354612513342	0.0037225629414636575
1.2	-5.09811603867956	0.18515829738572503	0.1779489529991821	0.003916543929395672
1.2	-5.094281427142381	0.18618086654095783	0.17797435987323076	0.00447794693442988
1.2	-5.090446815605202	0.18671414773613682	0.17799976674727944	0.004722827683360597
1.2	-5.086612204068023	0.18675566198888505	0.17802517362132808	0.004916548992038022
1.2	-5.082777592530844	0.1857990506918015	0.17805058049537675	0.00550890419511542
1.2	-5.078942980993665	0.18510000475662328	0.17807598736942543	0.006096704801122502
1.2	-5.075108369456485	0.18705272922197505	0.1781013942434741	0.00632702575323675
1.2	-5.071273757919307	0.18786243954480908	0.17812680111752277	0.006401417370741919
1.2	-5.067439146382127	0.18828447622122202	0.17815220799157144	0.006562167625669844
1.2	-5.0636045348449485	0.1879524357818297	0.17817761486562012	0.006760750716259372
1.2	-5.059769923307769	0.18880361304780027	0.1782030217396688	0.007043329730526338
1.2	-5.0559353117705905	0.18509011738906053	0.17822842861371743	0.007571536231706077
1.2	-5.052100700233411	0.17428070683982935	0.1782538354877661	0.008030394206306392
1.2	-5.0482660886962325	0.17491176252057214	0.17827924236181478	0.008311158500910628
1.2	-5.044431477159053	0.17712583145248972	0.17830464923586345	0.008652960421690382
1.2	-5.040596865621874	0.1809708412923152	0.1783300561099121	0.009137535629748339
1.2	-5.036762254084695	0.1891448473951616	0.17835546298396077	0.009445690127744613
1.2	-5.032927642547516	0.19084901738775287	0.17838086985800944	0.00965359807093794
1.2	-5.029093031010337	0.19155949882692963	0.1784062767320581	0.009842910707354104
1.2	-5.0252584194731575	0.1916167649864211	0.17843168360610678	0.010138027683154062
1.2	-5.021423807935979	0.19119170277051972	0.17845709048015546	0.010339784492064536
1.2	-5.0175891963987995	0.19236915145162597	0.17848249735420413	0.010749344186074003
1.2	-5.013754584861621	0.19195449865649938	0.17850790422825277	0.011020979552671551
1.2	-5.0099199733244415	0.19276037278012872	0.17853331110230145	0.011249828619039287
1.2	-5.006085361787262	0.19365586696971593	0.17855871797635012	0.011516408778966593
1.2	-5.0022507502500835	0.19398324807829592	0.1785841248503988	0.011955140728009081
1.2	-4.998416138712904	0.19388059197057417	0.17860953172444743	0.01236012405509481
1.2	-4.9945815271757255	0.19282961900010248	0.1786349385984961	0.012583548748030894
1.2	-4.990746915638546	0.1944357683691676	0.17866034547254478	0.012691396090741415
1.2	-4.986912304101367	0.19491717723996854	0.17868575234659345	0.012876309346017337
1.2	-4.983077692564188	0.1940984472031579	0.17871115922064212	0.012920896572187882
1.2	-4.979243081027009	0.19420234401077124	0.1787365660946908	0.013013367439164925
1.2	-4.97540846948983	0.1955713941832923	0.17876197296873947	0.012948040403767317
1.2	-4.9715738579526505	0.19619400326200526	0.17878737984278814	0.012761026596274837
1.2	-4.967739246415472	0.196494277623347	0.17881278671683679	0.012735470350141099
1.2	-4.9639046348782925	0.19437841613829346	0.17883819359088546	0.012827244335217921
1.2	-4.960070023341114	0.18618707950240673	0.17886360046493413	0.012924815684436505
1.2	-4.9562354118039345	0.1905623331759852	0.1788890073389828	0.013067456195108042
1.2	-4.952400800266756	0.19156666883387302	0.17891441421303145	0.013241235809959858
1.2	-4.948566188729576	0.18040409086380532	0.17893982108708012	0.013435485418432213
1.2	-4.944731577192398	0.18173615366484516	0.1789652279611288	0.013630764748577598
1.2	-4.940896965655218	0.18809465882933657	0.17899063483517746	0.013808188003061092
1.2	-4.937062354118039	0.1930204875061385	0.17901604170922614	0.014031180802313557
1.2	-4.93322774258086	0.1983419028628403	0.1790414485832748	0.014306840965776644
1.2	-4.929393131043681	0.19936536462509905	0.17906685545732348	0.014807968870770218
1.2	-4.925558519506502	0.19642338740737425	0.17909226233137213	0.01531779920482536
1.2	-4.921723907969323	0.18513317731480558	0.1791176692054208	0.015653018304948633
1.2	-4.917889296432144	0.18808397815329564	0.17914307607946947	0.015918391949846795
1.2	-4.914054684894965	0.19742828096431186	0.17916848295351814	0.016102741973731433
1.2	-4.910220073357786	0.19462874040761502	0.1791938898275668	0.016361842635798547
1.2	-4.906385461820607	0.185801612615381	0.17921929670161546	0.016637844742011937
1.2	-4.902550850283427	0.19244971817751566	0.17924470357566413	0.016925325698496495
1.2	-4.898716238746249	0.2004869594998459	0.1792701104497128	0.01724658788101233
1.2	-4.894881627209069	0.2025216447543924	0.17929551732376148	0.01731952567305787
1.2	-4.891047015671891	0.19720766201549916	0.17932092419781015	0.01736050689829035
1.2	-4.887212404134711	0.19568900290212596	0.17934633107185882	0.017478385610069546
1.2	-4.883377792597533	0.19037730317869497	0.17937173794590747	0.01770883884215575
1.2	-4.879543181060353	0.19960633450013002	0.17939714481995614	0.01812345984922844
1.2	-4.875708569523175	0.20350850971023063	0.1794225516940048	0.01859280256107773
1.2	-4.871873957985995	0.20339371917710178	0.17944795856805348	0.01900650721209789
1.2	-4.868039346448816	0.19568436287216898	0.17947336544210216	0.01943205026376106
1.2	-4.864204734911637	0.19413674879356163	0.1794987723161508	0.019801989025084572
1.2	-4.860370123374458	0.18862735591665344	0.17952417919019947	0.020136206771255525
1.2	-4.856535511837279	0.19381518457615543	0.17954958606424815	0.02035725648317782
1.2	-4.8527009003001	0.1969538009948453	0.17957499293829682	0.020581716911236645
1.2	-4.848866288762921	0.20364829722913458	0.1796003998123455	0.0208667869182931
1.2	-4.845031677225742	0.20631713052875586	0.17962580668639416	0.02102640826324219
1.2	-4.841197065688563	0.2063043090308569	0.1796512135604428	0.021243662764298257
1.2	-4.837362454151384	0.20493421759954525	0.17967662043449148	0.02158423979001896
1.2	-4.833527842614204	0.20061207859881527	0.17970202730854015	0.021834983473420895
1.2	-4.829693231077026	0.2039794062411598	0.17972743418258882	0.02205584124304401
1.2	-4.825858619539846	0.20728312713220573	0.1797528410566375	0.022087863344879485
1.2	-4.822024008002668	0.20727168232813017	0.17977824793068614	0.02201592206260946
1.2	-4.818189396465488	0.20746785150704775	0.1798036548047348	0.021917643163934155
1.2	-4.81435478492831	0.20766189337748517	0.1798290616787835	0.02187870088112712
1.2	-4.81052017339113	0.20764113489768407	0.17985446855283216	0.021617159248980278
1.2	-4.806685561853952	0.20863557417753822	0.17987987542688083	0.02129495811929367
1.2	-4.802850950316772	0.20940453861043595	0.1799052823009295	0.021090699863782456
1.2	-4.799016338779593	0.20881343326849713	0.17993068917497818	0.021003821908391063
1.2	-4.795181727242414	0.19893913446196884	0.17995609604902682	0.021052267034553988
1.2	-4.791347115705235	0.19773555782326668	0.1799815029230755	0.021154100404116638
1.2	-4.787512504168056	0.20693502218662418	0.18000690979712416	0.021224207307567466
1.2	-4.783677892630877	0.20699913207578133	0.18003231667117284	0.021065948727860023
1.2	-4.779843281093698	0.19881594859374754	0.18005772354522148	0.020964111007348227
1.2	-4.776008669556519	0.19291037906057287	0.18008313041927015	0.021077497498302775
1.2	-4.77217405801934	0.19089203236638888	0.18010853729331883	0.021252438958319728
1.2	-4.768339446482161	0.19099790253954213	0.1801339441673675	0.021379337846655647
1.2	-4.764504834944981	0.19550968353390938	0.18015935104141617	0.021593314599312186
1.2	-4.760670223407803	0.20879994157936818	0.18018475791546484	0.02191275187746055
1.2	-4.756835611870623	0.2121441501953568	0.18021016478951352	0.022121534786925915
1.2	-4.753001000333445	0.2097308358524807	0.18023557166356216	0.02237640409157327
1.2	-4.749166388796265	0.20451559044684745	0.18026097853761083	0.022615545431553197
1.2	-4.745331777259087	0.19659713683717475	0.1802863854116595	0.022583731083140872
1.2	-4.741497165721907	0.19238521941371164	0.18031179228570818	0.022851090191197392
1.2	-4.737662554184729	0.19448437653009712	0.18033719915975682	0.02319376781100679
1.2	-4.733827942647549	0.19369022945007294	0.1803626060338055	0.02346942247480105
1.2	-4.72999333111037	0.19568420552292395	0.18038801290785417	0.023797224924115786
1.2	-4.726158719573191	0.19651674781570286	0.18041341978190284	0.02413924626091754
1.2	-4.722324108036012	0.2002920547676394	0.1804388266559515	0.02430725797962677
1.2	-4.718489496498833	0.20158320374436944	0.18046423353000018	0.024365833265600764
1.2	-4.714654884961654	0.1990808843623548	0.18048964040404886	0.02430273023237165
1.2	-4.710820273424475	0.20421244450792822	0.1805150472780975	0.024373050625456465
1.2	-4.706985661887296	0.20171268724294641	0.18054045415214617	0.02455364508684952
1.2	-4.703151050350117	0.19693704822499797	0.18056586102619485	0.024859829168323147
1.2	-4.699316438812938	0.20161194832567886	0.18059126790024352	0.025184516075990433
1.2	-4.695481827275758	0.2036481174918369	0.1806166747742922	0.025325186720322482
1.2	-4.69164721573858	0.21130242704934285	0.18064208164834084	0.025542510985448467
1.2	-4.6878126042014	0.20841518098397835	0.1806674885223895	0.025939926320517788
1.2	-4.6839779926642215	0.21428048922821694	0.18069289539643818	0.026569939297954544
1.2	-4.680143381127042	0.21335987624689032	0.18071830227048685	0.027067095383877485
1.2	-4.6763087695898635	0.21267722585867227	0.18074370914453552	0.027432930656246163
1.2	-4.672474158052684	0.2162211524152067	0.1807691160185842	0.02780204672022549
1.2	-4.6686395465155055	0.21706752438023397	0.18079452289263284	0.028218991474474125
1.2	-4.664804934978326	0.2172597648119338	0.18081992976668151	0.028698534827686497
1.2	-4.660970323441147	0.21766686472822122	0.1808453366407302	0.0292110454884889
1.2	-4.657135711903968	0.21807352592594023	0.18087074351477886	0.029524985418598795
1.2	-4.653301100366789	0.21837635113005768	0.18089615038882753	0.02981420879589965
1.2	-4.64946648882961	0.21856670190368907	0.18092155726287618	0.030345841008334408
1.2	-4.6456318772924305	0.2188598191457813	0.18094696413692485	0.031067206964193222
1.2	-4.641797265755252	0.21880421196998642	0.18097237101097352	0.031692019778105006
1.2	-4.6379626542180725	0.21389010667909616	0.1809977778850222	0.032028852940241395
1.2	-4.634128042680894	0.20635602788977836	0.18102318475907087	0.03221902281874498
1.2	-4.6302934311437145	0.20720952827592348	0.18104859163311954	0.03232076598119046
1.2	-4.626458819606535	0.20980051759786675	0.1810739985071682	0.03246118682335872
1.2	-4.6226242080693565	0.21803081756701428	0.18109940538121685	0.032979146975385246
1.2	-4.618789596532177	0.21132305958919864	0.18112481225526553	0.033747837808948085
1.2	-4.6149549849949985	0.21024664227875225	0.1811502191293142	0.03448693968538966
1.2	-4.611120373457819	0.2173175440243695	0.18117562600336287	0.03509586681039507
1.2	-4.60728576192064	0.21231048482874854	0.18120103287741152	0.03544558576115199
1.2	-4.603451150383461	0.21313012825431607	0.1812264397514602	0.03543253857496038
1.2	-4.599616538846282	0.21723135266407767	0.18125184662550886	0.035381253900060444
1.2	-4.595781927309103	0.20707753044722801	0.18127725349955753	0.035287253376913234
1.2	-4.5919473157719235	0.20319351714256675	0.1813026603736062	0.03521535158804183
1.2	-4.588112704234745	0.20345228814432992	0.18132806724765488	0.03512219229315621
1.2	-4.584278092697566	0.2118880712640095	0.18135347412170352	0.035095980778849206
1.2	-4.580443481160387	0.22057111529428003	0.1813788809957522	0.03508515919313347
1.2	-4.5766088696232075	0.22207364939998964	0.18140428786980087	0.03500388098122307
1.2	-4.572774258086029	0.2212795034038036	0.18142969474384954	0.035062936348054345
1.2	-4.568939646548849	0.21683957268666199	0.1814551016178982	0.03506078043710943
1.2	-4.565105035011671	0.21555976296245385	0.18148050849194688	0.0350898241521445
1.2	-4.561270423474491	0.22072566819767064	0.18150591536599553	0.035220729306836555
1.2	-4.557435811937312	0.22154095719377606	0.1815313222400442	0.035330606989958234
1.2	-4.553601200400133	0.21758503420617048	0.18155672911409287	0.03536775911502158
1.2	-4.549766588862955	0.20700163067736937	0.18158213598814155	0.03522677912895966
1.2	-4.545931977325775	0.21362528778618606	0.18160754286219022	0.03523065999073901
1.2	-4.542097365788596	0.22117418095283192	0.1816329497362389	0.0353821138754655
1.2	-4.538262754251417	0.2227502354861939	0.18165835661028754	0.03563929282052548
1.2	-4.534428142714238	0.22340241013496673	0.1816837634843362	0.03597512766221069
1.2	-4.530593531177059	0.22323069986383687	0.18170917035838488	0.03626787491088774
1.2	-4.52675891963988	0.22303023075486647	0.18173457723243355	0.03647378584320702
1.2	-4.5229243081027	0.22372675037259335	0.18175998410648223	0.03651983286585964
1.2	-4.519089696565522	0.22407742604865613	0.18178539098053087	0.03663024402869097
1.2	-4.515255085028343	0.2225903629571493	0.18181079785457954	0.036862678346532736
1.2	-4.511420473491164	0.21436250771586704	0.18183620472862821	0.03715313974602696
1.2	-4.507585861953984	0.20991993404585962	0.1818616116026769	0.03743807033858272
1.2	-4.503751250416806	0.21586884138288553	0.18188701847672556	0.03767089177747619
1.2	-4.499916638879626	0.21902107619448524	0.18191242535077423	0.037733248701677824
1.2	-4.496082027342448	0.22171142976911373	0.18193783222482288	0.037451925245575
1.2	-4.492247415805268	0.22330796466071703	0.18196323909887155	0.03707104533105892
1.2	-4.488412804268089	0.21859835282445453	0.18198864597292022	0.03673374613795969
1.2	-4.48457819273091	0.21013792920492122	0.1820140528469689	0.036563418955008725
1.2	-4.480743581193732	0.20852719023009575	0.18203945972101757	0.03626640041955892
1.2	-4.476908969656552	0.20819787226226968	0.18206486659506624	0.036045328410839565
1.2	-4.473074358119373	0.2104582546888115	0.18209027346911488	0.036173403547080304
1.2	-4.469239746582194	0.22133294613749238	0.18211568034316356	0.03613197041014429
1.2	-4.465405135045015	0.22386803154004162	0.18214108721721223	0.035916053520057736
1.2	-4.461570523507836	0.22387556607809794	0.1821664940912609	0.035741328599630084
1.2	-4.457735911970657	0.22355195749988963	0.18219190096530957	0.035403819039452784
1.2	-4.453901300433477	0.22422823142363546	0.18221730783935824	0.03515675786044665
1.2	-4.450066688896299	0.22392072796278242	0.1822427147134069	0.034905180057013194
1.2	-4.44623207735912	0.22379704069711587	0.18226812158745556	0.03459225179458097
1.2	-4.442397465821941	0.22375000920741142	0.18229352846150423	0.03433272725056211
1.2	-4.438562854284761	0.2212900656358013	0.1823189353355529	0.03413899968433638
1.2	-4.434728242747583	0.22061674616785984	0.18234434220960158	0.03406514672736037
1.2	-4.430893631210403	0.21206667867346085	0.18236974908365022	0.034070083610014824
1.2	-4.427059019673225	0.2087256733685023	0.1823951559576989	0.03398608048322906
1.2	-4.423224408136045	0.20876260811742622	0.18242056283174757	0.03381110310367533
1.2	-4.419389796598866	0.21818670457682518	0.18244596970579624	0.033602723173435066
1.2	-4.415555185061687	0.22338516566022648	0.1824713765798449	0.033355665309870816
1.2	-4.411720573524509	0.2225340798678541	0.18249678345389359	0.03288085830560203
1.2	-4.407885961987329	0.2144559796473354	0.18252219032794223	0.03253092038558886
1.2	-4.40405135045015	0.20741193165125768	0.1825475972019909	0.03234584319354259
1.2	-4.400216738912971	0.2054627460933393	0.18257300407603957	0.03224793844180535
1.2	-4.396382127375792	0.2068812254210889	0.18259841095008825	0.032406891268462155
1.2	-4.392547515838613	0.2101557650594898	0.18262381782413692	0.03266152659886672
1.2	-4.388712904301434	0.2179433604357625	0.1826492246981856	0.032869727294347784
1.2	-4.384878292764254	0.21557544229920808	0.18267463157223424	0.032875078227097426
1.2	-4.381043681227076	0.20987197433536914	0.1827000384462829	0.03287641654211973
1.2	-4.377209069689897	0.20650990878433295	0.18272544532033158	0.03302495888825783
1.2	-4.373374458152718	0.20606721823651902	0.18275085219438025	0.03291901572832143
1.2	-4.369539846615538	0.20762174890245258	0.18277625906842893	0.0326091533032221
1.2	-4.36570523507836	0.20987114883256897	0.1828016659424776	0.03238996926760965
1.2	-4.36187062354118	0.21751976482404578	0.18282707281652624	0.03228561571896214
1.2	-4.358036012004002	0.22239007991425405	0.18285247969057492	0.03225342165565148
1.2	-4.354201400466822	0.22278889735865767	0.1828778865646236	0.0322638194076534
1.2	-4.350366788929643	0.22380746055078546	0.18290329343867226	0.03220384921867825
1.2	-4.346532177392464	0.22392457501122848	0.18292870031272093	0.03197381662817236
1.2	-4.3426975658552855	0.2191773666219835	0.18295410718676958	0.03170650836208424
1.2	-4.338862954318106	0.20900869271912634	0.18297951406081825	0.03153631241864526
1.2	-4.335028342780927	0.2108558758647032	0.18300492093486692	0.03155088775764048
1.2	-4.331193731243748	0.2191923326095548	0.1830303278089156	0.031780897183257745
1.2	-4.327359119706569	0.22170733006833013	0.18305573468296427	0.03201857983093062
1.2	-4.32352450816939	0.21915709550740928	0.18308114155701294	0.032153406290248945
1.2	-4.319689896632211	0.20898382721851008	0.18310654843106158	0.032149958271379064
1.2	-4.315855285095031	0.206253911741873	0.18313195530511026	0.03214873861727677
1.2	-4.312020673557853	0.2154404249913097	0.18315736217915893	0.03219180768814333
1.2	-4.308186062020674	0.22173201610014132	0.1831827690532076	0.032410619286379345
1.2	-4.3043514504834945	0.22138781910270053	0.18320817592725627	0.03278221866403899
1.2	-4.300516838946315	0.21582972383282908	0.18323358280130495	0.03287206110271774
1.2	-4.2966822274091365	0.2072238288683715	0.1832589896753536	0.03288883614926144
1.2	-4.292847615871957	0.20884610257441458	0.18328439654940226	0.03272796830577689
1.2	-4.2890130043347785	0.21807327292824102	0.18330980342345093	0.032534304748817064
1.2	-4.285178392797599	0.22155533939951633	0.1833352102974996	0.03241578124458903
1.2	-4.28134378126042	0.22046248979649052	0.18336061717154828	0.03247176663393495
1.2	-4.277509169723241	0.22057043976434312	0.18338602404559695	0.03256667933897601
1.2	-4.2736745581860625	0.2209284028174152	0.1834114309196456	0.0328472712162025
1.2	-4.269839946648883	0.22134482398820862	0.18343683779369427	0.03292342889251219
1.2	-4.2660053351117035	0.2200368146791845	0.18346224466774294	0.032648313338435896
1.2	-4.262170723574525	0.20909491580002174	0.1834876515417916	0.032269201576746745
1.2	-4.2583361120373455	0.2038982978869352	0.18351305841584029	0.03189687429525516
1.2	-4.254501500500167	0.20516013345945253	0.18353846528988893	0.03158127937955059
1.2	-4.2506668889629875	0.21563950679376737	0.1835638721639376	0.031435211786644386
1.2	-4.246832277425808	0.21734267071995697	0.18358927903798627	0.031235996344048392
1.2	-4.2429976658886295	0.20958562267212183	0.18361468591203495	0.030907680662031416
1.2	-4.239163054351451	0.21313570011054395	0.18364009278608362	0.03049806526842108
1.2	-4.2353284428142715	0.21777177561683594	0.1836654996601323	0.030063967274391458
1.2	-4.231493831277092	0.21939799311930014	0.18369090653418094	0.029801255640819715
1.2	-4.227659219739913	0.2177083188575776	0.1837163134082296	0.029714562939482932
1.2	-4.223824608202734	0.21788205584078066	0.18374172028227828	0.02969441259722063
1.2	-4.219989996665555	0.21874862061613595	0.18376712715632695	0.029577090189274763
1.2	-4.216155385128376	0.21848684400094615	0.18379253403037563	0.029374565502104454
1.2	-4.2123207735911965	0.2182207223343927	0.1838179409044243	0.029256803067689154
1.2	-4.208486162054018	0.21773843438646706	0.18384334777847294	0.029336133131361408
1.2	-4.204651550516839	0.21154673563700807	0.18386875465252162	0.029384172331409022
1.2	-4.20081693897966	0.20288129190024562	0.1838941615265703	0.029184582669693482
1.2	-4.1969823274424805	0.20163866969252278	0.18391956840061896	0.028965403706518088
1.2	-4.193147715905302	0.202893070638461	0.18394497527466763	0.028838316831581907
1.2	-4.189313104368122	0.20751669701633357	0.1839703821487163	0.0286002183328317
1.2	-4.185478492830944	0.21432933113995264	0.18399578902276495	0.02826136020802264
1.2	-4.181643881293764	0.21617491904195335	0.18402119589681362	0.02769932049175952
1.2	-4.177809269756585	0.21516655889490016	0.1840466027708623	0.02707209507775699
1.2	-4.173974658219406	0.20752836981464048	0.18407200964491097	0.026672906031247192
1.2	-4.170140046682228	0.20003966087281638	0.1840974165189596	0.02640861248370199
1.2	-4.166305435145048	0.21081449900397356	0.18412282339300828	0.026154226910862766
1.2	-4.162470823607869	0.2143448967041911	0.18414823026705696	0.025792567166133713
1.2	-4.15863621207069	0.2145795677957063	0.18417363714110563	0.025241969253538214
1.2	-4.154801600533511	0.2121823101957177	0.1841990440151543	0.024704166340109857
1.2	-4.150966988996332	0.20730647272881753	0.18422445088920297	0.024389470376301313
1.2	-4.147132377459153	0.20746295176705182	0.18424985776325165	0.024328410283292887
1.2	-4.143297765921973	0.21113922833152018	0.1842752646373003	0.024460369643918456
1.2	-4.139463154384795	0.20178866050829142	0.18430067151134896	0.024570265971333043
1.2	-4.135628542847616	0.20248529058948728	0.18432607838539763	0.024549894301684392
1.2	-4.131793931310437	0.21076793683152092	0.1843514852594463	0.0246451090189795
1.2	-4.127959319773257	0.2125244616597518	0.18437689213349498	0.02475729636671143
1.2	-4.124124708236079	0.2124698168921993	0.18440229900754362	0.02451713820366728
1.2	-4.120290096698899	0.2121966114937837	0.1844277058815923	0.02406150595237641
1.2	-4.116455485161721	0.21183331858832644	0.18445311275564097	0.02369835705140433
1.2	-4.112620873624541	0.2122422210940384	0.18447851962968964	0.023523704505618567
1.2	-4.108786262087362	0.21238802471103663	0.1845039265037383	0.02320112440281243
1.2	-4.104951650550183	0.2119488937365135	0.18452933337778699	0.022632989663417147
1.2	-4.101117039013005	0.21138542613013042	0.18455474025183563	0.022172418433086358
1.2	-4.097282427475825	0.20299364791737498	0.1845801471258843	0.021907875581627118
1.2	-4.093447815938646	0.1941515950943524	0.18460555399993298	0.021588473721666133
1.2	-4.089613204401467	0.196158084109361	0.18463096087398165	0.021234878599678708
1.2	-4.085778592864288	0.2048368754308943	0.18465636774803032	0.02099496430385373
1.2	-4.081943981327109	0.20988439795689354	0.18468177462207896	0.020804703484654217
1.2	-4.07810936978993	0.20788807012286473	0.18470718149612764	0.020580321342311105
1.2	-4.07427475825275	0.1990658677007188	0.1847325883701763	0.020264143691081198
1.2	-4.070440146715572	0.19503697175599913	0.18475799524422498	0.019845022211529895
1.2	-4.066605535178393	0.194534054062742	0.18478340211827365	0.019354132679923836
1.2	-4.062770923641214	0.19472456915446626	0.18480880899232233	0.018744615648906962
1.2	-4.058936312104034	0.19708848456518036	0.184834215866371	0.018077365820390837
1.2	-4.055101700566856	0.20478390017799608	0.18485962274041964	0.017273886675556877
1.2	-4.051267089029676	0.20774385494414674	0.18488502961446832	0.01645139956697642
1.2	-4.047432477492498	0.20825861322778144	0.184910436488517	0.01574999480771586
1.2	-4.043597865955318	0.20785625494710627	0.18493584336256566	0.015116806033979772
1.2	-4.039763254418139	0.2057930203659047	0.18496125023661433	0.014494484437484285
1.2	-4.03592864288096	0.2062486617728003	0.18498665711066298	0.013776811738668774
1.2	-4.032094031343782	0.2065024596974541	0.18501206398471165	0.013004643695741848
1.2	-4.028259419806602	0.2067576170436412	0.18503747085876032	0.012462116097046208
1.2	-4.024424808269423	0.20688965180938684	0.185062877732809	0.01198785464182835
1.2	-4.020590196732244	0.20726593033905483	0.18508828460685767	0.01151226983305126
1.2	-4.016755585195065	0.20602031471278914	0.18511369148090634	0.010977645267315476
1.2	-4.012920973657886	0.19786810648579245	0.18513909835495498	0.010238450074078195
1.2	-4.009086362120707	0.18692312168723846	0.18516450522900366	0.009457707020065079
1.2	-4.005251750583527	0.18661116770018377	0.18518991210305233	0.008838777817312325
1.2	-4.001417139046349	0.19219924021477733	0.185215318977101	0.007894750381016512
1.2	-3.9975825275091696	0.18638406224574772	0.18524072585114967	0.006920649705490613
1.2	-3.9937479159719906	0.18292651834641224	0.18526613272519832	0.006133177174518051
1.2	-3.9899133044348116	0.18658075711598723	0.185291539599247	0.005427939510002131
1.2	-3.9860786928976326	0.1888879032721801	0.18531694647329566	0.00475384307655616
1.2	-3.982244081360453	0.1826090843998607	0.18534235334734434	0.004113490787808484
1.2	-3.9784094698232746	0.18140078411941168	0.185367760221393	0.003499258026936175
1.2	-3.974574858286095	0.18873205532223888	0.18539316709544168	0.002929046890366487
1.2	-3.970740246748916	0.19162143590752756	0.18541857396949032	0.002403782579331568
1.2	-3.966905635211737	0.18892569493765674	0.185443980843539	0.001918726929822638
1.2	-3.963071023674558	0.18321753351362985	0.18546938771758767	0.0014529910278126836
1.2	-3.959236412137379	0.1867776414899797	0.18549479459163634	0.0008382077998758398
1.2	-3.9554018006002	0.1863938374606293	0.18552020146568501	5.0913916577796455e-05
1.2	-3.951567189063021	0.18046110402559862	0.18554560833973366	-0.0007050435140514655
1.2	-3.9477325775258416	0.17786755641977045	0.18557101521378233	-0.0012718325128614658
1.2	-3.943897965988663	0.17814476403429838	0.185596422087831	-0.0017048427890110247
1.2	-3.9400633544514836	0.18152190550601258	0.18562182896187968	-0.0021408205013449845
1.2	-3.936228742914305	0.18584385306664797	0.18564723583592835	-0.0027008784342660783
1.2	-3.9323941313771256	0.18272525215660887	0.18567264270997702	-0.0032612376798415105
1.2	-3.9285595198399466	0.17785368496560028	0.18569804958402567	-0.0039238009134857695
1.2	-3.9247249083027675	0.1764921269901698	0.18572345645807434	-0.004517627076668147
1.2	-3.9208902967655885	0.18170726659013942	0.185748863332123	-0.005029137133457243
1.2	-3.9170556852284095	0.1859142998845922	0.18577427020617168	-0.00543127399494715
1.2	-3.91322107369123	0.18695142352257577	0.18579967708022035	-0.005783150132143229
1.2	-3.9093864621540515	0.18626075415060148	0.185825083954269	-0.006015066988097574
1.2	-3.905551850616872	0.1855006551679244	0.18585049082831767	-0.0062474778994324924
1.2	-3.9017172390796935	0.18236368618770574	0.18587589770236634	-0.006585477115045066
1.2	-3.897882627542514	0.1757995379655538	0.18590130457641502	-0.006891511265159227
1.2	-3.894048016005335	0.17380143168178067	0.1859267114504637	-0.007123552892445554
1.2	-3.890213404468156	0.1731485538266525	0.18595211832451236	-0.007219586741488228
1.2	-3.886378792930977	0.17284836981464533	0.18597752519856103	-0.0072285752891252785
1.2	-3.882544181393798	0.1726187442980053	0.18600293207260968	-0.007196856927773774
1.2	-3.8787095698566185	0.17670158147470863	0.18602833894665835	-0.007160500676924636
1.2	-3.87487495831944	0.17830489592817636	0.18605374582070702	-0.007258827147888052
1.2	-3.8710403467822605	0.1740176451796737	0.1860791526947557	-0.007583651215801026
1.2	-3.867205735245082	0.17953990680216358	0.18610455956880434	-0.007936743194191959
1.2	-3.8633711237079025	0.1811539356150175	0.186129966442853	-0.008169349007946289
1.2	-3.8595365121707235	0.18093108115767403	0.18615537331690168	-0.008601888944428919
1.2	-3.8557019006335445	0.17984597563053117	0.18618078019095036	-0.009181741393731388
1.2	-3.8518672890963654	0.17951278434668794	0.18620618706499903	-0.009699851997652257
1.2	-3.8480326775591864	0.17887748970927533	0.1862315939390477	-0.010147556552600722
1.2	-3.844198066022007	0.17853046032994088	0.18625700081309637	-0.01071720404338651
1.2	-3.8403634544848284	0.17819727279376665	0.18628240768714502	-0.011312603273310934
1.2	-3.836528842947649	0.17767073738252423	0.1863078145611937	-0.011647447137763497
1.2	-3.8326942314104704	0.17680189018438996	0.18633322143524236	-0.01191110233080258
1.2	-3.828859619873291	0.17680322674321247	0.18635862830929104	-0.012259504221454987
1.2	-3.825025008336112	0.17640936678890534	0.1863840351833397	-0.012690077390954213
1.2	-3.821190396798933	0.17547321765223692	0.18640944205738835	-0.013034843605063077
1.2	-3.817355785261754	0.17526896266821418	0.18643484893143702	-0.013438555140172939
1.2	-3.813521173724575	0.1750883992540058	0.1864602558054857	-0.013899289498337892
1.2	-3.8096865621873954	0.17495440467664555	0.18648566267953437	-0.014384658850913825
1.2	-3.805851950650217	0.17455166985285256	0.18651106955358304	-0.014965530599015911
1.2	-3.8020173391130374	0.17222342071215196	0.18653647642763171	-0.01551014440417676
1.2	-3.798182727575859	0.16755125644990082	0.18656188330168036	-0.015962779073192847
1.2	-3.7943481160386794	0.17091718428921526	0.18658729017572903	-0.01642090574626259
1.2	-3.7905135045015004	0.16692922747611394	0.1866126970497777	-0.016920509793820676
1.2	-3.7866788929643214	0.1642973970794405	0.18663810392382638	-0.017522491698232546
1.2	-3.7828442814271424	0.16652819864753002	0.18666351079787505	-0.018060411933413616
1.2	-3.7790096698899633	0.1679758045309486	0.1866889176719237	-0.01848865810590668
1.2	-3.775175058352784	0.16390303256281158	0.18671432454597237	-0.018850974083784826
1.2	-3.7713404468156053	0.16454571281712096	0.18673973142002104	-0.019190614993265416
1.2	-3.767505835278426	0.1688374012346829	0.1867651382940697	-0.019527347631193064
1.2	-3.7636712237412473	0.16953426513793765	0.18679054516811838	-0.019906810866334515
1.2	-3.759836612204068	0.1681940672104734	0.18681595204216705	-0.02037806520968817
1.2	-3.756002000666889	0.16370310506245062	0.18684135891621573	-0.02082240878389958
1.2	-3.75216738912971	0.16110091027451828	0.18686676579026437	-0.02127997890700861
1.2	-3.748332777592531	0.16095593476854375	0.18689217266431304	-0.021768809863159055
1.2	-3.744498166055352	0.1610088399780139	0.18691757953836172	-0.02234394650918132
1.2	-3.740663554518173	0.16020081879724	0.1869429864124104	-0.02287308301431219
1.2	-3.7368289429809938	0.15964755523264565	0.18696839328645906	-0.023310274019361747
1.2	-3.7329943314438143	0.15963987181421316	0.1869938001605077	-0.02378988931200315
1.2	-3.7291597199066353	0.15893286559975778	0.18701920703455638	-0.024139568727196255
1.2	-3.7253251083694563	0.1622592117991632	0.18704461390860505	-0.024440686291588826
1.2	-3.7214904968322773	0.16535227298276095	0.18707002078265372	-0.02472987051413165
1.2	-3.7176558852950983	0.1660302084593853	0.1870954276567024	-0.025039687982310915
1.2	-3.7138212737579193	0.1654600958325851	0.18712083453075107	-0.02540726728800065
1.2	-3.7099866622207403	0.16514145957641635	0.1871462414047997	-0.025754881281481033
1.2	-3.7061520506835612	0.16484890773073752	0.18717164827884838	-0.0261028874531161
1.2	-3.7023174391463822	0.15968325921068835	0.18719705515289706	-0.026465267594905525
1.2	-3.6984828276092028	0.15947752189589728	0.18722246202694573	-0.02678531405044894
1.2	-3.6946482160720238	0.16130828014247656	0.1872478689009944	-0.027052782947106564
1.2	-3.6908136045348447	0.15952673853345925	0.18727327577504305	-0.02736216184616129
1.2	-3.6869789929976657	0.15884798537214392	0.18729868264909172	-0.027666244284098192
1.2	-3.6831443814604867	0.16153898724469776	0.1873240895231404	-0.027952234821948873
1.2	-3.6793097699233077	0.1581987727294085	0.18734949639718906	-0.028222766884257625
1.2	-3.6754751583861287	0.15574898747688093	0.18737490327123774	-0.028459036483646227
1.2	-3.6716405468489497	0.15953651867551819	0.1874003101452864	-0.028637949368756396
1.2	-3.6678059353117707	0.16089223738147132	0.18742571701933505	-0.028807103691596832
1.2	-3.6639713237745912	0.16130844865771105	0.18745112389338373	-0.029032712074673027
1.2	-3.660136712237412	0.15893263783838554	0.1874765307674324	-0.02933178307846047
1.2	-3.656302100700233	0.15563714589310376	0.18750193764148107	-0.029519608723168802
1.2	-3.652467489163054	0.1583362319064416	0.18752734451552974	-0.02976922959850528
1.2	-3.648632877625875	0.16042958564801083	0.18755275138957841	-0.03010795347128612
1.2	-3.644798266088696	0.16024117852121997	0.18757815826362706	-0.030402705672707725
1.2	-3.640963654551517	0.15934351320608925	0.18760356513767573	-0.030640425114221506
1.2	-3.637129043014338	0.15879334074224952	0.1876289720117244	-0.03092630282655227
1.2	-3.633294431477159	0.15909697304776535	0.18765437888577308	-0.031168217119566455
1.2	-3.62945981993998	0.15902661950258534	0.18767978575982175	-0.03132211908448249
1.2	-3.6256252084028007	0.15711756795803636	0.18770519263387042	-0.03146850941882379
1.2	-3.6217905968656217	0.15323127044627066	0.18773059950791907	-0.03161299050652165
1.2	-3.6179559853284426	0.15213053550778902	0.18775600638196774	-0.031875241185805
1.2	-3.6141213737912636	0.15217648543300044	0.1877814132560164	-0.03220471614672247
1.2	-3.6102867622540846	0.15515034950010706	0.18780682013006508	-0.03252592178466083
1.2	-3.6064521507169056	0.15685601432964552	0.18783222700411376	-0.03279690729847521
1.2	-3.6026175391797266	0.15433281414832856	0.1878576338781624	-0.03305865732691313
1.2	-3.5987829276425476	0.1518184941002689	0.18788304075221107	-0.03336349034055759
1.2	-3.5949483161053686	0.15090521577334876	0.18790844762625974	-0.03366767186309563
1.2	-3.591113704568189	0.15044671813868882	0.18793385450030842	-0.03397858009307193
1.2	-3.58727909303101	0.1500403568866949	0.1879592613743571	-0.03422545408892821
1.2	-3.583444481493831	0.15033255737980167	0.18798466824840576	-0.034421839243139886
1.2	-3.579609869956652	0.1533829145546172	0.1880100751224544	-0.03458249427772508
1.2	-3.575775258419473	0.15265839348573065	0.18803548199650308	-0.034726154449346125
1.2	-3.571940646882294	0.1532061899434316	0.18806088887055175	-0.034889833440737525
1.2	-3.568106035345115	0.15461871669846874	0.18808629574460042	-0.03506756318580167
1.2	-3.564271423807936	0.1531909430959861	0.1881117026186491	-0.03533754069344732
1.2	-3.560436812270757	0.15065714745304376	0.18813710949269774	-0.035605330268125686
1.2	-3.5566022007335776	0.1535230292351838	0.1881625163667464	-0.03580553196193804
1.2	-3.5527675891963986	0.15406828160343236	0.18818792324079509	-0.036027099233570385
1.2	-3.5489329776592196	0.15345714036267055	0.18821333011484376	-0.036266661539735956
1.2	-3.5450983661220405	0.15368216566142434	0.18823873698889243	-0.036444773602933196
1.2	-3.5412637545848615	0.1530741252442761	0.1882641438629411	-0.03667246456901206
1.2	-3.5374291430476825	0.1513207004273522	0.18828955073698977	-0.03694128479470103
1.2	-3.5335945315105035	0.15149164212991306	0.18831495761103842	-0.037132067340168204
1.2	-3.5297599199733245	0.15287342785015556	0.1883403644850871	-0.03730087640262318
1.2	-3.5259253084361455	0.15236014287848568	0.18836577135913576	-0.037434568931681005
1.2	-3.522090696898966	0.15099566858932625	0.18839117823318444	-0.03761789998551834
1.2	-3.518256085361787	0.15034512626075622	0.1884165851072331	-0.037842226243986865
1.2	-3.514421473824608	0.15201231745393654	0.18844199198128175	-0.03800074754565516
1.2	-3.510586862287429	0.15242233670441918	0.18846739885533043	-0.03810696795007173
1.2	-3.50675225075025	0.15172670342333253	0.1884928057293791	-0.038205647272342685
1.2	-3.502917639213071	0.1502035417064101	0.18851821260342777	-0.038323987626641035
1.2	-3.499083027675892	0.1486399453535368	0.18854361947747644	-0.03843338553258932
1.2	-3.495248416138713	0.14896768623069415	0.18856902635152512	-0.038509534450316
1.2	-3.491413804601534	0.15003088370955137	0.18859443322557376	-0.03855408915065782
1.2	-3.4875791930643545	0.1493829158798959	0.18861984009962243	-0.03862331846721917
1.2	-3.4837445815271755	0.15096806532911147	0.1886452469736711	-0.03876672281170539
1.2	-3.4799099699899965	0.15177396996795536	0.18867065384771978	-0.03893849225539272
1.2	-3.4760753584528175	0.15134075208692332	0.18869606072176845	-0.03910822718675562
1.2	-3.4722407469156384	0.14895717441610518	0.1887214675958171	-0.03920022969448896
1.2	-3.4684061353784594	0.14736366646065233	0.18874687446986577	-0.03923389520439065
1.2	-3.4645715238412804	0.14841327937520601	0.18877228134391444	-0.03929639552790444
1.2	-3.4607369123041014	0.1479917139290616	0.1887976882179631	-0.039420641911342036
1.2	-3.4569023007669224	0.14712461354266962	0.18882309509201178	-0.039575672419199424
1.2	-3.453067689229743	0.14711770858035586	0.18884850196606046	-0.0397448342659264
1.2	-3.449233077692564	0.14809735371832505	0.18887390884010913	-0.03991097001460419
1.2	-3.445398466155385	0.14773619659513482	0.18889931571415777	-0.040066019786259115
1.2	-3.441563854618206	0.14701605810716425	0.18892472258820645	-0.040148448383898375
1.2	-3.437729243081027	0.1483496293436952	0.18895012946225512	-0.04024850750207968
1.2	-3.433894631543848	0.1496351302569786	0.1889755363363038	-0.04034209074923358
1.2	-3.430060020006669	0.1494987163413052	0.18900094321035243	-0.0403951722550673
1.2	-3.42622540846949	0.14951522169193077	0.1890263500844011	-0.040444651853526116
1.2	-3.422390796932311	0.14856700316231933	0.18905175695844978	-0.04056557694485002
1.2	-3.418556185395132	0.1481677809310276	0.18907716383249845	-0.04062350209282481
1.2	-3.4147215738579524	0.1485853749466611	0.18910257070654712	-0.04065048447943752
1.2	-3.4108869623207734	0.14884995569218856	0.1891279775805958	-0.04068577173589324
1.2	-3.4070523507835944	0.14831380332987862	0.18915338445464447	-0.040701441015234874
1.2	-3.4032177392464154	0.1478290215414855	0.1891787913286931	-0.040725730699104234
1.2	-3.3993831277092363	0.14805977614013474	0.18920419820274179	-0.04076803746077099
1.2	-3.3955485161720573	0.14899653680264185	0.18922960507679046	-0.0407956836510598
1.2	-3.3917139046348783	0.14858138259754336	0.18925501195083913	-0.040784126156645714
1.2	-3.3878792930976993	0.14931284389581792	0.1892804188248878	-0.04077236376945596
1.2	-3.3840446815605203	0.14833843715772857	0.18930582569893645	-0.040772306953453935
1.2	-3.380210070023341	0.14822378646265003	0.18933123257298512	-0.040782209344192896
1.2	-3.376375458486162	0.1485321202352156	0.1893566394470338	-0.04072692168196571
1.2	-3.372540846948983	0.14890196739874084	0.18938204632108246	-0.04064128841916982
1.2	-3.368706235411804	0.1499132611888674	0.18940745319513114	-0.04056402933615049
1.2	-3.364871623874625	0.14992857310679455	0.1894328600691798	-0.04052281613054293
1.2	-3.361037012337446	0.14964863376855575	0.18945826694322845	-0.04051035833847293
1.2	-3.3572024008002668	0.14906606109277407	0.18948367381727713	-0.040500855997580736
1.2	-3.3533677892630878	0.1491694410446607	0.1895090806913258	-0.04048374784747673
1.2	-3.3495331777259088	0.14927231847108433	0.18953448756537447	-0.040467086953924654
1.2	-3.3456985661887293	0.14969886346215755	0.18955989443942314	-0.04041533005735757
1.2	-3.3418639546515503	0.14980923957667933	0.1895853013134718	-0.0403237888736104
1.2	-3.3380293431143713	0.14947783904634082	0.18961070818752046	-0.04021925830897162
1.2	-3.3341947315771923	0.14909592821479117	0.18963611506156913	-0.0401521751854568
1.2	-3.3303601200400132	0.1485081493553282	0.1896615219356178	-0.0400999745419859
1.2	-3.3265255085028342	0.14915700778910887	0.18968692880966648	-0.040053767835011994
1.2	-3.3226908969656552	0.1498049490486978	0.18971233568371515	-0.04001638167732947
1.2	-3.318856285428476	0.1500948377701279	0.1897377425577638	-0.039979683188513464
1.2	-3.315021673891297	0.14954890471467247	0.18976314943181247	-0.03995893334879502
1.2	-3.3111870623541177	0.14925568061212108	0.18978855630586114	-0.03991298952425469
1.2	-3.3073524508169387	0.1490155840821648	0.1898139631799098	-0.03987821918813849
1.2	-3.3035178392797597	0.14945928292899452	0.18983937005395848	-0.0398394908940699
1.2	-3.2996832277425807	0.15011403464174394	0.18986477692800716	-0.03976346268553535
1.2	-3.2958486162054017	0.15023053942989784	0.1898901838020558	-0.0396619352050599
1.2	-3.2920140046682227	0.149202043795904	0.18991559067610447	-0.03956826769799579
1.2	-3.2881793931310437	0.1503589162002646	0.18994099755015315	-0.03947362702964742
1.2	-3.2843447815938647	0.1506937925612827	0.18996640442420182	-0.03940273940013796
1.2	-3.2805101700566857	0.15048222649609994	0.1899918112982505	-0.03935182867638973
1.2	-3.276675558519506	0.1509993777877164	0.19001721817229916	-0.0393148019879934
1.2	-3.272840946982327	0.151056615334289	0.1900426250463478	-0.039261110593923204
1.2	-3.269006335445148	0.15164352788165003	0.19006803192039648	-0.03921829343277553
1.2	-3.265171723907969	0.151392115765696	0.19009343879444515	-0.039201112548471105
1.2	-3.26133711237079	0.151392115765696	0.19011884566849382	-0.03917638422922817
1.2	-3.257502500833611	0.15156535074585636	0.1901442525425425	-0.03912903447429131
1.2	-3.253667889296432	0.15177930787762878	0.19016965941659114	-0.03907042975373623
1.2	-3.249833277759253	0.1515756687259059	0.1901950662906398	-0.03899023826366899
1.2	-3.245998666222074	0.15186549402147265	0.19022047316468849	-0.03894211396069956
1.2	-3.2421640546848947	0.1509440967754776	0.19024588003873716	-0.038884375619164524
1.2	-3.2383294431477156	0.15046327496283993	0.19027128691278583	-0.03880262073730778
1.2	-3.2344948316105366	0.1506746247253335	0.1902966937868345	-0.03873817557761816
1.2	-3.2306602200733576	0.15127052744438638	0.19032210066088315	-0.03866504917528445
1.2	-3.2268256085361786	0.15130455903755963	0.19034750753493182	-0.038590705985461944
1.2	-3.2229909969989996	0.15196232145717808	0.1903729144089805	-0.03849099244479775
1.2	-3.2191563854618206	0.1530665366941422	0.19039832128302916	-0.038381094732412524
1.2	-3.2153217739246416	0.15292489319394056	0.19042372815707784	-0.03826996758093455
1.2	-3.2114871623874626	0.1534136169338386	0.19044913503112648	-0.038173207641040825
1.2	-3.207652550850283	0.15307034730896343	0.19047454190517515	-0.0380893969754575
1.2	-3.203817939313104	0.1527264790967499	0.19049994877922383	-0.037986049729562765
1.2	-3.199983327775925	0.1525765062341719	0.1905253556532725	-0.037879615875018154
1.2	-3.196148716238746	0.15179073972209273	0.19055076252732117	-0.03780890646426293
1.2	-3.192314104701567	0.1532174889447184	0.19057616940136984	-0.03776647362459767
1.2	-3.188479493164388	0.15344831804601541	0.19060157627541852	-0.037689093082328234
1.2	-3.184644881627209	0.15270080961117993	0.19062698314946716	-0.03757934855098777
1.2	-3.18081027009003	0.1534510360188752	0.19065239002351583	-0.03748889421070238
1.2	-3.176975658552851	0.1533319723211508	0.1906777968975645	-0.03742601189936733
1.2	-3.1731410470156716	0.15362509252626183	0.19070320377161318	-0.03737090359098406
1.2	-3.1693064354784926	0.1527006273423708	0.19072861064566185	-0.03730374591438294
1.2	-3.1654718239413135	0.15217331845685445	0.1907540175197105	-0.03722130710599887
1.2	-3.1616372124041345	0.15229600577558292	0.19077942439375917	-0.037124403867012545
1.2	-3.1578026008669555	0.15267846649301683	0.19080483126780784	-0.03704058806432368
1.2	-3.1539679893297765	0.152811820176116	0.1908302381418565	-0.03695804704900766
1.2	-3.1501333777925975	0.15309952183964734	0.19085564501590518	-0.03683398241324553
1.2	-3.1462987662554185	0.1537081447646761	0.19088105188995386	-0.03669668137806992
1.2	-3.1424641547182395	0.15495565486031931	0.1909064587640025	-0.036615568879575566
1.2	-3.1386295431810605	0.15469951425215464	0.19093186563805117	-0.03653349784662512
1.2	-3.134794931643881	0.15489717154255478	0.19095727251209985	-0.03641043549573267
1.2	-3.130960320106702	0.15582480367576826	0.19098267938614852	-0.036276613059483535
1.2	-3.127125708569523	0.1559229902568421	0.1910080862601972	-0.036141631736881875
1.2	-3.123291097032344	0.15608430889250205	0.19103349313424584	-0.0359842066525172
1.2	-3.119456485495165	0.15540266244027004	0.1910589000082945	-0.0358323340439021
1.2	-3.115621873957986	0.1553210958825121	0.19108430688234318	-0.03571921612769408
1.2	-3.111787262420807	0.15607461673324396	0.19110971375639185	-0.035569455649149095
1.2	-3.107952650883628	0.1556336139506833	0.19113512063044052	-0.03541080921865127
1.2	-3.104118039346449	0.15483209026267356	0.1911605275044892	-0.03528433968772777
1.2	-3.1002834278092695	0.1560998453358585	0.19118593437853787	-0.03521243635743989
1.2	-3.0964488162720905	0.15700253665325753	0.19121134125258651	-0.03510622030580765
1.2	-3.0926142047349114	0.15739723784121398	0.1912367481266352	-0.03498425360764975
1.2	-3.0887795931977324	0.15625488541817453	0.19126215500068386	-0.034903401859334056
1.2	-3.0849449816605534	0.15529238827660977	0.19128756187473253	-0.03481612532260735
1.2	-3.0811103701233744	0.15531432408995755	0.19131296874878118	-0.03469304113111801
1.2	-3.0772757585861954	0.15612097519549584	0.19133837562282985	-0.034559005382588284
1.2	-3.0734411470490164	0.1573366592376272	0.19136378249687852	-0.03439173378409068
1.2	-3.0696065355118374	0.1567535517068056	0.1913891893709272	-0.03419461046495871
1.2	-3.065771923974658	0.15639656658857845	0.19141459624497587	-0.034011734370066764
1.2	-3.061937312437479	0.15781990297333354	0.19144000311902454	-0.033835618539956036
1.2	-3.0581027009003	0.15874816831110855	0.1914654099930732	-0.03369900967525988
1.2	-3.054268089363121	0.15789541378378977	0.19149081686712185	-0.03356480765124038
1.2	-3.050433477825942	0.15710478945507503	0.19151622374117053	-0.03343852681406438
1.2	-3.046598866288763	0.15847396579110234	0.1915416306152192	-0.03330653586330219
1.2	-3.042764254751584	0.1595170090535887	0.19156703748926787	-0.03316653553278274
1.2	-3.038929643214405	0.15987772370594874	0.19159244436331652	-0.03302607081211095
1.2	-3.035095031677226	0.1592572414418797	0.1916178512373652	-0.03287590254231878
1.2	-3.0312604201400464	0.15908592966561824	0.19164325811141386	-0.032750682620843005
1.2	-3.0274258086028674	0.1591992908921614	0.19166866498546253	-0.032640769940171135
1.2	-3.0235911970656884	0.16017047525973627	0.1916940718595112	-0.032536581503525584
1.2	-3.0197565855285093	0.15934537236649024	0.19171947873355988	-0.03239312196850569
1.2	-3.0159219739913303	0.15853785809686868	0.19174488560760855	-0.03225257699992929
1.2	-3.0120873624541513	0.15823934328926031	0.1917702924816572	-0.032095155112117406
1.2	-3.0082527509169723	0.1608127760766759	0.19179569935570587	-0.03191548098487071
1.2	-3.0044181393797933	0.16163470740121427	0.19182110622975454	-0.031716582763957606
1.2	-3.0005835278426143	0.1600502132869906	0.1918465131038032	-0.0315458369907033
1.2	-2.996748916305435	0.16034226440778376	0.19187191997785188	-0.03139579638051186
1.2	-2.992914304768256	0.16025293409354288	0.19189732685190053	-0.031222854558763117
1.2	-2.989079693231077	0.15928216459191	0.1919227337259492	-0.031052938317398547
1.2	-2.985245081693898	0.1597529072376409	0.19194814059999787	-0.03086762606819642
1.2	-2.981410470156719	0.16202021001521322	0.19197354747404655	-0.03068763745760708
1.2	-2.9775758586195398	0.1603073249598514	0.19199895434809522	-0.030515155608336696
1.2	-2.9737412470823608	0.16024576240387498	0.1920243612221439	-0.030331081911313777
1.2	-2.9699066355451818	0.16087506940104174	0.19204976809619254	-0.03015348091757416
1.2	-2.9660720240080027	0.16306277310371675	0.1920751749702412	-0.030022882294649004
1.2	-2.9622374124708233	0.16173570106200774	0.19210058184428988	-0.02989136031936162
1.2	-2.9584028009336443	0.1615785999240663	0.19212598871833855	-0.029743739946886533
1.2	-2.9545681893964653	0.16368661848046215	0.19215139559238723	-0.029558648684938828
1.2	-2.9507335778592862	0.16436843904600948	0.19217680246643587	-0.02940758025499509
1.2	-2.9468989663221072	0.16422104295707407	0.19220220934048454	-0.02929725465784922
1.2	-2.9430643547849282	0.16399953426763048	0.19222761621453321	-0.02917416119335842
1.2	-2.939229743247749	0.16326927374607142	0.1922530230885819	-0.029035894190515332
1.2	-2.93539513171057	0.16167452152368147	0.19227842996263056	-0.028881624212646985
1.2	-2.931560520173391	0.16198997170419316	0.19230383683667923	-0.028750524869523966
1.2	-2.927725908636212	0.16210443086250145	0.19232924371072788	-0.02863446875162665
1.2	-2.9238912970990327	0.16310488157119343	0.19235465058477655	-0.028517530620541572
1.2	-2.9200566855618537	0.16475171237402947	0.19238005745882522	-0.02836544710054172
1.2	-2.9162220740246747	0.16571779216204882	0.1924054643328739	-0.028234927250685105
1.2	-2.9123874624874957	0.16499365222991905	0.19243087120692257	-0.028130902554105046
1.2	-2.9085528509503167	0.16560196114358194	0.19245627808097124	-0.028000164625188777
1.2	-2.9047182394131377	0.16574660802779398	0.19248168495501988	-0.02784691788506496
1.2	-2.9008836278759587	0.16584728794451778	0.19250709182906856	-0.027696489312054973
1.2	-2.8970490163387796	0.16631442011823983	0.19253249870311723	-0.027576073725761825
1.2	-2.8932144048016006	0.16662167216838328	0.1925579055771659	-0.02744789918278718
1.2	-2.889379793264421	0.16709544449607558	0.19258331245121457	-0.027328942400279152
1.2	-2.885545181727242	0.16560909191538858	0.19260871932526324	-0.02719450702965021
1.2	-2.881710570190063	0.16575738765177306	0.1926341261993119	-0.02708497108540199
1.2	-2.877875958652884	0.16506514653734938	0.19265953307336056	-0.02699120899581045
1.2	-2.874041347115705	0.1643570290502135	0.19268493994740923	-0.026892838988404603
1.2	-2.870206735578526	0.16447790008154864	0.1927103468214579	-0.0267537057435283
1.2	-2.866372124041347	0.16544144051259224	0.19273575369550658	-0.0266000033923757
1.2	-2.862537512504168	0.1666102803678242	0.19276116056955522	-0.026467437499001996
1.2	-2.858702900966989	0.16656060578860898	0.1927865674436039	-0.02632925232476659
1.2	-2.8548682894298096	0.16696050129241427	0.19281197431765257	-0.026200861456005458
1.2	-2.8510336778926306	0.16652533481791054	0.19283738119170124	-0.026101505269963757
1.2	-2.8471990663554516	0.16608654233712464	0.1928627880657499	-0.02600478524023176
1.2	-2.8433644548182726	0.16623448005645056	0.19288819493979859	-0.02587082452641514
1.2	-2.8395298432810936	0.16633692456270974	0.19291360181384723	-0.02577232290217149
1.2	-2.8356952317439146	0.16606779760875762	0.1929390086878959	-0.02566574467859213
1.2	-2.8318606202067356	0.16729112431126864	0.19296441556194457	-0.025544191772966247
1.2	-2.8280260086695566	0.16847229164868074	0.19298982243599325	-0.025382270521474924
1.2	-2.8241913971323775	0.1687798885980519	0.19301522931004192	-0.025244216601309873
1.2	-2.820356785595198	0.16754955035681746	0.1930406361840906	-0.025134361380158458
1.2	-2.816522174058019	0.16801270698392573	0.19306604305813924	-0.024979110027945502
1.2	-2.81268756252084	0.16887150767185666	0.1930914499321879	-0.02481525044052095
1.2	-2.808852950983661	0.16807105555625151	0.19311685680623658	-0.02464118061762672
1.2	-2.805018339446482	0.16787963914700862	0.19314226368028525	-0.024456598192147884
1.2	-2.801183727909303	0.16815998033497734	0.19316767055433393	-0.024283781026701198
1.2	-2.797349116372124	0.16854013676348734	0.1931930774283826	-0.024153505112113206
1.2	-2.793514504834945	0.1686866967653578	0.19321848430243124	-0.02402091417232698
1.2	-2.789679893297766	0.16998952889657623	0.19324389117647991	-0.02390232769223713
1.2	-2.7858452817605865	0.16934197906232307	0.1932692980505286	-0.02377663875178443
1.2	-2.7820106702234075	0.16952282286057885	0.19329470492457726	-0.023608760082966928
1.2	-2.7781760586862285	0.16987454834667967	0.19332011179862593	-0.023415216431364336
1.2	-2.7743414471490495	0.169888335417142	0.19334551867267458	-0.023234594612497137
1.2	-2.7705068356118705	0.16990089815671608	0.19337092554672325	-0.023041150329587458
1.2	-2.7666722240746915	0.17053031316502887	0.19339633242077192	-0.02283387206508687
1.2	-2.7628376125375125	0.17151634561312357	0.1934217392948206	-0.022615770319304177
1.2	-2.7590030010003335	0.1711032447110966	0.19344714616886927	-0.022357760412634542
1.2	-2.7551683894631545	0.17174088532818138	0.19347255304291794	-0.02207662049200066
1.2	-2.751333777925975	0.17217142577275235	0.19349795991696658	-0.02178315441146787
1.2	-2.747499166388796	0.17274657561307455	0.19352336679101526	-0.02152446345747521
1.2	-2.743664554851617	0.17278332444167577	0.19354877366506393	-0.02128003523614253
1.2	-2.739829943314438	0.17219306578408514	0.1935741805391126	-0.0210447499994775
1.2	-2.735995331777259	0.172878186132537	0.19359958741316127	-0.020823303775939543
1.2	-2.73216072024008	0.17331944586588532	0.19362499428720992	-0.02060123366243905
1.2	-2.728326108702901	0.17294580999661782	0.1936504011612586	-0.020370788752053223
1.2	-2.724491497165722	0.1730218466426692	0.19367580803530726	-0.02011539558197571
1.2	-2.720656885628543	0.17344366431701486	0.19370121490935593	-0.019883158109411086
1.2	-2.7168222740913635	0.17382242342208315	0.1937266217834046	-0.019636946638504425
1.2	-2.7129876625541844	0.17436785605493055	0.19375202865745328	-0.019397919175820028
1.2	-2.7091530510170054	0.17504688774372812	0.19377743553150195	-0.019159457228538804
1.2	-2.7053184394798264	0.17522790661899956	0.1938028424055506	-0.018920103129466945
1.2	-2.7014838279426474	0.1748025136533517	0.19382824927959927	-0.01870327215666354
1.2	-2.6976492164054684	0.17468628027785513	0.19385365615364794	-0.018500812131931537
1.2	-2.6938146048682894	0.1750926834148531	0.1938790630276966	-0.01826932934640107
1.2	-2.6899799933311104	0.17505776957902006	0.19390446990174526	-0.018006544058207046
1.2	-2.6861453817939314	0.17632707729051125	0.19392987677579393	-0.017742280772316193
1.2	-2.682310770256752	0.1765700724512431	0.1939552836498426	-0.017508180731760754
1.2	-2.678476158719573	0.17734122738732186	0.19398069052389127	-0.017258928974897572
1.2	-2.674641547182394	0.17724085265040185	0.19400609739793995	-0.016989439372048627
1.2	-2.670806935645215	0.17694679515325598	0.19403150427198862	-0.016766754321178037
1.2	-2.666972324108036	0.17706581711946967	0.1940569111460373	-0.016545660777490763
1.2	-2.663137712570857	0.17760207177349907	0.19408231802008594	-0.016293135977594422
1.2	-2.659303101033678	0.17783020312765638	0.1941077248941346	-0.016040972014370786
1.2	-2.655468489496499	0.17867091839247223	0.19413313176818328	-0.015798436373999126
1.2	-2.65163387795932	0.1795330958862538	0.19415853864223195	-0.015540823903118312
1.2	-2.647799266422141	0.1795683788240962	0.19418394551628063	-0.015294969248103954
1.2	-2.6439646548849614	0.1798509650945183	0.19420935239032927	-0.01504978412665816
1.2	-2.6401300433477823	0.18027701127486417	0.19423475926437794	-0.014810645807225688
1.2	-2.6362954318106033	0.18081871627258325	0.19426016613842662	-0.014585435786090757
1.2	-2.6324608202734243	0.18088435743836587	0.1942855730124753	-0.014372051818338978
1.2	-2.6286262087362453	0.18101964852561708	0.19431097988652396	-0.014144132285652141
1.2	-2.6247915971990663	0.18006997715580977	0.19433638676057263	-0.013910351751519966
1.2	-2.6209569856618873	0.17965713993678506	0.19436179363462128	-0.01372424929343501
1.2	-2.6171223741247083	0.17991346320211554	0.19438720050866995	-0.013512015912497313
1.2	-2.6132877625875293	0.18036228588178624	0.19441260738271862	-0.013266068051350707
1.2	-2.60945315105035	0.1814309159305213	0.1944380142567673	-0.013015347027038408
1.2	-2.605618539513171	0.18138900177571043	0.19446342113081597	-0.012797918185962666
1.2	-2.601783927975992	0.1813867564618887	0.1944888280048646	-0.012583505924230375
1.2	-2.5979493164388128	0.18142394580515372	0.19451423487891328	-0.012359734893283611
1.2	-2.5941147049016338	0.18198915013605652	0.19453964175296196	-0.012164476643750676
1.2	-2.5902800933644547	0.18210935664569233	0.19456504862701063	-0.011984980681860952
1.2	-2.5864454818272757	0.18339999701880141	0.1945904555010593	-0.011789131628452161
1.2	-2.5826108702900967	0.18343754439344384	0.19461586237510797	-0.011564781455088168
1.2	-2.5787762587529177	0.18358474402381975	0.19464126924915662	-0.011379799792707692
1.2	-2.5749416472157383	0.18327516612855066	0.1946666761232053	-0.011191147351378132
1.2	-2.5711070356785592	0.18338052152423695	0.19469208299725396	-0.010981863107280361
1.2	-2.5672724241413802	0.18458855950935332	0.19471748987130263	-0.010764184706193097
1.2	-2.5634378126042012	0.18507506186371503	0.1947428967453513	-0.010525549866699763
1.2	-2.559603201067022	0.18502673570573067	0.19476830361939998	-0.01027932236449611
1.2	-2.555768589529843	0.1849162317498914	0.19479371049344862	-0.01001468091069969
1.2	-2.551933977992664	0.1854073824802958	0.1948191173674973	-0.009754854699793307
1.2	-2.548099366455485	0.18578567663708617	0.19484452424154597	-0.009469275988246836
1.2	-2.544264754918306	0.185604440301164	0.19486993111559464	-0.009229725606981504
1.2	-2.5404301433811267	0.18558794673834142	0.1948953379896433	-0.009001672584312987
1.2	-2.5365955318439477	0.18712399794760026	0.19492074486369199	-0.008776846092784745
1.2	-2.5327609203067687	0.18709389904613674	0.19494615173774063	-0.008598096640109775
1.2	-2.5289263087695897	0.1858135129044924	0.1949715586117893	-0.00834905882609703
1.2	-2.5250916972324107	0.18603694316557332	0.19499696548583798	-0.008058662967577129
1.2	-2.5212570856952317	0.18647909850013084	0.19502237235988665	-0.0078051534487598665
1.2	-2.5174224741580526	0.1870103775863616	0.19504777923393532	-0.00751899142496099
1.2	-2.5135878626208736	0.18686469617231477	0.19507318610798396	-0.007248442901390331
1.2	-2.5097532510836946	0.1869146003902841	0.19509859298203264	-0.006999408195424392
1.2	-2.505918639546515	0.18739526675802512	0.1951239998560813	-0.00670337920462425
1.2	-2.502084028009336	0.18793862091515473	0.19514940673012998	-0.006487039043860715
1.2	-2.498249416472157	0.18838110927905635	0.19517481360417865	-0.006309866431062606
1.2	-2.494414804934978	0.1881843465134938	0.19520022047822733	-0.006116148962749358
1.2	-2.490580193397799	0.18882916983343426	0.19522562735227597	-0.005846386410221369
1.2	-2.48674558186062	0.19075664714552318	0.19525103422632464	-0.005556092288607795
1.2	-2.482910970323441	0.1902887389053881	0.19527644110037332	-0.005284892430454296
1.2	-2.479076358786262	0.18914366553448383	0.195301847974422	-0.0050311161045032155
1.2	-2.475241747249083	0.18945523063538758	0.19532725484847066	-0.00478383455802923
1.2	-2.4714071357119036	0.1911441222497272	0.19535266172251933	-0.004534476488828258
1.2	-2.4675725241747246	0.19075557255736003	0.19537806859656798	-0.004352377473034218
1.2	-2.4637379126375456	0.19097931772309626	0.19540347547061665	-0.004237747160833326
1.2	-2.4599033011003666	0.19290706889867332	0.19542888234466532	-0.004062288298096913
1.2	-2.4560686895631876	0.19352370157799062	0.195454289218714	-0.003854039499553762
1.2	-2.4522340780260086	0.19297520560473858	0.19547969609276267	-0.003636769797404064
1.2	-2.4483994664888296	0.19205098225928022	0.19550510296681134	-0.0033820982263881023
1.2	-2.4445648549516505	0.19437055364795944	0.19553050984085998	-0.0031304149478748006
1.2	-2.4407302434144715	0.19501576037678323	0.19555591671490866	-0.0029233398166602707
1.2	-2.4368956318772925	0.1950450857295799	0.19558132358895733	-0.002810794917654271
1.2	-2.433061020340113	0.19514482441409411	0.195606730463006	-0.002651476635020967
1.2	-2.429226408802934	0.1938656391293247	0.19563213733705467	-0.00241574123277424
1.2	-2.425391797265755	0.1932822619674268	0.19565754421110332	-0.002227503505399471
1.2	-2.421557185728576	0.19256560459930044	0.195682951085152	-0.0021090809577967093
1.2	-2.417722574191397	0.19239978373483554	0.19570835795920066	-0.0019269541768920395
1.2	-2.413887962654218	0.19207798303263635	0.19573376483324934	-0.001647886878841117
1.2	-2.410053351117039	0.19429825684218754	0.195759171707298	-0.0013699615454752152
1.2	-2.40621873957986	0.19566914258278528	0.19578457858134668	-0.0011860560277349875
1.2	-2.402384128042681	0.19586235849014758	0.19580998545539532	-0.0010777711706090752
1.2	-2.3985495165055015	0.1979446505252587	0.195835392329444	-0.0009144928983202981
1.2	-2.3947149049683225	0.1947706635093963	0.19586079920349267	-0.0006854600061388127
1.2	-2.3908802934311435	0.19300935278182332	0.19588620607754134	-0.00041794547297622483
1.2	-2.3870456818939645	0.19461812988379878	0.19591161295159001	-0.00023554413488416684
1.2	-2.3832110703567855	0.1936050639512852	0.19593701982563866	-0.00011712422980940195
1.2	-2.3793764588196065	0.19497954522801067	0.19596242669968733	5.998667756233372e-05
1.2	-2.3755418472824275	0.19597443490569766	0.195987833573736	0.0003422914945492338
1.2	-2.3717072357452484	0.19385885341345854	0.19601324044778468	0.0006191301386380296
1.2	-2.3678726242080694	0.19800860033997658	0.19603864732183335	0.0008905430852212158
1.2	-2.36403801267089	0.2008493036235223	0.19606405419588202	0.0011789735476088513
1.2	-2.360203401133711	0.20073739853100864	0.1960894610699307	0.0014911747318658573
1.2	-2.356368789596532	0.19759062880504202	0.19611486794397934	0.0017615129641304936
1.2	-2.352534178059353	0.19548923090728462	0.196140274818028	0.0019524461905578289
1.2	-2.348699566522174	0.19549202004520444	0.19616568169207668	0.0021361529224369715
1.2	-2.344864954984995	0.19605078548145055	0.19619108856612535	0.0023366613167994854
1.2	-2.341030343447816	0.19633040279355587	0.196216495440174	0.002519931446541176
1.2	-2.337195731910637	0.19693024106361504	0.19624190231422267	0.0027601677856261895
1.2	-2.333361120373458	0.19996109289011557	0.19626730918827134	0.002996865259901687
1.2	-2.3295265088362784	0.20342139471272286	0.19629271606232002	0.0031966153581830716
1.2	-2.3256918972990994	0.20083719070390516	0.1963181229363687	0.0034844801171659166
1.2	-2.3218572857619204	0.19981747989609092	0.19634352981041736	0.003779515546250915
1.2	-2.3180226742247414	0.1993484555108713	0.19636893668446603	0.004071832302622081
1.2	-2.3141880626875624	0.19865856754641525	0.19639434355851468	0.004343624123813018
1.2	-2.3103534511503834	0.19860420727060613	0.19641975043256335	0.004612259724428188
1.2	-2.3065188396132044	0.20072375867614392	0.19644515730661202	0.004884032937050554
1.2	-2.3026842280760254	0.20512409106824042	0.1964705641806607	0.00527674178167611
1.2	-2.2988496165388463	0.2033478679086203	0.19649597105470937	0.005740176430999506
1.2	-2.295015005001667	0.2009969277970995	0.196521377928758	0.006139406556831473
1.2	-2.291180393464488	0.2038689531840394	0.19654678480280668	0.006522190249287402
1.2	-2.287345781927309	0.2076873613777747	0.19657219167685536	0.006922024846798717
1.2	-2.28351117039013	0.2051234656161973	0.19659759855090403	0.007277870925366416
1.2	-2.279676558852951	0.2010725796194953	0.1966230054249527	0.007530258588453243
1.2	-2.275841947315772	0.20127025755304276	0.19664841229900137	0.007763179768620495
1.2	-2.272007335778593	0.20556435840000808	0.19667381917305002	0.008124423541561291
1.2	-2.268172724241414	0.20965048528313068	0.1966992260470987	0.008613443332649138
1.2	-2.264338112704235	0.20940035663058756	0.19672463292114736	0.00905806523978625
1.2	-2.2605035011670553	0.2068999018983783	0.19675003979519604	0.009466832406315667
1.2	-2.2566688896298763	0.20387845489799727	0.1967754466692447	0.009894542571227277
1.2	-2.2528342780926973	0.2081407354037058	0.19680085354329335	0.010306900944024129
1.2	-2.2489996665555183	0.2121656201722809	0.19682626041734202	0.010727746770881622
1.2	-2.2451650550183393	0.21062613960913462	0.1968516672913907	0.011087943738770617
1.2	-2.2413304434811603	0.20569104756505177	0.19687707416543937	0.011450946383758525
1.2	-2.2374958319439813	0.20575511002942448	0.19690248103948804	0.011776160748383205
1.2	-2.2336612204068023	0.20624999798881402	0.19692788791353671	0.012076197566016337
1.2	-2.2298266088696233	0.20574388900765925	0.19695329478758536	0.012476183348524546
1.2	-2.225991997332444	0.20470823522993334	0.19697870166163403	0.01294781658903274
1.2	-2.222157385795265	0.20611233522257624	0.1970041085356827	0.013322890346080427
1.2	-2.2183227742580858	0.21049929947023494	0.19702951540973138	0.013638968981942499
1.2	-2.2144881627209068	0.213364398232241	0.19705492228378005	0.013966863030236398
1.2	-2.2106535511837277	0.2128795302624925	0.19708032915782872	0.014238468899917565
1.2	-2.2068189396465487	0.21310425273770423	0.19710573603187737	0.014410387829145315
1.2	-2.2029843281093697	0.21099402591008484	0.19713114290592604	0.014552496362976857
1.2	-2.1991497165721907	0.21318004606956925	0.1971565497799747	0.01469375738411594
1.2	-2.1953151050350117	0.2151643018138357	0.19718195665402338	0.014994237695673013
1.2	-2.1914804934978322	0.21163605816984712	0.19720736352807205	0.01546939092216793
1.2	-2.1876458819606532	0.21359464659904098	0.19723277040212073	0.01587818911296958
1.2	-2.1838112704234742	0.2150461345985858	0.19725817727616937	0.016246373527950275
1.2	-2.179976658886295	0.21628219751823163	0.19728358415021804	0.01660803623858499
1.2	-2.176142047349116	0.21620780417838142	0.19730899102426672	0.016933442672929042
1.2	-2.172307435811937	0.2192941657174944	0.1973343978983154	0.01718481059553741
1.2	-2.168472824274758	0.2151788337172632	0.19735980477236406	0.017499899690136482
1.2	-2.164638212737579	0.21229472187979406	0.1973852116464127	0.01794399702745431
1.2	-2.1608036012004	0.215842472931721	0.19741061852046138	0.018302166362371683
1.2	-2.156968989663221	0.21583959080617984	0.19743602539451005	0.018624049935062795
1.2	-2.1531343781260417	0.21464801306059383	0.19746143226855872	0.018968693947511883
1.2	-2.1492997665888627	0.21604496573077356	0.1974868391426074	0.019339884191079685
1.2	-2.1454651550516837	0.22110085596003812	0.19751224601665607	0.019585104766379518
1.2	-2.1416305435145047	0.2223268519317717	0.1975376528907047	0.019814282738772008
1.2	-2.1377959319773256	0.21897776519405468	0.19756305976475338	0.02009535452356229
1.2	-2.1339613204401466	0.2144025214944407	0.19758846663880206	0.020418947983981972
1.2	-2.1301267089029676	0.2166554583621918	0.19761387351285073	0.020823498804433446
1.2	-2.1262920973657886	0.2209307431765389	0.1976392803868994	0.021280572138015413
1.2	-2.1224574858286096	0.21723394166144006	0.19766468726094805	0.021704833728929566
1.2	-2.11862287429143	0.21577078193023244	0.19769009413499672	0.02204766148269444
1.2	-2.114788262754251	0.21639136185202384	0.1977155010090454	0.022463462234084085
1.2	-2.110953651217072	0.21775097081366693	0.19774090788309406	0.02290848977201225
1.2	-2.107119039679893	0.2185845682360136	0.19776631475714274	0.023300161873805875
1.2	-2.103284428142714	0.22127737532340394	0.1977917216311914	0.023530755987413474
1.2	-2.099449816605535	0.2201984038101763	0.19781712850524005	0.0238258339645173
1.2	-2.095615205068356	0.21937901622066822	0.19784253537928873	0.024097570312360903
1.2	-2.091780593531177	0.21890346531455193	0.1978679422533374	0.024329759577927754
1.2	-2.087945981993998	0.2238566755072866	0.19789334912738607	0.024554807239412935
1.2	-2.0841113704568186	0.2240410413280826	0.19791875600143474	0.024823333761350486
1.2	-2.0802767589196396	0.22126979712945208	0.19794416287548341	0.025180031945049253
1.2	-2.0764421473824606	0.22353451906967708	0.19796956974953206	0.02559425204778719
1.2	-2.0726075358452816	0.22886819089248658	0.19799497662358073	0.025996146149851216
1.2	-2.0687729243081026	0.23108155113380602	0.1980203834976294	0.02635605475260469
1.2	-2.0649383127709235	0.2324209881318458	0.19804579037167808	0.02668579957090841
1.2	-2.0611037012337445	0.2285678843513038	0.19807119724572675	0.027063161702937117
1.2	-2.0572690896965655	0.22417759640869847	0.19809660411977542	0.027527164594386744
1.2	-2.0534344781593865	0.22484646602216635	0.19812201099382407	0.027865121888401463
1.2	-2.049599866622207	0.22561638841664866	0.19814741786787274	0.028295531490446592
1.2	-2.045765255085028	0.22514021460781833	0.1981728247419214	0.02875569779096772
1.2	-2.041930643547849	0.225667712201196	0.19819823161597008	0.02916716297910212
1.2	-2.03809603201067	0.22870706093008952	0.19822363849001876	0.029560865780585824
1.2	-2.034261420473491	0.22757257490972	0.1982490453640674	0.030090883755294603
1.2	-2.030426808936312	0.22578113794291932	0.19827445223811607	0.03060233142666899
1.2	-2.026592197399133	0.22810694126020392	0.19829985911216474	0.031047484659711546
1.2	-2.022757585861954	0.22722617932874414	0.19832526598621342	0.03151967859629547
1.2	-2.018922974324775	0.2287575420257705	0.1983506728602621	0.031877577067547326
1.2	-2.0150883627875955	0.23174636271095675	0.19837607973431076	0.032209054672964754
1.2	-2.0112537512504165	0.23606452743082879	0.1984014866083594	0.03268187818681568
1.2	-2.0074191397132375	0.23321845459844226	0.19842689348240808	0.03327325501125874
1.2	-2.0035845281760585	0.23063106032930358	0.19845230035645675	0.033849021604471806
1.2	-1.9997499166388795	0.23274943077212806	0.19847770723050542	0.03428675370328119
1.2	-1.9959153051017005	0.23352976174602255	0.1985031141045541	0.034694516178062455
1.2	-1.9920806935645214	0.23139716144840686	0.19852852097860274	0.03510734353398293
1.2	-1.9882460820273424	0.2305555431340812	0.1985539278526514	0.0355320832831744
1.2	-1.9844114704901634	0.23097820393349325	0.19857933472670009	0.035847909733373526
1.2	-1.980576858952984	0.23143202288962886	0.19860474160074876	0.03614652606599409
1.2	-1.976742247415805	0.2344497969290877	0.19863014847479743	0.03650380044760331
1.2	-1.972907635878626	0.23622822550006323	0.1986555553488461	0.03687678683270997
1.2	-1.969073024341447	0.23949802524809147	0.19868096222289477	0.03724169584140268
1.2	-1.965238412804268	0.23666572141906048	0.19870636909694342	0.03769929176630024
1.2	-1.961403801267089	0.23824152374079452	0.1987317759709921	0.038097847927388476
1.2	-1.95756918972991	0.23966528978994353	0.19875718284504076	0.03838918583020754
1.2	-1.9537345781927309	0.2388270051594759	0.19878258971908944	0.03858288915147388
1.2	-1.9498999666555519	0.23779644608012612	0.1988079965931381	0.03890994641650762
1.2	-1.9460653551183729	0.2378505835554298	0.19883340346718675	0.03922982928533859
1.2	-1.9422307435811934	0.23826543917830503	0.19885881034123543	0.03941376194096914
1.2	-1.9383961320440144	0.23876282417704514	0.1988842172152841	0.03963442414296509
1.2	-1.9345615205068354	0.24147585008412362	0.19890962408933277	0.040029022870790854
1.2	-1.9307269089696564	0.2412235016640321	0.19893503096338144	0.04053030915550968
1.2	-1.9268922974324774	0.24147880337581545	0.19896043783743012	0.04104344993588658
1.2	-1.9230576858952984	0.23976768141657073	0.19898584471147876	0.04151686806896101
1.2	-1.9192230743581193	0.24245374435263883	0.19901125158552743	0.04189682429956211
1.2	-1.9153884628209403	0.24009541922558328	0.1990366584595761	0.04216548120956853
1.2	-1.9115538512837613	0.24016560578006288	0.19906206533362478	0.042455159930221024
1.2	-1.9077192397465819	0.24409769079540944	0.19908747220767345	0.042735536571039325
1.2	-1.9038846282094029	0.24561239331756946	0.1991128790817221	0.04304273623748453
1.2	-1.9000500166722238	0.24302949607893495	0.19913828595577077	0.04339664338894972
1.2	-1.8962154051350448	0.2400004543596801	0.19916369282981944	0.0436560899055712
1.2	-1.8923807935978658	0.239627083225118	0.1991890997038681	0.0437758675852023
1.2	-1.8885461820606868	0.2413067140803988	0.19921450657791678	0.0439429561481777
1.2	-1.8847115705235078	0.24676271377986725	0.19923991345196546	0.044113240861002406
1.2	-1.8808769589863288	0.24707826825672383	0.1992653203260141	0.04438683530865237
1.2	-1.8770423474491498	0.2415784009291971	0.19929072720006277	0.044703585772812755
1.2	-1.8732077359119703	0.24071962656322957	0.19931613407411145	0.04511789531341505
1.2	-1.8693731243747913	0.24282024933831892	0.19934154094816012	0.04539767959328608
1.2	-1.8655385128376123	0.24629034835872216	0.1993669478222088	0.04564552316649452
1.2	-1.8617039013004333	0.24275945779771896	0.19939235469625746	0.04588186021140628
1.2	-1.8578692897632543	0.24396225877994215	0.1994177615703061	0.046152973992646354
1.2	-1.8540346782260753	0.24755201443505578	0.19944316844435478	0.04640986647864177
1.2	-1.8502000666888962	0.249179613835805	0.19946857531840345	0.046584304090907705
1.2	-1.8463654551517172	0.24826978716357756	0.19949398219245212	0.04670278499785722
1.2	-1.8425308436145382	0.24540625729820661	0.1995193890665008	0.04674810572905513
1.2	-1.8386962320773588	0.2451127514691397	0.19954479594054947	0.046864391797691425
1.2	-1.8348616205401798	0.24546715690508916	0.1995702028145981	0.04712122685832106
1.2	-1.8310270090030007	0.2429070823216395	0.19959560968864679	0.04749446823528055
1.2	-1.8271923974658217	0.24364216322261484	0.19962101656269546	0.047771624905323655
1.2	-1.8233577859286427	0.24697226866005872	0.19964642343674413	0.04795411287103774
1.2	-1.8195231743914637	0.2504735653488975	0.1996718303107928	0.048188272854347305
1.2	-1.8156885628542847	0.24881101351498786	0.19969723718484145	0.04846235316530532
1.2	-1.8118539513171057	0.24919033489855805	0.19972264405889012	0.04877964434160314
1.2	-1.8080193397799267	0.25268847543295614	0.1997480509329388	0.04907523492472483
1.2	-1.8041847282427472	0.25318620015283233	0.19977345780698746	0.04930198141851928
1.2	-1.8003501167055682	0.25053689954081976	0.19979886468103614	0.04941864163415488
1.2	-1.7965155051683892	0.2480261264009857	0.1998242715550848	0.04963840884592049
1.2	-1.7926808936312102	0.24921077542015255	0.19984967842913345	0.04984752721373037
1.2	-1.7888462820940312	0.24734834841862857	0.19987508530318213	0.05007902517965299
1.2	-1.7850116705568522	0.246653206318905	0.1999004921772308	0.05022324409092212
1.2	-1.7811770590196732	0.25182382788996355	0.19992589905127947	0.05043239880513793
1.2	-1.7773424474824941	0.25115571100376194	0.19995130592532814	0.05066468162927151
1.2	-1.7735078359453151	0.2505003488254387	0.1999767127993768	0.05090438984644744
1.2	-1.7696732244081357	0.24888555874551246	0.20000211967342546	0.051188177449840506
1.2	-1.7658386128709567	0.24888881474361954	0.20002752654747413	0.05135923203221836
1.2	-1.7620040013337777	0.2516343085435264	0.2000529334215228	0.051472603161627516
1.2	-1.7581693897965986	0.25606185285016614	0.20007834029557148	0.051567647084732306
1.2	-1.7543347782594196	0.2559983534579573	0.20010374716962015	0.05167636973514919
1.2	-1.7505001667222406	0.254708146606147	0.2001291540436688	0.05186246061527039
1.2	-1.7466655551850616	0.2506622682621395	0.20015456091771747	0.052057908223796745
1.2	-1.7428309436478822	0.2508771564635578	0.20017996779176614	0.052261340453389676
1.2	-1.7389963321107036	0.2502613680168675	0.2002053746658148	0.052456742890917646
1.2	-1.7351617205735241	0.25369004303673426	0.20023078153986348	0.052615726384435416
1.2	-1.7313271090363456	0.2522047353564872	0.20025618841391213	0.052834223712723984
1.2	-1.7274924974991661	0.2543906922013412	0.2002815952879608	0.05303882963069713
1.2	-1.7236578859619875	0.2532433998026198	0.20030700216200947	0.053199833665768095
1.2	-1.719823274424808	0.2510925998570334	0.20033240903605815	0.05341591884201387
1.2	-1.7159886628876286	0.25316321403081654	0.20035781591010682	0.0536194070812561
1.2	-1.71215405135045	0.25543255563383827	0.2003832227841555	0.05388232055419024
1.2	-1.7083194398132706	0.2589150617825871	0.20040862965820416	0.05405946029512242
1.2	-1.704484828276092	0.2585044517341906	0.2004340365322528	0.05406788222540808
1.2	-1.7006502167389126	0.25342313694690305	0.20045944340630148	0.053997446144606574
1.2	-1.696815605201734	0.25071255704926837	0.20048485028035015	0.05394798275647833
1.2	-1.6929809936645546	0.25181077440542987	0.20051025715439882	0.05387112543667873
1.2	-1.689146382127376	0.2575852250237587	0.20053566402844747	0.05387515456358256
1.2	-1.6853117705901965	0.2567783123380564	0.20056107090249614	0.05401400393731711
1.2	-1.681477159053017	0.25398459702652004	0.2005864777765448	0.05412891110575868
1.2	-1.6776425475158385	0.25018809787348356	0.20061188465059349	0.05422157191645642
1.2	-1.673807935978659	0.25015556856780935	0.20063729152464216	0.05439487628719092
1.2	-1.6699733244414805	0.25288469731812946	0.20066269839869083	0.054519852352758136
1.2	-1.666138712904301	0.25821794959945055	0.2006881052727395	0.054702858815326896
1.2	-1.6623041013671225	0.2560683434148363	0.20071351214678815	0.05478679037049029
1.2	-1.658469489829943	0.2563080522137095	0.20073891902083682	0.05485638553617977
1.2	-1.6546348782927645	0.25538771961643053	0.2007643258948855	0.05492096795926632
1.2	-1.650800266755585	0.25761564485180616	0.20078973276893416	0.05485305470070852
1.2	-1.6469656552184055	0.2571736642778253	0.20081513964298284	0.054830887470043485
1.2	-1.643131043681227	0.2533252093471	0.20084054651703148	0.05491011233186073
1.2	-1.6392964321440475	0.2520750538222162	0.20086595339108015	0.05498067937906461
1.2	-1.635461820606869	0.25317933922039754	0.20089136026512883	0.05496129706176842
1.2	-1.6316272090696895	0.2601920624498727	0.2009167671391775	0.05485624299589852
1.2	-1.627792597532511	0.26091809281461925	0.20094217401322617	0.05481921755547671
1.2	-1.6239579859953315	0.25877339480837214	0.20096758088727484	0.05470094412713598
1.2	-1.620123374458153	0.2571969678599815	0.2009929877613235	0.05452508276435977
1.2	-1.6162887629209735	0.25437796602586754	0.20101839463537216	0.054329658815567054
1.2	-1.612454151383794	0.25913456781050026	0.20104380150942083	0.054184106777628416
1.2	-1.6086195398466154	0.2595352360844785	0.2010692083834695	0.0541197281426547
1.2	-1.604784928309436	0.25410951786213287	0.20109461525751818	0.05404129168700132
1.2	-1.6009503167722574	0.2537630581495387	0.20112002213156682	0.05382749923061039
1.2	-1.597115705235078	0.2517111374985555	0.2011454290056155	0.05383174989498109
1.2	-1.5932810936978994	0.2549353897258888	0.20117083587966417	0.05384753456785848
1.2	-1.58944648216072	0.25258510109494847	0.20119624275371284	0.05373930411903196
1.2	-1.5856118706235414	0.2497385299384121	0.2012216496277615	0.05366427227671255
1.2	-1.581777259086362	0.25280572667171813	0.20124705650181018	0.053455962757063276
1.2	-1.5779426475491825	0.25093908111433955	0.20127246337585886	0.053337807955667706
1.2	-1.5741080360120039	0.253485470348051	0.2012978702499075	0.05342870423851439
1.2	-1.5702734244748244	0.25822263162948017	0.20132327712395617	0.05356782666722854
1.2	-1.5664388129376459	0.26158149516400925	0.20134868399800485	0.05372337104582468
1.2	-1.5626042014004664	0.2610071977909173	0.20137409087205352	0.05364220369914455
1.2	-1.5587695898632878	0.2594355706405687	0.2013994977461022	0.053459937510795065
1.2	-1.5549349783261084	0.25545992828948166	0.20142490462015084	0.05335401378602006
1.2	-1.5511003667889298	0.25119067550709323	0.2014503114941995	0.053333414504216546
1.2	-1.5472657552517504	0.2550257361728316	0.20147571836824818	0.053290797846096576
1.2	-1.5434311437145718	0.2539201190901511	0.20150112524229685	0.05315707545262332
1.2	-1.5395965321773923	0.2494964731628676	0.20152653211634552	0.05306408390125909
1.2	-1.5357619206402129	0.25460383363363814	0.2015519389903942	0.05290013521731183
1.2	-1.5319273091030343	0.25214630136483535	0.20157734586444284	0.05281814038581282
1.2	-1.5280926975658549	0.2537565091299726	0.20160275273849151	0.05276686421810894
1.2	-1.5242580860286763	0.25104936594103194	0.2016281596125402	0.05252462932666147
1.2	-1.5204234744914968	0.2513206029479551	0.20165356648658886	0.052442102149407616
1.2	-1.5165888629543183	0.25477287261144005	0.20167897336063753	0.05231845703990752
1.2	-1.5127542514171388	0.2507208666869527	0.20170438023468618	0.05215410005918715
1.2	-1.5089196398799603	0.24985897236044294	0.20172978710873485	0.051994334174892555
1.2	-1.5050850283427808	0.24852723725346312	0.20175519398278352	0.05181654133520949
1.2	-1.5012504168056013	0.25104949708098634	0.2017806008568322	0.05160705259409596
1.2	-1.4974158052684228	0.252529946211033	0.20180600773088087	0.0513314304400386
1.2	-1.4935811937312433	0.2480273346667994	0.20183141460492954	0.051214771910927964
1.2	-1.4897465821940648	0.25359004438745175	0.20185682147897818	0.05129267900610934
1.2	-1.4859119706568853	0.2611359518891508	0.20188222835302685	0.0513500840485542
1.2	-1.4820773591197067	0.2633692258065804	0.20190763522707553	0.05140053574240329
1.2	-1.4782427475825273	0.2609588541345554	0.2019330421011242	0.05141419004856227
1.2	-1.4744081360453487	0.2531986526565996	0.20195844897517287	0.051456183682965416
1.2	-1.4705735245081692	0.25338569209846623	0.20198385584922154	0.05147805613657819
1.2	-1.4667389129709898	0.2588300955970217	0.2020092627232702	0.051203069254219934
1.2	-1.4629043014338112	0.25166759842038133	0.20203466959731886	0.051041309102804126
1.2	-1.4590696898966318	0.2487846387843617	0.20206007647136753	0.050805600324711014
1.2	-1.4552350783594532	0.2563698069463063	0.2020854833454162	0.05060221722117057
1.2	-1.4514004668222737	0.2535988628732786	0.20211089021946488	0.050470577458605614
1.2	-1.4475658552850952	0.2575374110669454	0.20213629709351352	0.050264927792976366
1.2	-1.4437312437479157	0.25522578432764714	0.2021617039675622	0.05013081266495727
1.2	-1.4398966322107372	0.24705612720877446	0.20218711084161087	0.049915900319139186
1.2	-1.4360620206735577	0.2475981878191638	0.20221251771565954	0.049635362040521595
1.2	-1.4322274091363782	0.24593135221892906	0.2022379245897082	0.04942519053204574
1.2	-1.4283927975991997	0.2514889311848006	0.20226333146375688	0.049322227870466584
1.2	-1.4245581860620202	0.2529653057755967	0.20228873833780553	0.04924749861237493
1.2	-1.4207235745248417	0.24961401218842993	0.2023141452118542	0.04897822395432095
1.2	-1.4168889629876622	0.2508585834006401	0.20233955208590287	0.048724102259916933
1.2	-1.4130543514504836	0.2510711289595598	0.20236495895995155	0.04850113884008919
1.2	-1.4092197399133042	0.2524412498824293	0.20239036583400022	0.04822732030943094
1.2	-1.4053851283761256	0.24574889499321945	0.2024157727080489	0.04777126625569679
1.2	-1.4015505168389462	0.24749709559275523	0.20244117958209754	0.047371805552396264
1.2	-1.3977159053017667	0.2449258251069202	0.2024665864561462	0.04701563697514491
1.2	-1.3938812937645881	0.24801400119712338	0.20249199333019488	0.04665503546753674
1.2	-1.3900466822274087	0.25506909354074875	0.20251740020424355	0.04643779217480374
1.2	-1.3862120706902301	0.2478029516369449	0.20254280707829223	0.04614858060662309
1.2	-1.3823774591530507	0.2483789324650084	0.2025682139523409	0.04575509109589115
1.2	-1.378542847615872	0.25253670411600254	0.20259362082638954	0.045478381762483054
1.2	-1.3747082360786926	0.25230648546044687	0.20261902770043821	0.04517638557610273
1.2	-1.370873624541514	0.2492226560473649	0.2026444345744869	0.0447721158926491
1.2	-1.3670390130043346	0.2487933588912494	0.20266984144853556	0.04437259414914055
1.2	-1.3632044014671552	0.2525845295487538	0.20269524832258423	0.04403584894238529
1.2	-1.3593697899299766	0.252483514694286	0.20272065519663288	0.04368440350755463
1.2	-1.3555351783927971	0.24441417323414724	0.20274606207068155	0.04310472293043285
1.2	-1.3517005668556186	0.24292723976112987	0.20277146894473022	0.04256574994830636
1.2	-1.3478659553184391	0.2409241106490186	0.2027968758187789	0.04235625690989986
1.2	-1.3440313437812605	0.2385345661322573	0.20282228269282757	0.042255467161222034
1.2	-1.340196732244081	0.24083650612052604	0.20284768956687624	0.04209958490867129
1.2	-1.3363621207069025	0.24173193091506126	0.20287309644092488	0.04172352680118026
1.2	-1.332527509169723	0.25025342344419865	0.20289850331497356	0.0413654561063551
1.2	-1.3286928976325436	0.244269667937206	0.20292391018902223	0.041052459839691045
1.2	-1.324858286095365	0.2449160252652845	0.2029493170630709	0.04059508474012389
1.2	-1.3210236745581856	0.24605303302461068	0.20297472393711957	0.040151593320901374
1.2	-1.317189063021007	0.23946680779480053	0.20300013081116824	0.039800321959686594
1.2	-1.3133544514838276	0.2384190991376821	0.2030255376852169	0.03943346778027672
1.2	-1.309519839946649	0.23624334479269649	0.20305094455926556	0.03925584981227586
1.2	-1.3056852284094695	0.2363331889430551	0.20307635143331423	0.038946699046964676
1.2	-1.301850616872291	0.24052633559957232	0.2031017583073629	0.03842802878049965
1.2	-1.2980160053351115	0.24140654438928721	0.20312716518141158	0.03805507166091863
1.2	-1.294181393797932	0.2397495144344986	0.20315257205546025	0.03765272003407593
1.2	-1.2903467822607535	0.23792777294943962	0.2031779789295089	0.03723135156183225
1.2	-1.286512170723574	0.2460138111343964	0.20320338580355757	0.03681261240644353
1.2	-1.2826775591863955	0.2417194811297924	0.20322879267760624	0.03643516752778212
1.2	-1.278842947649216	0.23508096757879818	0.2032541995516549	0.03606992672993202
1.2	-1.2750083361120375	0.24035861955008858	0.20327960642570359	0.03570310004377644
1.2	-1.271173724574858	0.24806535980665384	0.20330501329975223	0.03540680724659786
1.2	-1.2673391130376794	0.24084004517323365	0.2033304201738009	0.035010298909059816
1.2	-1.2635045015005	0.24353802858740017	0.20335582704784957	0.03461244995072436
1.2	-1.2596698899633205	0.24117976140016936	0.20338123392189825	0.033962718740837415
1.2	-1.255835278426142	0.2353129638601999	0.20340664079594692	0.033305077642568515
1.2	-1.2520006668889625	0.2348515528251568	0.2034320476699956	0.03285995611001161
1.2	-1.248166055351784	0.23905056352772255	0.20345745454404424	0.03238496690974748
1.2	-1.2443314438146045	0.23640792466688273	0.2034828614180929	0.03204302972550267
1.2	-1.240496832277426	0.2325452042484284	0.20350826829214158	0.03177812383350753
1.2	-1.2366622207402465	0.23514711343586606	0.20353367516619025	0.0315888637015188
1.2	-1.2328276092030679	0.2320959388344292	0.20355908204023893	0.03127407077150267
1.2	-1.2289929976658884	0.22994011349082968	0.2035844889142876	0.030780399499585612
1.2	-1.225158386128709	0.23066714195894097	0.20360989578833624	0.03039966579507883
1.2	-1.2213237745915304	0.2357834795904691	0.20363530266238491	0.03014573953934644
1.2	-1.217489163054351	0.23896731478339417	0.2036607095364336	0.02972218021968741
1.2	-1.2136545515171724	0.23114671904189554	0.20368611641048226	0.02932194917546475
1.2	-1.209819939979993	0.22851432399855665	0.20371152328453093	0.028988736430733252
1.2	-1.2059853284428144	0.22894685096745984	0.20373693015857958	0.02863303064255352
1.2	-1.202150716905635	0.23144566781429698	0.20376233703262825	0.02830107777993104
1.2	-1.1983161053684563	0.2302889139282924	0.20378774390667692	0.027906513506687707
1.2	-1.1944814938312769	0.23376039680314825	0.2038131507807256	0.02753220937272386
1.2	-1.1906468822940974	0.23380013702028796	0.20383855765477427	0.027085550742889004
1.2	-1.1868122707569189	0.22972342832389234	0.20386396452882294	0.02666020043884588
1.2	-1.1829776592197394	0.23274643905804082	0.20388937140287158	0.02623650269196064
1.2	-1.1791430476825608	0.23103004276303346	0.20391477827692026	0.025873178027952363
1.2	-1.1753084361453814	0.22604798120064054	0.20394018515096893	0.025485352146996897
1.2	-1.1714738246082028	0.2301457479925761	0.2039655920250176	0.024987009641758682
1.2	-1.1676392130710234	0.23183902075436877	0.20399099889906627	0.02457297954146473
1.2	-1.1638046015338448	0.22459643480540858	0.20401640577311492	0.02421465482511194
1.2	-1.1599699899966653	0.2227926854775496	0.2040418126471636	0.023717975119705505
1.2	-1.1561353784594859	0.22835268809693784	0.20406721952121226	0.02328084915259712
1.2	-1.1523007669223073	0.22989493859364815	0.20409262639526093	0.02269442906355577
1.2	-1.1484661553851279	0.22446940248668526	0.2041180332693096	0.022252774053012243
1.2	-1.1446315438479493	0.2245924237299659	0.20414344014335828	0.021851209640930767
1.2	-1.1407969323107698	0.22454687892776862	0.20416884701740695	0.02137805202624107
1.2	-1.1369623207735913	0.2223077332291175	0.2041942538914556	0.020929301770319875
1.2	-1.1331277092364118	0.219459445554538	0.20421966076550427	0.020615552692199925
1.2	-1.1292930976992333	0.2199731043732542	0.20424506763955294	0.02034129476955858
1.2	-1.1254584861620538	0.22870420814706524	0.2042704745136016	0.020056994151601712
1.2	-1.1216238746248743	0.2325552696138131	0.20429588138765029	0.01966213823875022
1.2	-1.1177892630876958	0.23088863400296464	0.20432128826169893	0.019176567831769784
1.2	-1.1139546515505163	0.22596871311584993	0.2043466951357476	0.01884587557510513
1.2	-1.1101200400133377	0.22004809786208976	0.20437210200979627	0.018554034988933172
1.2	-1.1062854284761583	0.2204099014478433	0.20439750888384495	0.01818045219031136
1.2	-1.1024508169389797	0.21661097329059803	0.20442291575789362	0.017710360376353516
1.2	-1.0986162054018003	0.21929171268310796	0.2044483226319423	0.017271984927716793
1.2	-1.0947815938646217	0.22780594442089808	0.20447372950599094	0.016819101213727664
1.2	-1.0909469823274422	0.22766392157757306	0.2044991363800396	0.016367823431296086
1.2	-1.0871123707902637	0.22299438202426308	0.20452454325408828	0.015977399822016423
1.2	-1.0832777592530842	0.2236177970440983	0.20454995012813695	0.015558302576690042
1.2	-1.0794431477159048	0.2209765128076176	0.20457535700218563	0.01527337881239324
1.2	-1.0756085361787262	0.21498974753274072	0.20460076387623427	0.014878851381459201
1.2	-1.0717739246415467	0.21200800391015875	0.20462617075028294	0.014353710173122512
1.2	-1.0679393131043682	0.21137801743236276	0.20465157762433162	0.013728108991298144
1.2	-1.0641047015671887	0.2138957449342247	0.2046769844983803	0.013209900905460092
1.2	-1.0602700900300102	0.2216176520115865	0.20470239137242896	0.012726209496096302
1.2	-1.0564354784928307	0.21992548733732956	0.20472779824647763	0.012240403310008141
1.2	-1.0526008669556521	0.22004959444550443	0.20475320512052628	0.011759075753638269
1.2	-1.0487662554184727	0.22195996349781555	0.20477861199457495	0.011228863933191674
1.2	-1.0449316438812932	0.2125584322983337	0.20480401886862362	0.010774385546418524
1.2	-1.0410970323441147	0.21154170241732823	0.2048294257426723	0.01018712132813092
1.2	-1.0372624208069352	0.2133991658766057	0.20485483261672097	0.00953394161466945
1.2	-1.0334278092697566	0.20801428334932628	0.2048802394907696	0.008988888537269545
1.2	-1.0295931977325772	0.2081267089499334	0.20490564636481828	0.008347259801414524
1.2	-1.0257585861953986	0.21507543985483804	0.20493105323886696	0.007631851121859517
1.2	-1.0219239746582192	0.2103434381549522	0.20495646011291563	0.006884886531085271
1.2	-1.0180893631210406	0.21519268677578482	0.2049818669869643	0.006370731089792996
1.2	-1.0142547515838611	0.2170617672634098	0.20500727386101297	0.00594400005533436
1.2	-1.0104201400466817	0.21162579795480926	0.20503268073506165	0.005356369123275238
1.2	-1.0065855285095031	0.2078218640505357	0.2050580876091103	0.004601851851251451
1.2	-1.0027509169723237	0.21139514853637037	0.20508349448315896	0.003985385284768149
1.2	-0.9989163054351451	0.21360820541686423	0.20510890135720763	0.0033619394148553454
1.2	-0.9950816938979656	0.20513084180322425	0.2051343082312563	0.00267692617351871
1.2	-0.9912470823607871	0.2083714449849139	0.20515971510530495	0.0020367558838786945
1.2	-0.9874124708236076	0.2119466337106803	0.20518512197935362	0.001469141693043395
1.2	-0.983577859286429	0.21078294601779943	0.2052105288534023	0.0009739526860115463
1.2	-0.9797432477492496	0.20240381643189012	0.20523593572745097	0.00047605363135045964
1.2	-0.9759086362120701	0.20408661574197667	0.20526134260149964	-0.000184923758773254
1.2	-0.9720740246748916	0.20505938212507727	0.2052867494755483	-0.0009638829839379841
1.2	-0.9682394131377121	0.20525873683467424	0.20531215634959699	-0.0016947010879497925
1.2	-0.9644048016005335	0.2059473136287762	0.20533756322364563	-0.002339727499454309
1.2	-0.9605701900633541	0.20309860704936122	0.2053629700976943	-0.002927669735983471
1.2	-0.9567355785261755	0.19969273787174777	0.20538837697174298	-0.003319432343368471
1.2	-0.9529009669889961	0.19588266439505925	0.20541378384579165	-0.003744994733232828
1.2	-0.9490663554518175	0.20135707875074144	0.20543919071984032	-0.004138164915102011
1.2	-0.945231743914638	0.19808104549246006	0.20546459759388896	-0.004594971931300115
1.2	-0.9413971323774586	0.19468292972013113	0.20549000446793764	-0.005192510886187622
1.2	-0.93756252084028	0.19678350094088468	0.2055154113419863	-0.0058763297223333585
1.2	-0.9337279093031006	0.20093533401915104	0.20554081821603498	-0.006457048072967371
1.2	-0.929893297765922	0.19771745498642124	0.20556622509008365	-0.0070511979920367925
1.2	-0.9260586862287425	0.19402892105023542	0.20559163196413233	-0.007556893831510173
1.2	-0.922224074691564	0.1969517209364468	0.20561703883818097	-0.00791420278507408
1.2	-0.9183894631543845	0.19671293805698561	0.20564244571222964	-0.008387269463678012
1.2	-0.914554851617206	0.19457433443390057	0.20566785258627832	-0.008892674796616186
1.2	-0.9107202400800265	0.19348681611187465	0.205693259460327	-0.0093308191290646
1.2	-0.906885628542847	0.19799858625267922	0.20571866633437566	-0.009942210229795316
1.2	-0.9030510170056685	0.19591639410376804	0.2057440732084243	-0.010468267524160028
1.2	-0.899216405468489	0.1945037389395339	0.20576948008247298	-0.010940597183083324
1.2	-0.8953817939313105	0.20128266611544823	0.20579488695652165	-0.011457413800019236
1.2	-0.891547182394131	0.1980274866359011	0.20582029383057032	-0.0118935146306188
1.2	-0.8877125708569524	0.19741331132522502	0.205845700704619	-0.01213404059224105
1.2	-0.883877959319773	0.19158610531686232	0.20587110757866767	-0.012490158484608542
1.2	-0.8800433477825944	0.18863700243199782	0.2058965144527163	-0.01279419902453794
1.2	-0.876208736245415	0.19024699893101607	0.20592192132676498	-0.013106532933661229
1.2	-0.8723741247082355	0.1981178644349514	0.20594732820081366	-0.01354437175876548
1.2	-0.8685395131710569	0.19162216482454383	0.20597273507486233	-0.014077379922540486
1.2	-0.8647049016338775	0.1891209544266426	0.205998141948911	-0.01446407788377232
1.2	-0.8608702900966989	0.18811639274754008	0.20602354882295967	-0.01460525386046605
1.2	-0.8570356785595195	0.18512599060681706	0.20604895569700832	-0.014836765704728003
1.2	-0.8532010670223409	0.18996205459075483	0.206074362571057	-0.01503098885255394
1.2	-0.8493664554851614	0.19140441783495346	0.20609976944510566	-0.015254917864671565
1.2	-0.8455318439479829	0.19128845639349426	0.20612517631915434	-0.015452063193129114
1.2	-0.8416972324108034	0.19547488178735525	0.206150583193203	-0.015717818175659832
1.2	-0.837862620873624	0.19623665381809202	0.20617599006725168	-0.01593147795901951
1.2	-0.8340280093364454	0.19511103748432304	0.20620139694130032	-0.016132321133499262
1.2	-0.8301933977992659	0.18727417294751347	0.206226803815349	-0.016385591344801345
1.2	-0.8263587862620874	0.18672053010993447	0.20625221068939767	-0.016647910608895224
1.2	-0.8225241747249079	0.18627586593020898	0.20627761756344634	-0.01693472085467994
1.2	-0.8186895631877293	0.18894930461691853	0.20630302443749501	-0.017260148202950937
1.2	-0.8148549516505499	0.18359473612880278	0.20632843131154366	-0.017621799629008523
1.2	-0.8110203401133713	0.187864734781662	0.20635383818559233	-0.017863676035299265
1.2	-0.8071857285761919	0.1931863830853441	0.206379245059641	-0.01818055548219482
1.2	-0.8033511170390124	0.19241344952289577	0.20640465193368968	-0.018594076907770995
1.2	-0.7995165055018338	0.18455048579566358	0.20643005880773835	-0.019028926503179742
1.2	-0.7956818939646544	0.1837925816332273	0.20645546568178702	-0.019453856359530636
1.2	-0.7918472824274758	0.1813890860059933	0.20648087255583567	-0.01985829529937384
1.2	-0.7880126708902964	0.18208771230134296	0.20650627942988434	-0.020351039588484117
1.2	-0.7841780593531178	0.1868125942957432	0.206531686303933	-0.020794104797577876
1.2	-0.7803434478159383	0.18998981630022413	0.20655709317798168	-0.02117680937427198
1.2	-0.7765088362787598	0.19079026416815045	0.20658250005203035	-0.021608542573956568
1.2	-0.7726742247415803	0.19133124273830926	0.20660790692607903	-0.022104367260561832
1.2	-0.7688396132044009	0.18713607141509409	0.20663331380012767	-0.02253329321590894
1.2	-0.7650050016672223	0.18717140632562881	0.20665872067417634	-0.02294306746339067
1.2	-0.7611703901300428	0.18425734139735964	0.20668412754822502	-0.023415799893274115
1.2	-0.7573357785928643	0.18015588447212702	0.2067095344222737	-0.023789286444826956
1.2	-0.7535011670556848	0.17760439616108767	0.20673494129632236	-0.024095276118681317
1.2	-0.7496665555185063	0.17824129481524326	0.206760348170371	-0.024403187071001378
1.2	-0.7458319439813268	0.18090655211791598	0.20678575504441968	-0.024857643256209733
1.2	-0.7419973324441482	0.18449159210458513	0.20681116191846835	-0.025285733545836995
1.2	-0.7381627209069688	0.1865862852461134	0.20683656879251702	-0.025680333428501415
1.2	-0.7343281093697893	0.18861963818273503	0.2068619756665657	-0.025976149275628045
1.2	-0.7304934978326107	0.18668998952441798	0.20688738254061437	-0.02639764971766038
1.2	-0.7266588862954313	0.17850698631666664	0.206912789414663	-0.026809649480192838
1.2	-0.7228242747582527	0.1743283028795526	0.20693819628871168	-0.027179251642145942
1.2	-0.7189896632210733	0.1753718531807261	0.20696360316276036	-0.027678566917784576
1.2	-0.7151550516838947	0.18099380951293045	0.20698901003680903	-0.028103462594951868
1.2	-0.7113204401467152	0.17981301520958862	0.2070144169108577	-0.02841482569897488
1.2	-0.7074858286095367	0.1749494604817782	0.20703982378490635	-0.02874203188186332
1.2	-0.7036512170723572	0.17365008125517206	0.20706523065895502	-0.02901317010318237
1.2	-0.6998166055351778	0.17371687509281522	0.2070906375330037	-0.029203692369888772
1.2	-0.6959819939979992	0.17649940370414718	0.20711604440705236	-0.029377888452365105
1.2	-0.6921473824608197	0.17821479875289847	0.20714145128110104	-0.029717259278513864
1.2	-0.6883127709236412	0.17712428999228474	0.2071668581551497	-0.030170622370965572
1.2	-0.6844781593864617	0.17562473872571616	0.20719226502919838	-0.03063156973336307
1.2	-0.6806435478492832	0.1728985164619388	0.20721767190324702	-0.030936165801377792
1.2	-0.6768089363121037	0.17204371862546353	0.2072430787772957	-0.0312824414394894
1.2	-0.6729743247749251	0.17183573931375531	0.20726848565134437	-0.03152218929933037
1.2	-0.6691397132377457	0.17217142577275235	0.20729389252539304	-0.03165426244540592
1.2	-0.6653051017005662	0.17464343889952086	0.20731929939944171	-0.031765032276633666
1.2	-0.6614704901633877	0.17867559455399878	0.20734470627349036	-0.03205096933717853
1.2	-0.6576358786262082	0.1750189784652354	0.20737011314753903	-0.03235000428570552
1.2	-0.6538012670890296	0.17540532663461103	0.2073955200215877	-0.03269721707871037
1.2	-0.6499666555518502	0.17597163508564181	0.20742092689563638	-0.03303458573246604
1.2	-0.6461320440146716	0.17297258210875574	0.20744633376968505	-0.03326648695004079
1.2	-0.6422974324774922	0.1729559416415691	0.20747174064373372	-0.03343837669274674
1.2	-0.6384628209403136	0.1746808538684535	0.20749714751778237	-0.03359136355169069
1.2	-0.6346282094031341	0.1763728588821599	0.20752255439183104	-0.03368050155660484
1.2	-0.6307935978659547	0.17393024335906457	0.2075479612658797	-0.03378619942534068
1.2	-0.6269589863287761	0.17583980690176162	0.20757336813992838	-0.03387568672199662
1.2	-0.6231243747915967	0.1790930711348389	0.20759877501397705	-0.034069391148987674
1.2	-0.6192897632544181	0.1740198087012296	0.2076241818880257	-0.034321879294436364
1.2	-0.6154551517172386	0.17435664905469245	0.20764958876207437	-0.03465626995175174
1.2	-0.6116205401800601	0.17609681156553275	0.20767499563612304	-0.03494094992726883
1.2	-0.6077859286428806	0.17181190430602072	0.20770040251017172	-0.035152559311795915
1.2	-0.603951317105702	0.17139102046448235	0.2077258093842204	-0.03526636562757664
1.2	-0.6001167055685226	0.1751209097651271	0.20775121625826906	-0.035341196786269145
1.2	-0.5962820940313431	0.1755698212716639	0.20777662313231773	-0.0353205930713391
1.2	-0.5924474824941646	0.17290182214095354	0.20780203000636638	-0.03528506643518995
1.2	-0.5886128709569851	0.16957225483663388	0.20782743688041505	-0.035434068929585484
1.2	-0.5847782594198065	0.17212513281788913	0.20785284375446372	-0.03561341698030811
1.2	-0.5809436478826271	0.1733052554796557	0.2078782506285124	-0.03578923795920827
1.2	-0.5771090363454485	0.1695720405261258	0.20790365750256107	-0.03580612238781306
1.2	-0.5732744248082691	0.17036515913642286	0.2079290643766097	-0.03581809004765238
1.2	-0.5694398132710905	0.17264929538973528	0.20795447125065838	-0.03595360742723807
1.2	-0.565605201733911	0.17081961016488564	0.20797987812470706	-0.036130361276220664
1.2	-0.5617705901967325	0.17003048100040524	0.20800528499875573	-0.03627325763889256
1.2	-0.557935978659553	0.17055445227534471	0.2080306918728044	-0.036388481835115304
1.2	-0.5541013671223736	0.17582765200878467	0.20805609874685307	-0.03643545595372601
1.2	-0.550266755585195	0.1765799361395654	0.20808150562090172	-0.036456610446868376
1.2	-0.5464321440480155	0.17267986116324	0.2081069124949504	-0.03648484454879354
1.2	-0.542597532510837	0.16948338912650374	0.20813231936899906	-0.03658859878632128
1.2	-0.5387629209736575	0.1686031149328753	0.20815772624304774	-0.03671250980300144
1.2	-0.534928309436479	0.16947038935603553	0.2081831331170964	-0.03685308361044745
1.2	-0.5310936978992995	0.1687473014511814	0.20820853999114505	-0.03699651590311713
1.2	-0.5272590863621209	0.1697192090638451	0.20823394686519373	-0.03708188661797772
1.2	-0.5234244748249415	0.16965643194503374	0.2082593537392424	-0.037069871523024565
1.2	-0.519589863287762	0.16941766319345097	0.20828476061329107	-0.03714162038640057
1.2	-0.5157552517505835	0.16945331858015789	0.20831016748733974	-0.0371925429142492
1.2	-0.511920640213404	0.16943047992319107	0.20833557436138841	-0.037195871039137705
1.2	-0.5080860286762254	0.1707211862738118	0.20836098123543706	-0.03725015874653174
1.2	-0.504251417139046	0.172122569504544	0.20838638810948573	-0.03730892209010207
1.2	-0.5004168056018674	0.17135410458682448	0.2084117949835344	-0.037324557850274366
1.2	-0.49658219406468795	0.1692694059574637	0.20843720185758308	-0.0372861981266364
1.2	-0.4927475825275094	0.16951607103883506	0.20846260873163175	-0.0372821399994283
1.2	-0.48891297099032993	0.17260433900280434	0.20848801560568042	-0.037198939737700935
1.2	-0.4850783594531505	0.1720929286723668	0.20851342247972907	-0.03703720188314073
1.2	-0.4812437479159719	0.17387712582388487	0.20853882935377774	-0.036978261327216495
1.2	-0.47740913637879245	0.17254420461697337	0.2085642362278264	-0.036903738482327766
1.2	-0.4735745248416139	0.17227853327816434	0.20858964310187508	-0.036781099545717275
1.2	-0.46973991330443443	0.1722149643665422	0.20861504997592376	-0.03674215214398334
1.2	-0.46590530176725586	0.17400999656368146	0.2086404568499724	-0.03670026136769209
1.2	-0.4620706902300764	0.17350768397832195	0.20866586372402107	-0.03657407046719136
1.2	-0.45823607869289784	0.17282989010262795	0.20869127059806974	-0.03640318301699043
1.2	-0.4544014671557184	0.17475189498879745	0.20871667747211842	-0.03628204255262708
1.2	-0.45056685561853893	0.1725181004336642	0.2087420843461671	-0.03621828709612095
1.2	-0.44673224408136036	0.1736129518867333	0.20876749122021576	-0.036083432119390434
1.2	-0.4428976325441809	0.1724131689861094	0.2087928980942644	-0.035918815061951805
1.2	-0.43906302100700234	0.17191329769813052	0.20881830496831308	-0.03583361994869584
1.2	-0.4352284094698229	0.17348059887934075	0.20884371184236175	-0.035726837459579386
1.2	-0.4313937979326443	0.17447623611119947	0.20886911871641042	-0.03556039204571194
1.2	-0.42755918639546486	0.17317948976415545	0.2088945255904591	-0.035422074715430144
1.2	-0.4237245748582863	0.17513989863090323	0.20891993246450774	-0.035299035750101855
1.2	-0.41988996332110684	0.1745332818757885	0.2089453393385564	-0.03515997684534281
1.2	-0.4160553517839274	0.17303569199344015	0.20897074621260509	-0.03489749745864258
1.2	-0.4122207402467488	0.1723646886281414	0.20899615308665376	-0.03460728030655169
1.2	-0.40838612870956936	0.17344455568264683	0.20902155996070243	-0.03437259907878666
1.2	-0.4045515171723908	0.1736143590234179	0.2090469668347511	-0.034197947181535536
1.2	-0.40071690563521134	0.1742409665090583	0.20907237370879977	-0.03403878482580876
1.2	-0.3968822940980328	0.17484515477777357	0.20909778058284842	-0.033858741937567445
1.2	-0.3930476825608533	0.1749441924812125	0.2091231874568971	-0.03368933692316048
1.2	-0.38921307102367475	0.17522901795243184	0.20914859433094576	-0.033507793974666765
1.2	-0.3853784594864953	0.17653443349086603	0.20917400120499444	-0.033324542299842545
1.2	-0.38154384794931584	0.17681773111594504	0.2091994080790431	-0.03313513667143928
1.2	-0.3777092364121373	0.1760433468920796	0.20922481495309175	-0.03294436998357961
1.2	-0.3738746248749578	0.17614018893383773	0.20925022182714043	-0.032751618980289283
1.2	-0.37004001333777925	0.17685605505083707	0.2092756287011891	-0.03254128743787782
1.2	-0.3662054018005998	0.1772472943971791	0.20930103557523777	-0.03229945042728588
1.2	-0.3623707902634212	0.17735768782714192	0.20932644244928644	-0.032064479816102234
1.2	-0.35853617872624177	0.1774630513024996	0.20935184932333512	-0.03185374076398205
1.2	-0.3547015671890632	0.17644593795671945	0.20937725619738376	-0.03164806355075413
1.2	-0.35086695565188375	0.17713903811646708	0.20940266307143243	-0.03138545333415124
1.2	-0.3470323441147043	0.17806542993862765	0.2094280699454811	-0.031120250192428422
1.2	-0.3431977325775257	0.17856052597655234	0.20945347681952978	-0.03079931102824873
1.2	-0.33936312104034627	0.17912610355919398	0.20947888369357845	-0.030507150099155823
1.2	-0.3355285095031677	0.17978852117708327	0.2095042905676271	-0.030230553193705514
1.2	-0.33169389796598825	0.17991526801140686	0.20952969744167577	-0.02995394370161064
1.2	-0.3278592864288097	0.1806060047752789	0.20955510431572444	-0.029639801086948404
1.2	-0.3240246748916302	0.18017724145159525	0.2095805111897731	-0.029324668835285082
1.2	-0.32019006335445166	0.18094234948333943	0.20960591806382178	-0.029016378937086074
1.2	-0.3163554518172722	0.18101167478552718	0.20963132493787046	-0.028648502081169116
1.2	-0.31252084028009275	0.18078270191977497	0.20965673181191913	-0.02833501265964246
1.2	-0.3086862287429142	0.1813885088214317	0.20968213868596777	-0.027997692752578462
1.2	-0.3048516172057347	0.18212132594725194	0.20970754556001645	-0.027683460544927756
1.2	-0.30101700566855616	0.18242523124008997	0.20973295243406512	-0.027373243770567105
1.2	-0.2971823941313767	0.18262561279493594	0.2097583593081138	-0.027035433466549953
1.2	-0.29334778259419814	0.18288408776330944	0.20978376618216243	-0.026679271202073435
1.2	-0.2895131710570187	0.18339845164626095	0.2098091730562111	-0.026334478335431268
1.2	-0.2856785595198401	0.18373567287709508	0.20983457993025978	-0.025957189601687417
1.2	-0.28184394798266066	0.18415749169011691	0.20985998680430845	-0.02560087065935637
1.2	-0.2780093364454812	0.18506255052942613	0.20988539367835712	-0.02526256598367765
1.2	-0.27417472490830264	0.18505732886558474	0.2099108005524058	-0.024957885712182326
1.2	-0.2703401133711232	0.18544679220337038	0.20993620742645447	-0.02465097295092694
1.2	-0.2665055018339446	0.1857469053918301	0.2099616143005031	-0.02434691474767636
1.2	-0.26267089029676516	0.1860500422786794	0.20998702117455179	-0.024029674616652123
1.2	-0.2588362787595866	0.1862301649030829	0.21001242804860046	-0.023722192617984483
1.2	-0.25500166722240714	0.18704776421004068	0.21003783492264913	-0.023432950703605824
1.2	-0.25116705568522857	0.1874009821754396	0.21006324179669777	-0.023141924345123358
1.2	-0.2473324441480491	0.1872940110969542	0.21008864867074645	-0.022820859902183646
1.2	-0.24349783261086966	0.18761801810639642	0.21011405554479512	-0.022500978112127347
1.2	-0.2396632210736911	0.1878200059436187	0.2101394624188438	-0.022179832131383047
1.2	-0.23582860953651164	0.18869052640418393	0.21016486929289246	-0.021850682290933995
1.2	-0.23199399799933307	0.1892313382124101	0.21019027616694114	-0.021519532079549132
1.2	-0.2281593864621536	0.18944474322872415	0.2102156830409898	-0.02121063618572533
1.2	-0.22432477492497505	0.18886402352669723	0.21024108991503845	-0.020906117116816746
1.2	-0.2204901633877956	0.1895065095056017	0.21026649678908713	-0.020582845103141956
1.2	-0.21665555185061702	0.19031974163786958	0.2102919036631358	-0.020256441559145823
1.2	-0.21282094031343757	0.19026467616712242	0.21031731053718447	-0.019956179602002248
1.2	-0.2089863287762581	0.18998901561280923	0.21034271741123314	-0.019677583659698298
1.2	-0.20515171723907955	0.19057863000969913	0.2103681242852818	-0.019405198148296325
1.2	-0.2013171057019001	0.1915361773947429	0.21039353115933046	-0.019117648153956744
1.2	-0.19748249416472152	0.19195751253569374	0.21041893803337913	-0.018821906096786186
1.2	-0.19364788262754207	0.19258212029286947	0.2104443449074278	-0.01854311515010577
1.2	-0.1898132710903635	0.1927056347251654	0.21046975178147648	-0.01824922210207146
1.2	-0.18597865955318404	0.19288593344321903	0.21049515865552515	-0.017964891284233227
1.2	-0.18214404801600548	0.19252314328007125	0.2105205655295738	-0.017665050497785766
1.2	-0.17830943647882602	0.19332734704771265	0.21054597240362247	-0.017365955186308336
1.2	-0.17447482494164657	0.1936843196370943	0.21057137927767114	-0.017081781254589038
1.2	-0.170640213404468	0.19391765470645025	0.2105967861517198	-0.01679092104413168
1.2	-0.16680560186728854	0.19374977138542537	0.21062219302576848	-0.016519439319088183
1.2	-0.16297099033010998	0.19416157363657224	0.21064759989981713	-0.016260006723158634
1.2	-0.15913637879293052	0.19459613201139206	0.2106730067738658	-0.016006487584505135
1.2	-0.15530176725575195	0.1940323297023188	0.21069841364791447	-0.01576187888750594
1.2	-0.1514671557185725	0.19461917474720586	0.21072382052196315	-0.015508912251039583
1.2	-0.14763254418139393	0.19526975971479965	0.21074922739601182	-0.015251804755095813
1.2	-0.14379793264421448	0.19466262957975444	0.2107746342700605	-0.014995122921197887
1.2	-0.13996332110703502	0.1953896998221414	0.21080004114410916	-0.0147348769025022
1.2	-0.13612870956985645	0.19622090056888064	0.2108254480181578	-0.01448888480677539
1.2	-0.132294098032677	0.1964549169195354	0.21085085489220648	-0.014249268654564351
1.2	-0.12845948649549843	0.19636373504922788	0.21087626176625515	-0.014002202080995734
1.2	-0.12462487495831898	0.19739913277448426	0.21090166864030382	-0.013752943512724115
1.2	-0.12079026342114041	0.19843590585310428	0.2109270755143525	-0.01351306639040335
1.2	-0.11695565188396095	0.19874079677038975	0.21095248238840114	-0.013284175939588461
1.2	-0.11312104034678239	0.19877405814308585	0.2109778892624498	-0.013052919736191155
1.2	-0.10928642880960293	0.1993247476703438	0.21100329613649849	-0.012837793031631673
1.2	-0.10545181727242436	0.19856363447988234	0.21102870301054716	-0.012631571083422185
1.2	-0.10161720573524491	0.19813476701903188	0.21105410988459583	-0.012420577631101484
1.2	-0.09778259419806545	0.19857965877184405	0.2110795167586445	-0.012165741200219462
1.2	-0.09394798266088689	0.19996632088273533	0.21110492363269315	-0.01189980008524208
1.2	-0.09011337112370743	0.20029341006587792	0.21113033050674182	-0.0116327283869709
1.2	-0.08627875958652886	0.1994078336411453	0.2111557373807905	-0.0113713513599318
1.2	-0.08244414804934941	0.19781210371268257	0.21118114425483916	-0.011117687105759779
1.2	-0.07860953651217084	0.19918640135612872	0.21120655112888784	-0.010872548094401155
1.2	-0.07477492497499139	0.20082073519046387	0.21123195800293648	-0.010635835999300194
1.2	-0.07094031343781282	0.2014636495604741	0.21125736487698515	-0.010428001302068208
1.2	-0.06710570190063336	0.20117615089014068	0.21128277175103383	-0.010211765318575497
1.2	-0.06327109036345391	0.2013025301841108	0.2113081786250825	-0.009995018043583409
1.2	-0.05943647882627534	0.2021174553330106	0.21133358549913117	-0.00979906690709621
1.2	-0.055601867289095885	0.2020008276898492	0.21135899237317984	-0.00959764796465988
1.2	-0.05176725575191732	0.2018442601796624	0.2113843992472285	-0.009413441732248576
1.2	-0.04793264421473786	0.20160728011633144	0.21140980612127716	-0.009238911103386344
1.2	-0.044098032677559296	0.20138706141001889	0.21143521299532583	-0.009096781424761407
1.2	-0.04026342114037984	0.20143405116814406	0.2114606198693745	-0.008966318176750823
1.2	-0.03642880960320127	0.20122860925295538	0.21148602674342318	-0.008851516737798671
1.2	-0.03259419806602182	0.20246985857865957	0.21151143361747185	-0.0087348537779511
1.2	-0.028759586528842362	0.2030568419912917	0.2115368404915205	-0.0086177684148818
1.2	-0.024924974991663795	0.20325972670933423	0.21156224736556917	-0.008515502136759725
1.2	-0.02109036345448434	0.2036548519254225	0.21158765423961784	-0.008408188196124284
1.2	-0.017255751917305773	0.20347748350853057	0.2116130611136665	-0.008327993450982183
1.2	-0.013421140380126317	0.20327585876468138	0.21163846798771518	-0.008242912744154328
1.2	-0.00958652884294775	0.20334090214860634	0.21166387486176383	-0.008159560193757905
1.2	-0.005751917305768295	0.2037514730832363	0.2116892817358125	-0.008105865703373133
1.2	-0.0019173057685897277	0.20413884304342234	0.21171468860986117	-0.008047093638133886
1.2	0.0019173057685897277	0.20453139676902793	0.21171468860986117	-0.007981028624022947
1.2	0.005751917305769183	0.2041338264423575	0.2116892817358125	-0.007923370124080011
1.2	0.00958652884294775	0.2039211789512359	0.21166387486176383	-0.007891667187507535
1.2	0.013421140380127206	0.2040996557864867	0.21163846798771516	-0.007864334572835368
1.2	0.017255751917305773	0.20507866550814094	0.2116130611136665	-0.007819365313750045
1.2	0.021090363454485228	0.20504625848955424	0.21158765423961784	-0.007808634144787093
1.2	0.024924974991663795	0.2054036677823187	0.21156224736556917	-0.007809295447704754
1.2	0.02875958652884325	0.20585713951089954	0.2115368404915205	-0.007791080171622676
1.2	0.03259419806602182	0.20552115449179628	0.21151143361747185	-0.007810865437355853
1.2	0.03642880960320127	0.203879617232652	0.21148602674342318	-0.007858308044465762
1.2	0.04026342114038073	0.20334624961449227	0.2114606198693745	-0.00791986225107124
1.2	0.044098032677559296	0.20288912830834296	0.21143521299532583	-0.0079494739528191
1.2	0.04793264421473875	0.20177554198445777	0.21140980612127716	-0.007993223959603077
1.2	0.05176725575191732	0.20186636647058473	0.2113843992472285	-0.00808652303693114
1.2	0.055601867289096774	0.20225810517669596	0.21135899237317982	-0.008243677825946432
1.2	0.05943647882627534	0.20178115618596573	0.21133358549913117	-0.008387202575242602
1.2	0.0632710903634548	0.20196413343449315	0.2113081786250825	-0.008505316482738775
1.2	0.06710570190063336	0.20118809697762818	0.21128277175103383	-0.008637537855570329
1.2	0.07094031343781282	0.20116705513295255	0.21125736487698515	-0.008797253376526454
1.2	0.07477492497499227	0.20171571370545877	0.21123195800293648	-0.008970614600891408
1.2	0.07860953651217084	0.20127248682966128	0.21120655112888784	-0.009145039994193156
1.2	0.0824441480493503	0.2013984744329766	0.21118114425483916	-0.00934020200599243
1.2	0.08627875958652886	0.20121058402275288	0.2111557373807905	-0.009548920651382775
1.2	0.09011337112370832	0.20151836582734928	0.21113033050674182	-0.009783756552301685
1.2	0.09394798266088689	0.20207206694752283	0.21110492363269315	-0.010044029795120313
1.2	0.09778259419806634	0.20248446892231145	0.21107951675864448	-0.010324918676345201
1.2	0.10161720573524491	0.20194517621260746	0.21105410988459583	-0.010627043343892223
1.2	0.10545181727242436	0.20093851264454343	0.21102870301054716	-0.010914580648521993
1.2	0.10928642880960382	0.20116708643163678	0.21100329613649849	-0.01119034406583062
1.2	0.11312104034678239	0.2004809136373161	0.2109778892624498	-0.0114815358223415
1.2	0.11695565188396184	0.20021796533516484	0.21095248238840114	-0.011762404428483933
1.2	0.12079026342114041	0.19950309187741957	0.2109270755143525	-0.012064896468370586
1.2	0.12462487495831986	0.19915836642901752	0.21090166864030382	-0.01237453073868123
1.2	0.12845948649549843	0.19881518652975455	0.21087626176625515	-0.012679847431181888
1.2	0.1322940980326779	0.1980819834275806	0.21085085489220648	-0.012988314875653297
1.2	0.13612870956985645	0.1973439091008712	0.2108254480181578	-0.013302917330567546
1.2	0.1399633211070359	0.1967253369180085	0.21080004114410913	-0.013623768733433902
1.2	0.14379793264421536	0.1965645288245141	0.21077463427006046	-0.013959312060185986
1.2	0.14763254418139393	0.1965645288245141	0.21074922739601182	-0.014292421874160901
1.2	0.1514671557185734	0.19560744195396693	0.21072382052196315	-0.014631072072060327
1.2	0.15530176725575195	0.1964669203879443	0.21069841364791447	-0.014948171220957152
1.2	0.1591363787929314	0.19603759851979025	0.2106730067738658	-0.01526826075509951
1.2	0.16297099033010998	0.19461635186669846	0.21064759989981713	-0.015568992573163716
1.2	0.16680560186728943	0.19446175686350956	0.21062219302576848	-0.015851748331713864
1.2	0.170640213404468	0.19404129246653307	0.2105967861517198	-0.016146527908183366
1.2	0.17447482494164746	0.19382547341945355	0.21057137927767114	-0.016484050495031856
1.2	0.1783094364788269	0.19240651681933993	0.21054597240362247	-0.0168248888376856
1.2	0.18214404801600548	0.19213414366911655	0.2105205655295738	-0.01716015465438599
1.2	0.18597865955318493	0.19230541559325412	0.21049515865552512	-0.01752736331940558
1.2	0.1898132710903635	0.19230541559325412	0.21046975178147648	-0.017890043696073686
1.2	0.19364788262754296	0.1915665044100409	0.2104443449074278	-0.018251498390505015
1.2	0.19748249416472152	0.1906537310004685	0.21041893803337913	-0.01861822909428661
1.2	0.20131710570190098	0.19075664714552318	0.21039353115933046	-0.01896903211679331
1.2	0.20515171723907955	0.19062340342973785	0.2103681242852818	-0.019338974085005563
1.2	0.208986328776259	0.19024039099627957	0.21034271741123314	-0.019716942543672206
1.2	0.21282094031343846	0.19001500525783807	0.21031731053718447	-0.020070121717465715
1.2	0.21665555185061702	0.18985319888434685	0.2102919036631358	-0.020437993406407756
1.2	0.22049016338779648	0.18928566570927588	0.21026649678908713	-0.020809196565033834
1.2	0.22432477492497505	0.1892029987112552	0.21024108991503845	-0.021187030969919616
1.2	0.2281593864621545	0.1891046034722856	0.21021568304098978	-0.02154485342686518
1.2	0.23199399799933307	0.18906778578657857	0.21019027616694114	-0.021868252692689102
1.2	0.23582860953651252	0.18882068658585957	0.21016486929289246	-0.022160925577554
1.2	0.2396632210736911	0.18839766530500107	0.2101394624188438	-0.02242867898426025
1.2	0.24349783261087055	0.18754228791067235	0.21011405554479512	-0.022723669610532966
1.2	0.24733244414805	0.1876463894061039	0.21008864867074645	-0.023026963814051508
1.2	0.25116705568522857	0.18677001765211337	0.21006324179669777	-0.023332297992827027
1.2	0.255001667222408	0.18685049872853862	0.21003783492264913	-0.023624315088247454
1.2	0.2588362787595866	0.18621670720236924	0.21001242804860046	-0.02389012541199528
1.2	0.26267089029676605	0.18524698927966377	0.20998702117455179	-0.02415966538077833
1.2	0.2665055018339446	0.18498766060241395	0.2099616143005031	-0.02442399866002072
1.2	0.27034011337112407	0.18494876546653236	0.20993620742645444	-0.024722820472799945
1.2	0.27417472490830264	0.1850778295038432	0.2099108005524058	-0.02501568648796138
1.2	0.2780093364454821	0.18491348695883447	0.20988539367835712	-0.025306023203833863
1.2	0.28184394798266155	0.18408874148333126	0.20985998680430845	-0.025606332698474062
1.2	0.2856785595198401	0.18404704670218802	0.20983457993025978	-0.025864845555975922
1.2	0.28951317105701957	0.18365657972088267	0.2098091730562111	-0.026137999027169474
1.2	0.29334778259419814	0.18352906105611233	0.20978376618216243	-0.026376927291799006
1.2	0.2971823941313776	0.18278227444718478	0.2097583593081138	-0.026613972849219736
1.2	0.30101700566855616	0.18225379795019334	0.20973295243406512	-0.026873061016142594
1.2	0.3048516172057356	0.18243006972101386	0.20970754556001645	-0.027137822426788506
1.2	0.3086862287429142	0.18273844731371713	0.20968213868596777	-0.027406969316532852
1.2	0.31252084028009364	0.18220761886525333	0.2096567318119191	-0.027721539466552324
1.2	0.3163554518172731	0.18124199707169947	0.20963132493787043	-0.028069111555153663
1.2	0.32019006335445166	0.1813038500226997	0.20960591806382178	-0.028376080605482423
1.2	0.3240246748916311	0.1808272449339351	0.2095805111897731	-0.028683544190821034
1.2	0.3278592864288097	0.18089621051095686	0.20955510431572444	-0.028994212625706357
1.2	0.33169389796598914	0.18045618361159377	0.20952969744167577	-0.029261842033800653
1.2	0.3355285095031677	0.17965064661046645	0.2095042905676271	-0.029510046349933903
1.2	0.33936312104034716	0.17952374885636083	0.20947888369357842	-0.029756815475439877
1.2	0.3431977325775257	0.17965713993678506	0.20945347681952978	-0.03001125534291504
1.2	0.3470323441147052	0.17888763596027907	0.2094280699454811	-0.030276495245566415
1.2	0.35086695565188464	0.17904625813976044	0.20940266307143243	-0.030531340762677158
1.2	0.3547015671890632	0.17933460626085013	0.20937725619738376	-0.03079432169073015
1.2	0.35853617872624266	0.17958600059469568	0.2093518493233351	-0.031080259912955613
1.2	0.3623707902634212	0.17915601890212018	0.20932644244928644	-0.03134734915272416
1.2	0.3662054018006007	0.17835371013877757	0.20930103557523777	-0.03160059551965356
1.2	0.37004001333777925	0.17764005095162938	0.2092756287011891	-0.03182653723889998
1.2	0.3738746248749587	0.17618607019689173	0.20925022182714043	-0.03197919811191978
1.2	0.3777092364121373	0.17665244667615376	0.20922481495309175	-0.032101218318316846
1.2	0.38154384794931673	0.17760065362090505	0.20919940807904308	-0.03225520239099455
1.2	0.3853784594864962	0.17745594208399573	0.20917400120499444	-0.032417828438266044
1.2	0.38921307102367475	0.17699056368059474	0.20914859433094576	-0.03262060703293123
1.2	0.3930476825608542	0.17533869820821346	0.2091231874568971	-0.032809710611899454
1.2	0.3968822940980328	0.17537903720687104	0.20909778058284842	-0.03297706271985155
1.2	0.40071690563521223	0.1750223681587807	0.20907237370879975	-0.03315505330872455
1.2	0.4045515171723908	0.17622923576209004	0.2090469668347511	-0.033327517299140935
1.2	0.40838612870957025	0.17554019242101482	0.20902155996070243	-0.03355203206112953
1.2	0.4122207402467488	0.1750398341287675	0.20899615308665376	-0.03377143018264392
1.2	0.4160553517839283	0.1756249045397024	0.20897074621260509	-0.033933214515667096
1.2	0.41988996332110684	0.17391797653858565	0.2089453393385564	-0.03400520661840216
1.2	0.4237245748582863	0.17381515880145423	0.20891993246450774	-0.03409021662666758
1.2	0.42755918639546575	0.17325324217960747	0.20889452559045907	-0.034163683099017066
1.2	0.4313937979326443	0.17299492258033883	0.20886911871641042	-0.034197312184812714
1.2	0.4352284094698238	0.17280447948325975	0.20884371184236175	-0.034226335020049466
1.2	0.43906302100700234	0.17308966266229073	0.20881830496831308	-0.03427522893945561
1.2	0.4428976325441818	0.1731141695321478	0.2087928980942644	-0.034321027527339475
1.2	0.44673224408136036	0.17548885809577336	0.20876749122021576	-0.03444572420977233
1.2	0.4505668556185398	0.17625201936320778	0.2087420843461671	-0.034613843473000123
1.2	0.4544014671557184	0.17456474748646933	0.20871667747211842	-0.0347713552462034
1.2	0.45823607869289784	0.17525492912061252	0.20869127059806974	-0.03481115947424478
1.2	0.4620706902300773	0.1760886782297973	0.20866586372402107	-0.034847022762064354
1.2	0.46590530176725586	0.17391716857819314	0.2086404568499724	-0.034938766750300526
1.2	0.4697399133044353	0.17238022228793112	0.20861504997592373	-0.03504143673005136
1.2	0.4735745248416139	0.172633992207742	0.20858964310187508	-0.03502802303116855
1.2	0.47740913637879334	0.1732097959882381	0.2085642362278264	-0.03498854252959455
1.2	0.4812437479159719	0.17379824235392982	0.20853882935377774	-0.03495655045357733
1.2	0.48507835945315136	0.17359237266521887	0.20851342247972907	-0.03484301019057487
1.2	0.48891297099032993	0.17440601577401274	0.20848801560568042	-0.03470699498082663
1.2	0.4927475825275094	0.17567017365649035	0.20846260873163175	-0.03457890875648025
1.2	0.49658219406468884	0.17553168695463467	0.20843720185758308	-0.034524722906725994
1.2	0.5004168056018674	0.17565428077142067	0.2084117949835344	-0.03455167464006146
1.2	0.5042514171390469	0.17522472197786507	0.20838638810948573	-0.03449578547759527
1.2	0.5080860286762254	0.17220527399578026	0.20836098123543706	-0.034353526100196805
1.2	0.5119206402134049	0.17072651548852433	0.2083355743613884	-0.034229447723562526
1.2	0.5157552517505835	0.17171869030342565	0.20831016748733974	-0.03410165452164575
1.2	0.5195898632877629	0.17271861113517228	0.20828476061329107	-0.03398358413666762
1.2	0.5234244748249415	0.17442155470139184	0.2082593537392424	-0.033849204429561235
1.2	0.5272590863621209	0.17466867863816793	0.20823394686519373	-0.033800973354520016
1.2	0.5310936978993004	0.17378455002543042	0.20820853999114505	-0.033846931241465594
1.2	0.534928309436479	0.17398281549021866	0.2081831331170964	-0.03382534199858179
1.2	0.5387629209736584	0.1741088365047915	0.20815772624304774	-0.033825021208209786
1.2	0.542597532510837	0.1774405675448235	0.20813231936899906	-0.0337738209969947
1.2	0.5464321440480164	0.17859106517877862	0.2081069124949504	-0.0337718896475724
1.2	0.550266755585195	0.17695745724570144	0.20808150562090172	-0.03377023217525261
1.2	0.5541013671223745	0.1726902515692228	0.20805609874685305	-0.03366378513970992
1.2	0.557935978659553	0.1738268206780975	0.2080306918728044	-0.03355223059507232
1.2	0.5617705901967325	0.17352302493640814	0.20800528499875573	-0.03334778057448438
1.2	0.5656052017339119	0.17202238948604345	0.20797987812470706	-0.033248708824637534
1.2	0.5694398132710905	0.1714016763623965	0.20795447125065838	-0.03311623929972578
1.2	0.57327442480827	0.17211767158646882	0.2079290643766097	-0.0328839668590627
1.2	0.5771090363454485	0.17254963101979964	0.20790365750256107	-0.03275280544049668
1.2	0.580943647882628	0.17743423266025907	0.2078782506285124	-0.03256290869599148
1.2	0.5847782594198065	0.18035841389918741	0.20785284375446372	-0.03232765947873649
1.2	0.588612870956986	0.18040658693388303	0.20782743688041505	-0.03209546704137877
1.2	0.5924474824941646	0.17606029219541114	0.20780203000636638	-0.03193272297528462
1.2	0.596282094031344	0.17624898756206497	0.2077766231323177	-0.0316602172713101
1.2	0.6001167055685235	0.18008151879807838	0.20775121625826903	-0.031386451991965145
1.2	0.603951317105702	0.18163757250363646	0.2077258093842204	-0.031141121630098426
1.2	0.6077859286428815	0.17648281507266542	0.20770040251017172	-0.031014069472534236
1.2	0.6116205401800601	0.1757950653835587	0.20767499563612304	-0.03084013655898801
1.2	0.6154551517172395	0.1770046781576512	0.20764958876207437	-0.03064397399519663
1.2	0.6192897632544181	0.17286501808129784	0.2076241818880257	-0.03041504407167893
1.2	0.6231243747915975	0.17207847121170217	0.20759877501397705	-0.030187111046748195
1.2	0.6269589863287761	0.17292089992606202	0.20757336813992838	-0.029954458154640873
1.2	0.6307935978659556	0.1772714846483373	0.2075479612658797	-0.029728700316695
1.2	0.634628209403135	0.18191157979892147	0.20752255439183104	-0.02954462259495242
1.2	0.6384628209403136	0.1784159838839997	0.20749714751778237	-0.029344410836449807
1.2	0.642297432477493	0.1741924838782094	0.2074717406437337	-0.02918651337372737
1.2	0.6461320440146716	0.173696870264209	0.20744633376968505	-0.029164965694550408
1.2	0.6499666555518511	0.17401519158638115	0.20742092689563638	-0.029055652104918266
1.2	0.6538012670890296	0.17570105436176464	0.2073955200215877	-0.028876501188507115
1.2	0.6576358786262091	0.1752125150306886	0.20737011314753903	-0.028856284945151918
1.2	0.6614704901633877	0.17947479380167966	0.20734470627349036	-0.028768386593339208
1.2	0.6653051017005671	0.18334356679500455	0.20731929939944171	-0.02854827089130233
1.2	0.6691397132377466	0.18124354183054114	0.20729389252539304	-0.02835697431395951
1.2	0.6729743247749251	0.18286281117850098	0.20726848565134437	-0.028244470162455054
1.2	0.6768089363121046	0.18277374946803165	0.2072430787772957	-0.02811738793701037
1.2	0.6806435478492832	0.18573204373320457	0.20721767190324702	-0.027865669002134698
1.2	0.6844781593864626	0.18671790012619977	0.20719226502919835	-0.027706233499922104
1.2	0.6883127709236412	0.18363845661950914	0.2071668581551497	-0.02754491768747678
1.2	0.6921473824608206	0.1825737924435091	0.20714145128110104	-0.0273930721139099
1.2	0.6959819939979992	0.17843884382600345	0.20711604440705236	-0.027137779348338876
1.2	0.6998166055351787	0.18318937904293275	0.2070906375330037	-0.026883396751550867
1.2	0.7036512170723581	0.1818291982096123	0.20706523065895502	-0.02681068897967412
1.2	0.7074858286095367	0.17689030194852814	0.20703982378490635	-0.026595994074779517
1.2	0.7113204401467161	0.18191459515544986	0.2070144169108577	-0.026316003363132917
1.2	0.7151550516838947	0.17928219815689408	0.20698901003680903	-0.026085759164947934
1.2	0.7189896632210742	0.17961472699754816	0.20696360316276036	-0.0257547119263054
1.2	0.7228242747582527	0.18094379755230872	0.20693819628871168	-0.025322573253182927
1.2	0.7266588862954322	0.1831218364820746	0.206912789414663	-0.02491745430028593
1.2	0.7304934978326107	0.1789685486286852	0.20688738254061437	-0.024599912384205953
1.2	0.7343281093697902	0.17995407544576686	0.2068619756665657	-0.02439622925961249
1.2	0.7381627209069697	0.17924729018559737	0.20683656879251702	-0.024088039037729738
1.2	0.7419973324441482	0.18337809576441752	0.20681116191846835	-0.023673982278651678
1.2	0.7458319439813277	0.1815238763217184	0.20678575504441968	-0.023363287280816863
1.2	0.7496665555185063	0.1810129598200824	0.206760348170371	-0.02309860857461278
1.2	0.7535011670556857	0.1799576959862859	0.20673494129632236	-0.02271893748295734
1.2	0.7573357785928643	0.17960671223297725	0.2067095344222737	-0.02242899851532885
1.2	0.7611703901300437	0.18002912480045244	0.20668412754822502	-0.022220591171110558
1.2	0.7650050016672223	0.18172349484291367	0.20665872067417634	-0.021989489921211917
1.2	0.7688396132044018	0.1839924146041093	0.20663331380012767	-0.021673158893482536
1.2	0.7726742247415812	0.18391048508133986	0.206607906926079	-0.021321231521551676
1.2	0.7765088362787598	0.18613378865939217	0.20658250005203035	-0.02113983546235559
1.2	0.7803434478159392	0.1903785221157391	0.20655709317798168	-0.02097019913058111
1.2	0.7841780593531178	0.18511687806464797	0.206531686303933	-0.020763558879736563
1.2	0.7880126708902973	0.1825297834170635	0.20650627942988434	-0.020655111429446833
1.2	0.7918472824274758	0.1912889359340513	0.20648087255583567	-0.02051190386686214
1.2	0.7956818939646553	0.1907398498701277	0.206455465681787	-0.020235039961483566
1.2	0.7995165055018338	0.18534041683550606	0.20643005880773835	-0.019938910988308058
1.2	0.8033511170390133	0.18599626806796887	0.20640465193368968	-0.019508980096047873
1.2	0.8071857285761928	0.19035103575784307	0.206379245059641	-0.01907980990146223
1.2	0.8110203401133713	0.1904973245044479	0.20635383818559233	-0.018649398835046193
1.2	0.8148549516505508	0.1887132756490792	0.20632843131154366	-0.01829313863359925
1.2	0.8186895631877293	0.19562659332550414	0.20630302443749501	-0.017949082318656637
1.2	0.8225241747249088	0.19569731270282412	0.20627761756344634	-0.01741427921967948
1.2	0.8263587862620874	0.1929962998176556	0.20625221068939767	-0.016835739289033137
1.2	0.8301933977992668	0.1896380165170076	0.206226803815349	-0.016310256392232148
1.2	0.8340280093364454	0.18952060732728726	0.20620139694130032	-0.015846743717230324
1.2	0.8378626208736248	0.19707864837827452	0.20617599006725165	-0.015277894202138903
1.2	0.8416972324108043	0.19001310386276216	0.206150583193203	-0.014794250085588465
1.2	0.8455318439479829	0.18714108442103938	0.20612517631915434	-0.014479798902955877
1.2	0.8493664554851623	0.18939748635780795	0.20609976944510566	-0.014049948981533819
1.2	0.8532010670223409	0.189465318201358	0.206074362571057	-0.013699570449904379
1.2	0.8570356785595203	0.18795954747195917	0.20604895569700832	-0.013300098991616242
1.2	0.8608702900966989	0.18983460746583455	0.20602354882295967	-0.012927612663941719
1.2	0.8647049016338784	0.1899782042108008	0.205998141948911	-0.012428096770202388
1.2	0.8685395131710569	0.19598322169681182	0.20597273507486233	-0.011975882453126974
1.2	0.8723741247082364	0.19594060370516508	0.20594732820081366	-0.011616075230827928
1.2	0.876208736245415	0.1937138446526322	0.20592192132676498	-0.011209871922487829
1.2	0.8800433477825944	0.19423948637978072	0.2058965144527163	-0.0107980118859651
1.2	0.8838779593197739	0.19621797935833935	0.20587110757866764	-0.010463265260409296
1.2	0.8877125708569524	0.19230775850690238	0.205845700704619	-0.010169437765546557
1.2	0.8915471823941319	0.1921677300725133	0.20582029383057032	-0.009875903653798455
1.2	0.8953817939313105	0.1947416269374447	0.20579488695652165	-0.00965534115037089
1.2	0.8992164054684899	0.1940687717333206	0.20576948008247298	-0.009403283231912711
1.2	0.9030510170056685	0.19419276668787658	0.2057440732084243	-0.009078643276764994
1.2	0.9068856285428479	0.19777711229087777	0.20571866633437566	-0.008682846274118357
1.2	0.9107202400800265	0.20364568271501582	0.205693259460327	-0.008259373093187786
1.2	0.914554851617206	0.20085996417897833	0.20566785258627832	-0.007728519546002537
1.2	0.9183894631543854	0.19871406159530228	0.20564244571222964	-0.0072144045683539505
1.2	0.922224074691564	0.2038687531501089	0.20561703883818097	-0.006812823614037924
1.2	0.9260586862287434	0.20454302255355342	0.2055916319641323	-0.006452672607703007
1.2	0.929893297765922	0.1979227678352904	0.20556622509008365	-0.005875454678831999
1.2	0.9337279093031015	0.20141236170152443	0.20554081821603498	-0.0053443766101751965
1.2	0.93756252084028	0.19970837351174073	0.2055154113419863	-0.004990663051691959
1.2	0.9413971323774595	0.19822783043506506	0.20549000446793764	-0.004628234819898398
1.2	0.945231743914638	0.20031346992364646	0.20546459759388896	-0.004220701376500831
1.2	0.9490663554518175	0.20474945357797097	0.20543919071984032	-0.0038129576177717978
1.2	0.952900966988997	0.2101102758441339	0.20541378384579165	-0.003222175464518264
1.2	0.9567355785261755	0.20404245483258718	0.20538837697174298	-0.002465345528444685
1.2	0.960570190063355	0.1999214332224989	0.2053629700976943	-0.0016841262171497454
1.2	0.9644048016005335	0.20187953522870758	0.20533756322364563	-0.0009504634237835592
1.2	0.968239413137713	0.20080856943787884	0.20531215634959696	-0.0003355081954377284
1.2	0.9720740246748916	0.20058303733206062	0.2052867494755483	0.00022634103999383669
1.2	0.975908636212071	0.20361485611914118	0.20526134260149964	0.0009755515465071791
1.2	0.9797432477492496	0.2069542344240572	0.20523593572745097	0.0016261198549900842
1.2	0.983577859286429	0.20693309177506045	0.2052105288534023	0.0021812770415417224
1.2	0.9874124708236085	0.2086491556030524	0.20518512197935362	0.002627619328837156
1.2	0.9912470823607871	0.20698213044632494	0.20515971510530495	0.003067039629642071
1.2	0.9950816938979665	0.21000966116022174	0.2051343082312563	0.0036132726659351636
1.2	0.9989163054351451	0.20672391839536464	0.20510890135720763	0.004132923707389512
1.2	1.0027509169723245	0.2047389735297647	0.20508349448315896	0.004620884161431396
1.2	1.0065855285095031	0.20992374105519523	0.2050580876091103	0.0051614288236350395
1.2	1.0104201400466826	0.20691295637805876	0.20503268073506162	0.005642008722024554
1.2	1.0142547515838611	0.2108614372496809	0.20500727386101297	0.006175951878101044
1.2	1.0180893631210406	0.21323050900357524	0.2049818669869643	0.00674434684400162
1.2	1.02192397465822	0.21524974424012083	0.20495646011291563	0.007369144100764051
1.2	1.0257585861953986	0.21466021921215261	0.20493105323886696	0.007758299666410161
1.2	1.029593197732578	0.21817778445178165	0.20490564636481828	0.008169568345811938
1.2	1.0334278092697566	0.21759217824265734	0.2048802394907696	0.008686991988439632
1.2	1.037262420806936	0.21619842957035795	0.20485483261672097	0.009276346726091057
1.2	1.0410970323441147	0.21543711975818605	0.2048294257426723	0.009854088185529838
1.2	1.0449316438812941	0.21427275005795876	0.20480401886862362	0.010341436573072443
1.2	1.0487662554184727	0.21139436466616499	0.20477861199457495	0.011002035503462602
1.2	1.0526008669556521	0.21694343729401247	0.20475320512052628	0.011605336539896855
1.2	1.0564354784928316	0.2177841154683522	0.2047277982464776	0.011989570460111456
1.2	1.0602700900300102	0.21728276336136934	0.20470239137242896	0.012549839213981734
1.2	1.0641047015671896	0.2160939141344842	0.2046769844983803	0.013302360086565778
1.2	1.0679393131043682	0.21860262366455607	0.20465157762433162	0.013930355449105675
1.2	1.0717739246415476	0.22237280409048843	0.20462617075028294	0.014604116519723617
1.2	1.0756085361787262	0.22325479222009903	0.20460076387623427	0.015071196614751016
1.2	1.0794431477159057	0.22662017395756598	0.2045753570021856	0.015405470603808362
1.2	1.0832777592530842	0.22843514466719503	0.20454995012813695	0.015880210385652804
1.2	1.0871123707902637	0.21887256829663715	0.20452454325408828	0.016316688270080412
1.2	1.0909469823274431	0.21834126897269984	0.2044991363800396	0.016816526217200686
1.2	1.0947815938646217	0.21799904418593666	0.20447372950599094	0.017426362846482437
1.2	1.0986162054018012	0.21798535622797455	0.20444832263194226	0.017922971120694495
1.2	1.1024508169389797	0.22031307850748835	0.20442291575789362	0.018421200998989164
1.2	1.1062854284761592	0.22275192754830353	0.20439750888384495	0.01897504487419611
1.2	1.1101200400133377	0.22201828169200646	0.20437210200979627	0.019492924275489175
1.2	1.1139546515505172	0.2199074605992478	0.2043466951357476	0.019993917758649993
1.2	1.1177892630876958	0.22094454424446805	0.20432128826169893	0.020463529892640418
1.2	1.1216238746248752	0.2281454302036018	0.20429588138765026	0.020935797283412102
1.2	1.1254584861620547	0.22891493411027145	0.2042704745136016	0.02151577304575793
1.2	1.1292930976992333	0.2220519806470967	0.20424506763955294	0.021921806605366218
1.2	1.1331277092364127	0.22444804456286116	0.20421966076550427	0.022266407623401048
1.2	1.1369623207735913	0.2256089944947247	0.2041942538914556	0.02262019461953522
1.2	1.1407969323107707	0.22928153414670316	0.20416884701740692	0.023044603180416397
1.2	1.1446315438479493	0.2330328191672273	0.20414344014335828	0.023542776503794622
1.2	1.1484661553851288	0.22891392921761144	0.2041180332693096	0.02393428757220473
1.2	1.1523007669223073	0.22781462283696138	0.20409262639526093	0.02423706406288827
1.2	1.1561353784594868	0.2270427052114106	0.20406721952121226	0.024684748343802805
1.2	1.1599699899966662	0.2343820160532962	0.2040418126471636	0.025287297509438908
1.2	1.1638046015338448	0.23330409823175743	0.20401640577311492	0.025679587090563748
1.2	1.1676392130710243	0.23072065304343206	0.20399099889906624	0.026156785003851192
1.2	1.1714738246082028	0.2259833868193567	0.2039655920250176	0.026686632719501904
1.2	1.1753084361453823	0.22545404651593728	0.20394018515096893	0.02703797096348793
1.2	1.1791430476825608	0.2327171858073793	0.20391477827692026	0.027322449796717985
1.2	1.1829776592197403	0.23070600965733165	0.20388937140287158	0.027781955075583915
1.2	1.1868122707569189	0.2309143500543215	0.20386396452882294	0.02825966310486438
1.2	1.1906468822940983	0.23956129957580102	0.20383855765477427	0.028877627771393865
1.2	1.1944814938312778	0.23734661043933794	0.2038131507807256	0.029458486937855428
1.2	1.1983161053684563	0.22945163814869823	0.20378774390667692	0.03000540142922757
1.2	1.2021507169056358	0.22805615392837586	0.20376233703262825	0.030417596051716605
1.2	1.2059853284428144	0.22830582487492043	0.20373693015857958	0.030789704146916026
1.2	1.2098199399799938	0.23585496553883384	0.2037115232845309	0.03126101308803281
1.2	1.2136545515171724	0.24063792509701884	0.20368611641048226	0.03163712033422894
1.2	1.2174891630543518	0.23595969379166298	0.2036607095364336	0.03221880650018996
1.2	1.2213237745915304	0.24252502449805416	0.20363530266238491	0.032852696557684344
1.2	1.2251583861287099	0.24649506438463947	0.20360989578833624	0.03319857746761501
1.2	1.2289929976658893	0.23619404693851748	0.20358448891428757	0.03355009996568195
1.2	1.2328276092030679	0.23686341461221555	0.20355908204023893	0.033931020557106534
1.2	1.2366622207402473	0.23801607603941619	0.20353367516619025	0.03423941557123658
1.2	1.240496832277426	0.2332544426388764	0.20350826829214158	0.03470263777550478
1.2	1.2443314438146054	0.23309871838879975	0.2034828614180929	0.03516869378175439
1.2	1.248166055351784	0.23552750666584715	0.20345745454404424	0.03557046090606984
1.2	1.2520006668889634	0.23973723829268193	0.20343204766999556	0.0358021329553623
1.2	1.255835278426142	0.23935100535501333	0.20340664079594692	0.035965759017365116
1.2	1.2596698899633214	0.2354268868520997	0.20338123392189825	0.036271695814616735
1.2	1.2635045015005009	0.24147119257907027	0.20335582704784957	0.036688860876110806
1.2	1.2673391130376794	0.24771876991301223	0.2033304201738009	0.03706851497358035
1.2	1.2711737245748589	0.24435213475405818	0.20330501329975223	0.03743185191966563
1.2	1.2750083361120375	0.23819432480851935	0.20327960642570359	0.0378332636831745
1.2	1.278842947649217	0.23875666159650452	0.2032541995516549	0.03823221420813037
1.2	1.2826775591863955	0.2397982100859904	0.20322879267760624	0.03881897704882379
1.2	1.286512170723575	0.24750297442680336	0.20320338580355757	0.039357946196905184
1.2	1.2903467822607535	0.2431242901784469	0.2031779789295089	0.03975217608928634
1.2	1.294181393797933	0.23740535275116	0.20315257205546022	0.040053597451709236
1.2	1.2980160053351124	0.24658194431598884	0.20312716518141155	0.04045790228918152
1.2	1.301850616872291	0.24665187347823944	0.2031017583073629	0.040888147448872994
1.2	1.3056852284094704	0.24405840136946222	0.20307635143331423	0.04127871168589865
1.2	1.309519839946649	0.251686684618929	0.20305094455926556	0.041731203273605855
1.2	1.3133544514838285	0.2551618998695664	0.2030255376852169	0.042234746616350044
1.2	1.317189063021007	0.24612328426653193	0.20300013081116824	0.04282407117080805
1.2	1.3210236745581865	0.24140038664132266	0.20297472393711957	0.04324508440063619
1.2	1.324858286095365	0.23890004938466006	0.2029493170630709	0.04360669580772372
1.2	1.3286928976325445	0.24035901500282908	0.20292391018902223	0.044265010969665154
1.2	1.332527509169724	0.24036401726902945	0.20289850331497356	0.044872817014824685
1.2	1.3363621207069025	0.24452475850519667	0.20287309644092488	0.04532975880204862
1.2	1.340196732244082	0.2484624278761083	0.2028476895668762	0.045552218958257576
1.2	1.3440313437812605	0.247622940761436	0.20282228269282757	0.04573944006613254
1.2	1.34786595531844	0.2536723794170886	0.2027968758187789	0.04613353010383238
1.2	1.3517005668556186	0.2482164346437434	0.20277146894473022	0.04662582327420899
1.2	1.355535178392798	0.2483606224661624	0.20274606207068155	0.04709767470563385
1.2	1.3593697899299766	0.2529046176266152	0.20272065519663288	0.047720603747196964
1.2	1.363204401467156	0.252020544555172	0.20269524832258423	0.04840356205826042
1.2	1.3670390130043355	0.2497892639550802	0.20266984144853556	0.048705607883959244
1.2	1.370873624541514	0.2525904216411531	0.2026444345744869	0.04905588634942064
1.2	1.3747082360786935	0.24680895106545545	0.20261902770043821	0.04955525640522633
1.2	1.378542847615872	0.24824320675588155	0.20259362082638954	0.049838994431230896
1.2	1.3823774591530515	0.24991307996434142	0.20256821395234087	0.05010252302188992
1.2	1.3862120706902301	0.25539655627831626	0.20254280707829223	0.050372414168610664
1.2	1.3900466822274096	0.2596778683315991	0.20251740020424355	0.05070500206455421
1.2	1.3938812937645881	0.26100637251825476	0.20249199333019488	0.05092800942500597
1.2	1.3977159053017676	0.2576603121017972	0.2024665864561462	0.051095821695725185
1.2	1.4015505168389462	0.25257241705858935	0.20244117958209754	0.05136981598690862
1.2	1.4053851283761256	0.2551291755301294	0.2024157727080489	0.05163646057084099
1.2	1.409219739913305	0.25411874966990755	0.20239036583400022	0.05188745296591417
1.2	1.4130543514504836	0.2579610113734652	0.20236495895995155	0.052179050864721965
1.2	1.416888962987663	0.25324032798579005	0.20233955208590287	0.05248027510027816
1.2	1.4207235745248417	0.2511977360501483	0.2023141452118542	0.05275716726404033
1.2	1.4245581860620211	0.25653047007885865	0.20228873833780553	0.05308738748517343
1.2	1.4283927975991997	0.2601195448940939	0.20226333146375688	0.05336429136578617
1.2	1.4322274091363791	0.2633887144540446	0.2022379245897082	0.053522370788387785
1.2	1.4360620206735577	0.262358363657844	0.20221251771565954	0.053822336412571295
1.2	1.4398966322107372	0.2624862547841699	0.20218711084161087	0.054049228118784064
1.2	1.4437312437479166	0.25446432963409243	0.2021617039675622	0.054283852906385335
1.2	1.4475658552850952	0.24978756834885377	0.20213629709351352	0.05469755952002437
1.2	1.4514004668222746	0.2514262044644801	0.20211089021946488	0.05518625000425673
1.2	1.4552350783594532	0.25656579166300064	0.2020854833454162	0.05536422458438678
1.2	1.4590696898966327	0.25908982450729373	0.20206007647136753	0.05529958987807883
1.2	1.4629043014338112	0.2535277240190667	0.20203466959731886	0.05528602508622554
1.2	1.4667389129709907	0.2535108368139175	0.2020092627232702	0.05538819932947702
1.2	1.4705735245081692	0.2516469501873462	0.20198385584922154	0.055413539239786536
1.2	1.4744081360453487	0.2599436401461768	0.20195844897517287	0.05545047867857898
1.2	1.4782427475825282	0.2609185518619886	0.2019330421011242	0.05559155622633487
1.2	1.4820773591197067	0.25804138229627466	0.20190763522707553	0.0556840502408031
1.2	1.4859119706568862	0.2581135611610549	0.20188222835302685	0.055774484801599716
1.2	1.4897465821940648	0.253981851602586	0.20185682147897818	0.055696904235262454
1.2	1.4935811937312442	0.25266960509752195	0.20183141460492954	0.05558485376080144
1.2	1.4974158052684228	0.2537475121390425	0.20180600773088087	0.05561139980220878
1.2	1.5012504168056022	0.2615336870756998	0.2017806008568322	0.05574687138071084
1.2	1.5050850283427808	0.25965527697191004	0.20175519398278352	0.05580273042725675
1.2	1.5089196398799603	0.25292816827563736	0.20172978710873485	0.0559012731500669
1.2	1.5127542514171397	0.2570176742431785	0.20170438023468618	0.05573637477555946
1.2	1.5165888629543183	0.2562769120940038	0.20167897336063753	0.055626149375194195
1.2	1.5204234744914977	0.2569270762889519	0.20165356648658886	0.05566179535892992
1.2	1.5242580860286763	0.2571398225753567	0.2016281596125402	0.055734961820594564
1.2	1.5280926975658558	0.26141022289466653	0.20160275273849151	0.055802483564787606
1.2	1.5319273091030343	0.25933758132559	0.20157734586444284	0.05600385738512106
1.2	1.5357619206402138	0.2595322684628993	0.20155193899039417	0.05627864532997426
1.2	1.5395965321773923	0.2665970630373854	0.20152653211634552	0.05641623984610146
1.2	1.5434311437145718	0.26494866566087555	0.20150112524229685	0.05653597341105362
1.2	1.5472657552517513	0.25638139009419564	0.20147571836824818	0.05663699692318176
1.2	1.5511003667889298	0.2548195858978537	0.2014503114941995	0.05683920782614078
1.2	1.5549349783261093	0.25531535141877837	0.20142490462015084	0.056940784739046665
1.2	1.5587695898632878	0.25970290497771614	0.2013994977461022	0.05696089814571472
1.2	1.5626042014004673	0.25737534810944795	0.20137409087205352	0.056956060475964417
1.2	1.5664388129376459	0.2557578965975137	0.20134868399800485	0.0570713683244558
1.2	1.5702734244748253	0.2568539247430331	0.20132327712395617	0.057315542060397115
1.2	1.5741080360120039	0.2598988641994207	0.2012978702499075	0.05744868236720564
1.2	1.5779426475491833	0.2561861480857896	0.20127246337585883	0.05758915127689975
1.2	1.5817772590863628	0.2545291329251033	0.20124705650181018	0.05768307860454867
1.2	1.5856118706235414	0.25427167112937593	0.2012216496277615	0.057656558733891805
1.2	1.5894464821607208	0.25969632019034816	0.20119624275371284	0.05762279351252336
1.2	1.5932810936978994	0.2660242701853751	0.20117083587966417	0.05768848369831589
1.2	1.5971157052350788	0.2601260848232311	0.2011454290056155	0.0577670757590352
1.2	1.6009503167722574	0.2541388968938558	0.20112002213156682	0.05772001123425399
1.2	1.6047849283094369	0.25551914540029963	0.20109461525751818	0.057723211169118695
1.2	1.6086195398466154	0.2573353493689149	0.2010692083834695	0.057649640551071454
1.2	1.6124541513837949	0.2550423295056899	0.20104380150942083	0.05775923380203991
1.2	1.6162887629209743	0.25523044610558754	0.20101839463537216	0.05788228858348046
1.2	1.620123374458153	0.26085487468865115	0.2009929877613235	0.05783534216662827
1.2	1.6239579859953324	0.26340162516134485	0.20096758088727482	0.05775473477646465
1.2	1.627792597532511	0.2651050466682554	0.20094217401322617	0.05764496145478316
1.2	1.6316272090696904	0.26328811922045353	0.2009167671391775	0.05750642441615416
1.2	1.635461820606869	0.25709783688617527	0.20089136026512883	0.05733249244380329
1.2	1.6392964321440484	0.25784466369352876	0.20086595339108015	0.0574254234671773
1.2	1.643131043681227	0.25791215206583457	0.20084054651703148	0.05748330725565001
1.2	1.6469656552184064	0.2640650203381194	0.20081513964298284	0.057398901993527505
1.2	1.6508002667555859	0.26234359269809227	0.20078973276893416	0.057439790939558075
1.2	1.6546348782927645	0.2561557463717471	0.2007643258948855	0.05745511565963221
1.2	1.658469489829944	0.2591540202674553	0.20073891902083682	0.05743969517365036
1.2	1.6623041013671225	0.2642290549453122	0.20071351214678815	0.057419612046721996
1.2	1.666138712904302	0.260212522660663	0.20068810527273948	0.05745492131931697
1.2	1.6699733244414805	0.2534817692786248	0.20066269839869083	0.05744437961041748
1.2	1.67380793597866	0.2539403326134623	0.20063729152464216	0.05739939254479555
1.2	1.6776425475158385	0.25643027357615156	0.20061188465059349	0.05739583228903141
1.2	1.681477159053018	0.25561451249155676	0.2005864777765448	0.0574766810887554
1.2	1.6853117705901974	0.2540106016863696	0.20056107090249614	0.05738840813292873
1.2	1.689146382127376	0.2531588345163786	0.20053566402844747	0.05721142949109856
1.2	1.6929809936645555	0.2535734040017719	0.20051025715439882	0.057089977821734264
1.2	1.696815605201734	0.2593512558972273	0.20048485028035015	0.05706813938827823
1.2	1.7006502167389135	0.25741794268461543	0.20045944340630148	0.05697226118185346
1.2	1.704484828276092	0.2549352692007133	0.2004340365322528	0.056811861238065114
1.2	1.7083194398132715	0.2598476910740483	0.20040862965820413	0.056610882988803984
1.2	1.71215405135045	0.2606773482057319	0.2003832227841555	0.056485314194976405
1.2	1.7159886628876295	0.25501390039718735	0.20035781591010682	0.056307716557222484
1.2	1.719823274424809	0.2548839986669876	0.20033240903605815	0.05605767902226343
1.2	1.7236578859619875	0.25552386661121884	0.20030700216200947	0.05569173190508826
1.2	1.727492497499167	0.2550999112602484	0.2002815952879608	0.05546748987315426
1.2	1.7313271090363456	0.25678254406922396	0.20025618841391213	0.05541250180840427
1.2	1.735161720573525	0.2568425035999567	0.20023078153986348	0.055088828609931535
1.2	1.7389963321107036	0.25350086098704505	0.2002053746658148	0.05461307270504031
1.2	1.742830943647883	0.25397967576867936	0.20017996779176614	0.05424498280667502
1.2	1.7466655551850616	0.25272880900420663	0.20015456091771747	0.05398123703101494
1.2	1.750500166722241	0.2527683678946634	0.2001291540436688	0.05362251493055056
1.2	1.7543347782594205	0.2578836197931467	0.20010374716962012	0.053251506496546856
1.2	1.758169389796599	0.2598059071068594	0.20007834029557148	0.053080060472858785
1.2	1.7620040013337785	0.2569543495636003	0.2000529334215228	0.05294851568252386
1.2	1.7658386128709571	0.25625907390857744	0.20002752654747413	0.05286116838248462
1.2	1.7696732244081366	0.2583335085667864	0.20000211967342546	0.05275227728680708
1.2	1.7735078359453151	0.25322993274437766	0.1999767127993768	0.05251971206531533
1.2	1.7773424474824946	0.25278182696346146	0.19995130592532812	0.052160377803135226
1.2	1.7811770590196732	0.25187791388065767	0.19992589905127947	0.05181083091446926
1.2	1.7850116705568526	0.248680238362737	0.1999004921772308	0.05167118983516944
1.2	1.788846282094032	0.24775754283498325	0.19987508530318213	0.05143384094690655
1.2	1.7926808936312106	0.24848411317655586	0.19984967842913345	0.051049454022265815
1.2	1.79651550516839	0.24762604077153078	0.19982427155508478	0.05076056739119144
1.2	1.8003501167055687	0.2483309134941407	0.19979886468103614	0.05057715048759406
1.2	1.8041847282427481	0.2476860765369165	0.19977345780698746	0.050278463517902196
1.2	1.8080193397799267	0.24871055410805842	0.1997480509329388	0.04994215573168656
1.2	1.8118539513171061	0.2540200000069935	0.19972264405889012	0.04972588101544764
1.2	1.8156885628542847	0.2490397715748888	0.19969723718484145	0.049506529943457105
1.2	1.8195231743914642	0.24804129558961843	0.19967183031079277	0.04914310472413732
1.2	1.8233577859286436	0.24961017599000174	0.19964642343674413	0.048771446632331864
1.2	1.8271923974658222	0.2462422579992377	0.19962101656269546	0.04848934476549459
1.2	1.8310270090030016	0.2447189081753015	0.19959560968864679	0.04821930479404889
1.2	1.8348616205401802	0.24478555006717237	0.1995702028145981	0.048071156137209595
1.2	1.8386962320773597	0.24489764474028805	0.19954479594054944	0.0478678303429316
1.2	1.8425308436145382	0.24673567156315154	0.1995193890665008	0.04756177773590959
1.2	1.8463654551517177	0.24541086654728794	0.19949398219245212	0.04737181562872043
1.2	1.8502000666888962	0.24310349215234395	0.19946857531840345	0.04723060616462476
1.2	1.8540346782260757	0.2433448491951692	0.19944316844435478	0.046951072973570714
1.2	1.8578692897632543	0.24723985309421467	0.1994177615703061	0.04664819916030139
1.2	1.8617039013004337	0.24516684342039163	0.19939235469625743	0.04636206618227323
1.2	1.8655385128376132	0.24330306985292025	0.19936694782220876	0.04605755526647974
1.2	1.8693731243747918	0.25038877851706703	0.19934154094816012	0.045694543239124925
1.2	1.8732077359119712	0.251668216569397	0.19931613407411145	0.04535186956478986
1.2	1.8770423474491498	0.2475292902093829	0.19929072720006277	0.04492868268758151
1.2	1.8808769589863292	0.2436776963581507	0.1992653203260141	0.0445763074364183
1.2	1.8847115705235078	0.2449734984059564	0.19923991345196546	0.04418317575627671
1.2	1.8885461820606873	0.24481611818807877	0.19921450657791678	0.043798705068630144
1.2	1.8923807935978658	0.24020189928951924	0.1991890997038681	0.04358178489880791
1.2	1.8962154051350453	0.24039816413367107	0.19916369282981944	0.04343162972902839
1.2	1.9000500166722247	0.23991830835434275	0.19913828595577077	0.04313244504937984
1.2	1.9038846282094033	0.239018471178875	0.1991128790817221	0.042908205181912455
1.2	1.9077192397465828	0.23796546606680022	0.19908747220767342	0.04271769073174569
1.2	1.9115538512837613	0.2440420560798404	0.19906206533362478	0.042464855846830546
[truncated: 31,001 more rows]
