# Supplementary material for: Long-range crossed Andreev reflection in a topological insulator nanowire proximitized by a superconductor
Source: Nat Phys. 2025 Mar 11;21(5):708–15. doi: 10.1038/s41567-025-02806-y (PMC12084150; doi:10.1038/s41567-025-02806-y)
Supplement: Supplementary file 2 — Source data for Supplementary Figs. 2–5 and 7. [file 41567_2025_2806_MOESM2_ESM.zip › SupplementaryData/Figure_S3a_raw_dim=2_.txt]

T	B_{//}	iac_{LL}
1.2	-5.75	1.3103999999999997e-10
1.2	-5.7461653884628205	1.3064683325814483e-10
1.2	-5.742330776925642	1.3083257850656102e-10
1.2	-5.7384961653884625	1.3099952067355779e-10
1.2	-5.734661553851284	1.3048846380165936e-10
1.2	-5.7308269423141045	1.2713499651398888e-10
1.2	-5.726992330776926	1.2582143542797073e-10
1.2	-5.7231577192397465	1.2853651707431872e-10
1.2	-5.719323107702568	1.3010520271463035e-10
1.2	-5.7154884961653885	1.2926363475325103e-10
1.2	-5.711653884628209	1.2420048643665474e-10
1.2	-5.70781927309103	1.2214720664463913e-10
1.2	-5.703984661553851	1.2296319062876043e-10
1.2	-5.700150050016672	1.2799851364596298e-10
1.2	-5.696315438479493	1.2528141400668913e-10
1.2	-5.692480826942314	1.2383807745438952e-10
1.2	-5.688646215405135	1.2732748980843079e-10
1.2	-5.684811603867956	1.2906877625875276e-10
1.2	-5.680976992330777	1.293e-10
1.2	-5.6771423807935975	1.2979476189032704e-10
1.2	-5.673307769256419	1.2917696504895584e-10
1.2	-5.669473157719239	1.277e-10
1.2	-5.665638546182061	1.2838313604534837e-10
1.2	-5.661803934644881	1.284540984249652e-10
1.2	-5.657969323107703	1.235785240913644e-10
1.2	-5.654134711570523	1.224079242100308e-10
1.2	-5.650300100033345	1.2391289677204228e-10
1.2	-5.646465488496165	1.2344034482082247e-10
1.2	-5.642630876958986	1.236681143714576e-10
1.2	-5.638796265421807	1.2778848854380002e-10
1.2	-5.634961653884628	1.293251538391586e-10
1.2	-5.631127042347449	1.295897799266422e-10
1.2	-5.62729243081027	1.2979905385128375e-10
1.2	-5.623457819273091	1.294188876684385e-10
1.2	-5.619623207735912	1.293990507252417e-10
1.2	-5.615788596198733	1.2925033540591961e-10
1.2	-5.611953984661554	1.291699384643366e-10
1.2	-5.608119373124374	1.283689199430112e-10
1.2	-5.604284761587196	1.2848369750701212e-10
1.2	-5.600450150050016	1.2926030735735436e-10
1.2	-5.596615538512838	1.291381971073691e-10
1.2	-5.592780926975658	1.2963403585508897e-10
1.2	-5.58894631543848	1.295126934468352e-10
1.2	-5.5851117039013	1.2915073149383127e-10
1.2	-5.581277092364122	1.2935910636878955e-10
1.2	-5.577442480826942	1.2949073416629068e-10
1.2	-5.573607869289763	1.293e-10
1.2	-5.569773257752584	1.2824154516151867e-10
1.2	-5.565938646215405	1.2297798053896695e-10
1.2	-5.562104034678226	1.2039889963321103e-10
1.2	-5.558269423141047	1.2575959829747196e-10
1.2	-5.554434811603868	1.2878041847282426e-10
1.2	-5.550600200066689	1.2881873749583198e-10
1.2	-5.54676558852951	1.2908494649731725e-10
1.2	-5.542930976992331	1.290774207564137e-10
1.2	-5.539096365455151	1.2807140562005503e-10
1.2	-5.535261753917973	1.2310367836898029e-10
1.2	-5.531427142380793	1.192453567855947e-10
1.2	-5.527592530843615	1.2144260086695544e-10
1.2	-5.523757919306435	1.2773797211683177e-10
1.2	-5.519923307769257	1.286713146806511e-10
1.2	-5.516088696232077	1.2911114613962233e-10
1.2	-5.512254084694899	1.290697183374851e-10
1.2	-5.508419473157719	1.288187719138703e-10
1.2	-5.50458486162054	1.2882864894358731e-10
1.2	-5.500750250083361	1.2916889864188962e-10
1.2	-5.496915638546182	1.293701708650358e-10
1.2	-5.493081027009003	1.293e-10
1.2	-5.489246415471824	1.293e-10
1.2	-5.485411803934645	1.293e-10
1.2	-5.481577192397466	1.2947713985469906e-10
1.2	-5.477742580860287	1.27914310830883e-10
1.2	-5.473907969323108	1.284306768922974e-10
1.2	-5.470073357785928	1.2874243535724e-10
1.2	-5.46623874624875	1.2862882529470603e-10
1.2	-5.46240413471157	1.2973270686188327e-10
1.2	-5.458569523174392	1.299e-10
1.2	-5.454734911637212	1.2930634757040223e-10
1.2	-5.450900300100034	1.2962428789394454e-10
1.2	-5.447065688562854	1.2938805662493565e-10
1.2	-5.4432310770256755	1.300307239668124e-10
1.2	-5.439396465488496	1.2756790748431264e-10
1.2	-5.435561853951317	1.281074054988032e-10
1.2	-5.431727242414138	1.299173663948588e-10
1.2	-5.427892630876959	1.2932634592483216e-10
1.2	-5.42405801933978	1.2973617771580417e-10
1.2	-5.420223407802601	1.3044261723604842e-10
1.2	-5.416388796265422	1.307e-10
1.2	-5.412554184728243	1.3090416502470522e-10
1.2	-5.408719573191064	1.2788255175967787e-10
1.2	-5.4048849616538845	1.2080884608595005e-10
1.2	-5.401050350116705	1.236039194883158e-10
1.2	-5.3972157385795265	1.2925002844085287e-10
1.2	-5.393381127042347	1.2941760586862255e-10
1.2	-5.3895465155051685	1.2762198813746005e-10
1.2	-5.385711903967989	1.2300663655561892e-10
1.2	-5.3818772924308105	1.1940275243262901e-10
1.2	-5.378042680893631	1.2120174199480607e-10
1.2	-5.3742080693564525	1.2664409247526983e-10
1.2	-5.370373457819273	1.2551790008434176e-10
1.2	-5.3665388462820935	1.2506409106065578e-10
1.2	-5.362704234744915	1.2084691563854601e-10
1.2	-5.3588696232077355	1.1924626087483704e-10
1.2	-5.355035011670557	1.2073732616754666e-10
1.2	-5.3512004001333775	1.2874190285650842e-10
1.2	-5.347365788596199	1.3207848302375302e-10
1.2	-5.3435311770590195	1.3150319096264413e-10
1.2	-5.339696565521841	1.254555185061693e-10
1.2	-5.3358619539846615	1.2327200278880839e-10
1.2	-5.332027342447483	1.3044915069729075e-10
1.2	-5.328192730910303	1.3273170431810605e-10
1.2	-5.324358119373124	1.3282387462487494e-10
1.2	-5.320523507835945	1.328197874038821e-10
1.2	-5.316688896298766	1.3267843202636168e-10
1.2	-5.312854284761587	1.3287616080360117e-10
1.2	-5.309019673224408	1.333054644477452e-10
1.2	-5.305185061687229	1.334e-10
1.2	-5.30135045015005	1.334e-10
1.2	-5.297515838612871	1.3237275556498654e-10
1.2	-5.293681227075692	1.3282501309960486e-10
1.2	-5.289846615538512	1.3395486590768356e-10
1.2	-5.286012004001334	1.3437163599987875e-10
1.2	-5.282177392464154	1.347e-10
1.2	-5.278342780926976	1.334822117176319e-10
1.2	-5.274508169389796	1.2654719654026046e-10
1.2	-5.270673557852618	1.2501787565552153e-10
1.2	-5.266838946315438	1.313751298051738e-10
1.2	-5.26300433477826	1.3526859060547066e-10
1.2	-5.25916972324108	1.3541541275663317e-10
1.2	-5.255335111703901	1.3182411565759959e-10
1.2	-5.251500500166722	1.2431545464649843e-10
1.2	-5.247665888629543	1.2235529620984766e-10
1.2	-5.243831277092364	1.2198313983449026e-10
1.2	-5.239996665555185	1.222e-10
1.2	-5.236162054018006	1.2615592470217254e-10
1.2	-5.232327442480827	1.3405048753624888e-10
1.2	-5.228492830943647	1.268480281305887e-10
1.2	-5.224658219406469	1.2702955530631375e-10
1.2	-5.22082360786929	1.3435742643381042e-10
1.2	-5.216988996332111	1.365e-10
1.2	-5.213154384794931	1.29555208598943e-10
1.2	-5.209319773257753	1.2886370507340827e-10
1.2	-5.205485161720573	1.3638964035630924e-10
1.2	-5.201650550183395	1.3789670320214262e-10
1.2	-5.197815938646215	1.3807279474110416e-10
1.2	-5.193981327109037	1.384866686745044e-10
1.2	-5.190146715571857	1.3882704901633878e-10
1.2	-5.186312104034679	1.3943172724241401e-10
1.2	-5.182477492497499	1.3906038992164052e-10
1.2	-5.17864288096032	1.3780506443324177e-10
1.2	-5.174808269423141	1.3713560500559026e-10
1.2	-5.170973657885962	1.3946118914638216e-10
1.2	-5.167139046348783	1.3947403350136325e-10
1.2	-5.163304434811604	1.3865110870290091e-10
1.2	-5.159469823274425	1.342733348616201e-10
1.2	-5.155635211737246	1.3843587372261367e-10
1.2	-5.151800600200067	1.405887555110962e-10
1.2	-5.147965988662888	1.4123945557610113e-10
1.2	-5.144131377125708	1.415182070213881e-10
1.2	-5.14029676558853	1.4131726653982698e-10
1.2	-5.13646215405135	1.390716155385127e-10
1.2	-5.132627542514172	1.296e-10
1.2	-5.128792930976992	1.3145085714846206e-10
1.2	-5.124958319439814	1.3780807238776584e-10
1.2	-5.121123707902634	1.380239019066963e-10
1.2	-5.117289096365456	1.413297133527265e-10
1.2	-5.113454484828276	1.351596103463056e-10
1.2	-5.109619873291097	1.3021462608748384e-10
1.2	-5.105785261753918	1.3386071533648383e-10
1.2	-5.101950650216739	1.4121343260253466e-10
1.2	-5.09811603867956	1.4346234725300586e-10
1.2	-5.094281427142381	1.4425464321440484e-10
1.2	-5.090446815605202	1.446678343761646e-10
1.2	-5.086612204068023	1.447e-10
1.2	-5.082777592530844	1.439588087921199e-10
1.2	-5.078942980993665	1.4341718158926538e-10
1.2	-5.075108369456485	1.4493017041716617e-10
1.2	-5.071273757919307	1.4555754140268978e-10
1.2	-5.067439146382127	1.4588453929087476e-10
1.2	-5.0636045348449485	1.4562727131265985e-10
1.2	-5.059769923307769	1.462867712660978e-10
1.2	-5.0559353117705905	1.4340952076618192e-10
1.2	-5.052100700233411	1.3503429031899557e-10
1.2	-5.0482660886962325	1.3552323804904574e-10
1.2	-5.044431477159053	1.372387189669284e-10
1.2	-5.040596865621874	1.402178678607159e-10
1.2	-5.036762254084695	1.4655116276854192e-10
1.2	-5.032927642547516	1.4787156931098253e-10
1.2	-5.029093031010337	1.4842205684723187e-10
1.2	-5.0252584194731575	1.4846642719290265e-10
1.2	-5.021423807935979	1.4813708508896905e-10
1.2	-5.0175891963987995	1.4904938312770917e-10
1.2	-5.013754584861621	1.4872810633847648e-10
1.2	-5.0099199733244415	1.4935250500166723e-10
1.2	-5.006085361787262	1.5004634211403805e-10
1.2	-5.0022507502500835	1.503e-10
1.2	-4.998416138712904	1.5022046110608297e-10
1.2	-4.9945815271757255	1.4940615760809157e-10
1.2	-4.990746915638546	1.5065061687229074e-10
1.2	-4.986912304101367	1.5102361688130276e-10
1.2	-4.983077692564188	1.503892573386531e-10
1.2	-4.979243081027009	1.5046975753822694e-10
1.2	-4.97540846948983	1.5153051017005661e-10
1.2	-4.9715738579526505	1.5201291339537423e-10
1.2	-4.967739246415472	1.522455687249285e-10
1.2	-4.9639046348782925	1.506061798377232e-10
1.2	-4.960070023341114	1.442594570739263e-10
1.2	-4.9562354118039345	1.4764944375397934e-10
1.2	-4.952400800266756	1.4842761223438138e-10
1.2	-4.948566188729576	1.3977874442996146e-10
1.2	-4.944731577192398	1.4081083890708598e-10
1.2	-4.940896965655218	1.4573746703446598e-10
1.2	-4.937062354118039	1.49554044277386e-10
1.2	-4.93322774258086	1.5367712570856947e-10
1.2	-4.929393131043681	1.5447011327007994e-10
1.2	-4.925558519506502	1.5219064233532391e-10
1.2	-4.921723907969323	1.4344288399163357e-10
1.2	-4.917889296432144	1.457291915486967e-10
1.2	-4.914054684894965	1.529692430810273e-10
1.2	-4.910220073357786	1.50800133377793e-10
1.2	-4.906385461820607	1.4396079379400958e-10
1.2	-4.902550850283427	1.4911180696595902e-10
1.2	-4.898716238746249	1.553391352673114e-10
1.2	-4.894881627209069	1.5691562806649844e-10
1.2	-4.891047015671891	1.5279830549577166e-10
1.2	-4.887212404134711	1.5162163448422196e-10
1.2	-4.883377792597533	1.475060808148172e-10
1.2	-4.879543181060353	1.5465681893964652e-10
1.2	-4.875708569523175	1.5768026008669544e-10
1.2	-4.871873957985995	1.575913193286651e-10
1.2	-4.868039346448816	1.5161803934644873e-10
1.2	-4.864204734911637	1.5041893376223459e-10
1.2	-4.860370123374458	1.461502056240962e-10
1.2	-4.856535511837279	1.5016978285691184e-10
1.2	-4.8527009003001	1.526016116483273e-10
1.2	-4.848866288762921	1.5778856873859914e-10
1.2	-4.845031677225742	1.598564052600867e-10
1.2	-4.841197065688563	1.5984647104590424e-10
1.2	-4.837362454151384	1.587849116372123e-10
1.2	-4.833527842614204	1.5543607869289788e-10
1.2	-4.829693231077026	1.5804511503834615e-10
1.2	-4.825858619539846	1.606048682894299e-10
1.2	-4.822024008002668	1.605960007502501e-10
1.2	-4.818189396465488	1.607479944295157e-10
1.2	-4.81435478492831	1.608983398506573e-10
1.2	-4.81052017339113	1.6088225599009195e-10
1.2	-4.806685561853952	1.61652756666015e-10
1.2	-4.802850950316772	1.62248557362258e-10
1.2	-4.799016338779593	1.6179056352117364e-10
1.2	-4.795181727242414	1.5413986622991998e-10
1.2	-4.791347115705235	1.5320732400996542e-10
1.2	-4.787512504168056	1.6033515338446148e-10
1.2	-4.783677892630877	1.6038482631465403e-10
1.2	-4.779843281093698	1.5404442068925045e-10
1.2	-4.776008669556519	1.4946873124374797e-10
1.2	-4.77217405801934	1.4790489771100183e-10
1.2	-4.768339446482161	1.4798692689229745e-10
1.2	-4.764504834944981	1.5148269619284908e-10
1.2	-4.760670223407803	1.617801100366786e-10
1.2	-4.756835611870623	1.6437123354843779e-10
1.2	-4.753001000333445	1.6250137545848624e-10
1.2	-4.749166388796265	1.58460555479277e-10
1.2	-4.745331777259087	1.5232526498731953e-10
1.2	-4.741497165721907	1.4906183273212298e-10
1.2	-4.737662554184729	1.5068827892125674e-10
1.2	-4.733827942647549	1.5007296647902228e-10
1.2	-4.72999333111037	1.5161791743081034e-10
1.2	-4.726158719573191	1.5226297883608263e-10
1.2	-4.722324108036012	1.5518812129295623e-10
1.2	-4.718489496498833	1.5618851536370708e-10
1.2	-4.714654884961654	1.5424969535299669e-10
1.2	-4.710820273424475	1.5822567522507504e-10
1.2	-4.706985661887296	1.562888403661437e-10
1.2	-4.703151050350117	1.525886314485781e-10
1.2	-4.699316438812938	1.5621078692897682e-10
1.2	-4.695481827275758	1.5778842947649217e-10
1.2	-4.69164721573858	1.6371905873386395e-10
1.2	-4.6878126042014	1.614819939980001e-10
1.2	-4.6839779926642215	1.6602648862752212e-10
1.2	-4.680143381127042	1.6531318924489943e-10
1.2	-4.6763087695898635	1.647842654622244e-10
1.2	-4.672474158052684	1.6753013226631115e-10
1.2	-4.6686395465155055	1.6818590902849968e-10
1.2	-4.664804934978326	1.6833485867838297e-10
1.2	-4.660970323441147	1.686502834278093e-10
1.2	-4.657135711903968	1.6896536825406447e-10
1.2	-4.653301100366789	1.692e-10
1.2	-4.64946648882961	1.693474855254782e-10
1.2	-4.6456318772924305	1.6957459545338642e-10
1.2	-4.641797265755252	1.695315105035015e-10
1.2	-4.6379626542180725	1.6572401664752328e-10
1.2	-4.634128042680894	1.5988654329220854e-10
1.2	-4.6302934311437145	1.6054784322046745e-10
1.2	-4.626458819606535	1.6255536551399505e-10
1.2	-4.6226242080693565	1.6893227742580915e-10
1.2	-4.618789596532177	1.6373504501500443e-10
1.2	-4.6149549849949985	1.629010270090022e-10
1.2	-4.611120373457819	1.6837962654218109e-10
1.2	-4.60728576192064	1.6450011114816066e-10
1.2	-4.603451150383461	1.6513517839279758e-10
1.2	-4.599616538846282	1.6831284468560224e-10
1.2	-4.595781927309103	1.6044557009199134e-10
1.2	-4.5919473157719235	1.5743620095587415e-10
1.2	-4.588112704234745	1.5763669910172075e-10
1.2	-4.584278092697566	1.6417282124344347e-10
1.2	-4.580443481160387	1.7090052340679168e-10
1.2	-4.5766088696232075	1.7206470061449055e-10
1.2	-4.572774258086029	1.7144938901202384e-10
1.2	-4.568939646548849	1.6800928996534202e-10
1.2	-4.565105035011671	1.6701768165145895e-10
1.2	-4.561270423474491	1.7102027241403706e-10
1.2	-4.557435811937312	1.7165196580678395e-10
1.2	-4.553601200400133	1.6858688038870118e-10
1.2	-4.549766588862955	1.6038676225408386e-10
1.2	-4.545931977325775	1.655188325401393e-10
1.2	-4.542097365788596	1.7136778421089865e-10
1.2	-4.538262754251417	1.7258892572033815e-10
1.2	-4.534428142714238	1.7309423662054018e-10
1.2	-4.530593531177059	1.7296119392738762e-10
1.2	-4.52675891963988	1.7280586862287425e-10
1.2	-4.5229243081027	1.7334553841179387e-10
1.2	-4.519089696565522	1.736172451423202e-10
1.2	-4.515255085028343	1.7246505501833968e-10
1.2	-4.511420473491164	1.6609003730410084e-10
1.2	-4.507585861953984	1.6264789047329505e-10
1.2	-4.503751250416806	1.6725715844675485e-10
1.2	-4.499916638879626	1.69699538893917e-10
1.2	-4.496082027342448	1.7178404952188345e-10
1.2	-4.492247415805268	1.730210594007526e-10
1.2	-4.488412804268089	1.69372008949218e-10
1.2	-4.48457819273091	1.6281679512218378e-10
1.2	-4.480743581193732	1.6156877978934148e-10
1.2	-4.476908969656552	1.6131362120706905e-10
1.2	-4.473074358119373	1.6306498624541557e-10
1.2	-4.469239746582194	1.7149079693231073e-10
1.2	-4.465405135045015	1.7345500435629078e-10
1.2	-4.461570523507836	1.734608421854904e-10
1.2	-4.457735911970657	1.7321010729066546e-10
1.2	-4.453901300433477	1.737340905301768e-10
1.2	-4.450066688896299	1.7349583402800935e-10
1.2	-4.44623207735912	1.734e-10
1.2	-4.442397465821941	1.7336355957036184e-10
1.2	-4.438562854284761	1.7145757272626196e-10
1.2	-4.434728242747583	1.7093587862620875e-10
1.2	-4.430893631210403	1.643112079026343e-10
1.2	-4.427059019673225	1.6172256634564487e-10
1.2	-4.423224408136045	1.6175118372790984e-10
1.2	-4.419389796598866	1.690530601109466e-10
1.2	-4.415555185061687	1.7308087544332957e-10
1.2	-4.411720573524509	1.7242144636447458e-10
1.2	-4.407885961987329	1.661624602140112e-10
1.2	-4.40405135045015	1.607046672123023e-10
1.2	-4.400216738912971	1.5919442036234297e-10
1.2	-4.396382127375792	1.6029347115705235e-10
1.2	-4.392547515838613	1.6283061450591002e-10
1.2	-4.388712904301434	1.6886451483827975e-10
1.2	-4.384878292764254	1.670298301454011e-10
1.2	-4.381043681227076	1.6261073084967743e-10
1.2	-4.377209069689897	1.6000577162084348e-10
1.2	-4.373374458152718	1.5966277092364112e-10
1.2	-4.369539846615538	1.6086723554316078e-10
1.2	-4.36570523507836	1.6261009124253556e-10
1.2	-4.36187062354118	1.6853630907272146e-10
1.2	-4.358036012004002	1.723098738795281e-10
1.2	-4.354201400466822	1.7261888129376457e-10
1.2	-4.350366788929643	1.7340807339820347e-10
1.2	-4.346532177392464	1.7349881475643397e-10
1.2	-4.3426975658552855	1.6982063415077913e-10
1.2	-4.338862954318106	1.6194185233461655e-10
1.2	-4.335028342780927	1.633730667798358e-10
1.2	-4.331193731243748	1.6983222993523088e-10
1.2	-4.327359119706569	1.717808730361102e-10
1.2	-4.32352450816939	1.698049279052621e-10
1.2	-4.319689896632211	1.6192258631665035e-10
1.2	-4.315855285095031	1.5980742276411022e-10
1.2	-4.312020673557853	1.6692521749674117e-10
1.2	-4.308186062020674	1.718e-10
1.2	-4.3043514504834945	1.7153331300909823e-10
1.2	-4.300516838946315	1.6722684981014972e-10
1.2	-4.2966822274091365	1.605589234506741e-10
1.2	-4.292847615871957	1.6181587599907073e-10
1.2	-4.2890130043347785	1.689651722291264e-10
1.2	-4.285178392797599	1.7166310927171806e-10
1.2	-4.28134378126042	1.7081635937469354e-10
1.2	-4.277509169723241	1.709e-10
1.2	-4.2736745581860625	1.711773530570795e-10
1.2	-4.269839946648883	1.715e-10
1.2	-4.2660053351117035	1.7048654238912957e-10
1.2	-4.262170723574525	1.6200865876861e-10
1.2	-4.2583361120373455	1.579822715414941e-10
1.2	-4.254501500500167	1.5895995331777204e-10
1.2	-4.2506668889629875	1.6707946790344283e-10
1.2	-4.246832277425808	1.683990949364069e-10
1.2	-4.2429976658886295	1.6238886295431822e-10
1.2	-4.239163054351451	1.6513949551811304e-10
1.2	-4.2353284428142715	1.6873156934664507e-10
1.2	-4.231493831277092	1.6999157758468486e-10
1.2	-4.227659219739913	1.686824024674892e-10
1.2	-4.223824608202734	1.688170154757469e-10
1.2	-4.219989996665555	1.694884378126042e-10
1.2	-4.216155385128376	1.6928561088990446e-10
1.2	-4.2123207735911965	1.690794173815514e-10
1.2	-4.208486162054018	1.687057362555195e-10
1.2	-4.204651550516839	1.639083512686052e-10
1.2	-4.20081693897966	1.571942859741128e-10
1.2	-4.1969823274424805	1.562314908891199e-10
1.2	-4.193147715905302	1.5720341224852726e-10
1.2	-4.189313104368122	1.6078584037816534e-10
1.2	-4.185478492830944	1.6606433178875695e-10
1.2	-4.181643881293764	1.6749431022462035e-10
1.2	-4.177809269756585	1.6671302353309674e-10
1.2	-4.173974658219406	1.6079488456936692e-10
1.2	-4.170140046682228	1.5499256418806337e-10
1.2	-4.166305435145048	1.6334100760859666e-10
1.2	-4.162470823607869	1.6607639213071027e-10
1.2	-4.15863621207069	1.662582174450307e-10
1.2	-4.154801600533511	1.644008002667553e-10
1.2	-4.150966988996332	1.6062295667183155e-10
1.2	-4.147132377459153	1.6074419806602205e-10
1.2	-4.143297765921973	1.635926108702894e-10
1.2	-4.139463154384795	1.5634770514902816e-10
1.2	-4.135628542847616	1.568874605260568e-10
1.2	-4.131793931310437	1.633049308102702e-10
1.2	-4.127959319773257	1.646659023596101e-10
1.2	-4.124124708236079	1.646235630924594e-10
1.2	-4.120290096698899	1.644118810436812e-10
1.2	-4.116455485161721	1.6413039836808345e-10
1.2	-4.112620873624541	1.6444721978033085e-10
1.2	-4.108786262087362	1.6456018976022308e-10
1.2	-4.104951650550183	1.6421994705305806e-10
1.2	-4.101117039013005	1.637833671830004e-10
1.2	-4.097282427475825	1.5728134044681515e-10
1.2	-4.093447815938646	1.504304368122709e-10
1.2	-4.089613204401467	1.5198508290642266e-10
1.2	-4.085778592864288	1.5870949003203155e-10
1.2	-4.081943981327109	1.6262035678559514e-10
1.2	-4.07810936978993	1.6107358366767406e-10
1.2	-4.07427475825275	1.5423806030581477e-10
1.2	-4.070440146715572	1.5111643477118637e-10
1.2	-4.066605535178393	1.5072676952923703e-10
1.2	-4.062770923641214	1.5087438236988087e-10
1.2	-4.058936312104034	1.5270596571406183e-10
1.2	-4.055101700566856	1.586684443201493e-10
1.2	-4.051267089029676	1.6096184442433195e-10
1.2	-4.047432477492498	1.6136068386431837e-10
1.2	-4.043597865955318	1.6104893297765896e-10
1.2	-4.039763254418139	1.594503198982995e-10
1.2	-4.03592864288096	1.5980335503991525e-10
1.2	-4.032094031343782	1.6e-10
1.2	-4.028259419806602	1.6019769825235862e-10
1.2	-4.024424808269423	1.603e-10
1.2	-4.020590196732244	1.6059154405635212e-10
1.2	-4.016755585195065	1.5962642964321388e-10
1.2	-4.012920973657886	1.53310023929546e-10
1.2	-4.009086362120707	1.448297493103753e-10
1.2	-4.005251750583527	1.445880444996826e-10
1.2	-4.001417139046349	1.4891773434282005e-10
1.2	-3.9975825275091696	1.444120811103699e-10
1.2	-3.9937479159719906	1.4173314438146038e-10
1.2	-3.9899133044348116	1.445644821000939e-10
1.2	-3.9860786928976326	1.463520801051331e-10
1.2	-3.982244081360453	1.4148719364788239e-10
1.2	-3.9784094698232746	1.4055099150697285e-10
1.2	-3.974574858286095	1.4623132768394097e-10
1.2	-3.970740246748916	1.484700462654218e-10
1.2	-3.966905635211737	1.4638136143420356e-10
1.2	-3.963071023674558	1.419586256024736e-10
1.2	-3.959236412137379	1.447170299190639e-10
1.2	-3.9554018006002	1.4441965503652725e-10
1.2	-3.951567189063021	1.3982291875069492e-10
1.2	-3.9477325775258416	1.3781341427534646e-10
1.2	-3.943897965988663	1.380281972778804e-10
1.2	-3.9400633544514836	1.406448374683456e-10
1.2	-3.936228742914305	1.4399352208311866e-10
1.2	-3.9323941313771256	1.4157720149140605e-10
1.2	-3.9285595198399466	1.3780266654541392e-10
1.2	-3.9247249083027675	1.3674771893661524e-10
1.2	-3.9208902967655885	1.4078845693662573e-10
1.2	-3.9170556852284095	1.4404810492386347e-10
1.2	-3.91322107369123	1.4485167783200455e-10
1.2	-3.9093864621540515	1.4431654086715778e-10
1.2	-3.905551850616872	1.4372760920306763e-10
1.2	-3.9017172390796935	1.4129705686209146e-10
1.2	-3.897882627542514	1.362110946072929e-10
1.2	-3.894048016005335	1.3466294353019636e-10
1.2	-3.890213404468156	1.3415708777925978e-10
1.2	-3.886378792930977	1.3392450245319868e-10
1.2	-3.882544181393798	1.337465864965741e-10
1.2	-3.8787095698566185	1.3691000619254098e-10
1.2	-3.87487495831944	1.3815226893813092e-10
1.2	-3.8710403467822605	1.3483046773166866e-10
1.2	-3.867205735245082	1.3910916669192745e-10
1.2	-3.8633711237079025	1.4035973102145159e-10
1.2	-3.8595365121707235	1.4018706134368022e-10
1.2	-3.8557019006335445	1.3934631162768542e-10
1.2	-3.8518672890963654	1.3908815196463338e-10
1.2	-3.8480326775591864	1.385959198520719e-10
1.2	-3.844198066022007	1.383270383056978e-10
1.2	-3.8403634544848284	1.3806888154637403e-10
1.2	-3.836528842947649	1.3766091707988672e-10
1.2	-3.8326942314104704	1.3698772630092384e-10
1.2	-3.828859619873291	1.3698876187895965e-10
1.2	-3.825025008336112	1.366835955735245e-10
1.2	-3.821190396798933	1.3595825863523137e-10
1.2	-3.817355785261754	1.358e-10
1.2	-3.813521173724575	1.3566009781038124e-10
1.2	-3.8096865621873954	1.3555627758272365e-10
1.2	-3.805851950650217	1.3524423494700258e-10
1.2	-3.8020173391130374	1.334402861559912e-10
1.2	-3.798182727575859	1.2982025042830347e-10
1.2	-3.7943481160386794	1.3242820219352377e-10
1.2	-3.7905135045015004	1.2933829667360382e-10
1.2	-3.7866788929643214	1.2729913034074417e-10
1.2	-3.7828442814271424	1.2902757585861965e-10
1.2	-3.7790096698899633	1.301491941758364e-10
1.2	-3.775175058352784	1.2699357309579383e-10
1.2	-3.7713404468156053	1.2749152765207444e-10
1.2	-3.767505835278426	1.3081676720523012e-10
1.2	-3.7636712237412473	1.3135670374973478e-10
1.2	-3.759836612204068	1.3031830610203393e-10
1.2	-3.756002000666889	1.2683866743459918e-10
1.2	-3.75216738912971	1.2482246304323665e-10
1.2	-3.748332777592531	1.2471013469136176e-10
1.2	-3.744498166055352	1.247511261329534e-10
1.2	-3.740663554518173	1.241250639101923e-10
1.2	-3.7368289429809938	1.2369639022531324e-10
1.2	-3.7329943314438143	1.2369043704223254e-10
1.2	-3.7291597199066353	1.231426421419752e-10
1.2	-3.7253251083694563	1.2571992568951556e-10
1.2	-3.7214904968322773	1.2811645786690804e-10
1.2	-3.7176558852950983	1.2864172849283092e-10
1.2	-3.7138212737579193	1.282e-10
1.2	-3.7099866622207403	1.2795311770590197e-10
1.2	-3.7061520506835612	1.2772644585232116e-10
1.2	-3.7023174391463822	1.2372405399500976e-10
1.2	-3.6984828276092028	1.2356464683630185e-10
1.2	-3.6946482160720238	1.2498313511911377e-10
1.2	-3.6908136045348447	1.2360278033854413e-10
1.2	-3.6869789929976657	1.2307687616302213e-10
1.2	-3.6831443814604867	1.2516188909816794e-10
1.2	-3.6793097699233077	1.225738602522681e-10
1.2	-3.6754751583861287	1.2067574416697456e-10
1.2	-3.6716405468489497	1.2361035808232366e-10
1.2	-3.6678059353117707	1.2466078137156828e-10
1.2	-3.6639713237745912	1.2498326568626324e-10
1.2	-3.660136712237412	1.2314246567037477e-10
1.2	-3.656302100700233	1.2058908828195235e-10
1.2	-3.652467489163054	1.2268036488353264e-10
1.2	-3.648632877625875	1.2430231456462499e-10
1.2	-3.644798266088696	1.2415633499454771e-10
1.2	-3.640963654551517	1.2346081567419024e-10
1.2	-3.637129043014338	1.2303453700253023e-10
1.2	-3.633294431477159	1.232697940980327e-10
1.2	-3.62945981993998	1.2321528352588117e-10
1.2	-3.6256252084028007	1.217361328776257e-10
1.2	-3.6217905968656217	1.187249939168912e-10
1.2	-3.6179559853284426	1.178721343896241e-10
1.2	-3.6141213737912636	1.17907736813172e-10
1.2	-3.6102867622540846	1.202119139713239e-10
1.2	-3.6064521507169056	1.215334787271432e-10
1.2	-3.6026175391797266	1.1957848008159588e-10
1.2	-3.5987829276425476	1.1763036184475288e-10
1.2	-3.5949483161053686	1.1692274541964439e-10
1.2	-3.591113704568189	1.1656749724655694e-10
1.2	-3.58727909303101	1.1625264482100091e-10
1.2	-3.583444481493831	1.1647904444338593e-10
1.2	-3.579609869956652	1.1884248916305434e-10
1.2	-3.575775258419473	1.1828112359292173e-10
1.2	-3.571940646882294	1.1870556131323054e-10
1.2	-3.568106035345115	1.198e-10
1.2	-3.564271423807936	1.1869374791597197e-10
1.2	-3.560436812270757	1.167305398095662e-10
1.2	-3.5566022007335776	1.189510513028153e-10
1.2	-3.5527675891963986	1.1937351783927974e-10
1.2	-3.5489329776592196	1.189e-10
1.2	-3.5450983661220405	1.19074351665609e-10
1.2	-3.5412637545848615	1.186032363729086e-10
1.2	-3.5374291430476825	1.1724466674076546e-10
1.2	-3.5335945315105035	1.1737711393994076e-10
1.2	-3.5297599199733245	1.1844773419096688e-10
1.2	-3.5259253084361455	1.1805003628660533e-10
1.2	-3.522090696898966	1.1699282909117839e-10
1.2	-3.518256085361787	1.164887829276426e-10
1.2	-3.514421473824608	1.1778053795709682e-10
1.2	-3.510586862287429	1.1809822463343635e-10
1.2	-3.50675225075025	1.175592415862759e-10
1.2	-3.502917639213071	1.1637908191619428e-10
1.2	-3.499083027675892	1.1516759311927506e-10
1.2	-3.495248416138713	1.1542152975723087e-10
1.2	-3.491413804601534	1.162453049164536e-10
1.2	-3.4875791930643545	1.1574325349829245e-10
1.2	-3.4837445815271755	1.1697144183196204e-10
1.2	-3.4799099699899965	1.1759586413862095e-10
1.2	-3.4760753584528175	1.1726020295053303e-10
1.2	-3.4722407469156384	1.1541338510686352e-10
1.2	-3.4684061353784594	1.1417872052588952e-10
1.2	-3.4645715238412804	1.1499197024008002e-10
1.2	-3.4607369123041014	1.1466533746542966e-10
1.2	-3.4569023007669224	1.13993500132228e-10
1.2	-3.453067689229743	1.1398815010408878e-10
1.2	-3.449233077692564	1.147471881431742e-10
1.2	-3.445398466155385	1.1446736029126823e-10
1.2	-3.441563854618206	1.1390939038503029e-10
1.2	-3.437729243081027	1.1494265361181006e-10
1.2	-3.433894631543848	1.1593867151119338e-10
1.2	-3.430060020006669	1.1583297675801843e-10
1.2	-3.42622540846949	1.1584576525508504e-10
1.2	-3.422390796932311	1.1511107684042833e-10
1.2	-3.418556185395132	1.1480175579359787e-10
1.2	-3.4147215738579524	1.1512531146745888e-10
1.2	-3.4108869623207734	1.1533031105606627e-10
1.2	-3.4070523507835944	1.1491489528767652e-10
1.2	-3.4032177392464154	1.1453928191117468e-10
1.2	-3.3993831277092363	1.1471807269089698e-10
1.2	-3.3955485161720573	1.1544388344501936e-10
1.2	-3.3917139046348783	1.1512221815874105e-10
1.2	-3.3878792930976993	1.1568896108226551e-10
1.2	-3.3840446815605203	1.149339818034583e-10
1.2	-3.380210070023341	1.1484514939323209e-10
1.2	-3.376375458486162	1.1508404922853075e-10
1.2	-3.372540846948983	1.1537061020340115e-10
1.2	-3.368706235411804	1.1615416990848805e-10
1.2	-3.364871623874625	1.1616603372295269e-10
1.2	-3.361037012337446	1.1594913415582971e-10
1.2	-3.3572024008002668	1.1549775150275315e-10
1.2	-3.3533677892630878	1.1557785123776889e-10
1.2	-3.3495331777259088	1.1565756161144625e-10
1.2	-3.3456985661887293	1.1598805258318435e-10
1.2	-3.3418639546515503	1.1607357300918488e-10
1.2	-3.3380293431143713	1.1581680083837467e-10
1.2	-3.3341947315771923	1.1552089282286014e-10
1.2	-3.3303601200400132	1.1506547637091152e-10
1.2	-3.3265255085028342	1.155682178373183e-10
1.2	-3.3226908969656552	1.1607024866874817e-10
1.2	-3.318856285428476	1.1629485710923248e-10
1.2	-3.315021673891297	1.158718631700763e-10
1.2	-3.3111870623541177	1.156446704457041e-10
1.2	-3.3073524508169387	1.1545864145191253e-10
1.2	-3.3035178392797597	1.1580242338844135e-10
1.2	-3.2996832277425807	1.163097310214516e-10
1.2	-3.2958486162054017	1.164e-10
1.2	-3.2920140046682227	1.1560311214849397e-10
1.2	-3.2881793931310437	1.1649946749926745e-10
1.2	-3.2843447815938647	1.1675893277557165e-10
1.2	-3.2805101700566857	1.1659500944759366e-10
1.2	-3.276675558519506	1.169957030121152e-10
1.2	-3.272840946982327	1.1704005118823392e-10
1.2	-3.269006335445148	1.1749479641361936e-10
1.2	-3.265171723907969	1.173e-10
1.2	-3.26133711237079	1.173e-10
1.2	-3.257502500833611	1.1743422405169539e-10
1.2	-3.253667889296432	1.176e-10
1.2	-3.249833277759253	1.1744221851728353e-10
1.2	-3.245998666222074	1.1766677781482715e-10
1.2	-3.2421640546848947	1.1695287077674538e-10
1.2	-3.2383294431477156	1.1658032562578328e-10
1.2	-3.2344948316105366	1.1674408136045354e-10
1.2	-3.2306602200733576	1.1720579225333177e-10
1.2	-3.2268256085361786	1.1723216024389082e-10
1.2	-3.2229909969989996	1.1774180060020008e-10
1.2	-3.2191563854618206	1.1859735669465582e-10
1.2	-3.2153217739246416	1.1848761001141794e-10
1.2	-3.2114871623874626	1.1886627764810492e-10
1.2	-3.207652550850283	1.1860030919397372e-10
1.2	-3.203817939313104	1.1833387694888195e-10
1.2	-3.199983327775925	1.1821767659927044e-10
1.2	-3.196148716238746	1.1760885749795386e-10
1.2	-3.192314104701567	1.1871431588307216e-10
1.2	-3.188479493164388	1.1889316438812936e-10
1.2	-3.184644881627209	1.183139879959987e-10
1.2	-3.18081027009003	1.1889527029843283e-10
1.2	-3.176975658552851	1.1880301865327658e-10
1.2	-3.1731410470156716	1.1903013087695893e-10
1.2	-3.1693064354784926	1.1831384677245345e-10
1.2	-3.1654718239413135	1.179052830110037e-10
1.2	-3.1616372124041345	1.1800034227095305e-10
1.2	-3.1578026008669555	1.1829667634309476e-10
1.2	-3.1539679893297765	1.184e-10
1.2	-3.1501333777925975	1.1862291388796267e-10
1.2	-3.1462987662554185	1.1909448051311218e-10
1.2	-3.1424641547182395	1.200610627785019e-10
1.2	-3.1386295431810605	1.1986260268574372e-10
1.2	-3.134794931643881	1.200157493674363e-10
1.2	-3.130960320106702	1.207344872533269e-10
1.2	-3.127125708569523	1.208105631169986e-10
1.2	-3.123291097032344	1.2093555427566764e-10
1.2	-3.119456485495165	1.2040740835180354e-10
1.2	-3.115621873957986	1.2034420983465082e-10
1.2	-3.111787262420807	1.2092804470176928e-10
1.2	-3.107952650883628	1.2058635170056686e-10
1.2	-3.104118039346449	1.1996532379480026e-10
1.2	-3.1002834278092695	1.2094759205449446e-10
1.2	-3.0964488162720905	1.2164700556751242e-10
1.2	-3.0926142047349114	1.2195282366849559e-10
1.2	-3.0887795931977324	1.210677185324401e-10
1.2	-3.0849449816605534	1.2032196691826567e-10
1.2	-3.0811103701233744	1.2033896298766257e-10
1.2	-3.0772757585861954	1.2096396366356355e-10
1.2	-3.0734411470490164	1.2190588681075512e-10
1.2	-3.0696065355118374	1.2145408974708746e-10
1.2	-3.065771923974658	1.2117749440289626e-10
1.2	-3.061937312437479	1.222803084899268e-10
1.2	-3.0581027009003	1.2299953698852003e-10
1.2	-3.054268089363121	1.2233881495852142e-10
1.2	-3.050433477825942	1.2172623197631534e-10
1.2	-3.046598866288763	1.2278708236078693e-10
1.2	-3.042764254751584	1.2359524184829288e-10
1.2	-3.038929643214405	1.238747268697409e-10
1.2	-3.035095031677226	1.2339397151991843e-10
1.2	-3.0312604201400464	1.2326123758424525e-10
1.2	-3.0274258086028674	1.2334907090242208e-10
1.2	-3.0235911970656884	1.241015534589962e-10
1.2	-3.0197565855285093	1.2346225616872284e-10
1.2	-3.0159219739913303	1.228365867053724e-10
1.2	-3.0120873624541513	1.2260529469419097e-10
1.2	-3.0082527509169723	1.2459921402372218e-10
1.2	-3.0044181393797933	1.2523605395346836e-10
1.2	-3.0005835278426143	1.2400837337936178e-10
1.2	-2.996748916305435	1.2423465726670806e-10
1.2	-2.992914304768256	1.241654433198162e-10
1.2	-2.989079693231077	1.2341328220517947e-10
1.2	-2.985245081693898	1.23778017925167e-10
1.2	-2.981410470156719	1.2553474491497167e-10
1.2	-2.9775758586195398	1.24207585861954e-10
1.2	-2.9737412470823608	1.241598866288763e-10
1.2	-2.9699066355451818	1.2464747946285127e-10
1.2	-2.9660720240080027	1.2634253235927115e-10
1.2	-2.9622374124708233	1.253143047682559e-10
1.2	-2.9584028009336443	1.2519258136550585e-10
1.2	-2.9545681893964653	1.2682589347964475e-10
1.2	-2.9507335778592862	1.273541743081027e-10
1.2	-2.9468989663221072	1.2723997046634593e-10
1.2	-2.9430643547849282	1.27068343501888e-10
1.2	-2.939229743247749	1.265025309511773e-10
1.2	-2.93539513171057	1.252669023007669e-10
1.2	-2.931560520173391	1.255113159942203e-10
1.2	-2.927725908636212	1.256e-10
1.2	-2.9238912970990327	1.2637515838612886e-10
1.2	-2.9200566855618537	1.2765113799838047e-10
1.2	-2.9162220740246747	1.2839966547989116e-10
1.2	-2.9123874624874957	1.2783859521801383e-10
1.2	-2.9085528509503167	1.2830991854427669e-10
1.2	-2.9047182394131377	1.2842199227699556e-10
1.2	-2.9008836278759587	1.285e-10
1.2	-2.8970490163387796	1.2886193829315653e-10
1.2	-2.8932144048016006	1.291e-10
1.2	-2.889379793264421	1.294670831453622e-10
1.2	-2.885545181727242	1.2831544353168232e-10
1.2	-2.881710570190063	1.2843034442853499e-10
1.2	-2.877875958652884	1.27893989663221e-10
1.2	-2.874041347115705	1.273453337386972e-10
1.2	-2.870206735578526	1.2743898572251358e-10
1.2	-2.866372124041347	1.2818554568694616e-10
1.2	-2.862537512504168	1.2909117352843099e-10
1.2	-2.858702900966989	1.290526852087951e-10
1.2	-2.8548682894298096	1.293625279133449e-10
1.2	-2.8510336778926306	1.2902535693716084e-10
1.2	-2.8471990663554516	1.2868537649804838e-10
1.2	-2.8433644548182726	1.288e-10
1.2	-2.8395298432810936	1.2887937494316285e-10
1.2	-2.8356952317439146	1.286708529105661e-10
1.2	-2.8318606202067356	1.2961869766112514e-10
1.2	-2.8280260086695566	1.3053387694888194e-10
1.2	-2.8241913971323775	1.3077220588681077e-10
1.2	-2.820356785595198	1.2981892853173266e-10
1.2	-2.816522174058019	1.3017778653490558e-10
1.2	-2.81268756252084	1.3084319318560727e-10
1.2	-2.808852950983661	1.302229955439692e-10
1.2	-2.805018339446482	1.3007468435424422e-10
1.2	-2.801183727909303	1.3029189527822407e-10
1.2	-2.797349116372124	1.3058644396617054e-10
1.2	-2.793514504834945	1.307e-10
1.2	-2.789679893297766	1.317094462860169e-10
1.2	-2.7858452817605865	1.3120771873452767e-10
1.2	-2.7820106702234075	1.3134783816827834e-10
1.2	-2.7781760586862285	1.3162035830125196e-10
1.2	-2.7743414471490495	1.316310406499136e-10
1.2	-2.7705068356118705	1.3164077437577232e-10
1.2	-2.7666722240746915	1.32128450897774e-10
1.2	-2.7628376125375125	1.3289243788333483e-10
1.2	-2.7590030010003335	1.3257236351511108e-10
1.2	-2.7551683894631545	1.33066413314242e-10
1.2	-2.751333777925975	1.334e-10
1.2	-2.747499166388796	1.3384563137207362e-10
1.2	-2.743664554851617	1.3387410470156718e-10
1.2	-2.739829943314438	1.334167668792823e-10
1.2	-2.735995331777259	1.3394760440980327e-10
1.2	-2.73216072024008	1.3428949649883295e-10
1.2	-2.728326108702901	1.34e-10
1.2	-2.724491497165722	1.340589138908372e-10
1.2	-2.720656885628543	1.3438574209421155e-10
1.2	-2.7168222740913635	1.3467920812313786e-10
1.2	-2.7129876625541844	1.35101814330267e-10
1.2	-2.7091530510170054	1.3562793431143716e-10
1.2	-2.7053184394798264	1.357681893964655e-10
1.2	-2.7014838279426474	1.354385910245944e-10
1.2	-2.6976492164054684	1.3534853233906253e-10
1.2	-2.6938146048682894	1.3566341721750389e-10
1.2	-2.6899799933311104	1.3563636565723933e-10
1.2	-2.6861453817939314	1.3661983691533542e-10
1.2	-2.682310770256752	1.3680811179484074e-10
1.2	-2.678476158719573	1.374056097130417e-10
1.2	-2.674641547182394	1.3732783844614866e-10
1.2	-2.670806935645215	1.371e-10
1.2	-2.666972324108036	1.3719221931119898e-10
1.2	-2.663137712570857	1.3760771433615128e-10
1.2	-2.659303101033678	1.3778447260197845e-10
1.2	-2.655468489496499	1.3843586650095484e-10
1.2	-2.65163387795932	1.391038895318047e-10
1.2	-2.647799266422141	1.391312270756919e-10
1.2	-2.6439646548849614	1.393501775101505e-10
1.2	-2.6401300433477823	1.396802819987615e-10
1.2	-2.6362954318106033	1.401e-10
1.2	-2.6324608202734243	1.4015085937736824e-10
1.2	-2.6286262087362453	1.402556841527821e-10
1.2	-2.6247915971990663	1.395198700642149e-10
1.2	-2.6209569856618873	1.392e-10
1.2	-2.6171223741247083	1.3939860161720574e-10
1.2	-2.6132877625875293	1.3974635354642017e-10
1.2	-2.60945315105035	1.4057433791061667e-10
1.2	-2.605618539513171	1.4054186243899485e-10
1.2	-2.601783927975992	1.4054012274924975e-10
1.2	-2.5979493164388128	1.405689373935456e-10
1.2	-2.5941147049016338	1.4100686289369188e-10
1.2	-2.5902800933644547	1.411e-10
1.2	-2.5864454818272757	1.421e-10
1.2	-2.5826108702900967	1.4212909205029129e-10
1.2	-2.5787762587529177	1.42243143674154e-10
1.2	-2.5749416472157383	1.4200327988117246e-10
1.2	-2.5711070356785592	1.4208491020816467e-10
1.2	-2.5672724241413802	1.430209091202445e-10
1.2	-2.5634378126042012	1.433978556070414e-10
1.2	-2.559603201067022	1.4336041205654412e-10
1.2	-2.555768589529843	1.432747925779181e-10
1.2	-2.551933977992664	1.4365534066911198e-10
1.2	-2.548099366455485	1.439484464518476e-10
1.2	-2.544264754918306	1.4380802287631232e-10
1.2	-2.5404301433811267	1.4379524351254358e-10
1.2	-2.5365955318439477	1.449853900795215e-10
1.2	-2.5327609203067687	1.4496206917457332e-10
1.2	-2.5289263087695897	1.4397001424717324e-10
1.2	-2.5250916972324107	1.4414313006296219e-10
1.2	-2.5212570856952317	1.44485716072024e-10
1.2	-2.5174224741580526	1.4489735598140556e-10
1.2	-2.5135878626208736	1.4478448068548102e-10
1.2	-2.5097532510836946	1.4482314693133006e-10
1.2	-2.505918639546515	1.4519557164216033e-10
1.2	-2.502084028009336	1.456165674272377e-10
1.2	-2.498249416472157	1.4595941147049018e-10
1.2	-2.494414804934978	1.4580695787484716e-10
1.2	-2.490580193397799	1.4630657289803685e-10
1.2	-2.48674558186062	1.478e-10
1.2	-2.482910970323441	1.4743746040346783e-10
1.2	-2.479076358786262	1.4655024705204767e-10
1.2	-2.475241747249083	1.4679165055018342e-10
1.2	-2.4714071357119036	1.4810021926500764e-10
1.2	-2.4675725241747246	1.4779916739923408e-10
1.2	-2.4637379126375456	1.4797252720603854e-10
1.2	-2.4599033011003666	1.4946616649994442e-10
1.2	-2.4560686895631876	1.4994393915618934e-10
1.2	-2.4522340780260086	1.4951895944481494e-10
1.2	-2.4483994664888296	1.488028627189455e-10
1.2	-2.4445648549516505	1.5060008790809054e-10
1.2	-2.4407302434144715	1.511e-10
1.2	-2.4368956318772925	1.511227215523454e-10
1.2	-2.433061020340113	1.512e-10
1.2	-2.429226408802934	1.5020887550752196e-10
1.2	-2.425391797265755	1.497568695312231e-10
1.2	-2.421557185728576	1.4920159682857245e-10
1.2	-2.417722574191397	1.4907311730172684e-10
1.2	-2.413887962654218	1.4882378316581722e-10
1.2	-2.410053351117039	1.5054407167980712e-10
1.2	-2.40621873957986	1.5160624652662004e-10
1.2	-2.402384128042681	1.5175595198399456e-10
1.2	-2.3985495165055015	1.5336933095345524e-10
1.2	-2.3947149049683225	1.5091009669889958e-10
1.2	-2.3908802934311435	1.4954541699084888e-10
1.2	-2.3870456818939645	1.5079191224661092e-10
1.2	-2.3832110703567855	1.500069794693469e-10
1.2	-2.3793764588196065	1.510719401705331e-10
1.2	-2.3755418472824275	1.518427898188285e-10
1.2	-2.3717072357452484	1.5020361787262415e-10
1.2	-2.3678726242080694	1.5341887985650394e-10
1.2	-2.36403801267089	1.5561988281808232e-10
1.2	-2.360203401133711	1.555331777259085e-10
1.2	-2.356368789596532	1.5309503167722554e-10
1.2	-2.352534178059353	1.5146684931013033e-10
1.2	-2.348699566522174	1.5146901035977508e-10
1.2	-2.344864954984995	1.5190194694527805e-10
1.2	-2.341030343447816	1.521185970035989e-10
1.2	-2.337195731910637	1.525833571974972e-10
1.2	-2.333361120373458	1.549316889943705e-10
1.2	-2.3295265088362784	1.5761276258752924e-10
1.2	-2.3256918972990994	1.5561049761685235e-10
1.2	-2.3218572857619204	1.548204163292526e-10
1.2	-2.3180226742247414	1.5445701193327065e-10
1.2	-2.3141880626875624	1.539224804101368e-10
1.2	-2.3103534511503834	1.5388036156979852e-10
1.2	-2.3065188396132044	1.5552260944124228e-10
1.2	-2.3026842280760254	1.5893202734244766e-10
1.2	-2.2988496165388463	1.5755579334525657e-10
1.2	-2.295015005001667	1.5573426338191172e-10
1.2	-2.291180393464488	1.5795953499651438e-10
1.2	-2.287345781927309	1.6091807269089705e-10
1.2	-2.28351117039013	1.5893154273646745e-10
1.2	-2.279676558852951	1.5579287910785057e-10
1.2	-2.275841947315772	1.5594604178404306e-10
1.2	-2.272007335778593	1.5927315050962944e-10
1.2	-2.268172724241414	1.6243911910030614e-10
1.2	-2.264338112704235	1.6224531712591063e-10
1.2	-2.2605035011670553	1.6030794186297366e-10
1.2	-2.2566688896298763	1.5796689701164726e-10
1.2	-2.2528342780926973	1.612693510449431e-10
1.2	-2.2489996665555183	1.6438786868350055e-10
1.2	-2.2451650550183393	1.6319506502167356e-10
1.2	-2.2413304434811603	1.5937131043681232e-10
1.2	-2.2374958319439813	1.594209466218469e-10
1.2	-2.2336612204068023	1.5980439035233967e-10
1.2	-2.2298266088696233	1.5941225247125387e-10
1.2	-2.225991997332444	1.586098184243233e-10
1.2	-2.222157385795265	1.5969772797829187e-10
1.2	-2.2183227742580858	1.6309678811856217e-10
1.2	-2.2144881627209068	1.6531669292062887e-10
1.2	-2.2106535511837277	1.6494101277002237e-10
1.2	-2.2068189396465487	1.651151298051732e-10
1.2	-2.2029843281093697	1.6348010670223403e-10
1.2	-2.1991497165721907	1.6517385517394687e-10
1.2	-2.1953151050350117	1.6671127472598402e-10
1.2	-2.1914804934978322	1.6397755918639557e-10
1.2	-2.1876458819606532	1.6549509146727077e-10
1.2	-2.1838112704234742	1.6661971768367238e-10
1.2	-2.179976658886295	1.6757743057209552e-10
1.2	-2.176142047349116	1.675197899299769e-10
1.2	-2.172307435811937	1.699111311613674e-10
1.2	-2.168472824274758	1.6672253417805933e-10
1.2	-2.164638212737579	1.644878978707188e-10
1.2	-2.1608036012004	1.672367279289174e-10
1.2	-2.156968989663221	1.6723449483161065e-10
1.2	-2.1531343781260417	1.6631124946410714e-10
1.2	-2.1492997665888627	1.6739362120706954e-10
1.2	-2.1454651550516837	1.7131097133387917e-10
1.2	-2.1416305435145047	1.7226088425871684e-10
1.2	-2.1377959319773256	1.6966598113349593e-10
1.2	-2.1339613204401466	1.6612104034678208e-10
1.2	-2.1301267089029676	1.6786663649788022e-10
1.2	-2.1262920973657886	1.7117916638879644e-10
1.2	-2.1224574858286096	1.6831485066450725e-10
1.2	-2.11862287429143	1.6718118108334965e-10
1.2	-2.114788262754251	1.6766201209927123e-10
1.2	-2.110953651217072	1.6871544959430933e-10
1.2	-2.107119039679893	1.693613285236493e-10
1.2	-2.103284428142714	1.714477401558095e-10
1.2	-2.099449816605535	1.7061174313006293e-10
1.2	-2.095615205068356	1.6997687410955165e-10
1.2	-2.091780593531177	1.6960841290531186e-10
1.2	-2.087945981993998	1.7344620559794447e-10
1.2	-2.0841113704568186	1.735890539270664e-10
1.2	-2.0802767589196396	1.7144186850162158e-10
1.2	-2.0764421473824606	1.731965958349758e-10
1.2	-2.0726075358452816	1.7732917368852687e-10
1.2	-2.0687729243081026	1.790441055064333e-10
1.2	-2.0649383127709235	1.8008191357903617e-10
1.2	-2.0611037012337445	1.7709649342573655e-10
1.2	-2.0572690896965655	1.736948580561337e-10
1.2	-2.0534344781593865	1.7421310436812272e-10
1.2	-2.049599866622207	1.7480964730178873e-10
1.2	-2.045765255085028	1.7444070346681224e-10
1.2	-2.041930643547849	1.7484941344084393e-10
1.2	-2.03809603201067	1.7720432871563258e-10
1.2	-2.034261420473491	1.7632531854052347e-10
1.2	-2.030426808936312	1.7493729674597413e-10
1.2	-2.026592197399133	1.767393504905675e-10
1.2	-2.022757585861954	1.7605692806693134e-10
1.2	-2.018922974324775	1.7724344193162425e-10
1.2	-2.0150883627875955	1.7955920761465983e-10
1.2	-2.0112537512504165	1.8290496124970982e-10
1.2	-2.0074191397132375	1.806997979124353e-10
1.2	-2.0035845281760585	1.7869506109879775e-10
1.2	-1.9997499166388795	1.8033639394949837e-10
1.2	-1.9959153051017005	1.809410015459698e-10
1.2	-1.9920806935645214	1.792886432732479e-10
1.2	-1.9882460820273424	1.7863654968322775e-10
1.2	-1.9844114704901634	1.7896403114763745e-10
1.2	-1.980576858952984	1.7931565423768724e-10
1.2	-1.976742247415805	1.8165385324519943e-10
1.2	-1.972907635878626	1.830317960153387e-10
1.2	-1.969073024341447	1.8556526685365707e-10
1.2	-1.965238412804268	1.833707718664841e-10
1.2	-1.961403801267089	1.8459171796004074e-10
1.2	-1.95756918972991	1.8569486495498498e-10
1.2	-1.9537345781927309	1.8504535433379756e-10
1.2	-1.9498999666555519	1.84246867705902e-10
1.2	-1.9460653551183729	1.8428881391836492e-10
1.2	-1.9422307435811934	1.846102478603978e-10
1.2	-1.9383961320440144	1.849956263198845e-10
1.2	-1.9345615205068354	1.870977036790042e-10
1.2	-1.9307269089696564	1.869021818083505e-10
1.2	-1.9268922974324774	1.8709999191649733e-10
1.2	-1.9230576858952984	1.8577419892652392e-10
1.2	-1.9192230743581193	1.8785538512837613e-10
1.2	-1.9153884628209403	1.8602813318725296e-10
1.2	-1.9115538512837613	1.86082514373478e-10
1.2	-1.9077192397465819	1.8912912991199116e-10
1.2	-1.9038846282094029	1.9030273532037552e-10
1.2	-1.9000500166722238	1.883014828472234e-10
1.2	-1.8962154051350448	1.8595455353804795e-10
1.2	-1.8923807935978658	1.8566526215809315e-10
1.2	-1.8885461820606868	1.8696665555185061e-10
1.2	-1.8847115705235078	1.911940141663384e-10
1.2	-1.8808769589863288	1.9143850866955652e-10
1.2	-1.8770423474491498	1.8717716101445584e-10
1.2	-1.8732077359119703	1.8651177475825278e-10
1.2	-1.8693731243747913	1.881393565531947e-10
1.2	-1.8655385128376123	1.9082802110507442e-10
1.2	-1.8617039013004333	1.8809225470990312e-10
1.2	-1.8578692897632543	1.8902419594410278e-10
1.2	-1.8540346782260753	1.9180557155415444e-10
1.2	-1.8502000666888962	1.930666504996615e-10
1.2	-1.8463654551517172	1.923617084482706e-10
1.2	-1.8425308436145382	1.9014301924170806e-10
1.2	-1.8386962320773588	1.899156082330474e-10
1.2	-1.8348616205401798	1.9019020481574668e-10
1.2	-1.8310270090030007	1.8820663554518176e-10
1.2	-1.8271923974658217	1.8877618297008105e-10
1.2	-1.8233577859286427	1.9135637920973672e-10
1.2	-1.8195231743914637	1.9406921600129337e-10
1.2	-1.8156885628542847	1.927810555899585e-10
1.2	-1.8118539513171057	1.9307495727742578e-10
1.2	-1.8080193397799267	1.9578534865157074e-10
1.2	-1.8041847282427472	1.961709903301099e-10
1.2	-1.8003501167055682	1.9411828791415296e-10
1.2	-1.7965155051683892	1.9217291785433862e-10
1.2	-1.7926808936312102	1.930907947810561e-10
1.2	-1.7888462820940312	1.9164776925641868e-10
1.2	-1.7850116705568522	1.9110916678108388e-10
1.2	-1.7811770590196732	1.9511541180393463e-10
1.2	-1.7773424474824941	1.9459774871193623e-10
1.2	-1.7735078359453151	1.9408996808459964e-10
1.2	-1.7696732244081357	1.928388139183649e-10
1.2	-1.7658386128709567	1.928413366955652e-10
1.2	-1.7620040013337777	1.9496857047587312e-10
1.2	-1.7581693897965986	1.9839907241807876e-10
1.2	-1.7543347782594196	1.983498725065218e-10
1.2	-1.7505001667222406	1.9735020840280073e-10
1.2	-1.7466655551850616	1.9421542474942628e-10
1.2	-1.7428309436478822	1.9438192209903313e-10
1.2	-1.7389963321107036	1.9390480356197166e-10
1.2	-1.7351617205735241	1.965613724182575e-10
1.2	-1.7313271090363456	1.9541054240302325e-10
1.2	-1.7274924974991661	1.9710424181797966e-10
1.2	-1.7236578859619875	1.9621530914345188e-10
1.2	-1.719823274424808	1.9454884961653875e-10
1.2	-1.7159886628876286	1.9615318047192266e-10
1.2	-1.71215405135045	1.9791148716238747e-10
1.2	-1.7083194398132706	2.0060976487111873e-10
1.2	-1.704484828276092	2.0029162043913625e-10
1.2	-1.7006502167389126	1.9635457113155342e-10
1.2	-1.696815605201734	1.942543889629877e-10
1.2	-1.6929809936645546	1.9510529784437967e-10
1.2	-1.689146382127376	1.995793951519189e-10
1.2	-1.6853117705901965	1.989541918013074e-10
1.2	-1.681477159053017	1.967895955514578e-10
1.2	-1.6776425475158385	1.9384803318277807e-10
1.2	-1.673807935978659	1.9382282917835361e-10
1.2	-1.6699733244414805	1.9593738316812678e-10
1.2	-1.666138712904301	2.000696359570842e-10
1.2	-1.6623041013671225	1.984041013671225e-10
1.2	-1.658469489829943	1.985898299433143e-10
1.2	-1.6546348782927645	1.9787674780482369e-10
1.2	-1.650800266755585	1.9960296471372808e-10
1.2	-1.6469656552184055	1.9926051411076413e-10
1.2	-1.643131043681227	1.9627869592894595e-10
1.2	-1.6392964321440475	1.9531006396071433e-10
1.2	-1.635461820606869	1.9616567441672476e-10
1.2	-1.6316272090696895	2.0159919670193105e-10
1.2	-1.627792597532511	2.0216173168834062e-10
1.2	-1.6239579859953315	2.005e-10
1.2	-1.620123374458153	1.9927856993998016e-10
1.2	-1.6162887629209735	1.9709438146048675e-10
1.2	-1.612454151383794	2.0077984015505267e-10
1.2	-1.6086195398466154	2.01090281609021e-10
1.2	-1.604784928309436	1.9688638536077697e-10
1.2	-1.6009503167722574	1.9661794519741868e-10
1.2	-1.597115705235078	1.95028098254974e-10
1.2	-1.5932810936978994	1.9752627845645511e-10
1.2	-1.58944648216072	1.9570525326623993e-10
1.2	-1.5856118706235414	1.9349970382284303e-10
1.2	-1.581777259086362	1.9587619598689746e-10
1.2	-1.5779426475491825	1.9442990188648748e-10
1.2	-1.5741080360120039	1.9640286762254093e-10
1.2	-1.5702734244748244	2.0007326363689895e-10
1.2	-1.5664388129376459	2.0267574191397138e-10
1.2	-1.5626042014004664	2.0223077104132736e-10
1.2	-1.5587695898632878	2.010130599088586e-10
1.2	-1.5549349783261084	1.9793269574706664e-10
1.2	-1.5511003667889298	1.946248395298432e-10
1.2	-1.5472657552517504	1.975962797122853e-10
1.2	-1.5434311437145718	1.967396374549095e-10
1.2	-1.5395965321773923	1.9331215601278853e-10
1.2	-1.5357619206402129	1.972693857548484e-10
1.2	-1.5319273091030343	1.9536526721028224e-10
1.2	-1.5280926975658549	1.9661287095698538e-10
1.2	-1.5242580860286763	1.9451535158184042e-10
1.2	-1.5204234744914968	1.947255085028344e-10
1.2	-1.5165888629543183	1.9740035870542694e-10
1.2	-1.5127542514171388	1.9426082734648906e-10
1.2	-1.5089196398799603	1.9359302371623878e-10
1.2	-1.5050850283427808	1.9256118313947785e-10
1.2	-1.5012504168056013	1.9451545319028002e-10
1.2	-1.4974158052684228	1.9566251875625201e-10
1.2	-1.4935811937312433	1.9217385402977435e-10
1.2	-1.4897465821940648	1.964838925475158e-10
1.2	-1.4859119706568853	2.0233053089768713e-10
1.2	-1.4820773591197067	2.040608920145099e-10
1.2	-1.4782427475825273	2.0219331393292663e-10
1.2	-1.4744081360453487	1.961806386442543e-10
1.2	-1.4705735245081692	1.9632555851950672e-10
1.2	-1.4667389129709898	2.0054393229115636e-10
1.2	-1.4629043014338112	1.9499436377782503e-10
1.2	-1.4590696898966318	1.9276062020673656e-10
1.2	-1.4552350783594532	1.986376780766003e-10
1.2	-1.4514004668222737	1.964907251912255e-10
1.2	-1.4475658552850952	1.9954234845958731e-10
1.2	-1.4437312437479157	1.9775127885765807e-10
1.2	-1.4398966322107372	1.9142135358250774e-10
1.2	-1.4360620206735577	1.9184134711570519e-10
1.2	-1.4322274091363782	1.9054986760292705e-10
1.2	-1.4283927975991997	1.948559307648004e-10
1.2	-1.4245581860620202	1.9599983934038574e-10
1.2	-1.4207235745248417	1.9340322632796792e-10
1.2	-1.4168889629876622	1.9436753151951564e-10
1.2	-1.4130543514504836	1.9453221376822577e-10
1.2	-1.4092197399133042	1.9559379602724727e-10
1.2	-1.4053851283761256	1.9040849807078533e-10
1.2	-1.4015505168389462	1.9176301993137493e-10
1.2	-1.3977159053017667	1.8977077597294294e-10
1.2	-1.3938812937645881	1.9216352313516282e-10
1.2	-1.3900466822274087	1.976298733986603e-10
1.2	-1.3862120706902301	1.92e-10
1.2	-1.3823774591530507	1.9244627522899812e-10
1.2	-1.378542847615872	1.9566775484301196e-10
1.2	-1.3747082360786926	1.9548937931691476e-10
1.2	-1.370873624541514	1.931e-10
1.2	-1.3670390130043346	1.9276737662554183e-10
1.2	-1.3632044014671552	1.9570481042700558e-10
1.2	-1.3593697899299766	1.9562654319116475e-10
1.2	-1.3555351783927971	1.8937434340858697e-10
1.2	-1.3517005668556186	1.8822225371420105e-10
1.2	-1.3478659553184391	1.8667021090363422e-10
1.2	-1.3440313437812605	1.8481876989299466e-10
1.2	-1.340196732244081	1.8660233411137059e-10
1.2	-1.3363621207069025	1.872961174558186e-10
1.2	-1.332527509169723	1.9389864803419303e-10
1.2	-1.3286928976325436	1.8926237937898426e-10
1.2	-1.324858286095365	1.8976318296575062e-10
1.2	-1.3210236745581856	1.9064414700733502e-10
1.2	-1.317189063021007	1.855410792844927e-10
1.2	-1.3133544514838276	1.8472930500643058e-10
1.2	-1.309519839946649	1.830435105819587e-10
1.2	-1.3056852284094695	1.8311312265378795e-10
1.2	-1.301850616872291	1.8636201114657247e-10
1.2	-1.2980160053351115	1.870440049909108e-10
1.2	-1.294181393797932	1.8576012298217047e-10
1.2	-1.2903467822607535	1.8434862096889433e-10
1.2	-1.286512170723574	1.9061375752701853e-10
1.2	-1.2826775591863955	1.8728647124799164e-10
1.2	-1.278842947649216	1.8214289005426036e-10
1.2	-1.2750083361120375	1.8623206321298993e-10
1.2	-1.271173724574858	1.922033162569344e-10
1.2	-1.2673391130376794	1.8660507620187182e-10
1.2	-1.2635045015005	1.886954984995001e-10
1.2	-1.2596698899633205	1.868682914506846e-10
1.2	-1.255835278426142	1.8232264290116908e-10
1.2	-1.2520006668889625	1.8196513739874042e-10
1.2	-1.248166055351784	1.8521856940819363e-10
1.2	-1.2443314438146045	1.8317102857815295e-10
1.2	-1.240496832277426	1.8017815736558639e-10
1.2	-1.2366622207402465	1.821941404710659e-10
1.2	-1.2328276092030679	1.798300624017531e-10
1.2	-1.2289929976658884	1.781597091503619e-10
1.2	-1.225158386128709	1.7872301747641396e-10
1.2	-1.2213237745915304	1.8268720280497543e-10
1.2	-1.217489163054351	1.8515406751745558e-10
1.2	-1.2136545515171724	1.790945981993998e-10
1.2	-1.209819939979993	1.7705499437312432e-10
1.2	-1.2059853284428144	1.7739012023615713e-10
1.2	-1.202150716905635	1.7932622645048362e-10
1.2	-1.1983161053684563	1.7842996292881957e-10
1.2	-1.1944814938312769	1.8111969970382312e-10
1.2	-1.1906468822940974	1.8115049078859602e-10
1.2	-1.1868122707569189	1.7799181949538745e-10
1.2	-1.1829776592197394	1.8033407594198087e-10
1.2	-1.1791430476825608	1.790041963482776e-10
1.2	-1.1753084361453814	1.7514404934978305e-10
1.2	-1.1714738246082028	1.7831903664857975e-10
1.2	-1.1676392130710234	1.7963099991663843e-10
1.2	-1.1638046015338448	1.7401937788786745e-10
1.2	-1.1599699899966653	1.7262181636303006e-10
1.2	-1.1561353784594859	1.769297573938801e-10
1.2	-1.1523007669223073	1.7812470722564082e-10
1.2	-1.1484661553851279	1.7392095208206584e-10
1.2	-1.1446315438479493	1.7401627006982125e-10
1.2	-1.1407969323107698	1.7398098153930087e-10
1.2	-1.1369623207735913	1.722460709125264e-10
1.2	-1.1331277092364118	1.7003919149520418e-10
1.2	-1.1292930976992333	1.704371790596865e-10
1.2	-1.1254584861620538	1.7720211835317705e-10
1.2	-1.1216238746248743	1.8018595610301505e-10
1.2	-1.1177892630876958	1.7889463154384787e-10
1.2	-1.1139546515505163	1.750826317105691e-10
1.2	-1.1101200400133377	1.7049528470274406e-10
1.2	-1.1062854284761583	1.70775613439774e-10
1.2	-1.1024508169389797	1.6783216905635228e-10
1.2	-1.0986162054018003	1.6990923052782332e-10
1.2	-1.0947815938646217	1.7650613537845942e-10
1.2	-1.0909469823274422	1.7639609477668986e-10
1.2	-1.0871123707902637	1.7277809269756592e-10
1.2	-1.0832777592530842	1.7326112037345789e-10
1.2	-1.0794431477159048	1.712146291187965e-10
1.2	-1.0756085361787262	1.6657602846782266e-10
1.2	-1.0717739246415467	1.642657461578101e-10
1.2	-1.0679393131043682	1.6377762685601082e-10
1.2	-1.0641047015671887	1.6572838521931603e-10
1.2	-1.0602700900300102	1.7171138965513737e-10
1.2	-1.0564354784928307	1.7040028494346575e-10
1.2	-1.0526008669556521	1.7049644426930175e-10
1.2	-1.0487662554184727	1.719766157346567e-10
1.2	-1.0449316438812932	1.6469222312199262e-10
1.2	-1.0410970323441147	1.6390445148382804e-10
1.2	-1.0372624208069352	1.6534363121040278e-10
1.2	-1.0334278092697566	1.6117137483327776e-10
1.2	-1.0295931977325772	1.6125848321989695e-10
1.2	-1.0257585861953986	1.6664242366503076e-10
1.2	-1.0219239746582192	1.6297602534178083e-10
1.2	-1.0180893631210406	1.6673326765487463e-10
1.2	-1.0142547515838611	1.6818144836157488e-10
1.2	-1.0104201400466817	1.639696094776683e-10
1.2	-1.0065855285095031	1.6102228659553183e-10
1.2	-1.0027509169723237	1.6379090019253778e-10
1.2	-0.9989163054351451	1.655055969636939e-10
1.2	-0.9950816938979656	1.5893725787383694e-10
1.2	-0.9912470823607871	1.61448106944739e-10
1.2	-0.9874124708236076	1.6421819596431147e-10
1.2	-0.983577859286429	1.6331656006547653e-10
1.2	-0.9797432477492496	1.5682433360139626e-10
1.2	-0.9759086362120701	1.5812818194300108e-10
1.2	-0.9720740246748916	1.588818902597162e-10
1.2	-0.9682394131377121	1.5903635211737273e-10
1.2	-0.9644048016005335	1.5956986773368902e-10
1.2	-0.9605701900633541	1.5736266374505771e-10
1.2	-0.9567355785261755	1.5472376506454543e-10
1.2	-0.9529009669889961	1.5177168518538415e-10
1.2	-0.9490663554518175	1.5601331164442216e-10
1.2	-0.945231743914638	1.5347501102518027e-10
1.2	-0.9413971323774586	1.5084211975420364e-10
1.2	-0.93756252084028	1.5246966160437326e-10
1.2	-0.9337279093031006	1.5568653995776367e-10
1.2	-0.929893297765922	1.5319329776592205e-10
1.2	-0.9260586862287425	1.5033538783761232e-10
1.2	-0.922224074691564	1.526e-10
1.2	-0.9183894631543845	1.5241498883466197e-10
1.2	-0.914554851617206	1.507579791302985e-10
1.2	-0.9107202400800265	1.49915359958696e-10
1.2	-0.906885628542847	1.5341112084980772e-10
1.2	-0.9030510170056685	1.51797819273091e-10
1.2	-0.899216405468489	1.507032810936978e-10
1.2	-0.8953817939313105	1.5595565605201733e-10
1.2	-0.891547182394131	1.5343351313182838e-10
1.2	-0.8877125708569524	1.529576444673478e-10
1.2	-0.883877959319773	1.4844267179969038e-10
1.2	-0.8800433477825944	1.4615767983267154e-10
1.2	-0.876208736245415	1.4740511988844775e-10
1.2	-0.8723741247082355	1.5350353867955904e-10
1.2	-0.8685395131710569	1.4847061103701228e-10
1.2	-0.8647049016338775	1.4653265027736555e-10
1.2	-0.8608702900966989	1.457543066736531e-10
1.2	-0.8570356785595195	1.4343731566436113e-10
1.2	-0.8532010670223409	1.471843423998474e-10
1.2	-0.8493664554851614	1.483018986721063e-10
1.2	-0.8455318439479829	1.4821205068356102e-10
1.2	-0.8416972324108034	1.51455731480386e-10
1.2	-0.837862620873624	1.5204595943745952e-10
1.2	-0.8340280093364454	1.5117382157688924e-10
1.2	-0.8301933977992659	1.4510174704699448e-10
1.2	-0.8263587862620874	1.446727794979279e-10
1.2	-0.8225241747249079	1.4432824961261653e-10
1.2	-0.8186895631877293	1.463996544302648e-10
1.2	-0.8148549516505499	1.4225088564875143e-10
1.2	-0.8110203401133713	1.455593197732574e-10
1.2	-0.8071857285761919	1.4968258169389806e-10
1.2	-0.8033511170390124	1.490837056796708e-10
1.2	-0.7995165055018338	1.4299140925763132e-10
1.2	-0.7956818939646544	1.424041781603966e-10
1.2	-0.7918472824274758	1.4054192770139066e-10
1.2	-0.7880126708902964	1.4108322976345673e-10
1.2	-0.7841780593531178	1.4474411167358807e-10
1.2	-0.7803434478159383	1.472058524269996e-10
1.2	-0.7765088362787598	1.478260467774972e-10
1.2	-0.7726742247415803	1.4824520193599857e-10
1.2	-0.7688396132044009	1.449947447128844e-10
1.2	-0.7650050016672223	1.4502212252569032e-10
1.2	-0.7611703901300428	1.4276427828884116e-10
1.2	-0.7573357785928643	1.395864318409167e-10
1.2	-0.7535011670556848	1.376095152929763e-10
1.2	-0.7496665555185063	1.381029902124237e-10
1.2	-0.7458319439813268	1.4016805601867325e-10
1.2	-0.7419973324441482	1.429457778855578e-10
1.2	-0.7381627209069688	1.4456876534602462e-10
1.2	-0.7343281093697893	1.4614422585306222e-10
1.2	-0.7304934978326107	1.44649116372124e-10
1.2	-0.7266588862954313	1.383088504248881e-10
1.2	-0.7228242747582527	1.3507116816716682e-10
1.2	-0.7189896632210733	1.3587972051289863e-10
1.2	-0.7151550516838947	1.4023566384873382e-10
1.2	-0.7113204401467152	1.393207735911965e-10
1.2	-0.7074858286095367	1.355524467751878e-10
1.2	-0.7036512170723572	1.3454567583133767e-10
1.2	-0.6998166055351778	1.3459742830943678e-10
1.2	-0.6959819939979992	1.3675335700135349e-10
1.2	-0.6921473824608197	1.3808246082027324e-10
1.2	-0.6883127709236412	1.3723752462942192e-10
1.2	-0.6844781593864617	1.3607565855285076e-10
1.2	-0.6806435478492832	1.3396335653551186e-10
1.2	-0.6768089363121037	1.3330105133083573e-10
1.2	-0.6729743247749251	1.3313990705235078e-10
1.2	-0.6691397132377457	1.334e-10
1.2	-0.6653051017005662	1.3531533844614947e-10
1.2	-0.6614704901633877	1.3843948963379956e-10
1.2	-0.6576358786262082	1.3560630994645198e-10
1.2	-0.6538012670890296	1.3590565605201733e-10
1.2	-0.6499666555518502	1.3634443703456678e-10
1.2	-0.6461320440146716	1.340207432780624e-10
1.2	-0.6422974324774922	1.3400785009144484e-10
1.2	-0.6384628209403136	1.3534432790728222e-10
1.2	-0.6346282094031341	1.3665530891249476e-10
1.2	-0.6307935978659547	1.3476274799933253e-10
1.2	-0.6269589863287761	1.3624229534844965e-10
1.2	-0.6231243747915967	1.3876295431810542e-10
1.2	-0.6192897632544181	1.3483214404801593e-10
1.2	-0.6154551517172386	1.3509313104368183e-10
1.2	-0.6116205401800601	1.364414249194176e-10
1.2	-0.6077859286428806	1.331214394697219e-10
1.2	-0.603951317105702	1.3279533480857254e-10
1.2	-0.6001167055685226	1.3568528725261367e-10
1.2	-0.5962820940313431	1.3603310800569876e-10
1.2	-0.5924474824941646	1.3396591780593514e-10
1.2	-0.5886128709569851	1.3138613851676034e-10
1.2	-0.5847782594198065	1.3336413179393134e-10
1.2	-0.5809436478826271	1.3427850165741524e-10
1.2	-0.5771090363454485	1.313859724670128e-10
1.2	-0.5732744248082691	1.320004880414687e-10
1.2	-0.5694398132710905	1.337702577626886e-10
1.2	-0.565605201733911	1.323526008669555e-10
1.2	-0.5617705901967325	1.3174117635171317e-10
1.2	-0.557935978659553	1.3214715410187236e-10
1.2	-0.5541013671223736	1.362328776258755e-10
1.2	-0.550266755585195	1.368157542710315e-10
1.2	-0.5464321440480155	1.3379394040437684e-10
1.2	-0.542597532510837	1.3131728454939524e-10
1.2	-0.5387629209736575	1.3063524002950478e-10
1.2	-0.534928309436479	1.3130721220799087e-10
1.2	-0.5310936978992995	1.3074695706649685e-10
1.2	-0.5272590863621209	1.315e-10
1.2	-0.5234244748249415	1.3145135971249676e-10
1.2	-0.519589863287762	1.3126635949356854e-10
1.2	-0.5157552517505835	1.3129398561425237e-10
1.2	-0.511920640213404	1.3127629001333775e-10
1.2	-0.5080860286762254	1.3227634113331896e-10
1.2	-0.504251417139046	1.333621457152385e-10
1.2	-0.5004168056018674	1.327667320479376e-10
1.2	-0.49658219406468795	1.311514884271768e-10
1.2	-0.4927475825275094	1.3134260679485747e-10
1.2	-0.48891297099032993	1.3373542514171407e-10
1.2	-0.4850783594531505	1.3333917972657524e-10
1.2	-0.4812437479159719	1.347215920458335e-10
1.2	-0.47740913637879245	1.336888324679655e-10
1.2	-0.4735745248416139	1.3348298787767967e-10
1.2	-0.46973991330443443	1.3343373410184356e-10
1.2	-0.46590530176725586	1.3482454151383789e-10
1.2	-0.4620706902300764	1.344353451150382e-10
1.2	-0.45823607869289784	1.3391018420281508e-10
1.2	-0.4544014671557184	1.3539937121897784e-10
1.2	-0.45056685561853893	1.3366860670728652e-10
1.2	-0.44673224408136036	1.3451690765608735e-10
1.2	-0.4428976325441809	1.3358730485919537e-10
1.2	-0.43906302100700234	1.332e-10
1.2	-0.4352284094698229	1.344143593318987e-10
1.2	-0.4313937979326443	1.351857881920236e-10
1.2	-0.42755918639546486	1.341810572274093e-10
1.2	-0.4237245748582863	1.357e-10
1.2	-0.41988996332110684	1.3522998777370228e-10
1.2	-0.4160553517839274	1.3406964139561655e-10
1.2	-0.4122207402467488	1.3354974183313628e-10
1.2	-0.40838612870956936	1.343864327324796e-10
1.2	-0.4045515171723908	1.345179979184981e-10
1.2	-0.40071690563521134	1.350034991461801e-10
1.2	-0.3968822940980328	1.3547162975893925e-10
1.2	-0.3930476825608533	1.3554836508002667e-10
1.2	-0.38921307102367475	1.3576905046780297e-10
1.2	-0.3853784594864953	1.36780498401428e-10
1.2	-0.38154384794931584	1.37e-10
1.2	-0.3777092364121373	1.364e-10
1.2	-0.3738746248749578	1.3647503410227656e-10
1.2	-0.37004001333777925	1.3702969373629594e-10
1.2	-0.3662054018005998	1.3733282957064115e-10
1.2	-0.3623707902634212	1.3741836341280425e-10
1.2	-0.35853617872624177	1.375e-10
1.2	-0.3547015671890632	1.3671193124981053e-10
1.2	-0.35086695565188375	1.3724895161132146e-10
1.2	-0.3470323441147043	1.37966728492831e-10
1.2	-0.3431977325775257	1.383503334444815e-10
1.2	-0.33936312104034627	1.3878854814349886e-10
1.2	-0.3355285095031677	1.3930179539013005e-10
1.2	-0.33169389796598825	1.394e-10
1.2	-0.3278592864288097	1.3993518918070732e-10
1.2	-0.3240246748916302	1.3960297942451411e-10
1.2	-0.32019006335445166	1.40195792145769e-10
1.2	-0.3163554518172722	1.402495060258181e-10
1.2	-0.31252084028009275	1.400720957490881e-10
1.2	-0.3086862287429142	1.4054148049349785e-10
1.2	-0.3048516172057347	1.411092739246416e-10
1.2	-0.30101700566855616	1.4134474253322537e-10
1.2	-0.2971823941313767	1.415e-10
1.2	-0.29334778259419814	1.4170026877646083e-10
1.2	-0.2895131710570187	1.4209880263118011e-10
1.2	-0.2856785595198401	1.4236008473412704e-10
1.2	-0.28184394798266066	1.4268691381975814e-10
1.2	-0.2780093364454812	1.4338816171046912e-10
1.2	-0.27417472490830264	1.4338411591742703e-10
1.2	-0.2703401133711232	1.4368587568405159e-10
1.2	-0.2665055018339446	1.4391840613537845e-10
1.2	-0.26267089029676516	1.4415327937595364e-10
1.2	-0.2588362787595866	1.442928400375883e-10
1.2	-0.25500166722240714	1.4492632348037585e-10
1.2	-0.25116705568522857	1.452e-10
1.2	-0.2473324441480491	1.451171178271545e-10
1.2	-0.24349783261086966	1.4536816143015424e-10
1.2	-0.2396632210736911	1.4552466345924831e-10
1.2	-0.23582860953651164	1.4619915069729137e-10
1.2	-0.23199399799933307	1.4661817664711765e-10
1.2	-0.2281593864621536	1.4678352481130066e-10
1.2	-0.22432477492497505	1.4633357785928643e-10
1.2	-0.2204901633877956	1.4683138188920126e-10
1.2	-0.21665555185061702	1.4746148160497945e-10
1.2	-0.21282094031343757	1.474188163731345e-10
1.2	-0.2089863287762581	1.4720523204704594e-10
1.2	-0.20515171723907955	1.476620706902301e-10
1.2	-0.2013171057019001	1.4840398718764846e-10
1.2	-0.19748249416472152	1.4873044151972226e-10
1.2	-0.19364788262754207	1.4921439333944653e-10
1.2	-0.1898132710903635	1.4931009345457493e-10
1.2	-0.18597865955318404	1.49449790555185e-10
1.2	-0.18214404801600548	1.491686974089402e-10
1.2	-0.17830943647882602	1.4979180186498952e-10
1.2	-0.17447482494164657	1.5006838750171628e-10
1.2	-0.170640213404468	1.5024917765381253e-10
1.2	-0.16680560186728854	1.5011910011670553e-10
1.2	-0.16297099033010998	1.50438168278315e-10
1.2	-0.15913637879293052	1.5077486809328595e-10
1.2	-0.15530176725575195	1.5033802889251374e-10
1.2	-0.1514671557185725	1.5079272181636317e-10
1.2	-0.14763254418139393	1.512968010170057e-10
1.2	-0.14379793264421448	1.5082639101922862e-10
1.2	-0.13996332110703502	1.5138973171237269e-10
1.2	-0.13612870956985645	1.5203375367546758e-10
1.2	-0.132294098032677	1.5221507169056346e-10
1.2	-0.12845948649549843	1.5214442314104702e-10
1.2	-0.12462487495831898	1.5294665879617545e-10
1.2	-0.12079026342114041	1.53749960087706e-10
1.2	-0.11695565188396095	1.539861923671527e-10
1.2	-0.11312104034678239	1.5401196358382087e-10
1.2	-0.10928642880960293	1.544386428809603e-10
1.2	-0.10545181727242436	1.538489253993756e-10
1.2	-0.10161720573524491	1.535166349567503e-10
1.2	-0.09778259419806545	1.5386134116777672e-10
1.2	-0.09394798266088689	1.5493573969100816e-10
1.2	-0.09011337112370743	1.5518917139046342e-10
1.2	-0.08627875958652886	1.545030186532766e-10
1.2	-0.08244414804934941	1.5326663246723263e-10
1.2	-0.07860953651217084	1.5433145088766956e-10
1.2	-0.07477492497499139	1.5559774773409326e-10
1.2	-0.07094031343781282	1.560958836853664e-10
1.2	-0.06710570190063336	1.558731270783955e-10
1.2	-0.06327109036345391	1.5597104691462818e-10
1.2	-0.05943647882627534	1.5660245839522265e-10
1.2	-0.055601867289095885	1.565120942274875e-10
1.2	-0.05176725575191732	1.5639078428441665e-10
1.2	-0.04793264421473786	1.5620716995755339e-10
1.2	-0.044098032677559296	1.5603654248385826e-10
1.2	-0.04026342114037984	1.5607295057948603e-10
1.2	-0.03642880960320127	1.5591377229909966e-10
1.2	-0.03259419806602182	1.568755036625112e-10
1.2	-0.028759586528842362	1.5733030379495874e-10
1.2	-0.024924974991663795	1.574875007355393e-10
1.2	-0.02109036345448434	1.577936473774086e-10
1.2	-0.017255751917305773	1.5765622070101798e-10
1.2	-0.013421140380126317	1.575e-10
1.2	-0.00958652884294775	1.5755039621050153e-10
1.2	-0.005751917305768295	1.5786851033677896e-10
1.2	-0.0019173057685897277	1.58168648135237e-10
1.2	0.0019173057685897277	1.584728023626923e-10
1.2	0.005751917305769183	1.581647612267152e-10
1.2	0.00958652884294775	1.58e-10
1.2	0.013421140380127206	1.5813828548910248e-10
1.2	0.017255751917305773	1.5889683120179847e-10
1.2	0.021090363454485228	1.5887172194653116e-10
1.2	0.024924974991663795	1.5914864594504475e-10
1.2	0.02875958652884325	1.595e-10
1.2	0.03259419806602182	1.592396757252418e-10
1.2	0.03642880960320127	1.579677975991997e-10
1.2	0.04026342114038073	1.575545394761217e-10
1.2	0.044098032677559296	1.5720035769498922e-10
1.2	0.04793264421473875	1.5633754079642697e-10
1.2	0.05176725575191732	1.5640791244140205e-10
1.2	0.055601867289096774	1.5671143518427702e-10
1.2	0.05943647882627534	1.5634189073125384e-10
1.2	0.0632710903634548	1.564836631818449e-10
1.2	0.06710570190063336	1.558823830165611e-10
1.2	0.07094031343781282	1.5586607960229168e-10
1.2	0.07477492497499227	1.5629118529705973e-10
1.2	0.07860953651217084	1.55947769048016e-10
1.2	0.0824441480493503	1.5604538539873643e-10
1.2	0.08627875958652886	1.5589980618539512e-10
1.2	0.09011337112370832	1.5613827835084813e-10
1.2	0.09394798266088689	1.565672910578036e-10
1.2	0.09778259419806634	1.568868238907919e-10
1.2	0.10161720573524491	1.5646897495243516e-10
1.2	0.10545181727242436	1.556890027858749e-10
1.2	0.10928642880960382	1.558661038527993e-10
1.2	0.11312104034678239	1.5533445087756524e-10
1.2	0.11695565188396184	1.5513071612105996e-10
1.2	0.12079026342114041	1.545768256085362e-10
1.2	0.12462487495831986	1.5430972916898222e-10
1.2	0.12845948649549843	1.5404383023507836e-10
1.2	0.1322940980326779	1.5347573774591525e-10
1.2	0.13612870956985645	1.5290387098729882e-10
1.2	0.1399633211070359	1.5242459558591601e-10
1.2	0.14379793264421536	1.523e-10
1.2	0.14763254418139393	1.523e-10
1.2	0.1514671557185734	1.515584403134379e-10
1.2	0.15530176725575195	1.522243720879933e-10
1.2	0.1591363787929314	1.5189172956642096e-10
1.2	0.16297099033010998	1.50790534622652e-10
1.2	0.16680560186728943	1.5067075299609676e-10
1.2	0.170640213404468	1.503449733244415e-10
1.2	0.17447482494164746	1.501777547470778e-10
1.2	0.1783094364788269	1.4907833415736273e-10
1.2	0.18214404801600548	1.4886729694211797e-10
1.2	0.18597865955318493	1.49e-10
1.2	0.1898132710903635	1.49e-10
1.2	0.19364788262754296	1.48427484837288e-10
1.2	0.19748249416472152	1.4772025962677213e-10
1.2	0.20131710570190098	1.478e-10
1.2	0.20515171723907955	1.4769676154677823e-10
1.2	0.208986328776259	1.474e-10
1.2	0.21282094031343846	1.4722536906241468e-10
1.2	0.21665555185061702	1.471e-10
1.2	0.22049016338779648	1.4666027009002993e-10
1.2	0.22432477492497505	1.4659621894166742e-10
1.2	0.2281593864621545	1.4651998140794408e-10
1.2	0.23199399799933307	1.4649145472733335e-10
1.2	0.23582860953651252	1.463e-10
1.2	0.2396632210736911	1.4597223923125894e-10
1.2	0.24349783261087055	1.4530948497984173e-10
1.2	0.24733244414805	1.453901437734147e-10
1.2	0.25116705568522857	1.4471112289955237e-10
1.2	0.255001667222408	1.4477348037581155e-10
1.2	0.2588362787595866	1.442824128876292e-10
1.2	0.26267089029676605	1.4353106654599147e-10
1.2	0.2665055018339446	1.4333013630806229e-10
1.2	0.27034011337112407	1.433e-10
1.2	0.27417472490830264	1.434e-10
1.2	0.2780093364454821	1.4327266588862948e-10
1.2	0.28184394798266155	1.4263364552890182e-10
1.2	0.2856785595198401	1.4260134003000999e-10
1.2	0.28951317105701957	1.4229880263118005e-10
1.2	0.29334778259419814	1.422e-10
1.2	0.2971823941313776	1.4162138288520408e-10
1.2	0.30101700566855616	1.4121191444767302e-10
1.2	0.3048516172057356	1.413484914326281e-10
1.2	0.3086862287429142	1.4158742522017142e-10
1.2	0.31252084028009364	1.4117613446906538e-10
1.2	0.3163554518172731	1.4042796184586771e-10
1.2	0.32019006335445166	1.4047588607967363e-10
1.2	0.3240246748916311	1.40106608085048e-10
1.2	0.3278592864288097	1.401600432467388e-10
1.2	0.33169389796598914	1.3981910636878953e-10
1.2	0.3355285095031677	1.391949689112057e-10
1.2	0.33936312104034716	1.3909664736730428e-10
1.2	0.3431977325775257	1.392e-10
1.2	0.3470323441147052	1.3860378126042013e-10
1.2	0.35086695565188464	1.387266831801077e-10
1.2	0.3547015671890632	1.3895009794931646e-10
1.2	0.35853617872624266	1.3914488058519507e-10
1.2	0.3623707902634212	1.3881172682560851e-10
1.2	0.3662054018006007	1.3819009063627263e-10
1.2	0.37004001333777925	1.3763714095174582e-10
1.2	0.3738746248749587	1.3651058332575506e-10
1.2	0.3777092364121373	1.3687193609991206e-10
1.2	0.38154384794931673	1.3760661553851285e-10
1.2	0.3853784594864962	1.3749449171229106e-10
1.2	0.38921307102367475	1.3713391225646642e-10
1.2	0.3930476825608542	1.3585403173606862e-10
1.2	0.3968822940980328	1.3588528676225408e-10
1.2	0.40071690563521223	1.356089363121042e-10
1.2	0.4045515171723908	1.3654402840162408e-10
1.2	0.40838612870957025	1.3601015130043336e-10
1.2	0.4122207402467488	1.3562246910586357e-10
1.2	0.4160553517839283	1.3607578702704828e-10
1.2	0.41988996332110684	1.3475324355430315e-10
1.2	0.4237245748582863	1.3467357942843692e-10
1.2	0.42755918639546575	1.3423820127542507e-10
1.2	0.4313937979326443	1.340380528803719e-10
1.2	0.4352284094698238	1.3389049582183953e-10
1.2	0.43906302100700234	1.341114583649095e-10
1.2	0.4428976325441818	1.3413044651247385e-10
1.2	0.44673224408136036	1.3597037699435162e-10
1.2	0.4505668556185398	1.3656168134476182e-10
1.2	0.4544014671557184	1.3525436761748867e-10
1.2	0.45823607869289784	1.3578912667858992e-10
1.2	0.4620706902300773	1.364351231362835e-10
1.2	0.46590530176725586	1.347526175391797e-10
1.2	0.4697399133044353	1.335617774552301e-10
1.2	0.4735745248416139	1.3375840071690564e-10
1.2	0.47740913637879334	1.3420453876782452e-10
1.2	0.4812437479159719	1.3466047240972214e-10
1.2	0.48507835945315136	1.3450096268648683e-10
1.2	0.48891297099032993	1.351313808306472e-10
1.2	0.4927475825275094	1.3611086195398467e-10
1.2	0.49658219406468884	1.3600356118706222e-10
1.2	0.5004168056018674	1.3609854800084883e-10
1.2	0.5042514171390469	1.357657219073021e-10
1.2	0.5080860286762254	1.3342622591368839e-10
1.2	0.5119206402134049	1.322804702577626e-10
1.2	0.5157552517505835	1.3304921640546849e-10
1.2	0.5195898632877629	1.3382396423807959e-10
1.2	0.5234244748249415	1.3514342053411752e-10
1.2	0.5272590863621209	1.3533489442717482e-10
1.2	0.5310936978993004	1.3464986346800245e-10
1.2	0.534928309436479	1.3480348136878964e-10
1.2	0.5387629209736584	1.3490112360685884e-10
1.2	0.542597532510837	1.374825793783113e-10
1.2	0.5464321440480164	1.3837399549849949e-10
1.2	0.550266755585195	1.3710826108702907e-10
1.2	0.5541013671223745	1.3380199098624247e-10
1.2	0.557935978659553	1.3468261515743334e-10
1.2	0.5617705901967325	1.344472314300845e-10
1.2	0.5656052017339119	1.33284525317963e-10
1.2	0.5694398132710905	1.3280359109602195e-10
1.2	0.57327442480827	1.3335835076338576e-10
1.2	0.5771090363454485	1.3369303689465115e-10
1.2	0.580943647882628	1.374776710516415e-10
1.2	0.5847782594198065	1.3974335349878527e-10
1.2	0.588612870956986	1.3978067840795387e-10
1.2	0.5924474824941646	1.3641312937645885e-10
1.2	0.596282094031344	1.3655933227742598e-10
1.2	0.6001167055685235	1.3952881263451494e-10
1.2	0.603951317105702	1.4073445731910637e-10
1.2	0.6077859286428815	1.3674050397751557e-10
1.2	0.6116205401800601	1.362076292097366e-10
1.2	0.6154551517172395	1.3714484828276046e-10
1.2	0.6192897632544181	1.3393740168291393e-10
1.2	0.6231243747915975	1.3332797795343545e-10
1.2	0.6269589863287761	1.339806994488358e-10
1.2	0.6307935978659556	1.373515723991333e-10
1.2	0.634628209403135	1.4094676068493474e-10
1.2	0.6384628209403136	1.3823834090530157e-10
1.2	0.642297432477493	1.3496593435907204e-10
1.2	0.6461320440146716	1.3458192838473038e-10
1.2	0.6499666555518511	1.3482856666507904e-10
1.2	0.6538012670890296	1.361347886076968e-10
1.2	0.6576358786262091	1.357562638526567e-10
1.2	0.6614704901633877	1.3905871654187748e-10
1.2	0.6653051017005671	1.420562773449734e-10
1.2	0.6691397132377466	1.4042915873918813e-10
1.2	0.6729743247749251	1.4168378348338325e-10
1.2	0.6768089363121046	1.4161477765315745e-10
1.2	0.6806435478492832	1.439068911859509e-10
1.2	0.6844781593864626	1.4467074176240569e-10
1.2	0.6883127709236412	1.4228476068599443e-10
1.2	0.6921473824608206	1.4145984911637157e-10
1.2	0.6959819939979992	1.3825605299805802e-10
1.2	0.6998166055351787	1.4193681126031935e-10
1.2	0.7036512170723581	1.4088293067385988e-10
1.2	0.7074858286095367	1.3705622854677038e-10
1.2	0.7113204401467161	1.4094909701083245e-10
1.2	0.7151550516838947	1.3890949166963702e-10
1.2	0.7189896632210742	1.391671380656296e-10
1.2	0.7228242747582527	1.4019691412288937e-10
1.2	0.7266588862954322	1.4188447866460529e-10
1.2	0.7304934978326107	1.3866647313810504e-10
1.2	0.7343281093697902	1.3943006835611885e-10
1.2	0.7381627209069697	1.3888244465326902e-10
1.2	0.7419973324441482	1.4208303070720535e-10
1.2	0.7458319439813277	1.4064636447443254e-10
1.2	0.7496665555185063	1.4025050168237898e-10
1.2	0.7535011670556857	1.3943287358412383e-10
1.2	0.7573357785928643	1.3916092815252144e-10
1.2	0.7611703901300437	1.3948821728454943e-10
1.2	0.7650050016672223	1.408010307357354e-10
1.2	0.7688396132044018	1.4255901057928384e-10
1.2	0.7726742247415812	1.4249553083351076e-10
1.2	0.7765088362787598	1.4421816683992706e-10
1.2	0.7803434478159392	1.4750702525842022e-10
1.2	0.7841780593531178	1.4343025518310006e-10
1.2	0.7880126708902973	1.4142575051899112e-10
1.2	0.7918472824274758	1.482124222359834e-10
1.2	0.7956818939646553	1.4778698531694384e-10
1.2	0.7995165055018338	1.436034550732597e-10
1.2	0.8033511170390133	1.4411161462422967e-10
1.2	0.8071857285761928	1.4748572857619273e-10
1.2	0.8110203401133713	1.475990744389542e-10
1.2	0.8148549516505508	1.462167770209128e-10
1.2	0.8186895631877293	1.5157327897177855e-10
1.2	0.8225241747249088	1.5162807299402785e-10
1.2	0.8263587862620874	1.4953530343447818e-10
1.2	0.8301933977992668	1.4693327472793922e-10
1.2	0.8340280093364454	1.4684230501076114e-10
1.2	0.8378626208736248	1.5269834454622083e-10
1.2	0.8416972324108043	1.4722389584406855e-10
1.2	0.8455318439479829	1.4499862883587462e-10
1.2	0.8493664554851623	1.4674690975423223e-10
1.2	0.8532010670223409	1.4679946648882953e-10
1.2	0.8570356785595203	1.4563278151540697e-10
1.2	0.8608702900966989	1.4708559519839945e-10
1.2	0.8647049016338784	1.471968552735979e-10
1.2	0.8685395131710569	1.5184959790518412e-10
1.2	0.8723741247082364	1.5181657709432566e-10
1.2	0.876208736245415	1.5009126375458505e-10
1.2	0.8800433477825944	1.5049853578643875e-10
1.2	0.8838779593197739	1.520314902947442e-10
1.2	0.8877125708569524	1.49001815310986e-10
1.2	0.8915471823941319	1.488933199955545e-10
1.2	0.8953817939313105	1.508875988966019e-10
1.2	0.8992164054684899	1.5036626451241307e-10
1.2	0.9030510170056685	1.5046233694059635e-10
1.2	0.9068856285428479	1.5323952079264545e-10
1.2	0.9107202400800265	1.5778654298907724e-10
1.2	0.914554851617206	1.5562814271423787e-10
1.2	0.9183894631543854	1.5396547770825583e-10
1.2	0.922224074691564	1.579593800083902e-10
1.2	0.9260586862287434	1.5848181012718479e-10
1.2	0.929893297765922	1.5335237604454008e-10
1.2	0.9337279093031015	1.5605614538179379e-10
1.2	0.93756252084028	1.5473587970183613e-10
1.2	0.9413971323774595	1.5358874134515422e-10
1.2	0.945231743914638	1.5520471395226957e-10
1.2	0.9490663554518175	1.5864175477847467e-10
1.2	0.952900966988997	1.6279536904458426e-10
1.2	0.9567355785261755	1.580939656653225e-10
1.2	0.960570190063355	1.5490096032010697e-10
1.2	0.9644048016005335	1.5641811571599135e-10
1.2	0.968239413137713	1.5558832159739515e-10
1.2	0.9720740246748916	1.5541357725302374e-10
1.2	0.975908636212071	1.5776265825982428e-10
1.2	0.9797432477492496	1.603500392022565e-10
1.2	0.983577859286429	1.603336576838744e-10
1.2	0.9874124708236085	1.6166327967908444e-10
1.2	0.9912470823607871	1.6037165329619697e-10
1.2	0.9950816938979665	1.6271741186456066e-10
1.2	0.9989163054351451	1.6017158823055957e-10
1.2	1.0027509169723245	1.58633634740992e-10
1.2	1.0065855285095031	1.626508401790496e-10
1.2	1.0104201400466826	1.603180565935775e-10
1.2	1.0142547515838611	1.6337737579193054e-10
1.2	1.0180893631210406	1.6521295431810616e-10
1.2	1.02192397465822	1.6677747630162457e-10
1.2	1.0257585861953986	1.663207069023007e-10
1.2	1.029593197732578	1.6904614871623943e-10
1.2	1.0334278092697566	1.6859241565370276e-10
1.2	1.037262420806936	1.6751252639768796e-10
1.2	1.0410970323441147	1.669226565717984e-10
1.2	1.0449316438812941	1.6602049224741547e-10
1.2	1.0487662554184727	1.6379029284271232e-10
1.2	1.0526008669556521	1.6808976521585684e-10
1.2	1.0564354784928316	1.687411303767921e-10
1.2	1.0602700900300102	1.6835267816544905e-10
1.2	1.0641047015671896	1.6743154687926335e-10
1.2	1.0679393131043682	1.6937531803530468e-10
1.2	1.0717739246415476	1.722964884128051e-10
1.2	1.0756085361787262	1.729798609060163e-10
1.2	1.0794431477159057	1.7558738954651582e-10
1.2	1.0832777592530842	1.7699364550088123e-10
1.2	1.0871123707902637	1.6958447361241623e-10
1.2	1.0909469823274431	1.6917281802267404e-10
1.2	1.0947815938646217	1.6890765911869617e-10
1.2	1.0986162054018012	1.6889705356330886e-10
1.2	1.1024508169389797	1.7070059413743984e-10
1.2	1.1062854284761592	1.725902367455818e-10
1.2	1.1101200400133377	1.7202180120646275e-10
1.2	1.1139546515505172	1.7038631766144255e-10
1.2	1.1177892630876958	1.7118985958282376e-10
1.2	1.1216238746248752	1.767691720769674e-10
1.2	1.1254584861620547	1.7736539076243744e-10
1.2	1.1292930976992333	1.7204791146598383e-10
1.2	1.1331277092364127	1.7390440376677283e-10
1.2	1.1369623207735913	1.7480391842325832e-10
1.2	1.1407969323107707	1.776494358334502e-10
1.2	1.1446315438479493	1.8055596587751467e-10
1.2	1.1484661553851288	1.773646121623867e-10
1.2	1.1523007669223073	1.7651285949483154e-10
1.2	1.1561353784594868	1.7591477063783157e-10
1.2	1.1599699899966662	1.81601336000889e-10
1.2	1.1638046015338448	1.8076615538512836e-10
1.2	1.1676392130710243	1.787644783555295e-10
1.2	1.1714738246082028	1.7509400103064654e-10
1.2	1.1753084361453823	1.746838633079715e-10
1.2	1.1791430476825608	1.803114102550312e-10
1.2	1.1829776592197403	1.7875313252565658e-10
1.2	1.1868122707569189	1.7891455657632992e-10
1.2	1.1906468822940983	1.8561429238317554e-10
1.2	1.1944814938312778	1.8389833092512194e-10
1.2	1.1983161053684563	1.77781233974543e-10
1.2	1.2021507169056358	1.767e-10
1.2	1.2059853284428144	1.7689344733958939e-10
1.2	1.2098199399799938	1.8274259077350185e-10
1.2	1.2136545515171724	1.8644847171279334e-10
1.2	1.2174891630543518	1.8282373518445565e-10
1.2	1.2213237745915304	1.879106136388896e-10
1.2	1.2251583861287099	1.909866369597948e-10
1.2	1.2289929976658893	1.8300531415233652e-10
1.2	1.2328276092030679	1.8352394636596054e-10
1.2	1.2366622207402473	1.844170390130036e-10
1.2	1.240496832277426	1.8072768177627835e-10
1.2	1.2443314438146054	1.8060702519887598e-10
1.2	1.248166055351784	1.824888726349643e-10
1.2	1.2520006668889634	1.8575061131488313e-10
1.2	1.255835278426142	1.8545135449190137e-10
1.2	1.2596698899633214	1.824109114802973e-10
1.2	1.2635045015005009	1.8709409500136608e-10
1.2	1.2673391130376794	1.9193477522810643e-10
1.2	1.2711737245748589	1.8932627542514117e-10
1.2	1.2750083361120375	1.8455514779436287e-10
1.2	1.278842947649217	1.849908514959529e-10
1.2	1.2826775591863955	1.857978528196267e-10
1.2	1.286512170723575	1.917675749059214e-10
1.2	1.2903467822607535	1.8837493018506205e-10
1.2	1.294181393797933	1.8394384500715904e-10
1.2	1.2980160053351124	1.910539523275452e-10
1.2	1.301850616872291	1.9110813408391018e-10
1.2	1.3056852284094704	1.8909868810436927e-10
1.2	1.309519839946649	1.9500915193953556e-10
1.2	1.3133544514838285	1.9770178059353137e-10
1.2	1.317189063021007	1.906985783139832e-10
1.2	1.3210236745581865	1.8703923391130346e-10
1.2	1.324858286095365	1.8510194966949765e-10
1.2	1.3286928976325445	1.862323696134007e-10
1.2	1.332527509169724	1.8623624541513806e-10
1.2	1.3363621207069025	1.8946002589098368e-10
1.2	1.340196732244082	1.9251096823941342e-10
1.2	1.3440313437812605	1.9186052592243399e-10
1.2	1.34786595531844	1.965476864837294e-10
1.2	1.3517005668556186	1.9232037042650576e-10
1.2	1.355535178392798	1.9243208847393646e-10
1.2	1.3593697899299766	1.9595281760586854e-10
1.2	1.363204401467156	1.9526782968060043e-10
1.2	1.3670390130043355	1.935390130043355e-10
1.2	1.370873624541514	1.957093756742441e-10
1.2	1.3747082360786935	1.912298392393421e-10
1.2	1.378542847615872	1.923411137045683e-10
1.2	1.3823774591530515	1.9363494678406298e-10
1.2	1.3862120706902301	1.9788359453151055e-10
1.2	1.3900466822274096	2.0120079438244142e-10
1.2	1.3938812937645881	2.0223013161249828e-10
1.2	1.3977159053017676	1.9963757330874939e-10
1.2	1.4015505168389462	1.9569542555851948e-10
1.2	1.4053851283761256	1.9767642547515856e-10
1.2	1.409219739913305	1.9689353825012323e-10
1.2	1.4130543514504836	1.9987055786272212e-10
1.2	1.416888962987663	1.9621292907159472e-10
1.2	1.4207235745248417	1.9463031010336792e-10
1.2	1.4245581860620211	1.987621613454487e-10
1.2	1.4283927975991997	2.0154300943451734e-10
1.2	1.4322274091363791	2.040759919973326e-10
1.2	1.4360620206735577	2.0327766674913155e-10
1.2	1.4398966322107372	2.033767579669414e-10
1.2	1.4437312437479166	1.9716129677634415e-10
1.2	1.4475658552850952	1.9353769923307764e-10
1.2	1.4514004668222746	1.9480732952651013e-10
1.2	1.4552350783594532	1.9878952883284326e-10
1.2	1.4590696898966327	2.0074517263330246e-10
1.2	1.4629043014338112	1.9643560615443256e-10
1.2	1.4667389129709907	1.9642252179297828e-10
1.2	1.4705735245081692	1.9497836533746522e-10
1.2	1.4744081360453487	2.014067168222745e-10
1.2	1.4782427475825282	2.0216208736245312e-10
1.2	1.4820773591197067	1.999328299909493e-10
1.2	1.4859119706568862	1.9998875483747055e-10
1.2	1.4897465821940648	1.9678746837181023e-10
1.2	1.4935811937312442	1.9577072774258064e-10
1.2	1.4974158052684228	1.9660590000588422e-10
1.2	1.5012504168056022	2.0263869976861045e-10
1.2	1.5050850283427808	2.011832903897261e-10
1.2	1.5089196398799603	1.9597106486475862e-10
1.2	1.5127542514171397	1.9913965160103877e-10
1.2	1.5165888629543183	1.9856570229292108e-10
1.2	1.5204234744914977	1.9906945547505804e-10
1.2	1.5242580860286763	1.992342932492649e-10
1.2	1.5280926975658558	2.0254303858862122e-10
1.2	1.5319273091030343	2.0093713688876688e-10
1.2	1.5357619206402138	2.010879822685998e-10
1.2	1.5395965321773923	2.0656184990956574e-10
1.2	1.5434311437145718	2.0528465650166164e-10
1.2	1.5472657552517513	1.98646652805836e-10
1.2	1.5511003667889298	1.9743655258823656e-10
1.2	1.5549349783261093	1.978206762614565e-10
1.2	1.5587695898632878	2.012201930055116e-10
1.2	1.5626042014004673	1.9941678059353096e-10
1.2	1.5664388129376459	1.9816356432536336e-10
1.2	1.5702734244748253	1.9901277698626832e-10
1.2	1.5741080360120039	2.0137202400800261e-10
1.2	1.5779426475491833	1.9849537750678758e-10
1.2	1.5817772590863628	1.972115069606535e-10
1.2	1.5856118706235414	1.970120231996526e-10
1.2	1.5894464821607208	2.0121509105185727e-10
1.2	1.5932810936978994	2.0611804475365665e-10
1.2	1.5971157052350788	2.0154807663160295e-10
1.2	1.6009503167722574	1.9690914850404682e-10
1.2	1.6047849283094369	1.9797857770772102e-10
1.2	1.6086195398466154	1.9938578920246146e-10
1.2	1.6124541513837949	1.9760913637879288e-10
1.2	1.6162887629209743	1.9775489084596832e-10
1.2	1.620123374458153	2.0211274970444698e-10
1.2	1.6239579859953324	2.0408599533177745e-10
1.2	1.627792597532511	2.054058219406469e-10
1.2	1.6316272090696904	2.039980498875962e-10
1.2	1.635461820606869	1.992017623521566e-10
1.2	1.6392964321440484	1.997804106130617e-10
1.2	1.643131043681227	1.9983270122298832e-10
1.2	1.6469656552184064	2.046e-10
1.2	1.6508002667555859	2.032662220740234e-10
1.2	1.6546348782927645	1.9847182197987554e-10
1.2	1.658469489829944	2.0079491209713693e-10
1.2	1.6623041013671225	2.04727095518326e-10
1.2	1.666138712904302	2.0161504946093086e-10
1.2	1.6699733244414805	1.964e-10
1.2	1.67380793597866	1.9675529907818768e-10
1.2	1.6776425475158385	1.9868452817605873e-10
1.2	1.681477159053018	1.9805246900481983e-10
1.2	1.6853117705901974	1.9680974420044737e-10
1.2	1.689146382127376	1.961497871839633e-10
1.2	1.6929809936645555	1.9647099942405048e-10
1.2	1.696815605201734	2.0094773207230693e-10
1.2	1.7006502167389135	1.994497832610865e-10
1.2	1.704484828276092	1.9752618507244352e-10
1.2	1.7083194398132715	2.0133237460105813e-10
1.2	1.71215405135045	2.0197520055704848e-10
1.2	1.7159886628876295	1.9758710924474774e-10
1.2	1.719823274424809	1.9748646019261335e-10
1.2	1.7236578859619875	1.9798223574524845e-10
1.2	1.727492497499167	1.976537512504165e-10
1.2	1.7313271090363456	1.9895747058543328e-10
1.2	1.735161720573525	1.9900392777984777e-10
1.2	1.7389963321107036	1.9641479243081027e-10
1.2	1.742830943647883	1.9678578251574066e-10
1.2	1.7466655551850616	1.9581659947255147e-10
1.2	1.750500166722241	1.958472500637471e-10
1.2	1.7543347782594205	1.998105941563861e-10
1.2	1.758169389796599	2.013e-10
1.2	1.7620040013337785	1.9909058705843066e-10
1.2	1.7658386128709571	1.985518811032249e-10
1.2	1.7696732244081366	2.0015917210498687e-10
1.2	1.7735078359453151	1.9620487474319393e-10
1.2	1.7773424474824946	1.9585767827371052e-10
1.2	1.7811770590196732	1.951573181256498e-10
1.2	1.7850116705568526	1.9267972980240714e-10
1.2	1.788846282094032	1.919648168437097e-10
1.2	1.7926808936312106	1.9252777020911728e-10
1.2	1.79651550516839	1.918629278386915e-10
1.2	1.8003501167055687	1.924090696898966e-10
1.2	1.8041847282427481	1.919094441004144e-10
1.2	1.8080193397799267	1.9270321871996547e-10
1.2	1.8118539513171061	1.9681702610547664e-10
1.2	1.8156885628542847	1.9295829943314453e-10
1.2	1.8195231743914642	1.921846710808367e-10
1.2	1.8233577859286436	1.934002540062367e-10
1.2	1.8271923974658222	1.9079076025341779e-10
1.2	1.8310270090030016	1.8961045483629645e-10
1.2	1.8348616205401802	1.8966208958541739e-10
1.2	1.8386962320773597	1.8974894156638064e-10
1.2	1.8425308436145382	1.9117306160877153e-10
1.2	1.8463654551517177	1.901465905301765e-10
1.2	1.8502000666888962	1.8835881568365927e-10
1.2	1.8540346782260757	1.885458213343843e-10
1.2	1.8578692897632543	1.9156370608384601e-10
1.2	1.8617039013004337	1.8995751917305746e-10
1.2	1.8655385128376132	1.885134503167721e-10
1.2	1.8693731243747918	1.9400352238625003e-10
1.2	1.8732077359119712	1.9499484272535257e-10
1.2	1.8770423474491498	1.9178796461565609e-10
1.2	1.8808769589863292	1.888037143694361e-10
1.2	1.8847115705235078	1.8980771368233855e-10
1.2	1.8885461820606873	1.89685774045894e-10
1.2	1.8923807935978658	1.8611063491752151e-10
1.2	1.8962154051350453	1.8626270271908815e-10
1.2	1.9000500166722247	1.858909060595955e-10
1.2	1.9038846282094033	1.8519370396192666e-10
1.2	1.9077192397465828	1.8437782594198053e-10
1.2	1.9115538512837613	1.8908602362403656e-10
[truncated: 31,001 more rows]
