# Supplementary material for: Long-range crossed Andreev reflection in a topological insulator nanowire proximitized by a superconductor
Source: Nat Phys. 2025 Mar 11;21(5):708–15. doi: 10.1038/s41567-025-02806-y (PMC12084150; doi:10.1038/s41567-025-02806-y)
Supplement: Supplementary file 2 — Source data for Supplementary Figs. 2–5 and 7. [file 41567_2025_2806_MOESM2_ESM.zip › SupplementaryData/Figure_S3b_plot_dim=1_.txt]

T	\Delta G/G_{0}
1.2	0.05382749923061039
1.7	0.031699620755549905
2.0	0.023906137404408154
2.5	0.01788468012433535
3.0	0.012496860954527131
4.0	0.0071698565105606845
5.0	0.0051236633411723825
5.4	0.0067004481643184
7.0	0.0067004481643184
9.0	0.0025127431438706814
10.0	0.0025127431438706814
