# Supplementary material for: Long-range crossed Andreev reflection in a topological insulator nanowire proximitized by a superconductor
Source: Nat Phys. 2025 Mar 11;21(5):708–15. doi: 10.1038/s41567-025-02806-y (PMC12084150; doi:10.1038/s41567-025-02806-y)
Supplement: Supplementary file 2 — Source data for Supplementary Figs. 2–5 and 7. [file 41567_2025_2806_MOESM2_ESM.zip › SupplementaryData/Figure_S3c_1_plot_dim=2_.txt]

B_{//}	V_{g}	\Delta G_{LL}/G_{0}
0.0	-6.49499999999998	0.006237860599622946
0.0	-6.48999999999998	0.006179497509665177
0.0	-6.48499999999998	0.007347680695736547
0.0	-6.47999999999998	0.006621318350272409
0.0	-6.47499999999998	0.007664951146442112
0.0	-6.46999999999998	0.006943804840775891
0.0	-6.46499999999998	0.007333780567821746
0.0	-6.45999999999998	0.006415749747245236
0.0	-6.45499999999998	0.006894485934894223
0.0	-6.44999999999998	0.006705459397684466
0.0	-6.44499999999998	0.006654510231379918
0.0	-6.43999999999998	0.006926833745602712
0.0	-6.43499999999998	0.00656927367866017
0.0	-6.42999999999998	0.0069206099967756285
0.0	-6.42499999999998	0.00623485651965594
0.0	-6.41999999999998	0.007035879628568886
0.0	-6.41499999999998	0.005786640294889123
0.0	-6.40999999999998	0.006162484405077495
0.0	-6.40499999999998	0.004926658277438434
0.0	-6.39999999999998	0.0056323799481117764
0.0	-6.39499999999998	0.00464752631821419
0.0	-6.38999999999998	0.005192592327585399
0.0	-6.38499999999998	0.004496306910149517
0.0	-6.37999999999998	0.004242949938534579
0.0	-6.37499999999998	0.004316609034610286
0.0	-6.36999999999998	0.004010971902347116
0.0	-6.36499999999998	0.005200256376236556
0.0	-6.35999999999998	0.004539461663361666
0.0	-6.35499999999998	0.005627590056250076
0.0	-6.34999999999998	0.0052527992082277986
0.0	-6.34499999999998	0.006596009634268152
0.0	-6.33999999999998	0.005433750652548308
0.0	-6.33499999999998	0.006275656236564953
0.0	-6.32999999999998	0.005719386572561491
0.0	-6.32499999999998	0.0066427962358655
0.0	-6.31999999999998	0.0054527281226769975
0.0	-6.31499999999998	0.004975317320844608
0.0	-6.30999999999998	0.0016003907101019288
0.0	-6.30499999999998	0.0006175154948079298
0.0	-6.29999999999998	0.0006110831024360164
0.0	-6.29499999999998	0.0002071205186713887
0.0	-6.28999999999998	0.0005033360031302392
0.0	-6.28499999999998	-0.00027318815697097154
0.0	-6.27999999999998	0.0008907756735921923
0.0	-6.27499999999998	0.0018283955712809496
0.0	-6.26999999999998	0.002736680211454179
0.0	-6.26499999999998	0.0016385737341215179
0.0	-6.25999999999998	0.002189973376455323
0.0	-6.25499999999998	0.0022362580447495284
0.0	-6.24999999999998	0.003758721658771391
0.0	-6.24499999999998	0.004888480816209073
0.0	-6.23999999999998	0.003270320537783422
0.0	-6.23499999999998	0.001776719036482799
0.0	-6.22999999999998	0.0017697947819466098
0.0	-6.22499999999998	0.0020015860080195846
0.0	-6.21999999999998	0.0011161503530297545
0.0	-6.21499999999999	0.0014281373366775707
0.0	-6.20999999999999	-0.00010886427685569133
0.0	-6.20499999999999	0.00021438593967720854
0.0	-6.19999999999999	-0.0005880845935761214
0.0	-6.19499999999999	0.0006773802597666578
0.0	-6.18999999999999	-0.0002818570562360123
0.0	-6.18499999999999	0.0002881484400006906
0.0	-6.17999999999999	-0.0011201421310648718
0.0	-6.17499999999999	-0.0014660145475379749
0.0	-6.16999999999999	-0.001720548854804993
0.0	-6.16499999999999	-0.0017204788650789782
0.0	-6.15999999999999	-0.0015281997723834428
0.0	-6.15499999999999	-0.0027028440663178777
0.0	-6.14999999999999	-0.0027874360775948515
0.0	-6.14499999999999	-0.0030079164572534567
0.0	-6.13999999999999	-0.0021209643605589745
0.0	-6.13499999999999	-0.0031632223051328845
0.0	-6.12999999999999	-0.0025855270394299357
0.0	-6.12499999999999	-0.0031815123556129254
0.0	-6.11999999999999	-0.0025510959845815306
0.0	-6.11499999999999	-0.0034317824443320655
0.0	-6.10999999999999	-0.002342638007196418
0.0	-6.10499999999999	-0.003055752732415873
0.0	-6.09999999999999	-0.00346186744732363
0.0	-6.09499999999999	-0.003755011226112548
0.0	-6.08999999999999	-0.0030236144214427774
0.0	-6.08499999999999	-0.0024456398052898343
0.0	-6.07999999999999	-0.0030542282219563344
0.0	-6.07499999999999	-0.002900285232861899
0.0	-6.06999999999999	-0.0038015744428399056
0.0	-6.06499999999999	-0.0022988563942675233
0.0	-6.05999999999999	-0.002134609036926194
0.0	-6.05499999999999	-0.001794149757849639
0.0	-6.04999999999999	-0.0025255705036110743
0.0	-6.04499999999999	-0.0005868901787338121
0.0	-6.03999999999999	-0.0009005269652169745
0.0	-6.03499999999999	-0.0014503680979425781
0.0	-6.02999999999999	-0.0033916245125506506
0.0	-6.02499999999999	-0.003248061722476492
0.0	-6.01999999999999	-0.0035274350783380815
0.0	-6.01499999999999	-0.003590251031213465
0.0	-6.00999999999999	-0.002226787651999962
0.0	-6.00499999999999	-0.0019198694604818933
0.0	-5.99999999999999	-0.0010992871748481403
0.0	-5.99499999999999	-0.0015078881932806265
0.0	-5.98999999999999	-0.0007787542038467654
0.0	-5.98499999999999	-0.0028165033474302215
0.0	-5.97999999999999	-0.00367560929121602
0.0	-5.97499999999999	-0.00360191029456719
0.0	-5.96999999999999	-0.003375874627495057
0.0	-5.96499999999999	-0.003675072522779821
0.0	-5.95999999999999	-0.004484362702154132
0.0	-5.95499999999999	-0.0031604386541005947
0.0	-5.94999999999999	-0.0030941726112775347
0.0	-5.94499999999999	-0.002141487259937569
0.0	-5.93999999999999	-0.0031295534784289147
0.0	-5.93499999999999	-0.0036759584928617306
0.0	-5.92999999999999	-0.003852679246310109
0.0	-5.92499999999999	-0.002104585880578491
0.0	-5.91999999999999	-0.0038230092862341913
0.0	-5.91499999999999	-0.0035481336187310197
0.0	-5.90999999999999	-0.004218889479713828
0.0	-5.90499999999999	-0.0034515191687203295
0.0	-5.89999999999999	-0.0037370623810134562
0.0	-5.89499999999999	-0.0030103847607811374
0.0	-5.88999999999999	-0.004226649694422546
0.0	-5.88499999999999	-0.0030254003363874293
0.0	-5.87999999999999	-0.002988900051926424
0.0	-5.87499999999999	-0.003396708894423728
0.0	-5.86999999999999	-0.0027536934460999918
0.0	-5.86499999999999	-0.0016514570421820585
0.0	-5.85999999999999	0.0005000631745534223
0.0	-5.85499999999999	-0.0008872874300590583
0.0	-5.84999999999999	0.00044998002836271755
0.0	-5.84499999999999	0.0007176701770361116
0.0	-5.83999999999999	0.00028307876453703695
0.0	-5.83499999999999	-0.0016740273122016203
0.0	-5.82999999999999	-0.0005037349651398348
0.0	-5.82499999999999	-0.0009820620987885942
0.0	-5.81999999999999	8.356823468647079e-05
0.0	-5.81499999999999	0.0005722396051773826
0.0	-5.80999999999999	0.002000913473358512
0.0	-5.80499999999999	0.0017514195959936751
0.0	-5.79999999999999	0.0018509034805957447
0.0	-5.79499999999999	0.00124168848638323
0.0	-5.78999999999999	-0.0002885644008644439
0.0	-5.78499999999999	0.0005593751113220913
0.0	-5.77999999999999	-9.553111276172643e-05
0.0	-5.77499999999999	0.000919497314101736
0.0	-5.76999999999999	-3.072965359857127e-05
0.0	-5.76499999999999	0.0009326232324541328
0.0	-5.75999999999999	0.00044149546925137395
0.0	-5.75499999999999	0.0016323207264983819
0.0	-5.75	0.0013618529418628067
0.0	-5.745	0.002113631014313888
0.0	-5.74	0.0022235230036203313
0.0	-5.735	0.002415315192317191
0.0	-5.73	0.002587570200739797
0.0	-5.725	0.002189287539096252
0.0	-5.72	0.0027661646671371387
0.0	-5.715	0.002180711222824705
0.0	-5.71	0.0033495568685026345
0.0	-5.705	0.0022935803911546815
0.0	-5.7	0.0035510528228396288
0.0	-5.695	0.0026033919444068965
0.0	-5.69	0.003428074795319813
0.0	-5.685	0.003042415161656653
0.0	-5.68	0.004129318744427735
0.0	-5.675	0.004249964084271585
0.0	-5.67	0.0044446895646098605
0.0	-5.665	0.00464751443730016
0.0	-5.66	0.004633249163423947
0.0	-5.655	0.004986221726951123
0.0	-5.65	0.004667468715323697
0.0	-5.645	0.005072803226866152
0.0	-5.64	0.004683942950940767
0.0	-5.635	0.005589119218485206
0.0	-5.63	0.00493938714011799
0.0	-5.625	0.006094869444549622
0.0	-5.62	0.005658154894389977
0.0	-5.615	0.0062205911556452165
0.0	-5.61	0.006163879209201362
0.0	-5.605	0.00651533132312232
0.0	-5.6	0.006336647085009417
0.0	-5.595	0.006251322767409917
0.0	-5.59	0.0065819027021917775
0.0	-5.585	0.006197274716349677
0.0	-5.58	0.007096426832336411
0.0	-5.575	0.006606845511745896
0.0	-5.57	0.007945256331140793
0.0	-5.565	0.007529080681507483
0.0	-5.56	0.008040765322977539
0.0	-5.555	0.007340784485655394
0.0	-5.55	0.007918375994004356
0.0	-5.545	0.0069958295310615926
0.0	-5.54	0.006605602385004017
0.0	-5.535	0.006224097233225645
0.0	-5.53	0.0057452313430172985
0.0	-5.525	0.00566210796169736
0.0	-5.52	0.004876072452900337
0.0	-5.515	0.004380145686021131
0.0	-5.51	0.002938431747817827
0.0	-5.505	0.0035984582097367546
0.0	-5.5	0.0026934515228069222
0.0	-5.49499999999998	-0.002988000079904185
0.0	-5.48999999999998	-0.002017459670798305
0.0	-5.48499999999998	-0.0045731890106975315
0.0	-5.47999999999998	-0.004068402558950357
0.0	-5.47499999999998	-0.00457040140182613
0.0	-5.46999999999998	-0.0020628455925614797
0.0	-5.46499999999998	-0.002105551662191618
0.0	-5.45999999999998	-0.0019874105769980277
0.0	-5.45499999999998	-0.0022893980762924704
0.0	-5.44999999999998	-0.002569180493746881
0.0	-5.44499999999998	-0.0022361002958921627
0.0	-5.43999999999998	-0.0020407921664929995
0.0	-5.43499999999998	-0.0017342570948100655
0.0	-5.42999999999998	-0.0005674846748680573
0.0	-5.42499999999998	0.00043667863150337327
0.0	-5.41999999999998	-0.0006972514940190577
0.0	-5.41499999999998	-0.0013534955339861154
0.0	-5.40999999999998	-0.0016949453535644587
0.0	-5.40499999999998	0.0010549787800031019
0.0	-5.39999999999998	0.0030307959417673613
0.0	-5.39499999999998	0.00358433121505658
0.0	-5.38999999999998	0.00300206667408498
0.0	-5.38499999999998	0.0032150673845737776
0.0	-5.37999999999998	0.003583899852850292
0.0	-5.37499999999998	0.003498141570072999
0.0	-5.36999999999998	0.003759804219440388
0.0	-5.36499999999998	0.0027936199391196403
0.0	-5.35999999999998	0.0031523539776927567
0.0	-5.35499999999998	0.002637356972215399
0.0	-5.34999999999998	0.0033880972851003666
0.0	-5.34499999999998	0.0023552940225666785
0.0	-5.33999999999998	0.003030426787859808
0.0	-5.33499999999998	0.0021318214226992427
0.0	-5.32999999999998	0.0028118579984064973
0.0	-5.32499999999998	0.0019049436847801693
0.0	-5.31999999999998	0.0021029037340821177
0.0	-5.31499999999998	0.0018316557450293591
0.0	-5.30999999999998	0.0019975373545698116
0.0	-5.30499999999998	0.0021284252094666556
0.0	-5.29999999999998	0.0017553028337672916
0.0	-5.29499999999998	0.003233882236649721
0.0	-5.28999999999998	0.002833278874948164
0.0	-5.28499999999998	0.003842061588298251
0.0	-5.27999999999998	0.003203168665109002
0.0	-5.27499999999998	0.004315956876502269
0.0	-5.26999999999998	0.003620326054935896
0.0	-5.26499999999998	0.0045581235478814874
0.0	-5.25999999999998	0.0038756206247470004
0.0	-5.25499999999998	0.003900294040907304
0.0	-5.24999999999998	0.0036275933624613232
0.0	-5.24499999999998	0.00438328843728053
0.0	-5.23999999999998	0.0053541042231614044
0.0	-5.23499999999998	0.005389413262221754
0.0	-5.22999999999998	0.005774743629780366
0.0	-5.22499999999998	0.005642327270514946
0.0	-5.21999999999998	0.0070080514559920926
0.0	-5.21499999999999	0.0054393567226836415
0.0	-5.20999999999999	0.0037290846084123697
0.0	-5.20499999999999	-0.0003683553488897373
0.0	-5.19999999999999	0.0068492835604871405
0.0	-5.19499999999999	0.007485217276234024
0.0	-5.18999999999999	0.008204791202625128
0.0	-5.18499999999999	0.007012178049075057
0.0	-5.17999999999999	0.007184371186003069
0.0	-5.17499999999999	0.006660434649646774
0.0	-5.16999999999999	0.006803324981769665
0.0	-5.16499999999999	0.005541532456303899
0.0	-5.15999999999999	-0.0002958934739295538
0.0	-5.15499999999999	-0.00038068902524318604
0.0	-5.14999999999999	-0.0010328677017776844
0.0	-5.14499999999999	-0.000323938249013056
0.0	-5.13999999999999	-0.0006320284566714851
0.0	-5.13499999999999	0.001003164453419969
0.0	-5.12999999999999	0.0007884182535066175
0.0	-5.12499999999999	0.0017529461050138084
0.0	-5.11999999999999	0.00031628328808075423
0.0	-5.11499999999999	0.00031398878671157204
0.0	-5.10999999999999	-0.00030115937889557687
0.0	-5.10499999999999	6.075517544718023e-05
0.0	-5.09999999999999	0.000458488133253776
0.0	-5.09499999999999	0.0006751512763815137
0.0	-5.08999999999999	-0.0008837826908967283
0.0	-5.08499999999999	-0.0025861181380734677
0.0	-5.07999999999999	-0.004100493776308056
0.0	-5.07499999999999	-0.004841117151503482
0.0	-5.06999999999999	-0.003882052205146258
0.0	-5.06499999999999	-0.004103308020605656
0.0	-5.05999999999999	-0.0024521266026106825
0.0	-5.05499999999999	-0.004050676711429002
0.0	-5.04999999999999	-0.003454674419712478
0.0	-5.04499999999999	-0.00395636364093227
0.0	-5.03999999999999	-0.0036848190127954927
0.0	-5.03499999999999	-0.004847270986123864
0.0	-5.02999999999999	-0.005360022003345732
0.0	-5.02499999999999	-0.005372125093368596
0.0	-5.01999999999999	-0.006790031068876712
0.0	-5.01499999999999	-0.006806420701432836
0.0	-5.00999999999999	-0.007972466796072719
0.0	-5.00499999999999	-0.007498051086112567
0.0	-4.99999999999999	-0.008654532347205757
0.0	-4.99499999999999	-0.008263382707946965
0.0	-4.98999999999999	-0.0094048643811106
0.0	-4.98499999999999	-0.008578131715539727
0.0	-4.97999999999999	-0.009969528562958074
0.0	-4.97499999999999	-0.009710998987205288
0.0	-4.96999999999999	-0.01065925999921824
0.0	-4.96499999999999	-0.010474465554820123
0.0	-4.95999999999999	-0.010899981620088095
0.0	-4.95499999999999	-0.010871720368076154
0.0	-4.94999999999999	-0.010911971980429869
0.0	-4.94499999999999	-0.011625527650936829
0.0	-4.93999999999999	-0.011062917727036659
0.0	-4.93499999999999	-0.01229437175735143
0.0	-4.92999999999999	-0.011244219993418014
0.0	-4.92499999999999	-0.012571510174495204
0.0	-4.91999999999999	-0.011882382535647107
0.0	-4.91499999999999	-0.012750064777423131
0.0	-4.90999999999999	-0.011501985031036444
0.0	-4.90499999999999	-0.012073592168805158
0.0	-4.89999999999999	-0.011307014135794158
0.0	-4.89499999999999	-0.011704598523246623
0.0	-4.88999999999999	-0.011117317483704037
0.0	-4.88499999999999	-0.011001552813255933
0.0	-4.87999999999999	-0.011118947758205655
0.0	-4.87499999999999	-0.009928078784013084
0.0	-4.86999999999999	-0.010486288661462562
0.0	-4.86499999999999	-0.009105603094972381
0.0	-4.85999999999999	-0.009689747797658022
0.0	-4.85499999999999	-0.009092758856710514
0.0	-4.84999999999999	-0.009748531332360089
0.0	-4.84499999999999	-0.008591533022434428
0.0	-4.83999999999999	-0.008564339542131094
0.0	-4.83499999999999	-0.007694469540687698
0.0	-4.82999999999999	-0.008130431792735315
0.0	-4.82499999999999	-0.007312287543495777
0.0	-4.81999999999999	-0.00684794338211997
0.0	-4.81499999999999	-0.007540259079514056
0.0	-4.80999999999999	-0.005967736118905886
0.0	-4.80499999999999	-0.006890598906204692
0.0	-4.79999999999999	-0.005795167767396858
0.0	-4.79499999999999	-0.00655179969591807
0.0	-4.78999999999999	-0.005308318523744582
0.0	-4.78499999999999	-0.006562743696575224
0.0	-4.77999999999999	-0.005270594442657928
0.0	-4.77499999999999	-0.005870375372785452
0.0	-4.76999999999999	-0.005973380167048681
0.0	-4.76499999999999	-0.005336843839015282
0.0	-4.75999999999999	-0.0038106695778091226
0.0	-4.75499999999999	-0.004547052943151386
0.0	-4.75	-0.005032902819717799
0.0	-4.745	-0.003976603069215545
0.0	-4.74	-0.005098107295636423
0.0	-4.735	-0.005021441102866786
0.0	-4.73	-0.005977770100582758
0.0	-4.725	-0.004385748838169945
0.0	-4.72	-0.0053640654158974566
0.0	-4.715	-0.004338962127837687
0.0	-4.71	-0.00559502379466742
0.0	-4.705	-0.0061313339570950864
0.0	-4.7	-0.005539377399089662
0.0	-4.695	-0.00456578000185226
0.0	-4.69	-0.004947698206318019
0.0	-4.685	-0.005510701157851017
0.0	-4.68	-0.006022994394352443
0.0	-4.675	-0.005107998613223863
0.0	-4.67	-0.004451655703477109
0.0	-4.665	-0.006081107133299346
0.0	-4.66	-0.006211216772942452
0.0	-4.655	-0.006987193345477427
0.0	-4.65	-0.005662926509171273
0.0	-4.645	-0.007010287044848185
0.0	-4.64	-0.006847911509173743
0.0	-4.635	-0.006218161005037692
0.0	-4.63	-0.005505622982734659
0.0	-4.625	-0.006272123712064703
0.0	-4.62	-0.006500918935880118
0.0	-4.615	-0.006357595995464427
0.0	-4.61	-0.005988166837621045
0.0	-4.605	-0.005201945987689582
0.0	-4.6	-0.00621137653229048
0.0	-4.595	-0.005967619273970215
0.0	-4.59	-0.006127720238671697
0.0	-4.585	-0.004393729736036467
0.0	-4.58	-0.005031688655192101
0.0	-4.575	-0.004865429760891049
0.0	-4.57	-0.005589215476520193
0.0	-4.565	-0.004333563575174948
0.0	-4.56	-0.004515068518595788
0.0	-4.555	-0.00364478877484542
0.0	-4.55	-0.0036419390005846264
0.0	-4.545	-0.00400480560339217
0.0	-4.54	-0.003411220054697406
0.0	-4.535	-0.00340583133964395
0.0	-4.53	-0.002643901736418708
0.0	-4.525	-0.0029863506755625213
0.0	-4.52	-0.0020274788131836585
0.0	-4.515	-0.002574556166718589
0.0	-4.51	-0.0018013632111402167
0.0	-4.505	-0.0019768208610896343
0.0	-4.5	-0.001551162957758978
0.0	-4.49499999999998	0.004257389185105931
0.0	-4.48999999999998	0.004280137020440999
0.0	-4.48499999999998	0.005057610160858372
0.0	-4.47999999999998	0.00409827006799518
0.0	-4.47499999999998	0.005078107158218881
0.0	-4.46999999999998	0.004746461669761448
0.0	-4.46499999999998	0.005232671722534998
0.0	-4.45999999999998	0.004358658558273831
0.0	-4.45499999999998	0.004987009464053782
0.0	-4.44999999999998	0.004836486866069856
0.0	-4.44499999999998	0.004963127105885201
0.0	-4.43999999999998	0.004584845282742611
0.0	-4.43499999999998	0.004356276376781154
0.0	-4.42999999999998	0.004597146605965996
0.0	-4.42499999999998	0.004467546614227547
0.0	-4.41999999999998	0.0052677024920370075
0.0	-4.41499999999998	0.004852305281660585
0.0	-4.40999999999998	0.006252784537763234
0.0	-4.40499999999998	0.006430410533006747
0.0	-4.39999999999998	0.007594810439701616
0.0	-4.39499999999998	0.007419696253220087
0.0	-4.38999999999998	0.00830943539578044
0.0	-4.38499999999998	0.007540054122535722
0.0	-4.37999999999998	0.008084037336615169
0.0	-4.37499999999998	0.008358546076093543
0.0	-4.36999999999998	0.008827315343165498
0.0	-4.36499999999998	0.00930017909169184
0.0	-4.35999999999998	0.00899984787989988
0.0	-4.35499999999998	0.009715852030717842
0.0	-4.34999999999998	0.009689282993165405
0.0	-4.34499999999998	0.010036520744633126
0.0	-4.33999999999998	0.008547585094287657
0.0	-4.33499999999998	0.010098556501573652
0.0	-4.32999999999998	0.009919792434311347
0.0	-4.32499999999998	0.010770016751486033
0.0	-4.31999999999998	0.009703580243815957
0.0	-4.31499999999998	0.009844096022342486
0.0	-4.30999999999998	0.009261268510538101
0.0	-4.30499999999998	0.008571655873744033
0.0	-4.29999999999998	0.007360571038617425
0.0	-4.29499999999998	0.006758511619922747
0.0	-4.28999999999998	0.007435371384395539
0.0	-4.28499999999998	0.005821216666072437
0.0	-4.27999999999998	0.005231424657376804
0.0	-4.27499999999998	0.0037723295991451966
0.0	-4.26999999999998	0.0037305293132903206
0.0	-4.26499999999998	0.0021590329187054502
0.0	-4.25999999999998	0.0020450217366212997
0.0	-4.25499999999998	0.003427112098031204
0.0	-4.24999999999998	0.003788496423664467
0.0	-4.24499999999998	0.002155307563284914
0.0	-4.23999999999998	0.0007502136419137995
0.0	-4.23499999999998	0.00041614768356001974
0.0	-4.22999999999998	-0.0009256314671731158
0.0	-4.22499999999998	-0.0020244259356604344
0.0	-4.21999999999998	-0.004573638579689843
0.0	-4.21499999999999	-0.0070232638995156305
0.0	-4.20999999999999	-0.00802156550182298
0.0	-4.20499999999999	-0.00704604649272117
0.0	-4.19999999999999	-0.008474142256220452
0.0	-4.19499999999999	-0.007765488765445083
0.0	-4.18999999999999	-0.009001759216515581
0.0	-4.18499999999999	-0.008824473137860611
0.0	-4.17999999999999	-0.008886862297338538
0.0	-4.17499999999999	-0.008293811813807117
0.0	-4.16999999999999	-0.007708302125401023
0.0	-4.16499999999999	-0.007502974208319746
0.0	-4.15999999999999	-0.006864325966369156
0.0	-4.15499999999999	-0.00637084522975806
0.0	-4.14999999999999	-0.00499697957830364
0.0	-4.14499999999999	-0.005172239469658502
0.0	-4.13999999999999	-0.0038132497707151214
0.0	-4.13499999999999	-0.004742836047043675
0.0	-4.12999999999999	-0.005001626572554263
0.0	-4.12499999999999	-0.005896648141451077
0.0	-4.11999999999999	-0.0014086238331375012
0.0	-4.11499999999999	-0.0016431320706444263
0.0	-4.10999999999999	-0.0014107928567390071
0.0	-4.10499999999999	-0.0010812525364209957
0.0	-4.09999999999999	-0.0009620139662120941
0.0	-4.09499999999999	-0.0008732754540616838
0.0	-4.08999999999999	-0.0011706435455826614
0.0	-4.08499999999999	-0.0014792219299233356
0.0	-4.07999999999999	-0.0029446115764474867
0.0	-4.07499999999999	-0.002597555429229126
0.0	-4.06999999999999	-0.0030800988843574517
0.0	-4.06499999999999	0.00048400410782573067
0.0	-4.05999999999999	-0.00021756509028464377
0.0	-4.05499999999999	-0.00022794129740044689
0.0	-4.04999999999999	-0.0011867286590001025
0.0	-4.04499999999999	-0.0015151056439977606
0.0	-4.03999999999999	-0.002464137378460518
0.0	-4.03499999999999	-0.003399133303970403
0.0	-4.02999999999999	-0.0036659375057636057
0.0	-4.02499999999999	-0.0043396865730495615
0.0	-4.01999999999999	-0.004685356211278413
0.0	-4.01499999999999	-0.006521541843337364
0.0	-4.00999999999999	-0.006654908568940077
0.0	-4.00499999999999	-0.008131038953952563
0.0	-3.99999999999999	-0.007305375385241453
0.0	-3.99499999999999	-0.00857474026038646
0.0	-3.98999999999999	-0.008786669047367357
0.0	-3.98499999999999	-0.010590166358529607
0.0	-3.97999999999999	-0.011013169062325301
0.0	-3.97499999999999	-0.011597491032730944
0.0	-3.96999999999999	-0.0128766609599269
0.0	-3.96499999999999	-0.014101257717191173
0.0	-3.95999999999999	-0.014622828949580224
0.0	-3.95499999999999	-0.014367232664839635
0.0	-3.94999999999999	-0.014281597264823254
0.0	-3.94499999999999	-0.01320215110245715
0.0	-3.93999999999999	-0.014246057180407223
0.0	-3.93499999999999	-0.0103084091968203
0.0	-3.92999999999999	-0.008752106641209345
0.0	-3.92499999999999	-0.009745594098319543
0.0	-3.91999999999999	-0.01132582238322366
0.0	-3.91499999999999	-0.012568113582169638
0.0	-3.90999999999999	-0.016272899909878957
0.0	-3.90499999999999	-0.016387092019392868
0.0	-3.89999999999999	-0.015611520510490917
0.0	-3.89499999999999	-0.015591580229589674
0.0	-3.88999999999999	-0.01585483455041309
0.0	-3.88499999999999	-0.016284323666584
0.0	-3.87999999999999	-0.015231464027754216
0.0	-3.87499999999999	-0.015337604763982937
0.0	-3.86999999999999	-0.01378793565536618
0.0	-3.86499999999999	-0.014826105314644289
0.0	-3.85999999999999	-0.013410756632076137
0.0	-3.85499999999999	-0.014476503470838065
0.0	-3.84999999999999	-0.01316182908542518
0.0	-3.84499999999999	-0.012879793440236154
0.0	-3.83999999999999	-0.010942150631523206
0.0	-3.83499999999999	-0.01082453229548419
0.0	-3.82999999999999	-0.00934589086815496
0.0	-3.82499999999999	-0.007350392874711342
0.0	-3.81999999999999	-0.006848922761659881
0.0	-3.81499999999999	-0.0040207582630856775
0.0	-3.80999999999999	-0.003661763413537966
0.0	-3.80499999999999	-0.0020353372006716164
0.0	-3.79999999999999	-0.002461436078139978
0.0	-3.79499999999999	0.0007404133292491233
0.0	-3.78999999999999	0.0014080221330255993
0.0	-3.78499999999999	0.0032718178786175778
0.0	-3.77999999999999	0.002592184211438975
0.0	-3.77499999999999	0.004382781800235436
0.0	-3.76999999999999	0.005835724071508119
0.0	-3.76499999999999	0.007126929139059934
0.0	-3.75999999999999	0.007803808886605423
0.0	-3.75499999999999	0.008581649714316297
0.0	-3.74999999999999	0.009766534274044336
0.0	-3.74499999999999	0.009451111866688178
0.0	-3.73999999999999	0.010936128447859628
0.0	-3.73499999999999	0.010334031396126708
0.0	-3.72999999999999	0.011436539081582708
0.0	-3.725	0.010465160913428084
0.0	-3.72	0.011815234919696216
0.0	-3.715	0.010783317408940118
0.0	-3.71	0.012270175788700988
0.0	-3.705	0.011546451528210211
0.0	-3.7	0.011196821374183097
0.0	-3.695	0.01123125038835776
0.0	-3.69	0.01109664914135089
0.0	-3.685	0.01124391733267277
0.0	-3.68	0.01040321328703181
0.0	-3.675	0.011383192035052614
0.0	-3.67	0.010466248835514058
0.0	-3.665	0.011487794164935006
0.0	-3.66	0.010448754919217984
0.0	-3.655	0.011669106438680965
0.0	-3.65	0.011069990467796054
0.0	-3.645	0.011334308347973443
0.0	-3.64	0.011839090797896079
0.0	-3.635	0.012436987758967732
0.0	-3.63	0.011718060372713779
0.0	-3.625	0.010771283517299446
0.0	-3.62	0.01102788516651132
0.0	-3.615	0.0089313349669487
0.0	-3.61	0.009802710744531484
0.0	-3.605	0.009554755377621515
0.0	-3.6	0.010554582629696108
0.0	-3.595	0.0076443023355850515
0.0	-3.59	0.008647188542738271
0.0	-3.585	0.00792083222722495
0.0	-3.58	0.00893794986754981
0.0	-3.575	0.007346329688207309
0.0	-3.57	0.008273491556324564
0.0	-3.565	0.006213098349767854
0.0	-3.56	0.005435266048816001
0.0	-3.555	0.005531118218664588
0.0	-3.55	0.0048628745899237935
0.0	-3.545	0.0051460372425332634
0.0	-3.54	0.004515794493504255
0.0	-3.535	0.006511446121303499
0.0	-3.53	0.0054173869730626545
0.0	-3.525	0.0046079031998317865
0.0	-3.52	0.0026052176383727366
0.0	-3.515	0.003065298538985406
0.0	-3.51	0.00204056243149886
0.0	-3.505	0.003265070433340733
0.0	-3.5	0.0030173365099155913
0.0	-3.49499999999998	0.0028679890082991544
0.0	-3.48999999999998	0.0027374720993315615
0.0	-3.48499999999998	0.0028115204063913213
0.0	-3.47999999999998	0.0030541797226087963
0.0	-3.47499999999998	0.002875814812917543
0.0	-3.46999999999998	0.0027546902490591108
0.0	-3.46499999999998	0.0028794040490773276
0.0	-3.45999999999998	0.0030150726412415674
0.0	-3.45499999999998	0.001531017934435941
0.0	-3.44999999999998	0.003394723808039235
0.0	-3.44499999999998	0.003192486650920756
0.0	-3.43999999999998	0.0026806692870519067
0.0	-3.43499999999998	0.002038990936095497
0.0	-3.42999999999998	0.00338584652762397
0.0	-3.42499999999998	0.0018947935873726007
0.0	-3.41999999999998	0.004068477379995994
0.0	-3.41499999999998	0.003997362512771441
0.0	-3.40999999999998	0.004417617194829138
0.0	-3.40499999999998	0.004430127071542944
0.0	-3.39999999999998	0.004838881738052081
0.0	-3.39499999999998	0.004317926364435121
0.0	-3.38999999999998	0.0047960958521579
0.0	-3.38499999999998	0.005425265073692231
0.0	-3.37999999999998	0.005767484313380977
0.0	-3.37499999999998	0.006344842343939894
0.0	-3.36999999999998	0.006568722936600657
0.0	-3.36499999999998	0.007967830577624624
0.0	-3.35999999999998	0.007299425214890243
0.0	-3.35499999999998	0.009646626409244519
0.0	-3.34999999999998	0.00871270564791582
0.0	-3.34499999999998	0.007620121763616539
0.0	-3.33999999999998	0.006268254908594895
0.0	-3.33499999999998	0.006522042586168786
0.0	-3.32999999999998	0.00673986089052514
0.0	-3.32499999999998	0.010623583586892416
0.0	-3.31999999999998	0.012424455852997063
0.0	-3.31499999999998	0.010461578953215644
0.0	-3.30999999999998	0.010527276684858977
0.0	-3.30499999999998	0.010627767654102782
0.0	-3.29999999999998	0.00929176864119774
0.0	-3.29499999999998	0.009147242861535121
0.0	-3.28999999999998	0.009490624604540754
0.0	-3.28499999999998	0.0075014672658271775
0.0	-3.27999999999998	0.0109899481427283
0.0	-3.27499999999998	0.01106696078686642
0.0	-3.26999999999998	0.007498235209819737
0.0	-3.26499999999998	0.005717548646893333
0.0	-3.25999999999998	0.006248439402968653
0.0	-3.25499999999998	0.004791793887411855
0.0	-3.24999999999998	0.003874500920221735
0.0	-3.24499999999998	0.003746503924291489
0.0	-3.23999999999998	0.003233022314962808
0.0	-3.23499999999998	0.0035021755202288007
0.0	-3.22999999999998	0.0028491972527758813
0.0	-3.22499999999998	0.0028077844883391823
0.0	-3.21999999999998	0.001731610530513128
0.0	-3.21499999999998	0.0021679821756618867
0.0	-3.20999999999998	0.0017888755289232616
0.0	-3.20499999999998	0.001987641930886075
0.0	-3.19999999999998	0.0009053277962450812
0.0	-3.19499999999999	0.0019505849594680935
0.0	-3.18999999999999	0.0012771851773615284
0.0	-3.18499999999999	0.0006847437671785306
0.0	-3.17999999999999	0.0009546228923342226
0.0	-3.17499999999999	0.0012932563696508859
0.0	-3.16999999999999	0.0009368117501465933
0.0	-3.16499999999999	0.00039046660278924117
0.0	-3.15999999999999	-6.105995792149432e-06
0.0	-3.15499999999999	-0.0007209407777092891
0.0	-3.14999999999999	-0.00023638593310371103
0.0	-3.14499999999999	-0.0007910440204211278
0.0	-3.13999999999999	8.241739096304102e-05
0.0	-3.13499999999999	-0.0010310525444702234
0.0	-3.12999999999999	-0.0012728098282636102
0.0	-3.12499999999999	-0.002221506885346669
0.0	-3.11999999999999	-0.002362726219926059
0.0	-3.11499999999999	-0.0029823666516532454
0.0	-3.10999999999999	-0.002821821258483792
0.0	-3.10499999999999	-0.003348173444834568
0.0	-3.09999999999999	-0.0033947250185419886
0.0	-3.09499999999999	-0.003956306608565496
0.0	-3.08999999999999	-0.004415429261130255
0.0	-3.08499999999999	-0.0045879282026088375
0.0	-3.07999999999999	-0.004783177935525573
0.0	-3.07499999999999	-0.004698651197101056
0.0	-3.06999999999999	-0.005514178839340356
0.0	-3.06499999999999	-0.005493519408193925
0.0	-3.05999999999999	-0.006102292593915648
0.0	-3.05499999999999	-0.005849165436644321
0.0	-3.04999999999999	-0.006139099856219021
0.0	-3.04499999999999	-0.005435878356728985
0.0	-3.03999999999999	-0.005291509975518083
0.0	-3.03499999999999	-0.0051792282270043954
0.0	-3.02999999999999	-0.0055150112240180404
0.0	-3.02499999999999	-0.005569053667951351
0.0	-3.01999999999999	-0.004629389610686818
0.0	-3.01499999999999	-0.005556894773360188
0.0	-3.00999999999999	-0.005641240292169503
0.0	-3.00499999999999	-0.006158406086897772
0.0	-2.99999999999999	-0.005828170513373421
0.0	-2.99499999999999	-0.006371235064788927
0.0	-2.98999999999999	-0.006095091786935514
0.0	-2.98499999999999	-0.006614069650015486
0.0	-2.97999999999999	-0.006142197439094332
0.0	-2.97499999999999	-0.0064615550831542135
0.0	-2.96999999999999	-0.006355889261421999
0.0	-2.96499999999999	-0.0065823898202533315
0.0	-2.95999999999999	-0.0064133015161450535
0.0	-2.95499999999999	-0.0063198917005333755
0.0	-2.94999999999999	-0.006748057819011
0.0	-2.94499999999999	-0.006705814666204568
0.0	-2.93999999999999	-0.007148838746277253
0.0	-2.93499999999999	-0.006631411278377186
0.0	-2.92999999999999	-0.0069471233274149835
0.0	-2.92499999999999	-0.006258632137023157
0.0	-2.91999999999999	-0.006893562160751876
0.0	-2.91499999999999	-0.00656012076843282
0.0	-2.90999999999999	-0.006601763336909872
0.0	-2.90499999999999	-0.006296411549711334
0.0	-2.89999999999999	-0.00636137461056302
0.0	-2.89499999999999	-0.006139804656277059
0.0	-2.88999999999999	-0.005906503654903417
0.0	-2.88499999999999	-0.005971025692284915
0.0	-2.87999999999999	-0.005481653932728925
0.0	-2.87499999999999	-0.004908953320726717
0.0	-2.86999999999999	-0.0037707334564009987
0.0	-2.86499999999999	-0.00392746996801957
0.0	-2.85999999999999	-0.0027073818080282086
0.0	-2.85499999999999	-0.0025818158730362417
0.0	-2.84999999999999	-0.0021464680751506204
0.0	-2.84499999999999	-0.0021613400127002413
0.0	-2.83999999999999	-0.0017431868421173835
0.0	-2.83499999999999	-0.0014993502655718527
0.0	-2.82999999999999	-0.0003458993944491229
0.0	-2.82499999999999	-0.0012271824570044831
0.0	-2.81999999999999	-0.001445154474916388
0.0	-2.81499999999999	-0.0010671115759602334
0.0	-2.80999999999999	-0.0015858160984928982
0.0	-2.80499999999999	-0.0007719289784516303
0.0	-2.79999999999999	0.0001100655642216064
0.0	-2.79499999999999	0.0009202249458488687
0.0	-2.78999999999999	0.00030282147756655053
0.0	-2.78499999999999	0.0004752048662097219
0.0	-2.77999999999999	0.0015708072690395758
0.0	-2.77499999999999	0.001043078392320207
0.0	-2.76999999999999	-0.0005011457538275921
0.0	-2.76499999999999	-0.0009579539791603198
0.0	-2.75999999999999	-0.0018305642490591967
0.0	-2.75499999999999	-0.0019096089882477685
0.0	-2.74999999999999	-0.0019050314847312566
0.0	-2.74499999999999	-0.0016355414652929334
0.0	-2.73999999999999	-0.002288023229189584
0.0	-2.73499999999999	-0.0035384338557525874
0.0	-2.72999999999999	-0.0028616538148684145
0.0	-2.725	-0.003097894087599029
0.0	-2.72	-0.0034833162583239874
0.0	-2.715	-0.00367983362396479
0.0	-2.71	-0.003476452002880437
0.0	-2.705	-0.003859739087075209
0.0	-2.7	-0.0038689778950249387
0.0	-2.695	-0.0030675776368581653
0.0	-2.69	-0.002095778098728185
0.0	-2.685	-0.001962872884631206
0.0	-2.68	-0.0033605497937490014
0.0	-2.675	-0.004577287638765359
0.0	-2.67	-0.0038841511068707923
0.0	-2.665	-0.004653157664274488
0.0	-2.66	-0.004679074228525482
0.0	-2.655	-0.0047464736638135885
0.0	-2.65	-0.0038484948661550167
0.0	-2.645	-0.0038702809034055208
0.0	-2.64	-0.003479930049441582
0.0	-2.635	-0.0031879575587849818
0.0	-2.63	-0.0033912932832214637
0.0	-2.625	-0.002639976155654644
0.0	-2.62	-0.0032150773654813225
0.0	-2.615	-0.0027683238341632554
0.0	-2.61	-0.004785863321614792
0.0	-2.605	-0.004115704092533645
0.0	-2.6	-0.00417895305238819
0.0	-2.595	-0.002169145832170538
0.0	-2.59	-0.0027048154637813737
0.0	-2.585	-0.001980813706068174
0.0	-2.58	-0.0022837550165578646
0.0	-2.575	-0.0024730369666770557
0.0	-2.57	-0.0019891046937841605
0.0	-2.565	-0.0012091472507069767
0.0	-2.56	-0.0014294500637049845
0.0	-2.555	-0.002270427579776191
0.0	-2.55	-0.0011969252779018835
0.0	-2.545	-0.0014296555954388945
0.0	-2.54	8.021005861585939e-05
0.0	-2.535	-0.0005776294390315573
0.0	-2.53	0.000435215950003065
0.0	-2.525	9.298472602337071e-05
0.0	-2.52	0.0006910013385983405
0.0	-2.515	0.0008004822172180681
0.0	-2.51	0.001940144319552084
0.0	-2.505	0.0028093050927512353
0.0	-2.5	0.003013999157765457
0.1	-6.49499999999998	0.005869539952135905
0.1	-6.48999999999998	0.006792528301918566
0.1	-6.48499999999998	0.005942442760670075
0.1	-6.47999999999998	0.00662149226723141
0.1	-6.47499999999998	0.005703792124953422
0.1	-6.46999999999998	0.006484942237659552
0.1	-6.46499999999998	0.005563728223129616
0.1	-6.45999999999998	0.006089095409895939
0.1	-6.45499999999998	0.005409252633960748
0.1	-6.44999999999998	0.005626879721037481
0.1	-6.44499999999998	0.005576405115625016
0.1	-6.43999999999998	0.00576431543000222
0.1	-6.43499999999998	0.0061426082958352946
0.1	-6.42999999999998	0.005750177129373424
0.1	-6.42499999999998	0.0062391213378281685
0.1	-6.41999999999998	0.00501996560936635
0.1	-6.41499999999998	0.005801741458476728
0.1	-6.40999999999998	0.004776626559122588
0.1	-6.40499999999998	0.0055555450666128214
0.1	-6.39999999999998	0.004264107567831743
0.1	-6.39499999999998	0.0049148766212385175
0.1	-6.38999999999998	0.004108068432610523
0.1	-6.38499999999998	0.004949385562738662
0.1	-6.37999999999998	0.00442700665407586
0.1	-6.37499999999998	0.004390481646215527
0.1	-6.36999999999998	0.003796856771659085
0.1	-6.36499999999998	0.004299677103640376
0.1	-6.35999999999998	0.004350442434448154
0.1	-6.35499999999998	0.003658569345456386
0.1	-6.34999999999998	0.0024744866130970156
0.1	-6.34499999999998	0.001171435632757456
0.1	-6.33999999999998	0.002007086177630679
0.1	-6.33499999999998	0.0004811802292892242
0.1	-6.32999999999998	0.0014319499764800514
0.1	-6.32499999999998	0.0011499210032607232
0.1	-6.31999999999998	0.0011778922781321421
0.1	-6.31499999999998	0.0003842716993831541
0.1	-6.30999999999998	0.003740637700972882
0.1	-6.30499999999998	0.003788411831337435
0.1	-6.29999999999998	0.0011030154015664317
0.1	-6.29499999999998	0.0015805911087216074
0.1	-6.28999999999998	0.002238492641616796
0.1	-6.28499999999998	0.002743149313170712
0.1	-6.27999999999998	0.0022174980999379867
0.1	-6.27499999999998	0.002665972136775663
0.1	-6.26999999999998	0.0017212965006168646
0.1	-6.26499999999998	0.004822394829659127
0.1	-6.25999999999998	0.006533777651228367
0.1	-6.25499999999998	0.007566589163906179
0.1	-6.24999999999998	0.005724591318235717
0.1	-6.24499999999998	0.003542792437033926
0.1	-6.23999999999998	0.0018096304692376552
0.1	-6.23499999999998	0.0024420729910056282
0.1	-6.22999999999998	0.0022207701670651225
0.1	-6.22499999999998	0.0024184064607479794
0.1	-6.21999999999998	0.0019942521811803227
0.1	-6.21499999999999	0.001573375433133073
0.1	-6.20999999999999	0.0015689602936523328
0.1	-6.20499999999999	0.0007694104660377343
0.1	-6.19999999999999	0.0009993960693713277
0.1	-6.19499999999999	-7.622349715358245e-05
0.1	-6.18999999999999	0.0008063427495275666
0.1	-6.18499999999999	-0.00024572920256610287
0.1	-6.17999999999999	0.0007749360648681702
0.1	-6.17499999999999	-0.00046291493014261054
0.1	-6.16999999999999	0.00015480837275233528
0.1	-6.16499999999999	-0.0005045382760536232
0.1	-6.15999999999999	-0.0001267344438330431
0.1	-6.15499999999999	-0.0008404970830398484
0.1	-6.14999999999999	-0.0011497871273938864
0.1	-6.14499999999999	-0.0011143229875578142
0.1	-6.13999999999999	-0.0018302671807183812
0.1	-6.13499999999999	-0.0011539344207911473
0.1	-6.12999999999999	-0.002299826367167579
0.1	-6.12499999999999	-0.001597644990330327
0.1	-6.11999999999999	-0.002785711099948185
0.1	-6.11499999999999	-0.0018091319444564213
0.1	-6.10999999999999	-0.003568740409743698
0.1	-6.10499999999999	-0.002308238470057844
0.1	-6.09999999999999	-0.002753142796290853
0.1	-6.09499999999999	-0.0022997512615149374
0.1	-6.08999999999999	-0.0028527576941744237
0.1	-6.08499999999999	-0.003383698943771607
0.1	-6.07999999999999	-0.0033375642099796043
0.1	-6.07499999999999	-0.002467003862592798
0.1	-6.06999999999999	-0.00203444910502526
0.1	-6.06499999999999	-0.0029730168316075
0.1	-6.05999999999999	-0.0015463616930517787
0.1	-6.05499999999999	-0.003160584428640534
0.1	-6.04999999999999	-0.0012765598602345607
0.1	-6.04499999999999	-0.0022194193227561554
0.1	-6.03999999999999	-0.0023472433978584673
0.1	-6.03499999999999	-0.004311784732218993
0.1	-6.02999999999999	-0.0015157842635684093
0.1	-6.02499999999999	-0.0019482157923024768
0.1	-6.01999999999999	-0.001339738312802763
0.1	-6.01499999999999	-0.0024633397997160245
0.1	-6.00999999999999	-0.002030850508302595
0.1	-6.00499999999999	-0.0019971905028599024
0.1	-5.99999999999999	-0.000886256282260578
0.1	-5.99499999999999	-0.0006981360906307965
0.1	-5.98999999999999	-0.0028728724357096613
0.1	-5.98499999999999	-0.002339224064119183
0.1	-5.97999999999999	-0.003383770170064082
0.1	-5.97499999999999	-0.0018581547701230772
0.1	-5.96999999999999	-0.003020206682145532
0.1	-5.96499999999999	-0.0027410473613279085
0.1	-5.95999999999999	-0.0032920513724727374
0.1	-5.95499999999999	-0.0037408604340558593
0.1	-5.94999999999999	-0.003826394817018852
0.1	-5.94499999999999	-0.0034085155333202777
0.1	-5.93999999999999	-0.0035796170309417286
0.1	-5.93499999999999	-0.0036122488689454557
0.1	-5.92999999999999	-0.0030723525440628507
0.1	-5.92499999999999	-0.004051577215120172
0.1	-5.91999999999999	-0.003318082910378495
0.1	-5.91499999999999	-0.004490135400619211
0.1	-5.90999999999999	-0.003240215511212008
0.1	-5.90499999999999	-0.00329629690529476
0.1	-5.89999999999999	-0.0020166178918403777
0.1	-5.89499999999999	-0.0026896601235104067
0.1	-5.88999999999999	-0.003993836130648298
0.1	-5.88499999999999	-0.003584921552469311
0.1	-5.87999999999999	-0.003495126252664571
0.1	-5.87499999999999	-0.003331300883002042
0.1	-5.86999999999999	-0.003508877555916168
0.1	-5.86499999999999	-0.002542069857107976
0.1	-5.85999999999999	-0.003459773880777728
0.1	-5.85499999999999	-0.0024651266840190478
0.1	-5.84999999999999	-0.003100088160719827
0.1	-5.84499999999999	-0.0019030053504780486
0.1	-5.83999999999999	-0.0025864390087611544
0.1	-5.83499999999999	-0.0016961721063456503
0.1	-5.82999999999999	-0.002054571648945902
0.1	-5.82499999999999	-0.0012702561711729343
0.1	-5.81999999999999	-0.0011525886513623074
0.1	-5.81499999999999	0.00045501064465142127
0.1	-5.80999999999999	0.0011179522023384014
0.1	-5.80499999999999	0.0009223229109878717
0.1	-5.79999999999999	0.0007495597989228275
0.1	-5.79499999999999	-0.0008172073877865671
0.1	-5.78999999999999	0.0003433870079056489
0.1	-5.78499999999999	0.0001900396710766139
0.1	-5.77999999999999	0.0012843652912858383
0.1	-5.77499999999999	0.0002921248880528027
0.1	-5.76999999999999	0.001290709571181159
0.1	-5.76499999999999	0.0006440435186343962
0.1	-5.75999999999999	0.0014081614687846966
0.1	-5.75499999999999	0.0011661894974791531
0.1	-5.75	0.002136915404477746
0.1	-5.745	0.002025678741057968
0.1	-5.74	0.0018437737586105007
0.1	-5.735	0.0016006812016828298
0.1	-5.73	0.0014167930732743028
0.1	-5.725	0.0022006907619387395
0.1	-5.72	0.0017413535547838865
0.1	-5.715	0.002346346067680194
0.1	-5.71	0.0017050307127387532
0.1	-5.705	0.003212803359115335
0.1	-5.7	0.002531670558926946
0.1	-5.695	0.0034737714090097294
0.1	-5.69	0.002690807531526118
0.1	-5.685	0.003310829757816769
0.1	-5.68	0.002877531805405009
0.1	-5.675	0.0037535757131113012
0.1	-5.67	0.0038994370350739493
0.1	-5.665	0.0041655439864076715
0.1	-5.66	0.004554135884167088
0.1	-5.655	0.004411312853753846
0.1	-5.65	0.005191627377938046
0.1	-5.645	0.004427890670271717
0.1	-5.64	0.005417015805484426
0.1	-5.635	0.004777589266945659
0.1	-5.63	0.005931924129711774
0.1	-5.625	0.0052642306812465955
0.1	-5.62	0.006160092829319785
0.1	-5.615	0.0058697911744070574
0.1	-5.61	0.006705101129879154
0.1	-5.605	0.006322094901076825
0.1	-5.6	0.006485246397280375
0.1	-5.595	0.006501156074947612
0.1	-5.59	0.006262707611701945
0.1	-5.585	0.007129272737791625
0.1	-5.58	0.006327570809547767
0.1	-5.575	0.006928107898815927
0.1	-5.57	0.005496192533745781
0.1	-5.565	0.006190860959943367
0.1	-5.56	0.005377908870809467
0.1	-5.555	0.00650277535679028
0.1	-5.55	0.005901054148468976
0.1	-5.545	0.007118688779665816
0.1	-5.54	0.0066086786641164075
0.1	-5.535	0.006265951956082094
0.1	-5.53	0.005669179040383443
0.1	-5.525	0.005382479821365416
0.1	-5.52	0.0057690596502185665
0.1	-5.515	0.004672304145058148
0.1	-5.51	0.004958810828709248
0.1	-5.505	0.0040799981787780215
0.1	-5.5	0.005709254512699324
0.1	-5.49499999999998	0.00611853106844551
0.1	-5.48999999999998	0.006150546774585708
0.1	-5.48499999999998	0.005516503709845522
0.1	-5.47999999999998	0.006128664497931313
0.1	-5.47499999999998	0.004917853520935045
0.1	-5.46999999999998	0.0049209284005741205
0.1	-5.46499999999998	0.004618789318940442
0.1	-5.45999999999998	0.005194644588130015
0.1	-5.45499999999998	0.004706014211049325
0.1	-5.44999999999998	0.004796452612633673
0.1	-5.44499999999998	0.004220418279758886
0.1	-5.43999999999998	0.003984407381444233
0.1	-5.43499999999998	0.00421283794409083
0.1	-5.42999999999998	0.003999539174129152
0.1	-5.42499999999998	0.003642508598664329
0.1	-5.41999999999998	0.002485602927596531
0.1	-5.41499999999998	0.0025159734644454868
0.1	-5.40999999999998	0.002031237407590314
0.1	-5.40499999999998	0.0032555032524472782
0.1	-5.39999999999998	0.0020034634844615096
0.1	-5.39499999999998	0.0021226969695544717
0.1	-5.38999999999998	0.0010404823873539915
0.1	-5.38499999999998	0.0014415289285764077
0.1	-5.37999999999998	0.0012816701401445751
0.1	-5.37499999999998	0.0015134018744211164
0.1	-5.36999999999998	0.0016203166576332362
0.1	-5.36499999999998	0.0014342779468338174
0.1	-5.35999999999998	0.0019445024318920923
0.1	-5.35499999999998	0.002459023817345918
0.1	-5.34999999999998	0.004134715122151467
0.1	-5.34499999999998	0.0027883537583982543
0.1	-5.33999999999998	0.002989026601757372
0.1	-5.33499999999998	0.0015078862322913111
0.1	-5.32999999999998	0.0023662375553988313
0.1	-5.32499999999998	0.0030687404726558176
0.1	-5.31999999999998	0.004068309018322835
0.1	-5.31499999999998	0.0034739987004937523
0.1	-5.30999999999998	0.003225867351332845
0.1	-5.30499999999998	0.0026828403108221655
0.1	-5.29999999999998	0.002205281038209994
0.1	-5.29499999999998	0.0024974484255071427
0.1	-5.28999999999998	0.0021730939684466155
0.1	-5.28499999999998	0.0026444957817286507
0.1	-5.27999999999998	0.0015957676879205795
0.1	-5.27499999999998	0.0024060973757182302
0.1	-5.26999999999998	0.002113460185441618
0.1	-5.26499999999998	0.0027804450772174194
0.1	-5.25999999999998	0.0017481330193486744
0.1	-5.25499999999998	0.002418352595245643
0.1	-5.24999999999998	0.0023825630667158593
0.1	-5.24499999999998	0.0020938671880126325
0.1	-5.23999999999998	0.0015776380024691838
0.1	-5.23499999999998	0.0016311085521525936
0.1	-5.22999999999998	0.0022640040592691313
0.1	-5.22499999999998	0.002148491043757972
0.1	-5.21999999999998	0.00330602593627094
0.1	-5.21499999999999	0.002569812971880525
0.1	-5.20999999999999	0.003906853766745322
0.1	-5.20499999999999	0.003340467674387282
0.1	-5.19999999999999	0.004540380844358927
0.1	-5.19499999999999	0.003623959179677616
0.1	-5.18999999999999	0.004898385694898422
0.1	-5.18499999999999	0.003969235154662298
0.1	-5.17999999999999	0.004058285336462686
0.1	-5.17499999999999	0.003406072185168696
0.1	-5.16999999999999	0.004018929971151164
0.1	-5.16499999999999	0.00442222043035273
0.1	-5.15999999999999	0.004103815491158569
0.1	-5.15499999999999	0.003866089053753463
0.1	-5.14999999999999	0.002986675467688882
0.1	-5.14499999999999	0.0031180953699411207
0.1	-5.13999999999999	0.0021705064229136095
0.1	-5.13499999999999	0.0031606410845151367
0.1	-5.12999999999999	0.002768182357815119
0.1	-5.12499999999999	0.0036032281952390055
0.1	-5.11999999999999	0.0028686794438010366
0.1	-5.11499999999999	0.0032488748464418737
0.1	-5.10999999999999	0.0024140628158537125
0.1	-5.10499999999999	0.0027469684715825116
0.1	-5.09999999999999	0.002631209992271788
0.1	-5.09499999999999	0.002036229616281915
0.1	-5.08999999999999	0.0020021375193297053
0.1	-5.08499999999999	0.002091153860185546
0.1	-5.07999999999999	0.0023976074725149954
0.1	-5.07499999999999	0.0017935837222439743
0.1	-5.06999999999999	0.0015516947638689604
0.1	-5.06499999999999	0.001258613590844171
0.1	-5.05999999999999	0.0008701178017494482
0.1	-5.05499999999999	0.0006760636738593617
0.1	-5.04999999999999	0.0007530752445773503
0.1	-5.04499999999999	-0.00018532465219212035
0.1	-5.03999999999999	-5.08566459230253e-05
0.1	-5.03499999999999	-0.000665044547953797
0.1	-5.02999999999999	-0.000533913420272758
0.1	-5.02499999999999	-0.000919302236368158
0.1	-5.01999999999999	0.00032552163478105633
0.1	-5.01499999999999	-0.0006011232034446312
0.1	-5.00999999999999	-0.0008163011807698628
0.1	-5.00499999999999	-0.0021325903025294357
0.1	-4.99999999999999	-0.0015946205822539583
0.1	-4.99499999999999	-0.0024073256477043503
0.1	-4.98999999999999	-0.002656097443522465
0.1	-4.98499999999999	-0.0031274660591029124
0.1	-4.97999999999999	-0.003157598256295968
0.1	-4.97499999999999	-0.00360620666851047
0.1	-4.96999999999999	-0.004304380797397367
0.1	-4.96499999999999	-0.003335834249822922
0.1	-4.95999999999999	-0.004271871830975549
0.1	-4.95499999999999	-0.0033465874457563882
0.1	-4.94999999999999	-0.004121953546716739
0.1	-4.94499999999999	-0.0035937906257136887
0.1	-4.93999999999999	-0.0046164755670510815
0.1	-4.93499999999999	-0.003891377907599969
0.1	-4.92999999999999	-0.004332269766897767
0.1	-4.92499999999999	-0.004348907085678144
0.1	-4.91999999999999	-0.004181163588038328
0.1	-4.91499999999999	-0.003991256581562408
0.1	-4.90999999999999	-0.004410878578699651
0.1	-4.90499999999999	-0.004131711476018485
0.1	-4.89999999999999	-0.004107855742760291
0.1	-4.89499999999999	-0.004873527592020588
0.1	-4.88999999999999	-0.003548422622474512
0.1	-4.88499999999999	-0.003625188561243997
0.1	-4.87999999999999	-0.002921861711367657
0.1	-4.87499999999999	-0.003500193239225513
0.1	-4.86999999999999	-0.002777049870188175
0.1	-4.86499999999999	-0.003193250506794809
0.1	-4.85999999999999	-0.002787484194350487
0.1	-4.85499999999999	-0.0033906861254741627
0.1	-4.84999999999999	-0.0030008410476122793
0.1	-4.84499999999999	-0.002236034314101021
0.1	-4.83999999999999	-0.0026814336301510533
0.1	-4.83499999999999	-0.0022355543294493296
0.1	-4.82999999999999	-0.0026344413555922652
0.1	-4.82499999999999	-0.001360076107862207
0.1	-4.81999999999999	-0.0016011807045446247
0.1	-4.81499999999999	-0.0011555613522213903
0.1	-4.80999999999999	-0.002412904673325833
0.1	-4.80499999999999	-0.0012504051484941159
0.1	-4.79999999999999	-0.0005125429334044695
0.1	-4.79499999999999	0.0005828368711869314
0.1	-4.78999999999999	-0.0003410085446316491
0.1	-4.78499999999999	0.0006841662567593776
0.1	-4.77999999999999	3.803580106154225e-05
0.1	-4.77499999999999	0.00029730341435535435
0.1	-4.76999999999999	0.0007407222925287504
0.1	-4.76499999999999	0.000789835632229674
0.1	-4.75999999999999	0.0006810634853482433
0.1	-4.75499999999999	0.0005563046633098034
0.1	-4.75	0.002154573457911868
0.1	-4.745	0.00048740774059630176
0.1	-4.74	0.0019492420328287574
0.1	-4.735	0.0020266492631492716
0.1	-4.73	0.00240483623590787
0.1	-4.725	0.003051577374252712
0.1	-4.72	0.0037109183909342924
0.1	-4.715	0.0021296528844008122
0.1	-4.71	0.0029233797705530695
0.1	-4.705	0.0030380494478463582
0.1	-4.7	0.003392598171049477
0.1	-4.695	0.0027813423244649194
0.1	-4.69	0.002868973479950132
0.1	-4.685	0.003085349053989106
0.1	-4.68	0.0027128189342717768
0.1	-4.675	0.0030209306348509823
0.1	-4.67	0.002662321224133235
0.1	-4.665	0.00369354542383199
0.1	-4.66	0.003634090709495219
0.1	-4.655	0.005254659595900213
0.1	-4.65	0.0049947058227379215
0.1	-4.645	0.005536317465671847
0.1	-4.64	0.004941125201403163
0.1	-4.635	0.005276524393844406
0.1	-4.63	0.005314997899765306
0.1	-4.625	0.005467062465254691
0.1	-4.62	0.00611739460327726
0.1	-4.615	0.005787149938440483
0.1	-4.61	0.006310108738709519
0.1	-4.605	0.006066952424720606
0.1	-4.6	0.006493179017948825
0.1	-4.595	0.004912464399601912
0.1	-4.59	0.005738293539113926
0.1	-4.585	0.007076155342151114
0.1	-4.58	0.008804974733651993
0.1	-4.575	0.007765230742398654
0.1	-4.57	0.008077501844944546
0.1	-4.565	0.00722886353165364
0.1	-4.56	0.0072513030597625705
0.1	-4.555	0.007392125015633799
0.1	-4.55	0.007039517403523432
0.1	-4.545	0.006544532493919952
0.1	-4.54	0.005743984582794237
0.1	-4.535	0.0057703810512932385
0.1	-4.53	0.005276820490211276
0.1	-4.525	0.005725361702994369
0.1	-4.52	0.004324334432617649
0.1	-4.515	0.0020059915472721013
0.1	-4.51	-0.004002893237364025
0.1	-4.505	-0.0041751904154400665
0.1	-4.5	-0.004494792959612026
0.1	-4.49499999999998	0.005080327260866879
0.1	-4.48999999999998	0.004186263444164506
0.1	-4.48499999999998	0.005046726942240454
0.1	-4.47999999999998	0.004645463939194683
0.1	-4.47499999999998	0.0052699762270626005
0.1	-4.46999999999998	0.004737929796009677
0.1	-4.46499999999998	0.005091237595397702
0.1	-4.45999999999998	0.00484019752613829
0.1	-4.45499999999998	0.004649319961541221
0.1	-4.44999999999998	0.0049458794291939445
0.1	-4.44499999999998	0.004581034238139825
0.1	-4.43999999999998	0.0056914723969686
0.1	-4.43499999999998	0.005679021691558761
0.1	-4.42999999999998	0.006256302321861917
0.1	-4.42499999999998	0.005397639867487092
0.1	-4.41999999999998	0.006322249101113342
0.1	-4.41499999999998	0.005902207795653425
0.1	-4.40999999999998	0.006736861913213654
0.1	-4.40499999999998	0.006867989332357771
0.1	-4.39999999999998	0.008663722375543526
0.1	-4.39499999999998	0.007219467312673311
0.1	-4.38999999999998	0.006894515447404215
0.1	-4.38499999999998	0.00770398873799244
0.1	-4.37999999999998	0.007378275568452497
0.1	-4.37499999999998	0.008624681807527845
0.1	-4.36999999999998	0.007628958519990181
0.1	-4.36499999999998	0.00783048927840796
0.1	-4.35999999999998	0.007320344460041983
0.1	-4.35499999999998	0.0088560336532294
0.1	-4.34999999999998	0.008633889587755572
0.1	-4.34499999999998	0.009165764675041654
0.1	-4.33999999999998	0.00913199492366501
0.1	-4.33499999999998	0.009752650627716852
0.1	-4.32999999999998	0.009611489244267468
0.1	-4.32499999999998	0.009284751139564784
0.1	-4.31999999999998	0.009326101227786043
0.1	-4.31499999999998	0.008439267325269173
0.1	-4.30999999999998	0.007598812661046894
0.1	-4.30499999999998	0.007386260931781075
0.1	-4.29999999999998	0.008148509272277116
0.1	-4.29499999999998	0.006448351638405958
0.1	-4.28999999999998	0.006001437086693651
0.1	-4.28499999999998	0.003957351113040297
0.1	-4.27999999999998	0.004012667652984803
0.1	-4.27499999999998	0.0021570226776457258
0.1	-4.26999999999998	0.001933428609732779
0.1	-4.26499999999998	0.0003054237294770057
0.1	-4.25999999999998	0.00025258604399419626
0.1	-4.25499999999998	-0.0011512648383115165
0.1	-4.24999999999998	-0.0016400232229418776
0.1	-4.24499999999998	-0.002963480273391661
0.1	-4.23999999999998	-0.0034314741194112486
0.1	-4.23499999999998	-0.0035842072330820596
0.1	-4.22999999999998	-0.005983640815567293
0.1	-4.22499999999998	-0.007865187541088947
0.1	-4.21999999999998	-0.008918945153482016
0.1	-4.21499999999999	-0.00716882574461114
0.1	-4.20999999999999	-0.008048582666004389
0.1	-4.20499999999999	-0.006606173812867544
0.1	-4.19999999999999	-0.006565095778559571
0.1	-4.19499999999999	-0.007207579320470225
0.1	-4.18999999999999	-0.009262747169327012
0.1	-4.18499999999999	-0.008706942514371985
0.1	-4.17999999999999	-0.008277761294532393
0.1	-4.17499999999999	-0.00858818691831914
0.1	-4.16999999999999	-0.007931208043674642
0.1	-4.16499999999999	-0.007813191269529729
0.1	-4.15999999999999	-0.006710063856885329
0.1	-4.15499999999999	-0.006871520633946471
0.1	-4.14999999999999	-0.005744809488690161
0.1	-4.14499999999999	-0.006203688236094684
0.1	-4.13999999999999	-0.004229150116810021
0.1	-4.13499999999999	-0.004110132820488666
0.1	-4.12999999999999	-0.0023719522023410433
0.1	-4.12499999999999	-0.0024513098574122094
0.1	-4.11999999999999	-0.0017914528270622787
0.1	-4.11499999999999	-0.00165657212738618
0.1	-4.10999999999999	-0.0015439568602698128
0.1	-4.10499999999999	-0.0007740126260464275
0.1	-4.09999999999999	-0.0010332593618767039
0.1	-4.09499999999999	-0.0006503686119311292
0.1	-4.08999999999999	-0.0014051213623940684
0.1	-4.08499999999999	-0.0015308467396110692
0.1	-4.07999999999999	-0.0035863347833006154
0.1	-4.07499999999999	-0.0021090837414821095
0.1	-4.06999999999999	-0.0028483947070729876
0.1	-4.06499999999999	0.0001932783633715185
0.1	-4.05999999999999	-0.0011199682393255306
0.1	-4.05499999999999	-0.0021016439568532497
0.1	-4.04999999999999	-0.002003180450835196
0.1	-4.04499999999999	-0.0018226540746462128
0.1	-4.03999999999999	-0.0018085080951394383
0.1	-4.03499999999999	-0.0025712243459936612
0.1	-4.02999999999999	-0.002686386949986408
0.1	-4.02499999999999	-0.0045048109675285275
0.1	-4.01999999999999	-0.0037099945976624693
0.1	-4.01499999999999	-0.005663101190987674
0.1	-4.00999999999999	-0.003874619817625269
0.1	-4.00499999999999	-0.0023021181658374745
0.1	-3.99999999999999	-0.0029589706532289206
0.1	-3.99499999999999	-0.008658343689643133
0.1	-3.98999999999999	-0.010323973672339504
0.1	-3.98499999999999	-0.012536445146223707
0.1	-3.97999999999999	-0.013945649058502652
0.1	-3.97499999999999	-0.014965855975583864
0.1	-3.96999999999999	-0.015234996670121792
0.1	-3.96499999999999	-0.009862676212076649
0.1	-3.95999999999999	-0.00786484384801378
0.1	-3.95499999999999	-0.010830262617714359
0.1	-3.94999999999999	-0.015386124000761503
0.1	-3.94499999999999	-0.012738831087021951
0.1	-3.93999999999999	-0.009358428368567928
0.1	-3.93499999999999	-0.007298814570756762
0.1	-3.92999999999999	-0.008726648651673274
0.1	-3.92499999999999	-0.00898099490370513
0.1	-3.91999999999999	-0.010526499762596009
0.1	-3.91499999999999	-0.01199872544418401
0.1	-3.90999999999999	-0.01275465841655371
0.1	-3.90499999999999	-0.012042139489307768
0.1	-3.89999999999999	-0.01061219381936368
0.1	-3.89499999999999	-0.009505612943254416
0.1	-3.88999999999999	-0.0072715335588426355
0.1	-3.88499999999999	-0.006979009969731054
0.1	-3.87999999999999	-0.0052018552453170774
0.1	-3.87499999999999	-0.005344291377832766
0.1	-3.86999999999999	-0.002914202699053736
0.1	-3.86499999999999	-0.0023505798767029518
0.1	-3.85999999999999	-0.0005321903128966965
0.1	-3.85499999999999	-0.000960821808028145
0.1	-3.84999999999999	0.00023719590831355886
0.1	-3.84499999999999	0.0014754347208816299
0.1	-3.83999999999999	0.0018868524355488137
0.1	-3.83499999999999	0.002682612603768786
0.1	-3.82999999999999	0.002969558441460518
0.1	-3.82499999999999	0.004804346406409865
0.1	-3.81999999999999	0.0038374963969782794
0.1	-3.81499999999999	0.005484801414161855
0.1	-3.80999999999999	0.005046580253406485
0.1	-3.80499999999999	0.006678248976160872
0.1	-3.79999999999999	0.006306818279881221
0.1	-3.79499999999999	0.007767597173606866
0.1	-3.78999999999999	0.006959385171868726
0.1	-3.78499999999999	0.007761015575576347
0.1	-3.77999999999999	0.007701537596137509
0.1	-3.77499999999999	0.00863845109879302
0.1	-3.76999999999999	0.009910907983450512
0.1	-3.76499999999999	0.010303504709101019
0.1	-3.75999999999999	0.012396434197523398
0.1	-3.75499999999999	0.012225437181269894
0.1	-3.74999999999999	0.012757774034409641
0.1	-3.74499999999999	0.010359534522722036
0.1	-3.73999999999999	0.011792476065489055
0.1	-3.73499999999999	0.010943359246801454
0.1	-3.72999999999999	0.012030967033354267
0.1	-3.725	0.011301006161136662
0.1	-3.72	0.011845623515640502
0.1	-3.715	0.011573089674521697
0.1	-3.71	0.011815583390066442
0.1	-3.705	0.01185320024095532
0.1	-3.7	0.011324284614949387
0.1	-3.695	0.01224355585612985
0.1	-3.69	0.011106557459475697
0.1	-3.685	0.012483671718381883
0.1	-3.68	0.011254361501796428
0.1	-3.675	0.012156259791557156
0.1	-3.67	0.010850790027347346
0.1	-3.665	0.011756340721967129
0.1	-3.66	0.010648142590990284
0.1	-3.655	0.011130370946479617
0.1	-3.65	0.010224901167914524
0.1	-3.645	0.01079240978745255
0.1	-3.64	0.010700752592535279
0.1	-3.635	0.011152553764655904
0.1	-3.63	0.011347056696343227
0.1	-3.625	0.01035290629829494
0.1	-3.62	0.010493923348147083
0.1	-3.615	0.009854337131236512
0.1	-3.61	0.011309080111054082
0.1	-3.605	0.0093047444496423
0.1	-3.6	0.009929197051950667
0.1	-3.595	0.00867644489116104
0.1	-3.59	0.010073127155148687
0.1	-3.585	0.009406350248913675
0.1	-3.58	0.010075953735928733
0.1	-3.575	0.007869557888284417
0.1	-3.57	0.0084288218916716
0.1	-3.565	0.008598812439883308
0.1	-3.56	0.007396016956808638
0.1	-3.555	0.006413621111309553
0.1	-3.55	0.004602723579744783
0.1	-3.545	0.004546443851876747
0.1	-3.54	0.0032434462136070596
0.1	-3.535	0.003943118730155404
0.1	-3.53	0.0030625886298707994
0.1	-3.525	0.005102798515221885
0.1	-3.52	0.0028522934510262776
0.1	-3.515	0.0031385747964813304
0.1	-3.51	0.002138919630068903
0.1	-3.505	0.0025028547012495572
0.1	-3.5	0.0024405214870408254
0.1	-3.49499999999998	0.005079651178076072
0.1	-3.48999999999998	0.004570118362444975
0.1	-3.48499999999998	0.004243230176825319
0.1	-3.47999999999998	0.00347757168605356
0.1	-3.47499999999998	0.0041088788143782695
0.1	-3.46999999999998	0.0034775040592697204
0.1	-3.46499999999998	0.003872640204965472
0.1	-3.45999999999998	0.003442877004291023
0.1	-3.45499999999998	0.002955910315373511
0.1	-3.44999999999998	0.0019557734119817205
0.1	-3.44499999999998	0.002993558524307549
0.1	-3.43999999999998	0.002741929634328455
0.1	-3.43499999999998	0.00241186267130028
0.1	-3.42999999999998	0.0027999367440475487
0.1	-3.42499999999998	0.004549815983187933
0.1	-3.41999999999998	0.005063892922451463
0.1	-3.41499999999998	0.005889196575013023
0.1	-3.40999999999998	0.006448268424208536
0.1	-3.40499999999998	0.0063498285647435315
0.1	-3.39999999999998	0.00648897597128445
0.1	-3.39499999999998	0.007110105314817927
0.1	-3.38999999999998	0.008839267287025054
0.1	-3.38499999999998	0.007321536435993481
0.1	-3.37999999999998	0.005585674038009525
0.1	-3.37499999999998	0.0056562229577504786
0.1	-3.36999999999998	0.00704500142790071
0.1	-3.36499999999998	0.006076247132756618
0.1	-3.35999999999998	0.0074742020099219375
0.1	-3.35499999999998	0.00786529660839741
0.1	-3.34999999999998	0.007111592842054981
0.1	-3.34499999999998	0.006058881711032527
0.1	-3.33999999999998	0.007004907623596235
0.1	-3.33499999999998	0.009038179958379522
0.1	-3.32999999999998	0.008935618981555093
0.1	-3.32499999999998	0.007801807664021609
0.1	-3.31999999999998	0.005616327466681614
0.1	-3.31499999999998	0.0053412961628098166
0.1	-3.30999999999998	0.005347290333749366
0.1	-3.30499999999998	0.006455274258358401
0.1	-3.29999999999998	0.00549767900698106
0.1	-3.29499999999998	0.006186828057527627
0.1	-3.28999999999998	0.0038191533448497794
0.1	-3.28499999999998	0.0034434436356537423
0.1	-3.27999999999998	0.004250073144791644
0.1	-3.27499999999998	0.0029824637914515617
0.1	-3.26999999999998	-0.0004721914642386582
0.1	-3.26499999999998	0.001517674840415928
0.1	-3.25999999999998	0.006763233186781015
0.1	-3.25499999999998	0.005766104311974163
0.1	-3.24999999999998	0.005376402954685333
0.1	-3.24499999999998	0.0034936043790100846
0.1	-3.23999999999998	0.003997142142995569
0.1	-3.23499999999998	0.002744120814594908
0.1	-3.22999999999998	0.003441781672663846
0.1	-3.22499999999998	0.0030669971583413558
0.1	-3.21999999999998	0.003400229884141126
0.1	-3.21499999999998	0.0029551756689680797
0.1	-3.20999999999998	0.0028437329838328362
0.1	-3.20499999999998	0.002127950712735749
0.1	-3.19999999999998	0.0020753022828002288
0.1	-3.19499999999999	0.0023019769580199245
0.1	-3.18999999999999	0.0016159517064211482
0.1	-3.18499999999999	0.0012462230908092398
0.1	-3.17999999999999	0.0010609428751870431
0.1	-3.17499999999999	0.0010748019842926615
0.1	-3.16999999999999	0.0003751294190247334
0.1	-3.16499999999999	0.0006580240369774004
0.1	-3.15999999999999	-0.0003519802241677694
0.1	-3.15499999999999	0.00035012028074299373
0.1	-3.14999999999999	-0.0004734350465966375
0.1	-3.14499999999999	-0.0002679938718664343
0.1	-3.13999999999999	-0.0008480172806809572
0.1	-3.13499999999999	-0.0010008132245405976
0.1	-3.12999999999999	-0.0011178874189555765
0.1	-3.12499999999999	-0.0019027733624273901
0.1	-3.11999999999999	-0.002291699470207631
0.1	-3.11499999999999	-0.0029494475555979505
0.1	-3.10999999999999	-0.00209917375942531
0.1	-3.10499999999999	-0.003427012259580642
0.1	-3.09999999999999	-0.0029338208997495285
0.1	-3.09499999999999	-0.003604656012378138
0.1	-3.08999999999999	-0.0032965534459115653
0.1	-3.08499999999999	-0.004088415097992071
0.1	-3.07999999999999	-0.003832027082266487
0.1	-3.07499999999999	-0.004110508109472333
0.1	-3.06999999999999	-0.003811249215989132
0.1	-3.06499999999999	-0.003582921850598886
0.1	-3.05999999999999	-0.003809509016912238
0.1	-3.05499999999999	-0.003437839925709174
0.1	-3.04999999999999	-0.004145979750379392
0.1	-3.04499999999999	-0.004080161472520161
0.1	-3.03999999999999	-0.0053209342844102725
0.1	-3.03499999999999	-0.004813608927783153
0.1	-3.02999999999999	-0.005734918245087983
0.1	-3.02499999999999	-0.005341320653667603
0.1	-3.01999999999999	-0.006358274832163169
0.1	-3.01499999999999	-0.005683540232447715
0.1	-3.00999999999999	-0.006125861564451163
0.1	-3.00499999999999	-0.006294103571987064
0.1	-2.99999999999999	-0.006056412897104568
0.1	-2.99499999999999	-0.00596670795935661
0.1	-2.98999999999999	-0.0053672081681914174
0.1	-2.98499999999999	-0.005589606378922696
0.1	-2.97999999999999	-0.005069886146042257
0.1	-2.97499999999999	-0.005852826867523586
0.1	-2.96999999999999	-0.005296610649234812
0.1	-2.96499999999999	-0.005992921409994856
0.1	-2.95999999999999	-0.004915031018247418
0.1	-2.95499999999999	-0.0055713934099401174
0.1	-2.94999999999999	-0.005291109617509671
0.1	-2.94499999999999	-0.006101217864149577
0.1	-2.93999999999999	-0.005544664822353607
0.1	-2.93499999999999	-0.005525360664058121
0.1	-2.92999999999999	-0.00518210256393864
0.1	-2.92499999999999	-0.005001181476295413
0.1	-2.91999999999999	-0.005588999324212085
0.1	-2.91499999999999	-0.005318356067722518
0.1	-2.90999999999999	-0.0052558919973682006
0.1	-2.90499999999999	-0.004462159331961424
0.1	-2.89999999999999	-0.005080670148687738
0.1	-2.89499999999999	-0.004496818609747766
0.1	-2.88999999999999	-0.005436470347458033
0.1	-2.88499999999999	-0.005006179869375238
0.1	-2.87999999999999	-0.005407714393353691
0.1	-2.87499999999999	-0.003596127671951055
0.1	-2.86999999999999	-0.003301285922586883
0.1	-2.86499999999999	-0.0030173476699699164
0.1	-2.85999999999999	-0.003172129399183654
0.1	-2.85499999999999	-0.0019150471044084294
0.1	-2.84999999999999	-0.0025894697430596247
0.1	-2.84499999999999	-0.00262029173494277
0.1	-2.83999999999999	-0.0016612433741721166
0.1	-2.83499999999999	-0.0010371876685881243
0.1	-2.82999999999999	-0.0007772209219835124
0.1	-2.82499999999999	-0.0021400410138887604
0.1	-2.81999999999999	-0.0015647613068678345
0.1	-2.81499999999999	-0.0008334467502487675
0.1	-2.80999999999999	-0.0006465549577458485
0.1	-2.80499999999999	-0.0008250890352260454
0.1	-2.79999999999999	-0.00034360858453702514
0.1	-2.79499999999999	-0.0003388959570990724
0.1	-2.78999999999999	-0.0006487879532395824
0.1	-2.78499999999999	-0.001007181054785422
0.1	-2.77999999999999	-0.0002387494464193285
0.1	-2.77499999999999	-0.0002775185604825814
0.1	-2.76999999999999	-0.0011630232368463056
0.1	-2.76499999999999	-0.0014318967833807372
0.1	-2.75999999999999	-0.0014724047890761205
0.1	-2.75499999999999	-0.0011772222124652454
0.1	-2.74999999999999	-0.00047063935188906836
0.1	-2.74499999999999	-0.002255636269237249
0.1	-2.73999999999999	-0.002719657989020019
0.1	-2.73499999999999	-0.0028415787585066576
0.1	-2.72999999999999	-0.0025607751418568747
0.1	-2.725	-0.003111827294221825
0.1	-2.72	-0.0032768676046697753
0.1	-2.715	-0.0029641291539422854
0.1	-2.71	-0.0026487220728932392
0.1	-2.705	-0.0032138470528135787
0.1	-2.7	-0.003931464427911258
0.1	-2.695	-0.004036085407412238
0.1	-2.69	-0.0035343506794314195
0.1	-2.685	-0.0052061951557798025
0.1	-2.68	-0.004897575134165721
0.1	-2.675	-0.005425599387670732
0.1	-2.67	-0.004058031215342706
0.1	-2.665	-0.004999438922894062
0.1	-2.66	-0.004463622535318346
0.1	-2.655	-0.005091562044306608
0.1	-2.65	-0.005001208366886334
0.1	-2.645	-0.005111382209363968
0.1	-2.64	-0.004802265459190436
0.1	-2.635	-0.004405421245107677
0.1	-2.63	-0.005707866305579012
0.1	-2.625	-0.005196086725795468
0.1	-2.62	-0.004972275222291822
0.1	-2.615	-0.003107477788640234
0.1	-2.61	-0.003604258422824691
0.1	-2.605	-0.002652285994049708
0.1	-2.6	-0.002848038507447581
0.1	-2.595	-0.0026907537441145934
0.1	-2.59	-0.0029302265281737627
0.1	-2.585	-0.0026096304741711762
0.1	-2.58	-0.003038253542973046
0.1	-2.575	-0.002601158673602999
0.1	-2.57	-0.0027310641145160686
0.1	-2.565	-0.003795503550852286
0.1	-2.56	-0.0028477073364306937
0.1	-2.555	-0.0031617377454892237
0.1	-2.55	-0.0021748711261984077
0.1	-2.545	-0.002084534773950264
0.1	-2.54	-0.00019137414132047725
0.1	-2.535	-0.001162750862154005
0.1	-2.53	-0.0002525232430035107
0.1	-2.525	-0.00048413073948327945
0.1	-2.52	-0.00019567173809137417
0.1	-2.515	-5.322616931291435e-05
0.1	-2.51	0.0005946466421189456
0.1	-2.505	0.0011142605952745854
0.1	-2.5	0.0013671433335202265
0.2	-6.49499999999998	0.005758323061514248
0.2	-6.48999999999998	0.005950003562277151
0.2	-6.48499999999998	0.005694683890376473
0.2	-6.47999999999998	0.005997856670521218
0.2	-6.47499999999998	0.005572064616459149
0.2	-6.46999999999998	0.006118268232622848
0.2	-6.46499999999998	0.005462289503671669
0.2	-6.45999999999998	0.005956037128513336
0.2	-6.45499999999998	0.005257681051906937
0.2	-6.44999999999998	0.005796943389486386
0.2	-6.44499999999998	0.00498894820520307
0.2	-6.43999999999998	0.00528809001121372
0.2	-6.43499999999998	0.0048544916798479165
0.2	-6.42999999999998	0.004859383009478524
0.2	-6.42499999999998	0.004768368586732685
0.2	-6.41999999999998	0.004656276131295156
0.2	-6.41499999999998	0.004861154155309633
0.2	-6.40999999999998	0.003943900301643433
0.2	-6.40499999999998	0.004311978997022903
0.2	-6.39999999999998	0.003486866533015498
0.2	-6.39499999999998	0.004032942401542228
0.2	-6.38999999999998	0.003364642350529079
0.2	-6.38499999999998	0.0041743072253614955
0.2	-6.37999999999998	0.003590842884207468
0.2	-6.37499999999998	0.003844642015177424
0.2	-6.36999999999998	0.0030193668749315394
0.2	-6.36499999999998	0.0032515960741179573
0.2	-6.35999999999998	0.002972190290312704
0.2	-6.35499999999998	0.0030355021666195747
0.2	-6.34999999999998	0.0028879481470202584
0.2	-6.34499999999998	0.0025923771975074894
0.2	-6.33999999999998	0.003342474952382879
0.2	-6.33499999999998	0.0038113267963437725
0.2	-6.32999999999998	0.003516794143185842
0.2	-6.32499999999998	0.0022024362342808468
0.2	-6.31999999999998	0.003498638467277382
0.2	-6.31499999999998	0.004159853512489375
0.2	-6.30999999999998	0.0045287852533489326
0.2	-6.30499999999998	0.004668933664476627
0.2	-6.29999999999998	0.005663537829260046
0.2	-6.29499999999998	0.005476956332873484
0.2	-6.28999999999998	0.003996184270744996
0.2	-6.28499999999998	0.0026404392149655953
0.2	-6.27999999999998	0.001175997873404555
0.2	-6.27499999999998	0.0018800050583195893
0.2	-6.26999999999998	0.001327673667936069
0.2	-6.26499999999998	0.0017527560221568539
0.2	-6.25999999999998	0.002055133089820249
0.2	-6.25499999999998	0.0021815322329885034
0.2	-6.24999999999998	0.0016193296353051445
0.2	-6.24499999999998	0.00139813620783924
0.2	-6.23999999999998	0.0013763311103971443
0.2	-6.23499999999998	0.001769667955623666
0.2	-6.22999999999998	0.0014015915342038276
0.2	-6.22499999999998	0.0010078440359952423
0.2	-6.21999999999998	0.0010757006645427114
0.2	-6.21499999999999	0.0008971106889273939
0.2	-6.20999999999999	0.0008396381365369243
0.2	-6.20499999999999	0.00036464925461821007
0.2	-6.19999999999999	0.0001961190887980191
0.2	-6.19499999999999	-0.0006710580018257639
0.2	-6.18999999999999	-0.00019711430335067615
0.2	-6.18499999999999	-0.0006986857423742499
0.2	-6.17999999999999	1.9079907145613806e-05
0.2	-6.17499999999999	-0.00021576181699684005
0.2	-6.16999999999999	-0.00029503570679939584
0.2	-6.16499999999999	-0.0007164966394996863
0.2	-6.15999999999999	-0.0009746709084152427
0.2	-6.15499999999999	-0.0010011776687223195
0.2	-6.14999999999999	-0.0012924024378783705
0.2	-6.14499999999999	-0.0011259605448326604
0.2	-6.13999999999999	-0.0017137040194713515
0.2	-6.13499999999999	-0.0016214468715108343
0.2	-6.12999999999999	-0.00221284333965327
0.2	-6.12499999999999	-0.001953835455736963
0.2	-6.11999999999999	-0.0023412035427978206
0.2	-6.11499999999999	-0.001958551163214417
0.2	-6.10999999999999	-0.0023979392622309192
0.2	-6.10499999999999	-0.002211165983036556
0.2	-6.09999999999999	-0.0027471001261726857
0.2	-6.09499999999999	-0.0022529282120160588
0.2	-6.08999999999999	-0.0023500220138207295
0.2	-6.08499999999999	-0.002589636756120395
0.2	-6.07999999999999	-0.002842418703111582
0.2	-6.07499999999999	-0.002206832193161201
0.2	-6.06999999999999	-0.0017023929439772822
0.2	-6.06499999999999	-0.0024220932322497335
0.2	-6.05999999999999	-0.0022221224606187584
0.2	-6.05499999999999	-0.002676076913551817
0.2	-6.04999999999999	-0.0017555732719653494
0.2	-6.04499999999999	-0.0022437695891740495
0.2	-6.03999999999999	-0.0019983308034680625
0.2	-6.03499999999999	-0.002720492079268888
0.2	-6.02999999999999	-0.0018780783123981681
0.2	-6.02499999999999	-0.0026304247208316367
0.2	-6.01999999999999	-0.0018040002186793247
0.2	-6.01499999999999	-0.0023085061190757372
0.2	-6.00999999999999	-0.0022897104484623787
0.2	-6.00499999999999	-0.0023674664235782683
0.2	-5.99999999999999	-0.0021431213701579854
0.2	-5.99499999999999	-0.0021838800801530223
0.2	-5.98999999999999	-0.0027780236220693033
0.2	-5.98499999999999	-0.001299594332524634
0.2	-5.97999999999999	-0.0017101263954798496
0.2	-5.97499999999999	-0.00209542978662558
0.2	-5.96999999999999	-0.003293469839247165
0.2	-5.96499999999999	-0.0028098292834262684
0.2	-5.95999999999999	-0.0031445441543557773
0.2	-5.95499999999999	-0.0019489622901058823
0.2	-5.94999999999999	-0.0032474902945221484
0.2	-5.94499999999999	-0.003015124723520668
0.2	-5.93999999999999	-0.0029961439672107626
0.2	-5.93499999999999	-0.0031060339742486343
0.2	-5.92999999999999	-0.002450795094062874
0.2	-5.92499999999999	-0.0026992410561820224
0.2	-5.91999999999999	-0.0033007317865859642
0.2	-5.91499999999999	-0.003333310099570219
0.2	-5.90999999999999	-0.002654879561181378
0.2	-5.90499999999999	-0.003481148137005785
0.2	-5.89999999999999	-0.002874381195616227
0.2	-5.89499999999999	-0.00296099114945908
0.2	-5.88999999999999	-0.00234131815645372
0.2	-5.88499999999999	-0.002956234171085481
0.2	-5.87999999999999	-0.0024976539869546732
0.2	-5.87499999999999	-0.0027537339933622618
0.2	-5.86999999999999	-0.0024807244517776605
0.2	-5.86499999999999	-0.002238328168029824
0.2	-5.85999999999999	-0.0024895695743828994
0.2	-5.85499999999999	-0.0018714122943350175
0.2	-5.84999999999999	-0.0022886113428985944
0.2	-5.84499999999999	-0.001453800561953822
0.2	-5.83999999999999	-0.0018483096438923763
0.2	-5.83499999999999	-0.0010279267326517294
0.2	-5.82999999999999	-0.0006686893250501535
0.2	-5.82499999999999	-0.0003743389171172451
0.2	-5.81999999999999	-0.0009075820616048502
0.2	-5.81499999999999	-0.00034543825941713013
0.2	-5.80999999999999	-0.000371405180491613
0.2	-5.80499999999999	0.00019463368386940516
0.2	-5.79999999999999	0.0005639561915037894
0.2	-5.79499999999999	0.0005768718949888951
0.2	-5.78999999999999	0.000620924472949258
0.2	-5.78499999999999	0.0004025167164866117
0.2	-5.77999999999999	0.0008676083505452237
0.2	-5.77499999999999	0.0004442582746517765
0.2	-5.76999999999999	0.0007673525166202455
0.2	-5.76499999999999	0.0003093695057753143
0.2	-5.75999999999999	0.0009981444036685216
0.2	-5.75499999999999	0.0011517823990480625
0.2	-5.75	0.001532221849173676
0.2	-5.745	0.0013897164681090923
0.2	-5.74	0.0017887332423907054
0.2	-5.735	0.001534823491003423
0.2	-5.73	0.0018879973093752778
0.2	-5.725	0.0021987778539480085
0.2	-5.72	0.002319599731252786
0.2	-5.715	0.0027465496787596466
0.2	-5.71	0.002513745583639204
0.2	-5.705	0.0031097572061534184
0.2	-5.7	0.0028920443129332174
0.2	-5.695	0.003525720986220504
0.2	-5.69	0.0032841290333426865
0.2	-5.685	0.00376054859686642
0.2	-5.68	0.003571948603610542
0.2	-5.675	0.004225167621783155
0.2	-5.67	0.004019991047221172
0.2	-5.665	0.004389328469699583
0.2	-5.66	0.004704469782352061
0.2	-5.655	0.0047285847464121344
0.2	-5.65	0.0051851894427189515
0.2	-5.645	0.0049128005990262125
0.2	-5.64	0.0052271783614796785
0.2	-5.635	0.0047445408102973485
0.2	-5.63	0.005480173082731465
0.2	-5.625	0.005074814833472552
0.2	-5.62	0.005744242054483095
0.2	-5.615	0.005635763417403017
0.2	-5.61	0.0062004946212365075
0.2	-5.605	0.006065350778132583
0.2	-5.6	0.006255872457426759
0.2	-5.595	0.006271608672473339
0.2	-5.59	0.006185251511731327
0.2	-5.585	0.006547329115221878
0.2	-5.58	0.006273688580751502
0.2	-5.575	0.006347970660222635
0.2	-5.57	0.00404993581990204
0.2	-5.565	0.003689016267068801
0.2	-5.56	0.003203651988461398
0.2	-5.555	0.003939815126087376
0.2	-5.55	0.0036563337610050484
0.2	-5.545	0.005307636104119495
0.2	-5.54	0.005459397467238725
0.2	-5.535	0.0055170333709700925
0.2	-5.53	0.005293001635114036
0.2	-5.525	0.005121289400649487
0.2	-5.52	0.005097913633459794
0.2	-5.515	0.004545516641713376
0.2	-5.51	0.004398933481139289
0.2	-5.505	0.00414361650319367
0.2	-5.5	0.0053909032053934824
0.2	-5.49499999999998	0.0064650967637567835
0.2	-5.48999999999998	0.005902758533093577
0.2	-5.48499999999998	0.005767624379823366
0.2	-5.47999999999998	0.00556015193467313
0.2	-5.47499999999998	0.005377771738471371
0.2	-5.46999999999998	0.004852274640649246
0.2	-5.46499999999998	0.005184931948380822
0.2	-5.45999999999998	0.005392901289879182
0.2	-5.45499999999998	0.004902005231170237
0.2	-5.44999999999998	0.0037299019480349638
0.2	-5.44499999999998	0.003084693644708203
0.2	-5.43999999999998	0.0029049389707428985
0.2	-5.43499999999998	0.0026588540526129023
0.2	-5.42999999999998	0.0028897940169597125
0.2	-5.42499999999998	0.0024816719701395984
0.2	-5.41999999999998	0.0023691298557325657
0.2	-5.41499999999998	0.001967559979369593
0.2	-5.40999999999998	0.0018773045073665062
0.2	-5.40499999999998	0.0012624708300436605
0.2	-5.39999999999998	0.0008071185973441142
0.2	-5.39499999999998	0.00016631724769405887
0.2	-5.38999999999998	-1.2532049418201296e-05
0.2	-5.38499999999998	0.00044339901420126226
0.2	-5.37999999999998	0.00021988923048282816
0.2	-5.37499999999998	0.0003655297857775852
0.2	-5.36999999999998	0.0003248669271292415
0.2	-5.36499999999998	0.0005758273374453782
0.2	-5.35999999999998	0.0008483015215433043
0.2	-5.35499999999998	0.001885304008492683
0.2	-5.34999999999998	0.0024147758017055154
0.2	-5.34499999999998	0.0029868447280063104
0.2	-5.33999999999998	0.002340205986088917
0.2	-5.33499999999998	0.00228009614390573
0.2	-5.32999999999998	0.0020681188693180697
0.2	-5.32499999999998	0.0020025975047708866
0.2	-5.31999999999998	0.001940540547846481
0.2	-5.31499999999998	0.0025422311340352333
0.2	-5.30999999999998	0.0020040292747018906
0.2	-5.30499999999998	0.0018482805344511855
0.2	-5.29999999999998	0.0021605137662947804
0.2	-5.29499999999998	0.00224141964213298
0.2	-5.28999999999998	0.002405089827800855
0.2	-5.28499999999998	0.0022458978251794215
0.2	-5.27999999999998	0.0026474956064399535
0.2	-5.27499999999998	0.0020050579301645888
0.2	-5.26999999999998	0.002197359791692499
0.2	-5.26499999999998	0.0012270921952131086
0.2	-5.25999999999998	0.001233945880337095
0.2	-5.25499999999998	0.0013154087194657271
0.2	-5.24999999999998	0.0017070534435493223
0.2	-5.24499999999998	0.0014228679939132793
0.2	-5.23999999999998	0.0013832109760331668
0.2	-5.23499999999998	0.0010512618403036855
0.2	-5.22999999999998	0.0010969035154833606
0.2	-5.22499999999998	0.001394704815466552
0.2	-5.21999999999998	0.0012050090698589866
0.2	-5.21499999999999	0.0010185661736100138
0.2	-5.20999999999999	0.0014500776555257944
0.2	-5.20499999999999	0.002399912401202964
0.2	-5.19999999999999	0.002807144707347886
0.2	-5.19499999999999	0.003063052894357654
0.2	-5.18999999999999	0.002132819962569976
0.2	-5.18499999999999	0.0012694387086558678
0.2	-5.17999999999999	0.0009076158607678741
0.2	-5.17499999999999	0.0008994616828888469
0.2	-5.16999999999999	0.0012601429044437062
0.2	-5.16499999999999	0.001351583078391505
0.2	-5.15999999999999	0.0012185765724759268
0.2	-5.15499999999999	0.0013206160898247
0.2	-5.14999999999999	0.0013140848646421843
0.2	-5.14499999999999	0.0004808031044489236
0.2	-5.13999999999999	0.00032161437052397046
0.2	-5.13499999999999	0.00018935870913683317
0.2	-5.12999999999999	0.0010419648193393805
0.2	-5.12499999999999	0.0009803146431092702
0.2	-5.11999999999999	0.0013698988728179096
0.2	-5.11499999999999	0.0014841910396453106
0.2	-5.10999999999999	0.0002576297609943601
0.2	-5.10499999999999	0.0015715038259552783
0.2	-5.09999999999999	0.0019051126005767416
0.2	-5.09499999999999	0.002370941564234119
0.2	-5.08999999999999	0.0015047361800492598
0.2	-5.08499999999999	0.0011551645531771015
0.2	-5.07999999999999	0.0005833701278618597
0.2	-5.07499999999999	0.0007960929927886551
0.2	-5.06999999999999	0.00023211476470325065
0.2	-5.06499999999999	0.0004643854861149932
0.2	-5.05999999999999	-0.00021425278207715115
0.2	-5.05499999999999	-9.778229291218521e-05
0.2	-5.04999999999999	-0.0005510289385132205
0.2	-5.04499999999999	-0.0003435685771396302
0.2	-5.03999999999999	-0.0009085276410213949
0.2	-5.03499999999999	-0.00045102509821581815
0.2	-5.02999999999999	-0.0010649867033588611
0.2	-5.02499999999999	-0.0008864104983878907
0.2	-5.01999999999999	-0.0005270934888747525
0.2	-5.01499999999999	-0.000970921384017609
0.2	-5.00999999999999	-0.0009450834492380489
0.2	-5.00499999999999	-0.0015906418340020378
0.2	-4.99999999999999	-0.001008397037975839
0.2	-4.99499999999999	-0.0013461000053374694
0.2	-4.98999999999999	-0.0011712994562576018
0.2	-4.98499999999999	-0.0012076237090996034
0.2	-4.97999999999999	-0.000999143517121548
0.2	-4.97499999999999	-0.002174351954675635
0.2	-4.96999999999999	-0.0017251368457982807
0.2	-4.96499999999999	-0.0016639868109232236
0.2	-4.95999999999999	-0.002000185459984316
0.2	-4.95499999999999	-0.0017286950248014965
0.2	-4.94999999999999	-0.0020335536150438704
0.2	-4.94499999999999	-0.0014570022887784861
0.2	-4.93999999999999	-0.002112632451586438
0.2	-4.93499999999999	-0.0012634875686331482
0.2	-4.92999999999999	-0.0016241196127896873
0.2	-4.92499999999999	-0.0015142153957130589
0.2	-4.91999999999999	-0.0012512167499073579
0.2	-4.91499999999999	-0.0010423787002051266
0.2	-4.90999999999999	-0.0006139780310600029
0.2	-4.90499999999999	-0.0004909410425056882
0.2	-4.89999999999999	-0.0008441261699523861
0.2	-4.89499999999999	-0.0012495955561947492
0.2	-4.88999999999999	-0.0006125169736039271
0.2	-4.88499999999999	-0.0004218948489512764
0.2	-4.87999999999999	-0.00022536201658956978
0.2	-4.87499999999999	-0.00032041930009563124
0.2	-4.86999999999999	5.233912942587127e-05
0.2	-4.86499999999999	-0.00032004870196195023
0.2	-4.85999999999999	-0.0001975983456373731
0.2	-4.85499999999999	-0.00022175120590378627
0.2	-4.84999999999999	-0.00018038504103906616
0.2	-4.84499999999999	0.00033051301317638115
0.2	-4.83999999999999	0.00042147389086222287
0.2	-4.83499999999999	0.00020776940684219536
0.2	-4.82999999999999	-0.00021550145878207472
0.2	-4.82499999999999	0.00033404641426759696
0.2	-4.81999999999999	0.0009997692081571974
0.2	-4.81499999999999	0.0010253363026589413
0.2	-4.80999999999999	0.000622597669741265
0.2	-4.80499999999999	0.0006069831346992571
0.2	-4.79999999999999	0.0005959870431122005
0.2	-4.79499999999999	0.0006343161525388941
0.2	-4.78999999999999	0.0006642403525880525
0.2	-4.78499999999999	0.0014614852604460382
0.2	-4.77999999999999	0.001535179673083642
0.2	-4.77499999999999	0.0020204674563217284
0.2	-4.76999999999999	0.0020730592597927866
0.2	-4.76499999999999	0.0019147714987986508
0.2	-4.75999999999999	0.0020834541950953134
0.2	-4.75499999999999	0.0024187208884084432
0.2	-4.75	0.003007668729742452
0.2	-4.745	0.0025166152433607203
0.2	-4.74	0.0026939642059448654
0.2	-4.735	0.0030671159876692333
0.2	-4.73	0.00335294429618771
0.2	-4.725	0.0034692540018211315
0.2	-4.72	0.0036899605206163755
0.2	-4.715	0.0038280201049181173
0.2	-4.71	0.003991920293216489
0.2	-4.705	0.0038643647266186076
0.2	-4.7	0.003857563166490663
0.2	-4.695	0.004277561626021109
0.2	-4.69	0.004071625412912672
0.2	-4.685	0.004081985830832191
0.2	-4.68	0.0033063304169880237
0.2	-4.675	0.003880276765501345
0.2	-4.67	0.004312587238915422
0.2	-4.665	0.004795299537221687
0.2	-4.66	0.0049560501406309965
0.2	-4.655	0.005550918861723764
0.2	-4.65	0.005826057917158789
0.2	-4.645	0.006232589851986159
0.2	-4.64	0.0064685466280065
0.2	-4.635	0.006059919013677528
0.2	-4.63	0.006593074563309875
0.2	-4.625	0.007134132143541139
0.2	-4.62	0.007661808877607701
0.2	-4.615	0.007376301392274687
0.2	-4.61	0.007552922769828718
0.2	-4.605	0.007352849982907694
0.2	-4.6	0.00797838218194713
0.2	-4.595	0.0073890451993749995
0.2	-4.59	0.008182632593203287
0.2	-4.585	0.008472899603549633
0.2	-4.58	0.008347283831434793
0.2	-4.575	0.008171683140383912
0.2	-4.57	0.008495693304669205
0.2	-4.565	0.008561429204958226
0.2	-4.56	0.00827975159740485
0.2	-4.555	0.007840666157836351
0.2	-4.55	0.00771646228052314
0.2	-4.545	0.008093190465431055
0.2	-4.54	0.007298751467532616
0.2	-4.535	0.007012228100878759
0.2	-4.53	0.006424753711288145
0.2	-4.525	0.00624458066557837
0.2	-4.52	0.005229850167450256
0.2	-4.515	0.004637262570765466
0.2	-4.51	0.0029488802079223886
0.2	-4.505	0.0025359558756881673
[truncated: 44,401 more rows]
