# Supplementary material for: Long-range crossed Andreev reflection in a topological insulator nanowire proximitized by a superconductor
Source: Nat Phys. 2025 Mar 11;21(5):708–15. doi: 10.1038/s41567-025-02806-y (PMC12084150; doi:10.1038/s41567-025-02806-y)
Supplement: Supplementary file 2 — Source data for Supplementary Figs. 2–5 and 7. [file 41567_2025_2806_MOESM2_ESM.zip › SupplementaryData/Figure_S3c_2_plot_dim=2_.txt]

B_{//}	V_{g}	\Delta G_{LL}/G_{0}
0.0	-6.48999999999999	0.008240263598388475
0.0	-6.47999999999999	0.008982766204621295
0.0	-6.46999999999999	0.008374793448638174
0.0	-6.45999999999999	0.008718916252628606
0.0	-6.44999999999999	0.007488669640201506
0.0	-6.43999999999999	0.007082187508860083
0.0	-6.42999999999999	0.006101875508122412
0.0	-6.41999999999999	0.005116750543707749
0.0	-6.40999999999999	0.003739245363806043
0.0	-6.39999999999999	0.0032393277483029337
0.0	-6.38999999999999	0.0024694630326840827
0.0	-6.37999999999999	0.0008779161396807456
0.0	-6.36999999999999	0.000560440953297936
0.0	-6.35999999999999	-0.0008501796891160485
0.0	-6.34999999999999	-0.00029258745730892377
0.0	-6.33999999999999	-0.00180985387492838
0.0	-6.32999999999999	-0.000841777815717093
0.0	-6.31999999999999	-0.00011214618402932697
0.0	-6.30999999999999	0.0009052153633584137
0.0	-6.29999999999999	-0.001118031047610879
0.0	-6.28999999999999	-0.001206851370807005
0.0	-6.27999999999999	-0.001543694509944793
0.0	-6.26999999999999	-0.0021699069707313834
0.0	-6.25999999999999	-0.0012229300826709366
0.0	-6.25	-0.0011890022003995249
0.0	-6.24	0.000376446274850617
0.0	-6.23	-4.815311463735039e-06
0.0	-6.22	2.574119399739727e-05
0.0	-6.21	-0.0009047551204435234
0.0	-6.2	0.0006571372795923236
0.0	-6.19	0.00040172690768675023
0.0	-6.18	0.001512844894291765
0.0	-6.17	0.000644338497143182
0.0	-6.16	0.0008292918066752919
0.0	-6.15	-0.0006072581519946385
0.0	-6.14	-0.001497828775851806
0.0	-6.13	-0.0017318980819995278
0.0	-6.12	-0.0018196743996902742
0.0	-6.11	-0.000705982361480062
0.0	-6.1	-0.0014591237445965022
0.0	-6.09	-0.001135825398091872
0.0	-6.08	-0.002744382561780112
0.0	-6.07	-0.0037546269632868223
0.0	-6.06	-0.006006723372091238
0.0	-6.05	-0.005201307513401143
0.0	-6.04	-0.004910435796919854
0.0	-6.03	-0.0023305989525069237
0.0	-6.02	-0.0028930247643058626
0.0	-6.01	-0.003094351076431301
0.0	-6.0	-0.0038466497976444303
0.0	-5.98999999999999	0.002727547293543131
0.0	-5.97999999999999	0.001898470506196126
0.0	-5.96999999999999	0.0024704309265889957
0.0	-5.95999999999999	0.00443835818867272
0.0	-5.94999999999999	0.007328159456620076
0.0	-5.93999999999999	0.006409011198435566
0.0	-5.92999999999999	0.003693629964696632
0.0	-5.91999999999999	0.0030308158947602304
0.0	-5.90999999999999	0.0016213679648017787
0.0	-5.89999999999999	0.001342030527136051
0.0	-5.88999999999999	3.422751061904483e-05
0.0	-5.87999999999999	0.00043560509210788245
0.0	-5.86999999999999	-0.0003393977132472581
0.0	-5.85999999999999	0.0001174606440949022
0.0	-5.84999999999999	0.00029216003158005766
0.0	-5.83999999999999	0.0005893325688553497
0.0	-5.82999999999999	0.0008170124646025845
0.0	-5.81999999999999	0.0011879199117562078
0.0	-5.80999999999999	0.0025956437876547
0.0	-5.79999999999999	0.0025693720012492927
0.0	-5.78999999999999	0.0028590756380248994
0.0	-5.77999999999999	0.002553903331594276
0.0	-5.76999999999999	0.003591952749656846
0.0	-5.75999999999999	0.0029994988603434525
0.0	-5.75	0.0034150932340687445
0.0	-5.74	0.002923511590656014
0.0	-5.73	0.0028809218305081985
0.0	-5.72	0.0024060707725676034
0.0	-5.71	0.001400281873449094
0.0	-5.7	-0.00011110355593174637
0.0	-5.69	-0.0013434587473130644
0.0	-5.68	-0.001861359988789335
0.0	-5.67	-0.0028115001760647407
0.0	-5.66	-0.0027040953261034395
0.0	-5.65	-0.003976090188872017
0.0	-5.64	-0.00389757965458587
0.0	-5.63	-0.004749347863630515
0.0	-5.62	-0.003996895430098568
0.0	-5.61	-0.0036831542037369935
0.0	-5.6	-0.002284393266582807
0.0	-5.59	-0.002351737696193068
0.0	-5.58	-0.0032627721116897934
0.0	-5.57	-0.0029339400972630547
0.0	-5.56	-0.0004815737673004028
0.0	-5.55	0.003802589765735831
0.0	-5.54	0.005169851169604889
0.0	-5.53	0.006425833365606981
0.0	-5.52	0.006662152471205163
0.0	-5.51	0.007540893023681938
0.0	-5.5	0.006736820845190894
0.0	-5.48999999999999	0.005542233371953198
0.0	-5.47999999999999	0.0053225059263741215
0.0	-5.46999999999999	0.006029905676746106
0.0	-5.45999999999999	0.007922940914859566
0.0	-5.44999999999999	0.007974291449982296
0.0	-5.43999999999999	0.00785792648692979
0.0	-5.42999999999999	0.008279352121802364
0.0	-5.41999999999999	0.008498782955944917
0.0	-5.40999999999999	0.009015368375248023
0.0	-5.39999999999999	0.008377335490881044
0.0	-5.38999999999999	0.008956299859357919
0.0	-5.37999999999999	0.008211214452314097
0.0	-5.36999999999999	0.008359967349550856
0.0	-5.35999999999999	0.007459374537022945
0.0	-5.34999999999999	0.00814448149115271
0.0	-5.33999999999999	0.007317174624181466
0.0	-5.32999999999999	0.007261362606708843
0.0	-5.31999999999999	0.006431475656452912
0.0	-5.30999999999999	0.006143452131479099
0.0	-5.29999999999999	0.005869328728694112
0.0	-5.28999999999999	0.005235823455051913
0.0	-5.27999999999999	0.005125225071772932
0.0	-5.26999999999999	0.004846767603980118
0.0	-5.25999999999999	0.005363642332825047
0.0	-5.25	0.004617397547885149
0.0	-5.24	0.005813267230090791
0.0	-5.23	0.005025589469332403
0.0	-5.22	0.005547051687452287
0.0	-5.21	0.004522044165905292
0.0	-5.2	0.005508166870648534
0.0	-5.19	0.004795423306002411
0.0	-5.18	0.005103824134728097
0.0	-5.17	0.005203898670211815
0.0	-5.16	0.005547654401226676
0.0	-5.15	0.005815747630748713
0.0	-5.14	0.005029855798368454
0.0	-5.13	0.004969639882030086
0.0	-5.12	0.003073986889575664
0.0	-5.11	0.0020154043677000355
0.0	-5.1	-0.0012139562638839307
0.0	-5.09	-0.0038442566597374217
0.0	-5.08	-0.007112306765198306
0.0	-5.07	-0.00795743933008003
0.0	-5.06	-0.009043936139963515
0.0	-5.05	-0.011553451019447769
0.0	-5.04	-0.01450525335737568
0.0	-5.03	-0.015557650038250881
0.0	-5.02	-0.01598157791483712
0.0	-5.01	-0.013767702706720397
0.0	-5.0	-0.013229766267988219
0.0	-4.98999999999999	-0.012254036048783057
0.0	-4.97999999999999	-0.01242665832623685
0.0	-4.96999999999999	-0.012331434974551359
0.0	-4.95999999999999	-0.012634943243211072
0.0	-4.94999999999999	-0.011158403696384378
0.0	-4.93999999999999	-0.01147590198304016
0.0	-4.92999999999999	-0.010206210269051719
0.0	-4.91999999999999	-0.010089861010737333
0.0	-4.90999999999999	-0.008114985749783532
0.0	-4.89999999999999	-0.007621750895441315
0.0	-4.88999999999999	-0.0066716015818149565
0.0	-4.87999999999999	-0.004038970264504671
0.0	-4.86999999999999	-0.003816989250839342
0.0	-4.85999999999999	-0.0019962338597500073
0.0	-4.84999999999999	-0.0018554421893737238
0.0	-4.83999999999999	-8.97507128738706e-05
0.0	-4.82999999999999	-0.0006487486751073912
0.0	-4.81999999999999	0.00033044999358422533
0.0	-4.80999999999999	-0.00044761769748197233
0.0	-4.79999999999999	0.0005234814505262197
0.0	-4.78999999999999	0.0003047571007296912
0.0	-4.77999999999999	0.0016749689976001125
0.0	-4.76999999999999	0.0007991194817612568
0.0	-4.75999999999999	0.0009379710696859611
0.0	-4.75	-9.264767887984249e-06
0.0	-4.74	-0.0005675565241677893
0.0	-4.73	0.00021543994906558783
0.0	-4.72	0.00029714857895485336
0.0	-4.71	0.0008201313075664185
0.0	-4.7	-4.277791188062041e-05
0.0	-4.69	5.056204708314693e-05
0.0	-4.68	-0.0013796043684789483
0.0	-4.67	5.683766048480976e-05
0.0	-4.66	-0.0003296500661159607
0.0	-4.65	0.00012305381881028143
0.0	-4.64	-0.0007157786153068613
0.0	-4.63	-0.00029413151369467316
0.0	-4.62	-0.00018985712745128724
0.0	-4.61	-0.0003820543813974342
0.0	-4.6	0.00024216320377601352
0.0	-4.59	0.0006912183263252936
0.0	-4.58	0.0020002467629186005
0.0	-4.57	0.00161686384503551
0.0	-4.56	0.003489065064349095
0.0	-4.55	0.0032134231504385435
0.0	-4.54	0.004589808896120928
0.0	-4.53	0.0037634418744519893
0.0	-4.52	0.004313047532898129
0.0	-4.51	0.0036023333011058756
0.0	-4.5	0.004322843062629145
0.1	-6.48999999999999	0.00843712988413775
0.1	-6.47999999999999	0.008002040590314341
0.1	-6.46999999999999	0.008546799607312694
0.1	-6.45999999999999	0.00796318101825294
0.1	-6.44999999999999	0.008401002011149572
0.1	-6.43999999999999	0.007597335917638337
0.1	-6.42999999999999	0.006991072659703668
0.1	-6.41999999999999	0.00592769027378881
0.1	-6.40999999999999	0.00431729524959662
0.1	-6.39999999999999	0.00398497152732985
0.1	-6.38999999999999	0.002594036459826421
0.1	-6.37999999999999	0.0023406462952692553
0.1	-6.36999999999999	-0.0004672659130371404
0.1	-6.35999999999999	-0.0006751132726701137
0.1	-6.34999999999999	-0.0015984867551560034
0.1	-6.33999999999999	-0.0004936981829016251
0.1	-6.32999999999999	-0.0009831237542662352
0.1	-6.31999999999999	-0.00029285605825757344
0.1	-6.30999999999999	-0.0009874527583084713
0.1	-6.29999999999999	-0.0015983620396764486
0.1	-6.28999999999999	-0.00141790497801364
0.1	-6.27999999999999	-0.0015779580639816992
0.1	-6.26999999999999	-0.00159482894077978
0.1	-6.25999999999999	-0.001362133170011215
0.1	-6.25	-0.0005436265705943688
0.1	-6.24	-0.0010328708856173208
0.1	-6.23	0.000238011057596077
0.1	-6.22	-0.00020348089337424158
0.1	-6.21	0.0008265764327570757
0.1	-6.2	-0.00021867240268469423
0.1	-6.19	-0.00043384465821594276
0.1	-6.18	-0.00017967335515112204
0.1	-6.17	0.0004785971256348609
0.1	-6.16	4.3088247888012354e-05
0.1	-6.15	-0.000887548889179135
0.1	-6.14	-0.0008267972503456789
0.1	-6.13	-0.000794550554081952
0.1	-6.12	-0.00018404330984755912
0.1	-6.11	-0.0012471331331167512
0.1	-6.1	-0.0012850044386339965
0.1	-6.09	-0.0026361953565354757
0.1	-6.08	-0.0013451832063495761
0.1	-6.07	-0.0031338259236830535
0.1	-6.06	-0.004063905286293079
0.1	-6.05	-0.004406777561326014
0.1	-6.04	-0.0025004656790601487
0.1	-6.03	-0.0026347391162205858
0.1	-6.02	-0.002427062095549437
0.1	-6.01	-0.0027003797076786684
0.1	-6.0	-0.0026799278674990434
0.1	-5.98999999999999	-0.003459947104627603
0.1	-5.97999999999999	-0.0016502510193358577
0.1	-5.96999999999999	-0.002266743968765361
0.1	-5.95999999999999	-0.002342331681230214
0.1	-5.94999999999999	-0.0033097073783498465
0.1	-5.93999999999999	-0.0025378800974735216
0.1	-5.92999999999999	-0.0022519375594078905
0.1	-5.91999999999999	-0.00211432085334623
0.1	-5.90999999999999	-0.004033740221503934
0.1	-5.89999999999999	-0.00401082977528644
0.1	-5.88999999999999	-0.004399960774262468
0.1	-5.87999999999999	-0.003498218426789934
0.1	-5.86999999999999	-0.0034437389701644228
0.1	-5.85999999999999	-0.00286130650243388
0.1	-5.84999999999999	-0.0023685750054739385
0.1	-5.83999999999999	-0.0016123358415985334
0.1	-5.82999999999999	-0.0010324429899910559
0.1	-5.81999999999999	-0.0004047922923344216
0.1	-5.80999999999999	0.0006792150709734601
0.1	-5.79999999999999	0.000991216067997791
0.1	-5.78999999999999	0.0022201932529994917
0.1	-5.77999999999999	0.002096015797574069
0.1	-5.76999999999999	0.0031919836347331643
0.1	-5.75999999999999	0.0030125927937134644
0.1	-5.75	0.003797102160165877
0.1	-5.74	0.0036264252987915357
0.1	-5.73	0.004182959639384087
0.1	-5.72	0.003896693670771889
0.1	-5.71	0.00434392262527078
0.1	-5.7	0.004507038241704064
0.1	-5.69	0.0048113596181441065
0.1	-5.68	0.00500387853788109
0.1	-5.67	0.005091749407969415
0.1	-5.66	0.006031823907434175
0.1	-5.65	0.005981517070063225
0.1	-5.64	0.006556150253512305
0.1	-5.63	0.005865664356286937
0.1	-5.62	0.005532077485106313
0.1	-5.61	0.00541303778412594
0.1	-5.6	0.006588679716614643
0.1	-5.59	0.0064078771774153664
0.1	-5.58	0.007128217519927649
0.1	-5.57	0.006713380452523232
0.1	-5.56	0.006189705666677925
0.1	-5.55	0.006239831528085049
0.1	-5.54	0.0060523050688855995
0.1	-5.53	0.006541661658269693
0.1	-5.52	0.006039768118909106
0.1	-5.51	0.006575820973351965
0.1	-5.5	0.00588310295345601
0.1	-5.48999999999999	0.010661737022569784
0.1	-5.47999999999999	0.005521645718519486
0.1	-5.46999999999999	0.005608724204531679
0.1	-5.45999999999999	0.005970999829799928
0.1	-5.44999999999999	0.007542863840890535
0.1	-5.43999999999999	0.006891779166656675
0.1	-5.42999999999999	0.008054098734911641
0.1	-5.41999999999999	0.0076998966065188745
0.1	-5.40999999999999	0.007964596127325252
0.1	-5.39999999999999	0.00775204057836798
0.1	-5.38999999999999	0.00783477158353929
0.1	-5.37999999999999	0.008285244201237218
0.1	-5.36999999999999	0.00736147325373232
0.1	-5.35999999999999	0.007835919136401581
0.1	-5.34999999999999	0.006746008465055631
0.1	-5.33999999999999	0.008027470409587567
0.1	-5.32999999999999	0.007016181895513007
0.1	-5.31999999999999	0.007381410861205695
0.1	-5.30999999999999	0.0057944923484754
0.1	-5.29999999999999	0.006293177204799216
0.1	-5.28999999999999	0.005808794287383401
0.1	-5.27999999999999	0.005776148970951078
0.1	-5.26999999999999	0.005305869659766371
0.1	-5.25999999999999	0.0048612233319918485
0.1	-5.25	0.004508066648557352
0.1	-5.24	0.003951020689520801
0.1	-5.23	0.004037009449466278
0.1	-5.22	0.003339961223097321
0.1	-5.21	0.0041231618832174854
0.1	-5.2	0.0029664915174502093
0.1	-5.19	0.0038029990827880833
0.1	-5.18	0.0027443185817754845
0.1	-5.17	0.004154386338793226
0.1	-5.16	0.003968499634357303
0.1	-5.15	0.005040384634175166
0.1	-5.14	0.004421045923690525
0.1	-5.13	0.004209006371659052
0.1	-5.12	0.0037701690040368163
0.1	-5.11	0.00030967319231456347
0.1	-5.1	-0.0020759359328830773
0.1	-5.09	-0.003967987589738486
0.1	-5.08	-0.004656294678122785
0.1	-5.07	-0.008287135852683036
0.1	-5.06	-0.010340203952163729
0.1	-5.05	-0.012397102901747337
0.1	-5.04	-0.011965150079173592
0.1	-5.03	-0.014270975973249833
0.1	-5.02	-0.015564277266970905
0.1	-5.01	-0.015554247860541326
0.1	-5.0	-0.015045081063049914
0.1	-4.98999999999999	-0.010797903722253255
0.1	-4.97999999999999	-0.010432178119658797
0.1	-4.96999999999999	-0.011689720983162122
0.1	-4.95999999999999	-0.011105064915795437
0.1	-4.94999999999999	-0.01072301993543684
0.1	-4.93999999999999	-0.00953705863394616
0.1	-4.92999999999999	-0.009861504253104059
0.1	-4.91999999999999	-0.007852728502139472
0.1	-4.90999999999999	-0.006731100618160457
0.1	-4.89999999999999	-0.006064922555361119
0.1	-4.88999999999999	-0.005284365329841834
0.1	-4.87999999999999	-0.0036704580462068592
0.1	-4.86999999999999	-0.002674645927960906
0.1	-4.85999999999999	-0.001717210490019383
0.1	-4.84999999999999	-0.0004029390617532047
0.1	-4.83999999999999	-0.0004259337776035266
0.1	-4.82999999999999	7.325571076599591e-05
0.1	-4.81999999999999	-0.00012357877366825365
0.1	-4.80999999999999	0.0009124744354129244
0.1	-4.79999999999999	0.00025580205497127695
0.1	-4.78999999999999	0.0007618536150508781
0.1	-4.77999999999999	0.00011652764542174898
0.1	-4.76999999999999	0.000373612180243732
0.1	-4.75999999999999	0.0002056433173687755
0.1	-4.75	0.0007226811946303702
0.1	-4.74	-0.00027769024692692046
0.1	-4.73	0.0009670040822291059
0.1	-4.72	0.0006127018119657657
0.1	-4.71	-0.00044935973907062055
0.1	-4.7	0.00030723370624546886
0.1	-4.69	-0.0011465600750437677
0.1	-4.68	-0.00025607174017272527
0.1	-4.67	-0.0007519936412886952
0.1	-4.66	0.00014629837430601977
0.1	-4.65	-0.0014712129612373115
0.1	-4.64	-0.0011294316274702565
0.1	-4.63	-0.0010497216071687077
0.1	-4.62	-0.00046087030386049443
0.1	-4.61	8.823681195924138e-06
0.1	-4.6	0.0004685064981947984
0.1	-4.59	0.00048232599989173064
0.1	-4.58	0.0008898583572667929
0.1	-4.57	0.001530836677545111
0.1	-4.56	0.00198714949191503
0.1	-4.55	0.002755156759083943
0.1	-4.54	0.0030661507965772383
0.1	-4.53	0.0040345334850773185
0.1	-4.52	0.003218183024823573
0.1	-4.51	0.0036842553024283298
0.1	-4.5	0.0029967532443743727
0.2	-6.48999999999999	0.007238875385621735
0.2	-6.47999999999999	0.0072651026020388865
0.2	-6.46999999999999	0.006871960851133951
0.2	-6.45999999999999	0.006800791634572978
0.2	-6.44999999999999	0.0068559960844082335
0.2	-6.43999999999999	0.0064356761591312095
0.2	-6.42999999999999	0.00593304175630055
0.2	-6.41999999999999	0.004860031238566598
0.2	-6.40999999999999	0.0039058541826705873
0.2	-6.39999999999999	0.003181846858625992
0.2	-6.38999999999999	0.0027718744103035764
0.2	-6.37999999999999	0.0022013434797926723
0.2	-6.36999999999999	0.0017582604150678804
0.2	-6.35999999999999	0.0010640863578531001
0.2	-6.34999999999999	0.0012574169913955324
0.2	-6.33999999999999	0.0007599741259825543
0.2	-6.32999999999999	-0.0007966880107556085
0.2	-6.31999999999999	-0.0024248912584953763
0.2	-6.30999999999999	-0.002405861758745631
0.2	-6.29999999999999	-0.0022559000036055377
0.2	-6.28999999999999	-0.0024525100613946305
0.2	-6.27999999999999	-0.0015989054871845543
0.2	-6.26999999999999	-0.0013762134900676681
0.2	-6.25999999999999	-0.0010608796220837324
0.2	-6.25	-0.001384536005377579
0.2	-6.24	-0.0005943188134747146
0.2	-6.23	-0.000509677843817391
0.2	-6.22	-0.00017662354163672234
0.2	-6.21	-0.0005263127786703792
0.2	-6.2	-7.835887057694446e-05
0.2	-6.19	-0.00018671235556583232
0.2	-6.18	-0.00022099138121917106
0.2	-6.17	-0.0002955889931959832
0.2	-6.16	-0.00016949736729510168
0.2	-6.15	-0.0002940965801233597
0.2	-6.14	-0.0005224714816431941
0.2	-6.13	-0.00020342242783977227
0.2	-6.12	-0.0009268780504484986
0.2	-6.11	-0.00109686941915893
0.2	-6.1	-0.001959020234999942
0.2	-6.09	-0.0022559179141630747
0.2	-6.08	-0.002294744466426024
0.2	-6.07	-0.002805979762419586
0.2	-6.06	-0.003236569237253184
0.2	-6.05	-0.0036521960017518174
0.2	-6.04	-0.004808503147343324
0.2	-6.03	-0.0035524456160389017
0.2	-6.02	-0.003464797893240612
0.2	-6.01	-0.003068500749713876
0.2	-6.0	-0.0031459684411119238
0.2	-5.98999999999999	-0.0027128102917280406
0.2	-5.97999999999999	-0.0028768441910279052
0.2	-5.96999999999999	-0.0013722198392355223
0.2	-5.95999999999999	-0.0017325689384486975
0.2	-5.94999999999999	-0.0032895479576049436
0.2	-5.93999999999999	-0.003194967790547898
0.2	-5.92999999999999	-0.0022636323204793807
0.2	-5.91999999999999	-0.0033281260522516898
0.2	-5.90999999999999	-0.0037826322242006105
0.2	-5.89999999999999	-0.003739161277119596
0.2	-5.88999999999999	-0.0036070555480517408
0.2	-5.87999999999999	-0.0029998190135899216
0.2	-5.86999999999999	-0.003387035630720625
0.2	-5.85999999999999	-0.0023809525854786018
0.2	-5.84999999999999	-0.0028802913895255577
0.2	-5.83999999999999	-0.001358714589875798
0.2	-5.82999999999999	-0.0015420908191660643
0.2	-5.81999999999999	-0.00011480846009576107
0.2	-5.80999999999999	4.523218535001927e-05
0.2	-5.79999999999999	0.0012086891617785755
0.2	-5.78999999999999	0.001701156045477159
0.2	-5.77999999999999	0.002410463851906408
0.2	-5.76999999999999	0.0029876592112886846
0.2	-5.75999999999999	0.003101486241059992
0.2	-5.75	0.003512280226823594
0.2	-5.74	0.0029424127647134646
0.2	-5.73	0.003750827486614816
0.2	-5.72	0.003149182271164286
0.2	-5.71	0.004302701434838796
0.2	-5.7	0.003525234864905913
0.2	-5.69	0.004182121482727175
0.2	-5.68	0.003994162153073688
0.2	-5.67	0.004539255912626272
0.2	-5.66	0.004480519913087677
0.2	-5.65	0.004662410148396967
0.2	-5.64	0.004527543981683979
0.2	-5.63	0.0041448178354484555
0.2	-5.62	0.004822994424735605
0.2	-5.61	0.004580517758857039
0.2	-5.6	0.005024979079487624
0.2	-5.59	0.003935847851705421
0.2	-5.58	0.0046701652148147255
0.2	-5.57	0.0039746506914881685
0.2	-5.56	0.004961446563023553
0.2	-5.55	0.0042233396854515215
0.2	-5.54	0.004552195866696973
0.2	-5.53	0.003811935223554219
0.2	-5.52	0.0038245696553554365
0.2	-5.51	0.003579526812010181
0.2	-5.5	0.003676261305469497
0.2	-5.48999999999999	0.0036748291098720465
0.2	-5.47999999999999	0.0038780378668370474
0.2	-5.46999999999999	0.005583953704057731
0.2	-5.45999999999999	0.0064815186312121575
0.2	-5.44999999999999	0.006873794512305853
0.2	-5.43999999999999	0.006979654817756198
0.2	-5.42999999999999	0.007165087441850793
0.2	-5.41999999999999	0.007524819770762581
0.2	-5.40999999999999	0.007357353467939254
0.2	-5.39999999999999	0.007780260394461003
0.2	-5.38999999999999	0.007150626989718967
0.2	-5.37999999999999	0.007302178025518802
0.2	-5.36999999999999	0.006726611961449025
0.2	-5.35999999999999	0.007036546951392275
0.2	-5.34999999999999	0.006522427905590877
0.2	-5.33999999999999	0.006763905878342524
0.2	-5.32999999999999	0.006379711801358878
0.2	-5.31999999999999	0.006111649487762938
0.2	-5.30999999999999	0.0057804844718266635
0.2	-5.29999999999999	0.005226643345290549
0.2	-5.28999999999999	0.004928258223333037
0.2	-5.27999999999999	0.004268835357319645
0.2	-5.26999999999999	0.004169084651026056
0.2	-5.25999999999999	0.002703506836758851
0.2	-5.25	0.0006251491345205529
0.2	-5.24	-0.0006144004102824341
0.2	-5.23	-0.00016178241906950053
0.2	-5.22	-0.0005162808291189203
0.2	-5.21	3.571135960461769e-05
0.2	-5.2	-0.0002942549007659001
0.2	-5.19	0.00013198392649427237
0.2	-5.18	0.0006521599632531849
0.2	-5.17	0.0015622514661824405
0.2	-5.16	0.0021793597274191723
0.2	-5.15	0.002684499339421609
0.2	-5.14	0.003004049339185022
0.2	-5.13	0.0018750207874029257
0.2	-5.12	0.0013114524286760298
0.2	-5.11	-0.00035842409580127965
0.2	-5.1	-0.00195661919121648
0.2	-5.09	-0.004522956295198943
0.2	-5.08	-0.006659137784812086
0.2	-5.07	-0.008571762394002591
0.2	-5.06	-0.00936555929834565
0.2	-5.05	-0.01111836839271163
0.2	-5.04	-0.011723615846413071
0.2	-5.03	-0.012804021983116032
0.2	-5.02	-0.013729320844197535
0.2	-5.01	-0.013481163708112087
0.2	-5.0	-0.013318305056356394
0.2	-4.98999999999999	-0.01156556524494523
0.2	-4.97999999999999	-0.011476848696425346
0.2	-4.96999999999999	-0.011561190187747095
0.2	-4.95999999999999	-0.010754176326037534
0.2	-4.94999999999999	-0.010156523501665349
0.2	-4.93999999999999	-0.009833276629395094
0.2	-4.92999999999999	-0.009710394293122482
0.2	-4.91999999999999	-0.008382278253674658
0.2	-4.90999999999999	-0.0073251730742143195
0.2	-4.89999999999999	-0.006268896438593852
0.2	-4.88999999999999	-0.00566100425445093
0.2	-4.87999999999999	-0.004573124163645137
0.2	-4.86999999999999	-0.003444703856347986
0.2	-4.85999999999999	-0.003239962053859291
0.2	-4.84999999999999	-0.0025642289788376793
0.2	-4.83999999999999	-0.0012558380009352055
0.2	-4.82999999999999	-0.0007903837903230904
0.2	-4.81999999999999	-0.00022524223270686816
0.2	-4.80999999999999	0.00010818314895927328
0.2	-4.79999999999999	0.00028824776205210734
0.2	-4.78999999999999	0.0006781103539743039
0.2	-4.77999999999999	-3.5525427170335355e-05
0.2	-4.76999999999999	0.0004141694579050115
0.2	-4.75999999999999	0.00031940203186781035
0.2	-4.75	-9.20926550689316e-05
0.2	-4.74	-2.164418275885094e-06
0.2	-4.73	-0.0006168762692809748
0.2	-4.72	-0.0005395922999958391
0.2	-4.71	-0.0009844149543428715
0.2	-4.7	-0.0013750011043967003
0.2	-4.69	-0.0012497108332968354
0.2	-4.68	-0.0007140857278032375
0.2	-4.67	-0.0012381648497850062
0.2	-4.66	-0.0008886218760146836
0.2	-4.65	-0.001579194676696316
0.2	-4.64	-0.0014037774247578905
0.2	-4.63	-0.0014877731961471796
0.2	-4.62	-0.0009275281717487927
0.2	-4.61	-0.0007219261995073945
0.2	-4.6	-0.0002649359451664113
0.2	-4.59	0.0002058287015337945
0.2	-4.58	0.0006388725492648684
0.2	-4.57	0.0011723409868431012
0.2	-4.56	0.001248350648026031
0.2	-4.55	0.002018275937979097
0.2	-4.54	0.0020464570332000553
0.2	-4.53	0.002201676423983945
0.2	-4.52	0.0019205036009746212
0.2	-4.51	0.0016591556787625694
0.2	-4.5	0.0016071557252208546
0.3	-6.48999999999999	0.005104394457723205
0.3	-6.47999999999999	0.005509992763866212
0.3	-6.46999999999999	0.004860121553087793
0.3	-6.45999999999999	0.005166191765175798
0.3	-6.44999999999999	0.004790636737397491
0.3	-6.43999999999999	0.004814097727984523
0.3	-6.42999999999999	0.004266566105574465
0.3	-6.41999999999999	0.0034779066521185564
0.3	-6.40999999999999	0.002656521190979977
0.3	-6.39999999999999	0.00206732959196565
0.3	-6.38999999999999	0.0017369201371607579
0.3	-6.37999999999999	0.0012876564404505908
0.3	-6.36999999999999	0.0015694697912537192
0.3	-6.35999999999999	0.0007444072979405081
0.3	-6.34999999999999	0.000996321805112943
0.3	-6.33999999999999	4.900497802284853e-05
0.3	-6.32999999999999	-0.0005385500242945929
0.3	-6.31999999999999	-0.002631209076634
0.3	-6.30999999999999	-0.0025100710776755353
0.3	-6.29999999999999	-0.0022527530146334573
0.3	-6.28999999999999	-0.0023234901734645597
0.3	-6.27999999999999	-0.001921002330779742
0.3	-6.26999999999999	-0.0016963891792407537
0.3	-6.25999999999999	-0.001589323456869296
0.3	-6.25	-0.002010338711309234
0.3	-6.24	-0.001142184740779928
0.3	-6.23	-0.0012153697172170297
0.3	-6.22	-0.0008094268250438685
0.3	-6.21	-0.0015299096351533148
0.3	-6.2	-0.0006263868707942488
0.3	-6.19	-0.0006504565758821412
0.3	-6.18	-0.0005480940613329377
0.3	-6.17	-0.0008659358784962046
0.3	-6.16	-0.00037286412267034663
0.3	-6.15	-0.0004268855603807853
0.3	-6.14	-0.0005899730585269825
0.3	-6.13	-0.0005362289179026702
0.3	-6.12	-0.001223110249243431
0.3	-6.11	-0.0014556916301496914
0.3	-6.1	-0.002343154106294598
0.3	-6.09	-0.002122501051091741
0.3	-6.08	-0.0026061557642430566
0.3	-6.07	-0.0025375440310294595
0.3	-6.06	-0.002849689823480772
0.3	-6.05	-0.0031178427598113068
0.3	-6.04	-0.004827190429992523
0.3	-6.03	-0.003361840303393815
0.3	-6.02	-0.0036595201773851893
0.3	-6.01	-0.0032041016610381834
0.3	-6.0	-0.003381537519526856
0.3	-5.98999999999999	-0.002327257646850267
0.3	-5.97999999999999	-0.0029807851016664944
0.3	-5.96999999999999	-0.001446700307293991
0.3	-5.95999999999999	-0.0015909194103583824
0.3	-5.94999999999999	-0.00307067089211166
0.3	-5.93999999999999	-0.0033255561568143466
0.3	-5.92999999999999	-0.0024996526702104616
0.3	-5.91999999999999	-0.003486883962028342
0.3	-5.90999999999999	-0.003768141628634092
0.3	-5.89999999999999	-0.0035269032088261487
0.3	-5.88999999999999	-0.003391865536470806
0.3	-5.87999999999999	-0.0029285601048236742
0.3	-5.86999999999999	-0.0032565814128134307
0.3	-5.85999999999999	-0.002100340631028319
0.3	-5.84999999999999	-0.0027026419234960075
0.3	-5.83999999999999	-0.0012628382726442844
0.3	-5.82999999999999	-0.0014135886860817126
0.3	-5.81999999999999	-0.0002468435435086236
0.3	-5.80999999999999	-0.00011449157904386276
0.3	-5.79999999999999	0.000792109564325405
0.3	-5.78999999999999	0.0011677783893647153
0.3	-5.77999999999999	0.0018450229534605067
0.3	-5.76999999999999	0.0024135560777709397
0.3	-5.75999999999999	0.0024139468290281796
0.3	-5.75	0.0028668984432157485
0.3	-5.74	0.0021477739129401874
0.3	-5.73	0.00289360346492451
0.3	-5.72	0.002388354740722909
0.3	-5.71	0.0031388279833531874
0.3	-5.7	0.002328324759256206
0.3	-5.69	0.0026883591608784507
0.3	-5.68	0.0026208129647313783
0.3	-5.67	0.003247204997136377
0.3	-5.66	0.0031576387784261195
0.3	-5.65	0.0035430451892356496
0.3	-5.64	0.003636954737255893
0.3	-5.63	0.0034073163607883372
0.3	-5.62	0.0042675590278303255
0.3	-5.61	0.003928277658720669
0.3	-5.6	0.004158838834493361
0.3	-5.59	0.003153942824114575
0.3	-5.58	0.0035078748715929864
0.3	-5.57	0.002642309210039495
0.3	-5.56	0.0035846613846858832
0.3	-5.55	0.002807098048089318
0.3	-5.54	0.0030008707766865927
0.3	-5.53	0.0022939766947022155
0.3	-5.52	0.0023038586306652897
0.3	-5.51	0.0020254720517299263
0.3	-5.5	0.002223317526219737
0.3	-5.48999999999999	0.002308352726737517
0.3	-5.47999999999999	0.004227752369178661
0.3	-5.46999999999999	0.0055397211662115975
0.3	-5.45999999999999	0.006647866666461999
0.3	-5.44999999999999	0.006390126697636056
0.3	-5.43999999999999	0.006553322955124896
0.3	-5.42999999999999	0.006083504410579921
0.3	-5.41999999999999	0.006578431664410023
0.3	-5.40999999999999	0.005972653631418412
0.3	-5.39999999999999	0.006339608547825171
0.3	-5.38999999999999	0.005511818246900446
0.3	-5.37999999999999	0.005552922167986307
0.3	-5.36999999999999	0.0052180076229258465
0.3	-5.35999999999999	0.0052968510659747725
0.3	-5.34999999999999	0.005144441234623043
0.3	-5.33999999999999	0.0046604007868199515
0.3	-5.32999999999999	0.00464107580127987
0.3	-5.31999999999999	0.004081844339044627
0.3	-5.30999999999999	0.004418474427708319
0.3	-5.29999999999999	0.0034205520656351296
0.3	-5.28999999999999	0.003349137449393358
0.3	-5.27999999999999	0.002416326659769208
0.3	-5.26999999999999	0.0025754539229153606
0.3	-5.25999999999999	0.0009268365469198847
0.3	-5.25	-0.0011466494835022378
0.3	-5.24	-0.002100722334239913
0.3	-5.23	-0.0016225729246524545
0.3	-5.22	-0.0017687071444754676
0.3	-5.21	-0.0016917110531801671
0.3	-5.2	-0.0015258278434828187
0.3	-5.19	-0.0015108820720567961
0.3	-5.18	-0.00038085409511479096
0.3	-5.17	-3.936813595506461e-05
0.3	-5.16	0.0008655032594671042
0.3	-5.15	0.0008868672219254359
0.3	-5.14	0.001493839838843658
0.3	-5.13	9.211815610910001e-05
0.3	-5.12	-0.0005439409881441981
0.3	-5.11	-0.0014464916640559156
0.3	-5.1	-0.00280425841162546
0.3	-5.09	-0.005216207897778158
0.3	-5.08	-0.007489137060382456
0.3	-5.07	-0.00833808415056575
0.3	-5.06	-0.00890204920498916
0.3	-5.05	-0.010051667659258245
0.3	-5.04	-0.01133867712775155
0.3	-5.03	-0.011681238759144619
0.3	-5.02	-0.012276434944574699
0.3	-5.01	-0.011831122789090931
0.3	-5.0	-0.012190754937177806
0.3	-4.98999999999999	-0.010918643945999396
0.3	-4.97999999999999	-0.011125374171170044
0.3	-4.96999999999999	-0.010414487542434958
0.3	-4.95999999999999	-0.010111357175695335
0.3	-4.94999999999999	-0.009574662301547354
0.3	-4.93999999999999	-0.009947166064198376
0.3	-4.92999999999999	-0.009163897679156763
0.3	-4.91999999999999	-0.008449860697057332
0.3	-4.90999999999999	-0.007432694595961242
0.3	-4.89999999999999	-0.006810895181450505
0.3	-4.88999999999999	-0.005964916618353189
0.3	-4.87999999999999	-0.005126497926139062
0.3	-4.86999999999999	-0.0041696918034518915
0.3	-4.85999999999999	-0.003843900590176308
0.3	-4.84999999999999	-0.0036202800367279853
0.3	-4.83999999999999	-0.0019208270654806903
0.3	-4.82999999999999	-0.001585394001731022
0.3	-4.81999999999999	-0.00045904268232566103
0.3	-4.80999999999999	-0.0009706252962192186
0.3	-4.79999999999999	-0.00022834084831674373
0.3	-4.78999999999999	-0.0004442911121282367
0.3	-4.77999999999999	-0.0003647854716258281
0.3	-4.76999999999999	-0.00035653292753107246
0.3	-4.75999999999999	-0.0003637584681402406
0.3	-4.75	-0.0009724228411801539
0.3	-4.74	-0.0005297037106705704
0.3	-4.73	-0.001513439406222561
0.3	-4.72	-0.0015935519073396187
0.3	-4.71	-0.0015481510667955667
0.3	-4.7	-0.0023617241584190096
0.3	-4.69	-0.0015085578905283392
0.3	-4.68	-0.0015859240890338522
0.3	-4.67	-0.0016639013106516387
0.3	-4.66	-0.0020874329673651326
0.3	-4.65	-0.0019217451583792844
0.3	-4.64	-0.0020745341937863926
0.3	-4.63	-0.001740423271210989
0.3	-4.62	-0.0014413046564332732
0.3	-4.61	-0.0010521678374444954
0.3	-4.6	-0.0007750771176247562
0.3	-4.59	-0.0003062616808044982
0.3	-4.58	0.00017073137689854745
0.3	-4.57	0.00024125167029348527
0.3	-4.56	0.0006263240283706506
0.3	-4.55	0.0008081603134008075
0.3	-4.54	0.0010226659987971343
0.3	-4.53	0.00046408091423888465
0.3	-4.52	0.0006299944014208636
0.3	-4.51	-0.0002768283000933458
0.3	-4.5	0.00017453686029705873
0.4	-6.48999999999999	0.0025786241468662707
0.4	-6.47999999999999	0.0031956054306800374
0.4	-6.46999999999999	0.0027550693392059955
0.4	-6.45999999999999	0.0032458072417332895
0.4	-6.44999999999999	0.002556264960574983
0.4	-6.43999999999999	0.0029477073530498332
0.4	-6.42999999999999	0.0023286462493930515
0.4	-6.41999999999999	0.0019318912246409359
0.4	-6.40999999999999	0.0009851692836377324
0.4	-6.39999999999999	0.0007848242132501015
0.4	-6.38999999999999	9.147248118218654e-05
0.4	-6.37999999999999	1.545818635606544e-05
0.4	-6.36999999999999	3.472563548323482e-05
0.4	-6.35999999999999	-0.0006231488268056418
0.4	-6.34999999999999	-0.0008473443148629967
0.4	-6.33999999999999	-0.0014865399638674948
0.4	-6.32999999999999	-0.0003664547293740772
0.4	-6.31999999999999	-0.0018654493439150266
0.4	-6.30999999999999	-0.002002762696013183
0.4	-6.29999999999999	-0.001961772736102707
0.4	-6.28999999999999	-0.0017048463979580375
0.4	-6.27999999999999	-0.0024223547817509017
0.4	-6.26999999999999	-0.002325908830857426
0.4	-6.25999999999999	-0.00254593211384474
0.4	-6.25	-0.0024712262584548617
0.4	-6.24	-0.002167382742584323
0.4	-6.23	-0.0018360432168323948
0.4	-6.22	-0.001714698631662681
0.4	-6.21	-0.002155533239511176
0.4	-6.2	-0.001446883394223497
0.4	-6.19	-0.001387693637166565
0.4	-6.18	-0.0009960662367060058
0.4	-6.17	-0.001225273305970609
0.4	-6.16	-0.0005598417939423062
0.4	-6.15	-0.000870042820838024
0.4	-6.14	-0.0008070250278503499
0.4	-6.13	-0.0012336925292567025
0.4	-6.12	-0.0011731230463628561
0.4	-6.11	-0.0019077267569759804
0.4	-6.1	-0.0023872144824525487
0.4	-6.09	-0.0020280082627649465
0.4	-6.08	-0.0023654597913411735
0.4	-6.07	-0.002199454692201619
0.4	-6.06	-0.00252324515733815
0.4	-6.05	-0.0026029515552429827
0.4	-6.04	-0.003409784218118772
0.4	-6.03	-0.0024429450659228524
0.4	-6.02	-0.003190484555359363
0.4	-6.01	-0.002985288628635341
0.4	-6.0	-0.0032504008411374796
0.4	-5.98999999999999	-0.002224416702748422
0.4	-5.97999999999999	-0.0025285214705602077
0.4	-5.96999999999999	-0.0020599719152374907
0.4	-5.95999999999999	-0.0018600213025985468
0.4	-5.94999999999999	-0.0028610126864260788
0.4	-5.93999999999999	-0.003237964840959673
0.4	-5.92999999999999	-0.002830934571289856
0.4	-5.91999999999999	-0.003063829386149186
0.4	-5.90999999999999	-0.0037106296872970734
0.4	-5.89999999999999	-0.003237821308799793
0.4	-5.88999999999999	-0.003388709300471915
0.4	-5.87999999999999	-0.0029689518315090258
0.4	-5.86999999999999	-0.0029806740734921733
0.4	-5.85999999999999	-0.0019047470503623098
0.4	-5.84999999999999	-0.002115265354891982
0.4	-5.83999999999999	-0.0012028130768876877
0.4	-5.82999999999999	-0.0009552562354247507
0.4	-5.81999999999999	-0.0005427694679512873
0.4	-5.80999999999999	-3.6573623944491374e-05
0.4	-5.79999999999999	0.00011432893898122298
0.4	-5.78999999999999	0.0006272305089575214
0.4	-5.77999999999999	0.0008370767842345028
0.4	-5.76999999999999	0.0015987382714908738
0.4	-5.75999999999999	0.0013084857723709709
0.4	-5.75	0.0019398292765880343
0.4	-5.74	0.0012711896406521483
0.4	-5.73	0.0017833729573949464
0.4	-5.72	0.001571189733677536
0.4	-5.71	0.001454601111598286
0.4	-5.7	0.001095563532131416
0.4	-5.69	0.0009395417176773502
0.4	-5.68	0.0011921506175415209
0.4	-5.67	0.0017103421378584782
0.4	-5.66	0.002020159157679613
0.4	-5.65	0.002508698603858328
0.4	-5.64	0.0032032112121982426
0.4	-5.63	0.003058031315817611
0.4	-5.62	0.0036004729954735026
0.4	-5.61	0.0032340405305706366
0.4	-5.6	0.003545705075338912
0.4	-5.59	0.0031372031605813033
0.4	-5.58	0.0029745156308230714
0.4	-5.57	0.0020351847001477408
0.4	-5.56	0.002152563047500944
0.4	-5.55	0.0017473189899668284
0.4	-5.54	0.0015417342847555138
0.4	-5.53	0.0014787001467653216
0.4	-5.52	0.0012696985402822492
0.4	-5.51	0.001318528076021952
0.4	-5.5	0.0012589733167897577
0.4	-5.48999999999999	0.004124431612849089
0.4	-5.47999999999999	0.00554544715135219
0.4	-5.46999999999999	0.005404324348042833
0.4	-5.45999999999999	0.0063553203468287855
0.4	-5.44999999999999	0.005783540752194227
0.4	-5.43999999999999	0.00569165604600852
0.4	-5.42999999999999	0.004881051884049803
0.4	-5.41999999999999	0.005161881707853699
0.4	-5.40999999999999	0.004255050524056336
0.4	-5.39999999999999	0.004190128813735872
0.4	-5.38999999999999	0.0035421548687532556
0.4	-5.37999999999999	0.003568073226473567
0.4	-5.36999999999999	0.003423618630357006
0.4	-5.35999999999999	0.0032334707695237386
0.4	-5.34999999999999	0.00330038998447707
0.4	-5.33999999999999	0.0023837859944599304
0.4	-5.32999999999999	0.0025459772219613153
0.4	-5.31999999999999	0.0019158049287203993
0.4	-5.30999999999999	0.0024900166642809474
0.4	-5.29999999999999	0.0014843724309124284
0.4	-5.28999999999999	0.0015805178905132222
0.4	-5.27999999999999	0.0006488363360026006
0.4	-5.26999999999999	0.000883488690187173
0.4	-5.25999999999999	-0.00036840439739410646
0.4	-5.25	-0.0015171814107206583
0.4	-5.24	-0.0017197129882148277
0.4	-5.23	-0.0014710872816054432
0.4	-5.22	-0.0014928513672294308
0.4	-5.21	-0.0019553833920181174
0.4	-5.2	-0.00153846265604074
0.4	-5.19	-0.0018641320152550933
0.4	-5.18	-0.0007490859295561925
0.4	-5.17	-0.0009014303179457062
0.4	-5.16	-3.760178815409576e-05
0.4	-5.15	-0.00030949037254274225
0.4	-5.14	0.0001628859458787657
0.4	-5.13	-0.0010249779335013698
0.4	-5.12	-0.0016884578819980067
0.4	-5.11	-0.0024024222417300956
0.4	-5.1	-0.0038014480244738524
0.4	-5.09	-0.00554582669682252
0.4	-5.08	-0.007217994747784173
0.4	-5.07	-0.0074570370850613465
0.4	-5.06	-0.008333034382719484
0.4	-5.05	-0.008759617019388877
0.4	-5.04	-0.010408801362666031
0.4	-5.03	-0.010357689254911817
0.4	-5.02	-0.010682193194563372
0.4	-5.01	-0.010123720075709275
0.4	-5.0	-0.010923897603123844
0.4	-4.98999999999999	-0.00924433193734836
0.4	-4.97999999999999	-0.009650223067104446
0.4	-4.96999999999999	-0.008543592243322795
0.4	-4.95999999999999	-0.00903320297886756
0.4	-4.94999999999999	-0.00871213803616605
0.4	-4.93999999999999	-0.009520215723603453
0.4	-4.92999999999999	-0.008186163289731485
0.4	-4.91999999999999	-0.007955092692156662
0.4	-4.90999999999999	-0.007053665183401114
0.4	-4.89999999999999	-0.007153151961802051
0.4	-4.88999999999999	-0.005988165916991917
0.4	-4.87999999999999	-0.005258877090737801
0.4	-4.86999999999999	-0.0046129923675358175
0.4	-4.85999999999999	-0.0037584732764118223
0.4	-4.84999999999999	-0.003793369188570539
0.4	-4.83999999999999	-0.0023707094011746754
0.4	-4.82999999999999	-0.0022185620076219936
0.4	-4.81999999999999	-0.0008608312439999377
0.4	-4.80999999999999	-0.002001290806845024
0.4	-4.79999999999999	-0.000999984580038138
0.4	-4.78999999999999	-0.0019170092509315784
0.4	-4.77999999999999	-0.0008138906935842294
0.4	-4.76999999999999	-0.0014580899482958265
0.4	-4.75999999999999	-0.001384943827771934
0.4	-4.75	-0.0017462239806219637
0.4	-4.74	-0.001487456460768255
0.4	-4.73	-0.0019449622817420131
0.4	-4.72	-0.002384261851279268
0.4	-4.71	-0.002018674263412845
0.4	-4.7	-0.00278916971742732
0.4	-4.69	-0.0018083776580171684
0.4	-4.68	-0.002484394711931681
0.4	-4.67	-0.0019718412295278154
0.4	-4.66	-0.0030987939092874672
0.4	-4.65	-0.0022837576774344948
0.4	-4.64	-0.0027616800469177916
0.4	-4.63	-0.001872203851015164
0.4	-4.62	-0.0019089868420780753
0.4	-4.61	-0.0012113484100568228
0.4	-4.6	-0.0011264490378353753
0.4	-4.59	-0.0008962002126319812
0.4	-4.58	-0.000392671346816309
0.4	-4.57	-0.0008680689358759874
0.4	-4.56	7.08780628837502e-05
0.4	-4.55	-0.0005166788998983152
0.4	-4.54	5.213948772903043e-05
0.4	-4.53	-0.0009703165396011126
0.4	-4.52	-0.0005171103122316167
0.4	-4.51	-0.0018082067651570277
0.4	-4.5	-0.0010716561729554597
0.5	-6.48999999999999	0.0004840916114687288
0.5	-6.47999999999999	0.0008361481162104112
0.5	-6.46999999999999	0.0009204370130230788
0.5	-6.45999999999999	0.0011082673539261068
0.5	-6.44999999999999	0.000580021258374086
0.5	-6.43999999999999	0.0010301010902932228
0.5	-6.42999999999999	0.0004357963744947013
0.5	-6.41999999999999	0.0002168633673512721
0.5	-6.40999999999999	-0.0007251066984490517
0.5	-6.39999999999999	-0.0005837238570063907
0.5	-6.38999999999999	-0.0015672913056300475
0.5	-6.37999999999999	-0.0010908005911961505
0.5	-6.36999999999999	-0.0014231946885548408
0.5	-6.35999999999999	-0.0013269470453816656
0.5	-6.34999999999999	-0.0017076653886605175
0.5	-6.33999999999999	-0.0015583348318113366
0.5	-6.32999999999999	-0.0007392964808775049
0.5	-6.31999999999999	-0.002256144358212253
0.5	-6.30999999999999	-0.0027942892295116373
0.5	-6.29999999999999	-0.0026141891112494986
0.5	-6.28999999999999	-0.001855465257534994
0.5	-6.27999999999999	-0.003145984185868922
0.5	-6.26999999999999	-0.0029748905198465625
0.5	-6.25999999999999	-0.0034748841913966877
0.5	-6.25	-0.002807147039315283
0.5	-6.24	-0.002992838781883722
0.5	-6.23	-0.0023010204174697124
0.5	-6.22	-0.002465298457059839
0.5	-6.21	-0.002381672918859379
0.5	-6.2	-0.0020819784037378053
0.5	-6.19	-0.0018278785490848937
0.5	-6.18	-0.001489108393362415
0.5	-6.17	-0.0014832032755580649
0.5	-6.16	-0.0009578289230403603
0.5	-6.15	-0.0012158898944341079
0.5	-6.14	-0.0009308640813382452
0.5	-6.13	-0.0015511342529730965
0.5	-6.12	-0.0009469531893755989
0.5	-6.11	-0.0019510590989845755
0.5	-6.1	-0.0018894107654561232
0.5	-6.09	-0.0017368464652025017
0.5	-6.08	-0.0015101731645779104
0.5	-6.07	-0.0015827509236233661
0.5	-6.06	-0.0014295864916250567
0.5	-6.05	-0.001677308930344068
0.5	-6.04	-0.0013767630346272486
0.5	-6.03	-0.0009176537166420418
0.5	-6.02	-0.002016718316905808
0.5	-6.01	-0.0020381856714070667
0.5	-6.0	-0.0022834208734968664
0.5	-5.98999999999999	-0.002340779758524092
0.5	-5.97999999999999	-0.0024224772411293727
0.5	-5.96999999999999	-0.0024089695420208
0.5	-5.95999999999999	-0.0026781575122886148
0.5	-5.94999999999999	-0.003201413115946683
0.5	-5.93999999999999	-0.003951390010638045
0.5	-5.92999999999999	-0.003303572322757742
0.5	-5.91999999999999	-0.0028241276886724065
0.5	-5.90999999999999	-0.0028756605688255443
0.5	-5.89999999999999	-0.0024959909604291286
0.5	-5.88999999999999	-0.002961485513308937
0.5	-5.87999999999999	-0.0025391817079903345
0.5	-5.86999999999999	-0.002413860491343345
0.5	-5.85999999999999	-0.0016415484977715944
0.5	-5.84999999999999	-0.0015278887862880675
0.5	-5.83999999999999	-0.0009246081990104682
0.5	-5.82999999999999	-0.000706908924837435
0.5	-5.81999999999999	-0.0006020779906572571
0.5	-5.80999999999999	-0.0001962973883383179
0.5	-5.79999999999999	-0.0002080134248798604
0.5	-5.78999999999999	-1.6773464850017294e-05
0.5	-5.77999999999999	1.658076443600276e-05
0.5	-5.76999999999999	0.0006036405400779987
0.5	-5.75999999999999	0.00021838948205987752
0.5	-5.75	0.0005425982597562218
0.5	-5.74	0.00019793635912829233
0.5	-5.73	0.0006557290480055378
0.5	-5.72	0.0006987115677846156
0.5	-5.71	0.0002722899404967727
0.5	-5.7	6.356858526779252e-05
0.5	-5.69	-4.6158996979295264e-05
0.5	-5.68	0.0003412034849814005
0.5	-5.67	0.00097244712860034
0.5	-5.66	0.000986135630333007
0.5	-5.65	0.0012367102989880308
0.5	-5.64	0.0019080164539779787
0.5	-5.63	0.0021043987945494336
0.5	-5.62	0.0022470940663046335
0.5	-5.61	0.002005109533560978
0.5	-5.6	0.0022852024941169558
0.5	-5.59	0.0022549149928597356
0.5	-5.58	0.001869587081961832
0.5	-5.57	0.0008605881531901782
0.5	-5.56	0.0005156011590286003
0.5	-5.55	0.0005123815954936606
0.5	-5.54	0.00041652538142228357
0.5	-5.53	0.00045548709427173373
0.5	-5.52	0.00041069678624955364
0.5	-5.51	0.0004374500817199145
0.5	-5.5	0.00029770206062912363
0.5	-5.48999999999999	0.0061269363306317715
0.5	-5.47999999999999	0.006654181111212576
0.5	-5.46999999999999	0.005222833230834278
0.5	-5.45999999999999	0.0050876235230684075
0.5	-5.44999999999999	0.004158782956854901
0.5	-5.43999999999999	0.0042686630063651365
0.5	-5.42999999999999	0.0036017755257867767
0.5	-5.41999999999999	0.0034718389103287617
0.5	-5.40999999999999	0.002961514967858292
0.5	-5.39999999999999	0.002413500742989072
0.5	-5.38999999999999	0.002442137265819877
0.5	-5.37999999999999	0.0022131797051688773
0.5	-5.36999999999999	0.0024507324784495688
0.5	-5.35999999999999	0.0017938999867420091
0.5	-5.34999999999999	0.002129315500309148
0.5	-5.33999999999999	0.0010321301361612134
0.5	-5.32999999999999	0.001312329875804985
0.5	-5.31999999999999	0.0006747244524574203
0.5	-5.30999999999999	0.0012253168070238685
0.5	-5.29999999999999	0.0004803219545462256
0.5	-5.28999999999999	0.0003240572098507921
0.5	-5.27999999999999	-0.00027564047421718696
0.5	-5.26999999999999	-0.0005462511968938322
0.5	-5.25999999999999	-0.0007182000525182142
0.5	-5.25	-0.0009299762356718699
0.5	-5.24	-0.00030721566145913703
0.5	-5.23	-0.000619992610912723
0.5	-5.22	-0.0004508059081697602
0.5	-5.21	-0.0014241851518621562
0.5	-5.2	-0.0008678775250563486
0.5	-5.19	-0.0014214870617028086
0.5	-5.18	-0.0004945325680845158
0.5	-5.17	-0.0007627340518987502
0.5	-5.16	-0.00026875438755374903
0.5	-5.15	-0.0002756423415317677
0.5	-5.14	-0.00024720628405050515
0.5	-5.13	-0.0007059805285889453
0.5	-5.12	-0.0016673011690279127
0.5	-5.11	-0.00203698291360227
0.5	-5.1	-0.0036094047221005288
0.5	-5.09	-0.004476227440575742
0.5	-5.08	-0.005798592230221555
0.5	-5.07	-0.00557625588927585
0.5	-5.06	-0.00676121247689937
0.5	-5.05	-0.006580507202446295
0.5	-5.04	-0.008350127429988419
0.5	-5.03	-0.007982165414819498
0.5	-5.02	-0.008191673407671074
0.5	-5.01	-0.007842699418723675
0.5	-5.0	-0.008314159690382739
0.5	-4.98999999999999	-0.007148001013046024
0.5	-4.97999999999999	-0.007462146804559755
0.5	-4.96999999999999	-0.006490368383565037
0.5	-4.95999999999999	-0.007406014464590549
0.5	-4.94999999999999	-0.007126445434741058
0.5	-4.93999999999999	-0.007936810635992608
0.5	-4.92999999999999	-0.006746461592153863
0.5	-4.91999999999999	-0.00676071565961045
0.5	-4.90999999999999	-0.006338659546730241
0.5	-4.89999999999999	-0.006250862668084278
0.5	-4.88999999999999	-0.005379411159909864
0.5	-4.87999999999999	-0.004784860143526692
0.5	-4.86999999999999	-0.004499064072118808
0.5	-4.85999999999999	-0.0032500027292396427
0.5	-4.84999999999999	-0.0032801654436013794
0.5	-4.83999999999999	-0.002573731157567649
0.5	-4.82999999999999	-0.002708325527612132
0.5	-4.81999999999999	-0.0018137027586367371
0.5	-4.80999999999999	-0.002668323513936477
0.5	-4.79999999999999	-0.0017562635454129727
0.5	-4.78999999999999	-0.002816109446131143
0.5	-4.77999999999999	-0.0014248381210595906
0.5	-4.76999999999999	-0.002258497548668581
0.5	-4.75999999999999	-0.0020261072997661556
0.5	-4.75	-0.0020324498680006076
0.5	-4.74	-0.0025896380145234987
0.5	-4.73	-0.002376485157261743
0.5	-4.72	-0.0026443751973853624
0.5	-4.71	-0.0021511726004062037
0.5	-4.7	-0.0028478608841188136
0.5	-4.69	-0.002004741332106097
0.5	-4.68	-0.0028328066996236023
0.5	-4.67	-0.002062625784039873
0.5	-4.66	-0.0033029924591387316
0.5	-4.65	-0.0022421890004540868
0.5	-4.64	-0.0028731593209324058
0.5	-4.63	-0.002159680729797775
0.5	-4.62	-0.002361304261376429
0.5	-4.61	-0.0018775662721049469
0.5	-4.6	-0.0015710338738818552
0.5	-4.59	-0.0014349228566376548
0.5	-4.58	-0.0009355877154025305
0.5	-4.57	-0.0017336019160137939
0.5	-4.56	-0.0005286135661302094
0.5	-4.55	-0.0015086148423558154
0.5	-4.54	-0.000927605883147109
0.5	-4.53	-0.0018341690031065672
0.5	-4.52	-0.0014019896802367482
0.5	-4.51	-0.002452526053147497
0.5	-4.5	-0.0019286084587624153
0.6	-6.48999999999999	-0.0012191515409703535
0.6	-6.47999999999999	-0.0011381657218393904
0.6	-6.46999999999999	-0.0007482558366171954
0.6	-6.45999999999999	-0.0007690958237464018
0.6	-6.44999999999999	-0.0007263186311178282
0.6	-6.43999999999999	-0.0006416689109189355
0.6	-6.42999999999999	-0.0006335020242292932
0.6	-6.41999999999999	-0.0009552760790273451
0.6	-6.40999999999999	-0.001562663952052623
0.6	-6.39999999999999	-0.0018908128618767006
0.6	-6.38999999999999	-0.0023062177471631085
0.6	-6.37999999999999	-0.001914347667971994
0.6	-6.36999999999999	-0.0022316975550126794
0.6	-6.35999999999999	-0.0020553288901121736
0.6	-6.34999999999999	-0.002510624668097705
0.6	-6.33999999999999	-0.0022611094377195107
0.6	-6.32999999999999	-0.0012473481762304561
0.6	-6.31999999999999	-0.0012312322331152203
0.6	-6.30999999999999	-0.0018731564742494045
0.6	-6.29999999999999	-0.0017936365526416975
0.6	-6.28999999999999	-0.002419908490711997
0.6	-6.27999999999999	-0.003298044281895729
0.6	-6.26999999999999	-0.003658699012554445
0.6	-6.25999999999999	-0.003826121054318954
0.6	-6.25	-0.0033622718200529977
0.6	-6.24	-0.0033225250270682016
0.6	-6.23	-0.002739365356439649
0.6	-6.22	-0.002341130918461054
0.6	-6.21	-0.0019235683369084322
0.6	-6.2	-0.001735777002586758
0.6	-6.19	-0.0014014906390585335
0.6	-6.18	-0.001355268083080119
0.6	-6.17	-0.0009667490212799668
0.6	-6.16	-0.0006838636039164792
0.6	-6.15	-0.00033665293133300356
0.6	-6.14	-0.0006326842191746174
0.6	-6.13	-0.0009405440893586747
0.6	-6.12	-0.0005732815754616594
0.6	-6.11	-0.001049970469559458
0.6	-6.1	-0.00140799613256265
0.6	-6.09	-0.0010564439201944942
0.6	-6.08	-0.0007737073975612185
0.6	-6.07	-0.0006505572860629472
0.6	-6.06	-0.00012901563911205116
0.6	-6.05	-0.0003685714645381144
0.6	-6.04	8.264020526022042e-05
0.6	-6.03	1.2415208288096835e-06
0.6	-6.02	-0.0009576756671730302
0.6	-6.01	-0.0010091372936639198
0.6	-6.0	-0.00120171731713542
0.6	-5.98999999999999	-0.0028299944776424835
0.6	-5.97999999999999	-0.0031502276654372108
0.6	-5.96999999999999	-0.0036061022711329493
0.6	-5.95999999999999	-0.003879388562885555
0.6	-5.94999999999999	-0.003769212087396112
0.6	-5.93999999999999	-0.00368966467618953
0.6	-5.92999999999999	-0.0033398507099838826
0.6	-5.91999999999999	-0.0028282136172273487
0.6	-5.90999999999999	-0.002563093506136316
0.6	-5.89999999999999	-0.0019385378082169002
0.6	-5.88999999999999	-0.002442073128066713
0.6	-5.87999999999999	-0.001920937117287469
0.6	-5.86999999999999	-0.00160325928316285
0.6	-5.85999999999999	-0.001241091365818514
0.6	-5.84999999999999	-0.0009958253765317004
0.6	-5.83999999999999	-0.0007201541995967564
0.6	-5.82999999999999	-0.0004769993338659684
0.6	-5.81999999999999	-0.0005097874854108064
0.6	-5.80999999999999	-0.00026383255465284305
0.6	-5.79999999999999	-0.00037465948976267427
0.6	-5.78999999999999	-0.0004456707098060009
0.6	-5.77999999999999	-0.0006031489751009977
0.6	-5.76999999999999	-0.0002357608923566623
0.6	-5.75999999999999	-0.0005377792196532005
0.6	-5.75	-0.0002892093555229569
0.6	-5.74	-0.0006089943057221991
0.6	-5.73	-0.0005087903006154582
0.6	-5.72	-0.0007371413641479863
0.6	-5.71	-0.0008649512493215661
0.6	-5.7	-0.0006652283056908792
0.6	-5.69	-0.0006077921604714098
0.6	-5.68	-0.0007002667502758464
0.6	-5.67	-0.00021409905797664663
0.6	-5.66	-5.813107457802724e-05
0.6	-5.65	1.5974333493762316e-06
0.6	-5.64	0.0004141040510091676
0.6	-5.63	0.0004398897503148924
0.6	-5.62	0.0003958967075078923
0.6	-5.61	0.0003869377891056458
0.6	-5.6	0.0009529976699444442
0.6	-5.59	0.0011124501150034383
0.6	-5.58	0.0007749017106648548
0.6	-5.57	2.6065101369265875e-05
0.6	-5.56	-0.0001666965804455467
0.6	-5.55	-0.0002780018926861749
0.6	-5.54	-0.00036861002677429644
0.6	-5.53	-0.00021945792103367223
0.6	-5.52	-0.00017378780905835667
0.6	-5.51	-5.438716513656017e-05
0.6	-5.5	-0.00024769618641862223
0.6	-5.48999999999999	0.007113317834030186
0.6	-5.47999999999999	0.007148324417211527
0.6	-5.46999999999999	0.0053752697022237395
0.6	-5.45999999999999	0.004596359558686425
0.6	-5.44999999999999	0.0033719170862800962
0.6	-5.43999999999999	0.00348074697571199
0.6	-5.42999999999999	0.0027547612607396466
0.6	-5.41999999999999	0.002607396224491021
0.6	-5.40999999999999	0.0018851347760246995
0.6	-5.39999999999999	0.001325214204567049
0.6	-5.38999999999999	0.0012642715133973637
0.6	-5.37999999999999	0.00130079145464429
0.6	-5.36999999999999	0.0015515972050055837
0.6	-5.35999999999999	0.0009996493905147785
0.6	-5.34999999999999	0.001347481763586733
0.6	-5.33999999999999	0.000504025754036741
0.6	-5.32999999999999	0.0008448722114626772
0.6	-5.31999999999999	0.0001752500318540351
0.6	-5.30999999999999	0.000564964426063963
0.6	-5.29999999999999	0.00011749439370867254
0.6	-5.28999999999999	4.4795668828034874e-05
0.6	-5.27999999999999	-0.0005486511913438408
0.6	-5.26999999999999	-0.0009188951593330774
0.6	-5.25999999999999	-0.001127406137515441
0.6	-5.25	-0.0016252168916807141
0.6	-5.24	-0.0016091603892581796
0.6	-5.23	-0.002059272443610649
0.6	-5.22	-0.0019306307654550214
0.6	-5.21	-0.002638424368672676
0.6	-5.2	-0.0021496420378385173
0.6	-5.19	-0.0025112214717785686
0.6	-5.18	-0.0017600667571635031
0.6	-5.17	-0.001984331766398506
0.6	-5.16	-0.0011329353604305759
0.6	-5.15	-0.0010079839923348155
0.6	-5.14	-0.0008273352615481566
0.6	-5.13	-0.0009257742635617738
0.6	-5.12	-0.0012466605310478829
0.6	-5.11	-0.0014052209688012463
0.6	-5.1	-0.002352070953033969
0.6	-5.09	-0.0027858916239290044
0.6	-5.08	-0.0035331032458428835
0.6	-5.07	-0.003101370394757552
0.6	-5.06	-0.003790172515788004
0.6	-5.05	-0.003364787815990644
0.6	-5.04	-0.004861505909326602
0.6	-5.03	-0.004486037949186394
0.6	-5.02	-0.004607182256905318
0.6	-5.01	-0.00404568848221315
0.6	-5.0	-0.00440148959145531
0.6	-4.98999999999999	-0.004408398537701974
0.6	-4.97999999999999	-0.0042784336827595415
0.6	-4.96999999999999	-0.0037631434400725583
0.6	-4.95999999999999	-0.0046520764182341745
0.6	-4.94999999999999	-0.004987621244840756
0.6	-4.93999999999999	-0.005335233698484654
0.6	-4.92999999999999	-0.004866303259308757
0.6	-4.91999999999999	-0.004628063562169049
0.6	-4.90999999999999	-0.00476527563016621
0.6	-4.89999999999999	-0.0048384631316613635
0.6	-4.88999999999999	-0.004383464290895089
0.6	-4.87999999999999	-0.004087541925412552
0.6	-4.86999999999999	-0.0034079366370622366
0.6	-4.85999999999999	-0.002516182275651535
0.6	-4.84999999999999	-0.002480152726830165
0.6	-4.83999999999999	-0.002397755344079433
0.6	-4.82999999999999	-0.0025548174965605575
0.6	-4.81999999999999	-0.002490008479035799
0.6	-4.80999999999999	-0.002370448894465249
0.6	-4.79999999999999	-0.001998334997056983
0.6	-4.78999999999999	-0.0026273841839958845
0.6	-4.77999999999999	-0.0018821378850695791
0.6	-4.76999999999999	-0.0024893844764630746
0.6	-4.75999999999999	-0.0024214345102157586
0.6	-4.75	-0.0022756544096088627
0.6	-4.74	-0.0029911862228766406
0.6	-4.73	-0.0023306759582824577
0.6	-4.72	-0.002404621478350799
0.6	-4.71	-0.0023266922831697845
0.6	-4.7	-0.0026545698827272757
0.6	-4.69	-0.00218676455760497
0.6	-4.68	-0.0026178439212758975
0.6	-4.67	-0.0020714649180371136
0.6	-4.66	-0.002814752205639426
0.6	-4.65	-0.0022231553141153215
0.6	-4.64	-0.0023905342962142195
0.6	-4.63	-0.00207430594523772
0.6	-4.62	-0.002258441456686522
0.6	-4.61	-0.0021688838352975637
0.6	-4.6	-0.0017021774764589548
0.6	-4.59	-0.001652009725122583
0.6	-4.58	-0.0014313854671927362
0.6	-4.57	-0.0017346107097199193
0.6	-4.56	-0.0012243910642490419
0.6	-4.55	-0.0018101606169756979
0.6	-4.54	-0.0013808519272153763
0.6	-4.53	-0.0017699895792810394
0.6	-4.52	-0.001674327029893341
0.6	-4.51	-0.0019782903511100236
0.6	-4.5	-0.001818604782494182
0.7	-6.48999999999999	-0.002576175291734095
0.7	-6.47999999999999	-0.002657682476031764
0.7	-6.46999999999999	-0.002042048387402018
0.7	-6.45999999999999	-0.0019745065531971417
0.7	-6.44999999999999	-0.00197119945522356
0.7	-6.43999999999999	-0.0018934686319923566
0.7	-6.42999999999999	-0.001989609394755232
0.7	-6.41999999999999	-0.002014740572198137
0.7	-6.40999999999999	-0.0025169934298898133
0.7	-6.39999999999999	-0.0022493836242875043
0.7	-6.38999999999999	-0.0022215927125217583
0.7	-6.37999999999999	-0.0017033338107477203
0.7	-6.36999999999999	-0.00221460030978321
0.7	-6.35999999999999	-0.001937624268026683
0.7	-6.34999999999999	-0.002412184321871347
0.7	-6.33999999999999	-0.0018535235956512741
0.7	-6.32999999999999	-0.0007782007319437345
0.7	-6.31999999999999	-0.0007020899021331628
0.7	-6.30999999999999	-0.0008536892143694019
0.7	-6.29999999999999	-0.0012394066107072055
0.7	-6.28999999999999	-0.0024045878737463666
0.7	-6.27999999999999	-0.0035443416115146786
0.7	-6.26999999999999	-0.003645971430886019
0.7	-6.25999999999999	-0.003954056646338189
0.7	-6.25	-0.003308951853467801
0.7	-6.24	-0.0033715482069893166
0.7	-6.23	-0.0028130531741184517
0.7	-6.22	-0.002444361921790872
0.7	-6.21	-0.0017113000165019376
0.7	-6.2	-0.0017173572834951467
0.7	-6.19	-0.001563061121226339
0.7	-6.18	-0.0014488263147265923
0.7	-6.17	-0.0012185330843287878
0.7	-6.16	-0.0007499717799293593
0.7	-6.15	-0.0004940255377448577
0.7	-6.14	-0.0003611366186781484
0.7	-6.13	-0.0006782219629323794
0.7	-6.12	3.188585140678768e-05
0.7	-6.11	-0.00020214636346893577
0.7	-6.1	-0.00028126131311462244
0.7	-6.09	-0.00010357285197448718
0.7	-6.08	0.0003294641262595044
0.7	-6.07	0.0003021227066262733
0.7	-6.06	0.0006102290828742252
0.7	-6.05	-0.00021936169901753955
0.7	-6.04	0.00017970082908819185
0.7	-6.03	9.863391763809126e-05
0.7	-6.02	-0.00043332688629971194
0.7	-6.01	0.00021043418677629822
0.7	-6.0	-0.0002040078168017989
0.7	-5.98999999999999	-0.0024710740944320353
0.7	-5.97999999999999	-0.0026692831371508685
0.7	-5.96999999999999	-0.0037748199727835052
0.7	-5.95999999999999	-0.004044010043969537
0.7	-5.94999999999999	-0.0034786327789524396
0.7	-5.93999999999999	-0.0029608504448062622
0.7	-5.92999999999999	-0.0027984138825802862
0.7	-5.91999999999999	-0.002252535695639657
0.7	-5.90999999999999	-0.0014290236027854064
0.7	-5.89999999999999	-0.0012089992729233945
0.7	-5.88999999999999	-0.0015887331542264738
0.7	-5.87999999999999	-0.0012309902836341036
0.7	-5.86999999999999	-0.0006881776638258397
0.7	-5.85999999999999	-0.0007259106451445452
0.7	-5.84999999999999	-0.0003162602098485956
0.7	-5.83999999999999	-0.00021455077979082304
0.7	-5.82999999999999	-0.00012417161212230354
0.7	-5.81999999999999	-0.00014093118592667375
0.7	-5.80999999999999	-0.00016542824442489223
0.7	-5.79999999999999	-0.00025449658284354415
0.7	-5.78999999999999	-0.0006492180483461119
0.7	-5.77999999999999	-0.0007250602850102372
0.7	-5.76999999999999	-0.0008252287922209112
0.7	-5.75999999999999	-0.0011525920709780646
0.7	-5.75	-0.0011517465034952545
0.7	-5.74	-0.0011823805221055084
0.7	-5.73	-0.0013967438549989386
0.7	-5.72	-0.001480555492730129
0.7	-5.71	-0.0011581546078368588
0.7	-5.7	-0.0006667595895801792
0.7	-5.69	-0.0003356306702249068
0.7	-5.68	-0.0006518628926854286
0.7	-5.67	-0.0005586560487634284
0.7	-5.66	-0.0007623242843523559
0.7	-5.65	-0.0009815332642060803
0.7	-5.64	-0.0009343552305458025
0.7	-5.63	-0.0006899254250601894
0.7	-5.62	-0.0008837313431975247
0.7	-5.61	-0.0006924428154644335
0.7	-5.6	-0.0004959793784617972
0.7	-5.59	-0.0004192555102984774
0.7	-5.58	-0.0008606234360302167
0.7	-5.57	-0.001330860006233836
0.7	-5.56	-0.0012013596281336136
0.7	-5.55	-0.0012138385022800735
0.7	-5.54	-0.0013217335470263603
0.7	-5.53	-0.0013266650295549742
0.7	-5.52	-0.0011434158807861472
0.7	-5.51	-0.0011853986920088988
0.7	-5.5	-0.0012581346948882244
0.7	-5.48999999999999	0.004567851713237925
0.7	-5.47999999999999	0.00488295568737257
0.7	-5.46999999999999	0.003470876118690236
0.7	-5.45999999999999	0.0028738656510685634
0.7	-5.44999999999999	0.001849591066584333
0.7	-5.43999999999999	0.0020229271323498055
0.7	-5.42999999999999	0.0014509012763221918
0.7	-5.41999999999999	0.0014295123051839553
0.7	-5.40999999999999	0.0010586881167614082
0.7	-5.39999999999999	0.0006179738715391125
0.7	-5.38999999999999	0.0007808931998383173
0.7	-5.37999999999999	0.0007530603254110035
0.7	-5.36999999999999	0.0011400371836250422
0.7	-5.35999999999999	0.000551618195962833
0.7	-5.34999999999999	0.0009733264939257857
0.7	-5.33999999999999	0.0003262380446134028
0.7	-5.32999999999999	0.0007564121170016147
0.7	-5.31999999999999	-9.272857579489813e-05
0.7	-5.30999999999999	0.00020985873652190623
0.7	-5.29999999999999	-1.5455410970477423e-06
0.7	-5.28999999999999	-0.00017095817129564317
0.7	-5.27999999999999	-0.00054099884320713
0.7	-5.26999999999999	-0.0010354596826633866
0.7	-5.25999999999999	-0.0008277843350591452
0.7	-5.25	-0.0009929417353487513
0.7	-5.24	-0.0010099713611125272
0.7	-5.23	-0.0018289143333180546
0.7	-5.22	-0.001732623137698508
0.7	-5.21	-0.0024452509881404128
0.7	-5.2	-0.0018703462898125855
0.7	-5.19	-0.002173056929382855
0.7	-5.18	-0.0014706865919730805
0.7	-5.17	-0.0016530637621416933
0.7	-5.16	-0.0005897037359646751
0.7	-5.15	-0.00013009813002085036
0.7	-5.14	-9.0191604269374e-05
0.7	-5.13	8.361330918832399e-05
0.7	-5.12	0.00018190877926493876
0.7	-5.11	0.00026929645205142627
0.7	-5.1	-0.0001052462312504665
0.7	-5.09	0.00025654363121307977
0.7	-5.08	-0.00012242700976911047
0.7	-5.07	0.00045929192158272736
0.7	-5.06	-0.00010415876068448071
0.7	-5.05	0.0008281307101046798
0.7	-5.04	-0.0004223175106922161
0.7	-5.03	2.0066824292286345e-05
0.7	-5.02	1.3918463373396861e-05
0.7	-5.01	0.0003945940053390884
0.7	-5.0	0.00037980196492964913
0.7	-4.98999999999999	-0.0013533061933756474
0.7	-4.97999999999999	-0.0008468356639018126
0.7	-4.96999999999999	-0.0010195294124770715
0.7	-4.95999999999999	-0.0012999368021192614
0.7	-4.94999999999999	-0.0018367711115819252
0.7	-4.93999999999999	-0.0016724635653092013
0.7	-4.92999999999999	-0.0018716872074616142
0.7	-4.91999999999999	-0.001919744885610808
0.7	-4.90999999999999	-0.0024052156766593558
0.7	-4.89999999999999	-0.0024263294649572442
0.7	-4.88999999999999	-0.002400075104676269
0.7	-4.87999999999999	-0.0024191704741973186
0.7	-4.86999999999999	-0.0018661093891737535
0.7	-4.85999999999999	-0.00155086600910892
0.7	-4.84999999999999	-0.0011167652440193243
0.7	-4.83999999999999	-0.0018079551569911145
0.7	-4.82999999999999	-0.0017293570172871031
0.7	-4.81999999999999	-0.0024001245176209496
0.7	-4.80999999999999	-0.0014866645183128635
0.7	-4.79999999999999	-0.0017753661872791926
0.7	-4.78999999999999	-0.0019224027726170712
0.7	-4.77999999999999	-0.0021612063594597664
0.7	-4.76999999999999	-0.00225932841386145
0.7	-4.75999999999999	-0.0025381472909148384
0.7	-4.75	-0.0022054177177477374
0.7	-4.74	-0.0028518946558316882
0.7	-4.73	-0.0023319853760992437
0.7	-4.72	-0.0017530920212289747
0.7	-4.71	-0.002022831255921509
0.7	-4.7	-0.0021744699095336273
0.7	-4.69	-0.0019815956711710103
0.7	-4.68	-0.0017800959470152256
0.7	-4.67	-0.0019491913792105686
0.7	-4.66	-0.001965952101874724
0.7	-4.65	-0.0016386982262239225
0.7	-4.64	-0.0015125226175118356
0.7	-4.63	-0.0016898303757985622
0.7	-4.62	-0.0018073106148084883
0.7	-4.61	-0.002064814744505983
0.7	-4.6	-0.001450226238129071
0.7	-4.59	-0.0013036731920549327
0.7	-4.58	-0.0012839116679412288
0.7	-4.57	-0.001293114232645609
0.7	-4.56	-0.001520684637357994
0.7	-4.55	-0.0017204170086369541
0.7	-4.54	-0.002014377896416175
0.7	-4.53	-0.001898381893665535
0.7	-4.52	-0.0021556252018629096
0.7	-4.51	-0.001622875508819177
0.7	-4.5	-0.001897075573409901
0.8	-6.48999999999999	-0.003324754295175092
0.8	-6.47999999999999	-0.003064790146734775
0.8	-6.46999999999999	-0.0029015302094580475
0.8	-6.45999999999999	-0.0024239707783981213
0.8	-6.44999999999999	-0.0025851005413647377
0.8	-6.43999999999999	-0.002493802259972644
0.8	-6.42999999999999	-0.0029216492141169725
0.8	-6.41999999999999	-0.0035740721305095313
0.8	-6.40999999999999	-0.003719207804784519
0.8	-6.39999999999999	-0.0032512259377399655
0.8	-6.38999999999999	-0.00214721085544467
0.8	-6.37999999999999	-0.0017361075795551684
0.8	-6.36999999999999	-0.0012264498314526473
0.8	-6.35999999999999	-0.0011868912724638525
0.8	-6.34999999999999	-0.0011972376211299984
0.8	-6.33999999999999	-0.00165694721140891
0.8	-6.32999999999999	-0.001218647455371924
0.8	-6.31999999999999	-0.0008940672716817866
0.8	-6.30999999999999	-0.0007089893184855645
0.8	-6.29999999999999	-0.0013366427618659027
0.8	-6.28999999999999	-0.00242819133152522
0.8	-6.27999999999999	-0.002817537072519638
0.8	-6.26999999999999	-0.0027892060179144917
0.8	-6.25999999999999	-0.002690968725117593
0.8	-6.25	-0.0027229866535360414
0.8	-6.24	-0.0022999677613695924
0.8	-6.23	-0.002159475384727938
0.8	-6.22	-0.0012282716548315253
0.8	-6.21	-0.0010974991355728325
0.8	-6.2	-0.0006152093780944501
0.8	-6.19	-0.0006204170619563687
0.8	-6.18	-0.0001984796499291397
0.8	-6.17	-0.0003742971479913093
0.8	-6.16	-8.061980682133596e-05
0.8	-6.15	0.00025000148150666757
0.8	-6.14	0.0003836457852914865
0.8	-6.13	0.0003502898453078829
0.8	-6.12	0.00041989791391094933
0.8	-6.11	0.0006784559108275467
0.8	-6.1	0.0003476550767055886
0.8	-6.09	0.0008636386648355754
0.8	-6.08	0.0008897472391692363
0.8	-6.07	0.0014391798954737078
0.8	-6.06	0.001128221169470367
0.8	-6.05	0.0006407245894693991
0.8	-6.04	0.0009978811534468446
0.8	-6.03	0.0006282884076634354
0.8	-6.02	0.00034914996919532815
0.8	-6.01	0.0006986427891212954
0.8	-6.0	0.0006031785808349177
0.8	-5.98999999999999	-0.0023334063466117216
0.8	-5.97999999999999	-0.0027619565524685807
0.8	-5.96999999999999	-0.002169419320287358
0.8	-5.95999999999999	-0.0022685736943642287
0.8	-5.94999999999999	-0.002020331228171801
0.8	-5.93999999999999	-0.001375706569042734
0.8	-5.92999999999999	-0.0019537789992716825
0.8	-5.91999999999999	-0.001388000166737069
0.8	-5.90999999999999	-0.0003646073068722666
0.8	-5.89999999999999	-0.00012094952287738936
0.8	-5.88999999999999	-0.00035024970396629884
0.8	-5.87999999999999	6.125539080348297e-05
0.8	-5.86999999999999	0.0001736394321764645
0.8	-5.85999999999999	0.00013139220617891523
0.8	-5.84999999999999	0.0003387213306800807
0.8	-5.83999999999999	0.0005717157052785304
0.8	-5.82999999999999	0.0004150819412928053
0.8	-5.81999999999999	0.00043483730035737134
0.8	-5.80999999999999	6.613737413974086e-05
0.8	-5.79999999999999	2.7508529592545905e-05
0.8	-5.78999999999999	-0.0004881082655951441
0.8	-5.77999999999999	-0.0006646430342739928
0.8	-5.76999999999999	-0.0008492732905327482
0.8	-5.75999999999999	-0.0012019815207504059
0.8	-5.75	-0.0010842031286238396
0.8	-5.74	-0.0011760028883460172
0.8	-5.73	-0.001364860064103024
0.8	-5.72	-0.0017548320888645108
0.8	-5.71	-0.0011338194618569775
0.8	-5.7	-0.0007215553968040189
0.8	-5.69	-0.0001966304883150305
0.8	-5.68	-0.0006177994836850109
0.8	-5.67	-0.0007434194695462581
0.8	-5.66	-0.0014316906904078275
0.8	-5.65	-0.001997442129967497
0.8	-5.64	-0.0021619450168413046
0.8	-5.63	-0.001897588749924406
0.8	-5.62	-0.0019277663099227516
0.8	-5.61	-0.0020217569526047585
0.8	-5.6	-0.0016909256232718883
0.8	-5.59	-0.002004225658935044
0.8	-5.58	-0.001967600620404353
0.8	-5.57	-0.0019953463104864233
0.8	-5.56	-0.0013899362090058487
0.8	-5.55	-0.001717413018657965
0.8	-5.54	-0.0016192937031594412
0.8	-5.53	-0.001737336063699968
0.8	-5.52	-0.0016152255228860657
0.8	-5.51	-0.0017981054341248415
0.8	-5.5	-0.0019899587736073032
0.8	-5.48999999999999	0.00042240125689296804
0.8	-5.47999999999999	0.0010626726032640366
0.8	-5.46999999999999	0.0006999097132119325
0.8	-5.45999999999999	0.0005572674447179571
0.8	-5.44999999999999	5.889379470236378e-05
0.8	-5.43999999999999	0.0002393742424409706
0.8	-5.42999999999999	0.0001552358339561022
0.8	-5.41999999999999	0.00019016932049070734
0.8	-5.40999999999999	0.00012161513980307737
0.8	-5.39999999999999	-0.0002449627604669824
0.8	-5.38999999999999	4.962998922192208e-05
0.8	-5.37999999999999	-0.00015523065408784564
0.8	-5.36999999999999	0.00016510239620470823
0.8	-5.35999999999999	-0.00015454107321094535
0.8	-5.34999999999999	0.0004680585514410529
0.8	-5.33999999999999	0.00036970297058014356
0.8	-5.32999999999999	0.0007253138169009965
0.8	-5.31999999999999	5.72144611818981e-05
0.8	-5.30999999999999	8.215158890861884e-05
0.8	-5.29999999999999	0.00016827213141207276
0.8	-5.28999999999999	-0.0003293502170589879
0.8	-5.27999999999999	-0.00033462885032181644
0.8	-5.26999999999999	-0.0009246256640649264
0.8	-5.25999999999999	-0.0005343084391414288
0.8	-5.25	-0.0008031718497971685
0.8	-5.24	-0.0007467585570777868
0.8	-5.23	-0.001414179026867135
0.8	-5.22	-0.0013768705754508836
0.8	-5.21	-0.0018075237013150947
0.8	-5.2	-0.001367749270883678
0.8	-5.19	-0.0013800953031296581
0.8	-5.18	-0.0009211297166478172
0.8	-5.17	-0.0005453628985064296
0.8	-5.16	0.00010307828094074933
0.8	-5.15	0.0005306323679288294
0.8	-5.14	0.0008497669687836384
0.8	-5.13	0.0014863389004097227
0.8	-5.12	0.001745688033427284
0.8	-5.11	0.0024477782090704947
0.8	-5.1	0.002276788434382504
0.8	-5.09	0.0028687654286520536
0.8	-5.08	0.0030096347965541392
0.8	-5.07	0.00372495072406942
0.8	-5.06	0.003583903629931884
0.8	-5.05	0.00444743129259606
0.8	-5.04	0.003861174588963845
0.8	-5.03	0.0043520375791769594
0.8	-5.02	0.004526441501469969
0.8	-5.01	0.004718104268657597
0.8	-5.0	0.005218455315674997
0.8	-4.98999999999999	0.002060297365703123
0.8	-4.97999999999999	0.0027035832147022654
0.8	-4.96999999999999	0.0024656906707778425
0.8	-4.95999999999999	0.002523388981956143
0.8	-4.94999999999999	0.001887696965281016
0.8	-4.93999999999999	0.002533194978777187
0.8	-4.92999999999999	0.002012036656971805
0.8	-4.91999999999999	0.0013130244822425752
0.8	-4.90999999999999	0.0005243649494256486
0.8	-4.89999999999999	0.0008236961265112863
0.8	-4.88999999999999	0.0002941906045089704
0.8	-4.87999999999999	0.00019567058396458004
0.8	-4.86999999999999	3.218043795438774e-05
0.8	-4.85999999999999	-0.00030078940627714656
0.8	-4.84999999999999	0.00023228179020146067
0.8	-4.83999999999999	-0.0004376248394987736
0.8	-4.82999999999999	-0.0004327103700531576
0.8	-4.81999999999999	-0.0013842573043881257
0.8	-4.80999999999999	-0.00039391931984744666
0.8	-4.79999999999999	-0.001468403321473688
0.8	-4.78999999999999	-0.0011682541089292897
0.8	-4.77999999999999	-0.0020448881798657004
0.8	-4.76999999999999	-0.0016851015850973816
0.8	-4.75999999999999	-0.001921448558005967
0.8	-4.75	-0.001864761138187676
0.8	-4.74	-0.002485204546858022
0.8	-4.73	-0.0019788808501891575
0.8	-4.72	-0.0014805601339883956
0.8	-4.71	-0.0017968183781622016
0.8	-4.7	-0.0014546795813340507
0.8	-4.69	-0.001391283308317337
0.8	-4.68	-0.0009710288699347203
0.8	-4.67	-0.001329099410756207
0.8	-4.66	-0.001137638353238768
0.8	-4.65	-0.0005134013629344847
0.8	-4.64	-0.00040301512585499966
0.8	-4.63	-0.0009591354046840084
0.8	-4.62	-0.00104273853946113
0.8	-4.61	-0.0015428240090885614
0.8	-4.6	-0.001058967784923981
0.8	-4.59	-0.0009368989393713778
0.8	-4.58	-0.0012122373826660149
0.8	-4.57	-0.0010851622040387587
0.8	-4.56	-0.0018497563786729065
0.8	-4.55	-0.0015651170638864564
0.8	-4.54	-0.002043556389319967
0.8	-4.53	-0.001660068451246055
0.8	-4.52	-0.00186458778547971
0.8	-4.51	-0.0011240561806272198
0.8	-4.5	-0.0014347065889276922
0.9	-6.48999999999999	-0.0033460676915465504
0.9	-6.47999999999999	-0.0032547424530735003
0.9	-6.46999999999999	-0.003060378686112031
0.9	-6.45999999999999	-0.0025804801252584664
0.9	-6.44999999999999	-0.002332428805561393
0.9	-6.43999999999999	-0.0023115571220359565
0.9	-6.42999999999999	-0.0019566525485594233
0.9	-6.41999999999999	-0.0019498241018185425
0.9	-6.40999999999999	-0.002364725059615491
0.9	-6.39999999999999	-0.002065125523445621
0.9	-6.38999999999999	-0.0008723285878249332
0.9	-6.37999999999999	-0.000676958620002055
0.9	-6.36999999999999	2.802326355122453e-05
0.9	-6.35999999999999	3.0930620033620126e-05
0.9	-6.34999999999999	-0.00018305720065014963
0.9	-6.33999999999999	-0.001013768285360539
0.9	-6.32999999999999	-0.0013169720481505665
0.9	-6.31999999999999	-0.000793089762889776
0.9	-6.30999999999999	-0.0010088433288947263
0.9	-6.29999999999999	-0.00120033446455714
0.9	-6.28999999999999	-0.0021731803595535504
0.9	-6.27999999999999	-0.001465898702098678
0.9	-6.26999999999999	-0.0012645854277467672
0.9	-6.25999999999999	-0.0008645060378573155
0.9	-6.25	-0.0013441995101229343
0.9	-6.24	-0.0008678274654845275
0.9	-6.23	-0.0008380424181412272
0.9	-6.22	1.854814482099565e-05
0.9	-6.21	0.0001575246608852554
0.9	-6.2	0.00041933355538154027
0.9	-6.19	0.0005926468850127042
0.9	-6.18	0.0007773498561433612
0.9	-6.17	0.001010778563744319
0.9	-6.16	0.001014848352964004
0.9	-6.15	0.0013033724632018906
0.9	-6.14	0.0014828421329879382
0.9	-6.13	0.0017229724197105334
0.9	-6.12	0.0017256986861814427
0.9	-6.11	0.0021675029324467743
0.9	-6.1	0.002013181036038869
0.9	-6.09	0.001945573770366471
0.9	-6.08	0.0019089247069623005
0.9	-6.07	0.0022443581312361904
0.9	-6.06	0.0017486450317100166
0.9	-6.05	0.0015929994760356947
0.9	-6.04	0.002434749402692782
0.9	-6.03	0.0013197851032055175
0.9	-6.02	0.0016028129926509704
0.9	-6.01	0.0016191134846822441
0.9	-6.0	0.00142470542706169
0.9	-5.98999999999999	-0.0010157245433773388
0.9	-5.97999999999999	-0.00142058510877624
0.9	-5.96999999999999	-0.0011642688730625905
0.9	-5.95999999999999	-0.0009950530454124196
0.9	-5.94999999999999	-0.0009676595089398998
0.9	-5.93999999999999	0.00048805173647137323
0.9	-5.92999999999999	-0.0005129911817174371
0.9	-5.91999999999999	-0.00018339114269777523
0.9	-5.90999999999999	0.0009272075309695871
0.9	-5.89999999999999	0.0006557076292121322
0.9	-5.88999999999999	0.0012078208863018913
0.9	-5.87999999999999	0.0012346802054945538
0.9	-5.86999999999999	0.0014472322662659187
0.9	-5.85999999999999	0.001295990384433121
0.9	-5.84999999999999	0.0014853753942979386
0.9	-5.83999999999999	0.0014747544145813918
0.9	-5.82999999999999	0.0012083662983040089
0.9	-5.81999999999999	0.0010249462352316385
0.9	-5.80999999999999	0.0004390588430924769
0.9	-5.79999999999999	0.00047955038959690555
0.9	-5.78999999999999	-0.00020408035207181152
0.9	-5.77999999999999	-0.00038502178366045525
0.9	-5.76999999999999	-0.000901998686024641
0.9	-5.75999999999999	-0.0008068170642296368
0.9	-5.75	-0.0011764533237564323
0.9	-5.74	-0.0010610475724044388
0.9	-5.73	-0.001337073544232792
0.9	-5.72	-0.0015046579937038618
0.9	-5.71	-0.0009681284654889377
0.9	-5.7	-0.0005899253723566367
0.9	-5.69	-0.00043457924077355825
0.9	-5.68	-0.000862350504435172
0.9	-5.67	-0.0014280499554696346
0.9	-5.66	-0.0021235920871049974
0.9	-5.65	-0.0021201459121167887
0.9	-5.64	-0.002414384299009975
0.9	-5.63	-0.0019068002997587041
0.9	-5.62	-0.0018860244548261074
0.9	-5.61	-0.0020419929970202366
0.9	-5.6	-0.002261038036656171
0.9	-5.59	-0.0020773027990724224
0.9	-5.58	-0.0019109528334674275
0.9	-5.57	-0.0015146453630437429
0.9	-5.56	-0.000972116678067958
0.9	-5.55	-0.0015449378157883498
0.9	-5.54	-0.001335041373637047
0.9	-5.53	-0.0016092159579597642
0.9	-5.52	-0.001480639053176136
0.9	-5.51	-0.0018884101204584836
0.9	-5.5	-0.0016831246473004713
0.9	-5.48999999999999	-0.0010823580233604302
0.9	-5.47999999999999	-0.00039143646347777894
0.9	-5.46999999999999	0.0005983153810053543
0.9	-5.45999999999999	0.0008854576854845364
0.9	-5.44999999999999	0.0004336042599256684
0.9	-5.43999999999999	0.00011521611795817233
0.9	-5.42999999999999	-0.00015708456223151313
0.9	-5.41999999999999	-0.00026044899174693104
0.9	-5.40999999999999	-0.0006064970148423887
0.9	-5.39999999999999	-0.0005875459722037846
0.9	-5.38999999999999	-0.0008434754269113776
0.9	-5.37999999999999	-0.0007152535963985129
0.9	-5.36999999999999	-0.0006787197183917848
0.9	-5.35999999999999	-0.00044277869775899426
0.9	-5.34999999999999	-0.0002687052039981319
0.9	-5.33999999999999	0.00010177529859045631
0.9	-5.32999999999999	0.00024761297499431567
0.9	-5.31999999999999	0.00016618478790136892
0.9	-5.30999999999999	9.78489271963312e-05
0.9	-5.29999999999999	0.00028072800956080446
0.9	-5.28999999999999	-1.6701075888914119e-07
0.9	-5.27999999999999	2.3340170515973035e-05
0.9	-5.26999999999999	-0.0002483682439138324
0.9	-5.25999999999999	-0.00021010301053075997
0.9	-5.25	-1.5200394486936109e-05
0.9	-5.24	-0.00037496807086079276
0.9	-5.23	-0.0005446466365586766
0.9	-5.22	-0.0007691358451200614
0.9	-5.21	-0.0006904157044776982
0.9	-5.2	-0.0006111214483586758
0.9	-5.19	-0.0004293887423852949
0.9	-5.18	-0.0002916760563205778
0.9	-5.17	0.0002488967316593982
0.9	-5.16	0.0007999575688720229
0.9	-5.15	0.0010131315762587079
0.9	-5.14	0.0016032997101653734
0.9	-5.13	0.002331835632130075
0.9	-5.12	0.003198840969894645
0.9	-5.11	0.0037248603404261282
0.9	-5.1	0.004466251361805673
0.9	-5.09	0.005032336048772346
0.9	-5.08	0.005818012191843636
0.9	-5.07	0.006421088853977908
0.9	-5.06	0.0069994974973363044
0.9	-5.05	0.007562767538920934
0.9	-5.04	0.008347481604394136
0.9	-5.03	0.008423831623926958
0.9	-5.02	0.008752155567764541
0.9	-5.01	0.009000641821718725
0.9	-5.0	0.00974366743295102
0.9	-4.98999999999999	0.006176582905696892
0.9	-4.97999999999999	0.006221223925100605
0.9	-4.96999999999999	0.005848478978389304
0.9	-4.95999999999999	0.0060107385419205794
0.9	-4.94999999999999	0.005526122350603291
0.9	-4.93999999999999	0.0055854717291168865
0.9	-4.92999999999999	0.005268878054466575
0.9	-4.91999999999999	0.004590863831379188
0.9	-4.90999999999999	0.003824748603340422
0.9	-4.89999999999999	0.004231466652471094
0.9	-4.88999999999999	0.003148249883698273
0.9	-4.87999999999999	0.0029866942962334386
0.9	-4.86999999999999	0.0020206102276488225
0.9	-4.85999999999999	0.001248387981433785
0.9	-4.84999999999999	0.0014891402263430553
0.9	-4.83999999999999	0.0010638181508173528
0.9	-4.82999999999999	0.00084754719307778
0.9	-4.81999999999999	4.133701141906254e-05
0.9	-4.80999999999999	0.0004919136918178357
0.9	-4.79999999999999	-0.0005632388859097004
0.9	-4.78999999999999	-0.0005042454078078573
0.9	-4.77999999999999	-0.001445092019233929
0.9	-4.76999999999999	-0.0009715675414580516
0.9	-4.75999999999999	-0.0011531507971445087
0.9	-4.75	-0.0010262861289997982
0.9	-4.74	-0.001270379335555516
0.9	-4.73	-0.0012898001001681592
0.9	-4.72	-0.0006630912003238731
0.9	-4.71	-0.0005690227346088483
0.9	-4.7	-0.00022068173940370528
0.9	-4.69	-1.6343544033681212e-05
0.9	-4.68	0.00016581988920522095
0.9	-4.67	1.869080664629319e-06
0.9	-4.66	0.0006801663481142417
0.9	-4.65	0.0009130449207471747
0.9	-4.64	0.0006204496742612808
0.9	-4.63	0.00028371844464847307
0.9	-4.62	0.0002073601524368307
0.9	-4.61	-0.000287421760063189
0.9	-4.6	-0.00018013407965544737
0.9	-4.59	-0.0002361970980898076
0.9	-4.58	-0.0006714255649432066
0.9	-4.57	-0.0007256111474793769
0.9	-4.56	-0.001363471185864884
0.9	-4.55	-0.0009283877736110946
0.9	-4.54	-0.0013106424714355303
0.9	-4.53	-0.0012045996444621787
0.9	-4.52	-0.0013154222944748994
0.9	-4.51	-0.0006887445533343972
[truncated: 9,601 more rows]
