# Supplementary material for: Long-range crossed Andreev reflection in a topological insulator nanowire proximitized by a superconductor
Source: Nat Phys. 2025 Mar 11;21(5):708–15. doi: 10.1038/s41567-025-02806-y (PMC12084150; doi:10.1038/s41567-025-02806-y)
Supplement: Supplementary file 2 — Source data for Supplementary Figs. 2–5 and 7. [file 41567_2025_2806_MOESM2_ESM.zip › SupplementaryData/Figure_S3c_2_raw_dim=2_.txt]

B_{//}	V_{g}	iac_{LL}
0.0	-6.48999999999999	9.043e-10
0.0	-6.47999999999999	9.006e-10
0.0	-6.46999999999999	8.941e-10
0.0	-6.45999999999999	8.906e-10
0.0	-6.44999999999999	8.844e-10
0.0	-6.43999999999999	8.812e-10
0.0	-6.42999999999999	8.791e-10
0.0	-6.41999999999999	8.793e-10
0.0	-6.40999999999999	8.794e-10
0.0	-6.39999999999999	8.814e-10
0.0	-6.38999999999999	8.839e-10
0.0	-6.37999999999999	8.838e-10
0.0	-6.36999999999999	8.862e-10
0.0	-6.35999999999999	8.848e-10
0.0	-6.34999999999999	8.875e-10
0.0	-6.33999999999999	8.847e-10
0.0	-6.32999999999999	8.879e-10
0.0	-6.31999999999999	8.903e-10
0.0	-6.30999999999999	8.93e-10
0.0	-6.29999999999999	8.878e-10
0.0	-6.28999999999999	8.867e-10
0.0	-6.27999999999999	8.854e-10
0.0	-6.26999999999999	8.823e-10
0.0	-6.25999999999999	8.834e-10
0.0	-6.25	8.815e-10
0.0	-6.24	8.83e-10
0.0	-6.23	8.8e-10
0.0	-6.22	8.78e-10
0.0	-6.21	8.727e-10
0.0	-6.2	8.727e-10
0.0	-6.19	8.687e-10
0.0	-6.18	8.67e-10
0.0	-6.17	8.611e-10
0.0	-6.16	8.564e-10
0.0	-6.15	8.488e-10
0.0	-6.14	8.42e-10
0.0	-6.13	8.376e-10
0.0	-6.12	8.327e-10
0.0	-6.11	8.314e-10
0.0	-6.1	8.253e-10
0.0	-6.09	8.224e-10
0.0	-6.08	8.162e-10
0.0	-6.07	8.112e-10
0.0	-6.06	8.04e-10
0.0	-6.05	8.045e-10
0.0	-6.04	8.064e-10
0.0	-6.03	8.128e-10
0.0	-6.02	8.123e-10
0.0	-6.01	8.116e-10
0.0	-6.0	8.109e-10
0.0	-5.98999999999999	8.405e-10
0.0	-5.97999999999999	8.407e-10
0.0	-5.96999999999999	8.443e-10
0.0	-5.95999999999999	8.519e-10
0.0	-5.94999999999999	8.6e-10
0.0	-5.93999999999999	8.603e-10
0.0	-5.92999999999999	8.555e-10
0.0	-5.91999999999999	8.572e-10
0.0	-5.90999999999999	8.568e-10
0.0	-5.89999999999999	8.593e-10
0.0	-5.88999999999999	8.58e-10
0.0	-5.87999999999999	8.602e-10
0.0	-5.86999999999999	8.59e-10
0.0	-5.85999999999999	8.594e-10
0.0	-5.84999999999999	8.587e-10
0.0	-5.83999999999999	8.562e-10
0.0	-5.82999999999999	8.54e-10
0.0	-5.81999999999999	8.506e-10
0.0	-5.80999999999999	8.5e-10
0.0	-5.79999999999999	8.443e-10
0.0	-5.78999999999999	8.407e-10
0.0	-5.77999999999999	8.345e-10
0.0	-5.76999999999999	8.323e-10
0.0	-5.75999999999999	8.26e-10
0.0	-5.75	8.231e-10
0.0	-5.74	8.188e-10
0.0	-5.73	8.161e-10
0.0	-5.72	8.131e-10
0.0	-5.71	8.091e-10
0.0	-5.7	8.054e-10
0.0	-5.69	8.024e-10
0.0	-5.68	8.021e-10
0.0	-5.67	8.006e-10
0.0	-5.66	8.027e-10
0.0	-5.65	8.01e-10
0.0	-5.64	8.035e-10
0.0	-5.63	8.028e-10
0.0	-5.62	8.07e-10
0.0	-5.61	8.098e-10
0.0	-5.6	8.153e-10
0.0	-5.59	8.177e-10
0.0	-5.58	8.177e-10
0.0	-5.57	8.21e-10
0.0	-5.56	8.279e-10
0.0	-5.55	8.399e-10
0.0	-5.54	8.45e-10
0.0	-5.53	8.51e-10
0.0	-5.52	8.541e-10
0.0	-5.51	8.586e-10
0.0	-5.5	8.567e-10
0.0	-5.48999999999999	8.464e-10
0.0	-5.47999999999999	8.498e-10
0.0	-5.46999999999999	8.542e-10
0.0	-5.45999999999999	8.627e-10
0.0	-5.44999999999999	8.675e-10
0.0	-5.43999999999999	8.733e-10
0.0	-5.42999999999999	8.779e-10
0.0	-5.41999999999999	8.823e-10
0.0	-5.40999999999999	8.867e-10
0.0	-5.39999999999999	8.881e-10
0.0	-5.38999999999999	8.919e-10
0.0	-5.37999999999999	8.919e-10
0.0	-5.36999999999999	8.941e-10
0.0	-5.35999999999999	8.933e-10
0.0	-5.34999999999999	8.971e-10
0.0	-5.33999999999999	8.971e-10
0.0	-5.32999999999999	8.996e-10
0.0	-5.31999999999999	9.003e-10
0.0	-5.30999999999999	9.026e-10
0.0	-5.29999999999999	9.046e-10
0.0	-5.28999999999999	9.065e-10
0.0	-5.27999999999999	9.083e-10
0.0	-5.26999999999999	9.092e-10
0.0	-5.25999999999999	9.112e-10
0.0	-5.25	9.086e-10
0.0	-5.24	9.103e-10
0.0	-5.23	9.07e-10
0.0	-5.22	9.066e-10
0.0	-5.21	9.018e-10
0.0	-5.2	9.019e-10
0.0	-5.19	8.971e-10
0.0	-5.18	8.954e-10
0.0	-5.17	8.925e-10
0.0	-5.16	8.899e-10
0.0	-5.15	8.859e-10
0.0	-5.14	8.79e-10
0.0	-5.13	8.723e-10
0.0	-5.12	8.606e-10
0.0	-5.11	8.49e-10
0.0	-5.1	8.315e-10
0.0	-5.09	8.152e-10
0.0	-5.08	7.967e-10
0.0	-5.07	7.843e-10
0.0	-5.06	7.712e-10
0.0	-5.05	7.56e-10
0.0	-5.04	7.399e-10
0.0	-5.03	7.288e-10
0.0	-5.02	7.192e-10
0.0	-5.01	7.184e-10
0.0	-5.0	7.188e-10
0.0	-4.98999999999999	7.242e-10
0.0	-4.97999999999999	7.203e-10
0.0	-4.96999999999999	7.178e-10
0.0	-4.95999999999999	7.148e-10
0.0	-4.94999999999999	7.162e-10
0.0	-4.93999999999999	7.142e-10
0.0	-4.92999999999999	7.165e-10
0.0	-4.91999999999999	7.168e-10
0.0	-4.90999999999999	7.209e-10
0.0	-4.89999999999999	7.226e-10
0.0	-4.88999999999999	7.241e-10
0.0	-4.87999999999999	7.313e-10
0.0	-4.86999999999999	7.323e-10
0.0	-4.85999999999999	7.375e-10
0.0	-4.84999999999999	7.391e-10
0.0	-4.83999999999999	7.453e-10
0.0	-4.82999999999999	7.457e-10
0.0	-4.81999999999999	7.503e-10
0.0	-4.80999999999999	7.507e-10
0.0	-4.79999999999999	7.55e-10
0.0	-4.78999999999999	7.575e-10
0.0	-4.77999999999999	7.624e-10
0.0	-4.76999999999999	7.634e-10
0.0	-4.75999999999999	7.651e-10
0.0	-4.75	7.654e-10
0.0	-4.74	7.655e-10
0.0	-4.73	7.682e-10
0.0	-4.72	7.688e-10
0.0	-4.71	7.703e-10
0.0	-4.7	7.684e-10
0.0	-4.69	7.679e-10
0.0	-4.68	7.635e-10
0.0	-4.67	7.647e-10
0.0	-4.66	7.612e-10
0.0	-4.65	7.6e-10
0.0	-4.64	7.572e-10
0.0	-4.63	7.552e-10
0.0	-4.62	7.537e-10
0.0	-4.61	7.512e-10
0.0	-4.6	7.508e-10
0.0	-4.59	7.497e-10
0.0	-4.58	7.504e-10
0.0	-4.57	7.471e-10
0.0	-4.56	7.482e-10
0.0	-4.55	7.445e-10
0.0	-4.54	7.438e-10
0.0	-4.53	7.385e-10
0.0	-4.52	7.363e-10
0.0	-4.51	7.335e-10
0.0	-4.5	7.35e-10
0.1	-6.48999999999999	9.031e-10
0.1	-6.47999999999999	8.967e-10
0.1	-6.46999999999999	8.93e-10
0.1	-6.45999999999999	8.875e-10
0.1	-6.44999999999999	8.851e-10
0.1	-6.43999999999999	8.813e-10
0.1	-6.42999999999999	8.796e-10
0.1	-6.41999999999999	8.793e-10
0.1	-6.40999999999999	8.79e-10
0.1	-6.39999999999999	8.817e-10
0.1	-6.38999999999999	8.823e-10
0.1	-6.37999999999999	8.857e-10
0.1	-6.36999999999999	8.832e-10
0.1	-6.35999999999999	8.853e-10
0.1	-6.34999999999999	8.845e-10
0.1	-6.33999999999999	8.877e-10
0.1	-6.32999999999999	8.864e-10
0.1	-6.31999999999999	8.876e-10
0.1	-6.30999999999999	8.862e-10
0.1	-6.29999999999999	8.84e-10
0.1	-6.28999999999999	8.842e-10
0.1	-6.27999999999999	8.837e-10
0.1	-6.26999999999999	8.827e-10
0.1	-6.25999999999999	8.821e-10
0.1	-6.25	8.818e-10
0.1	-6.24	8.785e-10
0.1	-6.23	8.794e-10
0.1	-6.22	8.76e-10
0.1	-6.21	8.75e-10
0.1	-6.2	8.689e-10
0.1	-6.19	8.65e-10
0.1	-6.18	8.615e-10
0.1	-6.17	8.588e-10
0.1	-6.16	8.524e-10
0.1	-6.15	8.457e-10
0.1	-6.14	8.417e-10
0.1	-6.13	8.378e-10
0.1	-6.12	8.345e-10
0.1	-6.11	8.276e-10
0.1	-6.1	8.242e-10
0.1	-6.09	8.17e-10
0.1	-6.08	8.178e-10
0.1	-6.07	8.114e-10
0.1	-6.06	8.073e-10
0.1	-6.05	8.052e-10
0.1	-6.04	8.115e-10
0.1	-6.03	8.123e-10
0.1	-6.02	8.123e-10
0.1	-6.01	8.102e-10
0.1	-6.0	8.12e-10
0.1	-5.98999999999999	8.247e-10
0.1	-5.97999999999999	8.301e-10
0.1	-5.96999999999999	8.313e-10
0.1	-5.95999999999999	8.34e-10
0.1	-5.94999999999999	8.331e-10
0.1	-5.93999999999999	8.372e-10
0.1	-5.92999999999999	8.388e-10
0.1	-5.91999999999999	8.435e-10
0.1	-5.90999999999999	8.417e-10
0.1	-5.89999999999999	8.448e-10
0.1	-5.88999999999999	8.456e-10
0.1	-5.87999999999999	8.493e-10
0.1	-5.86999999999999	8.498e-10
0.1	-5.85999999999999	8.506e-10
0.1	-5.84999999999999	8.508e-10
0.1	-5.83999999999999	8.494e-10
0.1	-5.82999999999999	8.479e-10
0.1	-5.81999999999999	8.448e-10
0.1	-5.80999999999999	8.437e-10
0.1	-5.79999999999999	8.388e-10
0.1	-5.78999999999999	8.376e-10
0.1	-5.77999999999999	8.318e-10
0.1	-5.76999999999999	8.298e-10
0.1	-5.75999999999999	8.243e-10
0.1	-5.75	8.224e-10
0.1	-5.74	8.19e-10
0.1	-5.73	8.182e-10
0.1	-5.72	8.159e-10
0.1	-5.71	8.155e-10
0.1	-5.7	8.155e-10
0.1	-5.69	8.156e-10
0.1	-5.68	8.174e-10
0.1	-5.67	8.179e-10
0.1	-5.66	8.214e-10
0.1	-5.65	8.221e-10
0.1	-5.64	8.26e-10
0.1	-5.63	8.262e-10
0.1	-5.62	8.281e-10
0.1	-5.61	8.294e-10
0.1	-5.6	8.341e-10
0.1	-5.59	8.36e-10
0.1	-5.58	8.399e-10
0.1	-5.57	8.416e-10
0.1	-5.56	8.418e-10
0.1	-5.55	8.442e-10
0.1	-5.54	8.457e-10
0.1	-5.53	8.497e-10
0.1	-5.52	8.51e-10
0.1	-5.51	8.546e-10
0.1	-5.5	8.528e-10
0.1	-5.48999999999999	8.587e-10
0.1	-5.47999999999999	8.501e-10
0.1	-5.46999999999999	8.533e-10
0.1	-5.45999999999999	8.577e-10
0.1	-5.44999999999999	8.656e-10
0.1	-5.43999999999999	8.7e-10
0.1	-5.42999999999999	8.762e-10
0.1	-5.41999999999999	8.786e-10
0.1	-5.40999999999999	8.828e-10
0.1	-5.39999999999999	8.848e-10
0.1	-5.38999999999999	8.876e-10
0.1	-5.37999999999999	8.898e-10
0.1	-5.36999999999999	8.898e-10
0.1	-5.35999999999999	8.919e-10
0.1	-5.34999999999999	8.919e-10
0.1	-5.33999999999999	8.97e-10
0.1	-5.32999999999999	8.975e-10
0.1	-5.31999999999999	9.009e-10
0.1	-5.30999999999999	9e-10
0.1	-5.29999999999999	9.039e-10
0.1	-5.28999999999999	9.059e-10
0.1	-5.27999999999999	9.081e-10
0.1	-5.26999999999999	9.085e-10
0.1	-5.25999999999999	9.093e-10
0.1	-5.25	9.097e-10
0.1	-5.24	9.089e-10
0.1	-5.23	9.075e-10
0.1	-5.22	9.042e-10
0.1	-5.21	9.029e-10
0.1	-5.2	8.98e-10
0.1	-5.19	8.964e-10
0.1	-5.18	8.915e-10
0.1	-5.17	8.917e-10
0.1	-5.16	8.87e-10
0.1	-5.15	8.847e-10
0.1	-5.14	8.779e-10
0.1	-5.13	8.709e-10
0.1	-5.12	8.62e-10
0.1	-5.11	8.446e-10
0.1	-5.1	8.283e-10
0.1	-5.09	8.142e-10
0.1	-5.08	8.017e-10
0.1	-5.07	7.827e-10
0.1	-5.06	7.666e-10
0.1	-5.05	7.526e-10
0.1	-5.04	7.442e-10
0.1	-5.03	7.307e-10
0.1	-5.02	7.189e-10
0.1	-5.01	7.129e-10
0.1	-5.0	7.135e-10
0.1	-4.98999999999999	7.271e-10
0.1	-4.97999999999999	7.241e-10
0.1	-4.96999999999999	7.187e-10
0.1	-4.95999999999999	7.18e-10
0.1	-4.94999999999999	7.169e-10
0.1	-4.93999999999999	7.18e-10
0.1	-4.92999999999999	7.172e-10
0.1	-4.91999999999999	7.217e-10
0.1	-4.90999999999999	7.236e-10
0.1	-4.89999999999999	7.263e-10
0.1	-4.88999999999999	7.269e-10
0.1	-4.87999999999999	7.32e-10
0.1	-4.86999999999999	7.341e-10
0.1	-4.85999999999999	7.379e-10
0.1	-4.84999999999999	7.422e-10
0.1	-4.83999999999999	7.441e-10
0.1	-4.82999999999999	7.466e-10
0.1	-4.81999999999999	7.485e-10
0.1	-4.80999999999999	7.524e-10
0.1	-4.79999999999999	7.531e-10
0.1	-4.78999999999999	7.572e-10
0.1	-4.77999999999999	7.577e-10
0.1	-4.76999999999999	7.611e-10
0.1	-4.75999999999999	7.625e-10
0.1	-4.75	7.663e-10
0.1	-4.74	7.648e-10
0.1	-4.73	7.686e-10
0.1	-4.72	7.682e-10
0.1	-4.71	7.661e-10
0.1	-4.7	7.677e-10
0.1	-4.69	7.639e-10
0.1	-4.68	7.649e-10
0.1	-4.67	7.616e-10
0.1	-4.66	7.615e-10
0.1	-4.65	7.558e-10
0.1	-4.64	7.551e-10
0.1	-4.63	7.521e-10
0.1	-4.62	7.516e-10
0.1	-4.61	7.501e-10
0.1	-4.6	7.498e-10
0.1	-4.59	7.479e-10
0.1	-4.58	7.465e-10
0.1	-4.57	7.451e-10
0.1	-4.56	7.436e-10
0.1	-4.55	7.42e-10
0.1	-4.54	7.387e-10
0.1	-4.53	7.373e-10
0.1	-4.52	7.321e-10
0.1	-4.51	7.317e-10
0.1	-4.5	7.296e-10
0.2	-6.48999999999999	8.986e-10
0.2	-6.47999999999999	8.936e-10
0.2	-6.46999999999999	8.878e-10
0.2	-6.45999999999999	8.833e-10
0.2	-6.44999999999999	8.813e-10
0.2	-6.43999999999999	8.773e-10
0.2	-6.42999999999999	8.782e-10
0.2	-6.41999999999999	8.788e-10
0.2	-6.40999999999999	8.795e-10
0.2	-6.39999999999999	8.797e-10
0.2	-6.38999999999999	8.845e-10
0.2	-6.37999999999999	8.853e-10
0.2	-6.36999999999999	8.849e-10
0.2	-6.35999999999999	8.828e-10
0.2	-6.34999999999999	8.841e-10
0.2	-6.33999999999999	8.832e-10
0.2	-6.32999999999999	8.825e-10
0.2	-6.31999999999999	8.83e-10
0.2	-6.30999999999999	8.832e-10
0.2	-6.29999999999999	8.845e-10
0.2	-6.28999999999999	8.814e-10
0.2	-6.27999999999999	8.834e-10
0.2	-6.26999999999999	8.804e-10
0.2	-6.25999999999999	8.806e-10
0.2	-6.25	8.778e-10
0.2	-6.24	8.775e-10
0.2	-6.23	8.753e-10
0.2	-6.22	8.752e-10
0.2	-6.21	8.718e-10
0.2	-6.2	8.694e-10
0.2	-6.19	8.659e-10
0.2	-6.18	8.607e-10
0.2	-6.17	8.582e-10
0.2	-6.16	8.539e-10
0.2	-6.15	8.506e-10
0.2	-6.14	8.431e-10
0.2	-6.13	8.404e-10
0.2	-6.12	8.336e-10
0.2	-6.11	8.308e-10
0.2	-6.1	8.213e-10
0.2	-6.09	8.179e-10
0.2	-6.08	8.147e-10
0.2	-6.07	8.1e-10
0.2	-6.06	8.074e-10
0.2	-6.05	8.052e-10
0.2	-6.04	8.023e-10
0.2	-6.03	8.024e-10
0.2	-6.02	8.073e-10
0.2	-6.01	8.107e-10
0.2	-6.0	8.102e-10
0.2	-5.98999999999999	8.221e-10
0.2	-5.97999999999999	8.256e-10
0.2	-5.96999999999999	8.32e-10
0.2	-5.95999999999999	8.342e-10
0.2	-5.94999999999999	8.32e-10
0.2	-5.93999999999999	8.338e-10
0.2	-5.92999999999999	8.39e-10
0.2	-5.91999999999999	8.365e-10
0.2	-5.90999999999999	8.393e-10
0.2	-5.89999999999999	8.428e-10
0.2	-5.88999999999999	8.453e-10
0.2	-5.87999999999999	8.469e-10
0.2	-5.86999999999999	8.473e-10
0.2	-5.85999999999999	8.489e-10
0.2	-5.84999999999999	8.46e-10
0.2	-5.83999999999999	8.468e-10
0.2	-5.82999999999999	8.438e-10
0.2	-5.81999999999999	8.444e-10
0.2	-5.80999999999999	8.398e-10
0.2	-5.79999999999999	8.379e-10
0.2	-5.78999999999999	8.339e-10
0.2	-5.77999999999999	8.307e-10
0.2	-5.76999999999999	8.271e-10
0.2	-5.75999999999999	8.239e-10
0.2	-5.75	8.208e-10
0.2	-5.74	8.161e-10
0.2	-5.73	8.144e-10
0.2	-5.72	8.104e-10
0.2	-5.71	8.111e-10
0.2	-5.7	8.093e-10
0.2	-5.69	8.12e-10
0.2	-5.68	8.11e-10
0.2	-5.67	8.145e-10
0.2	-5.66	8.169e-10
0.2	-5.65	8.203e-10
0.2	-5.64	8.212e-10
0.2	-5.63	8.205e-10
0.2	-5.62	8.238e-10
0.2	-5.61	8.265e-10
0.2	-5.6	8.309e-10
0.2	-5.59	8.32e-10
0.2	-5.58	8.356e-10
0.2	-5.57	8.359e-10
0.2	-5.56	8.392e-10
0.2	-5.55	8.385e-10
0.2	-5.54	8.414e-10
0.2	-5.53	8.429e-10
0.2	-5.52	8.462e-10
0.2	-5.51	8.479e-10
0.2	-5.5	8.489e-10
0.2	-5.48999999999999	8.359e-10
0.2	-5.47999999999999	8.414e-10
0.2	-5.46999999999999	8.481e-10
0.2	-5.45999999999999	8.553e-10
0.2	-5.44999999999999	8.613e-10
0.2	-5.43999999999999	8.673e-10
0.2	-5.42999999999999	8.714e-10
0.2	-5.41999999999999	8.773e-10
0.2	-5.40999999999999	8.788e-10
0.2	-5.39999999999999	8.834e-10
0.2	-5.38999999999999	8.836e-10
0.2	-5.37999999999999	8.87e-10
0.2	-5.36999999999999	8.867e-10
0.2	-5.35999999999999	8.895e-10
0.2	-5.34999999999999	8.897e-10
0.2	-5.33999999999999	8.917e-10
0.2	-5.32999999999999	8.928e-10
0.2	-5.31999999999999	8.953e-10
0.2	-5.30999999999999	8.98e-10
0.2	-5.29999999999999	8.992e-10
0.2	-5.28999999999999	9.023e-10
0.2	-5.27999999999999	9.023e-10
0.2	-5.26999999999999	9.037e-10
0.2	-5.25999999999999	8.983e-10
0.2	-5.25	8.863e-10
0.2	-5.24	8.782e-10
0.2	-5.23	8.784e-10
0.2	-5.22	8.764e-10
0.2	-5.21	8.774e-10
0.2	-5.2	8.744e-10
0.2	-5.19	8.733e-10
0.2	-5.18	8.719e-10
0.2	-5.17	8.708e-10
0.2	-5.16	8.708e-10
0.2	-5.15	8.677e-10
0.2	-5.14	8.643e-10
0.2	-5.13	8.554e-10
0.2	-5.12	8.482e-10
0.2	-5.11	8.364e-10
0.2	-5.1	8.249e-10
0.2	-5.09	8.076e-10
0.2	-5.08	7.92e-10
0.2	-5.07	7.78e-10
0.2	-5.06	7.687e-10
0.2	-5.05	7.548e-10
0.2	-5.04	7.454e-10
0.2	-5.03	7.332e-10
0.2	-5.02	7.231e-10
0.2	-5.01	7.189e-10
0.2	-5.0	7.181e-10
0.2	-4.98999999999999	7.237e-10
0.2	-4.97999999999999	7.217e-10
0.2	-4.96999999999999	7.179e-10
0.2	-4.95999999999999	7.172e-10
0.2	-4.94999999999999	7.162e-10
0.2	-4.93999999999999	7.17e-10
0.2	-4.92999999999999	7.146e-10
0.2	-4.91999999999999	7.187e-10
0.2	-4.90999999999999	7.21e-10
0.2	-4.89999999999999	7.227e-10
0.2	-4.88999999999999	7.245e-10
0.2	-4.87999999999999	7.274e-10
0.2	-4.86999999999999	7.326e-10
0.2	-4.85999999999999	7.319e-10
0.2	-4.84999999999999	7.346e-10
0.2	-4.83999999999999	7.4e-10
0.2	-4.82999999999999	7.438e-10
0.2	-4.81999999999999	7.471e-10
0.2	-4.80999999999999	7.519e-10
0.2	-4.79999999999999	7.539e-10
0.2	-4.78999999999999	7.581e-10
0.2	-4.77999999999999	7.57e-10
0.2	-4.76999999999999	7.616e-10
0.2	-4.75999999999999	7.62e-10
0.2	-4.75	7.63e-10
0.2	-4.74	7.663e-10
0.2	-4.73	7.656e-10
0.2	-4.72	7.659e-10
0.2	-4.71	7.646e-10
0.2	-4.7	7.65e-10
0.2	-4.69	7.633e-10
0.2	-4.68	7.633e-10
0.2	-4.67	7.599e-10
0.2	-4.66	7.575e-10
0.2	-4.65	7.523e-10
0.2	-4.64	7.533e-10
0.2	-4.63	7.507e-10
0.2	-4.62	7.502e-10
0.2	-4.61	7.5e-10
0.2	-4.6	7.477e-10
0.2	-4.59	7.464e-10
0.2	-4.58	7.447e-10
0.2	-4.57	7.452e-10
0.2	-4.56	7.402e-10
0.2	-4.55	7.406e-10
0.2	-4.54	7.374e-10
0.2	-4.53	7.355e-10
0.2	-4.52	7.31e-10
0.2	-4.51	7.302e-10
0.2	-4.5	7.31e-10
0.3	-6.48999999999999	8.924e-10
0.3	-6.47999999999999	8.882e-10
0.3	-6.46999999999999	8.826e-10
0.3	-6.45999999999999	8.796e-10
0.3	-6.44999999999999	8.741e-10
0.3	-6.43999999999999	8.733e-10
0.3	-6.42999999999999	8.702e-10
0.3	-6.41999999999999	8.711e-10
0.3	-6.40999999999999	8.722e-10
0.3	-6.39999999999999	8.758e-10
0.3	-6.38999999999999	8.767e-10
0.3	-6.37999999999999	8.805e-10
0.3	-6.36999999999999	8.846e-10
0.3	-6.35999999999999	8.87e-10
0.3	-6.34999999999999	8.904e-10
0.3	-6.33999999999999	8.915e-10
0.3	-6.32999999999999	8.917e-10
0.3	-6.31999999999999	8.834e-10
0.3	-6.30999999999999	8.848e-10
0.3	-6.29999999999999	8.825e-10
0.3	-6.28999999999999	8.821e-10
0.3	-6.27999999999999	8.782e-10
0.3	-6.26999999999999	8.786e-10
0.3	-6.25999999999999	8.76e-10
0.3	-6.25	8.751e-10
0.3	-6.24	8.747e-10
0.3	-6.23	8.73e-10
0.3	-6.22	8.695e-10
0.3	-6.21	8.652e-10
0.3	-6.2	8.63e-10
0.3	-6.19	8.591e-10
0.3	-6.18	8.561e-10
0.3	-6.17	8.495e-10
0.3	-6.16	8.46e-10
0.3	-6.15	8.398e-10
0.3	-6.14	8.38e-10
0.3	-6.13	8.339e-10
0.3	-6.12	8.302e-10
0.3	-6.11	8.25e-10
0.3	-6.1	8.219e-10
0.3	-6.09	8.182e-10
0.3	-6.08	8.151e-10
0.3	-6.07	8.117e-10
0.3	-6.06	8.076e-10
0.3	-6.05	8.042e-10
0.3	-6.04	8.005e-10
0.3	-6.03	8.087e-10
0.3	-6.02	8.047e-10
0.3	-6.01	8.056e-10
0.3	-6.0	8.055e-10
0.3	-5.98999999999999	8.276e-10
0.3	-5.97999999999999	8.283e-10
0.3	-5.96999999999999	8.284e-10
0.3	-5.95999999999999	8.311e-10
0.3	-5.94999999999999	8.281e-10
0.3	-5.93999999999999	8.334e-10
0.3	-5.92999999999999	8.357e-10
0.3	-5.91999999999999	8.384e-10
0.3	-5.90999999999999	8.385e-10
0.3	-5.89999999999999	8.416e-10
0.3	-5.88999999999999	8.429e-10
0.3	-5.87999999999999	8.465e-10
0.3	-5.86999999999999	8.462e-10
0.3	-5.85999999999999	8.479e-10
0.3	-5.84999999999999	8.467e-10
0.3	-5.83999999999999	8.461e-10
0.3	-5.82999999999999	8.44e-10
0.3	-5.81999999999999	8.405e-10
0.3	-5.80999999999999	8.395e-10
0.3	-5.79999999999999	8.339e-10
0.3	-5.78999999999999	8.325e-10
0.3	-5.77999999999999	8.279e-10
0.3	-5.76999999999999	8.262e-10
0.3	-5.75999999999999	8.191e-10
0.3	-5.75	8.166e-10
0.3	-5.74	8.123e-10
0.3	-5.73	8.116e-10
0.3	-5.72	8.098e-10
0.3	-5.71	8.101e-10
0.3	-5.7	8.09e-10
0.3	-5.69	8.09e-10
0.3	-5.68	8.115e-10
0.3	-5.67	8.117e-10
0.3	-5.66	8.152e-10
0.3	-5.65	8.156e-10
0.3	-5.64	8.2e-10
0.3	-5.63	8.208e-10
0.3	-5.62	8.258e-10
0.3	-5.61	8.265e-10
0.3	-5.6	8.275e-10
0.3	-5.59	8.261e-10
0.3	-5.58	8.286e-10
0.3	-5.57	8.298e-10
0.3	-5.56	8.323e-10
0.3	-5.55	8.339e-10
0.3	-5.54	8.352e-10
0.3	-5.53	8.373e-10
0.3	-5.52	8.378e-10
0.3	-5.51	8.405e-10
0.3	-5.5	8.396e-10
0.3	-5.48999999999999	8.312e-10
0.3	-5.47999999999999	8.391e-10
0.3	-5.46999999999999	8.44e-10
0.3	-5.45999999999999	8.508e-10
0.3	-5.44999999999999	8.555e-10
0.3	-5.43999999999999	8.626e-10
0.3	-5.42999999999999	8.653e-10
0.3	-5.41999999999999	8.71e-10
0.3	-5.40999999999999	8.736e-10
0.3	-5.39999999999999	8.777e-10
0.3	-5.38999999999999	8.787e-10
0.3	-5.37999999999999	8.806e-10
0.3	-5.36999999999999	8.815e-10
0.3	-5.35999999999999	8.829e-10
0.3	-5.34999999999999	8.845e-10
0.3	-5.33999999999999	8.856e-10
0.3	-5.32999999999999	8.886e-10
0.3	-5.31999999999999	8.893e-10
0.3	-5.30999999999999	8.93e-10
0.3	-5.29999999999999	8.933e-10
0.3	-5.28999999999999	8.969e-10
0.3	-5.27999999999999	8.967e-10
0.3	-5.26999999999999	8.993e-10
0.3	-5.25999999999999	8.977e-10
0.3	-5.25	8.983e-10
0.3	-5.24	8.969e-10
0.3	-5.23	8.959e-10
0.3	-5.22	8.929e-10
0.3	-5.21	8.892e-10
0.3	-5.2	8.872e-10
0.3	-5.19	8.834e-10
0.3	-5.18	8.835e-10
0.3	-5.17	8.8e-10
0.3	-5.16	8.78e-10
0.3	-5.15	8.729e-10
0.3	-5.14	8.678e-10
0.3	-5.13	8.563e-10
0.3	-5.12	8.478e-10
0.3	-5.11	8.348e-10
0.3	-5.1	8.221e-10
0.3	-5.09	8.078e-10
0.3	-5.08	7.926e-10
0.3	-5.07	7.797e-10
0.3	-5.06	7.656e-10
0.3	-5.05	7.554e-10
0.3	-5.04	7.429e-10
0.3	-5.03	7.348e-10
0.3	-5.02	7.259e-10
0.3	-5.01	7.194e-10
0.3	-5.0	7.166e-10
0.3	-4.98999999999999	7.247e-10
0.3	-4.97999999999999	7.193e-10
0.3	-4.96999999999999	7.195e-10
0.3	-4.95999999999999	7.176e-10
0.3	-4.94999999999999	7.178e-10
0.3	-4.93999999999999	7.145e-10
0.3	-4.92999999999999	7.181e-10
0.3	-4.91999999999999	7.181e-10
0.3	-4.90999999999999	7.209e-10
0.3	-4.89999999999999	7.225e-10
0.3	-4.88999999999999	7.241e-10
0.3	-4.87999999999999	7.271e-10
0.3	-4.86999999999999	7.281e-10
0.3	-4.85999999999999	7.318e-10
0.3	-4.84999999999999	7.34e-10
0.3	-4.83999999999999	7.397e-10
0.3	-4.82999999999999	7.412e-10
0.3	-4.81999999999999	7.466e-10
0.3	-4.80999999999999	7.467e-10
0.3	-4.79999999999999	7.51e-10
0.3	-4.78999999999999	7.523e-10
0.3	-4.77999999999999	7.559e-10
0.3	-4.76999999999999	7.582e-10
0.3	-4.75999999999999	7.588e-10
0.3	-4.75	7.607e-10
0.3	-4.74	7.618e-10
0.3	-4.73	7.608e-10
0.3	-4.72	7.621e-10
0.3	-4.71	7.635e-10
0.3	-4.7	7.591e-10
0.3	-4.69	7.621e-10
0.3	-4.68	7.607e-10
0.3	-4.67	7.586e-10
0.3	-4.66	7.54e-10
0.3	-4.65	7.53e-10
0.3	-4.64	7.507e-10
0.3	-4.63	7.48e-10
0.3	-4.62	7.477e-10
0.3	-4.61	7.456e-10
0.3	-4.6	7.458e-10
0.3	-4.59	7.44e-10
0.3	-4.58	7.444e-10
0.3	-4.57	7.404e-10
0.3	-4.56	7.401e-10
0.3	-4.55	7.349e-10
0.3	-4.54	7.314e-10
0.3	-4.53	7.258e-10
0.3	-4.52	7.236e-10
0.3	-4.51	7.2e-10
0.3	-4.5	7.198e-10
0.4	-6.48999999999999	8.843e-10
0.4	-6.47999999999999	8.818e-10
0.4	-6.46999999999999	8.747e-10
0.4	-6.45999999999999	8.725e-10
0.4	-6.44999999999999	8.678e-10
0.4	-6.43999999999999	8.667e-10
0.4	-6.42999999999999	8.658e-10
0.4	-6.41999999999999	8.665e-10
0.4	-6.40999999999999	8.681e-10
0.4	-6.39999999999999	8.694e-10
0.4	-6.38999999999999	8.735e-10
0.4	-6.37999999999999	8.763e-10
0.4	-6.36999999999999	8.82e-10
0.4	-6.35999999999999	8.808e-10
0.4	-6.34999999999999	8.807e-10
0.4	-6.33999999999999	8.76e-10
0.4	-6.32999999999999	8.775e-10
0.4	-6.31999999999999	8.765e-10
0.4	-6.30999999999999	8.767e-10
0.4	-6.29999999999999	8.771e-10
0.4	-6.28999999999999	8.782e-10
0.4	-6.27999999999999	8.793e-10
0.4	-6.26999999999999	8.778e-10
0.4	-6.25999999999999	8.774e-10
0.4	-6.25	8.732e-10
0.4	-6.24	8.728e-10
0.4	-6.23	8.705e-10
0.4	-6.22	8.708e-10
0.4	-6.21	8.645e-10
0.4	-6.2	8.64e-10
0.4	-6.19	8.61e-10
0.4	-6.18	8.582e-10
0.4	-6.17	8.532e-10
0.4	-6.16	8.489e-10
0.4	-6.15	8.446e-10
0.4	-6.14	8.389e-10
0.4	-6.13	8.339e-10
0.4	-6.12	8.257e-10
0.4	-6.11	8.193e-10
0.4	-6.1	8.134e-10
0.4	-6.09	8.118e-10
0.4	-6.08	8.078e-10
0.4	-6.07	8.089e-10
0.4	-6.06	8.066e-10
0.4	-6.05	8.071e-10
0.4	-6.04	8.073e-10
0.4	-6.03	8.08e-10
0.4	-6.02	8.082e-10
0.4	-6.01	8.056e-10
0.4	-6.0	8.076e-10
0.4	-5.98999999999999	8.181e-10
0.4	-5.97999999999999	8.172e-10
0.4	-5.96999999999999	8.273e-10
0.4	-5.95999999999999	8.299e-10
0.4	-5.94999999999999	8.314e-10
0.4	-5.93999999999999	8.274e-10
0.4	-5.92999999999999	8.3e-10
0.4	-5.91999999999999	8.335e-10
0.4	-5.90999999999999	8.369e-10
0.4	-5.89999999999999	8.414e-10
0.4	-5.88999999999999	8.424e-10
0.4	-5.87999999999999	8.444e-10
0.4	-5.86999999999999	8.442e-10
0.4	-5.85999999999999	8.476e-10
0.4	-5.84999999999999	8.449e-10
0.4	-5.83999999999999	8.451e-10
0.4	-5.82999999999999	8.416e-10
0.4	-5.81999999999999	8.401e-10
0.4	-5.80999999999999	8.355e-10
0.4	-5.79999999999999	8.325e-10
0.4	-5.78999999999999	8.282e-10
0.4	-5.77999999999999	8.245e-10
0.4	-5.76999999999999	8.208e-10
0.4	-5.75999999999999	8.169e-10
0.4	-5.75	8.152e-10
0.4	-5.74	8.101e-10
0.4	-5.73	8.102e-10
0.4	-5.72	8.068e-10
0.4	-5.71	8.052e-10
0.4	-5.7	8.029e-10
0.4	-5.69	8.03e-10
0.4	-5.68	8.035e-10
0.4	-5.67	8.073e-10
0.4	-5.66	8.059e-10
0.4	-5.65	8.08e-10
0.4	-5.64	8.104e-10
0.4	-5.63	8.124e-10
0.4	-5.62	8.162e-10
0.4	-5.61	8.175e-10
0.4	-5.6	8.219e-10
0.4	-5.59	8.23e-10
0.4	-5.58	8.257e-10
0.4	-5.57	8.251e-10
0.4	-5.56	8.287e-10
0.4	-5.55	8.289e-10
0.4	-5.54	8.318e-10
0.4	-5.53	8.335e-10
0.4	-5.52	8.375e-10
0.4	-5.51	8.388e-10
0.4	-5.5	8.391e-10
0.4	-5.48999999999999	8.449e-10
0.4	-5.47999999999999	8.507e-10
0.4	-5.46999999999999	8.526e-10
0.4	-5.45999999999999	8.573e-10
0.4	-5.44999999999999	8.594e-10
0.4	-5.43999999999999	8.643e-10
0.4	-5.42999999999999	8.662e-10
0.4	-5.41999999999999	8.685e-10
0.4	-5.40999999999999	8.7e-10
0.4	-5.39999999999999	8.706e-10
0.4	-5.38999999999999	8.723e-10
0.4	-5.37999999999999	8.718e-10
0.4	-5.36999999999999	8.746e-10
0.4	-5.35999999999999	8.743e-10
0.4	-5.34999999999999	8.782e-10
0.4	-5.33999999999999	8.785e-10
0.4	-5.32999999999999	8.819e-10
0.4	-5.31999999999999	8.829e-10
0.4	-5.30999999999999	8.867e-10
0.4	-5.29999999999999	8.875e-10
0.4	-5.28999999999999	8.895e-10
0.4	-5.27999999999999	8.906e-10
0.4	-5.26999999999999	8.917e-10
0.4	-5.25999999999999	8.913e-10
0.4	-5.25	8.865e-10
0.4	-5.24	8.881e-10
0.4	-5.23	8.873e-10
0.4	-5.22	8.865e-10
0.4	-5.21	8.822e-10
0.4	-5.2	8.812e-10
0.4	-5.19	8.771e-10
0.4	-5.18	8.771e-10
0.4	-5.17	8.752e-10
0.4	-5.16	8.713e-10
0.4	-5.15	8.658e-10
0.4	-5.14	8.626e-10
0.4	-5.13	8.556e-10
0.4	-5.12	8.448e-10
0.4	-5.11	8.361e-10
0.4	-5.1	8.197e-10
0.4	-5.09	8.06e-10
0.4	-5.08	7.907e-10
0.4	-5.07	7.809e-10
0.4	-5.06	7.679e-10
0.4	-5.05	7.573e-10
0.4	-5.04	7.425e-10
0.4	-5.03	7.354e-10
0.4	-5.02	7.252e-10
0.4	-5.01	7.219e-10
0.4	-5.0	7.212e-10
0.4	-4.98999999999999	7.293e-10
0.4	-4.97999999999999	7.255e-10
0.4	-4.96999999999999	7.255e-10
0.4	-4.95999999999999	7.222e-10
0.4	-4.94999999999999	7.208e-10
0.4	-4.93999999999999	7.177e-10
0.4	-4.92999999999999	7.195e-10
0.4	-4.91999999999999	7.209e-10
0.4	-4.90999999999999	7.214e-10
0.4	-4.89999999999999	7.23e-10
0.4	-4.88999999999999	7.242e-10
0.4	-4.87999999999999	7.269e-10
0.4	-4.86999999999999	7.287e-10
0.4	-4.85999999999999	7.321e-10
0.4	-4.84999999999999	7.325e-10
0.4	-4.83999999999999	7.378e-10
0.4	-4.82999999999999	7.397e-10
0.4	-4.81999999999999	7.45e-10
0.4	-4.80999999999999	7.432e-10
0.4	-4.79999999999999	7.46e-10
0.4	-4.78999999999999	7.478e-10
0.4	-4.77999999999999	7.515e-10
0.4	-4.76999999999999	7.53e-10
0.4	-4.75999999999999	7.575e-10
0.4	-4.75	7.575e-10
0.4	-4.74	7.594e-10
0.4	-4.73	7.59e-10
0.4	-4.72	7.568e-10
0.4	-4.71	7.571e-10
0.4	-4.7	7.578e-10
0.4	-4.69	7.585e-10
0.4	-4.68	7.562e-10
0.4	-4.67	7.545e-10
0.4	-4.66	7.502e-10
0.4	-4.65	7.517e-10
0.4	-4.64	7.485e-10
0.4	-4.63	7.479e-10
0.4	-4.62	7.442e-10
0.4	-4.61	7.439e-10
0.4	-4.6	7.415e-10
0.4	-4.59	7.414e-10
0.4	-4.58	7.385e-10
0.4	-4.57	7.356e-10
0.4	-4.56	7.339e-10
0.4	-4.55	7.313e-10
0.4	-4.54	7.29e-10
0.4	-4.53	7.237e-10
0.4	-4.52	7.217e-10
0.4	-4.51	7.165e-10
0.4	-4.5	7.184e-10
0.5	-6.48999999999999	8.772e-10
0.5	-6.47999999999999	8.715e-10
0.5	-6.46999999999999	8.689e-10
0.5	-6.45999999999999	8.648e-10
0.5	-6.44999999999999	8.629e-10
0.5	-6.43999999999999	8.614e-10
0.5	-6.42999999999999	8.616e-10
0.5	-6.41999999999999	8.635e-10
0.5	-6.40999999999999	8.642e-10
0.5	-6.39999999999999	8.683e-10
0.5	-6.38999999999999	8.694e-10
0.5	-6.37999999999999	8.739e-10
0.5	-6.36999999999999	8.736e-10
0.5	-6.35999999999999	8.763e-10
0.5	-6.34999999999999	8.744e-10
0.5	-6.33999999999999	8.774e-10
0.5	-6.32999999999999	8.804e-10
0.5	-6.31999999999999	8.785e-10
0.5	-6.30999999999999	8.749e-10
0.5	-6.29999999999999	8.758e-10
0.5	-6.28999999999999	8.753e-10
0.5	-6.27999999999999	8.746e-10
0.5	-6.26999999999999	8.736e-10
0.5	-6.25999999999999	8.72e-10
0.5	-6.25	8.714e-10
0.5	-6.24	8.667e-10
0.5	-6.23	8.675e-10
0.5	-6.22	8.637e-10
0.5	-6.21	8.629e-10
0.5	-6.2	8.58e-10
0.5	-6.19	8.554e-10
0.5	-6.18	8.502e-10
0.5	-6.17	8.498e-10
0.5	-6.16	8.457e-10
0.5	-6.15	8.413e-10
0.5	-6.14	8.361e-10
0.5	-6.13	8.309e-10
0.5	-6.12	8.307e-10
0.5	-6.11	8.246e-10
0.5	-6.1	8.202e-10
0.5	-6.09	8.139e-10
0.5	-6.08	8.135e-10
0.5	-6.07	8.078e-10
0.5	-6.06	8.072e-10
0.5	-6.05	8.046e-10
0.5	-6.04	8.093e-10
0.5	-6.03	8.083e-10
0.5	-6.02	8.056e-10
0.5	-6.01	8.046e-10
0.5	-6.0	8.065e-10
0.5	-5.98999999999999	8.204e-10
0.5	-5.97999999999999	8.221e-10
0.5	-5.96999999999999	8.219e-10
0.5	-5.95999999999999	8.257e-10
0.5	-5.94999999999999	8.226e-10
0.5	-5.93999999999999	8.27e-10
0.5	-5.92999999999999	8.277e-10
0.5	-5.91999999999999	8.324e-10
0.5	-5.90999999999999	8.323e-10
0.5	-5.89999999999999	8.366e-10
0.5	-5.88999999999999	8.394e-10
0.5	-5.87999999999999	8.415e-10
0.5	-5.86999999999999	8.438e-10
0.5	-5.85999999999999	8.435e-10
0.5	-5.84999999999999	8.437e-10
0.5	-5.83999999999999	8.413e-10
0.5	-5.82999999999999	8.405e-10
0.5	-5.81999999999999	8.353e-10
0.5	-5.80999999999999	8.338e-10
0.5	-5.79999999999999	8.278e-10
0.5	-5.78999999999999	8.249e-10
0.5	-5.77999999999999	8.186e-10
0.5	-5.76999999999999	8.157e-10
0.5	-5.75999999999999	8.108e-10
0.5	-5.75	8.079e-10
0.5	-5.74	8.048e-10
0.5	-5.73	8.026e-10
0.5	-5.72	8.022e-10
0.5	-5.71	7.993e-10
0.5	-5.7	7.993e-10
0.5	-5.69	7.963e-10
0.5	-5.68	7.991e-10
0.5	-5.67	7.991e-10
0.5	-5.66	8.038e-10
0.5	-5.65	8.082e-10
0.5	-5.64	8.136e-10
0.5	-5.63	8.154e-10
0.5	-5.62	8.177e-10
0.5	-5.61	8.176e-10
0.5	-5.6	8.202e-10
0.5	-5.59	8.261e-10
0.5	-5.58	8.262e-10
0.5	-5.57	8.273e-10
0.5	-5.56	8.257e-10
0.5	-5.55	8.279e-10
0.5	-5.54	8.279e-10
0.5	-5.53	8.319e-10
0.5	-5.52	8.333e-10
0.5	-5.51	8.364e-10
0.5	-5.5	8.365e-10
0.5	-5.48999999999999	8.422e-10
0.5	-5.47999999999999	8.465e-10
0.5	-5.46999999999999	8.495e-10
0.5	-5.45999999999999	8.543e-10
0.5	-5.44999999999999	8.555e-10
0.5	-5.43999999999999	8.596e-10
0.5	-5.42999999999999	8.597e-10
0.5	-5.41999999999999	8.63e-10
0.5	-5.40999999999999	8.631e-10
0.5	-5.39999999999999	8.66e-10
0.5	-5.38999999999999	8.657e-10
0.5	-5.37999999999999	8.689e-10
0.5	-5.36999999999999	8.697e-10
0.5	-5.35999999999999	8.71e-10
0.5	-5.34999999999999	8.725e-10
0.5	-5.33999999999999	8.715e-10
0.5	-5.32999999999999	8.742e-10
0.5	-5.31999999999999	8.768e-10
0.5	-5.30999999999999	8.814e-10
0.5	-5.29999999999999	8.821e-10
0.5	-5.28999999999999	8.867e-10
0.5	-5.27999999999999	8.859e-10
0.5	-5.26999999999999	8.883e-10
0.5	-5.25999999999999	8.868e-10
0.5	-5.25	8.867e-10
0.5	-5.24	8.848e-10
0.5	-5.23	8.837e-10
0.5	-5.22	8.822e-10
0.5	-5.21	8.789e-10
0.5	-5.2	8.774e-10
0.5	-5.19	8.727e-10
0.5	-5.18	8.719e-10
0.5	-5.17	8.665e-10
0.5	-5.16	8.66e-10
0.5	-5.15	8.609e-10
0.5	-5.14	8.557e-10
0.5	-5.13	8.465e-10
0.5	-5.12	8.385e-10
0.5	-5.11	8.268e-10
0.5	-5.1	8.164e-10
0.5	-5.09	8.037e-10
0.5	-5.08	7.913e-10
0.5	-5.07	7.805e-10
0.5	-5.06	7.702e-10
0.5	-5.05	7.603e-10
0.5	-5.04	7.518e-10
0.5	-5.03	7.424e-10
0.5	-5.02	7.337e-10
0.5	-5.01	7.304e-10
0.5	-5.0	7.269e-10
0.5	-4.98999999999999	7.324e-10
0.5	-4.97999999999999	7.28e-10
0.5	-4.96999999999999	7.265e-10
0.5	-4.95999999999999	7.233e-10
0.5	-4.94999999999999	7.202e-10
0.5	-4.93999999999999	7.173e-10
0.5	-4.92999999999999	7.197e-10
0.5	-4.91999999999999	7.203e-10
0.5	-4.90999999999999	7.209e-10
0.5	-4.89999999999999	7.21e-10
0.5	-4.88999999999999	7.219e-10
0.5	-4.87999999999999	7.255e-10
0.5	-4.86999999999999	7.271e-10
0.5	-4.85999999999999	7.291e-10
0.5	-4.84999999999999	7.305e-10
0.5	-4.83999999999999	7.341e-10
0.5	-4.82999999999999	7.359e-10
0.5	-4.81999999999999	7.402e-10
0.5	-4.80999999999999	7.403e-10
0.5	-4.79999999999999	7.474e-10
0.5	-4.78999999999999	7.468e-10
0.5	-4.77999999999999	7.518e-10
0.5	-4.76999999999999	7.521e-10
0.5	-4.75999999999999	7.516e-10
0.5	-4.75	7.559e-10
0.5	-4.74	7.567e-10
0.5	-4.73	7.583e-10
0.5	-4.72	7.584e-10
0.5	-4.71	7.597e-10
0.5	-4.7	7.574e-10
0.5	-4.69	7.58e-10
0.5	-4.68	7.538e-10
0.5	-4.67	7.547e-10
0.5	-4.66	7.507e-10
0.5	-4.65	7.467e-10
0.5	-4.64	7.448e-10
0.5	-4.63	7.438e-10
0.5	-4.62	7.425e-10
0.5	-4.61	7.411e-10
0.5	-4.6	7.403e-10
0.5	-4.59	7.377e-10
0.5	-4.58	7.369e-10
0.5	-4.57	7.326e-10
0.5	-4.56	7.335e-10
0.5	-4.55	7.281e-10
0.5	-4.54	7.26e-10
0.5	-4.53	7.203e-10
0.5	-4.52	7.172e-10
0.5	-4.51	7.144e-10
0.5	-4.5	7.158e-10
0.6	-6.48999999999999	8.722e-10
0.6	-6.47999999999999	8.698e-10
0.6	-6.46999999999999	8.657e-10
0.6	-6.45999999999999	8.632e-10
0.6	-6.44999999999999	8.574e-10
0.6	-6.43999999999999	8.572e-10
0.6	-6.42999999999999	8.559e-10
0.6	-6.41999999999999	8.594e-10
0.6	-6.40999999999999	8.599e-10
0.6	-6.39999999999999	8.633e-10
0.6	-6.38999999999999	8.651e-10
0.6	-6.37999999999999	8.695e-10
0.6	-6.36999999999999	8.697e-10
0.6	-6.35999999999999	8.707e-10
0.6	-6.34999999999999	8.722e-10
0.6	-6.33999999999999	8.743e-10
0.6	-6.32999999999999	8.837e-10
0.6	-6.31999999999999	8.847e-10
0.6	-6.30999999999999	8.859e-10
0.6	-6.29999999999999	8.834e-10
0.6	-6.28999999999999	8.826e-10
0.6	-6.27999999999999	8.719e-10
0.6	-6.26999999999999	8.688e-10
0.6	-6.25999999999999	8.65e-10
0.6	-6.25	8.673e-10
0.6	-6.24	8.651e-10
0.6	-6.23	8.646e-10
0.6	-6.22	8.624e-10
0.6	-6.21	8.601e-10
0.6	-6.2	8.574e-10
0.6	-6.19	8.542e-10
0.6	-6.18	8.525e-10
0.6	-6.17	8.466e-10
0.6	-6.16	8.439e-10
0.6	-6.15	8.383e-10
0.6	-6.14	8.355e-10
0.6	-6.13	8.298e-10
0.6	-6.12	8.274e-10
0.6	-6.11	8.217e-10
0.6	-6.1	8.175e-10
0.6	-6.09	8.173e-10
0.6	-6.08	8.144e-10
0.6	-6.07	8.12e-10
0.6	-6.06	8.083e-10
0.6	-6.05	8.061e-10
0.6	-6.04	8.055e-10
0.6	-6.03	8.069e-10
0.6	-6.02	8.065e-10
0.6	-6.01	8.095e-10
0.6	-6.0	8.064e-10
0.6	-5.98999999999999	8.181e-10
0.6	-5.97999999999999	8.233e-10
0.6	-5.96999999999999	8.198e-10
0.6	-5.95999999999999	8.219e-10
0.6	-5.94999999999999	8.255e-10
0.6	-5.93999999999999	8.265e-10
0.6	-5.92999999999999	8.303e-10
0.6	-5.91999999999999	8.335e-10
0.6	-5.90999999999999	8.365e-10
0.6	-5.89999999999999	8.405e-10
0.6	-5.88999999999999	8.388e-10
0.6	-5.87999999999999	8.412e-10
0.6	-5.86999999999999	8.427e-10
0.6	-5.85999999999999	8.44e-10
0.6	-5.84999999999999	8.44e-10
0.6	-5.83999999999999	8.413e-10
0.6	-5.82999999999999	8.402e-10
0.6	-5.81999999999999	8.358e-10
0.6	-5.80999999999999	8.338e-10
0.6	-5.79999999999999	8.264e-10
0.6	-5.78999999999999	8.232e-10
0.6	-5.77999999999999	8.177e-10
0.6	-5.76999999999999	8.158e-10
0.6	-5.75999999999999	8.089e-10
0.6	-5.75	8.065e-10
0.6	-5.74	8.025e-10
0.6	-5.73	7.997e-10
0.6	-5.72	7.975e-10
0.6	-5.71	7.939e-10
0.6	-5.7	7.956e-10
0.6	-5.69	7.975e-10
0.6	-5.68	7.984e-10
0.6	-5.67	8.016e-10
0.6	-5.66	8.05e-10
0.6	-5.65	8.052e-10
0.6	-5.64	8.092e-10
0.6	-5.63	8.094e-10
0.6	-5.62	8.111e-10
0.6	-5.61	8.15e-10
0.6	-5.6	8.186e-10
0.6	-5.59	8.195e-10
0.6	-5.58	8.202e-10
0.6	-5.57	8.199e-10
0.6	-5.56	8.194e-10
0.6	-5.55	8.219e-10
0.6	-5.54	8.232e-10
0.6	-5.53	8.281e-10
0.6	-5.52	8.297e-10
0.6	-5.51	8.332e-10
0.6	-5.5	8.314e-10
0.6	-5.48999999999999	8.36e-10
0.6	-5.47999999999999	8.389e-10
0.6	-5.46999999999999	8.32e-10
0.6	-5.45999999999999	8.357e-10
0.6	-5.44999999999999	8.401e-10
0.6	-5.43999999999999	8.47e-10
0.6	-5.42999999999999	8.506e-10
0.6	-5.41999999999999	8.558e-10
0.6	-5.40999999999999	8.577e-10
0.6	-5.39999999999999	8.586e-10
0.6	-5.38999999999999	8.629e-10
0.6	-5.37999999999999	8.646e-10
0.6	-5.36999999999999	8.67e-10
0.6	-5.35999999999999	8.665e-10
0.6	-5.34999999999999	8.694e-10
0.6	-5.33999999999999	8.692e-10
0.6	-5.32999999999999	8.726e-10
0.6	-5.31999999999999	8.728e-10
0.6	-5.30999999999999	8.769e-10
0.6	-5.29999999999999	8.787e-10
0.6	-5.28999999999999	8.816e-10
0.6	-5.27999999999999	8.83e-10
0.6	-5.26999999999999	8.837e-10
0.6	-5.25999999999999	8.843e-10
0.6	-5.25	8.821e-10
0.6	-5.24	8.817e-10
0.6	-5.23	8.784e-10
0.6	-5.22	8.768e-10
0.6	-5.21	8.721e-10
0.6	-5.2	8.712e-10
0.6	-5.19	8.676e-10
0.6	-5.18	8.662e-10
0.6	-5.17	8.62e-10
0.6	-5.16	8.599e-10
0.6	-5.15	8.552e-10
0.6	-5.14	8.498e-10
0.6	-5.13	8.432e-10
0.6	-5.12	8.356e-10
0.6	-5.11	8.267e-10
0.6	-5.1	8.145e-10
0.6	-5.09	8.049e-10
0.6	-5.08	7.939e-10
0.6	-5.07	7.86e-10
0.6	-5.06	7.722e-10
0.6	-5.05	7.668e-10
0.6	-5.04	7.518e-10
0.6	-5.03	7.458e-10
0.6	-5.02	7.391e-10
0.6	-5.01	7.333e-10
0.6	-5.0	7.307e-10
0.6	-4.98999999999999	7.374e-10
0.6	-4.97999999999999	7.34e-10
0.6	-4.96999999999999	7.34e-10
0.6	-4.95999999999999	7.271e-10
0.6	-4.94999999999999	7.264e-10
0.6	-4.93999999999999	7.24e-10
0.6	-4.92999999999999	7.255e-10
0.6	-4.91999999999999	7.244e-10
0.6	-4.90999999999999	7.255e-10
0.6	-4.89999999999999	7.23e-10
0.6	-4.88999999999999	7.265e-10
0.6	-4.87999999999999	7.267e-10
0.6	-4.86999999999999	7.283e-10
0.6	-4.85999999999999	7.332e-10
0.6	-4.84999999999999	7.344e-10
0.6	-4.83999999999999	7.364e-10
0.6	-4.82999999999999	7.376e-10
0.6	-4.81999999999999	7.411e-10
0.6	-4.80999999999999	7.43e-10
0.6	-4.79999999999999	7.438e-10
0.6	-4.78999999999999	7.439e-10
0.6	-4.77999999999999	7.495e-10
0.6	-4.76999999999999	7.503e-10
0.6	-4.75999999999999	7.524e-10
0.6	-4.75	7.542e-10
0.6	-4.74	7.541e-10
0.6	-4.73	7.574e-10
0.6	-4.72	7.57e-10
0.6	-4.71	7.583e-10
0.6	-4.7	7.576e-10
0.6	-4.69	7.583e-10
0.6	-4.68	7.557e-10
0.6	-4.67	7.548e-10
0.6	-4.66	7.464e-10
0.6	-4.65	7.49e-10
0.6	-4.64	7.469e-10
0.6	-4.63	7.461e-10
0.6	-4.62	7.431e-10
0.6	-4.61	7.435e-10
0.6	-4.6	7.412e-10
0.6	-4.59	7.384e-10
0.6	-4.58	7.376e-10
0.6	-4.57	7.338e-10
0.6	-4.56	7.319e-10
0.6	-4.55	7.26e-10
0.6	-4.54	7.244e-10
0.6	-4.53	7.201e-10
0.6	-4.52	7.186e-10
0.6	-4.51	7.159e-10
0.6	-4.5	7.168e-10
0.7	-6.48999999999999	8.691e-10
0.7	-6.47999999999999	8.626e-10
0.7	-6.46999999999999	8.606e-10
0.7	-6.45999999999999	8.552e-10
0.7	-6.44999999999999	8.549e-10
0.7	-6.43999999999999	8.523e-10
0.7	-6.42999999999999	8.534e-10
0.7	-6.41999999999999	8.544e-10
0.7	-6.40999999999999	8.572e-10
0.7	-6.39999999999999	8.598e-10
0.7	-6.38999999999999	8.64e-10
0.7	-6.37999999999999	8.691e-10
0.7	-6.36999999999999	8.719e-10
0.7	-6.35999999999999	8.766e-10
0.7	-6.34999999999999	8.78e-10
0.7	-6.33999999999999	8.806e-10
0.7	-6.32999999999999	8.741e-10
0.7	-6.31999999999999	8.711e-10
0.7	-6.30999999999999	8.692e-10
0.7	-6.29999999999999	8.71e-10
0.7	-6.28999999999999	8.692e-10
0.7	-6.27999999999999	8.703e-10
0.7	-6.26999999999999	8.693e-10
0.7	-6.25999999999999	8.681e-10
0.7	-6.25	8.669e-10
0.7	-6.24	8.652e-10
0.7	-6.23	8.638e-10
0.7	-6.22	8.628e-10
0.7	-6.21	8.614e-10
0.7	-6.2	8.577e-10
0.7	-6.19	8.557e-10
0.7	-6.18	8.497e-10
0.7	-6.17	8.476e-10
0.7	-6.16	8.422e-10
0.7	-6.15	8.407e-10
0.7	-6.14	8.353e-10
0.7	-6.13	8.32e-10
0.7	-6.12	8.274e-10
0.7	-6.11	8.239e-10
0.7	-6.1	8.194e-10
0.7	-6.09	8.15e-10
0.7	-6.08	8.147e-10
0.7	-6.07	8.113e-10
0.7	-6.06	8.131e-10
0.7	-6.05	8.093e-10
0.7	-6.04	8.116e-10
0.7	-6.03	8.111e-10
0.7	-6.02	8.099e-10
0.7	-6.01	8.097e-10
0.7	-6.0	8.111e-10
0.7	-5.98999999999999	8.146e-10
0.7	-5.97999999999999	8.137e-10
0.7	-5.96999999999999	8.186e-10
0.7	-5.95999999999999	8.171e-10
0.7	-5.94999999999999	8.182e-10
0.7	-5.93999999999999	8.192e-10
0.7	-5.92999999999999	8.239e-10
0.7	-5.91999999999999	8.279e-10
0.7	-5.90999999999999	8.366e-10
0.7	-5.89999999999999	8.394e-10
0.7	-5.88999999999999	8.407e-10
0.7	-5.87999999999999	8.43e-10
0.7	-5.86999999999999	8.438e-10
0.7	-5.85999999999999	8.429e-10
0.7	-5.84999999999999	8.419e-10
0.7	-5.83999999999999	8.408e-10
0.7	-5.82999999999999	8.365e-10
0.7	-5.81999999999999	8.346e-10
0.7	-5.80999999999999	8.287e-10
0.7	-5.79999999999999	8.264e-10
0.7	-5.78999999999999	8.194e-10
0.7	-5.77999999999999	8.156e-10
0.7	-5.76999999999999	8.098e-10
0.7	-5.75999999999999	8.06e-10
0.7	-5.75	8.005e-10
0.7	-5.74	7.983e-10
0.7	-5.73	7.969e-10
0.7	-5.72	7.948e-10
0.7	-5.71	7.959e-10
0.7	-5.7	7.946e-10
0.7	-5.69	7.969e-10
0.7	-5.68	7.967e-10
0.7	-5.67	7.993e-10
0.7	-5.66	7.975e-10
0.7	-5.65	7.98e-10
0.7	-5.64	7.981e-10
0.7	-5.63	8.014e-10
0.7	-5.62	8.036e-10
0.7	-5.61	8.059e-10
0.7	-5.6	8.083e-10
0.7	-5.59	8.106e-10
0.7	-5.58	8.128e-10
0.7	-5.57	8.136e-10
0.7	-5.56	8.167e-10
0.7	-5.55	8.182e-10
0.7	-5.54	8.222e-10
0.7	-5.53	8.224e-10
0.7	-5.52	8.271e-10
0.7	-5.51	8.275e-10
0.7	-5.5	8.285e-10
0.7	-5.48999999999999	8.358e-10
0.7	-5.47999999999999	8.407e-10
0.7	-5.46999999999999	8.417e-10
0.7	-5.45999999999999	8.4e-10
0.7	-5.44999999999999	8.401e-10
0.7	-5.43999999999999	8.478e-10
0.7	-5.42999999999999	8.508e-10
0.7	-5.41999999999999	8.533e-10
0.7	-5.40999999999999	8.574e-10
0.7	-5.39999999999999	8.589e-10
0.7	-5.38999999999999	8.626e-10
0.7	-5.37999999999999	8.631e-10
0.7	-5.36999999999999	8.665e-10
0.7	-5.35999999999999	8.656e-10
0.7	-5.34999999999999	8.692e-10
0.7	-5.33999999999999	8.697e-10
0.7	-5.32999999999999	8.733e-10
0.7	-5.31999999999999	8.746e-10
0.7	-5.30999999999999	8.782e-10
0.7	-5.29999999999999	8.807e-10
0.7	-5.28999999999999	8.821e-10
0.7	-5.27999999999999	8.84e-10
0.7	-5.26999999999999	8.825e-10
0.7	-5.25999999999999	8.858e-10
0.7	-5.25	8.84e-10
0.7	-5.24	8.834e-10
0.7	-5.23	8.796e-10
0.7	-5.22	8.789e-10
0.7	-5.21	8.748e-10
0.7	-5.2	8.737e-10
0.7	-5.19	8.697e-10
0.7	-5.18	8.687e-10
0.7	-5.17	8.659e-10
0.7	-5.16	8.632e-10
0.7	-5.15	8.608e-10
0.7	-5.14	8.551e-10
0.7	-5.13	8.505e-10
0.7	-5.12	8.416e-10
0.7	-5.11	8.346e-10
0.7	-5.1	8.236e-10
0.7	-5.09	8.144e-10
0.7	-5.08	8.013e-10
0.7	-5.07	7.933e-10
0.7	-5.06	7.833e-10
0.7	-5.05	7.756e-10
0.7	-5.04	7.651e-10
0.7	-5.03	7.585e-10
0.7	-5.02	7.5e-10
0.7	-5.01	7.45e-10
0.7	-5.0	7.467e-10
0.7	-4.98999999999999	7.431e-10
0.7	-4.97999999999999	7.413e-10
0.7	-4.96999999999999	7.377e-10
0.7	-4.95999999999999	7.356e-10
0.7	-4.94999999999999	7.332e-10
0.7	-4.93999999999999	7.328e-10
0.7	-4.92999999999999	7.302e-10
0.7	-4.91999999999999	7.31e-10
0.7	-4.90999999999999	7.281e-10
0.7	-4.89999999999999	7.326e-10
0.7	-4.88999999999999	7.296e-10
0.7	-4.87999999999999	7.307e-10
0.7	-4.86999999999999	7.321e-10
0.7	-4.85999999999999	7.333e-10
0.7	-4.84999999999999	7.354e-10
0.7	-4.83999999999999	7.356e-10
0.7	-4.82999999999999	7.364e-10
0.7	-4.81999999999999	7.356e-10
0.7	-4.80999999999999	7.416e-10
0.7	-4.79999999999999	7.435e-10
0.7	-4.78999999999999	7.471e-10
0.7	-4.77999999999999	7.469e-10
0.7	-4.76999999999999	7.504e-10
0.7	-4.75999999999999	7.521e-10
0.7	-4.75	7.551e-10
0.7	-4.74	7.527e-10
0.7	-4.73	7.548e-10
0.7	-4.72	7.579e-10
0.7	-4.71	7.577e-10
0.7	-4.7	7.567e-10
0.7	-4.69	7.564e-10
0.7	-4.68	7.558e-10
0.7	-4.67	7.534e-10
0.7	-4.66	7.52e-10
0.7	-4.65	7.492e-10
0.7	-4.64	7.481e-10
0.7	-4.63	7.424e-10
0.7	-4.62	7.406e-10
0.7	-4.61	7.359e-10
0.7	-4.6	7.369e-10
0.7	-4.59	7.358e-10
0.7	-4.58	7.336e-10
0.7	-4.57	7.314e-10
0.7	-4.56	7.28e-10
0.7	-4.55	7.256e-10
0.7	-4.54	7.211e-10
0.7	-4.53	7.193e-10
0.7	-4.52	7.152e-10
0.7	-4.51	7.162e-10
0.7	-4.5	7.146e-10
0.8	-6.48999999999999	8.639e-10
0.8	-6.47999999999999	8.6e-10
0.8	-6.46999999999999	8.561e-10
0.8	-6.45999999999999	8.544e-10
0.8	-6.44999999999999	8.522e-10
0.8	-6.43999999999999	8.503e-10
0.8	-6.42999999999999	8.514e-10
0.8	-6.41999999999999	8.523e-10
0.8	-6.40999999999999	8.561e-10
0.8	-6.39999999999999	8.577e-10
0.8	-6.38999999999999	8.644e-10
0.8	-6.37999999999999	8.673e-10
0.8	-6.36999999999999	8.732e-10
0.8	-6.35999999999999	8.74e-10
0.8	-6.34999999999999	8.739e-10
0.8	-6.33999999999999	8.72e-10
0.8	-6.32999999999999	8.785e-10
0.8	-6.31999999999999	8.851e-10
0.8	-6.30999999999999	8.862e-10
0.8	-6.29999999999999	8.818e-10
0.8	-6.28999999999999	8.716e-10
0.8	-6.27999999999999	8.719e-10
0.8	-6.26999999999999	8.689e-10
0.8	-6.25999999999999	8.694e-10
0.8	-6.25	8.651e-10
0.8	-6.24	8.655e-10
0.8	-6.23	8.63e-10
0.8	-6.22	8.645e-10
0.8	-6.21	8.614e-10
0.8	-6.2	8.591e-10
0.8	-6.19	8.554e-10
0.8	-6.18	8.519e-10
0.8	-6.17	8.478e-10
0.8	-6.16	8.431e-10
0.8	-6.15	8.404e-10
0.8	-6.14	8.347e-10
0.8	-6.13	8.315e-10
0.8	-6.12	8.26e-10
0.8	-6.11	8.233e-10
0.8	-6.1	8.179e-10
0.8	-6.09	8.161e-10
0.8	-6.08	8.125e-10
0.8	-6.07	8.134e-10
0.8	-6.06	8.103e-10
0.8	-6.05	8.087e-10
0.8	-6.04	8.087e-10
0.8	-6.03	8.098e-10
0.8	-6.02	8.075e-10
0.8	-6.01	8.059e-10
0.8	-6.0	8.076e-10
0.8	-5.98999999999999	8.147e-10
0.8	-5.97999999999999	8.123e-10
0.8	-5.96999999999999	8.108e-10
0.8	-5.95999999999999	8.161e-10
0.8	-5.94999999999999	8.197e-10
0.8	-5.93999999999999	8.292e-10
0.8	-5.92999999999999	8.251e-10
0.8	-5.91999999999999	8.304e-10
0.8	-5.90999999999999	8.316e-10
0.8	-5.89999999999999	8.368e-10
0.8	-5.88999999999999	8.386e-10
0.8	-5.87999999999999	8.421e-10
0.8	-5.86999999999999	8.44e-10
0.8	-5.85999999999999	8.432e-10
0.8	-5.84999999999999	8.433e-10
0.8	-5.83999999999999	8.396e-10
0.8	-5.82999999999999	8.381e-10
0.8	-5.81999999999999	8.324e-10
0.8	-5.80999999999999	8.301e-10
0.8	-5.79999999999999	8.231e-10
0.8	-5.78999999999999	8.198e-10
0.8	-5.77999999999999	8.133e-10
0.8	-5.76999999999999	8.095e-10
0.8	-5.75999999999999	8.038e-10
0.8	-5.75	8.024e-10
0.8	-5.74	7.983e-10
0.8	-5.73	7.948e-10
0.8	-5.72	7.915e-10
0.8	-5.71	7.927e-10
0.8	-5.7	7.955e-10
0.8	-5.69	7.945e-10
0.8	-5.68	7.937e-10
0.8	-5.67	7.916e-10
0.8	-5.66	7.948e-10
0.8	-5.65	7.947e-10
0.8	-5.64	7.981e-10
0.8	-5.63	7.988e-10
0.8	-5.62	8.021e-10
0.8	-5.61	8.035e-10
0.8	-5.6	8.07e-10
0.8	-5.59	8.087e-10
0.8	-5.58	8.107e-10
0.8	-5.57	8.143e-10
0.8	-5.56	8.18e-10
0.8	-5.55	8.186e-10
0.8	-5.54	8.188e-10
0.8	-5.53	8.227e-10
0.8	-5.52	8.24e-10
0.8	-5.51	8.273e-10
0.8	-5.5	8.26e-10
0.8	-5.48999999999999	8.309e-10
0.8	-5.47999999999999	8.35e-10
0.8	-5.46999999999999	8.382e-10
0.8	-5.45999999999999	8.426e-10
0.8	-5.44999999999999	8.442e-10
0.8	-5.43999999999999	8.481e-10
0.8	-5.42999999999999	8.487e-10
0.8	-5.41999999999999	8.526e-10
0.8	-5.40999999999999	8.522e-10
0.8	-5.39999999999999	8.548e-10
0.8	-5.38999999999999	8.542e-10
0.8	-5.37999999999999	8.57e-10
0.8	-5.36999999999999	8.585e-10
0.8	-5.35999999999999	8.606e-10
0.8	-5.34999999999999	8.635e-10
0.8	-5.33999999999999	8.665e-10
0.8	-5.32999999999999	8.706e-10
0.8	-5.31999999999999	8.711e-10
0.8	-5.30999999999999	8.739e-10
0.8	-5.29999999999999	8.767e-10
0.8	-5.28999999999999	8.81e-10
0.8	-5.27999999999999	8.813e-10
0.8	-5.26999999999999	8.843e-10
0.8	-5.25999999999999	8.832e-10
0.8	-5.25	8.839e-10
0.8	-5.24	8.813e-10
0.8	-5.23	8.798e-10
0.8	-5.22	8.769e-10
0.8	-5.21	8.742e-10
0.8	-5.2	8.723e-10
0.8	-5.19	8.691e-10
0.8	-5.18	8.677e-10
0.8	-5.17	8.642e-10
0.8	-5.16	8.639e-10
0.8	-5.15	8.581e-10
0.8	-5.14	8.552e-10
0.8	-5.13	8.475e-10
0.8	-5.12	8.441e-10
0.8	-5.11	8.344e-10
0.8	-5.1	8.263e-10
0.8	-5.09	8.177e-10
0.8	-5.08	8.095e-10
0.8	-5.07	8.002e-10
0.8	-5.06	7.904e-10
0.8	-5.05	7.836e-10
0.8	-5.04	7.736e-10
0.8	-5.03	7.671e-10
0.8	-5.02	7.593e-10
0.8	-5.01	7.565e-10
0.8	-5.0	7.543e-10
0.8	-4.98999999999999	7.531e-10
0.8	-4.97999999999999	7.509e-10
0.8	-4.96999999999999	7.48e-10
0.8	-4.95999999999999	7.466e-10
0.8	-4.94999999999999	7.406e-10
0.8	-4.93999999999999	7.401e-10
0.8	-4.92999999999999	7.393e-10
0.8	-4.91999999999999	7.395e-10
0.8	-4.90999999999999	7.373e-10
0.8	-4.89999999999999	7.358e-10
0.8	-4.88999999999999	7.34e-10
0.8	-4.87999999999999	7.345e-10
0.8	-4.86999999999999	7.367e-10
0.8	-4.85999999999999	7.369e-10
0.8	-4.84999999999999	7.388e-10
0.8	-4.83999999999999	7.391e-10
0.8	-4.82999999999999	7.408e-10
0.8	-4.81999999999999	7.406e-10
0.8	-4.80999999999999	7.444e-10
0.8	-4.79999999999999	7.44e-10
0.8	-4.78999999999999	7.476e-10
0.8	-4.77999999999999	7.469e-10
0.8	-4.76999999999999	7.498e-10
0.8	-4.75999999999999	7.502e-10
0.8	-4.75	7.527e-10
0.8	-4.74	7.545e-10
0.8	-4.73	7.563e-10
0.8	-4.72	7.573e-10
0.8	-4.71	7.553e-10
0.8	-4.7	7.559e-10
0.8	-4.69	7.556e-10
0.8	-4.68	7.564e-10
0.8	-4.67	7.525e-10
0.8	-4.66	7.523e-10
0.8	-4.65	7.496e-10
0.8	-4.64	7.491e-10
0.8	-4.63	7.453e-10
0.8	-4.62	7.431e-10
0.8	-4.61	7.389e-10
0.8	-4.6	7.386e-10
0.8	-4.59	7.367e-10
0.8	-4.58	7.332e-10
0.8	-4.57	7.324e-10
0.8	-4.56	7.269e-10
0.8	-4.55	7.251e-10
0.8	-4.54	7.205e-10
0.8	-4.53	7.178e-10
0.8	-4.52	7.139e-10
0.8	-4.51	7.146e-10
0.8	-4.5	7.13e-10
0.9	-6.48999999999999	8.609e-10
0.9	-6.47999999999999	8.576e-10
0.9	-6.46999999999999	8.541e-10
0.9	-6.45999999999999	8.528e-10
0.9	-6.44999999999999	8.487e-10
0.9	-6.43999999999999	8.484e-10
0.9	-6.42999999999999	8.47e-10
0.9	-6.41999999999999	8.514e-10
0.9	-6.40999999999999	8.527e-10
0.9	-6.39999999999999	8.611e-10
0.9	-6.38999999999999	8.677e-10
0.9	-6.37999999999999	8.722e-10
0.9	-6.36999999999999	8.725e-10
0.9	-6.35999999999999	8.727e-10
0.9	-6.34999999999999	8.714e-10
0.9	-6.33999999999999	8.711e-10
0.9	-6.32999999999999	8.73e-10
0.9	-6.31999999999999	8.72e-10
0.9	-6.30999999999999	8.734e-10
0.9	-6.29999999999999	8.723e-10
0.9	-6.28999999999999	8.74e-10
0.9	-6.27999999999999	8.716e-10
0.9	-6.26999999999999	8.726e-10
0.9	-6.25999999999999	8.703e-10
0.9	-6.25	8.698e-10
0.9	-6.24	8.654e-10
0.9	-6.23	8.646e-10
0.9	-6.22	8.624e-10
0.9	-6.21	8.604e-10
0.9	-6.2	8.568e-10
0.9	-6.19	8.53e-10
0.9	-6.18	8.506e-10
0.9	-6.17	8.466e-10
0.9	-6.16	8.44e-10
0.9	-6.15	8.382e-10
0.9	-6.14	8.365e-10
0.9	-6.13	8.307e-10
0.9	-6.12	8.291e-10
0.9	-6.11	8.242e-10
0.9	-6.1	8.21e-10
0.9	-6.09	8.163e-10
0.9	-6.08	8.148e-10
0.9	-6.07	8.111e-10
0.9	-6.06	8.068e-10
0.9	-6.05	8.028e-10
0.9	-6.04	8.068e-10
0.9	-6.03	8.022e-10
0.9	-6.02	8.074e-10
0.9	-6.01	8.109e-10
0.9	-6.0	8.104e-10
0.9	-5.98999999999999	8.144e-10
0.9	-5.97999999999999	8.183e-10
0.9	-5.96999999999999	8.232e-10
0.9	-5.95999999999999	8.257e-10
0.9	-5.94999999999999	8.276e-10
0.9	-5.93999999999999	8.26e-10
0.9	-5.92999999999999	8.273e-10
0.9	-5.91999999999999	8.309e-10
0.9	-5.90999999999999	8.384e-10
0.9	-5.89999999999999	8.388e-10
0.9	-5.88999999999999	8.416e-10
0.9	-5.87999999999999	8.41e-10
0.9	-5.86999999999999	8.431e-10
0.9	-5.85999999999999	8.425e-10
0.9	-5.84999999999999	8.419e-10
0.9	-5.83999999999999	8.402e-10
0.9	-5.82999999999999	8.364e-10
0.9	-5.81999999999999	8.34e-10
0.9	-5.80999999999999	8.274e-10
0.9	-5.79999999999999	8.239e-10
0.9	-5.78999999999999	8.169e-10
0.9	-5.77999999999999	8.13e-10
0.9	-5.76999999999999	8.062e-10
0.9	-5.75999999999999	8.028e-10
0.9	-5.75	7.983e-10
0.9	-5.74	7.969e-10
0.9	-5.73	7.939e-10
0.9	-5.72	7.934e-10
0.9	-5.71	7.923e-10
0.9	-5.7	7.925e-10
0.9	-5.69	7.941e-10
0.9	-5.68	7.945e-10
0.9	-5.67	7.954e-10
0.9	-5.66	7.924e-10
0.9	-5.65	7.945e-10
0.9	-5.64	7.951e-10
0.9	-5.63	7.993e-10
0.9	-5.62	8.003e-10
0.9	-5.61	8.026e-10
0.9	-5.6	8.038e-10
0.9	-5.59	8.075e-10
0.9	-5.58	8.084e-10
0.9	-5.57	8.101e-10
0.9	-5.56	8.123e-10
0.9	-5.55	8.14e-10
0.9	-5.54	8.164e-10
0.9	-5.53	8.182e-10
0.9	-5.52	8.226e-10
0.9	-5.51	8.227e-10
0.9	-5.5	8.241e-10
0.9	-5.48999999999999	8.098e-10
0.9	-5.47999999999999	8.164e-10
0.9	-5.46999999999999	8.208e-10
0.9	-5.45999999999999	8.279e-10
0.9	-5.44999999999999	8.326e-10
0.9	-5.43999999999999	8.371e-10
0.9	-5.42999999999999	8.41e-10
0.9	-5.41999999999999	8.443e-10
0.9	-5.40999999999999	8.486e-10
0.9	-5.39999999999999	8.503e-10
0.9	-5.38999999999999	8.544e-10
0.9	-5.37999999999999	8.544e-10
0.9	-5.36999999999999	8.573e-10
0.9	-5.35999999999999	8.574e-10
0.9	-5.34999999999999	8.61e-10
0.9	-5.33999999999999	8.621e-10
0.9	-5.32999999999999	8.651e-10
0.9	-5.31999999999999	8.67e-10
0.9	-5.30999999999999	8.707e-10
0.9	-5.29999999999999	8.738e-10
0.9	-5.28999999999999	8.75e-10
0.9	-5.27999999999999	8.784e-10
0.9	-5.26999999999999	8.782e-10
0.9	-5.25999999999999	8.815e-10
0.9	-5.25	8.797e-10
0.9	-5.24	8.807e-10
0.9	-5.23	8.772e-10
0.9	-5.22	8.766e-10
0.9	-5.21	8.731e-10
0.9	-5.2	8.724e-10
0.9	-5.19	8.689e-10
0.9	-5.18	8.668e-10
0.9	-5.17	8.644e-10
0.9	-5.16	8.615e-10
0.9	-5.15	8.587e-10
0.9	-5.14	8.535e-10
0.9	-5.13	8.503e-10
0.9	-5.12	8.43e-10
0.9	-5.11	8.377e-10
0.9	-5.1	8.286e-10
0.9	-5.09	8.224e-10
0.9	-5.08	8.131e-10
0.9	-5.07	8.061e-10
0.9	-5.06	7.969e-10
0.9	-5.05	7.911e-10
0.9	-5.04	7.833e-10
0.9	-5.03	7.761e-10
0.9	-5.02	7.689e-10
0.9	-5.01	7.64e-10
0.9	-5.0	7.66e-10
0.9	-4.98999999999999	7.591e-10
0.9	-4.97999999999999	7.576e-10
0.9	-4.96999999999999	7.523e-10
0.9	-4.95999999999999	7.52e-10
0.9	-4.94999999999999	7.5e-10
0.9	-4.93999999999999	7.507e-10
0.9	-4.92999999999999	7.477e-10
0.9	-4.91999999999999	7.444e-10
0.9	-4.90999999999999	7.427e-10
0.9	-4.89999999999999	7.439e-10
0.9	-4.88999999999999	7.421e-10
0.9	-4.87999999999999	7.423e-10
0.9	-4.86999999999999	7.403e-10
0.9	-4.85999999999999	7.379e-10
0.9	-4.84999999999999	7.409e-10
0.9	-4.83999999999999	7.399e-10
0.9	-4.82999999999999	7.43e-10
0.9	-4.81999999999999	7.432e-10
0.9	-4.80999999999999	7.463e-10
0.9	-4.79999999999999	7.453e-10
0.9	-4.78999999999999	7.483e-10
0.9	-4.77999999999999	7.466e-10
0.9	-4.76999999999999	7.509e-10
0.9	-4.75999999999999	7.518e-10
0.9	-4.75	7.542e-10
0.9	-4.74	7.562e-10
0.9	-4.73	7.561e-10
0.9	-4.72	7.586e-10
0.9	-4.71	7.583e-10
0.9	-4.7	7.607e-10
0.9	-4.69	7.586e-10
0.9	-4.68	7.581e-10
0.9	-4.67	7.538e-10
0.9	-4.66	7.526e-10
0.9	-4.65	7.518e-10
0.9	-4.64	7.498e-10
0.9	-4.63	7.466e-10
0.9	-4.62	7.433e-10
0.9	-4.61	7.419e-10
0.9	-4.6	7.389e-10
0.9	-4.59	7.378e-10
0.9	-4.58	7.34e-10
0.9	-4.57	7.316e-10
0.9	-4.56	7.262e-10
0.9	-4.55	7.252e-10
0.9	-4.54	7.192e-10
0.9	-4.53	7.174e-10
0.9	-4.52	7.138e-10
0.9	-4.51	7.148e-10
[truncated: 9,601 more rows]
