# Supplementary material for: Long-range crossed Andreev reflection in a topological insulator nanowire proximitized by a superconductor
Source: Nat Phys. 2025 Mar 11;21(5):708–15. doi: 10.1038/s41567-025-02806-y (PMC12084150; doi:10.1038/s41567-025-02806-y)
Supplement: Supplementary file 2 — Source data for Supplementary Figs. 2–5 and 7. [file 41567_2025_2806_MOESM2_ESM.zip › SupplementaryData/Figure_S3c_3_plot_dim=2_.txt]

B_{//}	V_{g}	\Delta G_{LL}/G_{0}
0.0	-6.48999999999999	0.01739929088434422
0.0	-6.47999999999999	0.01700705434020966
0.0	-6.46999999999999	0.014771466863499283
0.0	-6.45999999999999	0.014392493852471433
0.0	-6.44999999999999	0.011769452592633123
0.0	-6.43999999999999	0.009988245886512426
0.0	-6.42999999999999	0.007460108709159863
0.0	-6.41999999999999	0.008112794641522314
0.0	-6.40999999999999	0.009180709366309492
0.0	-6.39999999999999	0.006985770047866269
0.0	-6.38999999999999	0.004223815948563137
0.0	-6.37999999999999	0.002784402856485957
0.0	-6.36999999999999	0.0020767456709090415
0.0	-6.35999999999999	0.001433977656887575
0.0	-6.34999999999999	0.0023596110523866898
0.0	-6.33999999999999	0.0021052563306824257
0.0	-6.32999999999999	0.0022651875900960294
0.0	-6.31999999999999	0.0010563216972902523
0.0	-6.30999999999999	0.0021348504733772478
0.0	-6.29999999999999	0.0010055281713804431
0.0	-6.28999999999999	0.00039748649490078947
0.0	-6.27999999999999	-2.98575488774655e-05
0.0	-6.26999999999999	0.003087001029697889
0.0	-6.25999999999999	0.005548424624365
0.0	-6.25	0.0060601731110897505
0.0	-6.24	0.006158834870887697
0.0	-6.23	0.005551306027422986
0.0	-6.22	0.0066628311454647315
0.0	-6.21	0.006792134635832725
0.0	-6.2	0.007785069693489299
0.0	-6.19	0.006944632938301887
0.0	-6.18	0.007486308797895913
0.0	-6.17	0.006448967572673547
0.0	-6.16	0.00701842771762784
0.0	-6.15	0.0058122277100575714
0.0	-6.14	0.005155054700567319
0.0	-6.13	0.004312227422748505
0.0	-6.12	0.004142957571858674
0.0	-6.11	0.0020117307650376337
0.0	-6.1	0.0005622785194835389
0.0	-6.09	-0.0001453289529155799
0.0	-6.08	-0.0012721550524841807
0.0	-6.07	-0.0011002832301507115
0.0	-6.06	-0.0022026751347747897
0.0	-6.05	-0.0012436721587889
0.0	-6.04	-0.003507165570691917
0.0	-6.03	-0.0020924676706141065
0.0	-6.02	-0.0005948179966884792
0.0	-6.01	0.001492058490765391
0.0	-6.0	0.0037807681462067033
0.0	-5.98999999999999	0.010266184140103829
0.0	-5.97999999999999	0.011534915403494272
0.0	-5.96999999999999	0.00871036748211873
0.0	-5.95999999999999	0.01072376942275527
0.0	-5.94999999999999	0.01217294915026812
0.0	-5.93999999999999	0.01222662460544155
0.0	-5.92999999999999	0.00983045379164832
0.0	-5.91999999999999	0.0105607293700693
0.0	-5.90999999999999	0.009042810492419562
0.0	-5.89999999999999	0.008485360903248862
0.0	-5.88999999999999	0.006207035445489506
0.0	-5.87999999999999	0.007381567872096706
0.0	-5.86999999999999	0.0057028094186451495
0.0	-5.85999999999999	0.005179397119940199
0.0	-5.84999999999999	0.004060446579105259
0.0	-5.83999999999999	0.004352421358377934
0.0	-5.82999999999999	0.004818093084262232
0.0	-5.81999999999999	0.005416239946160195
0.0	-5.80999999999999	0.007438412632770397
0.0	-5.79999999999999	0.008595944244366494
0.0	-5.78999999999999	0.011504011620247279
0.0	-5.77999999999999	0.012587189730747628
0.0	-5.76999999999999	0.01584521856957294
0.0	-5.75999999999999	0.01608727742402305
0.0	-5.75	0.017575151301147007
0.0	-5.74	0.016779774927122237
0.0	-5.73	0.016375110457536646
0.0	-5.72	0.013839840124848013
0.0	-5.71	0.011316645993527052
0.0	-5.7	0.007952085848026647
0.0	-5.69	0.004983505360576124
0.0	-5.68	0.0026538258852498164
0.0	-5.67	-2.9746345238668148e-05
0.0	-5.66	-0.0007058461485505152
0.0	-5.65	-0.002307050809526978
0.0	-5.64	-0.001484360186087108
0.0	-5.63	-0.002043456749619199
0.0	-5.62	-0.0009364473756375835
0.0	-5.61	-0.0009069404557605631
0.0	-5.6	0.0005847313128787834
0.0	-5.59	0.0018597000132312136
0.0	-5.58	0.0038366045839786644
0.0	-5.57	0.001103153091427167
0.0	-5.56	0.0019053975118230038
0.0	-5.55	0.005327686314327562
0.0	-5.54	0.007582527956018492
0.0	-5.53	0.010191455435662855
0.0	-5.52	0.010989082400531425
0.0	-5.51	0.01247070483532492
0.0	-5.5	0.011965377628081975
0.0	-5.48999999999999	0.0060780022507044285
0.0	-5.47999999999999	0.007159775588359507
0.0	-5.46999999999999	0.009273396747412399
0.0	-5.45999999999999	0.01174802606016856
0.0	-5.44999999999999	0.013366682244630668
0.0	-5.43999999999999	0.015861187979331726
0.0	-5.42999999999999	0.016712491814293184
0.0	-5.41999999999999	0.018316405804120806
0.0	-5.40999999999999	0.01824097478165787
0.0	-5.39999999999999	0.019074419570566103
0.0	-5.38999999999999	0.017954122574513287
0.0	-5.37999999999999	0.018294001183346287
0.0	-5.36999999999999	0.016982968248119068
0.0	-5.35999999999999	0.017224072686742198
0.0	-5.34999999999999	0.01718496237042516
0.0	-5.33999999999999	0.017585276392551585
0.0	-5.32999999999999	0.01750484084457049
0.0	-5.31999999999999	0.016822884664033477
0.0	-5.30999999999999	0.016338519386655093
0.0	-5.29999999999999	0.014699757309368455
0.0	-5.28999999999999	0.014166296609615436
0.0	-5.27999999999999	0.012292313923603249
0.0	-5.26999999999999	0.01338383889342104
0.0	-5.25999999999999	0.012733025300646017
0.0	-5.25	0.014225135670834332
0.0	-5.24	0.013932355056481549
0.0	-5.23	0.01498772292675038
0.0	-5.22	0.013834421564354271
0.0	-5.21	0.013218481859167186
0.0	-5.2	0.011726361224939585
0.0	-5.19	0.009999381315303424
0.0	-5.18	0.010251555394636236
0.0	-5.17	0.010059400272041219
0.0	-5.16	0.0133399275934315
0.0	-5.15	0.013856145831604993
0.0	-5.14	0.015935401796273285
0.0	-5.13	0.013719403308740108
0.0	-5.12	0.011077905549860378
0.0	-5.11	0.006601769851814043
0.0	-5.1	0.0030511181912238894
0.0	-5.09	-0.0028224709729381403
0.0	-5.08	-0.007066896575097348
0.0	-5.07	-0.011193064668579278
0.0	-5.06	-0.015933222802462232
0.0	-5.05	-0.0198038189765668
0.0	-5.04	-0.023172889323261614
0.0	-5.03	-0.02378292130854842
0.0	-5.02	-0.025647005245278576
0.0	-5.01	-0.025556832083500236
0.0	-5.0	-0.02710637498162566
0.0	-4.98999999999999	-0.02853744209118425
0.0	-4.97999999999999	-0.027547248857723416
0.0	-4.96999999999999	-0.025609197372564285
0.0	-4.95999999999999	-0.02359943834994188
0.0	-4.94999999999999	-0.01869746192508881
0.0	-4.93999999999999	-0.014626568673390627
0.0	-4.92999999999999	-0.008619284639829528
0.0	-4.91999999999999	-0.004192878098033315
0.0	-4.90999999999999	0.0012060046776458666
0.0	-4.89999999999999	0.004700589155689272
0.0	-4.88999999999999	0.008443064814790957
0.0	-4.87999999999999	0.010981882938121634
0.0	-4.86999999999999	0.013045833999502543
0.0	-4.85999999999999	0.013240679186166282
0.0	-4.84999999999999	0.012821548319584597
0.0	-4.83999999999999	0.012433448286078952
0.0	-4.82999999999999	0.010677578589785963
0.0	-4.81999999999999	0.009872914945507183
0.0	-4.80999999999999	0.007564093620299306
0.0	-4.79999999999999	0.006952174710029735
0.0	-4.78999999999999	0.004584155599457296
0.0	-4.77999999999999	0.0037298987249735904
0.0	-4.76999999999999	0.0011389960987459036
0.0	-4.75999999999999	6.804347060795912e-07
0.0	-4.75	-0.0026768954898636066
0.0	-4.74	-0.004983743550922848
0.0	-4.73	-0.008166411227178594
0.0	-4.72	-0.010516378413488792
0.0	-4.71	-0.012227682137866513
0.0	-4.7	-0.014365681396844021
0.0	-4.69	-0.015859727327936723
0.0	-4.68	-0.015879236592114376
0.0	-4.67	-0.013288715038018706
0.0	-4.66	-0.011512945143999809
0.0	-4.65	-0.00577621032735115
0.0	-4.64	-0.0012775284641037277
0.0	-4.63	0.0034074501973493376
0.0	-4.62	0.004363178573124016
0.0	-4.61	0.004854158673273601
0.0	-4.6	0.0030353275046833272
0.0	-4.59	0.0006566521137453263
0.0	-4.58	-0.0014007839508372588
0.0	-4.57	-0.003692887850762383
0.0	-4.56	-0.004579319132518966
0.0	-4.55	-0.005219626735297078
0.0	-4.54	-0.0031289888177787883
0.0	-4.53	-0.0007131346971033792
0.0	-4.52	0.004142199319241535
0.0	-4.51	0.005384650198783314
0.0	-4.5	0.006017542884241944
0.1	-6.48999999999999	0.015296325746720296
0.1	-6.47999999999999	0.014679647949331465
0.1	-6.46999999999999	0.013541858115097338
0.1	-6.45999999999999	0.0140067173384677
0.1	-6.44999999999999	0.015656188278013516
0.1	-6.43999999999999	0.01883850549613375
0.1	-6.42999999999999	0.017156910217196286
0.1	-6.41999999999999	0.014503843122816495
0.1	-6.40999999999999	0.010490384788433949
0.1	-6.39999999999999	0.006049425663044672
0.1	-6.38999999999999	0.00399084573502867
0.1	-6.37999999999999	0.001513142501850362
0.1	-6.36999999999999	0.0018166794809469922
0.1	-6.35999999999999	0.0011756664591371369
0.1	-6.34999999999999	0.002081203797197395
0.1	-6.33999999999999	0.0018973118097384
0.1	-6.32999999999999	0.0021030013665819247
0.1	-6.31999999999999	0.001182798194621082
0.1	-6.30999999999999	0.0012502857166778458
0.1	-6.29999999999999	0.0017444728214580651
0.1	-6.28999999999999	0.0018406797441054557
0.1	-6.27999999999999	0.0025944928889694574
0.1	-6.26999999999999	0.002841956112294153
0.1	-6.25999999999999	0.004145643057482218
0.1	-6.25	0.004042167710713529
0.1	-6.24	0.005043124481325101
0.1	-6.23	0.005380423465641215
0.1	-6.22	0.006923030610770153
0.1	-6.21	0.006953359660402503
0.1	-6.2	0.007620483184730409
0.1	-6.19	0.0077118380811298515
0.1	-6.18	0.007682981973106406
0.1	-6.17	0.007378738419779374
0.1	-6.16	0.007163215802750589
0.1	-6.15	0.007141930402399632
0.1	-6.14	0.005322318473849119
0.1	-6.13	0.0050135944894768025
0.1	-6.12	0.004522066361128951
0.1	-6.11	0.003647237363641087
0.1	-6.1	0.0010438297642034189
0.1	-6.09	0.0005152374022432404
0.1	-6.08	-0.00017700123209213325
0.1	-6.07	-0.000653645984056539
0.1	-6.06	-0.00131873035311042
0.1	-6.05	0.0011907365822040328
0.1	-6.04	0.00216066159003353
0.1	-6.03	0.004464837436067792
0.1	-6.02	0.002283855066254503
0.1	-6.01	-0.0016372795151519126
0.1	-6.0	0.003047495507128406
0.1	-5.98999999999999	0.0033279024930042422
0.1	-5.97999999999999	0.001628713993092168
0.1	-5.96999999999999	0.005892955530576949
0.1	-5.95999999999999	0.008758675999095411
0.1	-5.94999999999999	0.009773257835041849
0.1	-5.93999999999999	0.0094093059342224
0.1	-5.92999999999999	0.010680619449614182
0.1	-5.91999999999999	0.00971559872317107
0.1	-5.90999999999999	0.009348250180646278
0.1	-5.89999999999999	0.008082971392917748
0.1	-5.88999999999999	0.006564657153190712
0.1	-5.87999999999999	0.004582272857933167
0.1	-5.86999999999999	0.002469340137975451
0.1	-5.85999999999999	0.0022222518216868936
0.1	-5.84999999999999	0.0012676103368139402
0.1	-5.83999999999999	0.0008779674869716647
0.1	-5.82999999999999	0.000581122876675888
0.1	-5.81999999999999	0.0018320868213688168
0.1	-5.80999999999999	0.0028011066527437456
0.1	-5.79999999999999	0.004264192461106209
0.1	-5.78999999999999	0.005267007245462474
0.1	-5.77999999999999	0.006546651602229503
0.1	-5.76999999999999	0.007376593487696093
0.1	-5.75999999999999	0.008340455250341383
0.1	-5.75	0.009148381827019825
0.1	-5.74	0.008769345471475731
0.1	-5.73	0.00894576069161429
0.1	-5.72	0.008895413088426785
0.1	-5.71	0.00934865618981795
0.1	-5.7	0.009683059765251911
0.1	-5.69	0.010613448472856224
0.1	-5.68	0.010626454833592092
0.1	-5.67	0.011572283227649971
0.1	-5.66	0.011826194464372664
0.1	-5.65	0.012105911713569284
0.1	-5.64	0.01216182672957311
0.1	-5.63	0.012290187363244165
0.1	-5.62	0.011570871682837991
0.1	-5.61	0.010600487128559821
0.1	-5.6	0.009465025494665491
0.1	-5.59	0.008098327978002584
0.1	-5.58	0.007564146173369535
0.1	-5.57	0.006219704380310442
0.1	-5.56	0.005868519428904206
0.1	-5.55	0.0056751088000597805
0.1	-5.54	0.005805016477532787
0.1	-5.53	0.004752574393731945
0.1	-5.52	0.004052066238446783
0.1	-5.51	0.003346297837417578
0.1	-5.5	0.003997871756956928
0.1	-5.48999999999999	0.006412804850400855
0.1	-5.47999999999999	0.007906115735439645
0.1	-5.46999999999999	0.008968383310558381
0.1	-5.45999999999999	0.01130912267010481
0.1	-5.44999999999999	0.01206833466809265
0.1	-5.43999999999999	0.01385903464795446
0.1	-5.42999999999999	0.014096676366484373
0.1	-5.41999999999999	0.0156691812591917
0.1	-5.40999999999999	0.015376139740497952
0.1	-5.39999999999999	0.01623216131894939
0.1	-5.38999999999999	0.015840334746118456
0.1	-5.37999999999999	0.01608870677185531
0.1	-5.36999999999999	0.01681845680653621
0.1	-5.35999999999999	0.01720075002860988
0.1	-5.34999999999999	0.017564727478501463
0.1	-5.33999999999999	0.01729127507175493
0.1	-5.32999999999999	0.017543107059412255
0.1	-5.31999999999999	0.01646086913445738
0.1	-5.30999999999999	0.01599484499108178
0.1	-5.29999999999999	0.014534957290060269
0.1	-5.28999999999999	0.014239120071029954
0.1	-5.27999999999999	0.01290007105492691
0.1	-5.26999999999999	0.013338486752473122
0.1	-5.25999999999999	0.013136287964403748
0.1	-5.25	0.013422661791014312
0.1	-5.24	0.013610805084844302
0.1	-5.23	0.013608631281307959
0.1	-5.22	0.014031903589446726
0.1	-5.21	0.012273816053776476
0.1	-5.2	0.011169630119313323
0.1	-5.19	0.00905634694113977
0.1	-5.18	0.00908675719411306
0.1	-5.17	0.009469919653125491
0.1	-5.16	0.01160869710182244
0.1	-5.15	0.012735446635821435
0.1	-5.14	0.013931562891563054
0.1	-5.13	0.011991060199151027
0.1	-5.12	0.009692507424315877
0.1	-5.11	0.006234229563996885
0.1	-5.1	0.001789930634613468
0.1	-5.09	-0.0026358096003044063
0.1	-5.08	-0.008436479360280913
0.1	-5.07	-0.012597498762705106
0.1	-5.06	-0.01716311213536592
0.1	-5.05	-0.020102911813843327
0.1	-5.04	-0.022637524601776038
0.1	-5.03	-0.024035370685221824
0.1	-5.02	-0.02605245504845166
0.1	-5.01	-0.027366564291548934
0.1	-5.0	-0.027203642149286944
0.1	-4.98999999999999	-0.027117634842406035
0.1	-4.97999999999999	-0.026903354218916653
0.1	-4.96999999999999	-0.02524065572037848
0.1	-4.95999999999999	-0.022235134431117076
0.1	-4.94999999999999	-0.018979718426325287
0.1	-4.93999999999999	-0.013584137732719215
0.1	-4.92999999999999	-0.009188900360467323
0.1	-4.91999999999999	-0.0037132933653510336
0.1	-4.90999999999999	0.0006961820132876384
0.1	-4.89999999999999	0.005321284817132399
0.1	-4.88999999999999	0.007262439844657187
0.1	-4.87999999999999	0.009640890275789016
0.1	-4.86999999999999	0.010924876436834152
0.1	-4.85999999999999	0.011348004383570032
0.1	-4.84999999999999	0.011129314472910823
0.1	-4.83999999999999	0.010688900193211892
0.1	-4.82999999999999	0.00948375939028212
0.1	-4.81999999999999	0.007753868789908025
0.1	-4.80999999999999	0.007438750727341126
0.1	-4.79999999999999	0.0056634558232295795
0.1	-4.78999999999999	0.004367009066146343
0.1	-4.77999999999999	0.002371807695280892
0.1	-4.76999999999999	0.0016408511320914476
0.1	-4.75999999999999	-0.0005863006195453435
0.1	-4.75	-0.002102862743000311
0.1	-4.74	-0.0050034957298766836
0.1	-4.73	-0.007581458994021684
0.1	-4.72	-0.010496746274771485
0.1	-4.71	-0.012568055401764311
0.1	-4.7	-0.014354507931422289
0.1	-4.69	-0.015446417178681393
0.1	-4.68	-0.015048125083741926
0.1	-4.67	-0.013897544762091818
0.1	-4.66	-0.010607792335150135
0.1	-4.65	-0.007017348741250706
0.1	-4.64	-0.001913706701379192
0.1	-4.63	0.0011602227522115038
0.1	-4.62	0.0031445245641043007
0.1	-4.61	0.0021114827676901315
0.1	-4.6	0.0005706970533880251
0.1	-4.59	-0.0019850296998961126
0.1	-4.58	-0.003920252891325027
0.1	-4.57	-0.0060273053507426955
0.1	-4.56	-0.006850080885192067
0.1	-4.55	-0.006330851828522832
0.1	-4.54	-0.004468083725066629
0.1	-4.53	-0.0005895160667447885
0.1	-4.52	0.0027272479396972527
0.1	-4.51	0.006571352671480013
0.1	-4.5	0.007023920132146644
0.2	-6.48999999999999	0.011666102834250902
0.2	-6.47999999999999	0.011130230475025427
0.2	-6.46999999999999	0.010012656003497267
0.2	-6.45999999999999	0.009642490658467673
0.2	-6.44999999999999	0.00944519952045031
0.2	-6.43999999999999	0.009121981452600014
0.2	-6.42999999999999	0.009925836482375439
0.2	-6.41999999999999	0.009243277124654281
0.2	-6.40999999999999	0.0063588842883716135
0.2	-6.39999999999999	0.0018629210370527671
0.2	-6.38999999999999	0.0010823575416841202
0.2	-6.37999999999999	-0.0005540127495358149
0.2	-6.36999999999999	7.237686190969539e-05
0.2	-6.35999999999999	-0.0008997844385297271
0.2	-6.34999999999999	-0.00018233126996453075
0.2	-6.33999999999999	-0.0009052295882572836
0.2	-6.32999999999999	-0.0010399495281602777
0.2	-6.31999999999999	-0.0016202740914543212
0.2	-6.30999999999999	-0.001777151786484965
0.2	-6.29999999999999	-0.0007554752743142434
0.2	-6.28999999999999	-0.00019471010754540385
0.2	-6.27999999999999	0.0009423166936972649
0.2	-6.26999999999999	0.0005370081866981069
0.2	-6.25999999999999	0.0017339085005105281
0.2	-6.25	0.0014771766284009114
0.2	-6.24	0.003020892877317327
0.2	-6.23	0.0030881788302808966
0.2	-6.22	0.00428748377863164
0.2	-6.21	0.0035919559205902507
0.2	-6.2	0.0038144470518424733
0.2	-6.19	0.00415130070301678
0.2	-6.18	0.003924764290718752
0.2	-6.17	0.004602527624100794
0.2	-6.16	0.004108035216767891
0.2	-6.15	0.004384605246563367
0.2	-6.14	0.0034686033136833716
0.2	-6.13	0.0032514773519772833
0.2	-6.12	0.0017268144232049365
0.2	-6.11	0.0013718987681730077
0.2	-6.1	-0.0008407930084431969
0.2	-6.09	-0.0020825510258200564
0.2	-6.08	-0.0031770698019298327
0.2	-6.07	-0.003221575895152373
0.2	-6.06	-0.0030785497008064544
0.2	-6.05	-0.0018324196830928896
0.2	-6.04	-0.002957577224510066
0.2	-6.03	-0.003199485187604434
0.2	-6.02	-0.0008758250449916183
0.2	-6.01	-0.0010626845137968743
0.2	-6.0	-0.002050395092122348
0.2	-5.98999999999999	0.005090175869070401
0.2	-5.97999999999999	0.006254508593244668
0.2	-5.96999999999999	0.00828727232378057
0.2	-5.95999999999999	0.008497023004388593
0.2	-5.94999999999999	0.0071932865946832125
0.2	-5.93999999999999	0.0064926284406290335
0.2	-5.92999999999999	0.009198413576175957
0.2	-5.91999999999999	0.009537298935712812
0.2	-5.90999999999999	0.008480846037754286
0.2	-5.89999999999999	0.006937951509170814
0.2	-5.88999999999999	0.005897961104456617
0.2	-5.87999999999999	0.004279240216204017
0.2	-5.86999999999999	0.0020834742201976675
0.2	-5.85999999999999	3.846642954280499e-05
0.2	-5.84999999999999	-0.0008799057189227133
0.2	-5.83999999999999	0.0002603358382650689
0.2	-5.82999999999999	-0.0001475590151177042
0.2	-5.81999999999999	0.0006960531344593623
0.2	-5.80999999999999	0.0007891270824622043
0.2	-5.79999999999999	0.002067118882258523
0.2	-5.78999999999999	0.00257516662570223
0.2	-5.77999999999999	0.003863827079308213
0.2	-5.76999999999999	0.004634928982051922
0.2	-5.75999999999999	0.0052235493357497
0.2	-5.75	0.006207858256362719
0.2	-5.74	0.006921211638547253
0.2	-5.73	0.007465648455071028
0.2	-5.72	0.00757092500324974
0.2	-5.71	0.008244166254784413
0.2	-5.7	0.008375907216888856
0.2	-5.69	0.009756387233629038
0.2	-5.68	0.0099159421606283
0.2	-5.67	0.011365977704346997
0.2	-5.66	0.011681278523646754
0.2	-5.65	0.012128234076499433
0.2	-5.64	0.01166525838212451
0.2	-5.63	0.011648305877016762
0.2	-5.62	0.010709819702070134
0.2	-5.61	0.00896694221556582
0.2	-5.6	0.007130064561237048
0.2	-5.59	0.0057173220223668
0.2	-5.58	0.005301477523124265
0.2	-5.57	0.003458227804446379
0.2	-5.56	0.0025456691444577517
0.2	-5.55	0.0022202637739022757
0.2	-5.54	0.0035409540647404203
0.2	-5.53	0.0020025274624451694
0.2	-5.52	0.000869174653699234
0.2	-5.51	-0.00041478138779177387
0.2	-5.5	-0.0002995035928584633
0.2	-5.48999999999999	0.005099480179992177
0.2	-5.47999999999999	0.005841727958859844
0.2	-5.46999999999999	0.006186569538642717
0.2	-5.45999999999999	0.007327104160529618
0.2	-5.44999999999999	0.0074819270933961235
0.2	-5.43999999999999	0.008202115561614542
0.2	-5.42999999999999	0.008829926565019963
0.2	-5.41999999999999	0.009584346323664228
0.2	-5.40999999999999	0.010070355485751581
0.2	-5.39999999999999	0.009888784975835452
0.2	-5.38999999999999	0.010396489891551342
0.2	-5.37999999999999	0.009977688755074932
0.2	-5.36999999999999	0.01167166379764989
0.2	-5.35999999999999	0.012032279279901192
0.2	-5.34999999999999	0.012679499318498155
0.2	-5.33999999999999	0.012324336146098569
0.2	-5.32999999999999	0.012535584006051315
0.2	-5.31999999999999	0.011715797925092863
0.2	-5.30999999999999	0.011259920373668575
0.2	-5.29999999999999	0.010229864899238661
0.2	-5.28999999999999	0.009610325030404376
0.2	-5.27999999999999	0.009110432057871765
0.2	-5.26999999999999	0.00863863472628118
0.2	-5.25999999999999	0.00937467463049374
0.2	-5.25	0.009907794492152178
0.2	-5.24	0.010884157021095964
0.2	-5.23	0.010334551786459256
0.2	-5.22	0.010541841691370346
0.2	-5.21	0.008739674960116406
0.2	-5.2	0.007564529370534867
0.2	-5.19	0.00540399210120357
0.2	-5.18	0.00481315460280779
0.2	-5.17	0.004968569522381727
0.2	-5.16	0.00643063735980709
0.2	-5.15	0.007874963311291172
0.2	-5.14	0.007809966605981433
0.2	-5.13	0.006938805969927964
0.2	-5.12	0.0041401846655910735
0.2	-5.11	0.0013566181945930955
0.2	-5.1	-0.0030983660975357763
0.2	-5.09	-0.005775107982817385
0.2	-5.08	-0.011723584985512014
0.2	-5.07	-0.014643155772359362
0.2	-5.06	-0.018483141430835626
0.2	-5.05	-0.021498024650505876
0.2	-5.04	-0.024088312010019375
0.2	-5.03	-0.026242218341174406
0.2	-5.02	-0.02730603995395353
0.2	-5.01	-0.027970674500272408
0.2	-5.0	-0.02787452726055223
0.2	-4.98999999999999	-0.026864525518208004
0.2	-4.97999999999999	-0.027119886495515666
0.2	-4.96999999999999	-0.02596403679655307
0.2	-4.95999999999999	-0.023970416043266773
0.2	-4.94999999999999	-0.0200199700673242
0.2	-4.93999999999999	-0.015210054547562912
0.2	-4.92999999999999	-0.010725472043180306
0.2	-4.91999999999999	-0.006393728911272989
0.2	-4.90999999999999	-0.0023570216403003275
0.2	-4.89999999999999	0.0011133465747372173
0.2	-4.88999999999999	0.003992206651394603
0.2	-4.87999999999999	0.006590311277965277
0.2	-4.86999999999999	0.00851301263133819
0.2	-4.85999999999999	0.009203347412890805
0.2	-4.84999999999999	0.009045791243278867
0.2	-4.83999999999999	0.008787631483610225
0.2	-4.82999999999999	0.008021568938592183
0.2	-4.81999999999999	0.006810739418697087
0.2	-4.80999999999999	0.0059817947510167335
0.2	-4.79999999999999	0.00450994688027917
0.2	-4.78999999999999	0.002370622589906557
0.2	-4.77999999999999	0.0017348363661189858
0.2	-4.76999999999999	0.0010261998109223347
0.2	-4.75999999999999	-0.00042757834711160125
0.2	-4.75	-0.002978239621493517
0.2	-4.74	-0.005354102544158967
0.2	-4.73	-0.008075113358391173
0.2	-4.72	-0.010966738023630462
0.2	-4.71	-0.013429806403687683
0.2	-4.7	-0.014008382559645816
0.2	-4.69	-0.01527587033770067
0.2	-4.68	-0.015065148677698481
0.2	-4.67	-0.01421341960782413
0.2	-4.66	-0.011323110216981458
0.2	-4.65	-0.00763570195923724
0.2	-4.64	-0.0030948219850781
0.2	-4.63	0.0004761042033948337
0.2	-4.62	0.0019863053027147637
0.2	-4.61	0.0014553421319666304
0.2	-4.6	0.00020284504951689764
0.2	-4.59	-0.0023691151783529207
0.2	-4.58	-0.00465023871131931
0.2	-4.57	-0.006558923599395916
0.2	-4.56	-0.007764645928343694
0.2	-4.55	-0.006728127445512655
0.2	-4.54	-0.004980554202910381
0.2	-4.53	-0.0013068623144197877
0.2	-4.52	0.0023171522792168053
0.2	-4.51	0.005688933276176367
0.2	-4.5	0.005949908016730454
0.3	-6.48999999999999	0.007916034744278433
0.3	-6.47999999999999	0.007428189655010464
0.3	-6.46999999999999	0.00686552441504773
0.3	-6.45999999999999	0.006232928127465731
0.3	-6.44999999999999	0.0054774666494812885
0.3	-6.43999999999999	0.0033777616685240486
0.3	-6.42999999999999	0.0039823301673942435
0.3	-6.41999999999999	0.003515622229557258
0.3	-6.40999999999999	0.0021997272088853936
0.3	-6.39999999999999	-0.00029031284241420874
0.3	-6.38999999999999	-0.0010507221100385933
0.3	-6.37999999999999	-0.0021407629731537425
0.3	-6.36999999999999	-0.0013881897385950026
0.3	-6.35999999999999	-0.0018034158228342756
0.3	-6.34999999999999	-0.0014154026741519665
0.3	-6.33999999999999	-0.001734934987357717
0.3	-6.32999999999999	-0.0020512951717596706
0.3	-6.31999999999999	-0.0020356616872778677
0.3	-6.30999999999999	-0.002421001870421824
0.3	-6.29999999999999	-0.0016697794831239676
0.3	-6.28999999999999	-0.0017312572118121095
0.3	-6.27999999999999	-0.0005777225109948048
0.3	-6.26999999999999	-0.0011308140943950273
0.3	-6.25999999999999	-0.000281415084720571
0.3	-6.25	-0.0002304604917749975
0.3	-6.24	0.0011287496283767795
0.3	-6.23	0.0012988742133305253
0.3	-6.22	0.002018642703297213
0.3	-6.21	0.001725031787417619
0.3	-6.2	0.0017722860955368125
0.3	-6.19	0.0022655228566761942
0.3	-6.18	0.002009294252158955
0.3	-6.17	0.002901850472679768
0.3	-6.16	0.0022953520693418383
0.3	-6.15	0.002520485174338949
0.3	-6.14	0.0019016971253196235
0.3	-6.13	0.0016921751302520494
0.3	-6.12	0.00012591698928493544
0.3	-6.11	-0.00012803128567323574
0.3	-6.1	-0.0016078851088184298
0.3	-6.09	-0.0027914975110158724
0.3	-6.08	-0.0036624382797179056
0.3	-6.07	-0.003634341246707362
0.3	-6.06	-0.0027487608253735085
0.3	-6.05	-0.0020028509967160435
0.3	-6.04	-0.0033270789202172746
0.3	-6.03	-0.005111239291133385
0.3	-6.02	-0.0025656091757522703
0.3	-6.01	-0.0013741243717588225
0.3	-6.0	-0.003438206777562791
0.3	-5.98999999999999	0.004015089059809185
0.3	-5.97999999999999	0.004890092953760583
0.3	-5.96999999999999	0.0046842086530526905
0.3	-5.95999999999999	0.004794686665813841
0.3	-5.94999999999999	0.003617678495068888
0.3	-5.93999999999999	0.004242781806475415
0.3	-5.92999999999999	0.005880630283204902
0.3	-5.91999999999999	0.00571857384188168
0.3	-5.90999999999999	0.004820127373061922
0.3	-5.89999999999999	0.0039163814956334475
0.3	-5.88999999999999	0.003241015654967594
0.3	-5.87999999999999	0.0022830103230864762
0.3	-5.86999999999999	0.0006374394245088344
0.3	-5.85999999999999	-0.001201922308923964
0.3	-5.84999999999999	-0.0016415198502018336
0.3	-5.83999999999999	-0.00033578513755638806
0.3	-5.82999999999999	-0.00046139221555485666
0.3	-5.81999999999999	2.1986755702252392e-05
0.3	-5.80999999999999	0.00016714670766404538
0.3	-5.79999999999999	0.0009507005364505772
0.3	-5.78999999999999	0.0013583435752094197
0.3	-5.77999999999999	0.002077280593268116
0.3	-5.76999999999999	0.0027178402703385562
0.3	-5.75999999999999	0.0031033045981699314
0.3	-5.75	0.00391163055450372
0.3	-5.74	0.004745296123559117
0.3	-5.73	0.005276708331074187
0.3	-5.72	0.005394204544718062
0.3	-5.71	0.00599346475029916
0.3	-5.7	0.006200133211068326
0.3	-5.69	0.007289098481284673
0.3	-5.68	0.007660758310959304
0.3	-5.67	0.00867365298617434
0.3	-5.66	0.009133313126322484
0.3	-5.65	0.009395141674617302
0.3	-5.64	0.008978698671416152
0.3	-5.63	0.008477383850149345
0.3	-5.62	0.007630095460862296
0.3	-5.61	0.0062138179947874295
0.3	-5.6	0.004643504599856074
0.3	-5.59	0.003370118552693313
0.3	-5.58	0.002899501658003567
0.3	-5.57	0.0015203027047566153
0.3	-5.56	0.0005800398872886636
0.3	-5.55	0.00045247009259458126
0.3	-5.54	0.0014776579322093863
0.3	-5.53	0.00036386529689119707
0.3	-5.52	-0.0007485593992143103
0.3	-5.51	-0.0016744766517849952
0.3	-5.5	-0.0017738592059367564
0.3	-5.48999999999999	0.0032985802575201117
0.3	-5.47999999999999	0.003401415565668253
0.3	-5.46999999999999	0.003518455037691326
0.3	-5.45999999999999	0.004336625239184322
0.3	-5.44999999999999	0.0050168815922779775
0.3	-5.43999999999999	0.005687803352019627
0.3	-5.42999999999999	0.006664810930043119
0.3	-5.41999999999999	0.007000629479634313
0.3	-5.40999999999999	0.007712557734027514
0.3	-5.39999999999999	0.007299533210058662
0.3	-5.38999999999999	0.007729570474681535
0.3	-5.37999999999999	0.007187508904659301
0.3	-5.36999999999999	0.008193484413997254
0.3	-5.35999999999999	0.008411552661166832
0.3	-5.34999999999999	0.008731521905633477
0.3	-5.33999999999999	0.008488244023547253
0.3	-5.32999999999999	0.0086281782231023
0.3	-5.31999999999999	0.008268537313132596
0.3	-5.30999999999999	0.00774905547519622
0.3	-5.29999999999999	0.007172391535755884
0.3	-5.28999999999999	0.0063346537460304275
0.3	-5.27999999999999	0.005994794144551396
0.3	-5.26999999999999	0.005306246904930978
0.3	-5.25999999999999	0.005929575483322291
0.3	-5.25	0.006475896931561531
0.3	-5.24	0.007169042322386909
0.3	-5.23	0.006705034030127344
0.3	-5.22	0.006384948933854329
0.3	-5.21	0.005067250969337356
0.3	-5.2	0.0036490603415560985
0.3	-5.19	0.002053810999415928
0.3	-5.18	0.0013538846278688954
0.3	-5.17	0.0018316106432104684
0.3	-5.16	0.0030123555233483867
0.3	-5.15	0.004590905013915458
0.3	-5.14	0.004481684842200073
0.3	-5.13	0.0039054820386397737
0.3	-5.12	0.001296158054882257
0.3	-5.11	-0.0013187099984737216
0.3	-5.1	-0.004975168625763915
0.3	-5.09	-0.007276522272789576
0.3	-5.08	-0.011722630612584273
0.3	-5.07	-0.014394341007597511
0.3	-5.06	-0.017291543587524716
0.3	-5.05	-0.020097774329855322
0.3	-5.04	-0.022257185326642503
0.3	-5.03	-0.024587388055364146
0.3	-5.02	-0.025321756431361864
0.3	-5.01	-0.025783518822708518
0.3	-5.0	-0.02570497923322107
0.3	-4.98999999999999	-0.024748182195053425
0.3	-4.97999999999999	-0.02530929393212833
0.3	-4.96999999999999	-0.024554788303828345
0.3	-4.95999999999999	-0.023635551469659843
0.3	-4.94999999999999	-0.020349345185356638
0.3	-4.93999999999999	-0.01674070981105802
0.3	-4.92999999999999	-0.013370355538356915
0.3	-4.91999999999999	-0.010568644063834842
0.3	-4.90999999999999	-0.0074916389749659085
0.3	-4.89999999999999	-0.004732475760198751
0.3	-4.88999999999999	-0.0020918274187970987
0.3	-4.87999999999999	0.0002014807119172235
0.3	-4.86999999999999	0.0023306351644021284
0.3	-4.85999999999999	0.0036938066123199387
0.3	-4.84999999999999	0.004153588725499924
0.3	-4.83999999999999	0.0048203138592775585
0.3	-4.82999999999999	0.00488461895512976
0.3	-4.81999999999999	0.004879143412525766
0.3	-4.80999999999999	0.00429231864398133
0.3	-4.79999999999999	0.003566423077398184
0.3	-4.78999999999999	0.0017376030474827164
0.3	-4.77999999999999	0.001708358419792777
0.3	-4.76999999999999	0.000816154003545122
0.3	-4.75999999999999	-0.0005075221119273388
0.3	-4.75	-0.0029153414350915896
0.3	-4.74	-0.0047951151907262846
0.3	-4.73	-0.006933956583489276
0.3	-4.72	-0.009144306633586119
0.3	-4.71	-0.010937941071040347
0.3	-4.7	-0.011217210703257263
0.3	-4.69	-0.011977057068565333
0.3	-4.68	-0.012188474609723887
0.3	-4.67	-0.01147170595059549
0.3	-4.66	-0.009548311632917472
0.3	-4.65	-0.006953171626550236
0.3	-4.64	-0.004115119381016774
0.3	-4.63	-0.0014259281578239968
0.3	-4.62	-0.00025871509825337036
0.3	-4.61	-5.0982241598662714e-05
0.3	-4.6	-0.0002469523748689917
0.3	-4.59	-0.0019439896292254288
0.3	-4.58	-0.0032342788315806725
0.3	-4.57	-0.0043453702608011735
0.3	-4.56	-0.0052446735341663
0.3	-4.55	-0.004867806727318014
0.3	-4.54	-0.0038274840087896833
0.3	-4.53	-0.0021000080760710804
0.3	-4.52	0.00040438247004503935
0.3	-4.51	0.0023143487794644035
0.3	-4.5	0.00251689210824263
0.4	-6.48999999999999	0.004218206859884555
0.4	-6.47999999999999	0.003831653563908577
0.4	-6.46999999999999	0.0039857397610281176
0.4	-6.45999999999999	0.003505561222250264
0.4	-6.44999999999999	0.0029355840954706225
0.4	-6.43999999999999	0.0004586102566978001
0.4	-6.42999999999999	-0.00025056549433899455
0.4	-6.41999999999999	-0.0012665873763493818
0.4	-6.40999999999999	-0.0011768511046838515
0.4	-6.39999999999999	-0.0009838939189601992
0.4	-6.38999999999999	-0.002386882547253999
0.4	-6.37999999999999	-0.003175405926052588
0.4	-6.36999999999999	-0.002536339423386713
0.4	-6.35999999999999	-0.0020801647402001744
0.4	-6.34999999999999	-0.002019542975887856
0.4	-6.33999999999999	-0.001574125115984426
0.4	-6.32999999999999	-0.0019276967412279467
0.4	-6.31999999999999	-0.0013898560874337496
0.4	-6.30999999999999	-0.0019073728895860897
0.4	-6.29999999999999	-0.0018588667203770504
0.4	-6.28999999999999	-0.0028908553817103555
0.4	-6.27999999999999	-0.001994305622286585
0.4	-6.26999999999999	-0.0023407663383610555
0.4	-6.25999999999999	-0.0019576894925713573
0.4	-6.25	-0.0014034037430912805
0.4	-6.24	-0.0006046243683160424
0.4	-6.23	-0.00015957576829089826
0.4	-6.22	0.00015235850624206737
0.4	-6.21	0.0007646288686905534
0.4	-6.2	0.0008701908021442328
0.4	-6.19	0.0013948439069635388
0.4	-6.18	0.0012625707736923508
0.4	-6.17	0.0018464935078136846
0.4	-6.16	0.0013308040242448471
0.4	-6.15	0.0013057825596949901
0.4	-6.14	0.0006861319274135691
0.4	-6.13	0.000414560291546906
0.4	-6.12	-0.0005889455853180792
0.4	-6.11	-0.0009601061623228935
0.4	-6.1	-0.0016087875273795293
0.4	-6.09	-0.0022784329127835123
0.4	-6.08	-0.002601086945287878
0.4	-6.07	-0.0026591560382919766
0.4	-6.06	-0.0013977271467738306
0.4	-6.05	-0.0008621555821013427
0.4	-6.04	-0.0014574220003558125
0.4	-6.03	-0.003679620237655834
0.4	-6.02	-0.0030149445034691746
0.4	-6.01	-0.002005151369728453
0.4	-6.0	-0.0028009422585296706
0.4	-5.98999999999999	0.0014219633355102568
0.4	-5.97999999999999	0.00045374836272588093
0.4	-5.96999999999999	-0.0016394429787685016
0.4	-5.95999999999999	-0.0006274791858166262
0.4	-5.94999999999999	-0.000509012557507682
0.4	-5.93999999999999	0.002043126742387269
0.4	-5.92999999999999	0.001580526261811932
0.4	-5.91999999999999	0.0002885969171772529
0.4	-5.90999999999999	-7.079691710987213e-05
0.4	-5.89999999999999	-1.3758367862382048e-05
0.4	-5.88999999999999	-0.0003378157753133326
0.4	-5.87999999999999	-0.0004886281116527891
0.4	-5.86999999999999	-0.0012162738382409666
0.4	-5.85999999999999	-0.0017283615711546907
0.4	-5.84999999999999	-0.0015119775333815588
0.4	-5.83999999999999	-0.000795671851771873
0.4	-5.82999999999999	-0.0005037812105362915
0.4	-5.81999999999999	-0.00028332523073765215
0.4	-5.80999999999999	0.0003328666875651587
0.4	-5.79999999999999	0.0005492559846349554
0.4	-5.78999999999999	0.0010214094774951832
0.4	-5.77999999999999	0.000950394742373073
0.4	-5.76999999999999	0.0013815397265243834
0.4	-5.75999999999999	0.0016714013929150506
0.4	-5.75	0.0020947835626567435
0.4	-5.74	0.002499727001133545
0.4	-5.73	0.002794813328736989
0.4	-5.72	0.00285282696489525
0.4	-5.71	0.003241871862916801
0.4	-5.7	0.003628972551263543
0.4	-5.69	0.00405049845834432
0.4	-5.68	0.00452773414402502
0.4	-5.67	0.0046927365304055835
0.4	-5.66	0.005286512813837685
0.4	-5.65	0.005247466451097471
0.4	-5.64	0.005170511017410784
0.4	-5.63	0.0041612745715868815
0.4	-5.62	0.003586488210848393
0.4	-5.61	0.0030724773443199793
0.4	-5.6	0.00231366525521004
0.4	-5.59	0.0013148456436041789
0.4	-5.58	0.000745410689940551
0.4	-5.57	0.0002696948196355131
0.4	-5.56	-0.00035819866017511304
0.4	-5.55	-0.00018037951458216295
0.4	-5.54	-0.0001769354155037317
0.4	-5.53	-0.00045022107473186024
0.4	-5.52	-0.001238519602291932
0.4	-5.51	-0.0014079384586887511
0.4	-5.5	-0.0014935585022404774
0.4	-5.48999999999999	0.0014761696621630738
0.4	-5.47999999999999	0.0010655835836332894
0.4	-5.46999999999999	0.0011576358636707362
0.4	-5.45999999999999	0.0020723876071519487
0.4	-5.44999999999999	0.0036048347447758533
0.4	-5.43999999999999	0.004681286879898439
0.4	-5.42999999999999	0.0058374542849715105
0.4	-5.41999999999999	0.00615415555051968
0.4	-5.40999999999999	0.006746807813299727
0.4	-5.39999999999999	0.006592977480611217
0.4	-5.38999999999999	0.006448552982269484
0.4	-5.37999999999999	0.006119207202812393
0.4	-5.36999999999999	0.005702747347548887
0.4	-5.35999999999999	0.005736271331622744
0.4	-5.34999999999999	0.0054698373895810115
0.4	-5.33999999999999	0.0054101470407584284
0.4	-5.32999999999999	0.005476718944403047
0.4	-5.31999999999999	0.005574150252152965
0.4	-5.30999999999999	0.0050176963893718285
0.4	-5.29999999999999	0.004831940601778162
0.4	-5.28999999999999	0.003946041638729858
0.4	-5.27999999999999	0.003388242156179888
0.4	-5.26999999999999	0.002903939606424377
0.4	-5.25999999999999	0.0028511820929549847
0.4	-5.25	0.0032488629222582333
0.4	-5.24	0.0031322918481573314
0.4	-5.23	0.0030427381055896374
0.4	-5.22	0.002142013484797811
0.4	-5.21	0.001507501931766686
0.4	-5.2	-8.20314912641229e-05
0.4	-5.19	-0.0008651323269122657
0.4	-5.18	-0.0013197336278834015
0.4	-5.17	-0.0003496597692062009
0.4	-5.16	0.0008017443217275821
0.4	-5.15	0.002323994248681016
0.4	-5.14	0.0028496732830766147
0.4	-5.13	0.0021310446300114028
0.4	-5.12	0.00015659619088265186
0.4	-5.11	-0.0024729263232330934
0.4	-5.1	-0.004908840370033363
0.4	-5.09	-0.007498563684973314
0.4	-5.08	-0.00972425661460663
0.4	-5.07	-0.012553736449334552
0.4	-5.06	-0.014477426418019412
0.4	-5.05	-0.016798438888772693
0.4	-5.04	-0.01829855066314834
0.4	-5.03	-0.020304158406539596
0.4	-5.02	-0.02105324431191835
0.4	-5.01	-0.021536460136952207
0.4	-5.0	-0.021490892964044106
0.4	-4.98999999999999	-0.02102673294756391
0.4	-4.97999999999999	-0.021736874827671282
0.4	-4.96999999999999	-0.021328400111186585
0.4	-4.95999999999999	-0.021352434523311814
0.4	-4.94999999999999	-0.019451587631178824
0.4	-4.93999999999999	-0.01737303840215898
0.4	-4.92999999999999	-0.01570384643557715
0.4	-4.91999999999999	-0.014517184992224319
0.4	-4.90999999999999	-0.012721517860979914
0.4	-4.89999999999999	-0.010488158132567982
0.4	-4.88999999999999	-0.00874538216156695
0.4	-4.87999999999999	-0.007116406059217761
0.4	-4.86999999999999	-0.005177209479361622
0.4	-4.85999999999999	-0.0031371040940529893
0.4	-4.84999999999999	-0.001883801043974287
0.4	-4.83999999999999	-0.0001231785869381108
0.4	-4.82999999999999	0.000854463888055268
0.4	-4.81999999999999	0.002167017275950478
0.4	-4.80999999999999	0.0022340881446291094
0.4	-4.79999999999999	0.002409841181178707
0.4	-4.78999999999999	0.0015358212805186011
0.4	-4.77999999999999	0.0016470536697477667
0.4	-4.76999999999999	0.000558989579371838
0.4	-4.75999999999999	-0.0008763234840578615
0.4	-4.75	-0.0024949563516933893
0.4	-4.74	-0.0038499600431171066
0.4	-4.73	-0.005039926257607019
0.4	-4.72	-0.00620536888902673
0.4	-4.71	-0.006834823907519383
0.4	-4.7	-0.007257292286775241
0.4	-4.69	-0.007249320529202075
0.4	-4.68	-0.007887998860303613
0.4	-4.67	-0.0072713638082023135
0.4	-4.66	-0.006581207180362092
0.4	-4.65	-0.005643758826924694
0.4	-4.64	-0.004938747767719631
0.4	-4.63	-0.003793000780464628
0.4	-4.62	-0.0029308760036549364
0.4	-4.61	-0.002013128016777832
0.4	-4.6	-0.0010153126215061148
0.4	-4.59	-0.0014696968277890243
0.4	-4.58	-0.0012641630456102226
0.4	-4.57	-0.0013512867918021865
0.4	-4.56	-0.0016061461499610186
0.4	-4.55	-0.0023345092431450443
0.4	-4.54	-0.002191960151387673
0.4	-4.53	-0.0029474426788134167
0.4	-4.52	-0.0021506345724117693
0.4	-4.51	-0.0019964621466297405
0.4	-4.5	-0.0017406995941759429
0.5	-6.48999999999999	0.0006924643585715651
0.5	-6.47999999999999	0.0007554708930758713
0.5	-6.46999999999999	0.0011141496490598146
0.5	-6.45999999999999	0.001288304559739606
0.5	-6.44999999999999	0.0008935686066007809
0.5	-6.43999999999999	-0.00041088132450023407
0.5	-6.42999999999999	-0.0007252393077096242
0.5	-6.41999999999999	-0.0015704797511190138
0.5	-6.40999999999999	-0.0015593486161913361
0.5	-6.39999999999999	-0.0008846530520250084
0.5	-6.38999999999999	-0.0027345763495091324
0.5	-6.37999999999999	-0.0034182512532268117
0.5	-6.36999999999999	-0.003194865220602139
0.5	-6.35999999999999	-0.0025925067415463743
0.5	-6.34999999999999	-0.0024628653898633446
0.5	-6.33999999999999	-0.0019572279732787967
0.5	-6.32999999999999	-0.002082712740447079
0.5	-6.31999999999999	-0.0018492893467840776
0.5	-6.30999999999999	-0.0021107663382556874
0.5	-6.29999999999999	-0.002741417078737207
0.5	-6.28999999999999	-0.0038537845423731176
0.5	-6.27999999999999	-0.003438545313002417
0.5	-6.26999999999999	-0.00337248729270756
0.5	-6.25999999999999	-0.0033932492276599335
0.5	-6.25	-0.0025865901719720474
0.5	-6.24	-0.0021024052810289517
0.5	-6.23	-0.0017491384227362738
0.5	-6.22	-0.0012642501957379482
0.5	-6.21	-8.309909682857608e-05
0.5	-6.2	0.0004382573589555294
0.5	-6.19	0.0006644964898825378
0.5	-6.18	0.0008651396501703212
0.5	-6.17	0.0007122640757016296
0.5	-6.16	0.0006684297172962483
0.5	-6.15	0.0004280804869181698
0.5	-6.14	-3.673642964718837e-05
0.5	-6.13	-0.0004277195006733847
0.5	-6.12	-0.0007947222349726779
0.5	-6.11	-0.0012277819551768654
0.5	-6.1	-0.0013884373105506609
0.5	-6.09	-0.0013320819035790299
0.5	-6.08	-0.0010675251251410778
0.5	-6.07	-0.0010161156526805049
0.5	-6.06	-0.0008497585892200954
0.5	-6.05	-0.0014617760356711584
0.5	-6.04	-0.0022602101070353653
0.5	-6.03	-0.0030223854080438373
0.5	-6.02	-0.0022238310281423312
0.5	-6.01	-0.0017562894149201203
0.5	-6.0	-0.0032054088977918616
0.5	-5.98999999999999	-0.0002451791369706968
0.5	-5.97999999999999	-0.0019185959490909954
0.5	-5.96999999999999	-0.00437183655652601
0.5	-5.95999999999999	-0.005107272701526222
0.5	-5.94999999999999	-0.004658238600726006
0.5	-5.93999999999999	-0.0016499836105844379
0.5	-5.92999999999999	-0.0027421127502227916
0.5	-5.91999999999999	-0.00362231677473307
0.5	-5.90999999999999	-0.0036536674323132123
0.5	-5.89999999999999	-0.00367347834365922
0.5	-5.88999999999999	-0.003296934962950915
0.5	-5.87999999999999	-0.0027644967522774677
0.5	-5.86999999999999	-0.0025189041480288554
0.5	-5.85999999999999	-0.0018819491700430846
0.5	-5.84999999999999	-0.0012605414035457563
0.5	-5.83999999999999	-0.0006973053887299185
0.5	-5.82999999999999	-0.0004826625046189803
0.5	-5.81999999999999	-8.774583428078353e-05
0.5	-5.80999999999999	0.0003049906114996337
0.5	-5.79999999999999	0.0005974869278944639
0.5	-5.78999999999999	0.0006414540340103358
0.5	-5.77999999999999	0.0003745918444399976
0.5	-5.76999999999999	0.00024395682745853575
0.5	-5.75999999999999	0.0005969850846561653
0.5	-5.75	0.0004981648884433421
0.5	-5.74	0.0006731038410900392
0.5	-5.73	0.0006161163823044657
0.5	-5.72	0.0005234831606545365
0.5	-5.71	0.0009880974051622027
0.5	-5.7	0.0012770158913359975
0.5	-5.69	0.001453121350932507
0.5	-5.68	0.0012881809304212122
0.5	-5.67	0.001234222130418905
0.5	-5.66	0.001514487697572564
0.5	-5.65	0.001648825545026933
0.5	-5.64	0.001493436036228979
0.5	-5.63	0.0007168597037510716
0.5	-5.62	0.0002209793155950046
0.5	-5.61	0.0004115417216206674
0.5	-5.6	0.0002900969197379699
0.5	-5.59	-0.0004771776020811025
0.5	-5.58	-0.000936469792405692
0.5	-5.57	-0.000831362673046232
0.5	-5.56	-0.0005220529837736687
0.5	-5.55	-0.0004659854023273402
0.5	-5.54	-0.000908618464668387
0.5	-5.53	-0.0007961942316639381
0.5	-5.52	-0.000841420628296341
0.5	-5.51	-0.0010113119105252255
0.5	-5.5	-0.0007840686585978696
0.5	-5.48999999999999	0.0007538763372179069
0.5	-5.47999999999999	5.829173169530355e-05
0.5	-5.46999999999999	-0.00017579260064498614
0.5	-5.45999999999999	0.0005938016943057844
0.5	-5.44999999999999	0.0018834439348300869
0.5	-5.43999999999999	0.0029720884268620296
0.5	-5.42999999999999	0.0037594056592915037
0.5	-5.41999999999999	0.004900003154343413
0.5	-5.40999999999999	0.00532011490217571
0.5	-5.39999999999999	0.005472597377563226
0.5	-5.38999999999999	0.004902237190940351
0.5	-5.37999999999999	0.004701613146020744
0.5	-5.36999999999999	0.0031566971222528606
0.5	-5.35999999999999	0.0028807100769457916
0.5	-5.34999999999999	0.002367946443532276
0.5	-5.33999999999999	0.0023924848055991155
0.5	-5.32999999999999	0.0025833877403255157
0.5	-5.31999999999999	0.002807036630465942
0.5	-5.30999999999999	0.002320139789509401
0.5	-5.29999999999999	0.002306088153885444
0.5	-5.28999999999999	0.0018821382602194348
0.5	-5.27999999999999	0.001040842560186328
0.5	-5.26999999999999	0.0007443956161931053
0.5	-5.25999999999999	8.827857156978869e-05
0.5	-5.25	0.00024615450161408203
0.5	-5.24	-0.00041073746747061213
0.5	-5.23	-0.00039932950131443823
0.5	-5.22	-0.0014730151795637747
0.5	-5.21	-0.0018207512928499203
0.5	-5.2	-0.00296293958624283
0.5	-5.19	-0.0033333758404088254
0.5	-5.18	-0.0033111562578498344
0.5	-5.17	-0.002412109321876521
0.5	-5.16	-0.0011835169734774609
0.5	-5.15	-8.017509591629057e-05
0.5	-5.14	0.0010967922286935217
0.5	-5.13	0.00030743996907389715
0.5	-5.12	-0.000850828682536886
0.5	-5.11	-0.0032194641809313307
0.5	-5.1	-0.004708326488209791
0.5	-5.09	-0.0073057564058007785
0.5	-5.08	-0.00791640571932628
0.5	-5.07	-0.010206094601635851
0.5	-5.06	-0.011423618893508347
0.5	-5.05	-0.012819980775173268
0.5	-5.04	-0.013884094598040464
0.5	-5.03	-0.015029389169485319
0.5	-5.02	-0.015858748940656975
0.5	-5.01	-0.01626713233027305
0.5	-5.0	-0.01639999069535819
0.5	-4.98999999999999	-0.016042299906389113
0.5	-4.97999999999999	-0.01674167835952517
0.5	-4.96999999999999	-0.016736596349215926
0.5	-4.95999999999999	-0.01723066720416172
0.5	-4.94999999999999	-0.016497000022078157
0.5	-4.93999999999999	-0.015944439667311183
0.5	-4.92999999999999	-0.015538002007094043
0.5	-4.91999999999999	-0.01575025954830267
0.5	-4.90999999999999	-0.015248222187760063
0.5	-4.89999999999999	-0.013793672431543169
0.5	-4.88999999999999	-0.012711127111449505
0.5	-4.87999999999999	-0.011870425485994374
0.5	-4.86999999999999	-0.01061900520839465
0.5	-4.85999999999999	-0.008561626520839749
0.5	-4.84999999999999	-0.006865119206563242
0.5	-4.83999999999999	-0.004651822341797618
0.5	-4.82999999999999	-0.003124475291197415
0.5	-4.81999999999999	-0.0012580340191042927
0.5	-4.80999999999999	-0.0006015995318580103
0.5	-4.79999999999999	0.0004000025938480367
0.5	-4.78999999999999	0.0004387857944293527
0.5	-4.77999999999999	0.00041905099512229427
0.5	-4.76999999999999	-0.00061801219008073
0.5	-4.75999999999999	-0.001700946257802427
0.5	-4.75	-0.0027721316604281676
0.5	-4.74	-0.0033975017363537807
0.5	-4.73	-0.0037973620248180073
0.5	-4.72	-0.0038533652189051137
0.5	-4.71	-0.0036628115845987463
0.5	-4.7	-0.003985715402618273
0.5	-4.69	-0.0036329687555717305
0.5	-4.68	-0.004348591203915064
0.5	-4.67	-0.0040031508241657465
0.5	-4.66	-0.004476578278725829
0.5	-4.65	-0.004813726737311064
0.5	-4.64	-0.0056599443787790915
0.5	-4.63	-0.005666352244503348
0.5	-4.62	-0.005308033395203193
0.5	-4.61	-0.003929179492917545
0.5	-4.6	-0.0025826407181635536
0.5	-4.59	-0.002148785820099419
0.5	-4.58	-0.0011695730716737573
0.5	-4.57	-0.0004037902001621241
0.5	-4.56	-0.00013712377388686026
0.5	-4.55	-0.0012915940945862348
0.5	-4.54	-0.0017886905549781007
0.5	-4.53	-0.003852239075916253
0.5	-4.52	-0.004190419783381638
0.5	-4.51	-0.00503814337249997
0.5	-4.5	-0.004523273727327082
0.6	-6.48999999999999	-0.002425599675680068
0.6	-6.47999999999999	-0.0020154650863389856
0.6	-6.46999999999999	-0.001630425061110552
0.6	-6.45999999999999	-0.0015271536725296464
0.6	-6.44999999999999	-0.0018675179472870118
0.6	-6.43999999999999	-0.0022719124939281077
0.6	-6.42999999999999	-0.001660856111476372
0.6	-6.41999999999999	-0.0016777031166529954
0.6	-6.40999999999999	-0.002617895846946494
0.6	-6.39999999999999	-0.0006850290449590957
0.6	-6.38999999999999	-0.002516846750211632
0.6	-6.37999999999999	-0.0033599471600088693
0.6	-6.36999999999999	-0.00410127591487508
0.6	-6.35999999999999	-0.003535062200595629
0.6	-6.34999999999999	-0.0034552221212884593
0.6	-6.33999999999999	-0.0029446783068702853
0.6	-6.32999999999999	-0.003061280215840456
0.6	-6.31999999999999	-0.003326894456031626
0.6	-6.30999999999999	-0.003354866627463926
0.6	-6.29999999999999	-0.004396303025450077
0.6	-6.28999999999999	-0.00492119411419234
0.6	-6.27999999999999	-0.005079454012953899
0.6	-6.26999999999999	-0.004619314975905453
0.6	-6.25999999999999	-0.004978359355188033
0.6	-6.25	-0.004032001946500607
0.6	-6.24	-0.003964843315032995
0.6	-6.23	-0.0032342206660251893
0.6	-6.22	-0.002465752168866353
0.6	-6.21	-0.0014573263891556887
0.6	-6.2	-0.0005734399343756413
0.6	-6.19	-0.000534988459646113
0.6	-6.18	0.00010919731189573678
0.6	-6.17	-0.00034616584243413184
0.6	-6.16	0.00015355716727433188
0.6	-6.15	-0.0004475729503456982
0.6	-6.14	-0.0005363035158049145
0.6	-6.13	-0.001087670732248025
0.6	-6.12	-0.0009226507351380864
0.6	-6.11	-0.0011881624211001474
0.6	-6.1	-0.0009324940097414913
0.6	-6.09	-0.0006848316792537612
0.6	-6.08	-0.0004005361269389107
0.6	-6.07	-0.00017409175260185705
0.6	-6.06	-0.0008098516388585497
0.6	-6.05	-0.0018483383959023714
0.6	-6.04	-0.0026676115597307204
0.6	-6.03	-0.0020086879991921824
0.6	-6.02	-0.0013446262257620911
0.6	-6.01	-0.002021634973842501
0.6	-6.0	-0.00307723030370749
0.6	-5.98999999999999	-0.0032193510666638225
0.6	-5.97999999999999	-0.005413592521961497
0.6	-5.96999999999999	-0.008388724600854047
0.6	-5.95999999999999	-0.009570677133132865
0.6	-5.94999999999999	-0.008721421952403774
0.6	-5.93999999999999	-0.005033750001112558
0.6	-5.92999999999999	-0.005960537220819684
0.6	-5.91999999999999	-0.0062302982804571805
0.6	-5.90999999999999	-0.0067489626954532755
0.6	-5.89999999999999	-0.006603884076873845
0.6	-5.88999999999999	-0.0057275061882675615
0.6	-5.87999999999999	-0.004276224346600965
0.6	-5.86999999999999	-0.00304510159843846
0.6	-5.85999999999999	-0.0014352865636601542
0.6	-5.84999999999999	-0.0006423995169058117
0.6	-5.83999999999999	-0.0008796019909514396
0.6	-5.82999999999999	-0.0004943219669076293
0.6	-5.81999999999999	-0.0003633526057843506
0.6	-5.80999999999999	0.0002771145354341642
0.6	-5.79999999999999	8.644037614002897e-05
0.6	-5.78999999999999	0.0002819849456542345
0.6	-5.77999999999999	-0.0004613877636276409
0.6	-5.76999999999999	-0.0006047684642924156
0.6	-5.75999999999999	-0.0006228843450165611
0.6	-5.75	-0.000940708851278893
0.6	-5.74	-0.0013215074310088948
0.6	-5.73	-0.001337230657712074
0.6	-5.72	-0.0011216163822870273
0.6	-5.71	-0.0009317494639943802
0.6	-5.7	-0.0006488245819142868
0.6	-5.69	-0.0013081465975089968
0.6	-5.68	-0.0017014387506122386
0.6	-5.67	-0.0021280064004626786
0.6	-5.66	-0.001630654951753796
0.6	-5.65	-0.001691687286421606
0.6	-5.64	-0.0013457470201883592
0.6	-5.63	-0.002022824547656954
0.6	-5.62	-0.0017924301411632038
0.6	-5.61	-0.0009956289672011787
0.6	-5.6	-0.0004469283136507296
0.6	-5.59	-0.0005934169982374504
0.6	-5.58	-0.0008708641822725571
0.6	-5.57	-0.0006499743346703446
0.6	-5.56	-0.0008682358680177082
0.6	-5.55	-0.0007024240377636048
0.6	-5.54	-0.0013821734392112095
0.6	-5.53	-0.0007979966224335722
0.6	-5.52	-0.0008069301400789874
0.6	-5.51	-0.0005798585586430094
0.6	-5.5	-0.00035319324470578506
0.6	-5.48999999999999	-0.0006444667069750443
0.6	-5.47999999999999	-0.0015922716712843954
0.6	-5.46999999999999	-0.002119714447796295
0.6	-5.45999999999999	-0.0016939952461245689
0.6	-5.44999999999999	-0.0013600830611794068
0.6	-5.43999999999999	-0.0008369614268677328
0.6	-5.42999999999999	-0.0005045370586223563
0.6	-5.41999999999999	0.0010440836568201273
0.6	-5.40999999999999	0.0011912717495741187
0.6	-5.39999999999999	0.0017279151825268513
0.6	-5.38999999999999	0.0010921791578880624
0.6	-5.37999999999999	0.0015037548285435909
0.6	-5.36999999999999	0.0006106468969568346
0.6	-5.35999999999999	0.0007503657938254249
0.6	-5.34999999999999	3.839108583614248e-05
0.6	-5.33999999999999	-0.00017242898121544448
0.6	-5.32999999999999	-0.00034477026747092854
0.6	-5.31999999999999	-0.0004312631591815719
0.6	-5.30999999999999	-0.00020123415624617724
0.6	-5.29999999999999	-0.00032424470516362325
0.6	-5.28999999999999	-0.0006140272115069401
0.6	-5.27999999999999	-0.0014110374469636922
0.6	-5.26999999999999	-0.0011918471031352462
0.6	-5.25999999999999	-0.0021481256230074797
0.6	-5.25	-0.002131720087604261
0.6	-5.24	-0.003062610334999216
0.6	-5.23	-0.0029994079124283646
0.6	-5.22	-0.004123136517362791
0.6	-5.21	-0.004231215807700139
0.6	-5.2	-0.004788800392092618
0.6	-5.19	-0.004877684737600252
0.6	-5.18	-0.0044339574303587925
0.6	-5.17	-0.0037370500899129855
0.6	-5.16	-0.0025214094466151638
0.6	-5.15	-0.0017222520297253685
0.6	-5.14	-0.0002135835549094134
0.6	-5.13	-0.0011392157574953155
0.6	-5.12	-0.0014894991636394406
0.6	-5.11	-0.003273563235278998
0.6	-5.1	-0.003579780719055403
0.6	-5.09	-0.005500672977998222
0.6	-5.08	-0.00553903415146767
0.6	-5.07	-0.007420044754182731
0.6	-5.06	-0.008199774621429012
0.6	-5.05	-0.008669437278492564
0.6	-5.04	-0.009305747691902733
0.6	-5.03	-0.009342844194343891
0.6	-5.02	-0.00985094527078556
0.6	-5.01	-0.0100247026549799
0.6	-5.0	-0.010481439679472127
0.6	-4.98999999999999	-0.009586946566972565
0.6	-4.97999999999999	-0.010289902041727361
0.6	-4.96999999999999	-0.010882833111316437
0.6	-4.95999999999999	-0.011504818278433304
0.6	-4.94999999999999	-0.011628986843955413
0.6	-4.93999999999999	-0.012401649083179977
0.6	-4.92999999999999	-0.013339911149842287
0.6	-4.91999999999999	-0.01414392528354097
0.6	-4.90999999999999	-0.014693778703181337
0.6	-4.89999999999999	-0.014175783853650592
0.6	-4.88999999999999	-0.013937846380622676
0.6	-4.87999999999999	-0.014006288727320959
0.6	-4.86999999999999	-0.013332018434282833
0.6	-4.85999999999999	-0.01180640076193118
0.6	-4.84999999999999	-0.010088708099108445
0.6	-4.83999999999999	-0.008375352340098563
0.6	-4.82999999999999	-0.006558477424026321
0.6	-4.81999999999999	-0.004959651108396745
0.6	-4.80999999999999	-0.0037363879932242328
0.6	-4.79999999999999	-0.0027406827965877345
0.6	-4.78999999999999	-0.001998057317077806
0.6	-4.77999999999999	-0.0015177795669567007
0.6	-4.76999999999999	-0.002153525174285853
0.6	-4.75999999999999	-0.0027898430127074603
0.6	-4.75	-0.0033299700344263106
0.6	-4.74	-0.0032728251116498908
0.6	-4.73	-0.0031140752870431054
0.6	-4.72	-0.0023781775482925593
0.6	-4.71	-0.001808071896454544
0.6	-4.7	-0.0016093922375862157
0.6	-4.69	-0.0011495124205593843
0.6	-4.68	-0.001481135995748395
0.6	-4.67	-0.0016342888302799397
0.6	-4.66	-0.002982442759925319
0.6	-4.65	-0.00439751902129748
0.6	-4.64	-0.006077942933933489
0.6	-4.63	-0.006683374064161696
0.6	-4.62	-0.00676945071249796
0.6	-4.61	-0.005812452800851242
0.6	-4.6	-0.004946888029327912
0.6	-4.59	-0.0038931652791029947
0.6	-4.58	-0.002935144143424717
0.6	-4.57	-0.0020457688967917553
0.6	-4.56	-0.001661157882118014
0.6	-4.55	-0.002727527916602024
0.6	-4.54	-0.00312471250899643
0.6	-4.53	-0.005056136257898247
0.6	-4.52	-0.005730337929210849
0.6	-4.51	-0.006881372823340448
0.6	-4.5	-0.0062856273750682146
0.7	-6.48999999999999	-0.004613583187087933
0.7	-6.47999999999999	-0.003948509140989376
0.7	-6.46999999999999	-0.003840305902421348
0.7	-6.45999999999999	-0.0032609323540026547
0.7	-6.44999999999999	-0.003936165697824179
0.7	-6.43999999999999	-0.0036474170468054345
0.7	-6.42999999999999	-0.002838211905761945
0.7	-6.41999999999999	-0.0016476679028246677
0.7	-6.40999999999999	-0.002658271227804321
0.7	-6.39999999999999	-0.000831624439568468
0.7	-6.38999999999999	-0.0021843935621935207
0.7	-6.37999999999999	-0.0025948638148502456
0.7	-6.36999999999999	-0.0037764566659122534
0.7	-6.35999999999999	-0.0035413912302624806
0.7	-6.34999999999999	-0.003476525619612425
0.7	-6.33999999999999	-0.0035695201546836475
0.7	-6.32999999999999	-0.003564564252247604
0.7	-6.31999999999999	-0.00427800023847108
0.7	-6.30999999999999	-0.003996668075887944
0.7	-6.29999999999999	-0.0051395461689350275
0.7	-6.28999999999999	-0.004763519649314374
0.7	-6.27999999999999	-0.005300658302485439
0.7	-6.26999999999999	-0.004364492828168642
0.7	-6.25999999999999	-0.004930706978957589
0.7	-6.25	-0.004108925198430813
0.7	-6.24	-0.004243686097587296
0.7	-6.23	-0.003201263994276282
0.7	-6.22	-0.002225014740933229
0.7	-6.21	-0.0017355336820965572
0.7	-6.2	-0.0008804066112790832
0.7	-6.19	-0.0011034936712103205
0.7	-6.18	-0.0002267747462401104
0.7	-6.17	-0.0009026800599165052
0.7	-6.16	-6.426323338132311e-05
0.7	-6.15	-0.0008172134159303845
0.7	-6.14	-0.00021436776130118185
0.7	-6.13	-0.0008277846185433813
0.7	-6.12	-0.00020244413297459962
0.7	-6.11	-0.0004294718220054228
0.7	-6.1	-0.00020408218572054437
0.7	-6.09	0.00020006026456453885
0.7	-6.08	0.00040371145062551017
0.7	-6.07	0.0008236284464551158
0.7	-6.06	3.107179703581986e-05
0.7	-6.05	-0.0007414454672501902
0.7	-6.04	-0.0019257284897050697
0.7	-6.03	-0.0004459562728910682
0.7	-6.02	-0.00030357921786494657
0.7	-6.01	-0.0007525525336240513
0.7	-6.0	-0.0026765831864110634
0.7	-5.98999999999999	-0.004970487595172546
0.7	-5.97999999999999	-0.007138568011710866
0.7	-5.96999999999999	-0.010940838253478913
0.7	-5.95999999999999	-0.011583913491345077
0.7	-5.94999999999999	-0.012194598276374535
0.7	-5.93999999999999	-0.008569115419593154
0.7	-5.92999999999999	-0.007925196757539277
0.7	-5.91999999999999	-0.007135863674984866
0.7	-5.90999999999999	-0.00783659515597912
0.7	-5.89999999999999	-0.0070677326525910855
0.7	-5.88999999999999	-0.006033642386736482
0.7	-5.87999999999999	-0.004777974633078774
0.7	-5.86999999999999	-0.0035364722451290964
0.7	-5.85999999999999	-0.001965823096916952
0.7	-5.84999999999999	-0.0008129823027215322
0.7	-5.83999999999999	-0.001043460873557167
0.7	-5.82999999999999	-0.00041379283111697696
0.7	-5.81999999999999	-0.0005897921249790605
0.7	-5.80999999999999	7.510444077468703e-05
0.7	-5.79999999999999	-0.0003959252784342393
0.7	-5.78999999999999	-0.00031512586219489824
0.7	-5.77999999999999	-0.0012830269231052793
0.7	-5.76999999999999	-0.0015333905410452875
0.7	-5.75999999999999	-0.0016563279430180655
0.7	-5.75	-0.0020784331706090176
0.7	-5.74	-0.0023962813578286
0.7	-5.73	-0.0028357806138712416
0.7	-5.72	-0.0023180647479097427
0.7	-5.71	-0.002269783847495377
0.7	-5.7	-0.0019068098779684295
0.7	-5.69	-0.0029549568269484072
0.7	-5.68	-0.0033164240025087555
0.7	-5.67	-0.0037529920164293684
0.7	-5.66	-0.0030160196955236196
0.7	-5.65	-0.002860646474226347
0.7	-5.64	-0.002210045442197439
0.7	-5.63	-0.0027568946319637133
0.7	-5.62	-0.003103157617006469
0.7	-5.61	-0.002857596739880508
0.7	-5.6	-0.0020833045371900227
0.7	-5.59	-0.001522964693003781
0.7	-5.58	-0.0014137033194623339
0.7	-5.57	-0.0010606416595144164
0.7	-5.56	-0.001318899163418319
0.7	-5.55	-0.0010310512712790598
0.7	-5.54	-0.002021667890296619
0.7	-5.53	-0.0015536968819400143
0.7	-5.52	-0.0014525866421350453
0.7	-5.51	-0.001111263897810355
0.7	-5.5	-0.0011289641478950396
0.7	-5.48999999999999	-0.0024730232088708837
0.7	-5.47999999999999	-0.0032715159714442055
0.7	-5.46999999999999	-0.0041947489677714445
0.7	-5.45999999999999	-0.004477561980669953
0.7	-5.44999999999999	-0.004544199627315559
0.7	-5.43999999999999	-0.003965864290324139
0.7	-5.42999999999999	-0.003850691066769829
0.7	-5.41999999999999	-0.0022648501587663183
0.7	-5.40999999999999	-0.002044366319415458
0.7	-5.39999999999999	-0.0013775927324936044
0.7	-5.38999999999999	-0.0016587343150095135
0.7	-5.37999999999999	-0.0011409719004581431
0.7	-5.36999999999999	-0.001722345235000533
0.7	-5.35999999999999	-0.0016729333676357427
0.7	-5.34999999999999	-0.002235851113012499
0.7	-5.33999999999999	-0.002411609721483521
0.7	-5.32999999999999	-0.002635802630764239
0.7	-5.31999999999999	-0.0031164313603536664
0.7	-5.30999999999999	-0.0023620482517362484
0.7	-5.29999999999999	-0.0024936345738166277
0.7	-5.28999999999999	-0.0025037965714233557
0.7	-5.27999999999999	-0.0029184964826798887
0.7	-5.26999999999999	-0.0026691954675803764
0.7	-5.25999999999999	-0.0034483033882022895
0.7	-5.25	-0.0037597940791116446
0.7	-5.24	-0.004427940100444616
0.7	-5.23	-0.00465096808108284
0.7	-5.22	-0.005443693407308103
0.7	-5.21	-0.005643994827781718
0.7	-5.2	-0.005653851142405797
0.7	-5.19	-0.0056004907941302196
0.7	-5.18	-0.005015918827469545
0.7	-5.17	-0.0047137228207613235
0.7	-5.16	-0.0036974597142360732
0.7	-5.15	-0.0033376967018671766
0.7	-5.14	-0.0020402154877559586
0.7	-5.13	-0.002778443222274385
0.7	-5.12	-0.0026935930462945734
0.7	-5.11	-0.003456726326937609
0.7	-5.1	-0.003147771024277324
0.7	-5.09	-0.004066392578025546
0.7	-5.08	-0.003630800116056543
0.7	-5.07	-0.00414437101915327
0.7	-5.06	-0.004303977901127798
0.7	-5.05	-0.004115312585776243
0.7	-5.04	-0.004264409159856153
0.7	-5.03	-0.0033244202661172895
0.7	-5.02	-0.0035993539748825354
0.7	-5.01	-0.00336230269954807
0.7	-5.0	-0.004065070233958246
0.7	-4.98999999999999	-0.002623531620363828
0.7	-4.97999999999999	-0.003006379705703721
0.7	-4.96999999999999	-0.0034884959677374816
0.7	-4.95999999999999	-0.0038716896902213915
0.7	-4.94999999999999	-0.004472647797955143
0.7	-4.93999999999999	-0.005929309715642372
0.7	-4.92999999999999	-0.007278093715314737
0.7	-4.91999999999999	-0.008133024666105382
0.7	-4.90999999999999	-0.009441813987588088
0.7	-4.89999999999999	-0.009884957670897976
0.7	-4.88999999999999	-0.010665762063529982
0.7	-4.87999999999999	-0.011540916606738005
0.7	-4.86999999999999	-0.012285785494051571
0.7	-4.85999999999999	-0.011640196874091457
0.7	-4.84999999999999	-0.010982998413518574
0.7	-4.83999999999999	-0.010074830451682448
0.7	-4.82999999999999	-0.008988648155548118
0.7	-4.81999999999999	-0.008067163898956398
0.7	-4.80999999999999	-0.00708423454792928
0.7	-4.79999999999999	-0.00632387345780383
0.7	-4.78999999999999	-0.005162166035654447
0.7	-4.77999999999999	-0.004778028670350709
0.7	-4.76999999999999	-0.0043630392422257525
0.7	-4.75999999999999	-0.004446211804677913
0.7	-4.75	-0.003953364744836374
0.7	-4.74	-0.0035128056082371906
0.7	-4.73	-0.0026786734463255524
0.7	-4.72	-0.0018043895033435509
0.7	-4.71	-0.0009756013292332444
0.7	-4.7	-0.0005708280624593387
0.7	-4.69	-0.0004811471499512332
0.7	-4.68	-0.00034887506698400017
0.7	-4.67	-0.0009637456765646535
0.7	-4.66	-0.0020516820071644903
0.7	-4.65	-0.003923949510923563
0.7	-4.64	-0.005057799359052151
0.7	-4.63	-0.006260205118271356
0.7	-4.62	-0.006301053376667698
0.7	-4.61	-0.006349772576828394
0.7	-4.6	-0.006680155602527937
0.7	-4.59	-0.0070080818962177105
0.7	-4.58	-0.006982895176514625
0.7	-4.57	-0.0066111504702890955
0.7	-4.56	-0.0061802971101673765
0.7	-4.55	-0.006044109139433873
0.7	-4.54	-0.00559772717265844
0.7	-4.53	-0.005161964804981156
0.7	-4.52	-0.00492047114177635
0.7	-4.51	-0.0048547297903664965
0.7	-4.5	-0.004634954258365298
0.8	-6.48999999999999	-0.006119371072709601
0.8	-6.47999999999999	-0.0057709268779447265
0.8	-6.46999999999999	-0.005640459641157836
0.8	-6.45999999999999	-0.005359368156766742
0.8	-6.44999999999999	-0.006478048251834734
0.8	-6.43999999999999	-0.0074218737852554395
0.8	-6.42999999999999	-0.006662404782677656
0.8	-6.41999999999999	-0.0036273441271232887
0.8	-6.40999999999999	-0.001174461787085801
0.8	-6.39999999999999	-0.0001321333673618974
0.8	-6.38999999999999	-0.001134917944670244
0.8	-6.37999999999999	-0.0013237674980122738
0.8	-6.36999999999999	-0.00321399569745634
0.8	-6.35999999999999	-0.0034555316618501974
0.8	-6.34999999999999	-0.003977209827948303
0.8	-6.33999999999999	-0.004532386862120652
0.8	-6.32999999999999	-0.0049569561012410834
0.8	-6.31999999999999	-0.005659319478613645
0.8	-6.30999999999999	-0.005326811056636849
0.8	-6.29999999999999	-0.005233371854839797
0.8	-6.28999999999999	-0.0039810113530105995
0.8	-6.27999999999999	-0.004761818816741592
0.8	-6.26999999999999	-0.0036815058582415627
0.8	-6.25999999999999	-0.004239783051685375
0.8	-6.25	-0.003407366955469837
0.8	-6.24	-0.003795263273072169
0.8	-6.23	-0.0026090298275134316
0.8	-6.22	-0.001978131406461414
0.8	-6.21	-0.001724883367722585
0.8	-6.2	-0.0013778963908796515
0.8	-6.19	-0.0013606062848180445
0.8	-6.18	-0.0007225403743800207
0.8	-6.17	-0.000967521754309586
0.8	-6.16	-0.00020218684903478001
0.8	-6.15	-0.0006234791154752783
0.8	-6.14	0.0005193437312898674
0.8	-6.13	3.440033594542813e-05
0.8	-6.12	0.0009233923007374023
0.8	-6.11	0.0005873468517110791
0.8	-6.1	0.0011962820865223378
0.8	-6.09	0.001295961666208545
0.8	-6.08	0.0017959174203842632
0.8	-6.07	0.00201392038372189
0.8	-6.06	0.001545996316664855
0.8	-6.05	0.001199242115140664
0.8	-6.04	-0.00038897484068534105
0.8	-6.03	0.000750069696606126
0.8	-6.02	0.0022964794153274015
0.8	-6.01	0.004003307549501678
0.8	-6.0	0.0023416883768977437
0.8	-5.98999999999999	-0.003773637620659187
0.8	-5.97999999999999	-0.00409022275646953
0.8	-5.96999999999999	-0.0075457630122375274
0.8	-5.95999999999999	-0.007102975273754419
0.8	-5.94999999999999	-0.008620468436067119
0.8	-5.93999999999999	-0.008654578634398002
0.8	-5.92999999999999	-0.007408958688171374
0.8	-5.91999999999999	-0.006242727089211475
0.8	-5.90999999999999	-0.006095061973229343
0.8	-5.89999999999999	-0.005134677678248656
0.8	-5.88999999999999	-0.003873221427708018
0.8	-5.87999999999999	-0.003257721668352309
0.8	-5.86999999999999	-0.0019587210238196096
0.8	-5.85999999999999	-0.0011360656496269828
0.8	-5.84999999999999	1.8217677257015286e-05
0.8	-5.83999999999999	-0.00042269235473307853
0.8	-5.82999999999999	-0.00011815696647493601
0.8	-5.81999999999999	-0.0005929303732706837
0.8	-5.80999999999999	-0.00017607290619381377
0.8	-5.79999999999999	-0.0009151663722403169
0.8	-5.78999999999999	-0.0012584560717194826
0.8	-5.77999999999999	-0.0019038998023213627
0.8	-5.76999999999999	-0.002425137178566461
0.8	-5.75999999999999	-0.0024152543822946737
0.8	-5.75	-0.003054315284422293
0.8	-5.74	-0.002831881004632275
0.8	-5.73	-0.0028859452624300785
0.8	-5.72	-0.002379569039401619
0.8	-5.71	-0.0025404791287903516
0.8	-5.7	-0.002015510651301622
0.8	-5.69	-0.003069387692759884
0.8	-5.68	-0.0032781603955180927
0.8	-5.67	-0.00311013811964711
0.8	-5.66	-0.002016772702310765
0.8	-5.65	-0.0013889144859396962
0.8	-5.64	-0.0006446621459408886
0.8	-5.63	8.185561817752873e-05
0.8	-5.62	0.00025290660547167
0.8	-5.61	0.0007974109236033033
0.8	-5.6	0.001006521367465374
0.8	-5.59	0.0015156946006620875
0.8	-5.58	0.00031539432712252014
0.8	-5.57	0.0006162506032576509
0.8	-5.56	8.854995135565424e-05
0.8	-5.55	-0.00019195626245765984
0.8	-5.54	-0.0013643760617342848
0.8	-5.53	-0.0019017186743849335
0.8	-5.52	-0.0019753250134188494
0.8	-5.51	-0.002378129386098604
0.8	-5.5	-0.0020747717986525638
0.8	-5.48999999999999	-0.0036460163466479067
0.8	-5.47999999999999	-0.003932588421706962
0.8	-5.46999999999999	-0.004872614067968184
0.8	-5.45999999999999	-0.005544372155428912
0.8	-5.44999999999999	-0.006720387521118865
0.8	-5.43999999999999	-0.006076595303883381
0.8	-5.42999999999999	-0.006588400327594335
0.8	-5.41999999999999	-0.004907977432669575
0.8	-5.40999999999999	-0.005071043566092226
0.8	-5.39999999999999	-0.0040405953767337355
0.8	-5.38999999999999	-0.004176103339439741
0.8	-5.37999999999999	-0.0037324341061253374
0.8	-5.36999999999999	-0.0039774892174688214
0.8	-5.35999999999999	-0.003981508940375966
0.8	-5.34999999999999	-0.004061442134542237
0.8	-5.33999999999999	-0.004402905564694137
0.8	-5.32999999999999	-0.004402384302762408
0.8	-5.31999999999999	-0.005271002963692095
0.8	-5.30999999999999	-0.0037607699364381464
0.8	-5.29999999999999	-0.00416930328386772
0.8	-5.28999999999999	-0.0035945980813198997
0.8	-5.27999999999999	-0.004223140602621855
0.8	-5.26999999999999	-0.003550390897779754
0.8	-5.25999999999999	-0.0043305595087714255
0.8	-5.25	-0.004222194463794959
0.8	-5.24	-0.004852946165481875
0.8	-5.23	-0.005276161857788508
0.8	-5.22	-0.005655938484790013
0.8	-5.21	-0.005985337474631591
0.8	-5.2	-0.0053839578185880255
0.8	-5.19	-0.005612420327693712
0.8	-5.18	-0.00453463839340007
0.8	-5.17	-0.005040978094029425
0.8	-5.16	-0.004058153047733992
0.8	-5.15	-0.004496295654638549
0.8	-5.14	-0.0031744086172518227
0.8	-5.13	-0.0040079435844791456
0.8	-5.12	-0.0032339290227793582
0.8	-5.11	-0.0033387399982040544
0.8	-5.1	-0.0023388123951308404
0.8	-5.09	-0.00222033643996572
0.8	-5.08	-0.001562772510641408
0.8	-5.07	-0.000264349807826636
0.8	-5.06	1.7935005850844288e-05
0.8	-5.05	0.0015880966296610288
0.8	-5.04	0.0016496481006738062
0.8	-5.03	0.003224600259943089
0.8	-5.02	0.002955435376925608
0.8	-5.01	0.004025314227440291
0.8	-5.0	0.0033203038091438875
0.8	-4.98999999999999	0.005603891437686637
0.8	-4.97999999999999	0.005207223153163687
0.8	-4.96999999999999	0.004274595568158235
0.8	-4.95999999999999	0.0035627212532420294
0.8	-4.94999999999999	0.001978960631617288
0.8	-4.93999999999999	-0.0001002418991464249
0.8	-4.92999999999999	-0.0015768361310526946
0.8	-4.91999999999999	-0.0028125142165075223
0.8	-4.90999999999999	-0.004712251327777084
0.8	-4.89999999999999	-0.006595914253939572
0.8	-4.88999999999999	-0.007573957671569986
0.8	-4.87999999999999	-0.00905915540205221
0.8	-4.86999999999999	-0.010749928666244024
0.8	-4.85999999999999	-0.011420728462916918
0.8	-4.84999999999999	-0.01139585938240395
0.8	-4.83999999999999	-0.011243711965432557
0.8	-4.82999999999999	-0.01054405152307375
0.8	-4.81999999999999	-0.010289666147955512
0.8	-4.80999999999999	-0.009387276991069782
0.8	-4.79999999999999	-0.008530381054370206
0.8	-4.78999999999999	-0.0070868502689437896
0.8	-4.77999999999999	-0.0061371440177999115
0.8	-4.76999999999999	-0.005017638955896131
0.8	-4.75999999999999	-0.004043701906212449
0.8	-4.75	-0.0029276078673848294
0.8	-4.74	-0.0014480711528438994
0.8	-4.73	-0.0002683869711997411
0.8	-4.72	0.001024946241277136
0.8	-4.71	0.0020243256106061702
0.8	-4.7	0.003057211400937232
0.8	-4.69	0.002909854717263294
0.8	-4.68	0.003161851692224271
0.8	-4.67	0.0020750201300302473
0.8	-4.66	0.00042579855781438303
0.8	-4.65	-0.001403793123190833
0.8	-4.64	-0.002904760345552704
0.8	-4.63	-0.004376359051703527
0.8	-4.62	-0.005252892190694691
0.8	-4.61	-0.0058771150449597465
0.8	-4.6	-0.006688472073890006
0.8	-4.59	-0.007502793692369669
0.8	-4.58	-0.008097000155172451
0.8	-4.57	-0.008124065129607783
0.8	-4.56	-0.007642872153012459
0.8	-4.55	-0.006771215073996084
0.8	-4.54	-0.006128635370118263
0.8	-4.53	-0.004700321314998701
0.8	-4.52	-0.004243765662678478
0.8	-4.51	-0.003844209971776813
0.8	-4.5	-0.003684914487064428
0.9	-6.48999999999999	-0.006201357276885533
0.9	-6.47999999999999	-0.006476838260385032
0.9	-6.46999999999999	-0.005840629044341739
0.9	-6.45999999999999	-0.005990980932314871
0.9	-6.44999999999999	-0.005440964564858652
0.9	-6.43999999999999	-0.004456319686357957
0.9	-6.42999999999999	-0.0032077956823605147
0.9	-6.41999999999999	-7.570446666854691e-05
0.9	-6.40999999999999	0.004369743240144164
0.9	-6.39999999999999	0.00407462170288081
0.9	-6.38999999999999	0.0023032666808612823
0.9	-6.37999999999999	0.0013178659769367274
0.9	-6.36999999999999	-0.00046768927227924806
0.9	-6.35999999999999	-0.0008928717583761014
0.9	-6.34999999999999	-0.0016753606546759392
0.9	-6.33999999999999	-0.0016540619829235603
0.9	-6.32999999999999	-0.00255322634488353
0.9	-6.31999999999999	-0.002586905113773408
0.9	-6.30999999999999	-0.002862881067547618
0.9	-6.29999999999999	-0.002422232383492484
0.9	-6.28999999999999	-0.0018894249639818117
0.9	-6.27999999999999	-0.0022255597059480103
0.9	-6.26999999999999	-0.0017570457675143425
0.9	-6.25999999999999	-0.002053355200017093
0.9	-6.25	-0.0017695822831265695
0.9	-6.24	-0.0021340482249370685
0.9	-6.23	-0.0011789037359861143
0.9	-6.22	-0.001303083249799497
0.9	-6.21	-0.00122256053025932
0.9	-6.2	-0.0014492699838027923
0.9	-6.19	-0.000937571908152468
0.9	-6.18	-0.0005606940028881624
0.9	-6.17	2.4732475939037712e-05
0.9	-6.16	0.000219167030325651
0.9	-6.15	0.0004429739134629851
0.9	-6.14	0.0014046542518333927
0.9	-6.13	0.0014743005050641411
0.9	-6.12	0.0021475632390672295
0.9	-6.11	0.002169588926980104
0.9	-6.1	0.0031292915921117825
0.9	-6.09	0.003041280525432899
0.9	-6.08	0.0035712182310498886
0.9	-6.07	0.003136607349063958
0.9	-6.06	0.0028744950046226125
0.9	-6.05	0.0026728408005968762
0.9	-6.04	0.0019426493873285766
0.9	-6.03	0.0008828538349229254
0.9	-6.02	0.0024053972648679367
0.9	-6.01	0.0030660095423574174
0.9	-6.0	0.0017118718312197356
0.9	-5.98999999999999	-0.0020400451417734167
0.9	-5.97999999999999	-0.0030864157430740558
0.9	-5.96999999999999	-0.0053429936394874256
0.9	-5.95999999999999	-0.0045928244195462264
0.9	-5.94999999999999	-0.0058002364644964
0.9	-5.93999999999999	-0.007164641139804695
0.9	-5.92999999999999	-0.005759825180185529
0.9	-5.91999999999999	-0.004810799363552887
0.9	-5.90999999999999	-0.004044184828035868
0.9	-5.89999999999999	-0.00322006042352202
0.9	-5.88999999999999	-0.0020159985245844503
0.9	-5.87999999999999	-0.0021062230959428274
0.9	-5.86999999999999	-0.0006165628864902017
0.9	-5.85999999999999	-0.0006258953423449731
0.9	-5.84999999999999	0.0006425054704355948
0.9	-5.83999999999999	9.769302396051005e-05
0.9	-5.82999999999999	0.0002819593093236761
0.9	-5.81999999999999	-0.000473150490790053
0.9	-5.80999999999999	-0.0002449216925167197
0.9	-5.79999999999999	-0.0010246803634719748
0.9	-5.78999999999999	-0.0017654269170023218
0.9	-5.77999999999999	-0.0020249056163968993
0.9	-5.76999999999999	-0.0026920499846619372
0.9	-5.75999999999999	-0.0027234810087396477
0.9	-5.75	-0.003565157136813768
0.9	-5.74	-0.0028372671937328953
0.9	-5.73	-0.0028500672194484156
0.9	-5.72	-0.002314057929095392
0.9	-5.71	-0.002800931232520898
0.9	-5.7	-0.0020893846209161238
0.9	-5.69	-0.0026142978859931
0.9	-5.68	-0.002410199405814384
0.9	-5.67	-0.0025246460172252405
0.9	-5.66	-0.0029166108295299864
0.9	-5.65	-0.0036170182338991497
0.9	-5.64	-0.004450801164433582
0.9	-5.63	-0.003872669492363312
0.9	-5.62	-0.004362269952633446
0.9	-5.61	-0.004569772211599266
0.9	-5.6	-0.005247479302086411
0.9	-5.59	-0.004570268680002043
0.9	-5.58	-0.00551292443327589
0.9	-5.57	-0.004465305690933563
0.9	-5.56	-0.003936982314005744
0.9	-5.55	-0.003110058784242864
0.9	-5.54	-0.0028950269609188117
0.9	-5.53	-0.002415679943372495
0.9	-5.52	-0.0015987123945519488
0.9	-5.51	-0.0014283712494599365
0.9	-5.5	-0.0012321206466733292
0.9	-5.48999999999999	-0.0024999540838542833
0.9	-5.47999999999999	-0.0032784368727060698
0.9	-5.46999999999999	-0.005130508888026131
0.9	-5.45999999999999	-0.0062772547415897995
0.9	-5.44999999999999	-0.007534232798862672
0.9	-5.43999999999999	-0.007365823476781053
0.9	-5.42999999999999	-0.007838800206074192
0.9	-5.41999999999999	-0.007090161716176768
0.9	-5.40999999999999	-0.0071041325890262574
0.9	-5.39999999999999	-0.006629847142510581
0.9	-5.38999999999999	-0.0062181889248838496
0.9	-5.37999999999999	-0.0062214645361489684
0.9	-5.36999999999999	-0.005833149274927063
0.9	-5.35999999999999	-0.005929524662850794
0.9	-5.34999999999999	-0.0054158469881115945
0.9	-5.33999999999999	-0.005832875277377858
0.9	-5.32999999999999	-0.005212253190249538
0.9	-5.31999999999999	-0.005764131166091646
0.9	-5.30999999999999	-0.004264237902015133
0.9	-5.29999999999999	-0.004275717191058959
0.9	-5.28999999999999	-0.003654935928241898
0.9	-5.27999999999999	-0.003727034106749627
0.9	-5.26999999999999	-0.003370393132311744
0.9	-5.25999999999999	-0.003459183630322493
0.9	-5.25	-0.0038426056526881802
0.9	-5.24	-0.0040323818386932
0.9	-5.23	-0.004684466139848575
0.9	-5.22	-0.004505840946212314
0.9	-5.21	-0.005105693355809959
0.9	-5.2	-0.004442112046548319
0.9	-5.19	-0.004528329861870961
0.9	-5.18	-0.0034776913802136433
0.9	-5.17	-0.0038870698914912905
0.9	-5.16	-0.003402723166847643
0.9	-5.15	-0.003794733561722552
0.9	-5.14	-0.003185949485694173
0.9	-5.13	-0.003164224807657934
0.9	-5.12	-0.002340220140253979
0.9	-5.11	-0.0012520149416009319
0.9	-5.1	-6.712800979413736e-05
0.9	-5.09	0.0014899780148073805
0.9	-5.08	0.0024555561030273343
0.9	-5.07	0.00468301050570602
0.9	-5.06	0.005192080286183898
0.9	-5.05	0.0071419554526587214
0.9	-5.04	0.008079961510447264
0.9	-5.03	0.010072721570882737
0.9	-5.02	0.010546834298246599
0.9	-5.01	0.011595259715074191
0.9	-5.0	0.01136328985187779
0.9	-4.98999999999999	0.013397003767008364
0.9	-4.97999999999999	0.01314630885330631
0.9	-4.96999999999999	0.012410538767396673
0.9	-4.95999999999999	0.011322865243251934
0.9	-4.94999999999999	0.009432351826983876
0.9	-4.93999999999999	0.007349296608030853
0.9	-4.92999999999999	0.005181517377851164
0.9	-4.91999999999999	0.003966624718254819
0.9	-4.90999999999999	0.0013796539480934178
0.9	-4.89999999999999	-0.0012377489689808785
0.9	-4.88999999999999	-0.0027264726450790255
0.9	-4.87999999999999	-0.004387402834106602
0.9	-4.86999999999999	-0.006618450643628315
0.9	-4.85999999999999	-0.008347510782312384
0.9	-4.84999999999999	-0.009081986483657323
0.9	-4.83999999999999	-0.010003398116045614
0.9	-4.82999999999999	-0.00962265455553768
0.9	-4.81999999999999	-0.009699391837782012
0.9	-4.80999999999999	-0.008768965192855471
0.9	-4.79999999999999	-0.008399395530750198
0.9	-4.78999999999999	-0.0066637982044823185
0.9	-4.77999999999999	-0.00556644471212403
0.9	-4.76999999999999	-0.003834612614520616
0.9	-4.75999999999999	-0.002467323858871495
0.9	-4.75	-0.0004473197757944303
0.9	-4.74	0.0013910475264147792
0.9	-4.73	0.0030678827557439337
0.9	-4.72	0.0046573471069434325
0.9	-4.71	0.005810928587388353
0.9	-4.7	0.007035567537034881
0.9	-4.69	0.006784334565515415
0.9	-4.68	0.007170396881060415
0.9	-4.67	0.005857440627797472
0.9	-4.66	0.004671251570401436
0.9	-4.65	0.0028761411700984896
0.9	-4.64	0.0015120209096697312
0.9	-4.63	-0.0004684610984186932
0.9	-4.62	-0.001850848800432292
0.9	-4.61	-0.0033742597198354596
0.9	-4.6	-0.0044658244717349915
0.9	-4.59	-0.005836195022442092
0.9	-4.58	-0.0070723296583923845
0.9	-4.57	-0.007096671752965689
0.9	-4.56	-0.007005595795164077
0.9	-4.55	-0.0055787495329975845
0.9	-4.54	-0.004846501138686676
0.9	-4.53	-0.002816924779083241
0.9	-4.52	-0.0019486381284121168
0.9	-4.51	-0.0010800581541691168
[truncated: 9,601 more rows]
