# Supplementary material for: Long-range crossed Andreev reflection in a topological insulator nanowire proximitized by a superconductor
Source: Nat Phys. 2025 Mar 11;21(5):708–15. doi: 10.1038/s41567-025-02806-y (PMC12084150; doi:10.1038/s41567-025-02806-y)
Supplement: Supplementary file 2 — Source data for Supplementary Figs. 2–5 and 7. [file 41567_2025_2806_MOESM2_ESM.zip › SupplementaryData/Figure_S3c_3_raw_dim=2_.txt]

B_{//}	V_{g}	iac_{LL}
0.0	-6.48999999999999	9.319e-10
0.0	-6.47999999999999	9.206e-10
0.0	-6.46999999999999	9.059e-10
0.0	-6.45999999999999	8.957e-10
0.0	-6.44999999999999	8.829e-10
0.0	-6.43999999999999	8.75e-10
0.0	-6.42999999999999	8.678e-10
0.0	-6.41999999999999	8.714e-10
0.0	-6.40999999999999	8.818e-10
0.0	-6.39999999999999	8.862e-10
0.0	-6.38999999999999	8.882e-10
0.0	-6.37999999999999	8.926e-10
0.0	-6.36999999999999	8.982e-10
0.0	-6.35999999999999	9.029e-10
0.0	-6.34999999999999	9.103e-10
0.0	-6.33999999999999	9.15e-10
0.0	-6.32999999999999	9.204e-10
0.0	-6.31999999999999	9.221e-10
0.0	-6.30999999999999	9.275e-10
0.0	-6.29999999999999	9.263e-10
0.0	-6.28999999999999	9.246e-10
0.0	-6.27999999999999	9.234e-10
0.0	-6.26999999999999	9.29e-10
0.0	-6.25999999999999	9.325e-10
0.0	-6.25	9.305e-10
0.0	-6.24	9.275e-10
0.0	-6.23	9.22e-10
0.0	-6.22	9.207e-10
0.0	-6.21	9.16e-10
0.0	-6.2	9.13e-10
0.0	-6.19	9.055e-10
0.0	-6.18	8.998e-10
0.0	-6.17	8.899e-10
0.0	-6.16	8.824e-10
0.0	-6.15	8.712e-10
0.0	-6.14	8.618e-10
0.0	-6.13	8.525e-10
0.0	-6.12	8.445e-10
0.0	-6.11	8.321e-10
0.0	-6.1	8.202e-10
0.0	-6.09	8.103e-10
0.0	-6.08	8e-10
0.0	-6.07	7.942e-10
0.0	-6.06	7.889e-10
0.0	-6.05	7.909e-10
0.0	-6.04	7.906e-10
0.0	-6.03	7.98e-10
0.0	-6.02	8.088e-10
0.0	-6.01	8.179e-10
0.0	-6.0	8.238e-10
0.0	-5.98999999999999	8.562e-10
0.0	-5.97999999999999	8.636e-10
0.0	-5.96999999999999	8.608e-10
0.0	-5.95999999999999	8.682e-10
0.0	-5.94999999999999	8.728e-10
0.0	-5.93999999999999	8.734e-10
0.0	-5.92999999999999	8.716e-10
0.0	-5.91999999999999	8.771e-10
0.0	-5.90999999999999	8.8e-10
0.0	-5.89999999999999	8.849e-10
0.0	-5.88999999999999	8.853e-10
0.0	-5.87999999999999	8.915e-10
0.0	-5.86999999999999	8.9e-10
0.0	-5.85999999999999	8.881e-10
0.0	-5.84999999999999	8.834e-10
0.0	-5.83999999999999	8.791e-10
0.0	-5.82999999999999	8.738e-10
0.0	-5.81999999999999	8.669e-10
0.0	-5.80999999999999	8.623e-10
0.0	-5.79999999999999	8.555e-10
0.0	-5.78999999999999	8.525e-10
0.0	-5.77999999999999	8.457e-10
0.0	-5.76999999999999	8.432e-10
0.0	-5.75999999999999	8.357e-10
0.0	-5.75	8.313e-10
0.0	-5.74	8.237e-10
0.0	-5.73	8.183e-10
0.0	-5.72	8.102e-10
0.0	-5.71	8.035e-10
0.0	-5.7	7.972e-10
0.0	-5.69	7.926e-10
0.0	-5.68	7.898e-10
0.0	-5.67	7.852e-10
0.0	-5.66	7.842e-10
0.0	-5.65	7.817e-10
0.0	-5.64	7.848e-10
0.0	-5.63	7.865e-10
0.0	-5.62	7.934e-10
0.0	-5.61	7.988e-10
0.0	-5.6	8.076e-10
0.0	-5.59	8.147e-10
0.0	-5.58	8.218e-10
0.0	-5.57	8.172e-10
0.0	-5.56	8.202e-10
0.0	-5.55	8.308e-10
0.0	-5.54	8.403e-10
0.0	-5.53	8.504e-10
0.0	-5.52	8.566e-10
0.0	-5.51	8.627e-10
0.0	-5.5	8.62e-10
0.0	-5.48999999999999	8.528e-10
0.0	-5.47999999999999	8.654e-10
0.0	-5.46999999999999	8.791e-10
0.0	-5.45999999999999	8.936e-10
0.0	-5.44999999999999	9.064e-10
0.0	-5.43999999999999	9.209e-10
0.0	-5.42999999999999	9.308e-10
0.0	-5.41999999999999	9.406e-10
0.0	-5.40999999999999	9.447e-10
0.0	-5.39999999999999	9.489e-10
0.0	-5.38999999999999	9.475e-10
0.0	-5.37999999999999	9.476e-10
0.0	-5.36999999999999	9.446e-10
0.0	-5.35999999999999	9.434e-10
0.0	-5.34999999999999	9.417e-10
0.0	-5.33999999999999	9.417e-10
0.0	-5.32999999999999	9.431e-10
0.0	-5.31999999999999	9.44e-10
0.0	-5.30999999999999	9.467e-10
0.0	-5.29999999999999	9.467e-10
0.0	-5.28999999999999	9.493e-10
0.0	-5.27999999999999	9.483e-10
0.0	-5.26999999999999	9.527e-10
0.0	-5.25999999999999	9.516e-10
0.0	-5.25	9.533e-10
0.0	-5.24	9.492e-10
0.0	-5.23	9.45e-10
0.0	-5.22	9.343e-10
0.0	-5.21	9.235e-10
0.0	-5.2	9.119e-10
0.0	-5.19	9.023e-10
0.0	-5.18	9.018e-10
0.0	-5.17	9.039e-10
0.0	-5.16	9.156e-10
0.0	-5.15	9.212e-10
0.0	-5.14	9.291e-10
0.0	-5.13	9.248e-10
0.0	-5.12	9.146e-10
0.0	-5.11	8.959e-10
0.0	-5.1	8.733e-10
0.0	-5.09	8.431e-10
0.0	-5.08	8.117e-10
0.0	-5.07	7.801e-10
0.0	-5.06	7.485e-10
0.0	-5.05	7.222e-10
0.0	-5.04	6.996e-10
0.0	-5.03	6.847e-10
0.0	-5.02	6.686e-10
0.0	-5.01	6.606e-10
0.0	-5.0	6.571e-10
0.0	-4.98999999999999	6.51e-10
0.0	-4.97999999999999	6.455e-10
0.0	-4.96999999999999	6.431e-10
0.0	-4.95999999999999	6.435e-10
0.0	-4.94999999999999	6.526e-10
0.0	-4.93999999999999	6.631e-10
0.0	-4.92999999999999	6.789e-10
0.0	-4.91999999999999	6.919e-10
0.0	-4.90999999999999	7.069e-10
0.0	-4.89999999999999	7.164e-10
0.0	-4.88999999999999	7.252e-10
0.0	-4.87999999999999	7.299e-10
0.0	-4.86999999999999	7.344e-10
0.0	-4.85999999999999	7.359e-10
0.0	-4.84999999999999	7.385e-10
0.0	-4.83999999999999	7.427e-10
0.0	-4.82999999999999	7.469e-10
0.0	-4.81999999999999	7.545e-10
0.0	-4.80999999999999	7.599e-10
0.0	-4.79999999999999	7.675e-10
0.0	-4.78999999999999	7.705e-10
0.0	-4.77999999999999	7.765e-10
0.0	-4.76999999999999	7.786e-10
0.0	-4.75999999999999	7.835e-10
0.0	-4.75	7.849e-10
0.0	-4.74	7.864e-10
0.0	-4.73	7.841e-10
0.0	-4.72	7.824e-10
0.0	-4.71	7.793e-10
0.0	-4.7	7.74e-10
0.0	-4.69	7.665e-10
0.0	-4.68	7.6e-10
0.0	-4.67	7.562e-10
0.0	-4.66	7.504e-10
0.0	-4.65	7.531e-10
0.0	-4.64	7.551e-10
0.0	-4.63	7.593e-10
0.0	-4.62	7.554e-10
0.0	-4.61	7.508e-10
0.0	-4.6	7.41e-10
0.0	-4.59	7.294e-10
0.0	-4.58	7.175e-10
0.0	-4.57	7.059e-10
0.0	-4.56	6.971e-10
0.0	-4.55	6.91e-10
0.0	-4.54	6.923e-10
0.0	-4.53	6.968e-10
0.0	-4.52	7.077e-10
0.0	-4.51	7.111e-10
0.0	-4.5	7.129e-10
0.1	-6.48999999999999	9.247e-10
0.1	-6.47999999999999	9.133e-10
0.1	-6.46999999999999	9.012e-10
0.1	-6.45999999999999	8.938e-10
0.1	-6.44999999999999	8.915e-10
0.1	-6.43999999999999	8.961e-10
0.1	-6.42999999999999	8.897e-10
0.1	-6.41999999999999	8.839e-10
0.1	-6.40999999999999	8.826e-10
0.1	-6.39999999999999	8.813e-10
0.1	-6.38999999999999	8.858e-10
0.1	-6.37999999999999	8.882e-10
0.1	-6.36999999999999	8.967e-10
0.1	-6.35999999999999	9.012e-10
0.1	-6.34999999999999	9.088e-10
0.1	-6.33999999999999	9.132e-10
0.1	-6.32999999999999	9.188e-10
0.1	-6.31999999999999	9.208e-10
0.1	-6.30999999999999	9.24e-10
0.1	-6.29999999999999	9.268e-10
0.1	-6.28999999999999	9.269e-10
0.1	-6.27999999999999	9.281e-10
0.1	-6.26999999999999	9.271e-10
0.1	-6.25999999999999	9.281e-10
0.1	-6.25	9.244e-10
0.1	-6.24	9.236e-10
0.1	-6.23	9.196e-10
0.1	-6.22	9.195e-10
0.1	-6.21	9.151e-10
0.1	-6.2	9.116e-10
0.1	-6.19	9.059e-10
0.1	-6.18	8.99e-10
0.1	-6.17	8.904e-10
0.1	-6.16	8.808e-10
0.1	-6.15	8.722e-10
0.1	-6.14	8.603e-10
0.1	-6.13	8.527e-10
0.1	-6.12	8.438e-10
0.1	-6.11	8.342e-10
0.1	-6.1	8.195e-10
0.1	-6.09	8.109e-10
0.1	-6.08	8.024e-10
0.1	-6.07	7.95e-10
0.1	-6.06	7.895e-10
0.1	-6.05	7.953e-10
0.1	-6.04	8.004e-10
0.1	-6.03	8.076e-10
0.1	-6.02	8.125e-10
0.1	-6.01	8.11e-10
0.1	-6.0	8.203e-10
0.1	-5.98999999999999	8.382e-10
0.1	-5.97999999999999	8.392e-10
0.1	-5.96999999999999	8.556e-10
0.1	-5.95999999999999	8.629e-10
0.1	-5.94999999999999	8.664e-10
0.1	-5.93999999999999	8.645e-10
0.1	-5.92999999999999	8.73e-10
0.1	-5.91999999999999	8.735e-10
0.1	-5.90999999999999	8.799e-10
0.1	-5.89999999999999	8.819e-10
0.1	-5.88999999999999	8.847e-10
0.1	-5.87999999999999	8.825e-10
0.1	-5.86999999999999	8.798e-10
0.1	-5.85999999999999	8.773e-10
0.1	-5.84999999999999	8.732e-10
0.1	-5.83999999999999	8.687e-10
0.1	-5.82999999999999	8.61e-10
0.1	-5.81999999999999	8.563e-10
0.1	-5.80999999999999	8.484e-10
0.1	-5.79999999999999	8.435e-10
0.1	-5.78999999999999	8.35e-10
0.1	-5.77999999999999	8.3e-10
0.1	-5.76999999999999	8.211e-10
0.1	-5.75999999999999	8.161e-10
0.1	-5.75	8.097e-10
0.1	-5.74	8.04e-10
0.1	-5.73	7.994e-10
0.1	-5.72	7.969e-10
0.1	-5.71	7.977e-10
0.1	-5.7	7.998e-10
0.1	-5.69	8.049e-10
0.1	-5.68	8.07e-10
0.1	-5.67	8.118e-10
0.1	-5.66	8.12e-10
0.1	-5.65	8.145e-10
0.1	-5.64	8.142e-10
0.1	-5.63	8.183e-10
0.1	-5.62	8.197e-10
0.1	-5.61	8.224e-10
0.1	-5.6	8.235e-10
0.1	-5.59	8.241e-10
0.1	-5.58	8.252e-10
0.1	-5.57	8.245e-10
0.1	-5.56	8.27e-10
0.1	-5.55	8.287e-10
0.1	-5.54	8.336e-10
0.1	-5.53	8.347e-10
0.1	-5.52	8.386e-10
0.1	-5.51	8.385e-10
0.1	-5.5	8.413e-10
0.1	-5.48999999999999	8.479e-10
0.1	-5.47999999999999	8.628e-10
0.1	-5.46999999999999	8.752e-10
0.1	-5.45999999999999	8.907e-10
0.1	-5.44999999999999	9.022e-10
0.1	-5.43999999999999	9.163e-10
0.1	-5.42999999999999	9.246e-10
0.1	-5.41999999999999	9.352e-10
0.1	-5.40999999999999	9.387e-10
0.1	-5.39999999999999	9.432e-10
0.1	-5.38999999999999	9.431e-10
0.1	-5.37999999999999	9.425e-10
0.1	-5.36999999999999	9.422e-10
0.1	-5.35999999999999	9.404e-10
0.1	-5.34999999999999	9.398e-10
0.1	-5.33999999999999	9.382e-10
0.1	-5.32999999999999	9.407e-10
0.1	-5.31999999999999	9.404e-10
0.1	-5.30999999999999	9.437e-10
0.1	-5.29999999999999	9.44e-10
0.1	-5.28999999999999	9.476e-10
0.1	-5.27999999999999	9.473e-10
0.1	-5.26999999999999	9.506e-10
0.1	-5.25999999999999	9.502e-10
0.1	-5.25	9.494e-10
0.1	-5.24	9.461e-10
0.1	-5.23	9.398e-10
0.1	-5.22	9.327e-10
0.1	-5.21	9.192e-10
0.1	-5.2	9.086e-10
0.1	-5.19	8.979e-10
0.1	-5.18	8.969e-10
0.1	-5.17	8.996e-10
0.1	-5.16	9.084e-10
0.1	-5.15	9.145e-10
0.1	-5.14	9.207e-10
0.1	-5.13	9.166e-10
0.1	-5.12	9.074e-10
0.1	-5.11	8.906e-10
0.1	-5.1	8.656e-10
0.1	-5.09	8.38e-10
0.1	-5.08	8.041e-10
0.1	-5.07	7.736e-10
0.1	-5.06	7.432e-10
0.1	-5.05	7.195e-10
0.1	-5.04	6.992e-10
0.1	-5.03	6.828e-10
0.1	-5.02	6.656e-10
0.1	-5.01	6.546e-10
0.1	-5.0	6.551e-10
0.1	-4.98999999999999	6.53e-10
0.1	-4.97999999999999	6.451e-10
0.1	-4.96999999999999	6.419e-10
0.1	-4.95999999999999	6.443e-10
0.1	-4.94999999999999	6.497e-10
0.1	-4.93999999999999	6.633e-10
0.1	-4.92999999999999	6.758e-10
0.1	-4.91999999999999	6.913e-10
0.1	-4.90999999999999	7.041e-10
0.1	-4.89999999999999	7.16e-10
0.1	-4.88999999999999	7.208e-10
0.1	-4.87999999999999	7.256e-10
0.1	-4.86999999999999	7.279e-10
0.1	-4.85999999999999	7.3e-10
0.1	-4.84999999999999	7.328e-10
0.1	-4.83999999999999	7.375e-10
0.1	-4.82999999999999	7.429e-10
0.1	-4.81999999999999	7.489e-10
0.1	-4.80999999999999	7.586e-10
0.1	-4.79999999999999	7.641e-10
0.1	-4.78999999999999	7.698e-10
0.1	-4.77999999999999	7.72e-10
0.1	-4.76999999999999	7.784e-10
0.1	-4.75999999999999	7.803e-10
0.1	-4.75	7.846e-10
0.1	-4.74	7.846e-10
0.1	-4.73	7.84e-10
0.1	-4.72	7.81e-10
0.1	-4.71	7.774e-10
0.1	-4.7	7.724e-10
0.1	-4.69	7.66e-10
0.1	-4.68	7.604e-10
0.1	-4.67	7.534e-10
0.1	-4.66	7.513e-10
0.1	-4.65	7.49e-10
0.1	-4.64	7.526e-10
0.1	-4.63	7.526e-10
0.1	-4.62	7.512e-10
0.1	-4.61	7.437e-10
0.1	-4.6	7.351e-10
0.1	-4.59	7.226e-10
0.1	-4.58	7.115e-10
0.1	-4.57	7.005e-10
0.1	-4.56	6.921e-10
0.1	-4.55	6.885e-10
0.1	-4.54	6.885e-10
0.1	-4.53	6.958e-10
0.1	-4.52	7.026e-10
0.1	-4.51	7.124e-10
0.1	-4.5	7.135e-10
0.2	-6.48999999999999	9.133e-10
0.2	-6.47999999999999	9.01e-10
0.2	-6.46999999999999	8.902e-10
0.2	-6.45999999999999	8.78e-10
0.2	-6.44999999999999	8.706e-10
0.2	-6.43999999999999	8.64e-10
0.2	-6.42999999999999	8.691e-10
0.2	-6.41999999999999	8.747e-10
0.2	-6.40999999999999	8.758e-10
0.2	-6.39999999999999	8.751e-10
0.2	-6.38999999999999	8.786e-10
0.2	-6.37999999999999	8.807e-10
0.2	-6.36999999999999	8.871e-10
0.2	-6.35999999999999	8.914e-10
0.2	-6.34999999999999	8.975e-10
0.2	-6.33999999999999	9.026e-10
0.2	-6.32999999999999	9.064e-10
0.2	-6.31999999999999	9.108e-10
0.2	-6.30999999999999	9.127e-10
0.2	-6.29999999999999	9.163e-10
0.2	-6.28999999999999	9.166e-10
0.2	-6.27999999999999	9.202e-10
0.2	-6.26999999999999	9.172e-10
0.2	-6.25999999999999	9.175e-10
0.2	-6.25	9.144e-10
0.2	-6.24	9.146e-10
0.2	-6.23	9.125e-10
0.2	-6.22	9.105e-10
0.2	-6.21	9.024e-10
0.2	-6.2	8.964e-10
0.2	-6.19	8.927e-10
0.2	-6.18	8.847e-10
0.2	-6.17	8.804e-10
0.2	-6.16	8.711e-10
0.2	-6.15	8.64e-10
0.2	-6.14	8.534e-10
0.2	-6.13	8.446e-10
0.2	-6.12	8.339e-10
0.2	-6.11	8.265e-10
0.2	-6.1	8.14e-10
0.2	-6.09	8.005e-10
0.2	-6.08	7.881e-10
0.2	-6.07	7.819e-10
0.2	-6.06	7.827e-10
0.2	-6.05	7.841e-10
0.2	-6.04	7.912e-10
0.2	-6.03	8.004e-10
0.2	-6.02	8.073e-10
0.2	-6.01	8.01e-10
0.2	-6.0	8.052e-10
0.2	-5.98999999999999	8.378e-10
0.2	-5.97999999999999	8.432e-10
0.2	-5.96999999999999	8.44e-10
0.2	-5.95999999999999	8.528e-10
0.2	-5.94999999999999	8.513e-10
0.2	-5.93999999999999	8.532e-10
0.2	-5.92999999999999	8.577e-10
0.2	-5.91999999999999	8.644e-10
0.2	-5.90999999999999	8.666e-10
0.2	-5.89999999999999	8.724e-10
0.2	-5.88999999999999	8.74e-10
0.2	-5.87999999999999	8.766e-10
0.2	-5.86999999999999	8.75e-10
0.2	-5.85999999999999	8.734e-10
0.2	-5.84999999999999	8.686e-10
0.2	-5.83999999999999	8.626e-10
0.2	-5.82999999999999	8.57e-10
0.2	-5.81999999999999	8.495e-10
0.2	-5.80999999999999	8.433e-10
0.2	-5.79999999999999	8.345e-10
0.2	-5.78999999999999	8.295e-10
0.2	-5.77999999999999	8.206e-10
0.2	-5.76999999999999	8.153e-10
0.2	-5.75999999999999	8.066e-10
0.2	-5.75	8.024e-10
0.2	-5.74	7.959e-10
0.2	-5.73	7.948e-10
0.2	-5.72	7.937e-10
0.2	-5.71	7.929e-10
0.2	-5.7	7.951e-10
0.2	-5.69	7.989e-10
0.2	-5.68	8.032e-10
0.2	-5.67	8.057e-10
0.2	-5.66	8.096e-10
0.2	-5.65	8.102e-10
0.2	-5.64	8.148e-10
0.2	-5.63	8.161e-10
0.2	-5.62	8.214e-10
0.2	-5.61	8.233e-10
0.2	-5.6	8.276e-10
0.2	-5.59	8.292e-10
0.2	-5.58	8.312e-10
0.2	-5.57	8.268e-10
0.2	-5.56	8.197e-10
0.2	-5.55	8.228e-10
0.2	-5.54	8.296e-10
0.2	-5.53	8.313e-10
0.2	-5.52	8.295e-10
0.2	-5.51	8.317e-10
0.2	-5.5	8.304e-10
0.2	-5.48999999999999	8.575e-10
0.2	-5.47999999999999	8.647e-10
0.2	-5.46999999999999	8.702e-10
0.2	-5.45999999999999	8.777e-10
0.2	-5.44999999999999	8.845e-10
0.2	-5.43999999999999	8.913e-10
0.2	-5.42999999999999	9.006e-10
0.2	-5.41999999999999	9.062e-10
0.2	-5.40999999999999	9.113e-10
0.2	-5.39999999999999	9.125e-10
0.2	-5.38999999999999	9.155e-10
0.2	-5.37999999999999	9.153e-10
0.2	-5.36999999999999	9.251e-10
0.2	-5.35999999999999	9.271e-10
0.2	-5.34999999999999	9.27e-10
0.2	-5.33999999999999	9.254e-10
0.2	-5.32999999999999	9.273e-10
0.2	-5.31999999999999	9.289e-10
0.2	-5.30999999999999	9.308e-10
0.2	-5.29999999999999	9.325e-10
0.2	-5.28999999999999	9.341e-10
0.2	-5.27999999999999	9.374e-10
0.2	-5.26999999999999	9.376e-10
0.2	-5.25999999999999	9.405e-10
0.2	-5.25	9.397e-10
0.2	-5.24	9.393e-10
0.2	-5.23	9.308e-10
0.2	-5.22	9.239e-10
0.2	-5.21	9.11e-10
0.2	-5.2	9.002e-10
0.2	-5.19	8.899e-10
0.2	-5.18	8.874e-10
0.2	-5.17	8.914e-10
0.2	-5.16	8.986e-10
0.2	-5.15	9.072e-10
0.2	-5.14	9.083e-10
0.2	-5.13	9.072e-10
0.2	-5.12	8.96e-10
0.2	-5.11	8.824e-10
0.2	-5.1	8.593e-10
0.2	-5.09	8.391e-10
0.2	-5.08	8.014e-10
0.2	-5.07	7.701e-10
0.2	-5.06	7.39e-10
0.2	-5.05	7.15e-10
0.2	-5.04	6.941e-10
0.2	-5.03	6.758e-10
0.2	-5.02	6.642e-10
0.2	-5.01	6.546e-10
0.2	-5.0	6.545e-10
0.2	-4.98999999999999	6.516e-10
0.2	-4.97999999999999	6.447e-10
0.2	-4.96999999999999	6.401e-10
0.2	-4.95999999999999	6.412e-10
0.2	-4.94999999999999	6.476e-10
0.2	-4.93999999999999	6.601e-10
0.2	-4.92999999999999	6.714e-10
0.2	-4.91999999999999	6.836e-10
0.2	-4.90999999999999	6.949e-10
0.2	-4.89999999999999	7.05e-10
0.2	-4.88999999999999	7.117e-10
0.2	-4.87999999999999	7.154e-10
0.2	-4.86999999999999	7.212e-10
0.2	-4.85999999999999	7.236e-10
0.2	-4.84999999999999	7.28e-10
0.2	-4.83999999999999	7.31e-10
0.2	-4.82999999999999	7.385e-10
0.2	-4.81999999999999	7.435e-10
0.2	-4.80999999999999	7.535e-10
0.2	-4.79999999999999	7.57e-10
0.2	-4.78999999999999	7.599e-10
0.2	-4.77999999999999	7.692e-10
0.2	-4.76999999999999	7.748e-10
0.2	-4.75999999999999	7.797e-10
0.2	-4.75	7.801e-10
0.2	-4.74	7.816e-10
0.2	-4.73	7.793e-10
0.2	-4.72	7.766e-10
0.2	-4.71	7.711e-10
0.2	-4.7	7.712e-10
0.2	-4.69	7.644e-10
0.2	-4.68	7.59e-10
0.2	-4.67	7.511e-10
0.2	-4.66	7.471e-10
0.2	-4.65	7.448e-10
0.2	-4.64	7.455e-10
0.2	-4.63	7.48e-10
0.2	-4.62	7.447e-10
0.2	-4.61	7.369e-10
0.2	-4.6	7.277e-10
0.2	-4.59	7.189e-10
0.2	-4.58	7.06e-10
0.2	-4.57	6.956e-10
0.2	-4.56	6.853e-10
0.2	-4.55	6.824e-10
0.2	-4.54	6.837e-10
0.2	-4.53	6.906e-10
0.2	-4.52	6.984e-10
0.2	-4.51	7.045e-10
0.2	-4.5	7.063e-10
0.3	-6.48999999999999	9.047e-10
0.3	-6.47999999999999	8.952e-10
0.3	-6.46999999999999	8.827e-10
0.3	-6.45999999999999	8.757e-10
0.3	-6.44999999999999	8.67e-10
0.3	-6.43999999999999	8.606e-10
0.3	-6.42999999999999	8.563e-10
0.3	-6.41999999999999	8.535e-10
0.3	-6.40999999999999	8.559e-10
0.3	-6.39999999999999	8.6e-10
0.3	-6.38999999999999	8.69e-10
0.3	-6.37999999999999	8.758e-10
0.3	-6.36999999999999	8.875e-10
0.3	-6.35999999999999	8.919e-10
0.3	-6.34999999999999	8.987e-10
0.3	-6.33999999999999	9.012e-10
0.3	-6.32999999999999	9.071e-10
0.3	-6.31999999999999	9.099e-10
0.3	-6.30999999999999	9.129e-10
0.3	-6.29999999999999	9.15e-10
0.3	-6.28999999999999	9.161e-10
0.3	-6.27999999999999	9.181e-10
0.3	-6.26999999999999	9.164e-10
0.3	-6.25999999999999	9.16e-10
0.3	-6.25	9.124e-10
0.3	-6.24	9.119e-10
0.3	-6.23	9.068e-10
0.3	-6.22	9.057e-10
0.3	-6.21	9.002e-10
0.3	-6.2	8.966e-10
0.3	-6.19	8.905e-10
0.3	-6.18	8.835e-10
0.3	-6.17	8.756e-10
0.3	-6.16	8.656e-10
0.3	-6.15	8.573e-10
0.3	-6.14	8.49e-10
0.3	-6.13	8.419e-10
0.3	-6.12	8.312e-10
0.3	-6.11	8.227e-10
0.3	-6.1	8.089e-10
0.3	-6.09	8.005e-10
0.3	-6.08	7.923e-10
0.3	-6.07	7.868e-10
0.3	-6.06	7.841e-10
0.3	-6.05	7.867e-10
0.3	-6.04	7.86e-10
0.3	-6.03	7.83e-10
0.3	-6.02	7.938e-10
0.3	-6.01	8.06e-10
0.3	-6.0	7.967e-10
0.3	-5.98999999999999	8.333e-10
0.3	-5.97999999999999	8.393e-10
0.3	-5.96999999999999	8.454e-10
0.3	-5.95999999999999	8.432e-10
0.3	-5.94999999999999	8.405e-10
0.3	-5.93999999999999	8.437e-10
0.3	-5.92999999999999	8.555e-10
0.3	-5.91999999999999	8.591e-10
0.3	-5.90999999999999	8.619e-10
0.3	-5.89999999999999	8.645e-10
0.3	-5.88999999999999	8.693e-10
0.3	-5.87999999999999	8.697e-10
0.3	-5.86999999999999	8.664e-10
0.3	-5.85999999999999	8.592e-10
0.3	-5.84999999999999	8.572e-10
0.3	-5.83999999999999	8.591e-10
0.3	-5.82999999999999	8.532e-10
0.3	-5.81999999999999	8.474e-10
0.3	-5.80999999999999	8.379e-10
0.3	-5.79999999999999	8.318e-10
0.3	-5.78999999999999	8.221e-10
0.3	-5.77999999999999	8.157e-10
0.3	-5.76999999999999	8.06e-10
0.3	-5.75999999999999	8.009e-10
0.3	-5.75	7.954e-10
0.3	-5.74	7.936e-10
0.3	-5.73	7.883e-10
0.3	-5.72	7.849e-10
0.3	-5.71	7.863e-10
0.3	-5.7	7.879e-10
0.3	-5.69	7.932e-10
0.3	-5.68	7.958e-10
0.3	-5.67	8.008e-10
0.3	-5.66	8.016e-10
0.3	-5.65	8.048e-10
0.3	-5.64	8.031e-10
0.3	-5.63	8.049e-10
0.3	-5.62	8.064e-10
0.3	-5.61	8.087e-10
0.3	-5.6	8.109e-10
0.3	-5.59	8.121e-10
0.3	-5.58	8.134e-10
0.3	-5.57	8.129e-10
0.3	-5.56	8.156e-10
0.3	-5.55	8.167e-10
0.3	-5.54	8.212e-10
0.3	-5.53	8.208e-10
0.3	-5.52	8.241e-10
0.3	-5.51	8.238e-10
0.3	-5.5	8.245e-10
0.3	-5.48999999999999	8.295e-10
0.3	-5.47999999999999	8.428e-10
0.3	-5.46999999999999	8.55e-10
0.3	-5.45999999999999	8.681e-10
0.3	-5.44999999999999	8.82e-10
0.3	-5.43999999999999	8.942e-10
0.3	-5.42999999999999	9.056e-10
0.3	-5.41999999999999	9.125e-10
0.3	-5.40999999999999	9.198e-10
0.3	-5.39999999999999	9.206e-10
0.3	-5.38999999999999	9.234e-10
0.3	-5.37999999999999	9.198e-10
0.3	-5.36999999999999	9.182e-10
0.3	-5.35999999999999	9.149e-10
0.3	-5.34999999999999	9.142e-10
0.3	-5.33999999999999	9.138e-10
0.3	-5.32999999999999	9.154e-10
0.3	-5.31999999999999	9.171e-10
0.3	-5.30999999999999	9.193e-10
0.3	-5.29999999999999	9.229e-10
0.3	-5.28999999999999	9.25e-10
0.3	-5.27999999999999	9.291e-10
0.3	-5.26999999999999	9.285e-10
0.3	-5.25999999999999	9.311e-10
0.3	-5.25	9.291e-10
0.3	-5.24	9.278e-10
0.3	-5.23	9.202e-10
0.3	-5.22	9.114e-10
0.3	-5.21	8.987e-10
0.3	-5.2	8.876e-10
0.3	-5.19	8.793e-10
0.3	-5.18	8.752e-10
0.3	-5.17	8.782e-10
0.3	-5.16	8.837e-10
0.3	-5.15	8.916e-10
0.3	-5.14	8.932e-10
0.3	-5.13	8.928e-10
0.3	-5.12	8.816e-10
0.3	-5.11	8.673e-10
0.3	-5.1	8.432e-10
0.3	-5.09	8.21e-10
0.3	-5.08	7.92e-10
0.3	-5.07	7.664e-10
0.3	-5.06	7.414e-10
0.3	-5.05	7.158e-10
0.3	-5.04	6.968e-10
0.3	-5.03	6.781e-10
0.3	-5.02	6.644e-10
0.3	-5.01	6.543e-10
0.3	-5.0	6.557e-10
0.3	-4.98999999999999	6.54e-10
0.3	-4.97999999999999	6.449e-10
0.3	-4.96999999999999	6.428e-10
0.3	-4.95999999999999	6.409e-10
0.3	-4.94999999999999	6.476e-10
0.3	-4.93999999999999	6.573e-10
0.3	-4.92999999999999	6.682e-10
0.3	-4.91999999999999	6.802e-10
0.3	-4.90999999999999	6.913e-10
0.3	-4.89999999999999	6.99e-10
0.3	-4.88999999999999	7.044e-10
0.3	-4.87999999999999	7.095e-10
0.3	-4.86999999999999	7.12e-10
0.3	-4.85999999999999	7.165e-10
0.3	-4.84999999999999	7.187e-10
0.3	-4.83999999999999	7.252e-10
0.3	-4.82999999999999	7.297e-10
0.3	-4.81999999999999	7.389e-10
0.3	-4.80999999999999	7.452e-10
0.3	-4.79999999999999	7.527e-10
0.3	-4.78999999999999	7.557e-10
0.3	-4.77999999999999	7.607e-10
0.3	-4.76999999999999	7.677e-10
0.3	-4.75999999999999	7.711e-10
0.3	-4.75	7.745e-10
0.3	-4.74	7.756e-10
0.3	-4.73	7.762e-10
0.3	-4.72	7.73e-10
0.3	-4.71	7.695e-10
0.3	-4.7	7.666e-10
0.3	-4.69	7.599e-10
0.3	-4.68	7.529e-10
0.3	-4.67	7.455e-10
0.3	-4.66	7.433e-10
0.3	-4.65	7.407e-10
0.3	-4.64	7.426e-10
0.3	-4.63	7.422e-10
0.3	-4.62	7.405e-10
0.3	-4.61	7.334e-10
0.3	-4.6	7.263e-10
0.3	-4.59	7.099e-10
0.3	-4.58	6.983e-10
0.3	-4.57	6.878e-10
0.3	-4.56	6.795e-10
0.3	-4.55	6.788e-10
0.3	-4.54	6.797e-10
0.3	-4.53	6.875e-10
0.3	-4.52	6.974e-10
0.3	-4.51	7.072e-10
0.3	-4.5	7.069e-10
0.4	-6.48999999999999	8.902e-10
0.4	-6.47999999999999	8.788e-10
0.4	-6.46999999999999	8.718e-10
0.4	-6.45999999999999	8.61e-10
0.4	-6.44999999999999	8.544e-10
0.4	-6.43999999999999	8.46e-10
0.4	-6.42999999999999	8.435e-10
0.4	-6.41999999999999	8.432e-10
0.4	-6.40999999999999	8.543e-10
0.4	-6.39999999999999	8.631e-10
0.4	-6.38999999999999	8.676e-10
0.4	-6.37999999999999	8.73e-10
0.4	-6.36999999999999	8.789e-10
0.4	-6.35999999999999	8.858e-10
0.4	-6.34999999999999	8.895e-10
0.4	-6.33999999999999	8.951e-10
0.4	-6.32999999999999	8.974e-10
0.4	-6.31999999999999	9.032e-10
0.4	-6.30999999999999	9.047e-10
0.4	-6.29999999999999	9.1e-10
0.4	-6.28999999999999	9.089e-10
0.4	-6.27999999999999	9.098e-10
0.4	-6.26999999999999	9.072e-10
0.4	-6.25999999999999	9.061e-10
0.4	-6.25	9.048e-10
0.4	-6.24	9.035e-10
0.4	-6.23	9.003e-10
0.4	-6.22	8.958e-10
0.4	-6.21	8.934e-10
0.4	-6.2	8.873e-10
0.4	-6.19	8.837e-10
0.4	-6.18	8.759e-10
0.4	-6.17	8.705e-10
0.4	-6.16	8.601e-10
0.4	-6.15	8.518e-10
0.4	-6.14	8.429e-10
0.4	-6.13	8.354e-10
0.4	-6.12	8.256e-10
0.4	-6.11	8.169e-10
0.4	-6.1	8.09e-10
0.4	-6.09	7.991e-10
0.4	-6.08	7.923e-10
0.4	-6.07	7.852e-10
0.4	-6.06	7.827e-10
0.4	-6.05	7.836e-10
0.4	-6.04	7.83e-10
0.4	-6.03	7.766e-10
0.4	-6.02	7.931e-10
0.4	-6.01	8.09e-10
0.4	-6.0	8.112e-10
0.4	-5.98999999999999	8.278e-10
0.4	-5.97999999999999	8.324e-10
0.4	-5.96999999999999	8.363e-10
0.4	-5.95999999999999	8.411e-10
0.4	-5.94999999999999	8.429e-10
0.4	-5.93999999999999	8.417e-10
0.4	-5.92999999999999	8.45e-10
0.4	-5.91999999999999	8.436e-10
0.4	-5.90999999999999	8.536e-10
0.4	-5.89999999999999	8.579e-10
0.4	-5.88999999999999	8.64e-10
0.4	-5.87999999999999	8.648e-10
0.4	-5.86999999999999	8.666e-10
0.4	-5.85999999999999	8.642e-10
0.4	-5.84999999999999	8.619e-10
0.4	-5.83999999999999	8.583e-10
0.4	-5.82999999999999	8.5e-10
0.4	-5.81999999999999	8.433e-10
0.4	-5.80999999999999	8.338e-10
0.4	-5.79999999999999	8.271e-10
0.4	-5.78999999999999	8.167e-10
0.4	-5.77999999999999	8.101e-10
0.4	-5.76999999999999	8.002e-10
0.4	-5.75999999999999	7.946e-10
0.4	-5.75	7.866e-10
0.4	-5.74	7.827e-10
0.4	-5.73	7.802e-10
0.4	-5.72	7.793e-10
0.4	-5.71	7.805e-10
0.4	-5.7	7.826e-10
0.4	-5.69	7.875e-10
0.4	-5.68	7.905e-10
0.4	-5.67	7.948e-10
0.4	-5.66	7.95e-10
0.4	-5.65	7.972e-10
0.4	-5.64	7.961e-10
0.4	-5.63	7.989e-10
0.4	-5.62	7.99e-10
0.4	-5.61	8.021e-10
0.4	-5.6	8.02e-10
0.4	-5.59	8.021e-10
0.4	-5.58	8.027e-10
0.4	-5.57	8.036e-10
0.4	-5.56	8.054e-10
0.4	-5.55	8.071e-10
0.4	-5.54	8.133e-10
0.4	-5.53	8.158e-10
0.4	-5.52	8.189e-10
0.4	-5.51	8.18e-10
0.4	-5.5	8.202e-10
0.4	-5.48999999999999	8.241e-10
0.4	-5.47999999999999	8.366e-10
0.4	-5.46999999999999	8.495e-10
0.4	-5.45999999999999	8.633e-10
0.4	-5.44999999999999	8.744e-10
0.4	-5.43999999999999	8.881e-10
0.4	-5.42999999999999	8.963e-10
0.4	-5.41999999999999	9.058e-10
0.4	-5.40999999999999	9.091e-10
0.4	-5.39999999999999	9.13e-10
0.4	-5.38999999999999	9.113e-10
0.4	-5.37999999999999	9.108e-10
0.4	-5.36999999999999	9.077e-10
0.4	-5.35999999999999	9.057e-10
0.4	-5.34999999999999	9.041e-10
0.4	-5.33999999999999	9.028e-10
0.4	-5.32999999999999	9.051e-10
0.4	-5.31999999999999	9.069e-10
0.4	-5.30999999999999	9.121e-10
0.4	-5.29999999999999	9.142e-10
0.4	-5.28999999999999	9.178e-10
0.4	-5.27999999999999	9.163e-10
0.4	-5.26999999999999	9.2e-10
0.4	-5.25999999999999	9.179e-10
0.4	-5.25	9.208e-10
0.4	-5.24	9.152e-10
0.4	-5.23	9.1e-10
0.4	-5.22	8.996e-10
0.4	-5.21	8.895e-10
0.4	-5.2	8.782e-10
0.4	-5.19	8.69e-10
0.4	-5.18	8.683e-10
0.4	-5.17	8.704e-10
0.4	-5.16	8.771e-10
0.4	-5.15	8.806e-10
0.4	-5.14	8.862e-10
0.4	-5.13	8.823e-10
0.4	-5.12	8.756e-10
0.4	-5.11	8.59e-10
0.4	-5.1	8.405e-10
0.4	-5.09	8.159e-10
0.4	-5.08	7.904e-10
0.4	-5.07	7.641e-10
0.4	-5.06	7.403e-10
0.4	-5.05	7.221e-10
0.4	-5.04	7.037e-10
0.4	-5.03	6.864e-10
0.4	-5.02	6.714e-10
0.4	-5.01	6.653e-10
0.4	-5.0	6.644e-10
0.4	-4.98999999999999	6.647e-10
0.4	-4.97999999999999	6.532e-10
0.4	-4.96999999999999	6.439e-10
0.4	-4.95999999999999	6.39e-10
0.4	-4.94999999999999	6.401e-10
0.4	-4.93999999999999	6.448e-10
0.4	-4.92999999999999	6.517e-10
0.4	-4.91999999999999	6.546e-10
0.4	-4.90999999999999	6.611e-10
0.4	-4.89999999999999	6.666e-10
0.4	-4.88999999999999	6.727e-10
0.4	-4.87999999999999	6.746e-10
0.4	-4.86999999999999	6.804e-10
0.4	-4.85999999999999	6.858e-10
0.4	-4.84999999999999	6.943e-10
0.4	-4.83999999999999	7.051e-10
0.4	-4.82999999999999	7.189e-10
0.4	-4.81999999999999	7.331e-10
0.4	-4.80999999999999	7.452e-10
0.4	-4.79999999999999	7.57e-10
0.4	-4.78999999999999	7.638e-10
0.4	-4.77999999999999	7.718e-10
0.4	-4.76999999999999	7.751e-10
0.4	-4.75999999999999	7.795e-10
0.4	-4.75	7.806e-10
0.4	-4.74	7.861e-10
0.4	-4.73	7.88e-10
0.4	-4.72	7.912e-10
0.4	-4.71	7.917e-10
0.4	-4.7	7.913e-10
0.4	-4.69	7.89e-10
0.4	-4.68	7.812e-10
0.4	-4.67	7.734e-10
0.4	-4.66	7.614e-10
0.4	-4.65	7.521e-10
0.4	-4.64	7.412e-10
0.4	-4.63	7.368e-10
0.4	-4.62	7.308e-10
0.4	-4.61	7.318e-10
0.4	-4.6	7.31e-10
0.4	-4.59	7.3e-10
0.4	-4.58	7.268e-10
0.4	-4.57	7.214e-10
0.4	-4.56	7.146e-10
0.4	-4.55	7.041e-10
0.4	-4.54	6.962e-10
0.4	-4.53	6.863e-10
0.4	-4.52	6.809e-10
0.4	-4.51	6.773e-10
0.4	-4.5	6.792e-10
0.5	-6.48999999999999	8.814e-10
0.5	-6.47999999999999	8.714e-10
0.5	-6.46999999999999	8.651e-10
0.5	-6.45999999999999	8.558e-10
0.5	-6.44999999999999	8.515e-10
0.5	-6.43999999999999	8.438e-10
0.5	-6.42999999999999	8.421e-10
0.5	-6.41999999999999	8.405e-10
0.5	-6.40999999999999	8.482e-10
0.5	-6.39999999999999	8.602e-10
0.5	-6.38999999999999	8.634e-10
0.5	-6.37999999999999	8.684e-10
0.5	-6.36999999999999	8.782e-10
0.5	-6.35999999999999	8.872e-10
0.5	-6.34999999999999	8.949e-10
0.5	-6.33999999999999	9.049e-10
0.5	-6.32999999999999	9.097e-10
0.5	-6.31999999999999	9.168e-10
0.5	-6.30999999999999	9.179e-10
0.5	-6.29999999999999	9.139e-10
0.5	-6.28999999999999	9.054e-10
0.5	-6.27999999999999	9.079e-10
0.5	-6.26999999999999	9.051e-10
0.5	-6.25999999999999	9.037e-10
0.5	-6.25	9.013e-10
0.5	-6.24	8.995e-10
0.5	-6.23	8.963e-10
0.5	-6.22	8.938e-10
0.5	-6.21	8.914e-10
0.5	-6.2	8.867e-10
0.5	-6.19	8.815e-10
0.5	-6.18	8.752e-10
0.5	-6.17	8.689e-10
0.5	-6.16	8.59e-10
0.5	-6.15	8.501e-10
0.5	-6.14	8.396e-10
0.5	-6.13	8.32e-10
0.5	-6.12	8.227e-10
0.5	-6.11	8.162e-10
0.5	-6.1	8.076e-10
0.5	-6.09	7.998e-10
0.5	-6.08	7.908e-10
0.5	-6.07	7.844e-10
0.5	-6.06	7.865e-10
0.5	-6.05	7.845e-10
0.5	-6.04	7.903e-10
0.5	-6.03	7.948e-10
0.5	-6.02	8.005e-10
0.5	-6.01	7.918e-10
0.5	-6.0	7.858e-10
0.5	-5.98999999999999	8.166e-10
0.5	-5.97999999999999	8.115e-10
0.5	-5.96999999999999	8.041e-10
0.5	-5.95999999999999	8.088e-10
0.5	-5.94999999999999	8.136e-10
0.5	-5.93999999999999	8.278e-10
0.5	-5.92999999999999	8.252e-10
0.5	-5.91999999999999	8.23e-10
0.5	-5.90999999999999	8.273e-10
0.5	-5.89999999999999	8.357e-10
0.5	-5.88999999999999	8.411e-10
0.5	-5.87999999999999	8.476e-10
0.5	-5.86999999999999	8.515e-10
0.5	-5.85999999999999	8.536e-10
0.5	-5.84999999999999	8.542e-10
0.5	-5.83999999999999	8.505e-10
0.5	-5.82999999999999	8.473e-10
0.5	-5.81999999999999	8.399e-10
0.5	-5.80999999999999	8.35e-10
0.5	-5.79999999999999	8.257e-10
0.5	-5.78999999999999	8.192e-10
0.5	-5.77999999999999	8.089e-10
0.5	-5.76999999999999	8.016e-10
0.5	-5.75999999999999	7.921e-10
0.5	-5.75	7.849e-10
0.5	-5.74	7.785e-10
0.5	-5.73	7.736e-10
0.5	-5.72	7.712e-10
0.5	-5.71	7.7e-10
0.5	-5.7	7.726e-10
0.5	-5.69	7.731e-10
0.5	-5.68	7.764e-10
0.5	-5.67	7.751e-10
0.5	-5.66	7.779e-10
0.5	-5.65	7.775e-10
0.5	-5.64	7.8e-10
0.5	-5.63	7.803e-10
0.5	-5.62	7.853e-10
0.5	-5.61	7.91e-10
0.5	-5.6	7.948e-10
0.5	-5.59	7.987e-10
0.5	-5.58	8.005e-10
0.5	-5.57	8.037e-10
0.5	-5.56	8.035e-10
0.5	-5.55	8.087e-10
0.5	-5.54	8.115e-10
0.5	-5.53	8.183e-10
0.5	-5.52	8.224e-10
0.5	-5.51	8.276e-10
0.5	-5.5	8.274e-10
0.5	-5.48999999999999	8.479e-10
0.5	-5.47999999999999	8.492e-10
0.5	-5.46999999999999	8.492e-10
0.5	-5.45999999999999	8.56e-10
0.5	-5.44999999999999	8.693e-10
0.5	-5.43999999999999	8.783e-10
0.5	-5.42999999999999	8.897e-10
0.5	-5.41999999999999	8.958e-10
0.5	-5.40999999999999	9.019e-10
0.5	-5.39999999999999	9.027e-10
0.5	-5.38999999999999	9.037e-10
0.5	-5.37999999999999	9.018e-10
0.5	-5.36999999999999	8.999e-10
0.5	-5.35999999999999	8.985e-10
0.5	-5.34999999999999	8.955e-10
0.5	-5.33999999999999	8.941e-10
0.5	-5.32999999999999	8.979e-10
0.5	-5.31999999999999	9.026e-10
0.5	-5.30999999999999	9.045e-10
0.5	-5.29999999999999	9.091e-10
0.5	-5.28999999999999	9.104e-10
0.5	-5.27999999999999	9.138e-10
0.5	-5.26999999999999	9.138e-10
0.5	-5.25999999999999	9.143e-10
0.5	-5.25	9.102e-10
0.5	-5.24	9.062e-10
0.5	-5.23	8.992e-10
0.5	-5.22	8.897e-10
0.5	-5.21	8.803e-10
0.5	-5.2	8.687e-10
0.5	-5.19	8.638e-10
0.5	-5.18	8.616e-10
0.5	-5.17	8.678e-10
0.5	-5.16	8.73e-10
0.5	-5.15	8.812e-10
0.5	-5.14	8.852e-10
0.5	-5.13	8.849e-10
0.5	-5.12	8.763e-10
0.5	-5.11	8.642e-10
0.5	-5.1	8.465e-10
0.5	-5.09	8.26e-10
0.5	-5.08	8.043e-10
0.5	-5.07	7.747e-10
0.5	-5.06	7.51e-10
0.5	-5.05	7.291e-10
0.5	-5.04	7.151e-10
0.5	-5.03	7.008e-10
0.5	-5.02	6.891e-10
0.5	-5.01	6.779e-10
0.5	-5.0	6.778e-10
0.5	-4.98999999999999	6.714e-10
0.5	-4.97999999999999	6.633e-10
0.5	-4.96999999999999	6.568e-10
0.5	-4.95999999999999	6.505e-10
0.5	-4.94999999999999	6.497e-10
0.5	-4.93999999999999	6.546e-10
0.5	-4.92999999999999	6.552e-10
0.5	-4.91999999999999	6.583e-10
0.5	-4.90999999999999	6.602e-10
0.5	-4.89999999999999	6.667e-10
0.5	-4.88999999999999	6.675e-10
0.5	-4.87999999999999	6.702e-10
0.5	-4.86999999999999	6.727e-10
0.5	-4.85999999999999	6.796e-10
0.5	-4.84999999999999	6.867e-10
0.5	-4.83999999999999	6.973e-10
0.5	-4.82999999999999	7.094e-10
0.5	-4.81999999999999	7.226e-10
0.5	-4.80999999999999	7.358e-10
0.5	-4.79999999999999	7.435e-10
0.5	-4.78999999999999	7.537e-10
0.5	-4.77999999999999	7.607e-10
0.5	-4.76999999999999	7.669e-10
0.5	-4.75999999999999	7.691e-10
0.5	-4.75	7.773e-10
0.5	-4.74	7.799e-10
0.5	-4.73	7.85e-10
0.5	-4.72	7.875e-10
0.5	-4.71	7.895e-10
0.5	-4.7	7.875e-10
0.5	-4.69	7.849e-10
0.5	-4.68	7.77e-10
0.5	-4.67	7.677e-10
0.5	-4.66	7.596e-10
0.5	-4.65	7.462e-10
0.5	-4.64	7.369e-10
0.5	-4.63	7.277e-10
0.5	-4.62	7.237e-10
0.5	-4.61	7.192e-10
0.5	-4.6	7.181e-10
0.5	-4.59	7.124e-10
0.5	-4.58	7.079e-10
0.5	-4.57	7.057e-10
0.5	-4.56	6.99e-10
0.5	-4.55	6.914e-10
0.5	-4.54	6.87e-10
0.5	-4.53	6.8e-10
0.5	-4.52	6.798e-10
0.5	-4.51	6.784e-10
0.5	-4.5	6.784e-10
0.6	-6.48999999999999	8.73e-10
0.6	-6.47999999999999	8.647e-10
0.6	-6.46999999999999	8.561e-10
0.6	-6.45999999999999	8.498e-10
0.6	-6.44999999999999	8.41e-10
0.6	-6.43999999999999	8.368e-10
0.6	-6.42999999999999	8.335e-10
0.6	-6.41999999999999	8.372e-10
0.6	-6.40999999999999	8.44e-10
0.6	-6.39999999999999	8.602e-10
0.6	-6.38999999999999	8.618e-10
0.6	-6.37999999999999	8.678e-10
0.6	-6.36999999999999	8.718e-10
0.6	-6.35999999999999	8.79e-10
0.6	-6.34999999999999	8.815e-10
0.6	-6.33999999999999	8.861e-10
0.6	-6.32999999999999	8.908e-10
0.6	-6.31999999999999	8.942e-10
0.6	-6.30999999999999	8.977e-10
0.6	-6.29999999999999	8.985e-10
0.6	-6.28999999999999	9.002e-10
0.6	-6.27999999999999	8.995e-10
0.6	-6.26999999999999	9.009e-10
0.6	-6.25999999999999	8.966e-10
0.6	-6.25	8.974e-10
0.6	-6.24	8.927e-10
0.6	-6.23	8.914e-10
0.6	-6.22	8.878e-10
0.6	-6.21	8.851e-10
0.6	-6.2	8.817e-10
0.6	-6.19	8.762e-10
0.6	-6.18	8.7e-10
0.6	-6.17	8.596e-10
0.6	-6.16	8.533e-10
0.6	-6.15	8.44e-10
0.6	-6.14	8.369e-10
0.6	-6.13	8.277e-10
0.6	-6.12	8.232e-10
0.6	-6.11	8.139e-10
0.6	-6.1	8.064e-10
0.6	-6.09	7.99e-10
0.6	-6.08	7.933e-10
0.6	-6.07	7.88e-10
0.6	-6.06	7.838e-10
0.6	-6.05	7.823e-10
0.6	-6.04	7.88e-10
0.6	-6.03	7.932e-10
0.6	-6.02	7.896e-10
0.6	-6.01	7.96e-10
0.6	-6.0	8.041e-10
0.6	-5.98999999999999	8.08e-10
0.6	-5.97999999999999	8.053e-10
0.6	-5.96999999999999	7.98e-10
0.6	-5.95999999999999	8.015e-10
0.6	-5.94999999999999	8.039e-10
0.6	-5.93999999999999	8.139e-10
0.6	-5.92999999999999	8.12e-10
0.6	-5.91999999999999	8.175e-10
0.6	-5.90999999999999	8.225e-10
0.6	-5.89999999999999	8.315e-10
0.6	-5.88999999999999	8.382e-10
0.6	-5.87999999999999	8.459e-10
0.6	-5.86999999999999	8.5e-10
0.6	-5.85999999999999	8.561e-10
0.6	-5.84999999999999	8.562e-10
0.6	-5.83999999999999	8.495e-10
0.6	-5.82999999999999	8.457e-10
0.6	-5.81999999999999	8.381e-10
0.6	-5.80999999999999	8.322e-10
0.6	-5.79999999999999	8.217e-10
0.6	-5.78999999999999	8.144e-10
0.6	-5.77999999999999	8.018e-10
0.6	-5.76999999999999	7.922e-10
0.6	-5.75999999999999	7.864e-10
0.6	-5.75	7.794e-10
0.6	-5.74	7.725e-10
0.6	-5.73	7.686e-10
0.6	-5.72	7.663e-10
0.6	-5.71	7.658e-10
0.6	-5.7	7.681e-10
0.6	-5.69	7.686e-10
0.6	-5.68	7.709e-10
0.6	-5.67	7.707e-10
0.6	-5.66	7.738e-10
0.6	-5.65	7.755e-10
0.6	-5.64	7.803e-10
0.6	-5.63	7.797e-10
0.6	-5.62	7.855e-10
0.6	-5.61	7.942e-10
0.6	-5.6	8.065e-10
0.6	-5.59	8.097e-10
0.6	-5.58	8.112e-10
0.6	-5.57	8.125e-10
0.6	-5.56	8.118e-10
0.6	-5.55	8.134e-10
0.6	-5.54	8.115e-10
0.6	-5.53	8.15e-10
0.6	-5.52	8.166e-10
0.6	-5.51	8.205e-10
0.6	-5.5	8.205e-10
0.6	-5.48999999999999	8.112e-10
0.6	-5.47999999999999	8.219e-10
0.6	-5.46999999999999	8.348e-10
0.6	-5.45999999999999	8.462e-10
0.6	-5.44999999999999	8.577e-10
0.6	-5.43999999999999	8.689e-10
0.6	-5.42999999999999	8.778e-10
0.6	-5.41999999999999	8.862e-10
0.6	-5.40999999999999	8.906e-10
0.6	-5.39999999999999	8.947e-10
0.6	-5.38999999999999	8.936e-10
0.6	-5.37999999999999	8.946e-10
0.6	-5.36999999999999	8.915e-10
0.6	-5.35999999999999	8.904e-10
0.6	-5.34999999999999	8.872e-10
0.6	-5.33999999999999	8.884e-10
0.6	-5.32999999999999	8.883e-10
0.6	-5.31999999999999	8.916e-10
0.6	-5.30999999999999	8.949e-10
0.6	-5.29999999999999	8.999e-10
0.6	-5.28999999999999	9.037e-10
0.6	-5.27999999999999	9.059e-10
0.6	-5.26999999999999	9.082e-10
0.6	-5.25999999999999	9.059e-10
0.6	-5.25	9.047e-10
0.6	-5.24	8.987e-10
0.6	-5.23	8.93e-10
0.6	-5.22	8.821e-10
0.6	-5.21	8.736e-10
0.6	-5.2	8.646e-10
0.6	-5.19	8.598e-10
0.6	-5.18	8.591e-10
0.6	-5.17	8.629e-10
0.6	-5.16	8.687e-10
0.6	-5.15	8.735e-10
0.6	-5.14	8.779e-10
0.6	-5.13	8.747e-10
0.6	-5.12	8.694e-10
0.6	-5.11	8.563e-10
0.6	-5.1	8.43e-10
0.6	-5.09	8.22e-10
0.6	-5.08	8.028e-10
0.6	-5.07	7.777e-10
0.6	-5.06	7.574e-10
0.6	-5.05	7.394e-10
0.6	-5.04	7.226e-10
0.6	-5.03	7.084e-10
0.6	-5.02	6.968e-10
0.6	-5.01	6.895e-10
0.6	-5.0	6.893e-10
0.6	-4.98999999999999	6.851e-10
0.6	-4.97999999999999	6.765e-10
0.6	-4.96999999999999	6.709e-10
0.6	-4.95999999999999	6.664e-10
0.6	-4.94999999999999	6.634e-10
0.6	-4.93999999999999	6.612e-10
0.6	-4.92999999999999	6.622e-10
0.6	-4.91999999999999	6.637e-10
0.6	-4.90999999999999	6.668e-10
0.6	-4.89999999999999	6.694e-10
0.6	-4.88999999999999	6.697e-10
0.6	-4.87999999999999	6.663e-10
0.6	-4.86999999999999	6.676e-10
0.6	-4.85999999999999	6.724e-10
0.6	-4.84999999999999	6.8e-10
0.6	-4.83999999999999	6.885e-10
0.6	-4.82999999999999	6.985e-10
0.6	-4.81999999999999	7.113e-10
0.6	-4.80999999999999	7.225e-10
0.6	-4.79999999999999	7.348e-10
0.6	-4.78999999999999	7.422e-10
0.6	-4.77999999999999	7.512e-10
0.6	-4.76999999999999	7.562e-10
0.6	-4.75999999999999	7.629e-10
0.6	-4.75	7.674e-10
0.6	-4.74	7.749e-10
0.6	-4.73	7.794e-10
0.6	-4.72	7.846e-10
0.6	-4.71	7.868e-10
0.6	-4.7	7.867e-10
0.6	-4.69	7.839e-10
0.6	-4.68	7.766e-10
0.6	-4.67	7.683e-10
0.6	-4.66	7.551e-10
0.6	-4.65	7.436e-10
0.6	-4.64	7.307e-10
0.6	-4.63	7.238e-10
0.6	-4.62	7.176e-10
0.6	-4.61	7.14e-10
0.6	-4.6	7.096e-10
0.6	-4.59	7.053e-10
0.6	-4.58	7.005e-10
0.6	-4.57	6.942e-10
0.6	-4.56	6.893e-10
0.6	-4.55	6.825e-10
0.6	-4.54	6.792e-10
0.6	-4.53	6.751e-10
0.6	-4.52	6.741e-10
0.6	-4.51	6.721e-10
0.6	-4.5	6.748e-10
0.7	-6.48999999999999	8.635e-10
0.7	-6.47999999999999	8.568e-10
0.7	-6.46999999999999	8.479e-10
0.7	-6.45999999999999	8.419e-10
0.7	-6.44999999999999	8.35e-10
0.7	-6.43999999999999	8.361e-10
0.7	-6.42999999999999	8.458e-10
0.7	-6.41999999999999	8.531e-10
0.7	-6.40999999999999	8.544e-10
0.7	-6.39999999999999	8.586e-10
0.7	-6.38999999999999	8.637e-10
0.7	-6.37999999999999	8.689e-10
0.7	-6.36999999999999	8.725e-10
0.7	-6.35999999999999	8.765e-10
0.7	-6.34999999999999	8.834e-10
0.7	-6.33999999999999	8.867e-10
0.7	-6.32999999999999	8.919e-10
0.7	-6.31999999999999	8.926e-10
0.7	-6.30999999999999	8.969e-10
0.7	-6.29999999999999	8.959e-10
0.7	-6.28999999999999	8.981e-10
0.7	-6.27999999999999	8.968e-10
0.7	-6.26999999999999	8.97e-10
0.7	-6.25999999999999	8.941e-10
0.7	-6.25	8.918e-10
0.7	-6.24	8.897e-10
0.7	-6.23	8.856e-10
0.7	-6.22	8.854e-10
0.7	-6.21	8.808e-10
0.7	-6.2	8.783e-10
0.7	-6.19	8.712e-10
0.7	-6.18	8.666e-10
0.7	-6.17	8.569e-10
0.7	-6.16	8.509e-10
0.7	-6.15	8.416e-10
0.7	-6.14	8.353e-10
0.7	-6.13	8.27e-10
0.7	-6.12	8.203e-10
0.7	-6.11	8.136e-10
0.7	-6.1	8.057e-10
0.7	-6.09	7.994e-10
0.7	-6.08	7.926e-10
0.7	-6.07	7.88e-10
0.7	-6.06	7.781e-10
0.7	-6.05	7.698e-10
0.7	-6.04	7.665e-10
0.7	-6.03	7.786e-10
0.7	-6.02	7.983e-10
0.7	-6.01	7.997e-10
0.7	-6.0	7.848e-10
0.7	-5.98999999999999	8.101e-10
0.7	-5.97999999999999	8.142e-10
0.7	-5.96999999999999	8.14e-10
0.7	-5.95999999999999	8.012e-10
0.7	-5.94999999999999	7.983e-10
0.7	-5.93999999999999	8.007e-10
0.7	-5.92999999999999	8.089e-10
0.7	-5.91999999999999	8.188e-10
0.7	-5.90999999999999	8.23e-10
0.7	-5.89999999999999	8.257e-10
0.7	-5.88999999999999	8.356e-10
0.7	-5.87999999999999	8.425e-10
0.7	-5.86999999999999	8.49e-10
0.7	-5.85999999999999	8.512e-10
0.7	-5.84999999999999	8.509e-10
0.7	-5.83999999999999	8.486e-10
0.7	-5.82999999999999	8.418e-10
0.7	-5.81999999999999	8.361e-10
0.7	-5.80999999999999	8.26e-10
0.7	-5.79999999999999	8.195e-10
0.7	-5.78999999999999	8.087e-10
0.7	-5.77999999999999	8.011e-10
0.7	-5.76999999999999	7.902e-10
0.7	-5.75999999999999	7.828e-10
0.7	-5.75	7.739e-10
0.7	-5.74	7.691e-10
0.7	-5.73	7.643e-10
0.7	-5.72	7.626e-10
0.7	-5.71	7.633e-10
0.7	-5.7	7.641e-10
0.7	-5.69	7.662e-10
0.7	-5.68	7.646e-10
0.7	-5.67	7.678e-10
0.7	-5.66	7.679e-10
0.7	-5.65	7.712e-10
0.7	-5.64	7.715e-10
0.7	-5.63	7.766e-10
0.7	-5.62	7.802e-10
0.7	-5.61	7.858e-10
0.7	-5.6	7.906e-10
0.7	-5.59	7.948e-10
0.7	-5.58	7.977e-10
0.7	-5.57	7.991e-10
0.7	-5.56	8.024e-10
0.7	-5.55	8.036e-10
0.7	-5.54	8.087e-10
0.7	-5.53	8.119e-10
0.7	-5.52	8.179e-10
0.7	-5.51	8.175e-10
0.7	-5.5	8.194e-10
0.7	-5.48999999999999	8.265e-10
0.7	-5.47999999999999	8.331e-10
0.7	-5.46999999999999	8.367e-10
0.7	-5.45999999999999	8.434e-10
0.7	-5.44999999999999	8.478e-10
0.7	-5.43999999999999	8.552e-10
0.7	-5.42999999999999	8.613e-10
0.7	-5.41999999999999	8.739e-10
0.7	-5.40999999999999	8.784e-10
0.7	-5.39999999999999	8.814e-10
0.7	-5.38999999999999	8.821e-10
0.7	-5.37999999999999	8.815e-10
0.7	-5.36999999999999	8.808e-10
0.7	-5.35999999999999	8.789e-10
0.7	-5.34999999999999	8.778e-10
0.7	-5.33999999999999	8.763e-10
0.7	-5.32999999999999	8.794e-10
0.7	-5.31999999999999	8.81e-10
0.7	-5.30999999999999	8.868e-10
0.7	-5.29999999999999	8.902e-10
0.7	-5.28999999999999	8.961e-10
0.7	-5.27999999999999	8.982e-10
0.7	-5.26999999999999	9.004e-10
0.7	-5.25999999999999	8.995e-10
0.7	-5.25	8.972e-10
0.7	-5.24	8.932e-10
0.7	-5.23	8.855e-10
0.7	-5.22	8.773e-10
0.7	-5.21	8.669e-10
0.7	-5.2	8.61e-10
0.7	-5.19	8.541e-10
0.7	-5.18	8.546e-10
0.7	-5.17	8.55e-10
0.7	-5.16	8.601e-10
0.7	-5.15	8.626e-10
0.7	-5.14	8.67e-10
0.7	-5.13	8.656e-10
0.7	-5.12	8.615e-10
0.7	-5.11	8.519e-10
0.7	-5.1	8.377e-10
0.7	-5.09	8.209e-10
0.7	-5.08	7.998e-10
0.7	-5.07	7.797e-10
0.7	-5.06	7.588e-10
0.7	-5.05	7.447e-10
0.7	-5.04	7.299e-10
0.7	-5.03	7.209e-10
0.7	-5.02	7.096e-10
0.7	-5.01	7.029e-10
0.7	-5.0	7.009e-10
0.7	-4.98999999999999	7.003e-10
0.7	-4.97999999999999	6.916e-10
0.7	-4.96999999999999	6.823e-10
0.7	-4.95999999999999	6.774e-10
0.7	-4.94999999999999	6.748e-10
0.7	-4.93999999999999	6.729e-10
0.7	-4.92999999999999	6.734e-10
0.7	-4.91999999999999	6.735e-10
0.7	-4.90999999999999	6.726e-10
0.7	-4.89999999999999	6.722e-10
0.7	-4.88999999999999	6.732e-10
0.7	-4.87999999999999	6.708e-10
0.7	-4.86999999999999	6.691e-10
0.7	-4.85999999999999	6.704e-10
0.7	-4.84999999999999	6.76e-10
0.7	-4.83999999999999	6.823e-10
0.7	-4.82999999999999	6.935e-10
0.7	-4.81999999999999	7.033e-10
0.7	-4.80999999999999	7.163e-10
0.7	-4.79999999999999	7.268e-10
0.7	-4.78999999999999	7.371e-10
0.7	-4.77999999999999	7.45e-10
0.7	-4.76999999999999	7.527e-10
0.7	-4.75999999999999	7.608e-10
0.7	-4.75	7.666e-10
0.7	-4.74	7.749e-10
0.7	-4.73	7.806e-10
0.7	-4.72	7.871e-10
0.7	-4.71	7.888e-10
0.7	-4.7	7.91e-10
0.7	-4.69	7.868e-10
0.7	-4.68	7.816e-10
0.7	-4.67	7.705e-10
0.7	-4.66	7.575e-10
0.7	-4.65	7.439e-10
0.7	-4.64	7.326e-10
0.7	-4.63	7.244e-10
0.7	-4.62	7.165e-10
0.7	-4.61	7.121e-10
0.7	-4.6	7.055e-10
0.7	-4.59	7.009e-10
0.7	-4.58	6.934e-10
0.7	-4.57	6.896e-10
0.7	-4.56	6.833e-10
0.7	-4.55	6.791e-10
0.7	-4.54	6.748e-10
0.7	-4.53	6.731e-10
0.7	-4.52	6.727e-10
0.7	-4.51	6.729e-10
0.7	-4.5	6.749e-10
0.8	-6.48999999999999	8.588e-10
0.8	-6.47999999999999	8.511e-10
0.8	-6.46999999999999	8.432e-10
0.8	-6.45999999999999	8.35e-10
0.8	-6.44999999999999	8.289e-10
0.8	-6.43999999999999	8.262e-10
0.8	-6.42999999999999	8.226e-10
0.8	-6.41999999999999	8.257e-10
0.8	-6.40999999999999	8.328e-10
0.8	-6.39999999999999	8.53e-10
0.8	-6.38999999999999	8.616e-10
0.8	-6.37999999999999	8.686e-10
0.8	-6.36999999999999	8.714e-10
0.8	-6.35999999999999	8.776e-10
0.8	-6.34999999999999	8.815e-10
0.8	-6.33999999999999	8.859e-10
0.8	-6.32999999999999	8.894e-10
0.8	-6.31999999999999	8.915e-10
0.8	-6.30999999999999	8.949e-10
0.8	-6.29999999999999	8.958e-10
0.8	-6.28999999999999	8.991e-10
0.8	-6.27999999999999	8.962e-10
0.8	-6.26999999999999	8.973e-10
0.8	-6.25999999999999	8.94e-10
0.8	-6.25	8.922e-10
0.8	-6.24	8.87e-10
0.8	-6.23	8.862e-10
0.8	-6.22	8.84e-10
0.8	-6.21	8.791e-10
0.8	-6.2	8.755e-10
0.8	-6.19	8.692e-10
0.8	-6.18	8.648e-10
0.8	-6.17	8.567e-10
0.8	-6.16	8.493e-10
0.8	-6.15	8.383e-10
0.8	-6.14	8.339e-10
0.8	-6.13	8.267e-10
0.8	-6.12	8.211e-10
0.8	-6.11	8.139e-10
0.8	-6.1	8.071e-10
0.8	-6.09	8.005e-10
0.8	-6.08	7.94e-10
0.8	-6.07	7.884e-10
0.8	-6.06	7.835e-10
0.8	-6.05	7.863e-10
0.8	-6.04	7.849e-10
0.8	-6.03	7.826e-10
0.8	-6.02	7.906e-10
0.8	-6.01	8.013e-10
0.8	-6.0	8.01e-10
0.8	-5.98999999999999	7.928e-10
0.8	-5.97999999999999	7.912e-10
0.8	-5.96999999999999	7.893e-10
0.8	-5.95999999999999	7.95e-10
0.8	-5.94999999999999	7.967e-10
0.8	-5.93999999999999	8.033e-10
0.8	-5.92999999999999	8.134e-10
0.8	-5.91999999999999	8.146e-10
0.8	-5.90999999999999	8.19e-10
0.8	-5.89999999999999	8.27e-10
0.8	-5.88999999999999	8.36e-10
0.8	-5.87999999999999	8.413e-10
0.8	-5.86999999999999	8.471e-10
0.8	-5.85999999999999	8.475e-10
0.8	-5.84999999999999	8.489e-10
0.8	-5.83999999999999	8.433e-10
0.8	-5.82999999999999	8.392e-10
0.8	-5.81999999999999	8.301e-10
0.8	-5.80999999999999	8.241e-10
0.8	-5.79999999999999	8.134e-10
0.8	-5.78999999999999	8.047e-10
0.8	-5.77999999999999	7.949e-10
0.8	-5.76999999999999	7.854e-10
0.8	-5.75999999999999	7.779e-10
0.8	-5.75	7.695e-10
0.8	-5.74	7.641e-10
0.8	-5.73	7.592e-10
0.8	-5.72	7.597e-10
0.8	-5.71	7.582e-10
0.8	-5.7	7.609e-10
0.8	-5.69	7.585e-10
0.8	-5.68	7.616e-10
0.8	-5.67	7.628e-10
0.8	-5.66	7.656e-10
0.8	-5.65	7.666e-10
0.8	-5.64	7.685e-10
0.8	-5.63	7.713e-10
0.8	-5.62	7.754e-10
0.8	-5.61	7.813e-10
0.8	-5.6	7.854e-10
0.8	-5.59	7.92e-10
0.8	-5.58	7.935e-10
0.8	-5.57	7.972e-10
0.8	-5.56	7.968e-10
0.8	-5.55	8e-10
0.8	-5.54	8.012e-10
0.8	-5.53	8.057e-10
0.8	-5.52	8.098e-10
0.8	-5.51	8.132e-10
0.8	-5.5	8.142e-10
0.8	-5.48999999999999	7.967e-10
0.8	-5.47999999999999	8.083e-10
0.8	-5.46999999999999	8.188e-10
0.8	-5.45999999999999	8.298e-10
0.8	-5.44999999999999	8.388e-10
0.8	-5.43999999999999	8.504e-10
0.8	-5.42999999999999	8.579e-10
0.8	-5.41999999999999	8.668e-10
0.8	-5.40999999999999	8.704e-10
0.8	-5.39999999999999	8.756e-10
0.8	-5.38999999999999	8.76e-10
0.8	-5.37999999999999	8.776e-10
0.8	-5.36999999999999	8.771e-10
0.8	-5.35999999999999	8.763e-10
0.8	-5.34999999999999	8.739e-10
0.8	-5.33999999999999	8.719e-10
0.8	-5.32999999999999	8.718e-10
0.8	-5.31999999999999	8.715e-10
0.8	-5.30999999999999	8.822e-10
0.8	-5.29999999999999	8.852e-10
0.8	-5.28999999999999	8.89e-10
0.8	-5.27999999999999	8.917e-10
0.8	-5.26999999999999	8.975e-10
0.8	-5.25999999999999	8.96e-10
0.8	-5.25	8.948e-10
0.8	-5.24	8.892e-10
0.8	-5.23	8.837e-10
0.8	-5.22	8.74e-10
0.8	-5.21	8.654e-10
0.8	-5.2	8.583e-10
0.8	-5.19	8.532e-10
0.8	-5.18	8.532e-10
0.8	-5.17	8.536e-10
0.8	-5.16	8.574e-10
0.8	-5.15	8.59e-10
0.8	-5.14	8.637e-10
0.8	-5.13	8.602e-10
0.8	-5.12	8.576e-10
0.8	-5.11	8.484e-10
0.8	-5.1	8.38e-10
0.8	-5.09	8.216e-10
0.8	-5.08	8.042e-10
0.8	-5.07	7.855e-10
0.8	-5.06	7.685e-10
0.8	-5.05	7.548e-10
0.8	-5.04	7.429e-10
0.8	-5.03	7.351e-10
0.8	-5.02	7.237e-10
0.8	-5.01	7.185e-10
0.8	-5.0	7.167e-10
0.8	-4.98999999999999	7.192e-10
0.8	-4.97999999999999	7.088e-10
0.8	-4.96999999999999	6.995e-10
0.8	-4.95999999999999	6.935e-10
0.8	-4.94999999999999	6.89e-10
0.8	-4.93999999999999	6.855e-10
0.8	-4.92999999999999	6.828e-10
0.8	-4.91999999999999	6.858e-10
0.8	-4.90999999999999	6.849e-10
0.8	-4.89999999999999	6.823e-10
0.8	-4.88999999999999	6.784e-10
0.8	-4.87999999999999	6.746e-10
0.8	-4.86999999999999	6.712e-10
0.8	-4.85999999999999	6.714e-10
0.8	-4.84999999999999	6.74e-10
0.8	-4.83999999999999	6.791e-10
0.8	-4.82999999999999	6.885e-10
0.8	-4.81999999999999	6.988e-10
0.8	-4.80999999999999	7.107e-10
0.8	-4.79999999999999	7.198e-10
0.8	-4.78999999999999	7.313e-10
0.8	-4.77999999999999	7.4e-10
0.8	-4.76999999999999	7.503e-10
0.8	-4.75999999999999	7.566e-10
0.8	-4.75	7.674e-10
0.8	-4.74	7.756e-10
0.8	-4.73	7.838e-10
0.8	-4.72	7.894e-10
0.8	-4.71	7.93e-10
0.8	-4.7	7.941e-10
0.8	-4.69	7.909e-10
0.8	-4.68	7.864e-10
0.8	-4.67	7.748e-10
0.8	-4.66	7.631e-10
0.8	-4.65	7.474e-10
0.8	-4.64	7.373e-10
0.8	-4.63	7.266e-10
0.8	-4.62	7.202e-10
0.8	-4.61	7.121e-10
0.8	-4.6	7.05e-10
0.8	-4.59	6.965e-10
0.8	-4.58	6.89e-10
0.8	-4.57	6.814e-10
0.8	-4.56	6.754e-10
0.8	-4.55	6.718e-10
0.8	-4.54	6.696e-10
0.8	-4.53	6.718e-10
0.8	-4.52	6.724e-10
0.8	-4.51	6.754e-10
0.8	-4.5	6.743e-10
0.9	-6.48999999999999	8.549e-10
0.9	-6.47999999999999	8.447e-10
0.9	-6.46999999999999	8.39e-10
0.9	-6.45999999999999	8.321e-10
0.9	-6.44999999999999	8.254e-10
0.9	-6.43999999999999	8.205e-10
0.9	-6.42999999999999	8.213e-10
0.9	-6.41999999999999	8.352e-10
0.9	-6.40999999999999	8.572e-10
0.9	-6.39999999999999	8.625e-10
0.9	-6.38999999999999	8.656e-10
0.9	-6.37999999999999	8.731e-10
0.9	-6.36999999999999	8.752e-10
0.9	-6.35999999999999	8.804e-10
0.9	-6.34999999999999	8.831e-10
0.9	-6.33999999999999	8.873e-10
0.9	-6.32999999999999	8.897e-10
0.9	-6.31999999999999	8.954e-10
0.9	-6.30999999999999	8.979e-10
0.9	-6.29999999999999	9.011e-10
0.9	-6.28999999999999	9.019e-10
0.9	-6.27999999999999	9.02e-10
0.9	-6.26999999999999	9.023e-10
0.9	-6.25999999999999	8.993e-10
0.9	-6.25	8.974e-10
0.9	-6.24	8.936e-10
0.9	-6.23	8.929e-10
0.9	-6.22	8.875e-10
0.9	-6.21	8.821e-10
0.9	-6.2	8.736e-10
0.9	-6.19	8.691e-10
0.9	-6.18	8.618e-10
0.9	-6.17	8.561e-10
0.9	-6.16	8.481e-10
0.9	-6.15	8.41e-10
0.9	-6.14	8.361e-10
0.9	-6.13	8.284e-10
0.9	-6.12	8.238e-10
0.9	-6.11	8.164e-10
0.9	-6.1	8.11e-10
0.9	-6.09	8.021e-10
0.9	-6.08	7.948e-10
0.9	-6.07	7.882e-10
0.9	-6.06	7.894e-10
0.9	-6.05	7.89e-10
0.9	-6.04	7.925e-10
0.9	-6.03	7.98e-10
0.9	-6.02	8.027e-10
0.9	-6.01	8.071e-10
0.9	-6.0	8.058e-10
0.9	-5.98999999999999	8.05e-10
0.9	-5.97999999999999	8.059e-10
0.9	-5.96999999999999	7.945e-10
0.9	-5.95999999999999	8.082e-10
0.9	-5.94999999999999	8.003e-10
0.9	-5.93999999999999	7.979e-10
0.9	-5.92999999999999	8.023e-10
0.9	-5.91999999999999	8.092e-10
0.9	-5.90999999999999	8.195e-10
0.9	-5.89999999999999	8.329e-10
0.9	-5.88999999999999	8.392e-10
0.9	-5.87999999999999	8.41e-10
0.9	-5.86999999999999	8.451e-10
0.9	-5.85999999999999	8.469e-10
0.9	-5.84999999999999	8.487e-10
0.9	-5.83999999999999	8.428e-10
0.9	-5.82999999999999	8.385e-10
0.9	-5.81999999999999	8.29e-10
0.9	-5.80999999999999	8.226e-10
0.9	-5.79999999999999	8.12e-10
0.9	-5.78999999999999	8.031e-10
0.9	-5.77999999999999	7.93e-10
0.9	-5.76999999999999	7.841e-10
0.9	-5.75999999999999	7.764e-10
0.9	-5.75	7.679e-10
0.9	-5.74	7.637e-10
0.9	-5.73	7.591e-10
0.9	-5.72	7.59e-10
0.9	-5.71	7.571e-10
0.9	-5.7	7.605e-10
0.9	-5.69	7.614e-10
0.9	-5.68	7.655e-10
0.9	-5.67	7.664e-10
0.9	-5.66	7.697e-10
0.9	-5.65	7.718e-10
0.9	-5.64	7.759e-10
0.9	-5.63	7.8e-10
0.9	-5.62	7.797e-10
0.9	-5.61	7.813e-10
0.9	-5.6	7.858e-10
0.9	-5.59	7.918e-10
0.9	-5.58	7.931e-10
0.9	-5.57	7.964e-10
0.9	-5.56	7.965e-10
0.9	-5.55	8.004e-10
0.9	-5.54	8.017e-10
0.9	-5.53	8.046e-10
0.9	-5.52	8.079e-10
0.9	-5.51	8.104e-10
0.9	-5.5	8.096e-10
0.9	-5.48999999999999	8.191e-10
0.9	-5.47999999999999	8.248e-10
0.9	-5.46999999999999	8.26e-10
0.9	-5.45999999999999	8.283e-10
0.9	-5.44999999999999	8.353e-10
0.9	-5.43999999999999	8.462e-10
0.9	-5.42999999999999	8.528e-10
0.9	-5.41999999999999	8.596e-10
0.9	-5.40999999999999	8.634e-10
0.9	-5.39999999999999	8.668e-10
0.9	-5.38999999999999	8.683e-10
0.9	-5.37999999999999	8.676e-10
0.9	-5.36999999999999	8.674e-10
0.9	-5.35999999999999	8.654e-10
0.9	-5.34999999999999	8.657e-10
0.9	-5.33999999999999	8.659e-10
0.9	-5.32999999999999	8.709e-10
0.9	-5.31999999999999	8.733e-10
0.9	-5.30999999999999	8.799e-10
0.9	-5.29999999999999	8.842e-10
0.9	-5.28999999999999	8.908e-10
0.9	-5.27999999999999	8.938e-10
0.9	-5.26999999999999	8.959e-10
0.9	-5.25999999999999	8.96e-10
0.9	-5.25	8.941e-10
0.9	-5.24	8.908e-10
0.9	-5.23	8.825e-10
0.9	-5.22	8.763e-10
0.9	-5.21	8.668e-10
0.9	-5.2	8.603e-10
0.9	-5.19	8.544e-10
0.9	-5.18	8.552e-10
0.9	-5.17	8.556e-10
0.9	-5.16	8.592e-10
0.9	-5.15	8.591e-10
0.9	-5.14	8.61e-10
0.9	-5.13	8.598e-10
0.9	-5.12	8.568e-10
0.9	-5.11	8.516e-10
0.9	-5.1	8.414e-10
0.9	-5.09	8.293e-10
0.9	-5.08	8.123e-10
0.9	-5.07	7.977e-10
0.9	-5.06	7.8e-10
0.9	-5.05	7.695e-10
0.9	-5.04	7.582e-10
0.9	-5.03	7.507e-10
0.9	-5.02	7.409e-10
0.9	-5.01	7.376e-10
0.9	-5.0	7.358e-10
0.9	-4.98999999999999	7.334e-10
0.9	-4.97999999999999	7.271e-10
0.9	-4.96999999999999	7.192e-10
0.9	-4.95999999999999	7.138e-10
0.9	-4.94999999999999	7.061e-10
0.9	-4.93999999999999	7.039e-10
0.9	-4.92999999999999	7.036e-10
0.9	-4.91999999999999	7.02e-10
0.9	-4.90999999999999	6.98e-10
0.9	-4.89999999999999	6.943e-10
0.9	-4.88999999999999	6.902e-10
0.9	-4.87999999999999	6.841e-10
0.9	-4.86999999999999	6.771e-10
0.9	-4.85999999999999	6.746e-10
0.9	-4.84999999999999	6.756e-10
0.9	-4.83999999999999	6.798e-10
0.9	-4.82999999999999	6.883e-10
0.9	-4.81999999999999	6.967e-10
0.9	-4.80999999999999	7.084e-10
0.9	-4.79999999999999	7.175e-10
0.9	-4.78999999999999	7.296e-10
0.9	-4.77999999999999	7.381e-10
0.9	-4.76999999999999	7.496e-10
0.9	-4.75999999999999	7.598e-10
0.9	-4.75	7.721e-10
0.9	-4.74	7.822e-10
0.9	-4.73	7.913e-10
0.9	-4.72	7.98e-10
0.9	-4.71	8.028e-10
0.9	-4.7	8.049e-10
0.9	-4.69	8.007e-10
0.9	-4.68	7.956e-10
0.9	-4.67	7.838e-10
0.9	-4.66	7.724e-10
0.9	-4.65	7.573e-10
0.9	-4.64	7.458e-10
0.9	-4.63	7.327e-10
0.9	-4.62	7.245e-10
0.9	-4.61	7.165e-10
0.9	-4.6	7.083e-10
0.9	-4.59	6.988e-10
0.9	-4.58	6.895e-10
0.9	-4.57	6.835e-10
0.9	-4.56	6.777e-10
0.9	-4.55	6.758e-10
0.9	-4.54	6.736e-10
0.9	-4.53	6.779e-10
0.9	-4.52	6.781e-10
0.9	-4.51	6.801e-10
[truncated: 9,601 more rows]
