# Supplementary material for: Long-range crossed Andreev reflection in a topological insulator nanowire proximitized by a superconductor
Source: Nat Phys. 2025 Mar 11;21(5):708–15. doi: 10.1038/s41567-025-02806-y (PMC12084150; doi:10.1038/s41567-025-02806-y)
Supplement: Supplementary file 2 — Source data for Supplementary Figs. 2–5 and 7. [file 41567_2025_2806_MOESM2_ESM.zip › SupplementaryData/Figure_S3c_4_plot_dim=2_.txt]

B_{//}	V_{g}	\Delta G_{LL}/G_{0}
0.0	-6.48999999999999	0.03531593140825279
0.0	-6.47999999999999	0.03380554295559712
0.0	-6.46999999999999	0.035169579019185715
0.0	-6.45999999999999	0.03438101929792664
0.0	-6.44999999999999	0.03348595179923408
0.0	-6.43999999999999	0.03105017732097104
0.0	-6.42999999999999	0.0280754524753698
0.0	-6.41999999999999	0.02408580105183178
0.0	-6.40999999999999	0.018834008326319263
0.0	-6.39999999999999	0.014910376182678986
0.0	-6.38999999999999	0.013502782108080591
0.0	-6.37999999999999	0.01704049364652782
0.0	-6.36999999999999	0.01351345566759432
0.0	-6.35999999999999	0.012510128448349644
0.0	-6.34999999999999	0.009967391314786467
0.0	-6.33999999999999	0.008986967570676907
0.0	-6.32999999999999	0.0064045693915416035
0.0	-6.31999999999999	0.005673392083421602
0.0	-6.30999999999999	0.0031548833954089806
0.0	-6.29999999999999	0.0032366878001808264
0.0	-6.28999999999999	0.00423557320993978
0.0	-6.27999999999999	0.00543810362903413
0.0	-6.26999999999999	0.006905887793459298
0.0	-6.25999999999999	0.00870044061898334
0.0	-6.25	0.010526167960127286
0.0	-6.24	0.010871697608506425
0.0	-6.23	0.012688112073092173
0.0	-6.22	0.012332408856926713
0.0	-6.21	0.013800864704250904
0.0	-6.2	0.012531097942077962
0.0	-6.19	0.012543535241086368
0.0	-6.18	0.011663422069573548
0.0	-6.17	0.01081059173550697
0.0	-6.16	0.009217051954730993
0.0	-6.15	0.00727014050466962
0.0	-6.14	0.007339780807646357
0.0	-6.13	0.005990714417496212
0.0	-6.12	0.005253941938865636
0.0	-6.11	0.0027435506315856006
0.0	-6.1	0.0009130202952375432
0.0	-6.09	0.00042322144800804873
0.0	-6.08	0.00036456386041006095
0.0	-6.07	-0.0007619230410071953
0.0	-6.06	0.000850206027767697
0.0	-6.05	0.0017494620626703483
0.0	-6.04	0.004507276106432256
0.0	-6.03	0.005904290594232753
0.0	-6.02	0.00888425710107904
0.0	-6.01	0.010305833218592297
0.0	-6.0	0.010772519038378892
0.0	-5.98999999999999	0.025519178794585984
0.0	-5.97999999999999	0.021423195480340773
0.0	-5.96999999999999	0.018441806242800785
0.0	-5.95999999999999	0.019307415272186712
0.0	-5.94999999999999	0.018953622567771
0.0	-5.93999999999999	0.014926118227318597
0.0	-5.92999999999999	0.010808608280210907
0.0	-5.91999999999999	0.010177184228955916
0.0	-5.90999999999999	0.006700181504779246
0.0	-5.89999999999999	0.004786057756404949
0.0	-5.88999999999999	0.0005612449333222691
0.0	-5.87999999999999	-0.0034135369365062562
0.0	-5.86999999999999	-0.006977074769918545
0.0	-5.85999999999999	-0.016258981876142165
0.0	-5.84999999999999	-0.02207174432082759
0.0	-5.83999999999999	-0.020337409393714423
0.0	-5.82999999999999	-0.017812972299793894
0.0	-5.81999999999999	-0.013804598104416477
0.0	-5.80999999999999	-0.008114322779037453
0.0	-5.79999999999999	-0.0013718563594336541
0.0	-5.78999999999999	0.007885189464527154
0.0	-5.77999999999999	0.01698524826718928
0.0	-5.76999999999999	0.02705102286609723
0.0	-5.75999999999999	0.03474796783593115
0.0	-5.75	0.042205159407167736
0.0	-5.74	0.04642938065149066
0.0	-5.73	0.05016102743700279
0.0	-5.72	0.04990760457094073
0.0	-5.71	0.04933189675242128
0.0	-5.7	0.04577732789742717
0.0	-5.69	0.04163702421773963
0.0	-5.68	0.037014981237246114
0.0	-5.67	0.03129100914093258
0.0	-5.66	0.02701986549369373
0.0	-5.65	0.02297404913380563
0.0	-5.64	0.02190353396538597
0.0	-5.63	0.020113941745817154
0.0	-5.62	0.019006736717381845
0.0	-5.61	0.014665729298349195
0.0	-5.6	0.011426381610072256
0.0	-5.59	0.00814547122166509
0.0	-5.58	0.008713410845624436
0.0	-5.57	0.011359586776801711
0.0	-5.56	0.015734997334173217
0.0	-5.55	0.019614580890047417
0.0	-5.54	0.020747892049294725
0.0	-5.53	0.02031909135540866
0.0	-5.52	0.01751096280354575
0.0	-5.51	0.01570363726496482
0.0	-5.5	0.01464140512301293
0.0	-5.48999999999999	0.018532558134988497
0.0	-5.47999999999999	0.01650507744902141
0.0	-5.46999999999999	0.01817478257024474
0.0	-5.45999999999999	0.021314107635656554
0.0	-5.44999999999999	0.0246185520633162
0.0	-5.43999999999999	0.03143343453462871
0.0	-5.42999999999999	0.027709448178009466
0.0	-5.41999999999999	0.02780459400399704
0.0	-5.40999999999999	0.02793320308556868
0.0	-5.39999999999999	0.030039688603027692
0.0	-5.38999999999999	0.030020249184062153
0.0	-5.37999999999999	0.03115008031691413
0.0	-5.36999999999999	0.029997323966958034
0.0	-5.35999999999999	0.02971844583413552
0.0	-5.34999999999999	0.025924439100565022
0.0	-5.33999999999999	0.015831266731277827
0.0	-5.32999999999999	0.010649349828907362
0.0	-5.31999999999999	0.009928283187532527
0.0	-5.30999999999999	0.011993918918412838
0.0	-5.29999999999999	0.012455554727046736
0.0	-5.28999999999999	0.01413922393783934
0.0	-5.27999999999999	0.014451118989323997
0.0	-5.26999999999999	0.017500211119370057
0.0	-5.25999999999999	0.012366363878914322
0.0	-5.25	0.008361723040710756
0.0	-5.24	0.00545543344048538
0.0	-5.23	0.004969275877257817
0.0	-5.22	0.0025464672730892146
0.0	-5.21	0.0017132668387045968
0.0	-5.2	0.001428198599025543
0.0	-5.19	0.0020588813299246556
0.0	-5.18	0.0037489371525952775
0.0	-5.17	0.004471851391564363
0.0	-5.16	0.006771392209493077
0.0	-5.15	0.007656935527149744
0.0	-5.14	0.01109609902360048
0.0	-5.13	0.012483114396487416
0.0	-5.12	0.01449439224255128
0.0	-5.11	0.011602094701060939
0.0	-5.1	0.011436019534401931
0.0	-5.09	0.011373253454342369
0.0	-5.08	0.012737479026827203
0.0	-5.07	0.013580020844627672
0.0	-5.06	0.011956970595294658
0.0	-5.05	0.009306959456492236
0.0	-5.04	0.004730595669022231
0.0	-5.03	0.0012791299038365511
0.0	-5.02	-0.00367079170645096
0.0	-5.01	-0.004861864745676903
0.0	-5.0	-0.005596308192278354
0.0	-4.98999999999999	0.0050009860101596915
0.0	-4.97999999999999	0.012433574423790728
0.0	-4.96999999999999	0.02279560573378092
0.0	-4.95999999999999	0.034815704300359906
0.0	-4.94999999999999	0.045014355358660274
0.0	-4.93999999999999	0.05272069566687382
0.0	-4.92999999999999	0.056781336054287534
0.0	-4.91999999999999	0.056256355928132384
0.0	-4.90999999999999	0.05542738087538507
0.0	-4.89999999999999	0.05688465701032136
0.0	-4.88999999999999	0.053512593005715425
0.0	-4.87999999999999	0.04427157487127298
0.0	-4.86999999999999	0.02993122106939461
0.0	-4.85999999999999	0.014650410270081515
0.0	-4.84999999999999	-0.0001688320227514195
0.0	-4.83999999999999	-0.00967566059684899
0.0	-4.82999999999999	-0.014928187510413582
0.0	-4.81999999999999	-0.02430219152993346
0.0	-4.80999999999999	-0.03607847877814152
0.0	-4.79999999999999	-0.046554208402180386
0.0	-4.78999999999999	-0.04827869789315925
0.0	-4.77999999999999	-0.042427143461392314
0.0	-4.76999999999999	-0.03240039915421755
0.0	-4.75999999999999	-0.020816506715670535
0.0	-4.75	-0.0075542250687016255
0.0	-4.74	-0.004749580628960859
0.0	-4.73	-0.002020521316364432
0.0	-4.72	-0.0034281146127093653
0.0	-4.71	-0.003242348132955264
0.0	-4.7	-0.0028357629760711323
0.0	-4.69	-0.0007977993467811473
0.0	-4.68	0.003179772524789015
0.0	-4.67	0.008044588581524403
0.0	-4.66	0.012358807424593443
0.0	-4.65	0.011200780895829432
0.0	-4.64	0.005308075780654065
0.0	-4.63	-0.0042650935213259245
0.0	-4.62	-0.011555543450361028
0.0	-4.61	-0.017175506915630134
0.0	-4.6	-0.017239751076444154
0.0	-4.59	-0.010495451049486182
0.0	-4.58	-0.0010374931122454911
0.0	-4.57	0.008682535592856144
0.0	-4.56	0.018827399956331314
0.0	-4.55	0.02803533477403447
0.0	-4.54	0.03751159816114147
0.0	-4.53	0.042907057284974404
0.0	-4.52	0.043935525896243444
0.0	-4.51	0.04628933139019137
0.0	-4.5	0.04520333203968929
0.1	-6.48999999999999	0.03221003960174046
0.1	-6.47999999999999	0.03156833919048646
0.1	-6.46999999999999	0.030398385396362637
0.1	-6.45999999999999	0.02930829950475533
0.1	-6.44999999999999	0.027443954526135128
0.1	-6.43999999999999	0.025634853347616837
0.1	-6.42999999999999	0.02382840898437294
0.1	-6.41999999999999	0.022983048130205574
0.1	-6.40999999999999	0.02170102025417231
0.1	-6.39999999999999	0.02009897225986501
0.1	-6.38999999999999	0.017211738299624912
0.1	-6.37999999999999	0.01493645903197749
0.1	-6.36999999999999	0.012004549704267176
0.1	-6.35999999999999	0.010349013463821277
0.1	-6.34999999999999	0.008854489571601398
0.1	-6.33999999999999	0.006784851694906446
0.1	-6.32999999999999	0.005185271699782779
0.1	-6.31999999999999	0.0033211308287194874
0.1	-6.30999999999999	0.002738621348457093
0.1	-6.29999999999999	0.0021392587513168193
0.1	-6.28999999999999	0.0029837798602658228
0.1	-6.27999999999999	0.0032247371317054574
0.1	-6.26999999999999	0.005576499467946527
0.1	-6.25999999999999	0.006806853347316455
0.1	-6.25	0.008432928905104942
0.1	-6.24	0.009801222959756495
0.1	-6.23	0.01103618219774588
0.1	-6.22	0.0116447512344805
0.1	-6.21	0.011304434397517382
0.1	-6.2	0.011505983816044507
0.1	-6.19	0.010761098614600506
0.1	-6.18	0.010211258128686396
0.1	-6.17	0.009006985842649973
0.1	-6.16	0.008818890680859448
0.1	-6.15	0.006752847540056506
0.1	-6.14	0.005364294325394092
0.1	-6.13	0.004127336292876649
0.1	-6.12	0.0042966567828460756
0.1	-6.11	0.002668740533158964
0.1	-6.1	0.0011126863271558873
0.1	-6.09	9.323020274321081e-05
0.1	-6.08	-0.0009514777327138124
0.1	-6.07	-0.000896549752405329
0.1	-6.06	-0.00042402165482324783
0.1	-6.05	0.0010084618515903698
0.1	-6.04	0.0028082672013516885
0.1	-6.03	0.005107508259000526
0.1	-6.02	0.006140838861560027
0.1	-6.01	0.007616056672617444
0.1	-6.0	0.008104621583661265
0.1	-5.98999999999999	0.011059443290696913
0.1	-5.97999999999999	0.01446654364309058
0.1	-5.96999999999999	0.015934140686263754
0.1	-5.95999999999999	0.01723616792749505
0.1	-5.94999999999999	0.01787841130730161
0.1	-5.93999999999999	0.018869794941057894
0.1	-5.92999999999999	0.018901388983656786
0.1	-5.91999999999999	0.01953226860146068
0.1	-5.90999999999999	0.017948488511403793
0.1	-5.89999999999999	0.01628756582421309
0.1	-5.88999999999999	0.012664749410380927
0.1	-5.87999999999999	0.009137164040508905
0.1	-5.86999999999999	0.005835824931200606
0.1	-5.85999999999999	0.0038872338067912904
0.1	-5.84999999999999	0.003437113582594409
0.1	-5.83999999999999	0.004001245044530699
0.1	-5.82999999999999	0.007175802160495792
0.1	-5.81999999999999	0.00947431342718108
0.1	-5.80999999999999	0.013132542952917992
0.1	-5.79999999999999	0.015167394344901941
0.1	-5.78999999999999	0.01854497777238079
0.1	-5.77999999999999	0.020997372164492933
0.1	-5.76999999999999	0.024731972023050997
0.1	-5.75999999999999	0.02692753666542491
0.1	-5.75	0.027922322494467744
0.1	-5.74	0.02730939346946304
0.1	-5.73	0.024063184164983542
0.1	-5.72	0.01909962335081916
0.1	-5.71	0.012385925156578936
0.1	-5.7	0.0065355246630995345
0.1	-5.69	0.0006340911954900719
0.1	-5.68	-0.0031872609736991464
0.1	-5.67	-0.005914210487553306
0.1	-5.66	-0.005580565937474968
0.1	-5.65	-0.005744841867826089
0.1	-5.64	-0.004570605981236153
0.1	-5.63	-0.0036244290518340216
0.1	-5.62	-0.002229073378498647
0.1	-5.61	-0.0017589038103943966
0.1	-5.6	-0.0013298032254869252
0.1	-5.59	-0.00021980089897327693
0.1	-5.58	0.0013793728320100618
0.1	-5.57	0.0048980044457822
0.1	-5.56	0.007501057732939853
0.1	-5.55	0.010229291501777982
0.1	-5.54	0.010099543951159362
0.1	-5.53	0.009819212059658966
0.1	-5.52	0.008113443810074727
0.1	-5.51	0.008397915334942385
0.1	-5.5	0.008178940463195894
0.1	-5.48999999999999	0.01667339966751541
0.1	-5.47999999999999	0.016060819145485516
0.1	-5.46999999999999	0.017458747175522815
0.1	-5.45999999999999	0.018910544304896637
0.1	-5.44999999999999	0.0210546473892525
0.1	-5.43999999999999	0.0261103967923641
0.1	-5.42999999999999	0.03506552943414615
0.1	-5.41999999999999	0.03362858491762366
0.1	-5.40999999999999	0.03605685338639503
0.1	-5.39999999999999	0.033120993107812746
0.1	-5.38999999999999	0.02966796019206136
0.1	-5.37999999999999	0.025954278838061284
0.1	-5.36999999999999	0.021738882228810152
0.1	-5.35999999999999	0.017651047979628076
0.1	-5.34999999999999	0.01315186802861984
0.1	-5.33999999999999	0.00979966736301957
0.1	-5.32999999999999	0.008018455998577978
0.1	-5.31999999999999	0.010152179053151855
0.1	-5.30999999999999	0.014545780715127854
0.1	-5.29999999999999	0.010522357230106971
0.1	-5.28999999999999	0.010820027541968702
0.1	-5.27999999999999	0.010612278064351055
0.1	-5.26999999999999	0.008162296893963916
0.1	-5.25999999999999	0.006594730769376278
0.1	-5.25	0.005459802036350825
0.1	-5.24	0.0048721188363820556
0.1	-5.23	0.0037432451989732884
0.1	-5.22	0.0020841811628561913
0.1	-5.21	0.0014408931643123957
0.1	-5.2	0.0004047457481113903
0.1	-5.19	0.0015386414161910889
0.1	-5.18	0.0028446940819955024
0.1	-5.17	0.004982707082742288
0.1	-5.16	0.005681472781976893
0.1	-5.15	0.007904053621240137
0.1	-5.14	0.010417184505355448
0.1	-5.13	0.01353182096262262
0.1	-5.12	0.012993736447898085
0.1	-5.11	0.01112539433589499
0.1	-5.1	0.00943197951202751
0.1	-5.09	0.008810441969944793
0.1	-5.08	0.008662324025223711
0.1	-5.07	0.009504126349693776
0.1	-5.06	0.010363076340775712
0.1	-5.05	0.008306019086192551
0.1	-5.04	0.005272754223220266
0.1	-5.03	0.0006837717037968538
0.1	-5.02	-0.002541318267425041
0.1	-5.01	-0.004952795571461666
0.1	-5.0	-0.004810819385671905
0.1	-4.98999999999999	-0.010424356654156752
0.1	-4.97999999999999	-0.007074663895112021
0.1	-4.96999999999999	-0.004657119031732382
0.1	-4.95999999999999	-0.0015143249972217054
0.1	-4.94999999999999	0.0007142554723437167
0.1	-4.93999999999999	0.0026102214991465256
0.1	-4.92999999999999	0.005173965645163092
0.1	-4.91999999999999	0.008792383540120907
0.1	-4.90999999999999	0.016217170038620776
0.1	-4.89999999999999	0.022285280300168298
0.1	-4.88999999999999	0.019865111413297776
0.1	-4.87999999999999	0.012532964874620856
0.1	-4.86999999999999	0.0038314044722680962
0.1	-4.85999999999999	-0.004441260995277696
0.1	-4.84999999999999	-0.005664362803790679
0.1	-4.83999999999999	-0.004064298679870848
0.1	-4.82999999999999	-2.4454647641392047e-05
0.1	-4.81999999999999	0.003969637562959205
0.1	-4.80999999999999	0.00974536106040269
0.1	-4.79999999999999	0.018014171923352085
0.1	-4.78999999999999	0.024023428314579875
0.1	-4.77999999999999	0.032231270035398385
0.1	-4.76999999999999	0.042394390135892523
0.1	-4.75999999999999	0.04577700890704445
0.1	-4.75	0.04650930945554843
0.1	-4.74	0.039397621357402324
0.1	-4.73	0.02535087994562857
0.1	-4.72	0.013461751677254719
0.1	-4.71	0.002819100266852337
0.1	-4.7	-0.0007353771589506675
0.1	-4.69	0.0007258400174405266
0.1	-4.68	0.005057985010706922
0.1	-4.67	0.010163519528341769
0.1	-4.66	0.015202981879412603
0.1	-4.65	0.015719247604930042
0.1	-4.64	0.010530918408983347
0.1	-4.63	0.003182137451819278
0.1	-4.62	-0.003921687173293664
0.1	-4.61	-0.009763187329156486
0.1	-4.6	-0.013231881029137582
0.1	-4.59	-0.009007171308045014
0.1	-4.58	-0.003487800261963492
0.1	-4.57	0.006103016039013198
0.1	-4.56	0.01572208566979383
0.1	-4.55	0.022510016052992576
0.1	-4.54	0.030298177212334576
0.1	-4.53	0.03575757491917708
0.1	-4.52	0.03620254764052083
0.1	-4.51	0.03752905368518278
0.1	-4.5	0.03901539294461642
0.2	-6.48999999999999	0.028631937309511024
0.2	-6.47999999999999	0.02764305976277004
0.2	-6.46999999999999	0.026773403342991497
0.2	-6.45999999999999	0.024768224944930528
0.2	-6.44999999999999	0.023387085065009194
0.2	-6.43999999999999	0.021582896308079025
0.2	-6.42999999999999	0.01976574268953457
0.2	-6.41999999999999	0.017638595379178945
0.2	-6.40999999999999	0.01421320398221615
0.2	-6.39999999999999	0.01180857098011251
0.2	-6.38999999999999	0.00950364877793608
0.2	-6.37999999999999	0.008842706756109875
0.2	-6.36999999999999	0.007363280041759512
0.2	-6.35999999999999	0.006263205414950568
0.2	-6.34999999999999	0.0046594156993008395
0.2	-6.33999999999999	0.003339214062823004
0.2	-6.32999999999999	0.0016704779158516758
0.2	-6.31999999999999	0.0006513310695225316
0.2	-6.30999999999999	-0.0002937482484316467
0.2	-6.29999999999999	-0.00031334268931165754
0.2	-6.28999999999999	0.0001627317077326773
0.2	-6.27999999999999	0.0009622033820683162
0.2	-6.26999999999999	0.002843795816116934
0.2	-6.25999999999999	0.003991380094857888
0.2	-6.25	0.005802947345710574
0.2	-6.24	0.006633969863582889
0.2	-6.23	0.008133560341791857
0.2	-6.22	0.00827030813690377
0.2	-6.21	0.008770104333796047
0.2	-6.2	0.008483450064961706
0.2	-6.19	0.008249347745532543
0.2	-6.18	0.0074254324689201345
0.2	-6.17	0.006670734716446469
0.2	-6.16	0.0051603259882527786
0.2	-6.15	0.003785386502049126
0.2	-6.14	0.00244028960068271
0.2	-6.13	0.001512108935033174
0.2	-6.12	0.000984465104780674
0.2	-6.11	-0.00020552999360651247
0.2	-6.1	-0.0010159219013040621
0.2	-6.09	-0.0021624784246205286
0.2	-6.08	-0.002892353157263605
0.2	-6.07	-0.0030019638271856497
0.2	-6.06	-0.0016859575243366454
0.2	-6.05	-0.0006615945645766508
0.2	-6.04	0.001532301529679203
0.2	-6.03	0.002835708354501032
0.2	-6.02	0.0024253430711833612
0.2	-6.01	0.003222839697690272
0.2	-6.0	0.004183983512823064
0.2	-5.98999999999999	0.00462011581970051
0.2	-5.97999999999999	0.008517820478173399
0.2	-5.96999999999999	0.012350941485469169
0.2	-5.95999999999999	0.013806675237769739
0.2	-5.94999999999999	0.015191948215958817
0.2	-5.93999999999999	0.015538766948590632
0.2	-5.92999999999999	0.0164979856369053
0.2	-5.91999999999999	0.016081332383005298
0.2	-5.90999999999999	0.014810252628887854
0.2	-5.89999999999999	0.011847616648611503
0.2	-5.88999999999999	0.008886207073902863
0.2	-5.87999999999999	0.005175862783779517
0.2	-5.86999999999999	0.0026191760618565763
0.2	-5.85999999999999	0.0010037133717794577
0.2	-5.84999999999999	0.000992339912884277
0.2	-5.83999999999999	0.0020948299273786386
0.2	-5.82999999999999	0.003963060150595998
0.2	-5.81999999999999	0.006721213496719669
0.2	-5.80999999999999	0.008707957073080086
0.2	-5.79999999999999	0.011280724668151665
0.2	-5.78999999999999	0.0129805971360481
0.2	-5.77999999999999	0.016305868085362052
0.2	-5.76999999999999	0.01852768392984422
0.2	-5.75999999999999	0.02108813603586568
0.2	-5.75	0.02165272339036506
0.2	-5.74	0.02217031934502761
0.2	-5.73	0.01993798108626843
0.2	-5.72	0.016882399348333577
0.2	-5.71	0.013044707035007597
0.2	-5.7	0.009613409535916606
0.2	-5.69	0.006881911959866982
0.2	-5.68	0.0052358850311190475
0.2	-5.67	0.00490570789445266
0.2	-5.66	0.004374283822481229
0.2	-5.65	0.0047338347160703065
0.2	-5.64	0.004566685192388342
0.2	-5.63	0.005222796618250036
0.2	-5.62	0.004341246341826865
0.2	-5.61	0.003519707704223607
0.2	-5.6	0.0010349906594590563
0.2	-5.59	-8.323564119433469e-05
0.2	-5.58	-0.000986724062890465
0.2	-5.57	-0.00016026255892004349
0.2	-5.56	0.0013178022800910405
0.2	-5.55	0.0028322028787505227
0.2	-5.54	0.003197125888309782
0.2	-5.53	0.0026627059209157755
0.2	-5.52	0.0023860553379136396
0.2	-5.51	0.0016524952176907304
0.2	-5.5	0.0023617959899335794
0.2	-5.48999999999999	0.018579633272700846
0.2	-5.47999999999999	0.017262639476542052
0.2	-5.46999999999999	0.01596832755693567
0.2	-5.45999999999999	0.016158712936948705
0.2	-5.44999999999999	0.01758702858429384
0.2	-5.43999999999999	0.020341780826050315
0.2	-5.42999999999999	0.022864311766654433
0.2	-5.41999999999999	0.025244264231729763
0.2	-5.40999999999999	0.0259722312488192
0.2	-5.39999999999999	0.02531379986168608
0.2	-5.38999999999999	0.023522129969659966
0.2	-5.37999999999999	0.021706995601668277
0.2	-5.36999999999999	0.01898307547823569
0.2	-5.35999999999999	0.016290843633143925
0.2	-5.34999999999999	0.013975066537846914
0.2	-5.33999999999999	0.01066582376660008
0.2	-5.32999999999999	0.011831545173986602
0.2	-5.31999999999999	0.013296404842369935
0.2	-5.30999999999999	0.011515110739267753
0.2	-5.29999999999999	0.011902827675236982
0.2	-5.28999999999999	0.012499501797505141
0.2	-5.27999999999999	0.011422815435840727
0.2	-5.26999999999999	0.009747707223189017
0.2	-5.25999999999999	0.00749243057199156
0.2	-5.25	0.005497672992962166
0.2	-5.24	0.0032931673730233757
0.2	-5.23	0.00046653037230481864
0.2	-5.22	-0.001628265188547362
0.2	-5.21	-0.0031223475917885324
0.2	-5.2	-0.002686804653046382
0.2	-5.19	-0.0024192088881405116
0.2	-5.18	-0.0007094590245036447
0.2	-5.17	-0.00012277148461670162
0.2	-5.16	0.0012235965712999453
0.2	-5.15	0.001988876092612779
0.2	-5.14	0.004658678232945523
0.2	-5.13	0.0068049314396541605
0.2	-5.12	0.00800732732809406
0.2	-5.11	0.007901473747968568
0.2	-5.1	0.00847274360121808
0.2	-5.09	0.010280369492635222
0.2	-5.08	0.010742294422043108
0.2	-5.07	0.011136754711376817
0.2	-5.06	0.008999653581454714
0.2	-5.05	0.005784991165342257
0.2	-5.04	0.0006451810606869501
0.2	-5.03	-0.00326725146632606
0.2	-5.02	-0.007099881329886593
0.2	-5.01	-0.008885942301636862
0.2	-5.0	-0.009086484613614665
0.2	-4.98999999999999	-0.008954602243821386
0.2	-4.97999999999999	-0.010248106952133018
0.2	-4.96999999999999	-0.011936929901998794
0.2	-4.95999999999999	-0.011379056421771672
0.2	-4.94999999999999	-0.012018419796134494
0.2	-4.93999999999999	-0.011646058240058654
0.2	-4.92999999999999	-0.010540286260694642
0.2	-4.91999999999999	-0.008668297444129724
0.2	-4.90999999999999	-0.006596786470875526
0.2	-4.89999999999999	-0.007146413328765866
0.2	-4.88999999999999	-0.006757599005483006
0.2	-4.87999999999999	-0.004905144924431226
0.2	-4.86999999999999	-0.0032140532196399674
0.2	-4.85999999999999	-0.0031971518421168854
0.2	-4.84999999999999	-0.001051925964321354
0.2	-4.83999999999999	0.0005155752563765215
0.2	-4.82999999999999	0.005655296818426747
0.2	-4.81999999999999	0.010229902387803358
0.2	-4.80999999999999	0.018798242078415073
0.2	-4.79999999999999	0.026480668728896872
0.2	-4.78999999999999	0.030256034914454777
0.2	-4.77999999999999	0.03467937897449225
0.2	-4.76999999999999	0.03641352978898954
0.2	-4.75999999999999	0.038252940309578876
0.2	-4.75	0.039695591079307535
0.2	-4.74	0.04073038976026244
0.2	-4.73	0.037392341664803874
0.2	-4.72	0.034170274563211867
0.2	-4.71	0.02811621181476759
0.2	-4.7	0.023417545636475856
0.2	-4.69	0.018303611578280476
0.2	-4.68	0.015298727660166822
0.2	-4.67	0.01235415271810969
0.2	-4.66	0.011478206562209325
0.2	-4.65	0.011855722113116751
0.2	-4.64	0.012411412198063021
0.2	-4.63	0.01300168834887
0.2	-4.62	0.012042945416866013
0.2	-4.61	0.011353479520671561
0.2	-4.6	0.009314091774143995
0.2	-4.59	0.009921142554472184
0.2	-4.58	0.010654815924821925
0.2	-4.57	0.01462300369390851
0.2	-4.56	0.019146797080534683
0.2	-4.55	0.024122143458795597
0.2	-4.54	0.028095718728011643
0.2	-4.53	0.03258142113059487
0.2	-4.52	0.0354533678481776
0.2	-4.51	0.034139273977167706
0.2	-4.5	0.03367661326962895
0.3	-6.48999999999999	0.022511478345808078
0.3	-6.47999999999999	0.02143764900922751
0.3	-6.46999999999999	0.02020760501089297
0.3	-6.45999999999999	0.01837413524595699
0.3	-6.44999999999999	0.017043938371518408
0.3	-6.43999999999999	0.01604977579273492
0.3	-6.42999999999999	0.014420630563638626
0.3	-6.41999999999999	0.01269669950643143
0.3	-6.40999999999999	0.009419343409686198
0.3	-6.39999999999999	0.0070008500722417155
0.3	-6.38999999999999	0.004926898637671373
0.3	-6.37999999999999	0.004889778591192995
0.3	-6.36999999999999	0.0042574626961491835
0.3	-6.35999999999999	0.0031720099075788766
0.3	-6.34999999999999	0.0019434566672936193
0.3	-6.33999999999999	0.000761173570440643
0.3	-6.32999999999999	-0.0003037419624001281
0.3	-6.31999999999999	-0.0013352487461317786
0.3	-6.30999999999999	-0.00200474793951827
0.3	-6.29999999999999	-0.0020837485041539927
0.3	-6.28999999999999	-0.0014608889875271092
0.3	-6.27999999999999	-0.0005863808913332269
0.3	-6.26999999999999	0.0010462942759130733
0.3	-6.25999999999999	0.002226856860502169
0.3	-6.25	0.003857210047615245
0.3	-6.24	0.004767600318082654
0.3	-6.23	0.006037076560152621
0.3	-6.22	0.006254110384360745
0.3	-6.21	0.006566628905403438
0.3	-6.2	0.006293686649861019
0.3	-6.19	0.005891244539929896
0.3	-6.18	0.005165081818205353
0.3	-6.17	0.004083525739916161
0.3	-6.16	0.0023468234447056036
0.3	-6.15	0.0009285517817367306
0.3	-6.14	-0.00010779050741677176
0.3	-6.13	-0.0010221973200519874
0.3	-6.12	-0.002085987582765847
0.3	-6.11	-0.002774553828954196
0.3	-6.1	-0.0031977946530987733
0.3	-6.09	-0.004159034659606098
0.3	-6.08	-0.004618121852961787
0.3	-6.07	-0.004207002594058928
0.3	-6.06	-0.0030267658610957926
0.3	-6.05	-0.0019915774856070767
0.3	-6.04	0.00018975520383845979
0.3	-6.03	0.0013495601691876913
0.3	-6.02	0.001106750830866532
0.3	-6.01	0.0020009104966881575
0.3	-6.0	0.0027995562069197955
0.3	-5.98999999999999	0.005000695971053404
0.3	-5.97999999999999	0.007957008712108471
0.3	-5.96999999999999	0.010472207031383685
0.3	-5.95999999999999	0.011044013407484177
0.3	-5.94999999999999	0.011931867181011968
0.3	-5.93999999999999	0.011475351760271646
0.3	-5.92999999999999	0.012246713057543435
0.3	-5.91999999999999	0.011124649062589365
0.3	-5.90999999999999	0.009980868130496312
0.3	-5.89999999999999	0.006563629641706592
0.3	-5.88999999999999	0.004281040307981099
0.3	-5.87999999999999	0.0010506706860203274
0.3	-5.86999999999999	-0.0005626460037687631
0.3	-5.85999999999999	-0.0016339708016879784
0.3	-5.84999999999999	-0.0010969954953427008
0.3	-5.83999999999999	0.0003266977073453359
0.3	-5.82999999999999	0.0016578636728980523
0.3	-5.81999999999999	0.004118688276454285
0.3	-5.80999999999999	0.005075168818967024
0.3	-5.79999999999999	0.0076122346735221225
0.3	-5.78999999999999	0.008530674218717449
0.3	-5.77999999999999	0.011983118398548043
0.3	-5.76999999999999	0.01349316671448697
0.3	-5.75999999999999	0.016025168265684675
0.3	-5.75	0.016491436098725942
0.3	-5.74	0.01750140707079617
0.3	-5.73	0.01637307982032371
0.3	-5.72	0.015050318822267705
0.3	-5.71	0.013478139007020162
0.3	-5.7	0.012075679437115738
0.3	-5.69	0.011332055061699153
0.3	-5.68	0.010481597355473271
0.3	-5.67	0.01101478891461044
0.3	-5.66	0.010426482930417036
0.3	-5.65	0.011065048704158142
0.3	-5.64	0.01025100120906769
0.3	-5.63	0.010585293280939434
0.3	-5.62	0.008640653596134196
0.3	-5.61	0.007059027668413598
0.3	-5.6	0.0032338450678623953
0.3	-5.59	0.0006330934667271859
0.3	-5.58	-0.0017477150334561098
0.3	-5.57	-0.0024856497894516494
0.3	-5.56	-0.001898004632363337
0.3	-5.55	-0.0012061478209239862
0.3	-5.54	-0.0004151835408680582
0.3	-5.53	-0.0007714294909398345
0.3	-5.52	-0.00020589648179769604
0.3	-5.51	-0.0011953958363229433
0.3	-5.5	-0.00025333117671050287
0.3	-5.48999999999999	0.015952236487901283
0.3	-5.47999999999999	0.014344653791213746
0.3	-5.46999999999999	0.012532728518876879
0.3	-5.45999999999999	0.012730831849753044
0.3	-5.44999999999999	0.014234133368055957
0.3	-5.43999999999999	0.016232559625162457
0.3	-5.42999999999999	0.01549275232075753
0.3	-5.41999999999999	0.01771012728367749
0.3	-5.40999999999999	0.017717040624237568
0.3	-5.39999999999999	0.01803003298909789
0.3	-5.38999999999999	0.01717758210250997
0.3	-5.37999999999999	0.015641548347601675
0.3	-5.36999999999999	0.01330693880406264
0.3	-5.35999999999999	0.011206219924259242
0.3	-5.34999999999999	0.010731723554023798
0.3	-5.33999999999999	0.0086710606764554
0.3	-5.32999999999999	0.010131756184257656
0.3	-5.31999999999999	0.009781540896998953
0.3	-5.30999999999999	0.006242209194569748
0.3	-5.29999999999999	0.008713816608906966
0.3	-5.28999999999999	0.009822552634920045
0.3	-5.27999999999999	0.009098940472636652
0.3	-5.26999999999999	0.00812802729252643
0.3	-5.25999999999999	0.006287206020644198
0.3	-5.25	0.004495861426790926
0.3	-5.24	0.002312417479423068
0.3	-5.23	-0.00045835088558726644
0.3	-5.22	-0.0023527766444277898
0.3	-5.21	-0.004091257340556431
0.3	-5.2	-0.003444959205043563
0.3	-5.19	-0.0034208781473986094
0.3	-5.18	-0.001803200880043987
0.3	-5.17	-0.0016287974558603646
0.3	-5.16	-0.0001551804635310794
0.3	-5.15	0.000398368131657334
0.3	-5.14	0.0027300960518490403
0.3	-5.13	0.0043545685498050934
0.3	-5.12	0.005915640187977633
0.3	-5.11	0.006431185159060049
0.3	-5.1	0.0070812455971926425
0.3	-5.09	0.008778751203905366
0.3	-5.08	0.009078383419089675
0.3	-5.07	0.009277483841370227
0.3	-5.06	0.0066364966918525115
0.3	-5.05	0.0036378392255909664
0.3	-5.04	-0.001239269150111355
0.3	-5.03	-0.004353257871698324
0.3	-5.02	-0.007827495983278476
0.3	-5.01	-0.009383527276726422
0.3	-5.0	-0.009641827750182685
0.3	-4.98999999999999	-0.009572407421102103
0.3	-4.97999999999999	-0.012770083916060937
0.3	-4.96999999999999	-0.015559926381789657
0.3	-4.95999999999999	-0.016166244727669643
0.3	-4.94999999999999	-0.017348350638851373
0.3	-4.93999999999999	-0.017557221217581576
0.3	-4.92999999999999	-0.01666282669528779
0.3	-4.91999999999999	-0.015672742770683923
0.3	-4.90999999999999	-0.01536632222188089
0.3	-4.89999999999999	-0.018095317360572738
0.3	-4.88999999999999	-0.016396096704802132
0.3	-4.87999999999999	-0.0114977783183412
0.3	-4.86999999999999	-0.006008592222339515
0.3	-4.85999999999999	-0.0030306249687266917
0.3	-4.84999999999999	-0.0004968117580941844
0.3	-4.83999999999999	0.0013484948395818264
0.3	-4.82999999999999	0.006048544343529749
0.3	-4.81999999999999	0.010714039384106089
0.3	-4.80999999999999	0.019070671288259955
0.3	-4.79999999999999	0.026090914212297756
0.3	-4.78999999999999	0.02863110000471064
0.3	-4.77999999999999	0.03052371133784465
0.3	-4.76999999999999	0.02817097583587641
0.3	-4.75999999999999	0.029533492890352786
0.3	-4.75	0.031024784610648448
0.3	-4.74	0.03456617650376903
0.3	-4.73	0.03545698759741289
0.3	-4.72	0.035534556618879165
0.3	-4.71	0.032069614271830305
0.3	-4.7	0.027109721247097485
0.3	-4.69	0.020793182586821335
0.3	-4.68	0.01489066291372021
0.3	-4.67	0.009633182265768037
0.3	-4.66	0.006553955152219737
0.3	-4.65	0.0069965597620478825
0.3	-4.64	0.00967018427010441
0.3	-4.63	0.013371907942800465
0.3	-4.62	0.014693495808873414
0.3	-4.61	0.016083110903039932
0.3	-4.6	0.01507149654944312
0.3	-4.59	0.014350238574640684
0.3	-4.58	0.013548374510429506
0.3	-4.57	0.014771242325454126
0.3	-4.56	0.016869131541197402
0.3	-4.55	0.020490788269403704
0.3	-4.54	0.02308867822656746
0.3	-4.53	0.026368165194180393
0.3	-4.52	0.029655325834362256
0.3	-4.51	0.027745170289526278
0.3	-4.5	0.027023633913134337
0.4	-6.48999999999999	0.015275537345346646
0.4	-6.47999999999999	0.01422840685437804
0.4	-6.46999999999999	0.012421844230879497
0.4	-6.45999999999999	0.011230244949272605
0.4	-6.44999999999999	0.009705154818772266
0.4	-6.43999999999999	0.009644960866664165
0.4	-6.42999999999999	0.00828064785874888
0.4	-6.41999999999999	0.007755827951440641
0.4	-6.40999999999999	0.006035968387768598
0.4	-6.39999999999999	0.004334977593078326
0.4	-6.38999999999999	0.002542188496179487
0.4	-6.37999999999999	0.0025399077150984883
0.4	-6.36999999999999	0.002321416228388773
0.4	-6.35999999999999	0.0010754269417063145
0.4	-6.34999999999999	0.00041263327948282136
0.4	-6.33999999999999	-0.0008847377635851084
0.4	-6.32999999999999	-0.001160431168380438
0.4	-6.31999999999999	-0.0025597361509979155
0.4	-6.30999999999999	-0.002752888939555387
0.4	-6.29999999999999	-0.003193469366095103
0.4	-6.28999999999999	-0.0022671041131508973
0.4	-6.27999999999999	-0.0015429095015147554
0.4	-6.26999999999999	-5.2622554401471344e-05
0.4	-6.25999999999999	0.0012121342238572974
0.4	-6.25	0.0024953338706885653
0.4	-6.24	0.003764730641257874
0.4	-6.23	0.004560305021156952
0.4	-6.22	0.005087072051903396
0.4	-6.21	0.004737029458109998
0.4	-6.2	0.004657054823235696
0.4	-6.19	0.0038015125865135113
0.4	-6.18	0.0032796314663460224
0.4	-6.17	0.0015823594549267406
0.4	-6.16	0.0002062976671368677
0.4	-6.15	-0.0015738689948488482
0.4	-6.14	-0.0022584353260192147
0.4	-6.13	-0.003281986416412308
0.4	-6.12	-0.004635062532286627
0.4	-6.11	-0.004859075365507892
0.4	-6.1	-0.005081590937770553
0.4	-6.09	-0.005659821100476692
0.4	-6.08	-0.005841974848006304
0.4	-6.07	-0.004719602557581526
0.4	-6.06	-0.004052084328872496
0.4	-6.05	-0.002830912201304714
0.4	-6.04	-0.0009038819071882642
0.4	-6.03	0.0005128294414545875
0.4	-6.02	0.0012457627579580688
0.4	-6.01	0.002580756229256742
0.4	-6.0	0.0029403380403494883
0.4	-5.98999999999999	0.008099815447987047
0.4	-5.97999999999999	0.009371081580451857
0.4	-5.96999999999999	0.008849552016407247
0.4	-5.95999999999999	0.008109266194117337
0.4	-5.94999999999999	0.007961933940855481
0.4	-5.93999999999999	0.006787102740526962
0.4	-5.92999999999999	0.00688610434796183
0.4	-5.91999999999999	0.005422262415488377
0.4	-5.90999999999999	0.004435485520356275
0.4	-5.89999999999999	0.0012745210460196055
0.4	-5.88999999999999	-0.0002616430747979237
0.4	-5.87999999999999	-0.0025930920662138868
0.4	-5.86999999999999	-0.003200555340726663
0.4	-5.85999999999999	-0.00363145637738288
0.4	-5.84999999999999	-0.002608615688939886
0.4	-5.83999999999999	-0.0010952151110127373
0.4	-5.82999999999999	5.9446447140842906e-05
0.4	-5.81999999999999	0.0018029720279911787
0.4	-5.80999999999999	0.0020979439289731117
0.4	-5.79999999999999	0.00416192436101348
0.4	-5.78999999999999	0.004772165786981197
0.4	-5.77999999999999	0.007778165253724045
0.4	-5.76999999999999	0.008961589517539725
0.4	-5.75999999999999	0.011136334514097956
0.4	-5.75	0.011642565722799592
0.4	-5.74	0.012772060048935163
0.4	-5.73	0.01263711748905405
0.4	-5.72	0.012685593062855105
0.4	-5.71	0.012725411017080246
0.4	-5.7	0.01284680072243971
0.4	-5.69	0.013267498071481587
0.4	-5.68	0.012643088915199496
0.4	-5.67	0.013287799936916256
0.4	-5.66	0.013042095965510814
0.4	-5.65	0.013779396694271417
0.4	-5.64	0.012776321264899249
0.4	-5.63	0.012807231702396893
0.4	-5.62	0.010633297262947983
0.4	-5.61	0.008715651596274687
0.4	-5.6	0.004650120710348871
0.4	-5.59	0.0012408448924663973
0.4	-5.58	-0.0017711972193877323
0.4	-5.57	-0.003225393133020449
0.4	-5.56	-0.003214726424385528
0.4	-5.55	-0.0029612942415027654
0.4	-5.54	-0.0018200882049266287
0.4	-5.53	-0.0017881749976067507
0.4	-5.52	-0.0007809666390867775
0.4	-5.51	-0.0015654622375184668
0.4	-5.5	-0.0007849960267640732
0.4	-5.48999999999999	0.010282615966487663
0.4	-5.47999999999999	0.008891481658706901
0.4	-5.46999999999999	0.007861802266557028
0.4	-5.45999999999999	0.008655581940489987
0.4	-5.44999999999999	0.010393662899754796
0.4	-5.43999999999999	0.012427560797936443
0.4	-5.42999999999999	0.010713741116399833
0.4	-5.41999999999999	0.010775216223139927
0.4	-5.40999999999999	0.01074634446622641
0.4	-5.39999999999999	0.011219500919983305
0.4	-5.38999999999999	0.010863763768053258
0.4	-5.37999999999999	0.008869321841594502
0.4	-5.36999999999999	0.006495858055758752
0.4	-5.35999999999999	0.004541073917194438
0.4	-5.34999999999999	0.005106841786487792
0.4	-5.33999999999999	0.004553911194976001
0.4	-5.32999999999999	0.0047905175703994995
0.4	-5.31999999999999	0.002418315140698901
0.4	-5.30999999999999	-4.68155645121926e-05
0.4	-5.29999999999999	0.002948646385141085
0.4	-5.28999999999999	0.004631927698041549
0.4	-5.27999999999999	0.004952804220733298
0.4	-5.26999999999999	0.004601067699380734
0.4	-5.25999999999999	0.003782122236379859
0.4	-5.25	0.002777027431114687
0.4	-5.24	0.0016000388380091324
0.4	-5.23	-9.25917703702428e-05
0.4	-5.22	-0.0014230149236641454
0.4	-5.21	-0.0030146045297218538
0.4	-5.2	-0.002852038636301568
0.4	-5.19	-0.002699644940331536
0.4	-5.18	-0.0014475331102276057
0.4	-5.17	-0.000976585914293726
0.4	-5.16	0.0003405439959157097
0.4	-5.15	0.0013399736646114158
0.4	-5.14	0.0029822863742043904
0.4	-5.13	0.0042877930791820895
0.4	-5.12	0.005306140841423779
0.4	-5.11	0.005696356719272433
0.4	-5.1	0.005200123705591031
0.4	-5.09	0.005438482542373335
0.4	-5.08	0.005147657221143909
0.4	-5.07	0.0053029968043236675
0.4	-5.06	0.0036536275596068535
0.4	-5.05	0.0017426694539229848
0.4	-5.04	-0.0014346193805471197
0.4	-5.03	-0.0036426109322820754
0.4	-5.02	-0.006151036862315606
0.4	-5.01	-0.007642977954003816
0.4	-5.0	-0.00777465939277977
0.4	-4.98999999999999	-0.011058834055840128
0.4	-4.97999999999999	-0.014332275142208584
0.4	-4.96999999999999	-0.01640087583510097
0.4	-4.95999999999999	-0.017166530288024395
0.4	-4.94999999999999	-0.017505476811567555
0.4	-4.93999999999999	-0.017618505488099567
0.4	-4.92999999999999	-0.01626968188119271
0.4	-4.91999999999999	-0.01555510673674021
0.4	-4.90999999999999	-0.01489548749207914
0.4	-4.89999999999999	-0.016993122987912446
0.4	-4.88999999999999	-0.015094880765386898
0.4	-4.87999999999999	-0.010994962613420367
0.4	-4.86999999999999	-0.006000597843430822
0.4	-4.85999999999999	-0.003389573104387922
0.4	-4.84999999999999	-0.0020989107469207013
0.4	-4.83999999999999	3.3420087541591315e-05
0.4	-4.82999999999999	0.003421078804903721
0.4	-4.81999999999999	0.007687839429103449
0.4	-4.80999999999999	0.013975675454381442
0.4	-4.79999999999999	0.019999807063377173
0.4	-4.78999999999999	0.021844627920286852
0.4	-4.77999999999999	0.022209313610067727
0.4	-4.76999999999999	0.018785283266581132
0.4	-4.75999999999999	0.020099071677134706
0.4	-4.75	0.02114938046042103
0.4	-4.74	0.023550794352795834
0.4	-4.73	0.024585485422876308
0.4	-4.72	0.024703311466422184
0.4	-4.71	0.02265259705413658
0.4	-4.7	0.018242736846060092
0.4	-4.69	0.013823179114677842
0.4	-4.68	0.008078563554037077
0.4	-4.67	0.004115824338356722
0.4	-4.66	0.0013193354620301134
0.4	-4.65	0.0019519958970642404
0.4	-4.64	0.004408110343557425
0.4	-4.63	0.00810018533428275
0.4	-4.62	0.009328759756771055
0.4	-4.61	0.010742674421888532
0.4	-4.6	0.010407492470764335
0.4	-4.59	0.009707976543813945
0.4	-4.58	0.009272733118742993
0.4	-4.57	0.009595077259046514
0.4	-4.56	0.010939773200166591
0.4	-4.55	0.013487379025825363
0.4	-4.54	0.016108801726228028
0.4	-4.53	0.018121638511240823
0.4	-4.52	0.020493424308411834
0.4	-4.51	0.019221509986254992
0.4	-4.5	0.019228540258214022
0.5	-6.48999999999999	0.00891231507336826
0.5	-6.47999999999999	0.007708530549609571
0.5	-6.46999999999999	0.005798684104420693
0.5	-6.45999999999999	0.0045780271756772906
0.5	-6.44999999999999	0.002825265620909123
0.5	-6.43999999999999	0.0025190262400624497
0.5	-6.42999999999999	0.0012372168926824134
0.5	-6.41999999999999	0.001189364116986058
0.5	-6.40999999999999	0.0012554239460722538
0.5	-6.39999999999999	0.0013064966281365331
0.5	-6.38999999999999	0.0008652819243845644
0.5	-6.37999999999999	0.0009674940161384371
0.5	-6.36999999999999	0.0009374770313468894
0.5	-6.35999999999999	0.00011173941445163926
0.5	-6.34999999999999	-0.00020654730510033525
0.5	-6.33999999999999	-0.0012225953226424613
0.5	-6.32999999999999	-0.0015008642251171933
0.5	-6.31999999999999	-0.00274658966859459
0.5	-6.30999999999999	-0.0030769623884280284
0.5	-6.29999999999999	-0.0036824536676361985
0.5	-6.28999999999999	-0.002906355444475983
0.5	-6.27999999999999	-0.002111221682007336
0.5	-6.26999999999999	-0.0008176117961180007
0.5	-6.25999999999999	0.0004422235310005962
0.5	-6.25	0.0015155282169120876
0.5	-6.24	0.002980040646553772
0.5	-6.23	0.0033529290521038813
0.5	-6.22	0.0038964744110475125
0.5	-6.21	0.003305889618069824
0.5	-6.2	0.0029446234826340234
0.5	-6.19	0.00210921592259411
0.5	-6.18	0.0014648590396807437
0.5	-6.17	-0.0003984534097936643
0.5	-6.16	-0.0015511332695249958
0.5	-6.15	-0.0033019055475690395
0.5	-6.14	-0.003969647827110845
0.5	-6.13	-0.005127951139172693
0.5	-6.12	-0.006245862416912162
0.5	-6.11	-0.006194820622106911
0.5	-6.1	-0.00602608783979075
0.5	-6.09	-0.006183408401707724
0.5	-6.08	-0.0060128291894350205
0.5	-6.07	-0.004952563773597429
0.5	-6.06	-0.004009039376686896
0.5	-6.05	-0.002872303384738928
0.5	-6.04	-0.00129586135505666
0.5	-6.03	0.00018108736764427258
0.5	-6.02	0.001933809002498954
0.5	-6.01	0.003518088858821211
0.5	-6.0	0.0035400142286622915
0.5	-5.98999999999999	0.006712423151731595
0.5	-5.97999999999999	0.00640824467554485
0.5	-5.96999999999999	0.004286080722703478
0.5	-5.95999999999999	0.0033522576920511638
0.5	-5.94999999999999	0.0027699896172708183
0.5	-5.93999999999999	0.0014135851417265144
0.5	-5.92999999999999	0.001483498610366174
0.5	-5.91999999999999	0.0001511135438466149
0.5	-5.90999999999999	-0.0001818652024530576
0.5	-5.89999999999999	-0.002572348148605963
0.5	-5.88999999999999	-0.0032115123463195006
0.5	-5.87999999999999	-0.004540584613790588
0.5	-5.86999999999999	-0.004314279856108272
0.5	-5.85999999999999	-0.004152900066053955
0.5	-5.84999999999999	-0.0030969424438578863
0.5	-5.83999999999999	-0.001871807742816367
0.5	-5.82999999999999	-0.0013330829095727914
0.5	-5.81999999999999	-0.000155257323476099
0.5	-5.80999999999999	-0.0007502169237102452
0.5	-5.79999999999999	0.0004452914318314183
0.5	-5.78999999999999	0.0005240334676683278
0.5	-5.77999999999999	0.002541724128169054
0.5	-5.76999999999999	0.0030195267699802963
0.5	-5.75999999999999	0.0045286955672118046
0.5	-5.75	0.0050718171983047955
0.5	-5.74	0.006565646822293603
0.5	-5.73	0.007057383196200029
0.5	-5.72	0.007814361753444188
0.5	-5.71	0.008858757047575383
0.5	-5.7	0.009940621262158833
0.5	-5.69	0.01156558872816038
0.5	-5.68	0.012632002513525253
0.5	-5.67	0.014388991445859423
0.5	-5.66	0.01421034801076071
0.5	-5.65	0.01494497623665364
0.5	-5.64	0.013703705620690843
0.5	-5.63	0.013451720778943077
0.5	-5.62	0.011207260837098276
0.5	-5.61	0.00891876862775326
0.5	-5.6	0.004662056708761797
0.5	-5.59	0.000658339085227222
0.5	-5.58	-0.0026684224515595156
0.5	-5.57	-0.004663721186478731
0.5	-5.56	-0.004719922683592004
0.5	-5.55	-0.004302616288481886
0.5	-5.54	-0.0027456121589735094
0.5	-5.53	-0.002368561140032144
0.5	-5.52	-0.0008664129087996852
0.5	-5.51	-0.0013137677605574716
0.5	-5.5	-0.0006447084285959304
0.5	-5.48999999999999	0.002548995165855772
0.5	-5.47999999999999	0.00289234816201972
0.5	-5.46999999999999	0.003146830350710006
0.5	-5.45999999999999	0.004327325545387228
0.5	-5.44999999999999	0.005055639871544282
0.5	-5.43999999999999	0.007068671934196913
0.5	-5.42999999999999	0.005934729912041858
0.5	-5.41999999999999	0.0048400392928838465
0.5	-5.40999999999999	0.005087799354209499
0.5	-5.39999999999999	0.005364657317623034
0.5	-5.38999999999999	0.005106149975340868
0.5	-5.37999999999999	0.0029001604566328276
0.5	-5.36999999999999	0.000763383904981707
0.5	-5.35999999999999	-0.0012175508754248554
0.5	-5.34999999999999	-0.0013292996441456317
0.5	-5.33999999999999	-0.0011417119491711758
0.5	-5.32999999999999	-0.002094367902407468
0.5	-5.31999999999999	-0.005232743905159876
0.5	-5.30999999999999	-0.005211139427027944
0.5	-5.29999999999999	-0.002412942642589233
0.5	-5.28999999999999	-0.00031183665953599116
0.5	-5.27999999999999	0.0009685101743467373
0.5	-5.26999999999999	0.0010085517698228963
0.5	-5.25999999999999	0.0010516885456995362
0.5	-5.25	0.000626955659978945
0.5	-5.24	0.0005680730565870151
0.5	-5.23	1.7231393911187887e-06
0.5	-5.22	-0.000850740099896885
0.5	-5.21	-0.0022452470458184104
0.5	-5.2	-0.0024363250394233704
0.5	-5.19	-0.002195567097629192
0.5	-5.18	-0.0012250266487480732
0.5	-5.17	-0.00025164781202041686
0.5	-5.16	0.001025767240302844
0.5	-5.15	0.00226928738448795
0.5	-5.14	0.002931278640654622
0.5	-5.13	0.0037785123377787055
0.5	-5.12	0.0041558017194716634
0.5	-5.11	0.004341816036841084
0.5	-5.1	0.0030291198889177973
0.5	-5.09	0.002420873974118387
0.5	-5.08	0.0015139831725644037
0.5	-5.07	0.0014565494868316042
0.5	-5.06	0.000655393661014414
0.5	-5.05	-4.084968229361996e-05
0.5	-5.04	-0.0014292033307214402
0.5	-5.03	-0.0027660245163234065
0.5	-5.02	-0.004212352395705221
0.5	-5.01	-0.005472215173578265
0.5	-5.0	-0.005454742587032546
0.5	-4.98999999999999	-0.012206211513198062
0.5	-4.97999999999999	-0.014664260742876911
0.5	-4.96999999999999	-0.015736078186451674
0.5	-4.95999999999999	-0.015883611569283862
0.5	-4.94999999999999	-0.015096687004412135
0.5	-4.93999999999999	-0.014498258807128295
0.5	-4.92999999999999	-0.012794364937982694
0.5	-4.91999999999999	-0.012038784386942614
0.5	-4.90999999999999	-0.010856954016611575
0.5	-4.89999999999999	-0.01135012800097257
0.5	-4.88999999999999	-0.010099974996264416
0.5	-4.87999999999999	-0.007773607582919173
0.5	-4.86999999999999	-0.004895559147379325
0.5	-4.85999999999999	-0.003554925184083013
0.5	-4.84999999999999	-0.00308027317534737
0.5	-4.83999999999999	-0.0011700040290473779
0.5	-4.82999999999999	0.0012453373968656645
0.5	-4.81999999999999	0.0039056929698511045
0.5	-4.80999999999999	0.007476339976429269
0.5	-4.79999999999999	0.011798605336198753
0.5	-4.78999999999999	0.01256496641669802
0.5	-4.77999999999999	0.012075727546860704
0.5	-4.76999999999999	0.009360666622541036
0.5	-4.75999999999999	0.010646212744300498
0.5	-4.75	0.010721869039474474
0.5	-4.74	0.010599451642158919
0.5	-4.73	0.010079703848505261
0.5	-4.72	0.009417308391225732
0.5	-4.71	0.008772627371652297
0.5	-4.7	0.006013941568400294
0.5	-4.69	0.003377665494947446
0.5	-4.68	-0.00040727101966220314
0.5	-4.67	-0.001996662205543842
0.5	-4.66	-0.003220796789296154
0.5	-4.65	-0.002231116734757066
0.5	-4.64	-0.000986100573569959
0.5	-4.63	0.0015408953059251052
0.5	-4.62	0.0020311360982740445
0.5	-4.61	0.0023426008022630618
0.5	-4.6	0.0022536377959089804
0.5	-4.59	0.001656785019568896
0.5	-4.58	0.0017356639905648508
0.5	-4.57	0.0020711758948880332
0.5	-4.56	0.0033469228226840064
0.5	-4.55	0.004715997334638733
0.5	-4.54	0.0072482778250724245
0.5	-4.53	0.00809075029659001
0.5	-4.52	0.008769704073615492
0.5	-4.51	0.008292751590872283
0.5	-4.5	0.008903381744897021
0.6	-6.48999999999999	0.004366232501307077
0.6	-6.47999999999999	0.0030836420942473297
0.6	-6.46999999999999	0.0014720443878907807
0.6	-6.45999999999999	0.0002079893634208685
0.6	-6.44999999999999	-0.0017396654474091111
0.6	-6.43999999999999	-0.0028512277520084117
0.6	-6.42999999999999	-0.004036192990262977
0.6	-6.41999999999999	-0.00367878087729806
0.6	-6.40999999999999	-0.0018780175432753787
0.6	-6.39999999999999	0.0001545657929850619
0.6	-6.38999999999999	0.0011202386412274556
0.6	-6.37999999999999	0.0009356542228577402
0.6	-6.36999999999999	0.0009056372728003526
0.6	-6.35999999999999	0.00024407188658331913
0.6	-6.34999999999999	-6.363547889531862e-05
0.6	-6.33999999999999	-0.00084343045219476
0.6	-6.32999999999999	-0.0012021230018380291
0.6	-6.31999999999999	-0.0022369071118150674
0.6	-6.30999999999999	-0.0029380442113918215
0.6	-6.29999999999999	-0.0035588959508287554
0.6	-6.28999999999999	-0.0032239710002802124
0.6	-6.27999999999999	-0.0021653263487691476
0.6	-6.26999999999999	-0.0010786367016683007
0.6	-6.25999999999999	0.00047332932367671887
0.6	-6.25	0.0015436512354685128
0.6	-6.24	0.002840670838404169
0.6	-6.23	0.003120703587177698
0.6	-6.22	0.003478212358544286
0.6	-6.21	0.00282121938497637
0.6	-6.2	0.0022278290012880397
0.6	-6.19	0.001125747146128231
0.6	-6.18	-3.2374882489361045e-05
0.6	-6.17	-0.0016520006674445864
0.6	-6.16	-0.0031037006548997326
0.6	-6.15	-0.004796397651821882
0.6	-6.14	-0.005828362085129102
0.6	-6.13	-0.006459708348202142
0.6	-6.12	-0.007283044357933699
0.6	-6.11	-0.007149519673311955
0.6	-6.1	-0.006890687956809194
0.6	-6.09	-0.0066127584693466135
0.6	-6.08	-0.006085349026245912
0.6	-6.07	-0.005124065924227095
0.6	-6.06	-0.0039045353591150578
0.6	-6.05	-0.002792825072913785
0.6	-6.04	-0.001253530074196263
0.6	-6.03	-3.1529492391935143e-06
0.6	-6.02	0.0013373607804693655
0.6	-6.01	0.0023576187232052237
0.6	-6.0	0.002896168660662002
0.6	-5.98999999999999	0.003110455866062123
0.6	-5.97999999999999	0.0020195574536793215
0.6	-5.96999999999999	-0.0004248923279269734
0.6	-5.95999999999999	-0.003076437388518205
0.6	-5.94999999999999	-0.003671622369165628
0.6	-5.93999999999999	-0.004867477989276003
0.6	-5.92999999999999	-0.004619740472631417
0.6	-5.91999999999999	-0.005464206093957591
0.6	-5.90999999999999	-0.004881161345777207
0.6	-5.89999999999999	-0.005732924446419485
0.6	-5.88999999999999	-0.0050940425156349445
0.6	-5.87999999999999	-0.005396154433006839
0.6	-5.86999999999999	-0.004280768484281661
0.6	-5.85999999999999	-0.003654123269315024
0.6	-5.84999999999999	-0.002661334582470809
0.6	-5.83999999999999	-0.001747000748956451
0.6	-5.82999999999999	-0.0017586563042111814
0.6	-5.81999999999999	-0.0013083729183848702
0.6	-5.80999999999999	-0.002477774150852763
0.6	-5.79999999999999	-0.0021179597036039
0.6	-5.78999999999999	-0.0027612401605948134
0.6	-5.77999999999999	-0.0015741133718450429
0.6	-5.76999999999999	-0.0018900236790918012
0.6	-5.75999999999999	-0.001185738296062333
0.6	-5.75	-0.0012592409711841834
0.6	-5.74	8.471643692725683e-05
0.6	-5.73	0.000543471109476612
0.6	-5.72	0.001228422519759742
0.6	-5.71	0.0020092897713295255
0.6	-5.7	0.0027814744771566535
0.6	-5.69	0.004442989817780907
0.6	-5.68	0.006149276526689673
0.6	-5.67	0.00829127776257188
0.6	-5.66	0.00809979807877792
0.6	-5.65	0.00885428879244482
0.6	-5.64	0.007903370952212108
0.6	-5.63	0.007710612961868535
0.6	-5.62	0.006032753162130977
0.6	-5.61	0.0044837748580907055
0.6	-5.6	0.0012998900174752137
0.6	-5.59	-0.001683944627568601
0.6	-5.58	-0.003745927608863886
0.6	-5.57	-0.005010126511576396
0.6	-5.56	-0.004686593672632022
0.6	-5.55	-0.004209893476450899
0.6	-5.54	-0.0026263320014559
0.6	-5.53	-0.00216841715205357
0.6	-5.52	-0.0006015425058116808
0.6	-5.51	-0.0010928028162897063
0.6	-5.5	-0.00047573993324762087
0.6	-5.48999999999999	-0.0035313767758888837
0.6	-5.47999999999999	-0.0027585172974791683
0.6	-5.46999999999999	-0.0025760702374698075
0.6	-5.45999999999999	-0.0023875912222109386
0.6	-5.44999999999999	-0.0026751894357001094
0.6	-5.43999999999999	-0.0020515117311747932
0.6	-5.42999999999999	-0.002626062449077038
0.6	-5.41999999999999	-0.004026735056291586
0.6	-5.40999999999999	-0.003020913831201899
0.6	-5.39999999999999	-0.0023155205267059165
0.6	-5.38999999999999	-0.0013439026207219262
0.6	-5.37999999999999	-0.002118434050356499
0.6	-5.36999999999999	-0.0018244347335374944
0.6	-5.35999999999999	-0.003091962735639775
0.6	-5.34999999999999	-0.006546502944620447
0.6	-5.33999999999999	-0.008947429671576024
0.6	-5.32999999999999	-0.010392811879095798
0.6	-5.31999999999999	-0.012963699736020629
0.6	-5.30999999999999	-0.011330127438541893
0.6	-5.29999999999999	-0.008473116380208756
0.6	-5.28999999999999	-0.006144708829699808
0.6	-5.27999999999999	-0.0038208976285983853
0.6	-5.26999999999999	-0.0032067493556479088
0.6	-5.25999999999999	-0.0021273963222995795
0.6	-5.25	-0.0018631896062934472
0.6	-5.24	-0.0007486530611242603
0.6	-5.23	-0.0004202181000909633
0.6	-5.22	-0.0004444047526721562
0.6	-5.21	-0.001510716365633713
0.6	-5.2	-0.0018177965267708318
0.6	-5.19	-0.0014292639092792214
0.6	-5.18	-0.0008591157013674855
0.6	-5.17	0.0004630471126885749
0.6	-5.16	0.001747865923921621
0.6	-5.15	0.0030777316091051277
0.6	-5.14	0.002896659991207806
0.6	-5.13	0.003168848456244655
0.6	-5.12	0.0020487498130085657
0.6	-5.11	0.0014016314674471508
0.6	-5.1	-0.001354410281656615
0.6	-5.09	-0.0030469026675309374
0.6	-5.08	-0.004309682239274859
0.6	-5.07	-0.0039693958110845196
0.6	-5.06	-0.003033230405415699
0.6	-5.05	-0.0019104115100507801
0.6	-5.04	-0.0011779510193511422
0.6	-5.03	-0.0011314429606021914
0.6	-5.02	-0.0014132410136887819
0.6	-5.01	-0.0023508855151802566
0.6	-5.0	-0.0020244653333089113
0.6	-4.98999999999999	-0.011005852672805239
0.6	-4.97999999999999	-0.013131988026832075
0.6	-4.96999999999999	-0.013653624762895278
0.6	-4.95999999999999	-0.01366856369218672
0.6	-4.94999999999999	-0.012501471365585493
0.6	-4.93999999999999	-0.011562389322315347
0.6	-4.92999999999999	-0.010310587583002406
0.6	-4.91999999999999	-0.009264068092804556
0.6	-4.90999999999999	-0.00796565642835212
0.6	-4.89999999999999	-0.007608266769977501
0.6	-4.88999999999999	-0.0069017225719303354
0.6	-4.87999999999999	-0.005607299841546787
0.6	-4.86999999999999	-0.004249414806211105
0.6	-4.85999999999999	-0.0032388479182531293
0.6	-4.84999999999999	-0.0032155491369579847
0.6	-4.83999999999999	-0.0018080047440839353
0.6	-4.82999999999999	-0.0007624158991169083
0.6	-4.81999999999999	0.0014735973135810987
0.6	-4.80999999999999	0.0034087348522556238
0.6	-4.79999999999999	0.004681131795329363
0.6	-4.78999999999999	0.004930359229945169
0.6	-4.77999999999999	0.004363628659868057
0.6	-4.76999999999999	0.0017286060522636038
0.6	-4.75999999999999	0.00046813683990987176
0.6	-4.75	0.00020216902044867258
0.6	-4.74	-0.0017147654239749177
0.6	-4.73	-0.0013592703630969094
0.6	-4.72	-0.0011998543501364756
0.6	-4.71	-0.00025207614532635203
0.6	-4.7	-0.0013431984596509183
0.6	-4.69	-0.0030525225195546235
0.6	-4.68	-0.005355112062632228
0.6	-4.67	-0.005722488376949053
0.6	-4.66	-0.005970421602372711
0.6	-4.65	-0.005080567647699041
0.6	-4.64	-0.004135006968590094
0.6	-4.63	-0.0021728399950538546
0.6	-4.62	-0.0012429674129431634
0.6	-4.61	-0.0013312706891676629
0.6	-4.6	-0.0010121725452348906
0.6	-4.59	-0.001850532937127114
0.6	-4.58	-0.002025769887390949
0.6	-4.57	-0.0029124174333096664
0.6	-4.56	-0.00271969409770928
0.6	-4.55	-0.0020559160959853218
0.6	-4.54	0.00047121624050716626
0.6	-4.53	0.001083648098937573
0.6	-4.52	0.0008154731825028017
0.6	-4.51	0.0008507708383970192
0.6	-4.5	0.00219406491179841
0.7	-6.48999999999999	-0.0003068654725521536
0.7	-6.47999999999999	-0.001770693538556467
0.7	-6.46999999999999	-0.0030164375341559246
0.7	-6.45999999999999	-0.004616845532693092
0.7	-6.44999999999999	-0.006536092328681964
0.7	-6.43999999999999	-0.008414053482289185
0.7	-6.42999999999999	-0.00968450317206393
0.7	-6.41999999999999	-0.009601973160711097
0.7	-6.40999999999999	-0.007146137237035166
0.7	-6.39999999999999	-0.004168652816091578
0.7	-6.38999999999999	-0.0018493569391894726
0.7	-6.37999999999999	-0.00048516044814983506
0.7	-6.36999999999999	0.0001649696268001266
0.7	-6.35999999999999	0.00028831303166143574
0.7	-6.34999999999999	-0.00028742940949427753
0.7	-6.33999999999999	-0.0006793723105986138
0.7	-6.32999999999999	-0.0011697043952322295
0.7	-6.31999999999999	-0.0016165982373403942
0.7	-6.30999999999999	-0.0024856848008862342
0.7	-6.29999999999999	-0.0028289421222112976
0.7	-6.28999999999999	-0.0030560599395338395
0.7	-6.27999999999999	-0.002180506940786364
0.7	-6.26999999999999	-0.0013908774950402991
0.7	-6.25999999999999	-0.0003191163598215141
0.7	-6.25	0.0006765205348999714
0.7	-6.24	0.001543821965482084
0.7	-6.23	0.001804749935942429
0.7	-6.22	0.0020561189047340056
0.7	-6.21	0.0017076180494313697
0.7	-6.2	0.0008493252492843273
0.7	-6.19	0.00019759152850984396
0.7	-6.18	-0.001136270786188165
0.7	-6.17	-0.0021762336825130735
0.7	-6.16	-0.0036196584707614554
0.7	-6.15	-0.004903963513860687
0.7	-6.14	-0.005861742101178902
0.7	-6.13	-0.006295961632835412
0.7	-6.12	-0.006476454337370818
0.7	-6.11	-0.006399753977807787
0.7	-6.1	-0.005743528000187681
0.7	-6.09	-0.005069272538090197
0.7	-6.08	-0.0038552025465891093
0.7	-6.07	-0.0032960998142940734
0.7	-6.06	-0.0018476816977767152
0.7	-6.05	-0.0009392284069418277
0.7	-6.04	0.00047277959824448823
0.7	-6.03	0.0008328272192872355
0.7	-6.02	0.0014476918103804026
0.7	-6.01	0.002651679801728035
0.7	-6.0	0.003221327690249909
0.7	-5.98999999999999	0.00172716084083252
0.7	-5.97999999999999	0.00017117826777457434
0.7	-5.96999999999999	-0.003978386313784943
0.7	-5.95999999999999	-0.007610144619681403
0.7	-5.94999999999999	-0.008337067365942363
0.7	-5.93999999999999	-0.008899139327145478
0.7	-5.92999999999999	-0.008832088977248742
0.7	-5.91999999999999	-0.00894894479837538
0.7	-5.90999999999999	-0.008003008144190304
0.7	-5.89999999999999	-0.007447164072145629
0.7	-5.88999999999999	-0.006167361657366255
0.7	-5.87999999999999	-0.00560640406566848
0.7	-5.86999999999999	-0.0039911776733462245
0.7	-5.85999999999999	-0.003147151930524561
0.7	-5.84999999999999	-0.002022911805309391
0.7	-5.83999999999999	-0.0018045223157421852
0.7	-5.82999999999999	-0.0018871775494831433
0.7	-5.81999999999999	-0.002385688999317348
0.7	-5.80999999999999	-0.0036214702568269086
0.7	-5.79999999999999	-0.004498882278393734
0.7	-5.78999999999999	-0.005487236293844011
0.7	-5.77999999999999	-0.00555269229249683
0.7	-5.76999999999999	-0.006193178016353995
0.7	-5.75999999999999	-0.006326554215732472
0.7	-5.75	-0.006815914916807664
0.7	-5.74	-0.005644364715215233
0.7	-5.73	-0.005222689015048854
0.7	-5.72	-0.004394658022875142
0.7	-5.71	-0.0038179083839934846
0.7	-5.7	-0.002716228906906759
0.7	-5.69	-0.0013316069251290141
0.7	-5.68	0.0010043095297593285
0.7	-5.67	0.0027651333873755513
0.7	-5.66	0.0028906477724586765
0.7	-5.65	0.002970513535035968
0.7	-5.64	0.0022874134798918644
0.7	-5.63	0.002055547836334659
0.7	-5.62	0.0011122762907597727
0.7	-5.61	0.00031920097612708753
0.7	-5.6	-0.0013903242255894899
0.7	-5.59	-0.00291791652790091
0.7	-5.58	-0.004235474373974035
0.7	-5.57	-0.004688676659478086
0.7	-5.56	-0.004591805596286025
0.7	-5.55	-0.003824215786079277
0.7	-5.54	-0.002986432553950147
0.7	-5.53	-0.0025541829207563205
0.7	-5.52	-0.00191412144773484
0.7	-5.51	-0.002019073759229939
0.7	-5.5	-0.0014048400727984522
0.7	-5.48999999999999	-0.009286015671086889
0.7	-5.47999999999999	-0.008218859654281208
0.7	-5.46999999999999	-0.007715109704481304
0.7	-5.45999999999999	-0.007600858158874124
0.7	-5.44999999999999	-0.008048039267629425
0.7	-5.43999999999999	-0.008143812108522386
0.7	-5.42999999999999	-0.008664984493851058
0.7	-5.41999999999999	-0.008835162454468415
0.7	-5.40999999999999	-0.007845664289480136
0.7	-5.39999999999999	-0.00679572969992942
0.7	-5.38999999999999	-0.005399100302238002
0.7	-5.37999999999999	-0.00463769323164237
0.7	-5.36999999999999	-0.0041848548301280375
0.7	-5.35999999999999	-0.004259595343914013
0.7	-5.34999999999999	-0.006896148266512359
0.7	-5.33999999999999	-0.009701743958677012
0.7	-5.32999999999999	-0.012385555747165489
0.7	-5.31999999999999	-0.014081660131331941
0.7	-5.30999999999999	-0.014042234592150371
0.7	-5.29999999999999	-0.010554839951831818
0.7	-5.28999999999999	-0.00787211543206906
0.7	-5.27999999999999	-0.005275126816588538
0.7	-5.26999999999999	-0.004236422258603489
0.7	-5.25999999999999	-0.003104198013961834
0.7	-5.25	-0.002616091957650779
0.7	-5.24	-0.001817494281778076
0.7	-5.23	-0.0014014368345871553
0.7	-5.22	-0.0018080904885685034
0.7	-5.21	-0.0023249541331800128
0.7	-5.2	-0.0028689059571086473
0.7	-5.19	-0.00200071971083432
0.7	-5.18	-0.0016834619869652845
0.7	-5.17	-0.0001968923917392562
0.7	-5.16	0.0006057062908271793
0.7	-5.15	0.0015589258911001824
0.7	-5.14	0.0007068767822200339
0.7	-5.13	2.502244528851394e-05
0.7	-5.12	-0.0011133493825833951
0.7	-5.11	-0.0016327903355388695
0.7	-5.1	-0.003267286023707905
0.7	-5.09	-0.00463456364780146
0.7	-5.08	-0.005517771840614472
0.7	-5.07	-0.005861444849297182
0.7	-5.06	-0.0049682224728278546
0.7	-5.05	-0.004070879580635789
0.7	-5.04	-0.002457029436095992
0.7	-5.03	-0.0015762264504456946
0.7	-5.02	-0.0006689110510825214
0.7	-5.01	-0.0008356860988735781
0.7	-5.0	-0.0004850786579657096
0.7	-4.98999999999999	-0.008400129870582529
0.7	-4.97999999999999	-0.009925980096771148
0.7	-4.96999999999999	-0.00974788573288321
0.7	-4.95999999999999	-0.009761342881457746
0.7	-4.94999999999999	-0.008447627241594202
0.7	-4.93999999999999	-0.0074444571465756
0.7	-4.92999999999999	-0.005888801032845614
0.7	-4.91999999999999	-0.004981556061192993
0.7	-4.90999999999999	-0.005064115662528346
0.7	-4.89999999999999	-0.004284327183608272
0.7	-4.88999999999999	-0.004326255343509222
0.7	-4.87999999999999	-0.0033447062310695275
0.7	-4.86999999999999	-0.003115695212979497
0.7	-4.85999999999999	-0.002388076783563897
0.7	-4.84999999999999	-0.0026973103699626244
0.7	-4.83999999999999	-0.002064959253726295
0.7	-4.82999999999999	-0.002536624746632077
0.7	-4.81999999999999	-0.0007454402493501933
0.7	-4.80999999999999	-9.959277690391177e-05
0.7	-4.79999999999999	-0.0008199683258843238
0.7	-4.78999999999999	-0.0025956702746255944
0.7	-4.77999999999999	-0.003983547236114937
0.7	-4.76999999999999	-0.005165945733380084
0.7	-4.75999999999999	-0.007427759103141807
0.7	-4.75	-0.009620994924200765
0.7	-4.74	-0.012644104883407559
0.7	-4.73	-0.011464582855819805
0.7	-4.72	-0.010385020868001527
0.7	-4.71	-0.007963604298554361
0.7	-4.7	-0.007825571123705966
0.7	-4.69	-0.008218702422614799
0.7	-4.68	-0.009305267610833834
0.7	-4.67	-0.008176111894861116
0.7	-4.66	-0.007689582752474888
0.7	-4.65	-0.006680350897789344
0.7	-4.64	-0.0057822635326754135
0.7	-4.63	-0.004366487745482206
0.7	-4.62	-0.0032776464388731275
0.7	-4.61	-0.003763669059798247
0.7	-4.6	-0.003440090961614295
0.7	-4.59	-0.004855935193169569
0.7	-4.58	-0.005256607167512972
0.7	-4.57	-0.007103188818026074
0.7	-4.56	-0.008038559055904504
0.7	-4.55	-0.008831926797635226
0.7	-4.54	-0.008116839137436604
0.7	-4.53	-0.008879635143788367
0.7	-4.52	-0.009406597221358726
0.7	-4.51	-0.008879535781955827
0.7	-4.5	-0.007913938237154139
0.8	-6.48999999999999	-0.0048488507735875985
0.8	-6.47999999999999	-0.006063703040833535
0.8	-6.46999999999999	-0.007039879194780774
0.8	-6.45999999999999	-0.00839277904621677
0.8	-6.44999999999999	-0.009777604855685296
0.8	-6.43999999999999	-0.011520565232636892
0.8	-6.42999999999999	-0.01243194546763865
0.8	-6.41999999999999	-0.012192035464682005
0.8	-6.40999999999999	-0.01006652063304403
0.8	-6.39999999999999	-0.0065415704169146105
0.8	-6.38999999999999	-0.0034012967446993003
0.8	-6.37999999999999	-0.0012790926522187607
0.8	-6.36999999999999	-0.0003687858324000204
0.8	-6.35999999999999	-5.8735206218907265e-05
0.8	-6.34999999999999	-0.0007529623306121169
0.8	-6.33999999999999	-0.0008717767482421257
0.8	-6.32999999999999	-0.0011639180502936997
0.8	-6.31999999999999	-0.0011745206524855223
0.8	-6.30999999999999	-0.0020374226614063295
0.8	-6.29999999999999	-0.0023243382000098234
0.8	-6.28999999999999	-0.0027058203181419826
0.8	-6.27999999999999	-0.002418988803706501
0.8	-6.26999999999999	-0.0020575322321390033
0.8	-6.25999999999999	-0.00147417052909804
0.8	-6.25	-0.0005061000346506805
0.8	-6.24	7.89849805046261e-05
0.8	-6.23	0.0002634463782912877
0.8	-6.22	0.0003861405538661544
0.8	-6.21	0.0002928672934942034
0.8	-6.2	-0.00034070403553498885
0.8	-6.19	-0.0006240350424391861
0.8	-6.18	-0.0013408156997364862
0.8	-6.17	-0.001952714735383665
0.8	-6.16	-0.0028244895583853236
0.8	-6.15	-0.0035856790589408605
0.8	-6.14	-0.004223435538725506
0.8	-6.13	-0.004460528338965486
0.8	-6.12	-0.004295229887671115
0.8	-6.11	-0.0038779185636696467
0.8	-6.1	-0.0029513137267301315
0.8	-6.09	-0.002048720402053339
0.8	-6.08	-0.0010002222355064982
0.8	-6.07	0.00011136427606289745
0.8	-6.06	0.0018460317383460767
0.8	-6.05	0.002565568482404579
0.8	-6.04	0.0033688601485349357
0.8	-6.03	0.0030413931814377015
0.8	-6.02	0.002238169830564851
0.8	-6.01	0.003197723048333989
0.8	-6.0	0.003638675317917117
0.8	-5.98999999999999	-0.0011905621835378577
0.8	-5.97999999999999	-0.002726102300720512
0.8	-5.96999999999999	-0.006292455814355669
0.8	-5.95999999999999	-0.009718267403604652
0.8	-5.94999999999999	-0.010388453448294921
0.8	-5.93999999999999	-0.010691642049446448
0.8	-5.92999999999999	-0.010670068922447762
0.8	-5.91999999999999	-0.01061244653185034
0.8	-5.90999999999999	-0.009629351018207166
0.8	-5.89999999999999	-0.008466916259008417
0.8	-5.88999999999999	-0.006873975042293423
0.8	-5.87999999999999	-0.005679395118967756
0.8	-5.86999999999999	-0.003613495535357336
0.8	-5.85999999999999	-0.0025172624609618444
0.8	-5.84999999999999	-0.001327127233787584
0.8	-5.83999999999999	-0.001644888518163412
0.8	-5.82999999999999	-0.0018866347574441056
0.8	-5.81999999999999	-0.002916019398313152
0.8	-5.80999999999999	-0.004185402512658476
0.8	-5.79999999999999	-0.005812465750977436
0.8	-5.78999999999999	-0.007315930072455568
0.8	-5.77999999999999	-0.00829389536337416
0.8	-5.76999999999999	-0.009379825999101143
0.8	-5.75999999999999	-0.01007634662216289
0.8	-5.75	-0.010903717199702234
0.8	-5.74	-0.009992665531682321
0.8	-5.73	-0.009786300093518607
0.8	-5.72	-0.008811092248428576
0.8	-5.71	-0.008299153007359839
0.8	-5.7	-0.007167079543892729
0.8	-5.69	-0.006157685425579429
0.8	-5.68	-0.003972669355115588
0.8	-5.67	-0.0028122268756425317
0.8	-5.66	-0.002658576028997328
0.8	-5.65	-0.0023457896853074645
0.8	-5.64	-0.0022755453388124125
0.8	-5.63	-0.0024748163926327504
0.8	-5.62	-0.0031792694781599407
0.8	-5.61	-0.002950119186711675
0.8	-5.6	-0.0028841353291372274
0.8	-5.59	-0.0023306514572904447
0.8	-5.58	-0.0025678079440305535
0.8	-5.57	-0.0022141108833516054
0.8	-5.56	-0.002186156661420746
0.8	-5.55	-0.001561987965917333
0.8	-5.54	-0.001523247499988778
0.8	-5.53	-0.0014321529519854548
0.8	-5.52	-0.001630813325130931
0.8	-5.51	-0.0021217932259957606
0.8	-5.5	-0.00183202451169584
0.8	-5.48999999999999	-0.01674511931299405
0.8	-5.47999999999999	-0.01508866324393876
0.8	-5.46999999999999	-0.01414683818011464
0.8	-5.45999999999999	-0.01332218670272961
0.8	-5.44999999999999	-0.01370769807136063
0.8	-5.43999999999999	-0.013941108972016503
0.8	-5.42999999999999	-0.01330468848333377
0.8	-5.41999999999999	-0.012205447722609286
0.8	-5.40999999999999	-0.011887835981841455
0.8	-5.39999999999999	-0.010485165565184418
0.8	-5.38999999999999	-0.009132662208233222
0.8	-5.37999999999999	-0.007966163440512597
0.8	-5.36999999999999	-0.007397507300073103
0.8	-5.35999999999999	-0.0064187675404180355
0.8	-5.34999999999999	-0.007821460167521221
0.8	-5.33999999999999	-0.01030650785333831
0.8	-5.32999999999999	-0.013085610606613118
0.8	-5.31999999999999	-0.013079282770821266
0.8	-5.30999999999999	-0.012693946159247405
0.8	-5.29999999999999	-0.011216859113034827
0.8	-5.28999999999999	-0.009820774669828336
0.8	-5.27999999999999	-0.007327557574337118
0.8	-5.26999999999999	-0.005595925479131292
0.8	-5.25999999999999	-0.004275620079346898
0.8	-5.25	-0.003176422570798254
0.8	-5.24	-0.002298377110237726
0.8	-5.23	-0.001350143270596127
0.8	-5.22	-0.0015758891599378932
0.8	-5.21	-0.0016744175090230295
0.8	-5.2	-0.0021807238370183946
0.8	-5.19	-0.0014843500550547617
0.8	-5.18	-0.0009119212080361816
0.8	-5.17	9.168634629236339e-05
0.8	-5.16	0.00032397357313895814
0.8	-5.15	0.0003166859673328637
0.8	-5.14	-0.001114152034450755
0.8	-5.13	-0.0028914050237390243
0.8	-5.12	-0.0041791627090704275
0.8	-5.11	-0.005140446941998111
0.8	-5.1	-0.006501531671561478
0.8	-5.09	-0.007797625337470249
0.8	-5.08	-0.008305359422378034
0.8	-5.07	-0.008542218559965398
0.8	-5.06	-0.0072371421288380255
0.8	-5.05	-0.005567589745050394
0.8	-5.04	-0.003010890881284256
0.8	-5.03	-0.0008020718101305335
0.8	-5.02	0.0011570984623199276
0.8	-5.01	0.001763241503742019
0.8	-5.0	0.001996680353298419
0.8	-4.98999999999999	-0.004511961237302242
0.8	-4.97999999999999	-0.0051117932891061035
0.8	-4.96999999999999	-0.004760467152074954
0.8	-4.95999999999999	-0.004403688127615768
0.8	-4.94999999999999	-0.0032076231556503187
0.8	-4.93999999999999	-0.0022776235882455143
0.8	-4.92999999999999	-0.0008770074549818152
0.8	-4.91999999999999	-0.0001930310579020822
0.8	-4.90999999999999	-0.0006957518694883369
0.8	-4.89999999999999	-0.0008927826253141702
0.8	-4.88999999999999	-0.0014086659844385618
0.8	-4.87999999999999	-0.001114890788798173
0.8	-4.86999999999999	-0.0017730147974349686
0.8	-4.85999999999999	-0.0017688014618290615
0.8	-4.84999999999999	-0.0020541048366820025
0.8	-4.83999999999999	-0.0023362542119587104
0.8	-4.82999999999999	-0.0030734577443727318
0.8	-4.81999999999999	-0.002405200317267653
0.8	-4.80999999999999	-0.002989232481176385
0.8	-4.79999999999999	-0.006087523998630606
0.8	-4.78999999999999	-0.009963954844705025
0.8	-4.77999999999999	-0.0119640173752939
0.8	-4.76999999999999	-0.013486347835982349
0.8	-4.75999999999999	-0.016126720167239206
0.8	-4.75	-0.019149155354996783
0.8	-4.74	-0.02136296662445175
0.8	-4.73	-0.019830603798114743
0.8	-4.72	-0.017517454601969074
0.8	-4.71	-0.014357859817006047
0.8	-4.7	-0.012425247751432
0.8	-4.69	-0.010803601579456978
0.8	-4.68	-0.010012433142159771
0.8	-4.67	-0.008533981283105452
0.8	-4.66	-0.007339622034576665
0.8	-4.65	-0.006245839083598104
0.8	-4.64	-0.0054402950137624195
0.8	-4.63	-0.00463851538483695
0.8	-4.62	-0.003611957989119674
0.8	-4.61	-0.003991735618579073
0.8	-4.6	-0.004218857790132036
0.8	-4.59	-0.005843431469033489
0.8	-4.58	-0.007432397158506188
0.8	-4.57	-0.009857866708219476
0.8	-4.56	-0.011933622332653882
0.8	-4.55	-0.01386864594885695
0.8	-4.54	-0.014986089320081109
0.8	-4.53	-0.01688852010723485
0.8	-4.52	-0.017819722467354637
0.8	-4.51	-0.01826567163614623
0.8	-4.5	-0.018958167815489035
0.9	-6.48999999999999	-0.007938353495997086
0.9	-6.47999999999999	-0.0083101256657519
0.9	-6.46999999999999	-0.009123263024716222
0.9	-6.45999999999999	-0.009448124598647023
0.9	-6.44999999999999	-0.009903142767610895
0.9	-6.43999999999999	-0.010474492798393964
0.9	-6.42999999999999	-0.010182765747319689
0.9	-6.41999999999999	-0.010031312014303684
0.9	-6.40999999999999	-0.00899411341446632
0.9	-6.39999999999999	-0.00770374442963051
0.9	-6.38999999999999	-0.004986014718415144
0.9	-6.37999999999999	-0.0033329356967036206
0.9	-6.36999999999999	-0.0020149503750894193
0.9	-6.35999999999999	-0.0020385459478578505
0.9	-6.34999999999999	-0.0019498581298250106
0.9	-6.33999999999999	-0.0018815867555213583
0.9	-6.32999999999999	-0.0007074318925234246
0.9	-6.31999999999999	-0.00012399832030784985
0.9	-6.30999999999999	-0.0005341132327975617
0.9	-6.29999999999999	-0.0005618720729050897
0.9	-6.28999999999999	-0.0014173056318548816
0.9	-6.27999999999999	-0.0012172799010781166
0.9	-6.26999999999999	-0.0016035833436971458
0.9	-6.25999999999999	-0.0010681644375663546
0.9	-6.25	-0.0009204822868745799
0.9	-6.24	-0.00029392927611227027
0.9	-6.23	-0.0005342024881874186
0.9	-6.22	-0.00015913690043517503
0.9	-6.21	-0.0004437851076824484
0.9	-6.2	-0.0005289505545602591
0.9	-6.19	-0.0007388823614474793
0.9	-6.18	-0.0008262895482668009
0.9	-6.17	-0.0009404711157987022
0.9	-6.16	-0.0014126813566349705
0.9	-6.15	-0.0014049190531021383
0.9	-6.14	-0.0017554315935590648
0.9	-6.13	-0.0016335554568657762
0.9	-6.12	-0.0015670197560347932
0.9	-6.11	-0.0006329148134879281
0.9	-6.1	0.00024448174276292534
0.9	-6.09	0.0019019122568272318
0.9	-6.08	0.0029405348973979284
0.9	-6.07	0.004883219617992318
0.9	-6.06	0.005976104538710503
0.9	-6.05	0.006478043838812508
0.9	-6.04	0.007164291688976032
0.9	-6.03	0.005463017236926826
0.9	-6.02	0.004899052074001042
0.9	-6.01	0.005620316424730432
0.9	-6.0	0.0060227130379409965
0.9	-5.98999999999999	-0.001094742368474122
0.9	-5.97999999999999	-0.0030339075809458493
0.9	-5.96999999999999	-0.00683240696077958
0.9	-5.95999999999999	-0.009724490151321652
0.9	-5.94999999999999	-0.010100297774948142
0.9	-5.93999999999999	-0.010296202044000557
0.9	-5.92999999999999	-0.01058642875657323
0.9	-5.91999999999999	-0.010315404079507262
0.9	-5.90999999999999	-0.009629077295004007
0.9	-5.89999999999999	-0.008177590353146247
0.9	-5.88999999999999	-0.006828739193996791
0.9	-5.87999999999999	-0.0051050173501996365
0.9	-5.86999999999999	-0.0033013697337803127
0.9	-5.85999999999999	-0.001723482150369382
0.9	-5.84999999999999	-0.0008935680079132924
0.9	-5.83999999999999	-0.0011083057862164014
0.9	-5.82999999999999	-0.0015460184702684732
0.9	-5.81999999999999	-0.002753910993958386
0.9	-5.80999999999999	-0.003985193722188862
0.9	-5.79999999999999	-0.005831311579426235
0.9	-5.78999999999999	-0.007390991852049
0.9	-5.77999999999999	-0.009168791482025485
0.9	-5.76999999999999	-0.010439990319487613
0.9	-5.75999999999999	-0.011769308973670123
0.9	-5.75	-0.01235492557753104
0.9	-5.74	-0.01224726085399469
0.9	-5.73	-0.011877208107952397
0.9	-5.72	-0.011154307334955982
0.9	-5.71	-0.01036300772553772
0.9	-5.7	-0.009557002854929886
0.9	-5.69	-0.00885728026366911
0.9	-5.68	-0.007558624726750729
0.9	-5.67	-0.007150162653373371
0.9	-5.66	-0.006890527195676843
0.9	-5.65	-0.006475932943698248
0.9	-5.64	-0.005742484158130334
0.9	-5.63	-0.005835409743750464
0.9	-5.62	-0.005620897378956657
0.9	-5.61	-0.004418688733736242
0.9	-5.6	-0.002454277686098516
0.9	-5.59	-0.0003994814902361643
0.9	-5.58	0.0007039400924914174
0.9	-5.57	0.001362620798699754
0.9	-5.56	0.0014343331325772923
0.9	-5.55	0.001347608676312062
0.9	-5.54	0.0007962671983529623
0.9	-5.53	0.00037616991359723517
0.9	-5.52	-0.0006755527543051421
0.9	-5.51	-0.0014829066371020994
0.9	-5.5	-0.0016569101098088956
0.9	-5.48999999999999	-0.016312878959319876
0.9	-5.47999999999999	-0.014853798874957802
0.9	-5.46999999999999	-0.01392254987442837
0.9	-5.45999999999999	-0.012987748670536703
0.9	-5.44999999999999	-0.012846550037621751
0.9	-5.43999999999999	-0.013131556306499759
0.9	-5.42999999999999	-0.013216141709109008
0.9	-5.41999999999999	-0.013404179347106415
0.9	-5.40999999999999	-0.01376664857261034
0.9	-5.39999999999999	-0.0123513158239838
0.9	-5.38999999999999	-0.010616822321095454
0.9	-5.37999999999999	-0.008186853576356679
0.9	-5.36999999999999	-0.0066173691554314296
0.9	-5.35999999999999	-0.0047019213465691045
0.9	-5.34999999999999	-0.004352448893420624
0.9	-5.33999999999999	-0.005963816984414838
0.9	-5.32999999999999	-0.00888532931927205
0.9	-5.31999999999999	-0.009700488215379444
0.9	-5.30999999999999	-0.01055078714735036
0.9	-5.29999999999999	-0.010518584293691069
0.9	-5.28999999999999	-0.010200179104728146
0.9	-5.27999999999999	-0.007675523585376709
0.9	-5.26999999999999	-0.005576696999496589
0.9	-5.25999999999999	-0.0039249059586683455
0.9	-5.25	-0.0022883678763456206
0.9	-5.24	-0.001117816537758498
0.9	-5.23	2.252019919718462e-05
0.9	-5.22	7.601657911271431e-05
0.9	-5.21	0.00022168950695983236
0.9	-5.2	9.135719551411903e-07
0.9	-5.19	0.0004578699176834844
0.9	-5.18	0.0009535909347662685
0.9	-5.17	0.0013369778688350764
0.9	-5.16	0.0010091968175260924
0.9	-5.15	-0.00012044019987583754
0.9	-5.14	-0.0018494040292996727
0.9	-5.13	-0.004398371259910883
0.9	-5.12	-0.005896973868087907
0.9	-5.11	-0.007341074091245403
0.9	-5.1	-0.008236176123993022
0.9	-5.09	-0.009571712149412104
0.9	-5.08	-0.009859668425392876
0.9	-5.07	-0.009997908233936426
0.9	-5.06	-0.008358825897639977
0.9	-5.05	-0.005929355835334216
0.9	-5.04	-0.0026920335979891963
0.9	-5.03	0.0008304611100777293
0.9	-5.02	0.0037062763117660102
0.9	-5.01	0.005066899722785623
0.9	-5.0	0.005039765495089221
0.9	-4.98999999999999	0.0008614681428099624
0.9	-4.97999999999999	0.0010381038729512237
0.9	-4.96999999999999	0.0020358965865990286
0.9	-4.95999999999999	0.002367525130107684
0.9	-4.94999999999999	0.003302534948273983
0.9	-4.93999999999999	0.0037332478013875625
0.9	-4.92999999999999	0.004505589150711642
0.9	-4.91999999999999	0.005040047851681939
0.9	-4.90999999999999	0.003934837269199021
0.9	-4.89999999999999	0.00365419236223935
0.9	-4.88999999999999	0.002680742887994636
0.9	-4.87999999999999	0.0022580632696556635
0.9	-4.86999999999999	0.0005099893185175897
0.9	-4.85999999999999	-1.2533430450545335e-05
0.9	-4.84999999999999	-0.0013105161632707696
0.9	-4.83999999999999	-0.0019560830770980475
0.9	-4.82999999999999	-0.0035283453215986804
0.9	-4.81999999999999	-0.0039051668151810492
0.9	-4.80999999999999	-0.005801024035959723
0.9	-4.79999999999999	-0.009906694363776725
0.9	-4.78999999999999	-0.014175292089449565
0.9	-4.77999999999999	-0.01747997899248832
0.9	-4.76999999999999	-0.019395505939934832
0.9	-4.75999999999999	-0.021539669868690603
0.9	-4.75	-0.023963405470675214
0.9	-4.74	-0.026449597601174712
0.9	-4.73	-0.024656582574167585
0.9	-4.72	-0.02195388400099768
0.9	-4.71	-0.018068402813595896
0.9	-4.7	-0.015041845202698356
0.9	-4.69	-0.011559069223304741
0.9	-4.68	-0.009105273889342957
0.9	-4.67	-0.006962036018224815
0.9	-4.66	-0.005348704270868421
0.9	-4.65	-0.0044018660365513496
0.9	-4.64	-0.0032770895239065956
0.9	-4.63	-0.0031425705765836254
0.9	-4.62	-0.0021864916338095175
0.9	-4.61	-0.002724298252963553
0.9	-4.6	-0.0029407945637267563
0.9	-4.59	-0.005024031222544745
0.9	-4.58	-0.0070391982163584
0.9	-4.57	-0.01044099095476908
0.9	-4.56	-0.013294523479981168
0.9	-4.55	-0.016387592054759703
0.9	-4.54	-0.01956086772830934
0.9	-4.53	-0.02344082522102986
0.9	-4.52	-0.02488074827485537
0.9	-4.51	-0.023775789099983624
[truncated: 9,601 more rows]
