# Supplementary material for: Long-range crossed Andreev reflection in a topological insulator nanowire proximitized by a superconductor
Source: Nat Phys. 2025 Mar 11;21(5):708–15. doi: 10.1038/s41567-025-02806-y (PMC12084150; doi:10.1038/s41567-025-02806-y)
Supplement: Supplementary file 2 — Source data for Supplementary Figs. 2–5 and 7. [file 41567_2025_2806_MOESM2_ESM.zip › SupplementaryData/Figure_S3c_4_raw_dim=2_.txt]

B_{//}	V_{g}	iac_{LL}
0.0	-6.48999999999999	9.567e-10
0.0	-6.47999999999999	9.529e-10
0.0	-6.46999999999999	9.549e-10
0.0	-6.45999999999999	9.53e-10
0.0	-6.44999999999999	9.499e-10
0.0	-6.43999999999999	9.444e-10
0.0	-6.42999999999999	9.374e-10
0.0	-6.41999999999999	9.294e-10
0.0	-6.40999999999999	9.2e-10
0.0	-6.39999999999999	9.159e-10
0.0	-6.38999999999999	9.188e-10
0.0	-6.37999999999999	9.33e-10
0.0	-6.36999999999999	9.324e-10
0.0	-6.35999999999999	9.369e-10
0.0	-6.34999999999999	9.372e-10
0.0	-6.33999999999999	9.404e-10
0.0	-6.32999999999999	9.387e-10
0.0	-6.31999999999999	9.399e-10
0.0	-6.30999999999999	9.363e-10
0.0	-6.29999999999999	9.358e-10
0.0	-6.28999999999999	9.358e-10
0.0	-6.27999999999999	9.338e-10
0.0	-6.26999999999999	9.322e-10
0.0	-6.25999999999999	9.306e-10
0.0	-6.25	9.306e-10
0.0	-6.24	9.288e-10
0.0	-6.23	9.322e-10
0.0	-6.22	9.314e-10
0.0	-6.21	9.332e-10
0.0	-6.2	9.272e-10
0.0	-6.19	9.209e-10
0.0	-6.18	9.106e-10
0.0	-6.17	8.989e-10
0.0	-6.16	8.861e-10
0.0	-6.15	8.733e-10
0.0	-6.14	8.673e-10
0.0	-6.13	8.585e-10
0.0	-6.12	8.514e-10
0.0	-6.11	8.386e-10
0.0	-6.1	8.254e-10
0.0	-6.09	8.125e-10
0.0	-6.08	7.992e-10
0.0	-6.07	7.842e-10
0.0	-6.06	7.767e-10
0.0	-6.05	7.725e-10
0.0	-6.04	7.77e-10
0.0	-6.03	7.86e-10
0.0	-6.02	8e-10
0.0	-6.01	8.087e-10
0.0	-6.0	8.087e-10
0.0	-5.98999999999999	8.534e-10
0.0	-5.97999999999999	8.482e-10
0.0	-5.96999999999999	8.428e-10
0.0	-5.95999999999999	8.46e-10
0.0	-5.94999999999999	8.468e-10
0.0	-5.93999999999999	8.418e-10
0.0	-5.92999999999999	8.4e-10
0.0	-5.91999999999999	8.502e-10
0.0	-5.90999999999999	8.567e-10
0.0	-5.89999999999999	8.687e-10
0.0	-5.88999999999999	8.763e-10
0.0	-5.87999999999999	8.834e-10
0.0	-5.86999999999999	8.884e-10
0.0	-5.85999999999999	8.751e-10
0.0	-5.84999999999999	8.644e-10
0.0	-5.83999999999999	8.664e-10
0.0	-5.82999999999999	8.666e-10
0.0	-5.81999999999999	8.671e-10
0.0	-5.80999999999999	8.698e-10
0.0	-5.79999999999999	8.726e-10
0.0	-5.78999999999999	8.794e-10
0.0	-5.77999999999999	8.841e-10
0.0	-5.76999999999999	8.915e-10
0.0	-5.75999999999999	8.958e-10
0.0	-5.75	9.021e-10
0.0	-5.74	9.028e-10
0.0	-5.73	9.05e-10
0.0	-5.72	9.006e-10
0.0	-5.71	8.981e-10
0.0	-5.7	8.913e-10
0.0	-5.69	8.846e-10
0.0	-5.68	8.771e-10
0.0	-5.67	8.67e-10
0.0	-5.66	8.593e-10
0.0	-5.65	8.517e-10
0.0	-5.64	8.512e-10
0.0	-5.63	8.496e-10
0.0	-5.62	8.511e-10
0.0	-5.61	8.463e-10
0.0	-5.6	8.44e-10
0.0	-5.59	8.395e-10
0.0	-5.58	8.413e-10
0.0	-5.57	8.47e-10
0.0	-5.56	8.576e-10
0.0	-5.55	8.682e-10
0.0	-5.54	8.747e-10
0.0	-5.53	8.795e-10
0.0	-5.52	8.792e-10
0.0	-5.51	8.793e-10
0.0	-5.5	8.767e-10
0.0	-5.48999999999999	8.314e-10
0.0	-5.47999999999999	8.298e-10
0.0	-5.46999999999999	8.347e-10
0.0	-5.45999999999999	8.44e-10
0.0	-5.44999999999999	8.56e-10
0.0	-5.43999999999999	8.804e-10
0.0	-5.42999999999999	8.816e-10
0.0	-5.41999999999999	8.906e-10
0.0	-5.40999999999999	9.029e-10
0.0	-5.39999999999999	9.175e-10
0.0	-5.38999999999999	9.288e-10
0.0	-5.37999999999999	9.393e-10
0.0	-5.36999999999999	9.441e-10
0.0	-5.35999999999999	9.462e-10
0.0	-5.34999999999999	9.396e-10
0.0	-5.33999999999999	9.177e-10
0.0	-5.32999999999999	9.138e-10
0.0	-5.31999999999999	9.248e-10
0.0	-5.30999999999999	9.412e-10
0.0	-5.29999999999999	9.582e-10
0.0	-5.28999999999999	9.794e-10
0.0	-5.27999999999999	9.987e-10
0.0	-5.26999999999999	1.0219e-09
0.0	-5.25999999999999	1.0235e-09
0.0	-5.25	1.021e-09
0.0	-5.24	1.0177e-09
0.0	-5.23	1.0139e-09
0.0	-5.22	1.0047e-09
0.0	-5.21	9.954e-10
0.0	-5.2	9.862e-10
0.0	-5.19	9.774e-10
0.0	-5.18	9.714e-10
0.0	-5.17	9.642e-10
0.0	-5.16	9.598e-10
0.0	-5.15	9.53e-10
0.0	-5.14	9.505e-10
0.0	-5.13	9.435e-10
0.0	-5.12	9.342e-10
0.0	-5.11	9.136e-10
0.0	-5.1	8.941e-10
0.0	-5.09	8.734e-10
0.0	-5.08	8.528e-10
0.0	-5.07	8.339e-10
0.0	-5.06	8.114e-10
0.0	-5.05	7.89e-10
0.0	-5.04	7.632e-10
0.0	-5.03	7.399e-10
0.0	-5.02	7.17e-10
0.0	-5.01	7.079e-10
0.0	-5.0	7.068e-10
0.0	-4.98999999999999	7.166e-10
0.0	-4.97999999999999	7.458e-10
0.0	-4.96999999999999	7.864e-10
0.0	-4.95999999999999	8.321e-10
0.0	-4.94999999999999	8.695e-10
0.0	-4.93999999999999	8.974e-10
0.0	-4.92999999999999	9.103e-10
0.0	-4.91999999999999	9.057e-10
0.0	-4.90999999999999	8.916e-10
0.0	-4.89999999999999	8.782e-10
0.0	-4.88999999999999	8.561e-10
0.0	-4.87999999999999	8.291e-10
0.0	-4.86999999999999	7.978e-10
0.0	-4.85999999999999	7.671e-10
0.0	-4.84999999999999	7.406e-10
0.0	-4.83999999999999	7.287e-10
0.0	-4.82999999999999	7.307e-10
0.0	-4.81999999999999	7.246e-10
0.0	-4.80999999999999	7.178e-10
0.0	-4.79999999999999	7.13e-10
0.0	-4.78999999999999	7.249e-10
0.0	-4.77999999999999	7.497e-10
0.0	-4.76999999999999	7.754e-10
0.0	-4.75999999999999	7.934e-10
0.0	-4.75	8.117e-10
0.0	-4.74	8.08e-10
0.0	-4.73	8.052e-10
0.0	-4.72	7.953e-10
0.0	-4.71	7.889e-10
0.0	-4.7	7.827e-10
0.0	-4.69	7.747e-10
0.0	-4.68	7.698e-10
0.0	-4.67	7.631e-10
0.0	-4.66	7.59e-10
0.0	-4.65	7.461e-10
0.0	-4.64	7.287e-10
0.0	-4.63	7.055e-10
0.0	-4.62	6.875e-10
0.0	-4.61	6.712e-10
0.0	-4.6	6.663e-10
0.0	-4.59	6.795e-10
0.0	-4.58	7.031e-10
0.0	-4.57	7.349e-10
0.0	-4.56	7.711e-10
0.0	-4.55	8.06e-10
0.0	-4.54	8.407e-10
0.0	-4.53	8.655e-10
0.0	-4.52	8.762e-10
0.0	-4.51	8.853e-10
0.0	-4.5	8.837e-10
0.1	-6.48999999999999	9.467e-10
0.1	-6.47999999999999	9.454e-10
0.1	-6.46999999999999	9.405e-10
0.1	-6.45999999999999	9.379e-10
0.1	-6.44999999999999	9.321e-10
0.1	-6.43999999999999	9.286e-10
0.1	-6.42999999999999	9.239e-10
0.1	-6.41999999999999	9.231e-10
0.1	-6.40999999999999	9.216e-10
0.1	-6.39999999999999	9.226e-10
0.1	-6.38999999999999	9.23e-10
0.1	-6.37999999999999	9.253e-10
0.1	-6.36999999999999	9.267e-10
0.1	-6.35999999999999	9.293e-10
0.1	-6.34999999999999	9.324e-10
0.1	-6.33999999999999	9.324e-10
0.1	-6.32999999999999	9.332e-10
0.1	-6.31999999999999	9.313e-10
0.1	-6.30999999999999	9.327e-10
0.1	-6.29999999999999	9.3e-10
0.1	-6.28999999999999	9.301e-10
0.1	-6.27999999999999	9.255e-10
0.1	-6.26999999999999	9.264e-10
0.1	-6.25999999999999	9.233e-10
0.1	-6.25	9.227e-10
0.1	-6.24	9.238e-10
0.1	-6.23	9.252e-10
0.1	-6.22	9.272e-10
0.1	-6.21	9.245e-10
0.1	-6.2	9.222e-10
0.1	-6.19	9.14e-10
0.1	-6.18	9.054e-10
0.1	-6.17	8.922e-10
0.1	-6.16	8.83e-10
0.1	-6.15	8.697e-10
0.1	-6.14	8.61e-10
0.1	-6.13	8.517e-10
0.1	-6.12	8.469e-10
0.1	-6.11	8.366e-10
0.1	-6.1	8.243e-10
0.1	-6.09	8.103e-10
0.1	-6.08	7.942e-10
0.1	-6.07	7.827e-10
0.1	-6.06	7.723e-10
0.1	-6.05	7.696e-10
0.1	-6.04	7.712e-10
0.1	-6.03	7.831e-10
0.1	-6.02	7.945e-10
0.1	-6.01	8.042e-10
0.1	-6.0	8.03e-10
0.1	-5.98999999999999	8.197e-10
0.1	-5.97999999999999	8.32e-10
0.1	-5.96999999999999	8.364e-10
0.1	-5.95999999999999	8.41e-10
0.1	-5.94999999999999	8.435e-10
0.1	-5.93999999999999	8.503e-10
0.1	-5.92999999999999	8.577e-10
0.1	-5.91999999999999	8.707e-10
0.1	-5.90999999999999	8.81e-10
0.1	-5.89999999999999	8.927e-10
0.1	-5.88999999999999	9.01e-10
0.1	-5.87999999999999	9.089e-10
0.1	-5.86999999999999	9.144e-10
0.1	-5.85999999999999	9.179e-10
0.1	-5.84999999999999	9.198e-10
0.1	-5.83999999999999	9.184e-10
0.1	-5.82999999999999	9.203e-10
0.1	-5.81999999999999	9.163e-10
0.1	-5.80999999999999	9.143e-10
0.1	-5.79999999999999	9.054e-10
0.1	-5.78999999999999	8.987e-10
0.1	-5.77999999999999	8.874e-10
0.1	-5.76999999999999	8.804e-10
0.1	-5.75999999999999	8.722e-10
0.1	-5.75	8.643e-10
0.1	-5.74	8.544e-10
0.1	-5.73	8.41e-10
0.1	-5.72	8.268e-10
0.1	-5.71	8.112e-10
0.1	-5.7	8.007e-10
0.1	-5.69	7.907e-10
0.1	-5.68	7.87e-10
0.1	-5.67	7.845e-10
0.1	-5.66	7.883e-10
0.1	-5.65	7.895e-10
0.1	-5.64	7.94e-10
0.1	-5.63	7.985e-10
0.1	-5.62	8.054e-10
0.1	-5.61	8.108e-10
0.1	-5.6	8.157e-10
0.1	-5.59	8.206e-10
0.1	-5.58	8.234e-10
0.1	-5.57	8.303e-10
0.1	-5.56	8.358e-10
0.1	-5.55	8.439e-10
0.1	-5.54	8.47e-10
0.1	-5.53	8.525e-10
0.1	-5.52	8.544e-10
0.1	-5.51	8.595e-10
0.1	-5.5	8.585e-10
0.1	-5.48999999999999	8.202e-10
0.1	-5.47999999999999	8.237e-10
0.1	-5.46999999999999	8.301e-10
0.1	-5.45999999999999	8.377e-10
0.1	-5.44999999999999	8.48e-10
0.1	-5.43999999999999	8.7e-10
0.1	-5.42999999999999	9.018e-10
0.1	-5.41999999999999	9.068e-10
0.1	-5.40999999999999	9.241e-10
0.1	-5.39999999999999	9.258e-10
0.1	-5.38999999999999	9.272e-10
0.1	-5.37999999999999	9.244e-10
0.1	-5.36999999999999	9.195e-10
0.1	-5.35999999999999	9.122e-10
0.1	-5.34999999999999	9.064e-10
0.1	-5.33999999999999	9.029e-10
0.1	-5.32999999999999	9.064e-10
0.1	-5.31999999999999	9.228e-10
0.1	-5.30999999999999	9.468e-10
0.1	-5.29999999999999	9.525e-10
0.1	-5.28999999999999	9.702e-10
0.1	-5.27999999999999	9.88e-10
0.1	-5.26999999999999	9.98e-10
0.1	-5.25999999999999	1.0075e-09
0.1	-5.25	1.0115e-09
0.1	-5.24	1.0129e-09
0.1	-5.23	1.0076e-09
0.1	-5.22	9.998e-10
0.1	-5.21	9.911e-10
0.1	-5.2	9.799e-10
0.1	-5.19	9.724e-10
0.1	-5.18	9.655e-10
0.1	-5.17	9.618e-10
0.1	-5.16	9.533e-10
0.1	-5.15	9.496e-10
0.1	-5.14	9.447e-10
0.1	-5.13	9.421e-10
0.1	-5.12	9.282e-10
0.1	-5.11	9.111e-10
0.1	-5.1	8.897e-10
0.1	-5.09	8.687e-10
0.1	-5.08	8.449e-10
0.1	-5.07	8.249e-10
0.1	-5.06	8.07e-10
0.1	-5.05	7.848e-10
0.1	-5.04	7.622e-10
0.1	-5.03	7.356e-10
0.1	-5.02	7.17e-10
0.1	-5.01	7.049e-10
0.1	-5.0	7.055e-10
0.1	-4.98999999999999	6.78e-10
0.1	-4.97999999999999	6.988e-10
0.1	-4.96999999999999	7.217e-10
0.1	-4.95999999999999	7.474e-10
0.1	-4.94999999999999	7.667e-10
0.1	-4.93999999999999	7.816e-10
0.1	-4.92999999999999	7.909e-10
0.1	-4.91999999999999	7.961e-10
0.1	-4.90999999999999	8.017e-10
0.1	-4.89999999999999	8.005e-10
0.1	-4.88999999999999	7.803e-10
0.1	-4.87999999999999	7.569e-10
0.1	-4.86999999999999	7.37e-10
0.1	-4.85999999999999	7.208e-10
0.1	-4.84999999999999	7.256e-10
0.1	-4.83999999999999	7.397e-10
0.1	-4.82999999999999	7.639e-10
0.1	-4.81999999999999	7.869e-10
0.1	-4.80999999999999	8.199e-10
0.1	-4.79999999999999	8.594e-10
0.1	-4.78999999999999	8.869e-10
0.1	-4.77999999999999	9.155e-10
0.1	-4.76999999999999	9.44e-10
0.1	-4.75999999999999	9.466e-10
0.1	-4.75	9.341e-10
0.1	-4.74	9.073e-10
0.1	-4.73	8.626e-10
0.1	-4.72	8.264e-10
0.1	-4.71	7.936e-10
0.1	-4.7	7.784e-10
0.1	-4.69	7.711e-10
0.1	-4.68	7.697e-10
0.1	-4.67	7.65e-10
0.1	-4.66	7.642e-10
0.1	-4.65	7.557e-10
0.1	-4.64	7.389e-10
0.1	-4.63	7.189e-10
0.1	-4.62	6.996e-10
0.1	-4.61	6.812e-10
0.1	-4.6	6.678e-10
0.1	-4.59	6.756e-10
0.1	-4.58	6.907e-10
0.1	-4.57	7.239e-10
0.1	-4.56	7.601e-10
0.1	-4.55	7.887e-10
0.1	-4.54	8.183e-10
0.1	-4.53	8.429e-10
0.1	-4.52	8.524e-10
0.1	-4.51	8.592e-10
0.1	-4.5	8.615e-10
0.2	-6.48999999999999	9.37e-10
0.2	-6.47999999999999	9.331e-10
0.2	-6.46999999999999	9.333e-10
0.2	-6.45999999999999	9.297e-10
0.2	-6.44999999999999	9.283e-10
0.2	-6.43999999999999	9.237e-10
0.2	-6.42999999999999	9.221e-10
0.2	-6.41999999999999	9.194e-10
0.2	-6.40999999999999	9.174e-10
0.2	-6.39999999999999	9.169e-10
0.2	-6.38999999999999	9.149e-10
0.2	-6.37999999999999	9.135e-10
0.2	-6.36999999999999	9.148e-10
0.2	-6.35999999999999	9.195e-10
0.2	-6.34999999999999	9.205e-10
0.2	-6.33999999999999	9.243e-10
0.2	-6.32999999999999	9.234e-10
0.2	-6.31999999999999	9.253e-10
0.2	-6.30999999999999	9.233e-10
0.2	-6.29999999999999	9.244e-10
0.2	-6.28999999999999	9.216e-10
0.2	-6.27999999999999	9.201e-10
0.2	-6.26999999999999	9.182e-10
0.2	-6.25999999999999	9.161e-10
0.2	-6.25	9.162e-10
0.2	-6.24	9.138e-10
0.2	-6.23	9.179e-10
0.2	-6.22	9.16e-10
0.2	-6.21	9.165e-10
0.2	-6.2	9.12e-10
0.2	-6.19	9.062e-10
0.2	-6.18	8.94e-10
0.2	-6.17	8.853e-10
0.2	-6.16	8.72e-10
0.2	-6.15	8.619e-10
0.2	-6.14	8.505e-10
0.2	-6.13	8.45e-10
0.2	-6.12	8.377e-10
0.2	-6.11	8.273e-10
0.2	-6.1	8.161e-10
0.2	-6.09	8.016e-10
0.2	-6.08	7.885e-10
0.2	-6.07	7.742e-10
0.2	-6.06	7.672e-10
0.2	-6.05	7.62e-10
0.2	-6.04	7.666e-10
0.2	-6.03	7.72e-10
0.2	-6.02	7.721e-10
0.2	-6.01	7.764e-10
0.2	-6.0	7.816e-10
0.2	-5.98999999999999	7.946e-10
0.2	-5.97999999999999	8.076e-10
0.2	-5.96999999999999	8.197e-10
0.2	-5.95999999999999	8.236e-10
0.2	-5.94999999999999	8.303e-10
0.2	-5.93999999999999	8.35e-10
0.2	-5.92999999999999	8.458e-10
0.2	-5.91999999999999	8.562e-10
0.2	-5.90999999999999	8.684e-10
0.2	-5.89999999999999	8.793e-10
0.2	-5.88999999999999	8.906e-10
0.2	-5.87999999999999	8.982e-10
0.2	-5.86999999999999	9.048e-10
0.2	-5.85999999999999	9.094e-10
0.2	-5.84999999999999	9.111e-10
0.2	-5.83999999999999	9.133e-10
0.2	-5.82999999999999	9.115e-10
0.2	-5.81999999999999	9.108e-10
0.2	-5.80999999999999	9.053e-10
0.2	-5.79999999999999	9.01e-10
0.2	-5.78999999999999	8.906e-10
0.2	-5.77999999999999	8.843e-10
0.2	-5.76999999999999	8.735e-10
0.2	-5.75999999999999	8.656e-10
0.2	-5.75	8.544e-10
0.2	-5.74	8.451e-10
0.2	-5.73	8.322e-10
0.2	-5.72	8.183e-10
0.2	-5.71	8.052e-10
0.2	-5.7	7.939e-10
0.2	-5.69	7.882e-10
0.2	-5.68	7.825e-10
0.2	-5.67	7.834e-10
0.2	-5.66	7.825e-10
0.2	-5.65	7.861e-10
0.2	-5.64	7.887e-10
0.2	-5.63	7.939e-10
0.2	-5.62	7.976e-10
0.2	-5.61	8.038e-10
0.2	-5.6	8.072e-10
0.2	-5.59	8.102e-10
0.2	-5.58	8.132e-10
0.2	-5.57	8.172e-10
0.2	-5.56	8.238e-10
0.2	-5.55	8.281e-10
0.2	-5.54	8.337e-10
0.2	-5.53	8.367e-10
0.2	-5.52	8.424e-10
0.2	-5.51	8.44e-10
0.2	-5.5	8.464e-10
0.2	-5.48999999999999	8.384e-10
0.2	-5.47999999999999	8.333e-10
0.2	-5.46999999999999	8.262e-10
0.2	-5.45999999999999	8.23e-10
0.2	-5.44999999999999	8.282e-10
0.2	-5.43999999999999	8.383e-10
0.2	-5.42999999999999	8.509e-10
0.2	-5.41999999999999	8.654e-10
0.2	-5.40999999999999	8.798e-10
0.2	-5.39999999999999	8.908e-10
0.2	-5.38999999999999	9.029e-10
0.2	-5.37999999999999	9.116e-10
0.2	-5.36999999999999	9.204e-10
0.2	-5.35999999999999	9.184e-10
0.2	-5.34999999999999	9.062e-10
0.2	-5.33999999999999	8.914e-10
0.2	-5.32999999999999	9.024e-10
0.2	-5.31999999999999	9.215e-10
0.2	-5.30999999999999	9.236e-10
0.2	-5.29999999999999	9.423e-10
0.2	-5.28999999999999	9.615e-10
0.2	-5.27999999999999	9.784e-10
0.2	-5.26999999999999	9.915e-10
0.2	-5.25999999999999	1.0013e-09
0.2	-5.25	1.0047e-09
0.2	-5.24	1.0062e-09
0.2	-5.23	9.984e-10
0.2	-5.22	9.922e-10
0.2	-5.21	9.818e-10
0.2	-5.2	9.755e-10
0.2	-5.19	9.661e-10
0.2	-5.18	9.603e-10
0.2	-5.17	9.525e-10
0.2	-5.16	9.466e-10
0.2	-5.15	9.398e-10
0.2	-5.14	9.363e-10
0.2	-5.13	9.303e-10
0.2	-5.12	9.15e-10
0.2	-5.11	8.97e-10
0.2	-5.1	8.739e-10
0.2	-5.09	8.543e-10
0.2	-5.08	8.315e-10
0.2	-5.07	8.156e-10
0.2	-5.06	7.975e-10
0.2	-5.05	7.786e-10
0.2	-5.04	7.54e-10
0.2	-5.03	7.321e-10
0.2	-5.02	7.115e-10
0.2	-5.01	7.011e-10
0.2	-5.0	7.023e-10
0.2	-4.98999999999999	6.864e-10
0.2	-4.97999999999999	6.91e-10
0.2	-4.96999999999999	7.007e-10
0.2	-4.95999999999999	7.174e-10
0.2	-4.94999999999999	7.285e-10
0.2	-4.93999999999999	7.377e-10
0.2	-4.92999999999999	7.44e-10
0.2	-4.91999999999999	7.446e-10
0.2	-4.90999999999999	7.363e-10
0.2	-4.89999999999999	7.146e-10
0.2	-4.88999999999999	7.028e-10
0.2	-4.87999999999999	7.04e-10
0.2	-4.86999999999999	7.143e-10
0.2	-4.85999999999999	7.239e-10
0.2	-4.84999999999999	7.373e-10
0.2	-4.83999999999999	7.507e-10
0.2	-4.82999999999999	7.741e-10
0.2	-4.81999999999999	8.045e-10
0.2	-4.80999999999999	8.465e-10
0.2	-4.79999999999999	8.807e-10
0.2	-4.78999999999999	9.117e-10
0.2	-4.77999999999999	9.381e-10
0.2	-4.76999999999999	9.37e-10
0.2	-4.75999999999999	9.227e-10
0.2	-4.75	9.206e-10
0.2	-4.74	9.142e-10
0.2	-4.73	9.063e-10
0.2	-4.72	8.975e-10
0.2	-4.71	8.799e-10
0.2	-4.7	8.617e-10
0.2	-4.69	8.326e-10
0.2	-4.68	8.053e-10
0.2	-4.67	7.769e-10
0.2	-4.66	7.569e-10
0.2	-4.65	7.464e-10
0.2	-4.64	7.463e-10
0.2	-4.63	7.514e-10
0.2	-4.62	7.523e-10
0.2	-4.61	7.51e-10
0.2	-4.6	7.427e-10
0.2	-4.59	7.396e-10
0.2	-4.58	7.408e-10
0.2	-4.57	7.54e-10
0.2	-4.56	7.74e-10
0.2	-4.55	8.016e-10
0.2	-4.54	8.288e-10
0.2	-4.53	8.539e-10
0.2	-4.52	8.689e-10
0.2	-4.51	8.692e-10
0.2	-4.5	8.735e-10
0.3	-6.48999999999999	9.207e-10
0.3	-6.47999999999999	9.19e-10
0.3	-6.46999999999999	9.133e-10
0.3	-6.45999999999999	9.08e-10
0.3	-6.44999999999999	9.015e-10
0.3	-6.43999999999999	9e-10
0.3	-6.42999999999999	8.932e-10
0.3	-6.41999999999999	8.886e-10
0.3	-6.40999999999999	8.824e-10
0.3	-6.39999999999999	8.813e-10
0.3	-6.38999999999999	8.831e-10
0.3	-6.37999999999999	8.943e-10
0.3	-6.36999999999999	9.03e-10
0.3	-6.35999999999999	9.07e-10
0.3	-6.34999999999999	9.111e-10
0.3	-6.33999999999999	9.129e-10
0.3	-6.32999999999999	9.163e-10
0.3	-6.31999999999999	9.152e-10
0.3	-6.30999999999999	9.177e-10
0.3	-6.29999999999999	9.153e-10
0.3	-6.28999999999999	9.155e-10
0.3	-6.27999999999999	9.116e-10
0.3	-6.26999999999999	9.111e-10
0.3	-6.25999999999999	9.067e-10
0.3	-6.25	9.062e-10
0.3	-6.24	9.068e-10
0.3	-6.23	9.078e-10
0.3	-6.22	9.104e-10
0.3	-6.21	9.081e-10
0.3	-6.2	9.051e-10
0.3	-6.19	8.971e-10
0.3	-6.18	8.888e-10
0.3	-6.17	8.752e-10
0.3	-6.16	8.636e-10
0.3	-6.15	8.511e-10
0.3	-6.14	8.447e-10
0.3	-6.13	8.356e-10
0.3	-6.12	8.289e-10
0.3	-6.11	8.201e-10
0.3	-6.1	8.105e-10
0.3	-6.09	7.978e-10
0.3	-6.08	7.838e-10
0.3	-6.07	7.731e-10
0.3	-6.06	7.628e-10
0.3	-6.05	7.599e-10
0.3	-6.04	7.62e-10
0.3	-6.03	7.72e-10
0.3	-6.02	7.821e-10
0.3	-6.01	7.91e-10
0.3	-6.0	7.884e-10
0.3	-5.98999999999999	8.043e-10
0.3	-5.97999999999999	8.163e-10
0.3	-5.96999999999999	8.227e-10
0.3	-5.95999999999999	8.252e-10
0.3	-5.94999999999999	8.279e-10
0.3	-5.93999999999999	8.308e-10
0.3	-5.92999999999999	8.392e-10
0.3	-5.91999999999999	8.475e-10
0.3	-5.90999999999999	8.583e-10
0.3	-5.89999999999999	8.656e-10
0.3	-5.88999999999999	8.763e-10
0.3	-5.87999999999999	8.836e-10
0.3	-5.86999999999999	8.925e-10
0.3	-5.85999999999999	8.973e-10
0.3	-5.84999999999999	9.017e-10
0.3	-5.83999999999999	9.021e-10
0.3	-5.82999999999999	8.997e-10
0.3	-5.81999999999999	8.961e-10
0.3	-5.80999999999999	8.878e-10
0.3	-5.79999999999999	8.805e-10
0.3	-5.78999999999999	8.689e-10
0.3	-5.77999999999999	8.603e-10
0.3	-5.76999999999999	8.493e-10
0.3	-5.75999999999999	8.432e-10
0.3	-5.75	8.349e-10
0.3	-5.74	8.298e-10
0.3	-5.73	8.224e-10
0.3	-5.72	8.178e-10
0.3	-5.71	8.153e-10
0.3	-5.7	8.172e-10
0.3	-5.69	8.202e-10
0.3	-5.68	8.241e-10
0.3	-5.67	8.293e-10
0.3	-5.66	8.314e-10
0.3	-5.65	8.342e-10
0.3	-5.64	8.337e-10
0.3	-5.63	8.358e-10
0.3	-5.62	8.334e-10
0.3	-5.61	8.323e-10
0.3	-5.6	8.251e-10
0.3	-5.59	8.197e-10
0.3	-5.58	8.106e-10
0.3	-5.57	8.061e-10
0.3	-5.56	8.055e-10
0.3	-5.55	8.09e-10
0.3	-5.54	8.136e-10
0.3	-5.53	8.187e-10
0.3	-5.52	8.258e-10
0.3	-5.51	8.281e-10
0.3	-5.5	8.299e-10
0.3	-5.48999999999999	8.167e-10
0.3	-5.47999999999999	8.182e-10
0.3	-5.46999999999999	8.182e-10
0.3	-5.45999999999999	8.254e-10
0.3	-5.44999999999999	8.366e-10
0.3	-5.43999999999999	8.543e-10
0.3	-5.42999999999999	8.626e-10
0.3	-5.41999999999999	8.768e-10
0.3	-5.40999999999999	8.866e-10
0.3	-5.39999999999999	8.946e-10
0.3	-5.38999999999999	8.993e-10
0.3	-5.37999999999999	9.007e-10
0.3	-5.36999999999999	8.952e-10
0.3	-5.35999999999999	8.922e-10
0.3	-5.34999999999999	9.045e-10
0.3	-5.33999999999999	9.094e-10
0.3	-5.32999999999999	9.223e-10
0.3	-5.31999999999999	9.298e-10
0.3	-5.30999999999999	9.316e-10
0.3	-5.29999999999999	9.524e-10
0.3	-5.28999999999999	9.72e-10
0.3	-5.27999999999999	9.869e-10
0.3	-5.26999999999999	9.996e-10
0.3	-5.25999999999999	1.0057e-09
0.3	-5.25	1.0063e-09
0.3	-5.24	1.0005e-09
0.3	-5.23	9.887e-10
0.3	-5.22	9.774e-10
0.3	-5.21	9.656e-10
0.3	-5.2	9.583e-10
0.3	-5.19	9.491e-10
0.3	-5.18	9.44e-10
0.3	-5.17	9.357e-10
0.3	-5.16	9.298e-10
0.3	-5.15	9.213e-10
0.3	-5.14	9.159e-10
0.3	-5.13	9.1e-10
0.3	-5.12	9.055e-10
0.3	-5.11	8.996e-10
0.3	-5.1	8.909e-10
0.3	-5.09	8.8e-10
0.3	-5.08	8.579e-10
0.3	-5.07	8.336e-10
0.3	-5.06	8.002e-10
0.3	-5.05	7.699e-10
0.3	-5.04	7.384e-10
0.3	-5.03	7.138e-10
0.3	-5.02	6.94e-10
0.3	-5.01	6.852e-10
0.3	-5.0	6.839e-10
0.3	-4.98999999999999	6.772e-10
0.3	-4.97999999999999	6.832e-10
0.3	-4.96999999999999	6.943e-10
0.3	-4.95999999999999	7.117e-10
0.3	-4.94999999999999	7.225e-10
0.3	-4.93999999999999	7.326e-10
0.3	-4.92999999999999	7.373e-10
0.3	-4.91999999999999	7.358e-10
0.3	-4.90999999999999	7.239e-10
0.3	-4.89999999999999	7.042e-10
0.3	-4.88999999999999	6.934e-10
0.3	-4.87999999999999	6.994e-10
0.3	-4.86999999999999	7.126e-10
0.3	-4.85999999999999	7.221e-10
0.3	-4.84999999999999	7.354e-10
0.3	-4.83999999999999	7.479e-10
0.3	-4.82999999999999	7.734e-10
0.3	-4.81999999999999	7.979e-10
0.3	-4.80999999999999	8.358e-10
0.3	-4.79999999999999	8.745e-10
0.3	-4.78999999999999	8.919e-10
0.3	-4.77999999999999	9.027e-10
0.3	-4.76999999999999	9.08e-10
0.3	-4.75999999999999	9.119e-10
0.3	-4.75	8.971e-10
0.3	-4.74	8.934e-10
0.3	-4.73	8.813e-10
0.3	-4.72	8.73e-10
0.3	-4.71	8.575e-10
0.3	-4.7	8.378e-10
0.3	-4.69	8.117e-10
0.3	-4.68	7.857e-10
0.3	-4.67	7.598e-10
0.3	-4.66	7.411e-10
0.3	-4.65	7.329e-10
0.3	-4.64	7.349e-10
0.3	-4.63	7.402e-10
0.3	-4.62	7.39e-10
0.3	-4.61	7.364e-10
0.3	-4.6	7.279e-10
0.3	-4.59	7.247e-10
0.3	-4.58	7.252e-10
0.3	-4.57	7.397e-10
0.3	-4.56	7.583e-10
0.3	-4.55	7.775e-10
0.3	-4.54	7.89e-10
0.3	-4.53	8.05e-10
0.3	-4.52	8.212e-10
0.3	-4.51	8.218e-10
0.3	-4.5	8.218e-10
0.4	-6.48999999999999	8.99e-10
0.4	-6.47999999999999	8.969e-10
0.4	-6.46999999999999	8.91e-10
0.4	-6.45999999999999	8.888e-10
0.4	-6.44999999999999	8.854e-10
0.4	-6.43999999999999	8.862e-10
0.4	-6.42999999999999	8.838e-10
0.4	-6.41999999999999	8.865e-10
0.4	-6.40999999999999	8.846e-10
0.4	-6.39999999999999	8.859e-10
0.4	-6.38999999999999	8.878e-10
0.4	-6.37999999999999	8.931e-10
0.4	-6.36999999999999	8.987e-10
0.4	-6.35999999999999	9.022e-10
0.4	-6.34999999999999	9.066e-10
0.4	-6.33999999999999	9.079e-10
0.4	-6.32999999999999	9.1e-10
0.4	-6.31999999999999	9.093e-10
0.4	-6.30999999999999	9.11e-10
0.4	-6.29999999999999	9.087e-10
0.4	-6.28999999999999	9.102e-10
0.4	-6.27999999999999	9.06e-10
0.4	-6.26999999999999	9.053e-10
0.4	-6.25999999999999	9.026e-10
0.4	-6.25	9.017e-10
0.4	-6.24	9.018e-10
0.4	-6.23	9.023e-10
0.4	-6.22	9.025e-10
0.4	-6.21	9.009e-10
0.4	-6.2	8.978e-10
0.4	-6.19	8.896e-10
0.4	-6.18	8.821e-10
0.4	-6.17	8.684e-10
0.4	-6.16	8.569e-10
0.4	-6.15	8.442e-10
0.4	-6.14	8.369e-10
0.4	-6.13	8.279e-10
0.4	-6.12	8.191e-10
0.4	-6.11	8.134e-10
0.4	-6.1	8.051e-10
0.4	-6.09	7.912e-10
0.4	-6.08	7.756e-10
0.4	-6.07	7.675e-10
0.4	-6.06	7.598e-10
0.4	-6.05	7.567e-10
0.4	-6.04	7.565e-10
0.4	-6.03	7.658e-10
0.4	-6.02	7.753e-10
0.4	-6.01	7.851e-10
0.4	-6.0	7.844e-10
0.4	-5.98999999999999	7.994e-10
0.4	-5.97999999999999	8.082e-10
0.4	-5.96999999999999	8.118e-10
0.4	-5.95999999999999	8.134e-10
0.4	-5.94999999999999	8.135e-10
0.4	-5.93999999999999	8.157e-10
0.4	-5.92999999999999	8.229e-10
0.4	-5.91999999999999	8.305e-10
0.4	-5.90999999999999	8.41e-10
0.4	-5.89999999999999	8.473e-10
0.4	-5.88999999999999	8.596e-10
0.4	-5.87999999999999	8.705e-10
0.4	-5.86999999999999	8.825e-10
0.4	-5.85999999999999	8.89e-10
0.4	-5.84999999999999	8.948e-10
0.4	-5.83999999999999	8.945e-10
0.4	-5.82999999999999	8.925e-10
0.4	-5.81999999999999	8.867e-10
0.4	-5.80999999999999	8.78e-10
0.4	-5.79999999999999	8.687e-10
0.4	-5.78999999999999	8.558e-10
0.4	-5.77999999999999	8.464e-10
0.4	-5.76999999999999	8.34e-10
0.4	-5.75999999999999	8.26e-10
0.4	-5.75	8.167e-10
0.4	-5.74	8.112e-10
0.4	-5.73	8.043e-10
0.4	-5.72	8.024e-10
0.4	-5.71	8.02e-10
0.4	-5.7	8.052e-10
0.4	-5.69	8.088e-10
0.4	-5.68	8.129e-10
0.4	-5.67	8.181e-10
0.4	-5.66	8.208e-10
0.4	-5.65	8.244e-10
0.4	-5.64	8.246e-10
0.4	-5.63	8.281e-10
0.4	-5.62	8.277e-10
0.4	-5.61	8.29e-10
0.4	-5.6	8.237e-10
0.4	-5.59	8.192e-10
0.4	-5.58	8.121e-10
0.4	-5.57	8.089e-10
0.4	-5.56	8.087e-10
0.4	-5.55	8.112e-10
0.4	-5.54	8.167e-10
0.4	-5.53	8.229e-10
0.4	-5.52	8.301e-10
0.4	-5.51	8.323e-10
0.4	-5.5	8.335e-10
0.4	-5.48999999999999	7.781e-10
0.4	-5.47999999999999	7.822e-10
0.4	-5.46999999999999	7.851e-10
0.4	-5.45999999999999	7.93e-10
0.4	-5.44999999999999	8.021e-10
0.4	-5.43999999999999	8.147e-10
0.4	-5.42999999999999	8.272e-10
0.4	-5.41999999999999	8.399e-10
0.4	-5.40999999999999	8.52e-10
0.4	-5.39999999999999	8.614e-10
0.4	-5.38999999999999	8.703e-10
0.4	-5.37999999999999	8.684e-10
0.4	-5.36999999999999	8.67e-10
0.4	-5.35999999999999	8.615e-10
0.4	-5.34999999999999	8.602e-10
0.4	-5.33999999999999	8.591e-10
0.4	-5.32999999999999	8.658e-10
0.4	-5.31999999999999	8.772e-10
0.4	-5.30999999999999	8.952e-10
0.4	-5.29999999999999	9.159e-10
0.4	-5.28999999999999	9.366e-10
0.4	-5.27999999999999	9.563e-10
0.4	-5.26999999999999	9.717e-10
0.4	-5.25999999999999	9.847e-10
0.4	-5.25	9.908e-10
0.4	-5.24	9.944e-10
0.4	-5.23	9.91e-10
0.4	-5.22	9.875e-10
0.4	-5.21	9.771e-10
0.4	-5.2	9.694e-10
0.4	-5.19	9.589e-10
0.4	-5.18	9.522e-10
0.4	-5.17	9.444e-10
0.4	-5.16	9.371e-10
0.4	-5.15	9.308e-10
0.4	-5.14	9.237e-10
0.4	-5.13	9.166e-10
0.4	-5.12	9.04e-10
0.4	-5.11	8.882e-10
0.4	-5.1	8.638e-10
0.4	-5.09	8.418e-10
0.4	-5.08	8.177e-10
0.4	-5.07	7.994e-10
0.4	-5.06	7.816e-10
0.4	-5.05	7.65e-10
0.4	-5.04	7.461e-10
0.4	-5.03	7.269e-10
0.4	-5.02	7.107e-10
0.4	-5.01	7e-10
0.4	-5.0	7.004e-10
0.4	-4.98999999999999	6.723e-10
0.4	-4.97999999999999	6.77e-10
0.4	-4.96999999999999	6.885e-10
0.4	-4.95999999999999	7.051e-10
0.4	-4.94999999999999	7.194e-10
0.4	-4.93999999999999	7.296e-10
0.4	-4.92999999999999	7.368e-10
0.4	-4.91999999999999	7.347e-10
0.4	-4.90999999999999	7.271e-10
0.4	-4.89999999999999	7.053e-10
0.4	-4.88999999999999	6.967e-10
0.4	-4.87999999999999	6.975e-10
0.4	-4.86999999999999	7.091e-10
0.4	-4.85999999999999	7.171e-10
0.4	-4.84999999999999	7.282e-10
0.4	-4.83999999999999	7.447e-10
0.4	-4.82999999999999	7.685e-10
0.4	-4.81999999999999	7.903e-10
0.4	-4.80999999999999	8.239e-10
0.4	-4.79999999999999	8.542e-10
0.4	-4.78999999999999	8.704e-10
0.4	-4.77999999999999	8.838e-10
0.4	-4.76999999999999	8.759e-10
0.4	-4.75999999999999	8.703e-10
0.4	-4.75	8.624e-10
0.4	-4.74	8.632e-10
0.4	-4.73	8.542e-10
0.4	-4.72	8.461e-10
0.4	-4.71	8.319e-10
0.4	-4.7	8.166e-10
0.4	-4.69	7.98e-10
0.4	-4.68	7.756e-10
0.4	-4.67	7.488e-10
0.4	-4.66	7.299e-10
0.4	-4.65	7.219e-10
0.4	-4.64	7.207e-10
0.4	-4.63	7.25e-10
0.4	-4.62	7.241e-10
0.4	-4.61	7.226e-10
0.4	-4.6	7.155e-10
0.4	-4.59	7.121e-10
0.4	-4.58	7.125e-10
0.4	-4.57	7.255e-10
0.4	-4.56	7.423e-10
0.4	-4.55	7.629e-10
0.4	-4.54	7.858e-10
0.4	-4.53	8.049e-10
0.4	-4.52	8.196e-10
0.4	-4.51	8.18e-10
0.4	-4.5	8.123e-10
0.5	-6.48999999999999	8.815e-10
0.5	-6.47999999999999	8.781e-10
0.5	-6.46999999999999	8.729e-10
0.5	-6.45999999999999	8.739e-10
0.5	-6.44999999999999	8.717e-10
0.5	-6.43999999999999	8.746e-10
0.5	-6.42999999999999	8.759e-10
0.5	-6.41999999999999	8.771e-10
0.5	-6.40999999999999	8.78e-10
0.5	-6.39999999999999	8.796e-10
0.5	-6.38999999999999	8.854e-10
0.5	-6.37999999999999	8.884e-10
0.5	-6.36999999999999	8.949e-10
0.5	-6.35999999999999	8.972e-10
0.5	-6.34999999999999	9.026e-10
0.5	-6.33999999999999	9.048e-10
0.5	-6.32999999999999	9.096e-10
0.5	-6.31999999999999	9.097e-10
0.5	-6.30999999999999	9.103e-10
0.5	-6.29999999999999	9.088e-10
0.5	-6.28999999999999	9.055e-10
0.5	-6.27999999999999	9.051e-10
0.5	-6.26999999999999	9.023e-10
0.5	-6.25999999999999	9.014e-10
0.5	-6.25	8.978e-10
0.5	-6.24	8.991e-10
0.5	-6.23	8.982e-10
0.5	-6.22	8.997e-10
0.5	-6.21	8.953e-10
0.5	-6.2	8.921e-10
0.5	-6.19	8.848e-10
0.5	-6.18	8.746e-10
0.5	-6.17	8.615e-10
0.5	-6.16	8.489e-10
0.5	-6.15	8.385e-10
0.5	-6.14	8.298e-10
0.5	-6.13	8.228e-10
0.5	-6.12	8.139e-10
0.5	-6.11	8.071e-10
0.5	-6.1	7.974e-10
0.5	-6.09	7.866e-10
0.5	-6.08	7.764e-10
0.5	-6.07	7.673e-10
0.5	-6.06	7.557e-10
0.5	-6.05	7.503e-10
0.5	-6.04	7.548e-10
0.5	-6.03	7.619e-10
0.5	-6.02	7.723e-10
0.5	-6.01	7.793e-10
0.5	-6.0	7.8e-10
0.5	-5.98999999999999	8.155e-10
0.5	-5.97999999999999	8.149e-10
0.5	-5.96999999999999	8.027e-10
0.5	-5.95999999999999	7.98e-10
0.5	-5.94999999999999	7.988e-10
0.5	-5.93999999999999	7.991e-10
0.5	-5.92999999999999	8.06e-10
0.5	-5.91999999999999	8.142e-10
0.5	-5.90999999999999	8.271e-10
0.5	-5.89999999999999	8.387e-10
0.5	-5.88999999999999	8.536e-10
0.5	-5.87999999999999	8.659e-10
0.5	-5.86999999999999	8.774e-10
0.5	-5.85999999999999	8.862e-10
0.5	-5.84999999999999	8.892e-10
0.5	-5.83999999999999	8.917e-10
0.5	-5.82999999999999	8.87e-10
0.5	-5.81999999999999	8.817e-10
0.5	-5.80999999999999	8.698e-10
0.5	-5.79999999999999	8.613e-10
0.5	-5.78999999999999	8.483e-10
0.5	-5.77999999999999	8.375e-10
0.5	-5.76999999999999	8.237e-10
0.5	-5.75999999999999	8.134e-10
0.5	-5.75	8.054e-10
0.5	-5.74	7.985e-10
0.5	-5.73	7.949e-10
0.5	-5.72	7.917e-10
0.5	-5.71	7.934e-10
0.5	-5.7	7.954e-10
0.5	-5.69	8.019e-10
0.5	-5.68	8.047e-10
0.5	-5.67	8.106e-10
0.5	-5.66	8.132e-10
0.5	-5.65	8.172e-10
0.5	-5.64	8.169e-10
0.5	-5.63	8.189e-10
0.5	-5.62	8.194e-10
0.5	-5.61	8.193e-10
0.5	-5.6	8.18e-10
0.5	-5.59	8.128e-10
0.5	-5.58	8.09e-10
0.5	-5.57	8.041e-10
0.5	-5.56	8.047e-10
0.5	-5.55	8.056e-10
0.5	-5.54	8.132e-10
0.5	-5.53	8.189e-10
0.5	-5.52	8.275e-10
0.5	-5.51	8.299e-10
0.5	-5.5	8.307e-10
0.5	-5.48999999999999	8.123e-10
0.5	-5.47999999999999	8.098e-10
0.5	-5.46999999999999	8.091e-10
0.5	-5.45999999999999	8.104e-10
0.5	-5.44999999999999	8.174e-10
0.5	-5.43999999999999	8.323e-10
0.5	-5.42999999999999	8.309e-10
0.5	-5.41999999999999	8.24e-10
0.5	-5.40999999999999	8.37e-10
0.5	-5.39999999999999	8.476e-10
0.5	-5.38999999999999	8.595e-10
0.5	-5.37999999999999	8.661e-10
0.5	-5.36999999999999	8.753e-10
0.5	-5.35999999999999	8.793e-10
0.5	-5.34999999999999	8.814e-10
0.5	-5.33999999999999	8.835e-10
0.5	-5.32999999999999	8.859e-10
0.5	-5.31999999999999	8.822e-10
0.5	-5.30999999999999	8.823e-10
0.5	-5.29999999999999	9.052e-10
0.5	-5.28999999999999	9.272e-10
0.5	-5.27999999999999	9.498e-10
0.5	-5.26999999999999	9.653e-10
0.5	-5.25999999999999	9.802e-10
0.5	-5.25	9.873e-10
0.5	-5.24	9.913e-10
0.5	-5.23	9.885e-10
0.5	-5.22	9.83e-10
0.5	-5.21	9.746e-10
0.5	-5.2	9.65e-10
0.5	-5.19	9.576e-10
0.5	-5.18	9.483e-10
0.5	-5.17	9.431e-10
0.5	-5.16	9.346e-10
0.5	-5.15	9.304e-10
0.5	-5.14	9.222e-10
0.5	-5.13	9.154e-10
0.5	-5.12	9.004e-10
0.5	-5.11	8.86e-10
0.5	-5.1	8.64e-10
0.5	-5.09	8.399e-10
0.5	-5.08	8.152e-10
0.5	-5.07	7.939e-10
0.5	-5.06	7.773e-10
0.5	-5.05	7.602e-10
0.5	-5.04	7.438e-10
0.5	-5.03	7.253e-10
0.5	-5.02	7.116e-10
0.5	-5.01	7.011e-10
0.5	-5.0	7.023e-10
0.5	-4.98999999999999	6.725e-10
0.5	-4.97999999999999	6.767e-10
0.5	-4.96999999999999	6.913e-10
0.5	-4.95999999999999	7.066e-10
0.5	-4.94999999999999	7.217e-10
0.5	-4.93999999999999	7.321e-10
0.5	-4.92999999999999	7.392e-10
0.5	-4.91999999999999	7.395e-10
0.5	-4.90999999999999	7.291e-10
0.5	-4.89999999999999	7.142e-10
0.5	-4.88999999999999	7.022e-10
0.5	-4.87999999999999	7.039e-10
0.5	-4.86999999999999	7.107e-10
0.5	-4.85999999999999	7.189e-10
0.5	-4.84999999999999	7.247e-10
0.5	-4.83999999999999	7.402e-10
0.5	-4.82999999999999	7.545e-10
0.5	-4.81999999999999	7.772e-10
0.5	-4.80999999999999	8.046e-10
0.5	-4.79999999999999	8.366e-10
0.5	-4.78999999999999	8.588e-10
0.5	-4.77999999999999	8.67e-10
0.5	-4.76999999999999	8.646e-10
0.5	-4.75999999999999	8.605e-10
0.5	-4.75	8.515e-10
0.5	-4.74	8.356e-10
0.5	-4.73	8.277e-10
0.5	-4.72	8.176e-10
0.5	-4.71	8.096e-10
0.5	-4.7	7.943e-10
0.5	-4.69	7.778e-10
0.5	-4.68	7.551e-10
0.5	-4.67	7.348e-10
0.5	-4.66	7.187e-10
0.5	-4.65	7.104e-10
0.5	-4.64	7.11e-10
0.5	-4.63	7.155e-10
0.5	-4.62	7.161e-10
0.5	-4.61	7.121e-10
0.5	-4.6	7.087e-10
0.5	-4.59	7.029e-10
0.5	-4.58	7.065e-10
0.5	-4.57	7.124e-10
0.5	-4.56	7.294e-10
0.5	-4.55	7.468e-10
0.5	-4.54	7.679e-10
0.5	-4.53	7.848e-10
0.5	-4.52	7.948e-10
0.5	-4.51	8.007e-10
0.5	-4.5	8.052e-10
0.6	-6.48999999999999	8.695e-10
0.6	-6.47999999999999	8.665e-10
0.6	-6.46999999999999	8.63e-10
0.6	-6.45999999999999	8.597e-10
0.6	-6.44999999999999	8.539e-10
0.6	-6.43999999999999	8.52e-10
0.6	-6.42999999999999	8.473e-10
0.6	-6.41999999999999	8.511e-10
0.6	-6.40999999999999	8.629e-10
0.6	-6.39999999999999	8.73e-10
0.6	-6.38999999999999	8.755e-10
0.6	-6.37999999999999	8.812e-10
0.6	-6.36999999999999	8.88e-10
0.6	-6.35999999999999	8.944e-10
0.6	-6.34999999999999	8.992e-10
0.6	-6.33999999999999	9.031e-10
0.6	-6.32999999999999	9.067e-10
0.6	-6.31999999999999	9.059e-10
0.6	-6.30999999999999	9.077e-10
0.6	-6.29999999999999	9.051e-10
0.6	-6.28999999999999	9.06e-10
0.6	-6.27999999999999	9.013e-10
0.6	-6.26999999999999	8.988e-10
0.6	-6.25999999999999	8.947e-10
0.6	-6.25	8.938e-10
0.6	-6.24	8.933e-10
0.6	-6.23	8.936e-10
0.6	-6.22	8.941e-10
0.6	-6.21	8.906e-10
0.6	-6.2	8.864e-10
0.6	-6.19	8.772e-10
0.6	-6.18	8.676e-10
0.6	-6.17	8.549e-10
0.6	-6.16	8.459e-10
0.6	-6.15	8.325e-10
0.6	-6.14	8.255e-10
0.6	-6.13	8.182e-10
0.6	-6.12	8.116e-10
0.6	-6.11	8.046e-10
0.6	-6.1	7.972e-10
0.6	-6.09	7.868e-10
0.6	-6.08	7.755e-10
0.6	-6.07	7.652e-10
0.6	-6.06	7.57e-10
0.6	-6.05	7.543e-10
0.6	-6.04	7.533e-10
0.6	-6.03	7.608e-10
0.6	-6.02	7.69e-10
0.6	-6.01	7.775e-10
0.6	-6.0	7.767e-10
0.6	-5.98999999999999	7.856e-10
0.6	-5.97999999999999	7.898e-10
0.6	-5.96999999999999	7.885e-10
0.6	-5.95999999999999	7.854e-10
0.6	-5.94999999999999	7.846e-10
0.6	-5.93999999999999	7.85e-10
0.6	-5.92999999999999	7.915e-10
0.6	-5.91999999999999	7.992e-10
0.6	-5.90999999999999	8.131e-10
0.6	-5.89999999999999	8.258e-10
0.6	-5.88999999999999	8.431e-10
0.6	-5.87999999999999	8.572e-10
0.6	-5.86999999999999	8.725e-10
0.6	-5.85999999999999	8.807e-10
0.6	-5.84999999999999	8.869e-10
0.6	-5.83999999999999	8.867e-10
0.6	-5.82999999999999	8.823e-10
0.6	-5.81999999999999	8.75e-10
0.6	-5.80999999999999	8.637e-10
0.6	-5.79999999999999	8.537e-10
0.6	-5.78999999999999	8.399e-10
0.6	-5.77999999999999	8.29e-10
0.6	-5.76999999999999	8.154e-10
0.6	-5.75999999999999	8.058e-10
0.6	-5.75	7.945e-10
0.6	-5.74	7.894e-10
0.6	-5.73	7.841e-10
0.6	-5.72	7.829e-10
0.6	-5.71	7.83e-10
0.6	-5.7	7.87e-10
0.6	-5.69	7.923e-10
0.6	-5.68	7.958e-10
0.6	-5.67	8.015e-10
0.6	-5.66	8.03e-10
0.6	-5.65	8.068e-10
0.6	-5.64	8.075e-10
0.6	-5.63	8.097e-10
0.6	-5.62	8.094e-10
0.6	-5.61	8.118e-10
0.6	-5.6	8.09e-10
0.6	-5.59	8.048e-10
0.6	-5.58	7.99e-10
0.6	-5.57	7.964e-10
0.6	-5.56	7.972e-10
0.6	-5.55	8e-10
0.6	-5.54	8.066e-10
0.6	-5.53	8.123e-10
0.6	-5.52	8.211e-10
0.6	-5.51	8.243e-10
0.6	-5.5	8.262e-10
0.6	-5.48999999999999	7.512e-10
0.6	-5.47999999999999	7.562e-10
0.6	-5.46999999999999	7.594e-10
0.6	-5.45999999999999	7.66e-10
0.6	-5.44999999999999	7.726e-10
0.6	-5.43999999999999	7.824e-10
0.6	-5.42999999999999	7.95e-10
0.6	-5.41999999999999	8.073e-10
0.6	-5.40999999999999	8.19e-10
0.6	-5.39999999999999	8.296e-10
0.6	-5.38999999999999	8.417e-10
0.6	-5.37999999999999	8.446e-10
0.6	-5.36999999999999	8.45e-10
0.6	-5.35999999999999	8.401e-10
0.6	-5.34999999999999	8.391e-10
0.6	-5.33999999999999	8.372e-10
0.6	-5.32999999999999	8.429e-10
0.6	-5.31999999999999	8.53e-10
0.6	-5.30999999999999	8.708e-10
0.6	-5.29999999999999	8.926e-10
0.6	-5.28999999999999	9.159e-10
0.6	-5.27999999999999	9.383e-10
0.6	-5.26999999999999	9.561e-10
0.6	-5.25999999999999	9.702e-10
0.6	-5.25	9.773e-10
0.6	-5.24	9.836e-10
0.6	-5.23	9.818e-10
0.6	-5.22	9.781e-10
0.6	-5.21	9.677e-10
0.6	-5.2	9.594e-10
0.6	-5.19	9.507e-10
0.6	-5.18	9.448e-10
0.6	-5.17	9.384e-10
0.6	-5.16	9.334e-10
0.6	-5.15	9.266e-10
0.6	-5.14	9.158e-10
0.6	-5.13	9.052e-10
0.6	-5.12	8.915e-10
0.6	-5.11	8.79e-10
0.6	-5.1	8.555e-10
0.6	-5.09	8.328e-10
0.6	-5.08	8.064e-10
0.6	-5.07	7.879e-10
0.6	-5.06	7.682e-10
0.6	-5.05	7.53e-10
0.6	-5.04	7.375e-10
0.6	-5.03	7.235e-10
0.6	-5.02	7.108e-10
0.6	-5.01	7.042e-10
0.6	-5.0	7.05e-10
0.6	-4.98999999999999	6.726e-10
0.6	-4.97999999999999	6.779e-10
0.6	-4.96999999999999	6.919e-10
0.6	-4.95999999999999	7.095e-10
0.6	-4.94999999999999	7.265e-10
0.6	-4.93999999999999	7.378e-10
0.6	-4.92999999999999	7.457e-10
0.6	-4.91999999999999	7.421e-10
0.6	-4.90999999999999	7.348e-10
0.6	-4.89999999999999	7.183e-10
0.6	-4.88999999999999	7.08e-10
0.6	-4.87999999999999	7.033e-10
0.6	-4.86999999999999	7.101e-10
0.6	-4.85999999999999	7.166e-10
0.6	-4.84999999999999	7.239e-10
0.6	-4.83999999999999	7.346e-10
0.6	-4.82999999999999	7.504e-10
0.6	-4.81999999999999	7.728e-10
0.6	-4.80999999999999	7.955e-10
0.6	-4.79999999999999	8.161e-10
0.6	-4.78999999999999	8.32e-10
0.6	-4.77999999999999	8.441e-10
0.6	-4.76999999999999	8.406e-10
0.6	-4.75999999999999	8.293e-10
0.6	-4.75	8.172e-10
0.6	-4.74	8.054e-10
0.6	-4.73	7.971e-10
0.6	-4.72	7.931e-10
0.6	-4.71	7.898e-10
0.6	-4.7	7.798e-10
0.6	-4.69	7.631e-10
0.6	-4.68	7.401e-10
0.6	-4.67	7.249e-10
0.6	-4.66	7.096e-10
0.6	-4.65	7.019e-10
0.6	-4.64	6.99e-10
0.6	-4.63	7.028e-10
0.6	-4.62	7.014e-10
0.6	-4.61	6.987e-10
0.6	-4.6	6.927e-10
0.6	-4.59	6.896e-10
0.6	-4.58	6.899e-10
0.6	-4.57	6.982e-10
0.6	-4.56	7.093e-10
0.6	-4.55	7.244e-10
0.6	-4.54	7.422e-10
0.6	-4.53	7.52e-10
0.6	-4.52	7.595e-10
0.6	-4.51	7.631e-10
0.6	-4.5	7.718e-10
0.7	-6.48999999999999	8.599e-10
0.7	-6.47999999999999	8.557e-10
0.7	-6.46999999999999	8.538e-10
0.7	-6.45999999999999	8.492e-10
0.7	-6.44999999999999	8.459e-10
0.7	-6.43999999999999	8.4e-10
0.7	-6.42999999999999	8.386e-10
0.7	-6.41999999999999	8.377e-10
0.7	-6.40999999999999	8.448e-10
0.7	-6.39999999999999	8.583e-10
0.7	-6.38999999999999	8.728e-10
0.7	-6.37999999999999	8.796e-10
0.7	-6.36999999999999	8.867e-10
0.7	-6.35999999999999	8.944e-10
0.7	-6.34999999999999	8.985e-10
0.7	-6.33999999999999	9.04e-10
0.7	-6.32999999999999	9.039e-10
0.7	-6.31999999999999	9.075e-10
0.7	-6.30999999999999	9.047e-10
0.7	-6.29999999999999	9.039e-10
0.7	-6.28999999999999	8.992e-10
0.7	-6.27999999999999	8.985e-10
0.7	-6.26999999999999	8.949e-10
0.7	-6.25999999999999	8.924e-10
0.7	-6.25	8.905e-10
0.7	-6.24	8.895e-10
0.7	-6.23	8.887e-10
0.7	-6.22	8.875e-10
0.7	-6.21	8.864e-10
0.7	-6.2	8.797e-10
0.7	-6.19	8.743e-10
0.7	-6.18	8.627e-10
0.7	-6.17	8.528e-10
0.7	-6.16	8.398e-10
0.7	-6.15	8.311e-10
0.7	-6.14	8.214e-10
0.7	-6.13	8.148e-10
0.7	-6.12	8.097e-10
0.7	-6.11	8.034e-10
0.7	-6.1	7.972e-10
0.7	-6.09	7.876e-10
0.7	-6.08	7.778e-10
0.7	-6.07	7.65e-10
0.7	-6.06	7.605e-10
0.7	-6.05	7.544e-10
0.7	-6.04	7.551e-10
0.7	-6.03	7.599e-10
0.7	-6.02	7.685e-10
0.7	-6.01	7.745e-10
0.7	-6.0	7.756e-10
0.7	-5.98999999999999	7.647e-10
0.7	-5.97999999999999	7.652e-10
0.7	-5.96999999999999	7.65e-10
0.7	-5.95999999999999	7.639e-10
0.7	-5.94999999999999	7.668e-10
0.7	-5.93999999999999	7.701e-10
0.7	-5.92999999999999	7.805e-10
0.7	-5.91999999999999	7.91e-10
0.7	-5.90999999999999	8.081e-10
0.7	-5.89999999999999	8.24e-10
0.7	-5.88999999999999	8.432e-10
0.7	-5.87999999999999	8.592e-10
0.7	-5.86999999999999	8.741e-10
0.7	-5.85999999999999	8.836e-10
0.7	-5.84999999999999	8.862e-10
0.7	-5.83999999999999	8.843e-10
0.7	-5.82999999999999	8.756e-10
0.7	-5.81999999999999	8.68e-10
0.7	-5.80999999999999	8.528e-10
0.7	-5.79999999999999	8.389e-10
0.7	-5.78999999999999	8.215e-10
0.7	-5.77999999999999	8.058e-10
0.7	-5.76999999999999	7.874e-10
0.7	-5.75999999999999	7.742e-10
0.7	-5.75	7.638e-10
0.7	-5.74	7.6e-10
0.7	-5.73	7.552e-10
0.7	-5.72	7.525e-10
0.7	-5.71	7.537e-10
0.7	-5.7	7.57e-10
0.7	-5.69	7.665e-10
0.7	-5.68	7.822e-10
0.7	-5.67	7.961e-10
0.7	-5.66	7.971e-10
0.7	-5.65	8.006e-10
0.7	-5.64	8.001e-10
0.7	-5.63	8.022e-10
0.7	-5.62	8.027e-10
0.7	-5.61	8.038e-10
0.7	-5.6	8.018e-10
0.7	-5.59	7.987e-10
0.7	-5.58	7.955e-10
0.7	-5.57	7.915e-10
0.7	-5.56	7.935e-10
0.7	-5.55	7.974e-10
0.7	-5.54	8.044e-10
0.7	-5.53	8.101e-10
0.7	-5.52	8.192e-10
0.7	-5.51	8.218e-10
0.7	-5.5	8.235e-10
0.7	-5.48999999999999	7.494e-10
0.7	-5.47999999999999	7.603e-10
0.7	-5.46999999999999	7.641e-10
0.7	-5.45999999999999	7.661e-10
0.7	-5.44999999999999	7.648e-10
0.7	-5.43999999999999	7.732e-10
0.7	-5.42999999999999	7.83e-10
0.7	-5.41999999999999	7.924e-10
0.7	-5.40999999999999	8.061e-10
0.7	-5.39999999999999	8.169e-10
0.7	-5.38999999999999	8.294e-10
0.7	-5.37999999999999	8.383e-10
0.7	-5.36999999999999	8.491e-10
0.7	-5.35999999999999	8.509e-10
0.7	-5.34999999999999	8.397e-10
0.7	-5.33999999999999	8.331e-10
0.7	-5.32999999999999	8.366e-10
0.7	-5.31999999999999	8.459e-10
0.7	-5.30999999999999	8.618e-10
0.7	-5.29999999999999	8.834e-10
0.7	-5.28999999999999	9.055e-10
0.7	-5.27999999999999	9.291e-10
0.7	-5.26999999999999	9.464e-10
0.7	-5.25999999999999	9.621e-10
0.7	-5.25	9.696e-10
0.7	-5.24	9.765e-10
0.7	-5.23	9.76e-10
0.7	-5.22	9.727e-10
0.7	-5.21	9.644e-10
0.7	-5.2	9.568e-10
0.7	-5.19	9.483e-10
0.7	-5.18	9.402e-10
0.7	-5.17	9.35e-10
0.7	-5.16	9.281e-10
0.7	-5.15	9.205e-10
0.7	-5.14	9.075e-10
0.7	-5.13	8.96e-10
0.7	-5.12	8.799e-10
0.7	-5.11	8.653e-10
0.7	-5.1	8.436e-10
0.7	-5.09	8.229e-10
0.7	-5.08	7.977e-10
0.7	-5.07	7.767e-10
0.7	-5.06	7.601e-10
0.7	-5.05	7.478e-10
0.7	-5.04	7.364e-10
0.7	-5.03	7.236e-10
0.7	-5.02	7.14e-10
0.7	-5.01	7.072e-10
0.7	-5.0	7.085e-10
0.7	-4.98999999999999	6.765e-10
0.7	-4.97999999999999	6.835e-10
0.7	-4.96999999999999	6.977e-10
0.7	-4.95999999999999	7.164e-10
0.7	-4.94999999999999	7.328e-10
0.7	-4.93999999999999	7.464e-10
0.7	-4.92999999999999	7.516e-10
0.7	-4.91999999999999	7.508e-10
0.7	-4.90999999999999	7.384e-10
0.7	-4.89999999999999	7.245e-10
0.7	-4.88999999999999	7.1e-10
0.7	-4.87999999999999	7.084e-10
0.7	-4.86999999999999	7.107e-10
0.7	-4.85999999999999	7.18e-10
0.7	-4.84999999999999	7.28e-10
0.7	-4.83999999999999	7.382e-10
0.7	-4.82999999999999	7.529e-10
0.7	-4.81999999999999	7.661e-10
0.7	-4.80999999999999	7.853e-10
0.7	-4.79999999999999	8.009e-10
0.7	-4.78999999999999	8.117e-10
0.7	-4.77999999999999	8.199e-10
0.7	-4.76999999999999	8.198e-10
0.7	-4.75999999999999	8.085e-10
0.7	-4.75	7.942e-10
0.7	-4.74	7.776e-10
0.7	-4.73	7.701e-10
0.7	-4.72	7.663e-10
0.7	-4.71	7.668e-10
0.7	-4.7	7.632e-10
0.7	-4.69	7.462e-10
0.7	-4.68	7.331e-10
0.7	-4.67	7.175e-10
0.7	-4.66	7.069e-10
0.7	-4.65	7e-10
0.7	-4.64	6.97e-10
0.7	-4.63	6.987e-10
0.7	-4.62	6.997e-10
0.7	-4.61	6.927e-10
0.7	-4.6	6.874e-10
0.7	-4.59	6.795e-10
0.7	-4.58	6.78e-10
0.7	-4.57	6.833e-10
0.7	-4.56	6.951e-10
0.7	-4.55	7.069e-10
0.7	-4.54	7.222e-10
0.7	-4.53	7.348e-10
0.7	-4.52	7.401e-10
0.7	-4.51	7.442e-10
0.7	-4.5	7.456e-10
0.8	-6.48999999999999	8.487e-10
0.8	-6.47999999999999	8.476e-10
0.8	-6.46999999999999	8.424e-10
0.8	-6.45999999999999	8.411e-10
0.8	-6.44999999999999	8.357e-10
0.8	-6.43999999999999	8.338e-10
0.8	-6.42999999999999	8.311e-10
0.8	-6.41999999999999	8.345e-10
0.8	-6.40999999999999	8.408e-10
0.8	-6.39999999999999	8.523e-10
0.8	-6.38999999999999	8.654e-10
0.8	-6.37999999999999	8.773e-10
0.8	-6.36999999999999	8.876e-10
0.8	-6.35999999999999	8.914e-10
0.8	-6.34999999999999	8.963e-10
0.8	-6.33999999999999	8.981e-10
0.8	-6.32999999999999	9.034e-10
0.8	-6.31999999999999	9.033e-10
0.8	-6.30999999999999	9.051e-10
0.8	-6.29999999999999	9.019e-10
0.8	-6.28999999999999	8.997e-10
0.8	-6.27999999999999	8.958e-10
0.8	-6.26999999999999	8.932e-10
0.8	-6.25999999999999	8.904e-10
0.8	-6.25	8.882e-10
0.8	-6.24	8.875e-10
0.8	-6.23	8.859e-10
0.8	-6.22	8.875e-10
0.8	-6.21	8.837e-10
0.8	-6.2	8.808e-10
0.8	-6.19	8.708e-10
0.8	-6.18	8.621e-10
0.8	-6.17	8.5e-10
0.8	-6.16	8.382e-10
0.8	-6.15	8.265e-10
0.8	-6.14	8.197e-10
0.8	-6.13	8.143e-10
0.8	-6.12	8.091e-10
0.8	-6.11	8.039e-10
0.8	-6.1	7.964e-10
0.8	-6.09	7.882e-10
0.8	-6.08	7.773e-10
0.8	-6.07	7.706e-10
0.8	-6.06	7.606e-10
0.8	-6.05	7.575e-10
0.8	-6.04	7.568e-10
0.8	-6.03	7.63e-10
0.8	-6.02	7.696e-10
0.8	-6.01	7.764e-10
0.8	-6.0	7.763e-10
0.8	-5.98999999999999	7.819e-10
0.8	-5.97999999999999	7.846e-10
0.8	-5.96999999999999	7.769e-10
0.8	-5.95999999999999	7.616e-10
0.8	-5.94999999999999	7.601e-10
0.8	-5.93999999999999	7.637e-10
0.8	-5.92999999999999	7.69e-10
0.8	-5.91999999999999	7.802e-10
0.8	-5.90999999999999	7.95e-10
0.8	-5.89999999999999	8.134e-10
0.8	-5.88999999999999	8.333e-10
0.8	-5.87999999999999	8.509e-10
0.8	-5.86999999999999	8.684e-10
0.8	-5.85999999999999	8.776e-10
0.8	-5.84999999999999	8.834e-10
0.8	-5.83999999999999	8.797e-10
0.8	-5.82999999999999	8.749e-10
0.8	-5.81999999999999	8.615e-10
0.8	-5.80999999999999	8.498e-10
0.8	-5.79999999999999	8.329e-10
0.8	-5.78999999999999	8.162e-10
0.8	-5.77999999999999	7.99e-10
0.8	-5.76999999999999	7.831e-10
0.8	-5.75999999999999	7.696e-10
0.8	-5.75	7.573e-10
0.8	-5.74	7.503e-10
0.8	-5.73	7.454e-10
0.8	-5.72	7.456e-10
0.8	-5.71	7.456e-10
0.8	-5.7	7.505e-10
0.8	-5.69	7.54e-10
0.8	-5.68	7.612e-10
0.8	-5.67	7.65e-10
0.8	-5.66	7.704e-10
0.8	-5.65	7.725e-10
0.8	-5.64	7.759e-10
0.8	-5.63	7.786e-10
0.8	-5.62	7.826e-10
0.8	-5.61	7.892e-10
0.8	-5.6	7.943e-10
0.8	-5.59	8.001e-10
0.8	-5.58	8.014e-10
0.8	-5.57	8.035e-10
0.8	-5.56	8.021e-10
0.8	-5.55	8.039e-10
0.8	-5.54	8.055e-10
0.8	-5.53	8.114e-10
0.8	-5.52	8.147e-10
0.8	-5.51	8.167e-10
0.8	-5.5	8.166e-10
0.8	-5.48999999999999	7.311e-10
0.8	-5.47999999999999	7.347e-10
0.8	-5.46999999999999	7.384e-10
0.8	-5.45999999999999	7.433e-10
0.8	-5.44999999999999	7.522e-10
0.8	-5.43999999999999	7.593e-10
0.8	-5.42999999999999	7.697e-10
0.8	-5.41999999999999	7.779e-10
0.8	-5.40999999999999	7.916e-10
0.8	-5.39999999999999	8.033e-10
0.8	-5.38999999999999	8.177e-10
0.8	-5.37999999999999	8.284e-10
0.8	-5.36999999999999	8.385e-10
0.8	-5.35999999999999	8.438e-10
0.8	-5.34999999999999	8.391e-10
0.8	-5.33999999999999	8.296e-10
0.8	-5.32999999999999	8.314e-10
0.8	-5.31999999999999	8.398e-10
0.8	-5.30999999999999	8.534e-10
0.8	-5.29999999999999	8.746e-10
0.8	-5.28999999999999	8.959e-10
0.8	-5.27999999999999	9.207e-10
0.8	-5.26999999999999	9.401e-10
0.8	-5.25999999999999	9.57e-10
0.8	-5.25	9.669e-10
0.8	-5.24	9.721e-10
0.8	-5.23	9.716e-10
0.8	-5.22	9.689e-10
0.8	-5.21	9.625e-10
0.8	-5.2	9.53e-10
0.8	-5.19	9.463e-10
0.8	-5.18	9.369e-10
0.8	-5.17	9.312e-10
0.8	-5.16	9.218e-10
0.8	-5.15	9.139e-10
0.8	-5.14	9.003e-10
0.8	-5.13	8.878e-10
0.8	-5.12	8.711e-10
0.8	-5.11	8.568e-10
0.8	-5.1	8.357e-10
0.8	-5.09	8.123e-10
0.8	-5.08	7.89e-10
0.8	-5.07	7.677e-10
0.8	-5.06	7.534e-10
0.8	-5.05	7.404e-10
0.8	-5.04	7.322e-10
0.8	-5.03	7.225e-10
0.8	-5.02	7.169e-10
0.8	-5.01	7.113e-10
0.8	-5.0	7.123e-10
0.8	-4.98999999999999	6.86e-10
0.8	-4.97999999999999	6.944e-10
0.8	-4.96999999999999	7.119e-10
0.8	-4.95999999999999	7.283e-10
0.8	-4.94999999999999	7.434e-10
0.8	-4.93999999999999	7.545e-10
0.8	-4.92999999999999	7.576e-10
0.8	-4.91999999999999	7.568e-10
0.8	-4.90999999999999	7.445e-10
0.8	-4.89999999999999	7.306e-10
0.8	-4.88999999999999	7.169e-10
0.8	-4.87999999999999	7.133e-10
0.8	-4.86999999999999	7.129e-10
0.8	-4.85999999999999	7.176e-10
0.8	-4.84999999999999	7.228e-10
0.8	-4.83999999999999	7.325e-10
0.8	-4.82999999999999	7.417e-10
0.8	-4.81999999999999	7.602e-10
0.8	-4.80999999999999	7.794e-10
0.8	-4.79999999999999	7.894e-10
0.8	-4.78999999999999	7.946e-10
0.8	-4.77999999999999	7.983e-10
0.8	-4.76999999999999	8.005e-10
0.8	-4.75999999999999	7.863e-10
0.8	-4.75	7.675e-10
0.8	-4.74	7.541e-10
0.8	-4.73	7.528e-10
0.8	-4.72	7.526e-10
0.8	-4.71	7.515e-10
0.8	-4.7	7.469e-10
0.8	-4.69	7.404e-10
0.8	-4.68	7.302e-10
0.8	-4.67	7.168e-10
0.8	-4.66	7.065e-10
0.8	-4.65	6.983e-10
0.8	-4.64	6.979e-10
0.8	-4.63	6.967e-10
0.8	-4.62	6.977e-10
0.8	-4.61	6.921e-10
0.8	-4.6	6.871e-10
0.8	-4.59	6.806e-10
0.8	-4.58	6.787e-10
0.8	-4.57	6.8e-10
0.8	-4.56	6.865e-10
0.8	-4.55	6.962e-10
0.8	-4.54	7.059e-10
0.8	-4.53	7.167e-10
0.8	-4.52	7.269e-10
0.8	-4.51	7.316e-10
0.8	-4.5	7.302e-10
0.9	-6.48999999999999	8.283e-10
0.9	-6.47999999999999	8.246e-10
0.9	-6.46999999999999	8.244e-10
0.9	-6.45999999999999	8.246e-10
0.9	-6.44999999999999	8.27e-10
0.9	-6.43999999999999	8.27e-10
0.9	-6.42999999999999	8.303e-10
0.9	-6.41999999999999	8.331e-10
0.9	-6.40999999999999	8.392e-10
0.9	-6.39999999999999	8.457e-10
0.9	-6.38999999999999	8.563e-10
0.9	-6.37999999999999	8.683e-10
0.9	-6.36999999999999	8.774e-10
0.9	-6.35999999999999	8.869e-10
0.9	-6.34999999999999	8.898e-10
0.9	-6.33999999999999	8.958e-10
0.9	-6.32999999999999	8.985e-10
0.9	-6.31999999999999	9.042e-10
0.9	-6.30999999999999	9.04e-10
0.9	-6.29999999999999	9.053e-10
0.9	-6.28999999999999	9.002e-10
0.9	-6.27999999999999	8.951e-10
0.9	-6.26999999999999	8.888e-10
0.9	-6.25999999999999	8.821e-10
0.9	-6.25	8.781e-10
0.9	-6.24	8.745e-10
0.9	-6.23	8.737e-10
0.9	-6.22	8.72e-10
0.9	-6.21	8.718e-10
0.9	-6.2	8.672e-10
0.9	-6.19	8.652e-10
0.9	-6.18	8.574e-10
0.9	-6.17	8.508e-10
0.9	-6.16	8.426e-10
0.9	-6.15	8.366e-10
0.9	-6.14	8.3e-10
0.9	-6.13	8.24e-10
0.9	-6.12	8.197e-10
0.9	-6.11	8.147e-10
0.9	-6.1	8.101e-10
0.9	-6.09	8.017e-10
0.9	-6.08	7.946e-10
0.9	-6.07	7.845e-10
0.9	-6.06	7.777e-10
0.9	-6.05	7.701e-10
0.9	-6.04	7.684e-10
0.9	-6.03	7.654e-10
0.9	-6.02	7.656e-10
0.9	-6.01	7.744e-10
0.9	-6.0	7.749e-10
0.9	-5.98999999999999	7.826e-10
0.9	-5.97999999999999	7.811e-10
0.9	-5.96999999999999	7.646e-10
0.9	-5.95999999999999	7.621e-10
0.9	-5.94999999999999	7.618e-10
0.9	-5.93999999999999	7.666e-10
0.9	-5.92999999999999	7.711e-10
0.9	-5.91999999999999	7.827e-10
0.9	-5.90999999999999	7.953e-10
0.9	-5.89999999999999	8.136e-10
0.9	-5.88999999999999	8.308e-10
0.9	-5.87999999999999	8.499e-10
0.9	-5.86999999999999	8.648e-10
0.9	-5.85999999999999	8.749e-10
0.9	-5.84999999999999	8.796e-10
0.9	-5.83999999999999	8.758e-10
0.9	-5.82999999999999	8.714e-10
0.9	-5.81999999999999	8.596e-10
0.9	-5.80999999999999	8.491e-10
0.9	-5.79999999999999	8.32e-10
0.9	-5.78999999999999	8.172e-10
0.9	-5.77999999999999	7.978e-10
0.9	-5.76999999999999	7.827e-10
0.9	-5.75999999999999	7.666e-10
0.9	-5.75	7.555e-10
0.9	-5.74	7.473e-10
0.9	-5.73	7.425e-10
0.9	-5.72	7.414e-10
0.9	-5.71	7.42e-10
0.9	-5.7	7.467e-10
0.9	-5.69	7.496e-10
0.9	-5.68	7.542e-10
0.9	-5.67	7.55e-10
0.9	-5.66	7.59e-10
0.9	-5.65	7.595e-10
0.9	-5.64	7.635e-10
0.9	-5.63	7.664e-10
0.9	-5.62	7.73e-10
0.9	-5.61	7.817e-10
0.9	-5.6	7.943e-10
0.9	-5.59	8.032e-10
0.9	-5.58	8.059e-10
0.9	-5.57	8.085e-10
0.9	-5.56	8.077e-10
0.9	-5.55	8.099e-10
0.9	-5.54	8.102e-10
0.9	-5.53	8.139e-10
0.9	-5.52	8.132e-10
0.9	-5.51	8.173e-10
0.9	-5.5	8.175e-10
0.9	-5.48999999999999	7.25e-10
0.9	-5.47999999999999	7.291e-10
0.9	-5.46999999999999	7.347e-10
0.9	-5.45999999999999	7.417e-10
0.9	-5.44999999999999	7.483e-10
0.9	-5.43999999999999	7.565e-10
0.9	-5.42999999999999	7.639e-10
0.9	-5.41999999999999	7.759e-10
0.9	-5.40999999999999	7.849e-10
0.9	-5.39999999999999	7.98e-10
0.9	-5.38999999999999	8.116e-10
0.9	-5.37999999999999	8.243e-10
0.9	-5.36999999999999	8.283e-10
0.9	-5.35999999999999	8.367e-10
0.9	-5.34999999999999	8.475e-10
0.9	-5.33999999999999	8.498e-10
0.9	-5.32999999999999	8.429e-10
0.9	-5.31999999999999	8.556e-10
0.9	-5.30999999999999	8.543e-10
0.9	-5.29999999999999	8.742e-10
0.9	-5.28999999999999	8.952e-10
0.9	-5.27999999999999	9.181e-10
0.9	-5.26999999999999	9.387e-10
0.9	-5.25999999999999	9.546e-10
0.9	-5.25	9.661e-10
0.9	-5.24	9.718e-10
0.9	-5.23	9.74e-10
0.9	-5.22	9.694e-10
0.9	-5.21	9.654e-10
0.9	-5.2	9.56e-10
0.9	-5.19	9.5e-10
0.9	-5.18	9.417e-10
0.9	-5.17	9.348e-10
0.9	-5.16	9.222e-10
0.9	-5.15	9.117e-10
0.9	-5.14	8.979e-10
0.9	-5.13	8.805e-10
0.9	-5.12	8.652e-10
0.9	-5.11	8.478e-10
0.9	-5.1	8.301e-10
0.9	-5.09	8.068e-10
0.9	-5.08	7.854e-10
0.9	-5.07	7.637e-10
0.9	-5.06	7.506e-10
0.9	-5.05	7.379e-10
0.9	-5.04	7.313e-10
0.9	-5.03	7.239e-10
0.9	-5.02	7.203e-10
0.9	-5.01	7.176e-10
0.9	-5.0	7.184e-10
0.9	-4.98999999999999	6.97e-10
0.9	-4.97999999999999	7.063e-10
0.9	-4.96999999999999	7.241e-10
0.9	-4.95999999999999	7.405e-10
0.9	-4.94999999999999	7.575e-10
0.9	-4.93999999999999	7.671e-10
0.9	-4.92999999999999	7.783e-10
0.9	-4.91999999999999	7.74e-10
0.9	-4.90999999999999	7.558e-10
0.9	-4.89999999999999	7.376e-10
0.9	-4.88999999999999	7.222e-10
0.9	-4.87999999999999	7.169e-10
0.9	-4.86999999999999	7.162e-10
0.9	-4.85999999999999	7.2e-10
0.9	-4.84999999999999	7.239e-10
0.9	-4.83999999999999	7.321e-10
0.9	-4.82999999999999	7.376e-10
0.9	-4.81999999999999	7.523e-10
0.9	-4.80999999999999	7.663e-10
0.9	-4.79999999999999	7.772e-10
0.9	-4.78999999999999	7.802e-10
0.9	-4.77999999999999	7.853e-10
0.9	-4.76999999999999	7.846e-10
0.9	-4.75999999999999	7.721e-10
0.9	-4.75	7.541e-10
0.9	-4.74	7.41e-10
0.9	-4.73	7.39e-10
0.9	-4.72	7.389e-10
0.9	-4.71	7.422e-10
0.9	-4.7	7.411e-10
0.9	-4.69	7.396e-10
0.9	-4.68	7.286e-10
0.9	-4.67	7.189e-10
0.9	-4.66	7.078e-10
0.9	-4.65	7.011e-10
0.9	-4.64	6.984e-10
0.9	-4.63	6.978e-10
0.9	-4.62	6.969e-10
0.9	-4.61	6.918e-10
0.9	-4.6	6.85e-10
0.9	-4.59	6.754e-10
0.9	-4.58	6.733e-10
0.9	-4.57	6.74e-10
0.9	-4.56	6.8e-10
0.9	-4.55	6.863e-10
0.9	-4.54	6.952e-10
0.9	-4.53	6.989e-10
0.9	-4.52	7.057e-10
0.9	-4.51	7.107e-10
[truncated: 9,601 more rows]
