# Supplementary material for: Long-range crossed Andreev reflection in a topological insulator nanowire proximitized by a superconductor
Source: Nat Phys. 2025 Mar 11;21(5):708–15. doi: 10.1038/s41567-025-02806-y (PMC12084150; doi:10.1038/s41567-025-02806-y)
Supplement: Supplementary file 2 — Source data for Supplementary Figs. 2–5 and 7. [file 41567_2025_2806_MOESM2_ESM.zip › SupplementaryData/Figure_S3c_5_plot_dim=2_.txt]

B_{//}	V_{g}	\Delta G_{LL}/G_{0}
0.0	-6.98999999999998	-0.0025138893151808173
0.0	-6.97999999999998	-0.0022037808800329795
0.0	-6.96999999999998	-0.004157901189218827
0.0	-6.95999999999998	0.0071312150272892505
0.0	-6.94999999999998	0.013453772860844093
0.0	-6.93999999999998	0.0019731767456269145
0.0	-6.92999999999998	-0.006227113474825907
0.0	-6.91999999999998	0.00047540643023713525
0.0	-6.90999999999998	0.007834548236863026
0.0	-6.89999999999998	0.011901637805034337
0.0	-6.88999999999998	0.01641513170460368
0.0	-6.87999999999998	0.01764506641497182
0.0	-6.86999999999998	0.01858332199219126
0.0	-6.85999999999998	0.012377784993779062
0.0	-6.84999999999998	0.002962702089878144
0.0	-6.83999999999998	-0.0036014573335998445
0.0	-6.82999999999998	-0.0026393735340687896
0.0	-6.81999999999998	-0.004015236477137807
0.0	-6.80999999999998	-0.0026019433591885632
0.0	-6.79999999999998	-0.0016832741121914907
0.0	-6.78999999999998	-0.004674394292109363
0.0	-6.77999999999998	-0.009972200669492726
0.0	-6.76999999999998	-0.01496071492757789
0.0	-6.75999999999998	-0.014214583887445231
0.0	-6.74999999999998	-0.010912260591085854
0.0	-6.73999999999998	-0.0008462594073359586
0.0	-6.72999999999998	0.009343218633650008
0.0	-6.71999999999998	0.0202358901482374
0.0	-6.70999999999999	0.02518281612372414
0.0	-6.69999999999999	0.02082291329985131
0.0	-6.68999999999999	0.02176789542802804
0.0	-6.67999999999999	0.029261011860434172
0.0	-6.66999999999999	0.031288908351823685
0.0	-6.65999999999999	0.027771220158955223
0.0	-6.64999999999999	0.024396022425306585
0.0	-6.63999999999999	0.02349220061098861
0.0	-6.62999999999999	0.027241413663005476
0.0	-6.61999999999999	0.026379854459665508
0.0	-6.60999999999999	0.02548869379445806
0.0	-6.59999999999999	0.0244070976680969
0.0	-6.58999999999999	0.02446280618788299
0.0	-6.57999999999999	0.021991890868977848
0.0	-6.56999999999999	0.019780811711196167
0.0	-6.55999999999999	0.014784738400552
0.0	-6.54999999999999	0.008710174964535522
0.0	-6.53999999999999	-0.0009088517062649237
0.0	-6.52999999999999	-0.012127661985678495
0.0	-6.51999999999999	-0.02297561701289147
0.0	-6.50999999999999	-0.029733284710502406
0.0	-6.49999999999999	-0.027322350118312855
0.0	-6.48999999999999	-0.021547048393260604
0.0	-6.47999999999999	-0.014942192512500063
0.0	-6.46999999999999	-0.0024491689662119454
0.0	-6.45999999999999	0.02073157945991594
0.0	-6.44999999999999	0.04310082145343602
0.0	-6.43999999999999	0.061357001344231166
0.0	-6.42999999999999	0.07219680652232885
0.0	-6.41999999999999	0.08271151042094071
0.0	-6.40999999999999	0.0902284136119873
0.0	-6.39999999999999	0.09125856953613021
0.0	-6.38999999999999	0.07844821674561014
0.0	-6.37999999999999	0.0718871940670262
0.0	-6.36999999999999	0.0699365991466328
0.0	-6.35999999999999	0.06409372757258774
0.0	-6.34999999999999	0.060658058213970856
0.0	-6.33999999999999	0.048774051977060695
0.0	-6.32999999999999	0.03583429073592592
0.0	-6.31999999999999	0.023822046566840338
0.0	-6.30999999999999	0.018372391397542487
0.0	-6.29999999999999	0.013918600344742071
0.0	-6.28999999999999	0.016672806643826033
0.0	-6.27999999999999	0.02148574015569693
0.0	-6.26999999999999	0.028806229436676933
0.0	-6.25999999999999	0.036163663517200184
0.0	-6.25	0.04106255692714561
0.0	-6.24	0.04057484146176443
0.0	-6.23	0.032171834964247636
0.0	-6.22	0.023158843276840813
0.0	-6.21	0.014172332769256946
0.0	-6.2	0.010451620905270242
0.0	-6.19	0.007601575723621357
0.0	-6.18	0.008576846005407202
0.0	-6.17	0.009828264360464467
0.0	-6.16	0.01795676649097927
0.0	-6.15	0.023714395425981805
0.0	-6.14	0.024673178647584948
0.0	-6.13	0.015577012655022537
0.0	-6.12	0.0015592743559146305
0.0	-6.11	-0.010221613461794343
0.0	-6.1	-0.015452644849533403
0.0	-6.09	-0.006708312858709098
0.0	-6.08	0.011603750901703513
0.0	-6.07	0.03662307792832248
0.0	-6.06	0.05803818190512028
0.0	-6.05	0.07216147600631145
0.0	-6.04	0.07417093780928286
0.0	-6.03	0.061208642035118555
0.0	-6.02	0.03607726953630602
0.0	-6.01	0.021323095028066896
0.0	-6.0	0.02063215545523095
0.0	-5.99999999999999	0.0002486215365657962
0.0	-5.98999999999999	0.004262050870871448
0.0	-5.97999999999999	0.006404621272240396
0.0	-5.96999999999999	0.0011949577853801463
0.0	-5.95999999999999	-0.008024093636819551
0.0	-5.94999999999999	-0.021272569458495316
0.0	-5.93999999999999	-0.031748218530359695
0.0	-5.92999999999999	-0.033074883999133886
0.0	-5.91999999999999	-0.02473324315380504
0.0	-5.90999999999999	-0.012583410405894446
0.0	-5.89999999999999	-0.0035603356347378434
0.0	-5.88999999999999	0.003501242706326513
0.0	-5.87999999999999	0.01111235958509288
0.0	-5.86999999999999	0.017346495948189877
0.0	-5.85999999999999	0.01904492920249945
0.0	-5.84999999999999	0.014745937409234522
0.0	-5.83999999999999	0.005726348646987067
0.0	-5.82999999999999	-7.369102482446266e-06
0.0	-5.81999999999999	-0.0029377014253548217
0.0	-5.80999999999999	-0.001157537593061031
0.0	-5.79999999999999	-0.0004543022216669801
0.0	-5.78999999999999	0.002731290751690596
0.0	-5.77999999999999	0.004681756049719932
0.0	-5.76999999999999	0.008139993797866174
0.0	-5.75999999999999	0.0113008733507175
0.0	-5.74999999999999	0.01554940030853802
0.0	-5.73999999999999	0.02014460400264667
0.0	-5.72999999999999	0.026989523080084954
0.0	-5.71999999999999	0.03171228509651847
0.0	-5.70999999999999	0.032099964092368205
0.0	-5.69999999999999	0.026557962713261385
0.0	-5.68999999999999	0.019754372336415693
0.0	-5.67999999999999	0.021422574646238257
0.0	-5.66999999999999	0.015669260787087913
0.0	-5.65999999999999	0.001696836709892513
0.0	-5.64999999999999	-0.021196523289142816
0.0	-5.63999999999999	-0.04347656788704693
0.0	-5.62999999999999	-0.038939250658119456
0.0	-5.61999999999999	-0.018950896925111038
0.0	-5.60999999999999	-0.01125482105891007
0.0	-5.59999999999999	-0.007278677877551654
0.0	-5.58999999999999	-0.002739461688442746
0.0	-5.57999999999999	-0.001483314717628359
0.0	-5.56999999999999	-0.0022014009948677637
0.0	-5.55999999999999	-0.005940595573866669
0.0	-5.54999999999999	-0.010834105382366732
0.0	-5.54	-0.005032248531046002
0.0	-5.53	0.031916738256113686
0.0	-5.52	0.044272688208039535
0.0	-5.51	0.05324687513878912
0.0	-5.5	0.05841276901045761
0.0	-5.49	0.054537052566883404
0.0	-5.48	0.0341828334843195
0.0	-5.47	0.010022973802814472
0.0	-5.46	-0.005216693369999692
0.0	-5.45	-0.010802590089276143
0.0	-5.44	-0.013058105861220304
0.0	-5.43	-0.01701509591140904
0.0	-5.42	-0.016753473906822247
0.0	-5.41	-0.01003850880609336
0.0	-5.4	-0.0006493606146589781
0.0	-5.39	0.0016424349011828765
0.0	-5.38	0.002807900930819285
0.0	-5.37	0.013896439385664372
0.0	-5.36	0.04186792268772299
0.0	-5.35	0.06498004513764966
0.0	-5.34	0.06985928216946435
0.0	-5.33	0.06072542536618747
0.0	-5.32	0.046522544684949096
0.0	-5.31	0.039241305627164325
0.0	-5.3	0.03760924221910428
0.0	-5.28999999999999	0.06294445516789599
0.0	-5.27999999999999	0.04441471856861856
0.0	-5.26999999999999	0.02999501904165136
0.0	-5.25999999999999	0.0290006612429502
0.0	-5.24999999999999	0.0313227623283065
0.0	-5.23999999999999	0.036594880898482285
0.0	-5.22999999999999	0.04486366268148706
0.0	-5.21999999999999	0.053664347675182966
0.0	-5.20999999999999	0.05581813085418719
0.0	-5.19999999999999	0.04543355817036199
0.0	-5.18999999999999	0.03370639480411508
0.0	-5.17999999999999	0.033971250957371135
0.0	-5.16999999999999	0.04522472135225747
0.0	-5.15999999999999	0.06375284129034336
0.0	-5.14999999999999	0.08297250392211758
0.0	-5.13999999999999	0.09188366932718722
0.0	-5.12999999999999	0.09167413979552208
0.0	-5.11999999999999	0.0799569828410841
0.0	-5.10999999999999	0.060235033694173934
0.0	-5.09999999999999	0.034784673085636375
0.0	-5.08999999999999	0.007177765716844586
0.0	-5.07999999999999	-0.007994896313886335
0.0	-5.06999999999999	-0.013378656169859227
0.0	-5.05999999999999	-0.018179347856478068
0.0	-5.04999999999999	-0.030416410724129095
0.0	-5.03999999999999	-0.040583025200369466
0.0	-5.02999999999999	-0.046637299906945984
0.0	-5.01999999999999	-0.045746610348621486
0.0	-5.00999999999999	-0.0360774730854323
0.0	-4.99999999999999	-0.025576517323906256
0.0	-4.98999999999999	-0.020037457209929666
0.0	-4.97999999999999	-0.01824454874338413
0.0	-4.96999999999999	-0.022508015888177607
0.0	-4.95999999999999	-0.030217832126394395
0.0	-4.95	-0.0316851386202569
0.0	-4.94	-0.03490544898844772
0.0	-4.93	-0.041497276561524216
0.0	-4.92	-0.046281320588618696
0.0	-4.91	-0.025201668800014815
0.0	-4.9	-0.006827792918258163
0.0	-4.89	0.009977440261562137
0.0	-4.88	0.025029832552162956
0.0	-4.87	0.025697442008216498
0.0	-4.86	0.01910560206297135
0.0	-4.85	0.007425878568287636
0.0	-4.84	0.005074089316743302
0.0	-4.83	0.005176567373703755
0.0	-4.82	0.010782263610363607
0.0	-4.81	0.025984976389940573
0.0	-4.8	0.04083057744373797
0.0	-4.79	0.047580237548251414
0.0	-4.78	0.053896684987575216
0.0	-4.77	0.051525689975648936
0.0	-4.76	0.04274778708628901
0.0	-4.75	0.04536492307595236
0.0	-4.74	0.041963950522953375
0.0	-4.73	0.024747127563075677
0.0	-4.72	0.005453125177558471
0.0	-4.71	0.0004379038230614696
0.0	-4.7	6.67110185770814e-05
0.0	-4.69999999999996	0.02557830929855376
0.0	-4.68999999999996	0.022917432097279256
0.0	-4.67999999999996	0.020864748187069015
0.0	-4.66999999999996	0.019722022518654625
0.0	-4.65999999999996	0.017963878203293704
0.0	-4.64999999999997	0.018661432609408002
0.0	-4.63999999999997	0.01767228287313438
0.0	-4.62999999999997	0.016328735824240104
0.0	-4.61999999999997	0.01498647676874676
0.0	-4.60999999999997	0.012396898567848369
0.0	-4.59999999999997	0.0070242672422487495
0.0	-4.58999999999997	0.002669454259420778
0.0	-4.57999999999997	0.0012941439143609457
0.0	-4.56999999999997	0.0035370248187761577
0.0	-4.55999999999997	0.0069782259062898255
0.0	-4.54999999999997	0.01335873646542296
0.0	-4.53999999999997	0.018408903697662682
0.0	-4.52999999999997	0.02073174455421195
0.0	-4.51999999999997	0.02195687166334409
0.0	-4.50999999999997	0.019764550020790306
0.0	-4.49999999999997	0.01980273619202344
0.0	-4.48999999999997	0.020612888192353518
0.0	-4.47999999999997	0.02950345374970398
0.0	-4.46999999999997	0.0405163568091364
0.0	-4.45999999999997	0.049756372214714184
0.0	-4.44999999999997	0.05839822967518815
0.0	-4.43999999999997	0.061388718098900064
0.0	-4.42999999999997	0.06079419598731284
0.0	-4.41999999999997	0.05805963876711062
0.0	-4.40999999999997	0.05434040152345082
0.0	-4.39999999999997	0.050065233114828855
0.0	-4.38999999999997	0.046063250231770325
0.0	-4.37999999999997	0.041341930911650115
0.0	-4.36999999999997	0.038537625532664155
0.0	-4.35999999999997	0.03325541560584799
0.0	-4.34999999999997	0.027643887403993206
0.0	-4.33999999999997	0.016789397667654082
0.0	-4.32999999999997	0.004808998269000442
0.0	-4.31999999999997	-0.011510265279519732
0.0	-4.30999999999997	-0.028963204548471816
0.0	-4.29999999999997	-0.04276809253052766
0.0	-4.28999999999997	-0.04738900808248736
0.0	-4.27999999999997	-0.03898620735187858
0.0	-4.26999999999997	-0.0234427266423122
0.0	-4.25999999999997	-0.011934816740395704
0.0	-4.24999999999997	-0.00464705582265576
0.0	-4.23999999999997	-0.0029939473520647075
0.0	-4.22999999999997	-0.0039793867531028315
0.0	-4.21999999999997	-0.002092770973099345
0.0	-4.20999999999997	-0.0021907123759427605
0.0	-4.19999999999997	-0.0037714972016146264
0.0	-4.18999999999997	-0.008387139153945067
0.0	-4.17999999999998	-0.01712342349393453
0.0	-4.16999999999998	-0.02421409554168219
0.0	-4.15999999999998	-0.026116243638731773
0.0	-4.14999999999998	-0.02429594385188749
0.0	-4.13999999999998	-0.022983994345622594
0.0	-4.12999999999998	-0.022383617116495336
0.0	-4.11999999999998	-0.025890982529846618
0.0	-4.10999999999998	-0.02939942205971574
0.0	-4.09999999999998	-0.03520684653696626
0.0	-4.08999999999998	-0.03721761058440193
0.0	-4.07999999999998	-0.03555020817920207
0.0	-4.06999999999998	-0.035671996901008696
0.0	-4.05999999999998	-0.03278337493668723
0.0	-4.04999999999998	-0.023841364321240927
0.0	-4.03999999999998	-0.01312663915886525
0.0	-4.02999999999998	-0.007043803652213687
0.0	-4.01999999999998	-0.00814825686732007
0.0	-4.00999999999998	-0.015025368638423603
0.0	-3.99999999999998	-0.02349851248429502
0.0	-3.98999999999998	-0.03234198910237998
0.0	-3.97999999999998	-0.03556925651056611
0.0	-3.96999999999998	-0.03900378463641371
0.0	-3.95999999999998	-0.04086218712351636
0.0	-3.94999999999998	-0.044740801517562545
0.0	-3.93999999999998	-0.04711775101204829
0.0	-3.92999999999998	-0.04477689664885309
0.0	-3.91999999999998	-0.04012524194215211
0.0	-3.90999999999998	-0.03912298968414468
0.0	-3.89999999999998	-0.0371275890147022
0.0	-3.88999999999998	-0.03494807296722047
0.0	-3.87999999999998	-0.02839349959091858
0.0	-3.86999999999998	-0.021988275761651632
0.0	-3.85999999999998	-0.013274375929229532
0.0	-3.84999999999998	-0.0007641955923610722
0.0	-3.83999999999998	0.009851113947333678
0.0	-3.82999999999998	0.022388898948760894
0.0	-3.81999999999998	0.031946282311721474
0.0	-3.80999999999998	0.036905166331528516
0.0	-3.79999999999998	0.036243678008179736
0.0	-3.78999999999998	0.03240386857498806
0.0	-3.77999999999998	0.02744451767852929
0.0	-3.76999999999998	0.027055417973630813
0.0	-3.75999999999998	0.02661786534328342
0.0	-3.74999999999998	0.025038307495183154
0.0	-3.73999999999998	0.02293374756687233
0.0	-3.72999999999998	0.021834721797320045
0.0	-3.71999999999998	0.021684681856309895
0.0	-3.70999999999998	0.018379104028908244
0.0	-3.69999999999998	0.016279111615039477
0.0	-3.68999999999999	0.011513493855592138
0.0	-3.67999999999999	0.009258183555094224
0.0	-3.66999999999999	0.007759380456371978
0.0	-3.65999999999999	0.009205188973114009
0.0	-3.64999999999999	0.008821929871384582
0.0	-3.63999999999999	0.008551847281619285
0.0	-3.62999999999999	0.00634538107879612
0.0	-3.61999999999999	0.004158733403930193
0.0	-3.60999999999999	0.003316664396503244
0.0	-3.59999999999999	0.0028399735214557076
0.0	-3.58999999999999	0.004956033084839162
0.0	-3.57999999999999	0.008498619391110906
0.0	-3.56999999999999	0.012016617938991336
0.0	-3.55999999999999	0.01178408071130288
0.0	-3.54999999999999	0.011174803120636567
0.0	-3.53999999999999	0.011388849156410252
0.0	-3.52999999999999	0.016230415123385133
0.0	-3.51999999999999	0.019639331105147262
0.0	-3.50999999999999	0.02395199405541326
0.0	-3.49999999999999	0.025774435201990353
0.0	-3.48999999999999	0.027109954828896776
0.0	-3.47999999999999	0.028147330030825757
0.0	-3.46999999999999	0.030793749412789617
0.0	-3.45999999999999	0.03411474985733037
0.0	-3.44999999999999	0.03664286838113184
0.0	-3.43999999999999	0.04014317169594811
0.0	-3.42999999999999	0.03984275474144644
0.0	-3.41999999999999	0.038929379249834806
0.0	-3.40999999999999	0.034402138866761245
0.0	-3.39999999999999	0.030415612558592153
0.0	-3.38999999999999	0.02442826441989998
0.0	-3.37999999999999	0.014566688456636556
0.0	-3.36999999999999	0.003756297769137218
0.0	-3.35999999999999	-0.004655288982404915
0.0	-3.34999999999999	-0.01522882607864906
0.0	-3.33999999999999	-0.02126646489267564
0.0	-3.32999999999999	-0.026169313941671435
0.0	-3.31999999999999	-0.021808887048888448
0.0	-3.30999999999999	-0.014833299117799847
0.0	-3.29999999999999	-0.014981635017588313
0.0	-3.28999999999999	-0.00955208376976413
0.0	-3.27999999999999	-0.005984121653739571
0.0	-3.26999999999999	-0.003532553367299074
0.0	-3.25999999999999	-0.005597841331382247
0.0	-3.24999999999999	-0.0075147606712316906
0.0	-3.23999999999999	-0.011076395606612
0.0	-3.22999999999999	-0.011784235573142843
0.0	-3.22	-0.012622286557478213
0.0	-3.21	-0.01331280882550473
0.0	-3.2	-0.014136596705370708
0.0	-3.19	-0.015527056904267922
0.0	-3.18	-0.017544969320981707
0.0	-3.17	-0.019613479227536312
0.0	-3.16	-0.018553392544677194
0.0	-3.15	-0.018808855943911462
0.0	-3.14	-0.014529133069588418
0.0	-3.13	-0.01078544153155353
0.0	-3.12	-0.0026265950543327143
0.0	-3.11	0.0075837470100657
0.0	-3.1	0.01829675287170085
0.0	-3.09	0.026954174117796215
0.0	-3.08	0.03583692070597411
0.0	-3.07	0.043018514267368135
0.0	-3.06	0.04796379184860894
0.0	-3.05	0.0506744830089873
0.0	-3.04	0.049304537459112785
0.0	-3.03	0.04584961613500865
0.0	-3.02	0.039479184462765216
0.0	-3.01	0.03696273504653391
0.0	-3.0	0.03562610613094691
0.1	-6.98999999999998	-0.01691354252533306
0.1	-6.97999999999998	-0.012554693515943405
0.1	-6.96999999999998	-0.006407692759974659
0.1	-6.95999999999998	-0.0008815833659674976
0.1	-6.94999999999998	0.004930806064142479
0.1	-6.93999999999998	0.011374682403161807
0.1	-6.92999999999998	0.01841183330051177
0.1	-6.91999999999998	0.02143877290903823
0.1	-6.90999999999998	0.019800892083618626
0.1	-6.89999999999998	0.016015250479834098
0.1	-6.88999999999998	0.008328186636841817
0.1	-6.87999999999998	0.00042673340509158386
0.1	-6.86999999999998	-0.008524963215696457
0.1	-6.85999999999998	-0.015617309711063065
0.1	-6.84999999999998	-0.026563204938212903
0.1	-6.83999999999998	-0.04357129658384579
0.1	-6.82999999999998	-0.06385173111328385
0.1	-6.81999999999998	-0.08081652030140385
0.1	-6.80999999999998	-0.08423197885252079
0.1	-6.79999999999998	-0.07686048007527346
0.1	-6.78999999999998	-0.06342401814411214
0.1	-6.77999999999998	-0.04680063196453721
0.1	-6.76999999999998	-0.03149227592313325
0.1	-6.75999999999998	-0.022531952350046902
0.1	-6.74999999999998	-0.01658512927814909
0.1	-6.73999999999998	-0.01214048168479609
0.1	-6.72999999999998	-0.005455984246512113
0.1	-6.71999999999998	-0.0008472282344727522
0.1	-6.70999999999999	0.004304753133108352
0.1	-6.69999999999999	0.009078779812221216
0.1	-6.68999999999999	0.016191452766206593
0.1	-6.67999999999999	0.025291032738058494
0.1	-6.66999999999999	0.02921778831542965
0.1	-6.65999999999999	0.02988065209453372
0.1	-6.64999999999999	0.026794512125177528
0.1	-6.63999999999999	0.027687374091459438
0.1	-6.62999999999999	0.029716925472020872
0.1	-6.61999999999999	0.028838273705982576
0.1	-6.60999999999999	0.020771189682116553
0.1	-6.59999999999999	0.012619445258990225
0.1	-6.58999999999999	0.008357120702570386
0.1	-6.57999999999999	0.013334466012673296
0.1	-6.56999999999999	0.024182983134679925
0.1	-6.55999999999999	0.03193195462862575
0.1	-6.54999999999999	0.03184640551841389
0.1	-6.53999999999999	0.024269191567687365
0.1	-6.52999999999999	0.0165679272048615
0.1	-6.51999999999999	0.010412438893179943
0.1	-6.50999999999999	0.01068359812198949
0.1	-6.49999999999999	0.012458510916731613
0.1	-6.48999999999999	0.012238642010892364
0.1	-6.47999999999999	0.010485181161530577
0.1	-6.46999999999999	0.01562994019817676
0.1	-6.45999999999999	0.024462681567988864
0.1	-6.44999999999999	0.03477213165627269
0.1	-6.43999999999999	0.04175965961616951
0.1	-6.42999999999999	0.04599708930616475
0.1	-6.41999999999999	0.05068981015525442
0.1	-6.40999999999999	0.05379988969457483
0.1	-6.39999999999999	0.05237667355142139
0.1	-6.38999999999999	0.04048700069332423
0.1	-6.37999999999999	0.02788559521624706
0.1	-6.36999999999999	0.020962062142017235
0.1	-6.35999999999999	0.02783209959426236
0.1	-6.34999999999999	0.028110128843715165
0.1	-6.33999999999999	0.017127680746132246
0.1	-6.32999999999999	0.008111112139101317
0.1	-6.31999999999999	0.00020413767115451398
0.1	-6.30999999999999	-0.004946339976089842
0.1	-6.29999999999999	-0.00577962270798793
0.1	-6.28999999999999	-0.00016733749242253682
0.1	-6.27999999999999	0.010171092257522274
0.1	-6.26999999999999	0.022261374890490238
0.1	-6.25999999999999	0.029467211317049824
0.1	-6.25	0.032839695977558314
0.1	-6.24	0.02952205604297109
0.1	-6.23	0.026127567293881437
0.1	-6.22	0.019412804547398244
0.1	-6.21	0.013259354362154863
0.1	-6.2	0.006019002809214802
0.1	-6.19	0.0008186448083842279
0.1	-6.18	-0.0018819490101873448
0.1	-6.17	0.0025829462312388363
0.1	-6.16	0.012288639982815153
0.1	-6.15	0.021879269392459932
0.1	-6.14	0.02718127851176072
0.1	-6.13	0.021508480826160803
0.1	-6.12	0.008095433532097462
0.1	-6.11	-0.009832860434025259
0.1	-6.1	-0.019427622626602525
0.1	-6.09	-0.014968561393528812
0.1	-6.08	-0.002524949048340386
0.1	-6.07	0.006868687862865597
0.1	-6.06	0.014128457109489512
0.1	-6.05	0.014195841504079765
0.1	-6.04	0.006700942937744092
0.1	-6.03	-0.009714484819294988
0.1	-6.02	-0.024825808003635486
0.1	-6.01	-0.027155270227537442
0.1	-6.0	-0.028048186498016825
0.1	-5.99999999999999	9.187250561837335e-05
0.1	-5.98999999999999	0.004211228663579203
0.1	-5.97999999999999	0.004626042339682945
0.1	-5.96999999999999	-0.0003509539849931853
0.1	-5.95999999999999	-0.010718620865801054
0.1	-5.94999999999999	-0.021610415410226402
0.1	-5.93999999999999	-0.0323553366065053
0.1	-5.92999999999999	-0.03303806143727203
0.1	-5.91999999999999	-0.02540309970321214
0.1	-5.90999999999999	-0.013138230718232502
0.1	-5.89999999999999	-0.005199207812179252
0.1	-5.88999999999999	0.0023263234041355774
0.1	-5.87999999999999	0.009385946682789859
0.1	-5.86999999999999	0.014858254691040962
0.1	-5.85999999999999	0.016923766426046094
0.1	-5.84999999999999	0.012274886801574403
0.1	-5.83999999999999	0.005658847297061287
0.1	-5.82999999999999	-0.0015065326698386339
0.1	-5.81999999999999	-0.002878431095131584
0.1	-5.80999999999999	-0.0031576385432711684
0.1	-5.79999999999999	-0.0015871726648657436
0.1	-5.78999999999999	0.0004088895498353673
0.1	-5.77999999999999	0.0029392759514421662
0.1	-5.76999999999999	0.006069494737351855
0.1	-5.75999999999999	0.010021245167016024
0.1	-5.74999999999999	0.0139454078885069
0.1	-5.73999999999999	0.017970898853350348
0.1	-5.72999999999999	0.024299984479721592
0.1	-5.71999999999999	0.02788067973785091
0.1	-5.70999999999999	0.0266605632575882
0.1	-5.69999999999999	0.02211981848234179
0.1	-5.68999999999999	0.020427177671034857
0.1	-5.67999999999999	0.0203744000272848
0.1	-5.66999999999999	0.016374465135047367
0.1	-5.65999999999999	0.006453438502503683
0.1	-5.64999999999999	0.008831852522689643
0.1	-5.63999999999999	0.023205242946115034
0.1	-5.62999999999999	0.028593427714648845
0.1	-5.61999999999999	0.028942392699646602
0.1	-5.60999999999999	0.01884127769973215
0.1	-5.59999999999999	-0.00078143021023247
0.1	-5.58999999999999	-0.017293978032925206
0.1	-5.57999999999999	-0.019138220276413154
0.1	-5.56999999999999	-0.016385927518484
0.1	-5.55999999999999	-0.013932647115590446
0.1	-5.54999999999999	-0.022022363473474527
0.1	-5.54	-0.0299889049493971
0.1	-5.53	-0.032061888985588316
0.1	-5.52	-0.01558006374027665
0.1	-5.51	0.006626082443544845
0.1	-5.5	0.025108783491929743
0.1	-5.49	0.0340751913054404
0.1	-5.48	0.03067563443508803
0.1	-5.47	0.024071064813451837
0.1	-5.46	0.022947586594545766
0.1	-5.45	0.030891215083634516
0.1	-5.44	0.039014628665053674
0.1	-5.43	0.04040121410370984
0.1	-5.42	0.032620579162642105
0.1	-5.41	0.025826175027393705
0.1	-5.4	0.024339005121361668
0.1	-5.39	0.02915401765702008
0.1	-5.38	0.036522249711375854
0.1	-5.37	0.044348632411701894
0.1	-5.36	0.0495782693874241
0.1	-5.35	0.05370886339763936
0.1	-5.34	0.05640380667320494
0.1	-5.33	0.058012753720726895
0.1	-5.32	0.05427538216724315
0.1	-5.31	0.04822186446690152
0.1	-5.3	0.04847187504680556
0.1	-5.28999999999999	0.05909749116921109
0.1	-5.27999999999999	0.041414052586436045
0.1	-5.26999999999999	0.02959282687085174
0.1	-5.25999999999999	0.027642537408918755
0.1	-5.24999999999999	0.030754665058414288
0.1	-5.23999999999999	0.03263155435687426
0.1	-5.22999999999999	0.03404229146933718
0.1	-5.21999999999999	0.03009059895714028
0.1	-5.20999999999999	0.024384677442516545
0.1	-5.19999999999999	0.018056769638006342
0.1	-5.18999999999999	0.0162023121699974
0.1	-5.17999999999999	0.02359500163379108
0.1	-5.16999999999999	0.039391772305734984
0.1	-5.15999999999999	0.059538621572493455
0.1	-5.14999999999999	0.07540244835846593
0.1	-5.13999999999999	0.0825790091841832
0.1	-5.12999999999999	0.08058643002517246
0.1	-5.11999999999999	0.07029937805591724
0.1	-5.10999999999999	0.051772869674929334
0.1	-5.09999999999999	0.03001338769357209
0.1	-5.08999999999999	0.004637239921219283
0.1	-5.07999999999999	-0.009688131906164132
0.1	-5.06999999999999	-0.014869379114491932
0.1	-5.05999999999999	-0.019247910442304894
0.1	-5.04999999999999	-0.030346913425038036
0.1	-5.03999999999999	-0.04008353891100708
0.1	-5.02999999999999	-0.046210451327904606
0.1	-5.01999999999999	-0.04498603922095609
0.1	-5.00999999999999	-0.035492900998093324
0.1	-4.99999999999999	-0.02642898274131561
0.1	-4.98999999999999	-0.020920030497450504
0.1	-4.97999999999999	-0.020150895066904068
0.1	-4.96999999999999	-0.02329960539269152
0.1	-4.95999999999999	-0.03094504186056468
0.1	-4.95	-0.03244234338750629
0.1	-4.94	-0.035808762741180916
0.1	-4.93	-0.04274694401860518
0.1	-4.92	-0.0463315117940207
0.1	-4.91	-0.023778277409025106
0.1	-4.9	-0.007230349094823313
0.1	-4.89	0.007459667216613175
0.1	-4.88	0.021523603562660837
0.1	-4.87	0.02145596237575978
0.1	-4.86	0.01797935667309636
0.1	-4.85	0.004564609448499346
0.1	-4.84	-0.004055251908773649
0.1	-4.83	-0.004132952712355031
0.1	-4.82	0.007413970443641726
0.1	-4.81	0.025671505269348527
0.1	-4.8	0.03730272406641283
0.1	-4.79	0.04155230850570135
0.1	-4.78	0.04006007390312738
0.1	-4.77	0.037329375569765844
0.1	-4.76	0.043755431182915805
0.1	-4.75	0.04900836509716344
0.1	-4.74	0.03935029489458103
0.1	-4.73	0.023791014409095146
0.1	-4.72	0.00345345264891761
0.1	-4.71	-0.0014943525291536974
0.1	-4.7	-0.002391468122748708
0.1	-4.69999999999996	0.025958618803911038
0.1	-4.68999999999996	0.02283199573055844
0.1	-4.67999999999996	0.02007853427979034
0.1	-4.66999999999996	0.01908849833488091
0.1	-4.65999999999996	0.016888437083709684
0.1	-4.64999999999997	0.016588182978895027
0.1	-4.63999999999997	0.0171652955393522
0.1	-4.62999999999997	0.015641228169168242
0.1	-4.61999999999997	0.015120059288413867
0.1	-4.60999999999997	0.0115538156882104
0.1	-4.59999999999997	0.007349190044592058
0.1	-4.58999999999997	0.0009806010567416368
0.1	-4.57999999999997	-0.0002006511644828124
0.1	-4.56999999999997	0.0016844729650363766
0.1	-4.55999999999997	0.004880429337511927
0.1	-4.54999999999997	0.010675456985642429
0.1	-4.53999999999997	0.016304190883402125
0.1	-4.52999999999997	0.01872344022367539
0.1	-4.51999999999997	0.018574835692933
0.1	-4.50999999999997	0.01883024031814845
0.1	-4.49999999999997	0.018380618482017774
0.1	-4.48999999999997	0.021462241674241822
0.1	-4.47999999999997	0.02863986042941352
0.1	-4.46999999999997	0.04088164295348529
0.1	-4.45999999999997	0.050291580488396714
0.1	-4.44999999999997	0.05732636427365162
0.1	-4.43999999999997	0.05953724252576431
0.1	-4.42999999999997	0.05866762232227024
0.1	-4.41999999999997	0.05425989448665469
0.1	-4.40999999999997	0.049309453415237625
0.1	-4.39999999999997	0.044992292949456614
0.1	-4.38999999999997	0.039197455904768086
0.1	-4.37999999999997	0.030584453098925102
0.1	-4.36999999999997	0.018231490888651558
0.1	-4.35999999999997	0.004716799518135195
0.1	-4.34999999999997	-0.009957243810877758
0.1	-4.33999999999997	-0.01997006412106933
0.1	-4.32999999999997	-0.02768668126873791
0.1	-4.31999999999997	-0.031114741632480902
0.1	-4.30999999999997	-0.03551552976208888
0.1	-4.29999999999997	-0.03589893132704258
0.1	-4.28999999999997	-0.03721214711116813
0.1	-4.27999999999997	-0.04564692096198922
0.1	-4.26999999999997	-0.032338381842848485
0.1	-4.25999999999997	-0.016963257544899246
0.1	-4.24999999999997	-0.010140393631756617
0.1	-4.23999999999997	-0.007676775332615571
0.1	-4.22999999999997	-0.005631726046242624
0.1	-4.21999999999997	-0.0014185684214438332
0.1	-4.20999999999997	0.004048171163334058
0.1	-4.19999999999997	0.012564526324224723
0.1	-4.18999999999997	0.01371048923331697
0.1	-4.17999999999998	0.0063476643997523174
0.1	-4.16999999999998	0.0012680842033948592
0.1	-4.15999999999998	-0.002560422787114436
0.1	-4.14999999999998	-0.003800012857473334
0.1	-4.13999999999998	-0.007029944750182315
0.1	-4.12999999999998	-0.011767481780538658
0.1	-4.11999999999998	-0.015146985546182379
0.1	-4.10999999999998	-0.016744379141612475
0.1	-4.09999999999998	-0.013635299176457116
0.1	-4.08999999999998	-0.011350029918103632
0.1	-4.07999999999998	-0.009854672322445857
0.1	-4.06999999999998	-0.014432506260613764
0.1	-4.05999999999998	-0.01660774514114799
0.1	-4.04999999999998	-0.019338027584467732
0.1	-4.03999999999998	-0.020977467800324834
0.1	-4.02999999999998	-0.024821957288736762
0.1	-4.01999999999998	-0.028080510280957566
0.1	-4.00999999999998	-0.027636195118574236
0.1	-3.99999999999998	-0.02843478944142666
0.1	-3.98999999999998	-0.031646077595520544
0.1	-3.97999999999998	-0.03451099616799566
0.1	-3.96999999999998	-0.03715771772654744
0.1	-3.95999999999998	-0.04157208255986955
0.1	-3.94999999999998	-0.0419913737706461
0.1	-3.93999999999998	-0.04383646674291464
0.1	-3.92999999999998	-0.041576103320977
0.1	-3.91999999999998	-0.04026934377690394
0.1	-3.90999999999998	-0.03769441440840848
0.1	-3.89999999999998	-0.03433693915439834
0.1	-3.88999999999998	-0.03036227434684774
0.1	-3.87999999999998	-0.02548475625433022
0.1	-3.86999999999998	-0.019161991297738712
0.1	-3.85999999999998	-0.00986853720744385
0.1	-3.84999999999998	0.0012228717370837972
0.1	-3.83999999999998	0.01269995555879283
0.1	-3.82999999999998	0.021191647930247248
0.1	-3.81999999999998	0.028377148267816565
0.1	-3.80999999999998	0.030603406126086363
0.1	-3.79999999999998	0.03318076172065165
0.1	-3.78999999999998	0.02885496321129416
0.1	-3.77999999999998	0.026670958511242737
0.1	-3.76999999999998	0.025006176481976283
0.1	-3.75999999999998	0.024714471191933818
0.1	-3.74999999999998	0.02294459643514435
0.1	-3.73999999999998	0.02070489101139167
0.1	-3.72999999999998	0.019574610282313165
0.1	-3.71999999999998	0.018595452997056783
0.1	-3.70999999999998	0.017023777954509156
0.1	-3.69999999999998	0.01320259714381583
0.1	-3.68999999999999	0.009689951610323655
0.1	-3.67999999999999	0.005762717277818352
0.1	-3.66999999999999	0.0048842029968720335
0.1	-3.65999999999999	0.00467447197891957
0.1	-3.64999999999999	0.004888057662493339
0.1	-3.63999999999999	0.0032897446509714268
0.1	-3.62999999999999	0.0025595158850673094
0.1	-3.61999999999999	0.0009006891371722836
0.1	-3.60999999999999	-0.00015198796794357872
0.1	-3.59999999999999	-0.0004125016216772748
0.1	-3.58999999999999	0.0015556113453158438
0.1	-3.57999999999999	0.006266743269869479
0.1	-3.56999999999999	0.009149333084105371
0.1	-3.55999999999999	0.009636386098237915
0.1	-3.54999999999999	0.008120674277978912
0.1	-3.53999999999999	0.009458484170506043
0.1	-3.52999999999999	0.012500190342571438
0.1	-3.51999999999999	0.01767210463016411
0.1	-3.50999999999999	0.02037962533530191
0.1	-3.49999999999999	0.02263953819813108
0.1	-3.48999999999999	0.023546146218193842
0.1	-3.47999999999999	0.02531422654147014
0.1	-3.46999999999999	0.027346981286145933
0.1	-3.45999999999999	0.030164675324960255
0.1	-3.44999999999999	0.03268637992983797
0.1	-3.43999999999999	0.03558764254575236
0.1	-3.42999999999999	0.03992914033096501
0.1	-3.41999999999999	0.04414816076881517
0.1	-3.40999999999999	0.041896951010041095
0.1	-3.39999999999999	0.03531866300737774
0.1	-3.38999999999999	0.024545545407349656
0.1	-3.37999999999999	0.013714024371473177
0.1	-3.36999999999999	0.0058456519604619395
0.1	-3.35999999999999	-0.0034675603635765384
0.1	-3.34999999999999	-0.009777432604302694
0.1	-3.33999999999999	-0.015058314351705293
0.1	-3.32999999999999	-0.021983620803521786
0.1	-3.31999999999999	-0.021554816756464534
0.1	-3.30999999999999	-0.018215286742357895
0.1	-3.29999999999999	-0.01572735566963379
0.1	-3.28999999999999	-0.011551343102654599
0.1	-3.27999999999999	-0.008042869972304023
0.1	-3.26999999999999	-0.008480496168649154
0.1	-3.25999999999999	-0.010538887702655597
0.1	-3.24999999999999	-0.01233159503261505
0.1	-3.23999999999999	-0.013965840375448457
0.1	-3.22999999999999	-0.016124760587344023
0.1	-3.22	-0.015230162236780975
0.1	-3.21	-0.016083786427347924
0.1	-3.2	-0.016723279310426886
0.1	-3.19	-0.017218370135159644
0.1	-3.18	-0.017873875529659966
0.1	-3.17	-0.018796222936627638
0.1	-3.16	-0.018810906477309264
0.1	-3.15	-0.015239517890825116
0.1	-3.14	-0.012498055697059751
0.1	-3.13	-0.007517445029277203
0.1	-3.12	-0.0010860523675746414
0.1	-3.11	0.009824810812913587
0.1	-3.1	0.01863366081893536
0.1	-3.09	0.02615128284454593
0.1	-3.08	0.03281394038526908
0.1	-3.07	0.03993169150444903
0.1	-3.06	0.044289383598893284
0.1	-3.05	0.04655420904811608
0.1	-3.04	0.04570417449568687
0.1	-3.03	0.04115888963840342
0.1	-3.02	0.036256372000399106
0.1	-3.01	0.032105618877850295
0.1	-3.0	0.03304152183757875
0.2	-6.98999999999998	0.006926634747775939
0.2	-6.97999999999998	0.008026741456994224
0.2	-6.96999999999998	0.010717486032252532
0.2	-6.95999999999998	0.013406040116139273
0.2	-6.94999999999998	0.014783075500142462
0.2	-6.93999999999998	0.014293280980214984
0.2	-6.92999999999998	0.01244109256027931
0.2	-6.91999999999998	0.009798105200488516
0.2	-6.90999999999998	0.004849189608998494
0.2	-6.89999999999998	-0.0006043525533824812
0.2	-6.88999999999998	-0.006859329118532376
0.2	-6.87999999999998	-0.011200873290161839
0.2	-6.86999999999998	-0.014891838173515859
0.2	-6.85999999999998	-0.018715337027976897
0.2	-6.84999999999998	-0.028568766804143553
0.2	-6.83999999999998	-0.043116435576353085
0.2	-6.82999999999998	-0.05557437209589522
0.2	-6.81999999999998	-0.06328530898222912
0.2	-6.80999999999998	-0.06589782017752821
0.2	-6.79999999999998	-0.06391870240545439
0.2	-6.78999999999998	-0.05709463765872358
0.2	-6.77999999999998	-0.046677824513916666
0.2	-6.76999999999998	-0.03597581146749068
0.2	-6.75999999999998	-0.028951260009973
0.2	-6.74999999999998	-0.022987312207794375
0.2	-6.73999999999998	-0.016908775536003673
0.2	-6.72999999999998	-0.00825018302124686
0.2	-6.71999999999998	-0.00028241515266830275
0.2	-6.70999999999999	0.006791378166792816
0.2	-6.69999999999999	0.010596488317165254
0.2	-6.68999999999999	0.013041618869381932
0.2	-6.67999999999999	0.014769517245520059
0.2	-6.66999999999999	0.017764941947840507
0.2	-6.65999999999999	0.025109741660133467
0.2	-6.64999999999999	0.03274738443988079
0.2	-6.63999999999999	0.038362381699143244
0.2	-6.62999999999999	0.03939953701531829
0.2	-6.61999999999999	0.03694682969679974
0.2	-6.60999999999999	0.032950831279939696
0.2	-6.59999999999999	0.029122424964883764
0.2	-6.58999999999999	0.025289780133337658
0.2	-6.57999999999999	0.025565953163363575
0.2	-6.56999999999999	0.02909731343638189
0.2	-6.55999999999999	0.033419400996309356
0.2	-6.54999999999999	0.034261712177353076
0.2	-6.53999999999999	0.031459190720871
0.2	-6.52999999999999	0.02633207562095563
0.2	-6.51999999999999	0.018744658159076
0.2	-6.50999999999999	0.009791794472939097
0.2	-6.49999999999999	0.0007489669712623104
0.2	-6.48999999999999	-0.006660427069472563
0.2	-6.47999999999999	-0.012941256239886734
0.2	-6.46999999999999	-0.013659500966050786
0.2	-6.45999999999999	-0.010059362938032335
0.2	-6.44999999999999	-0.003382642572787753
0.2	-6.43999999999999	0.004612681767093674
0.2	-6.42999999999999	0.013184376654451546
0.2	-6.41999999999999	0.020527246617499106
0.2	-6.40999999999999	0.019720126392669568
0.2	-6.39999999999999	0.014749566818346549
0.2	-6.38999999999999	0.013525933027402348
0.2	-6.37999999999999	0.0192915882521838
0.2	-6.36999999999999	0.020471557502776905
0.2	-6.35999999999999	0.02119681408532953
0.2	-6.34999999999999	0.019764779422524192
0.2	-6.33999999999999	0.01877983114141868
0.2	-6.32999999999999	0.01879370350208004
0.2	-6.31999999999999	0.02035635082572662
0.2	-6.30999999999999	0.02167041927652258
0.2	-6.29999999999999	0.023036916137350316
0.2	-6.28999999999999	0.025767003562330693
0.2	-6.27999999999999	0.029688408828064894
0.2	-6.26999999999999	0.03366871334359722
0.2	-6.25999999999999	0.033650038008004146
0.2	-6.25	0.028465196838900253
0.2	-6.24	0.017967354923524692
0.2	-6.23	0.007748465200515808
0.2	-6.22	-0.0005625247150124468
0.2	-6.21	-0.0026824141673729707
0.2	-6.2	-0.0013226777151183478
0.2	-6.19	0.0027434391406081504
0.2	-6.18	0.008180437906652849
0.2	-6.17	0.014091861904596437
0.2	-6.16	0.01711567320709212
0.2	-6.15	0.014228067137895928
0.2	-6.14	0.008820952724070463
0.2	-6.13	0.0046458059633339155
0.2	-6.12	0.004054487555324726
0.2	-6.11	0.0027760034280228107
0.2	-6.1	0.0036393883662331206
0.2	-6.09	0.006704827867974439
0.2	-6.08	0.010907668874033216
0.2	-6.07	0.012861963179261304
0.2	-6.06	0.013886422588472946
0.2	-6.05	0.011603800597010383
0.2	-6.04	0.005443872159971053
0.2	-6.03	-0.0005359631204302495
0.2	-6.02	-0.0017276592915474454
0.2	-6.01	-0.0006310407214009106
0.2	-6.0	-0.0007886829423847108
0.2	-5.99999999999999	0.0010792864086097698
0.2	-5.98999999999999	0.0039452997274356805
0.2	-5.97999999999999	0.0034436163413712473
0.2	-5.96999999999999	-0.0033811021844417644
0.2	-5.95999999999999	-0.013361932206960414
0.2	-5.94999999999999	-0.023035062501535752
0.2	-5.93999999999999	-0.030736612197915625
0.2	-5.92999999999999	-0.030203827082584123
0.2	-5.91999999999999	-0.024003834384619005
0.2	-5.90999999999999	-0.013566035628772566
0.2	-5.89999999999999	-0.008189155110359114
0.2	-5.88999999999999	-0.0019420355224908925
0.2	-5.87999999999999	0.0032068244932606516
0.2	-5.86999999999999	0.008671202015402557
0.2	-5.85999999999999	0.010000602007422199
0.2	-5.84999999999999	0.006986962363715987
0.2	-5.83999999999999	0.0006889611648340233
0.2	-5.82999999999999	-0.004801325264226608
0.2	-5.81999999999999	-0.0062311632115956694
0.2	-5.80999999999999	-0.006617392296401736
0.2	-5.79999999999999	-0.004906961518054642
0.2	-5.78999999999999	-0.00232323875459417
0.2	-5.77999999999999	0.002693324095317695
0.2	-5.76999999999999	0.005761846535663806
0.2	-5.75999999999999	0.00810244270329874
0.2	-5.74999999999999	0.011341681338194631
0.2	-5.73999999999999	0.015141630339935597
0.2	-5.72999999999999	0.019966415880278754
0.2	-5.71999999999999	0.02315791793108446
0.2	-5.70999999999999	0.022523070291238234
0.2	-5.69999999999999	0.0188217399143355
0.2	-5.68999999999999	0.015973272634692837
0.2	-5.67999999999999	0.014948291317324947
0.2	-5.66999999999999	0.011133504906897462
0.2	-5.65999999999999	-0.00047742530581751375
0.2	-5.64999999999999	-0.013800971841598009
0.2	-5.63999999999999	-0.023680080194514674
0.2	-5.62999999999999	-0.02035521190343409
0.2	-5.61999999999999	-0.01394038156869104
0.2	-5.60999999999999	-0.010953458442669428
0.2	-5.59999999999999	-0.011135233954038315
0.2	-5.58999999999999	-0.013421017939127422
0.2	-5.57999999999999	-0.017035060631307886
0.2	-5.56999999999999	-0.01773165528293419
0.2	-5.55999999999999	-0.018284273350941238
0.2	-5.54999999999999	-0.02257410598175308
0.2	-5.54	-0.024402454506345872
0.2	-5.53	-0.021273514549529082
0.2	-5.52	-0.010131534398054698
0.2	-5.51	0.0038358465461877933
0.2	-5.5	0.014226089344024806
0.2	-5.49	0.017382819387681325
0.2	-5.48	0.012337338590422797
0.2	-5.47	0.00409439290856195
0.2	-5.46	0.0014928901195856437
0.2	-5.45	0.004845862705690318
0.2	-5.44	0.008415701387152141
0.2	-5.43	0.007753361066456466
0.2	-5.42	0.004034832107535635
0.2	-5.41	0.0036048718466771823
0.2	-5.4	0.006122672208677737
0.2	-5.39	0.010540571840554291
0.2	-5.38	0.015371066503962805
0.2	-5.37	0.023655615541144814
0.2	-5.36	0.034093964810393784
0.2	-5.35	0.04258415909679936
0.2	-5.34	0.044651771605898616
0.2	-5.33	0.04258829871789871
0.2	-5.32	0.03631784396299931
0.2	-5.31	0.0310147155456017
0.2	-5.3	0.03104490007726346
0.2	-5.28999999999999	0.04502681164354111
0.2	-5.27999999999999	0.03176761300049852
0.2	-5.26999999999999	0.023329488497726925
0.2	-5.25999999999999	0.021725175240992045
0.2	-5.24999999999999	0.022639394559103576
0.2	-5.23999999999999	0.02362243854706353
0.2	-5.22999999999999	0.02530130962050886
0.2	-5.21999999999999	0.025749440433936066
0.2	-5.20999999999999	0.02340419092968188
0.2	-5.19999999999999	0.018631564043270765
0.2	-5.18999999999999	0.015269642199497835
0.2	-5.17999999999999	0.020920597520852457
0.2	-5.16999999999999	0.031136311765242064
0.2	-5.15999999999999	0.0451396104024025
0.2	-5.14999999999999	0.05546478020360929
0.2	-5.13999999999999	0.06017742220739153
0.2	-5.12999999999999	0.05867577884032266
0.2	-5.11999999999999	0.05074891237909335
0.2	-5.10999999999999	0.037827532705484224
0.2	-5.09999999999999	0.020795538920820145
0.2	-5.08999999999999	0.0022493374713032366
0.2	-5.07999999999999	-0.010227985704695186
0.2	-5.06999999999999	-0.01453784077042497
0.2	-5.05999999999999	-0.02049265568223846
0.2	-5.04999999999999	-0.02968126319170128
0.2	-5.03999999999999	-0.03934641090215135
0.2	-5.02999999999999	-0.04430551222632606
0.2	-5.01999999999999	-0.042783228692228836
0.2	-5.00999999999999	-0.03394342158419178
0.2	-4.99999999999999	-0.026326784009726767
0.2	-4.98999999999999	-0.0222983735790859
0.2	-4.97999999999999	-0.02157171477387343
0.2	-4.96999999999999	-0.025352130055377592
0.2	-4.95999999999999	-0.03102385845491107
0.2	-4.95	-0.032875863743721895
0.2	-4.94	-0.034658319392260134
0.2	-4.93	-0.04097999568298272
0.2	-4.92	-0.04339786537492524
0.2	-4.91	-0.022350788747009243
0.2	-4.9	-0.007490525103243967
0.2	-4.89	0.0027170760046858755
0.2	-4.88	0.013098600706754226
0.2	-4.87	0.011671899363229155
0.2	-4.86	0.008935135025972818
0.2	-4.85	2.5507843669336783e-05
0.2	-4.84	-0.004101967587974431
0.2	-4.83	-0.001970113926332784
0.2	-4.82	0.0046520733887301935
0.2	-4.81	0.018439792021789192
0.2	-4.8	0.02745073286085359
0.2	-4.79	0.03263068180122031
0.2	-4.78	0.03697060471920416
0.2	-4.77	0.03553754919432006
0.2	-4.76	0.03829143569438159
0.2	-4.75	0.04188417886272183
0.2	-4.74	0.03323347253919834
0.2	-4.73	0.019206767761819288
0.2	-4.72	0.0005595507189086746
0.2	-4.71	-0.004137485404335228
0.2	-4.7	-0.00506168103965654
0.2	-4.69999999999996	0.022800934778539117
0.2	-4.68999999999996	0.019724821982352314
0.2	-4.67999999999996	0.015865977477234283
0.2	-4.66999999999996	0.013188956565271137
0.2	-4.65999999999996	0.011301900564782752
0.2	-4.64999999999997	0.012291139499160275
0.2	-4.63999999999997	0.012790484357268761
0.2	-4.62999999999997	0.012156308721270659
0.2	-4.61999999999997	0.010665722577005432
0.2	-4.60999999999997	0.008147889781970341
0.2	-4.59999999999997	0.0032306224195173816
0.2	-4.58999999999997	-0.002745620163488227
0.2	-4.57999999999997	-0.0046270436622453115
0.2	-4.56999999999997	-0.0027852107563965944
0.2	-4.55999999999997	-6.497059415705442e-05
0.2	-4.54999999999997	0.005936371768695492
0.2	-4.53999999999997	0.0118773497153018
0.2	-4.52999999999997	0.015105932697778435
0.2	-4.51999999999997	0.01653465598345305
0.2	-4.50999999999997	0.015239874673068754
0.2	-4.49999999999997	0.014625104922851684
0.2	-4.48999999999997	0.017471693756971163
0.2	-4.47999999999997	0.02608409417549118
0.2	-4.46999999999997	0.03823748352942613
0.2	-4.45999999999997	0.048800688239849344
0.2	-4.44999999999997	0.05505399846157266
0.2	-4.43999999999997	0.057810733718913876
0.2	-4.42999999999997	0.05575232398477259
0.2	-4.41999999999997	0.05148446796263484
0.2	-4.40999999999997	0.04654019891323474
0.2	-4.39999999999997	0.04207451734362527
0.2	-4.38999999999997	0.03801150353720267
0.2	-4.37999999999997	0.03353849277384979
0.2	-4.36999999999997	0.029463075647540582
0.2	-4.35999999999997	0.024622267403296594
0.2	-4.34999999999997	0.017306546900547393
0.2	-4.33999999999997	0.006943090148012199
0.2	-4.32999999999997	-0.003416719380318012
0.2	-4.31999999999997	-0.016592023294270813
0.2	-4.30999999999997	-0.03217294544853638
0.2	-4.29999999999997	-0.04394998256380098
0.2	-4.28999999999997	-0.043931407532257216
0.2	-4.27999999999997	-0.034221255946713325
0.2	-4.26999999999997	-0.021189162867692846
0.2	-4.25999999999997	-0.01120768100964678
0.2	-4.24999999999997	-0.006131135614402705
0.2	-4.23999999999997	-0.004739703523040262
0.2	-4.22999999999997	-0.00427257113546109
0.2	-4.21999999999997	-0.001926428560714677
0.2	-4.20999999999997	-5.3433048607998135e-05
0.2	-4.19999999999997	0.002435251977032704
0.2	-4.18999999999997	0.002451209882247951
0.2	-4.17999999999998	-0.00257529675384216
0.2	-4.16999999999998	-0.007236599210067252
0.2	-4.15999999999998	-0.009185100311120686
0.2	-4.14999999999998	-0.008168371082781012
0.2	-4.13999999999998	-0.00788904680887903
0.2	-4.12999999999998	-0.00815153399206403
0.2	-4.11999999999998	-0.008782971289037211
0.2	-4.10999999999998	-0.010676723715147551
0.2	-4.09999999999998	-0.012899399299608039
0.2	-4.08999999999998	-0.015073964917478866
0.2	-4.07999999999998	-0.018496316296929993
0.2	-4.06999999999998	-0.022913595323202862
0.2	-4.05999999999998	-0.02594070043412866
0.2	-4.04999999999998	-0.026098088897462263
0.2	-4.03999999999998	-0.025546382350164015
0.2	-4.02999999999998	-0.026099376186835638
0.2	-4.01999999999998	-0.02711360851003569
0.2	-4.00999999999998	-0.028394640839006308
0.2	-3.99999999999998	-0.0321070582871161
0.2	-3.98999999999998	-0.03528815178716635
0.2	-3.97999999999998	-0.03705218842154037
0.2	-3.96999999999998	-0.03866424283349504
0.2	-3.95999999999998	-0.0415229585387038
0.2	-3.94999999999998	-0.04542882527260145
0.2	-3.93999999999998	-0.050397851795372206
0.2	-3.92999999999998	-0.049407212229913955
0.2	-3.91999999999998	-0.04705512194438516
0.2	-3.90999999999998	-0.04614435957573865
0.2	-3.89999999999998	-0.0441587138290882
0.2	-3.88999999999998	-0.04173637068950048
0.2	-3.87999999999998	-0.035543875714218576
0.2	-3.86999999999998	-0.028361197294381857
0.2	-3.85999999999998	-0.018414438067750616
0.2	-3.84999999999998	-0.008000194459904242
0.2	-3.83999999999998	0.003612422354505873
0.2	-3.82999999999998	0.01280675921482377
0.2	-3.81999999999998	0.019795003123914967
0.2	-3.80999999999998	0.024151071210448516
0.2	-3.79999999999998	0.02331637553039001
0.2	-3.78999999999998	0.02127844042929533
0.2	-3.77999999999998	0.01903651901134934
0.2	-3.76999999999998	0.019029700712147157
0.2	-3.75999999999998	0.01751535423981143
0.2	-3.74999999999998	0.016271160686081254
0.2	-3.73999999999998	0.014812049841140373
0.2	-3.72999999999998	0.014933984301350123
0.2	-3.71999999999998	0.013866291409750098
0.2	-3.70999999999998	0.012741976049973014
0.2	-3.69999999999998	0.01002160226143628
0.2	-3.68999999999999	0.007252843028950462
0.2	-3.67999999999999	0.005062614157855971
0.2	-3.66999999999999	0.00387942976062422
0.2	-3.65999999999999	0.003868174347126052
0.2	-3.64999999999999	0.0031400795458360053
0.2	-3.63999999999999	0.0018278608967005616
0.2	-3.62999999999999	0.0005242097370874998
0.2	-3.61999999999999	-0.0007921975977515094
0.2	-3.60999999999999	-0.0026229548376217604
0.2	-3.59999999999999	-0.002568956765423569
0.2	-3.58999999999999	-0.0002694096848087635
0.2	-3.57999999999999	0.004973142213523241
0.2	-3.56999999999999	0.00830200284491095
0.2	-3.55999999999999	0.00905692197027641
0.2	-3.54999999999999	0.007791230667440641
0.2	-3.53999999999999	0.007883557446085099
0.2	-3.52999999999999	0.01108389937354659
0.2	-3.51999999999999	0.014351754398929217
0.2	-3.50999999999999	0.01736448547469227
0.2	-3.49999999999999	0.018698503119957133
0.2	-3.48999999999999	0.019946486486016046
0.2	-3.47999999999999	0.020739782866173673
0.2	-3.46999999999999	0.02375168708481945
0.2	-3.45999999999999	0.02666530060542227
0.2	-3.44999999999999	0.03001950753389676
0.2	-3.43999999999999	0.03269253247873938
0.2	-3.42999999999999	0.03468497631599221
0.2	-3.41999999999999	0.03411485089446692
0.2	-3.40999999999999	0.03145903219140039
0.2	-3.39999999999999	0.026445663949858644
0.2	-3.38999999999999	0.01795559372565808
0.2	-3.37999999999999	0.010063948493483854
0.2	-3.36999999999999	0.003612385219627756
0.2	-3.35999999999999	-0.0028257931089278876
0.2	-3.34999999999999	-0.010184112379012455
0.2	-3.33999999999999	-0.014970462405438367
0.2	-3.32999999999999	-0.018666549122829945
0.2	-3.31999999999999	-0.01966798396028213
0.2	-3.30999999999999	-0.02024415061066387
0.2	-3.29999999999999	-0.016159635088209223
0.2	-3.28999999999999	-0.01437722686498849
0.2	-3.27999999999999	-0.013286222195627029
0.2	-3.26999999999999	-0.013825874259496329
0.2	-3.25999999999999	-0.016411038914528997
0.2	-3.24999999999999	-0.01991101438310583
0.2	-3.23999999999999	-0.02313640162674896
0.2	-3.22999999999999	-0.023646816553034522
0.2	-3.22	-0.023099958230894224
0.2	-3.21	-0.0220147843077953
0.2	-3.2	-0.021456931932972212
0.2	-3.19	-0.02034782549608688
0.2	-3.18	-0.021347437250595735
0.2	-3.17	-0.022550496792691832
0.2	-3.16	-0.022875809510612855
0.2	-3.15	-0.02031132443103051
0.2	-3.14	-0.016607763274363252
0.2	-3.13	-0.011645022728466958
0.2	-3.12	-0.003589516183224839
0.2	-3.11	0.00615760979664004
0.2	-3.1	0.01531887596447662
0.2	-3.09	0.02230411919916858
0.2	-3.08	0.029802227559885486
0.2	-3.07	0.03600083091022671
0.2	-3.06	0.039724843218835015
0.2	-3.05	0.039497216079543596
0.2	-3.04	0.03644752888122266
0.2	-3.03	0.030064128528561662
0.2	-3.02	0.023294346309841674
0.2	-3.01	0.019192243554799704
0.2	-3.0	0.01885858758808856
0.3	-6.98999999999998	0.01569602487044508
0.3	-6.97999999999998	0.015282826736458699
0.3	-6.96999999999998	0.016148028999252273
0.3	-6.95999999999998	0.017133971847149543
0.3	-6.94999999999998	0.01645207037997698
0.3	-6.93999999999998	0.013310253223004165
0.3	-6.92999999999998	0.008449333725480623
0.3	-6.91999999999998	0.003965319170929682
0.3	-6.90999999999998	-0.001256504721042162
0.3	-6.89999999999998	-0.006042502957346152
0.3	-6.88999999999998	-0.010038767815209959
0.3	-6.87999999999998	-0.011767896851421766
0.3	-6.86999999999998	-0.013102070836837232
0.3	-6.85999999999998	-0.015780132759483922
0.3	-6.84999999999998	-0.023465563440409787
0.3	-6.83999999999998	-0.03294694496682343
0.3	-6.82999999999998	-0.03870196278425386
0.3	-6.81999999999998	-0.0404522289557428
0.3	-6.80999999999998	-0.04172607460860811
0.3	-6.79999999999998	-0.042168816348043814
0.3	-6.78999999999998	-0.04002118822608014
0.3	-6.77999999999998	-0.0355272120975087
0.3	-6.76999999999998	-0.030208999223195365
0.3	-6.75999999999998	-0.02665157492711767
0.3	-6.74999999999998	-0.022916831234521984
0.3	-6.73999999999998	-0.018152391987315775
0.3	-6.72999999999998	-0.010382672525323988
0.3	-6.71999999999998	-0.0022548371535554557
0.3	-6.70999999999999	0.0048662666235084195
0.3	-6.69999999999999	0.008179792319639445
0.3	-6.68999999999999	0.00886746721612136
0.3	-6.67999999999999	0.007220571882158189
0.3	-6.66999999999999	0.00823986159786344
0.3	-6.65999999999999	0.015705842013374105
0.3	-6.64999999999999	0.025416904089124615
0.3	-6.63999999999999	0.03156457701754539
0.3	-6.62999999999999	0.03176605688606876
0.3	-6.61999999999999	0.029267576107672055
0.3	-6.60999999999999	0.027313489822318626
0.3	-6.59999999999999	0.026349793130168497
0.3	-6.58999999999999	0.025116333031627303
0.3	-6.57999999999999	0.025375538881757087
0.3	-6.56999999999999	0.026387646676932275
0.3	-6.55999999999999	0.028541736825500985
0.3	-6.54999999999999	0.028699632149170096
0.3	-6.53999999999999	0.027104104441266874
0.3	-6.52999999999999	0.023217476885382504
0.3	-6.51999999999999	0.016115653113352668
0.3	-6.50999999999999	0.005146890564307949
0.3	-6.49999999999999	-0.006602104920572782
0.3	-6.48999999999999	-0.015678927071257953
0.3	-6.47999999999999	-0.022836456078787426
0.3	-6.46999999999999	-0.02586537058844246
0.3	-6.45999999999999	-0.025226923436199478
0.3	-6.44999999999999	-0.02186641860725541
0.3	-6.43999999999999	-0.016710635380562222
0.3	-6.42999999999999	-0.010356211666004977
0.3	-6.41999999999999	-0.004878385259368456
0.3	-6.40999999999999	-0.006275721175444449
0.3	-6.39999999999999	-0.010368571473134525
0.3	-6.38999999999999	-0.008519433725384107
0.3	-6.37999999999999	0.003000857666262069
0.3	-6.36999999999999	0.008727897991332889
0.3	-6.35999999999999	0.008410500448999714
0.3	-6.34999999999999	0.008301406750742812
0.3	-6.33999999999999	0.012205685634769148
0.3	-6.32999999999999	0.015815993265231032
0.3	-6.31999999999999	0.019524390421955196
0.3	-6.30999999999999	0.022779617758371007
0.3	-6.29999999999999	0.02472132625021739
0.3	-6.28999999999999	0.025644749528870525
0.3	-6.27999999999999	0.026165746103097354
0.3	-6.26999999999999	0.026254213022196604
0.3	-6.25999999999999	0.024212511491631783
0.3	-6.25	0.01818857878765917
0.3	-6.24	0.008625180157979584
0.3	-6.23	-0.0015654247483931627
0.3	-6.22	-0.008658840956037472
0.3	-6.21	-0.00877434315101433
0.3	-6.2	-0.004347883213831005
0.3	-6.19	0.002555065941304835
0.3	-6.18	0.01043137761291374
0.3	-6.17	0.016569367919459732
0.3	-6.16	0.016721758826815925
0.3	-6.15	0.008872360975504423
0.3	-6.14	-0.0008603287133394644
0.3	-6.13	-0.004782370623282017
0.3	-6.12	-0.0012269072244919244
0.3	-6.11	0.003824417090936616
0.3	-6.1	0.008768546808365252
0.3	-6.09	0.011488241643607955
0.3	-6.08	0.012752180017848946
0.3	-6.07	0.012115227658309524
0.3	-6.06	0.010305112181475617
0.3	-6.05	0.007255054737653477
0.3	-6.04	0.002368637364524362
0.3	-6.03	0.0016618330683245697
0.3	-6.02	0.0063427236158712375
0.3	-6.01	0.008884392439119482
0.3	-6.0	0.009044102623005368
0.3	-5.99999999999999	0.005122240179049109
0.3	-5.98999999999999	0.007124151406185608
0.3	-5.97999999999999	0.0053177545282639405
0.3	-5.96999999999999	-0.0026724905728998105
0.3	-5.95999999999999	-0.012045231101739162
0.3	-5.94999999999999	-0.020330684716652503
0.3	-5.93999999999999	-0.02535249571666809
0.3	-5.92999999999999	-0.024212645402561128
0.3	-5.91999999999999	-0.02009703919827105
0.3	-5.90999999999999	-0.012938793250183822
0.3	-5.89999999999999	-0.010225462577297395
0.3	-5.88999999999999	-0.005927682748341323
0.3	-5.87999999999999	-0.0020053417341932556
0.3	-5.86999999999999	0.002768909676053255
0.3	-5.85999999999999	0.004332226840432107
0.3	-5.84999999999999	0.0032221984296775807
0.3	-5.83999999999999	-0.0015398506511711263
0.3	-5.82999999999999	-0.005630585018873757
0.3	-5.81999999999999	-0.007597743198330786
0.3	-5.80999999999999	-0.008647198461548156
0.3	-5.79999999999999	-0.007766831698603982
0.3	-5.78999999999999	-0.005252036068259469
0.3	-5.77999999999999	-0.00010625192760127522
0.3	-5.76999999999999	0.002739756279420802
0.3	-5.75999999999999	0.004587753175054443
0.3	-5.74999999999999	0.007685980452022789
0.3	-5.73999999999999	0.01140993788310074
0.3	-5.72999999999999	0.015195463598837944
0.3	-5.71999999999999	0.017481516293076205
0.3	-5.70999999999999	0.016661650540806705
0.3	-5.69999999999999	0.013329572712043603
0.3	-5.68999999999999	0.009941918253439819
0.3	-5.67999999999999	0.007968292570851965
0.3	-5.66999999999999	0.004172715165691676
0.3	-5.65999999999999	-0.005207030255558132
0.3	-5.64999999999999	-0.020009885299194174
0.3	-5.63999999999999	-0.03462004462629986
0.3	-5.62999999999999	-0.030724971860876166
0.3	-5.61999999999999	-0.024320529107564798
0.3	-5.60999999999999	-0.019227278522355118
0.3	-5.59999999999999	-0.013476824207003524
0.3	-5.58999999999999	-0.01056930264849626
0.3	-5.57999999999999	-0.013908607547523322
0.3	-5.56999999999999	-0.015924532993075002
0.3	-5.55999999999999	-0.01753377284148544
0.3	-5.54999999999999	-0.019227295109037035
0.3	-5.54	-0.018009865988979856
0.3	-5.53	-0.013642087438805073
0.3	-5.52	-0.00820460950245916
0.3	-5.51	-0.0015264512375794959
0.3	-5.5	0.003735708896834611
0.3	-5.49	0.005558005448504988
0.3	-5.48	0.0014571003303665009
0.3	-5.47	-0.005197620478946285
0.3	-5.46	-0.008652314006567019
0.3	-5.45	-0.009876681192612646
0.3	-5.44	-0.010593070476678401
0.3	-5.43	-0.012464395996448774
0.3	-5.42	-0.012610442860798932
0.3	-5.41	-0.00858221459199443
0.3	-5.4	-0.0034207622602644983
0.3	-5.39	0.0004310120380182636
0.3	-5.38	0.002889708787022216
0.3	-5.37	0.009015292293366783
0.3	-5.36	0.01941067671889618
0.3	-5.35	0.028041306442733227
0.3	-5.34	0.029749959437552154
0.3	-5.33	0.026381264949153382
0.3	-5.32	0.020154910468030918
0.3	-5.31	0.01649127914616355
0.3	-5.3	0.01640202076971392
0.3	-5.28999999999999	0.03251924101419201
0.3	-5.27999999999999	0.023982358778004587
0.3	-5.26999999999999	0.018453076366816035
0.3	-5.25999999999999	0.016594489110007826
0.3	-5.24999999999999	0.015493128657381172
0.3	-5.23999999999999	0.015115238437906298
0.3	-5.22999999999999	0.01567531723011978
0.3	-5.21999999999999	0.015993738250212275
0.3	-5.20999999999999	0.014278329617669783
0.3	-5.19999999999999	0.011496318695842889
0.3	-5.18999999999999	0.010122928979021395
0.3	-5.17999999999999	0.015845192586828094
0.3	-5.16999999999999	0.023340769897388758
0.3	-5.15999999999999	0.032269905642670293
0.3	-5.14999999999999	0.0387649804768459
0.3	-5.13999999999999	0.04175530971435276
0.3	-5.12999999999999	0.04075177236352073
0.3	-5.11999999999999	0.03557638079327602
0.3	-5.10999999999999	0.027602517827413853
0.3	-5.09999999999999	0.015851143827918246
0.3	-5.08999999999999	0.003235537711086589
0.3	-5.07999999999999	-0.006385808141193994
0.3	-5.06999999999999	-0.010647822540500118
0.3	-5.05999999999999	-0.017276497092894305
0.3	-5.04999999999999	-0.025985681034827457
0.3	-5.03999999999999	-0.03441367736293474
0.3	-5.02999999999999	-0.03871200488382237
0.3	-5.01999999999999	-0.03671669158622584
0.3	-5.00999999999999	-0.02967642716246613
0.3	-4.99999999999999	-0.02413190410173957
0.3	-4.98999999999999	-0.02214741025036282
0.3	-4.97999999999999	-0.022300095677492165
0.3	-4.96999999999999	-0.025980853036618012
0.3	-4.95999999999999	-0.02952625002210274
0.3	-4.95	-0.030361397596915335
0.3	-4.94	-0.031153993839049987
0.3	-4.93	-0.03584201761093003
0.3	-4.92	-0.03715055101376005
0.3	-4.91	-0.017716161189593016
0.3	-4.9	-0.006206029934959417
0.3	-4.89	-0.001591204478512659
0.3	-4.88	0.004623406280782172
0.3	-4.87	0.0025874453783442386
0.3	-4.86	0.0014366088733108184
0.3	-4.85	-0.0033899171823507657
0.3	-4.84	-0.0048708272854624535
0.3	-4.83	-0.003259225979499236
0.3	-4.82	0.0006220709513510836
0.3	-4.81	0.010631387877356568
0.3	-4.8	0.017058926197652535
0.3	-4.79	0.021374634929822056
0.3	-4.78	0.02850039436072377
0.3	-4.77	0.0309011924092521
0.3	-4.76	0.03248736671071062
0.3	-4.75	0.033161032610483976
0.3	-4.74	0.024418597213363702
0.3	-4.73	0.011955197676784546
0.3	-4.72	-0.003989648705500504
0.3	-4.71	-0.00811837726942194
0.3	-4.7	-0.008775673750372526
0.3	-4.69999999999996	0.016477084568024214
0.3	-4.68999999999996	0.013560059731185292
0.3	-4.67999999999996	0.009981734096174977
0.3	-4.66999999999996	0.007372384533932574
0.3	-4.65999999999996	0.006036999821376621
0.3	-4.64999999999997	0.007540323253324321
0.3	-4.63999999999997	0.008014140614662324
0.3	-4.62999999999997	0.007791500320594558
0.3	-4.61999999999997	0.0059563307442443425
0.3	-4.60999999999997	0.0035773145866627165
0.3	-4.59999999999997	-0.0012597725511436786
0.3	-4.58999999999997	-0.006584516336926027
0.3	-4.57999999999997	-0.008453185954736542
0.3	-4.56999999999997	-0.006939404608847344
0.3	-4.55999999999997	-0.00473380473158852
0.3	-4.54999999999997	0.00040036733724152507
0.3	-4.53999999999997	0.006014415052678412
0.3	-4.52999999999997	0.0093219931170197
0.3	-4.51999999999997	0.010709622163942778
0.3	-4.50999999999997	0.009248508206903483
0.3	-4.49999999999997	0.00844707986971488
0.3	-4.48999999999997	0.010187964252759418
0.3	-4.47999999999997	0.01806051973771461
0.3	-4.46999999999997	0.02858186906256399
0.3	-4.45999999999997	0.03798850440773632
0.3	-4.44999999999997	0.043390687458490285
0.3	-4.43999999999997	0.04644437050624611
0.3	-4.42999999999997	0.044967192324578686
0.3	-4.41999999999997	0.04136365880721399
0.3	-4.40999999999997	0.03671954097592789
0.3	-4.39999999999997	0.031550158078501866
0.3	-4.38999999999997	0.028253035866026066
0.3	-4.37999999999997	0.02580582529587977
0.3	-4.36999999999997	0.02427382245300752
0.3	-4.35999999999997	0.021657792740516102
0.3	-4.34999999999997	0.017554981103735046
0.3	-4.33999999999997	0.010073634748167581
0.3	-4.32999999999997	0.0007889062950378611
0.3	-4.31999999999997	-0.013488399304806942
0.3	-4.30999999999997	-0.030566579732142468
0.3	-4.29999999999997	-0.04588995406566354
0.3	-4.28999999999997	-0.04731241638512204
0.3	-4.27999999999997	-0.03436013840159735
0.3	-4.26999999999997	-0.0208833716621665
0.3	-4.25999999999997	-0.010421069910864333
0.3	-4.24999999999997	-0.006145397744328568
0.3	-4.23999999999997	-0.005297603898423986
0.3	-4.22999999999997	-0.0054813808400641095
0.3	-4.21999999999997	-0.003926719671112688
0.3	-4.20999999999997	-0.003285391485336131
0.3	-4.19999999999997	-0.003662307680827981
0.3	-4.18999999999997	-0.004679044592628467
0.3	-4.17999999999998	-0.007941826657091644
0.3	-4.16999999999998	-0.011533385280091124
0.3	-4.15999999999998	-0.011845668117720587
0.3	-4.14999999999998	-0.009829457477828929
0.3	-4.13999999999998	-0.008778878400268919
0.3	-4.12999999999998	-0.008399312780865198
0.3	-4.11999999999998	-0.009141554467380242
0.3	-4.10999999999998	-0.011579550621228174
0.3	-4.09999999999998	-0.015878699925351625
0.3	-4.08999999999998	-0.020389689710355208
0.3	-4.07999999999998	-0.02523580219771293
0.3	-4.06999999999998	-0.028441576293987636
0.3	-4.05999999999998	-0.03134437281342181
0.3	-4.04999999999998	-0.0302717478754565
0.3	-4.03999999999998	-0.027943743256359316
0.3	-4.02999999999998	-0.02654914633773442
0.3	-4.01999999999998	-0.02670905718739708
0.3	-4.00999999999998	-0.027576661532283747
0.3	-3.99999999999998	-0.030824702144925747
0.3	-3.98999999999998	-0.032693155159874754
0.3	-3.97999999999998	-0.03331841009915948
0.3	-3.96999999999998	-0.03396135370092904
0.3	-3.95999999999998	-0.036168892856957124
0.3	-3.94999999999998	-0.04057032726518356
0.3	-3.93999999999998	-0.045138609938560836
0.3	-3.92999999999998	-0.04487378150091459
0.3	-3.91999999999998	-0.04322282224865309
0.3	-3.90999999999998	-0.04394652166491897
0.3	-3.89999999999998	-0.04427712639706194
0.3	-3.88999999999998	-0.043221703411522316
0.3	-3.87999999999998	-0.037841739533593044
0.3	-3.86999999999998	-0.031221925014200458
0.3	-3.85999999999998	-0.02252197008942125
0.3	-3.84999999999998	-0.01317003529467603
0.3	-3.83999999999998	-0.0038505428880739045
0.3	-3.82999999999998	0.004752725134729019
0.3	-3.81999999999998	0.010929121961480714
0.3	-3.80999999999998	0.015765848688416073
0.3	-3.79999999999998	0.014104479750978005
0.3	-3.78999999999998	0.012900901161763456
0.3	-3.77999999999998	0.011149073025616352
0.3	-3.76999999999998	0.011739025260810831
0.3	-3.75999999999998	0.010139030315825581
0.3	-3.74999999999998	0.009421542282911144
0.3	-3.73999999999998	0.008480800671134603
0.3	-3.72999999999998	0.009106174040677928
0.3	-3.71999999999998	0.00942803606527115
0.3	-3.70999999999998	0.009678087957839032
0.3	-3.69999999999998	0.009074644405842991
0.3	-3.68999999999999	0.007725821193611149
0.3	-3.67999999999999	0.007226503484887958
0.3	-3.66999999999999	0.006593954297994586
0.3	-3.65999999999999	0.007309722451271539
0.3	-3.64999999999999	0.006643778566425118
0.3	-3.63999999999999	0.005848125774873869
0.3	-3.62999999999999	0.004594861735221334
0.3	-3.61999999999999	0.0036106306358740237
0.3	-3.60999999999999	0.0018663174476812316
0.3	-3.59999999999999	0.0020985929842052276
0.3	-3.58999999999999	0.004270679823558499
0.3	-3.57999999999999	0.008414962145179616
0.3	-3.56999999999999	0.010974228416829823
0.3	-3.55999999999999	0.010067199000303173
0.3	-3.54999999999999	0.0071217135617657745
0.3	-3.53999999999999	0.004469980348861924
0.3	-3.52999999999999	0.005734228219808124
0.3	-3.51999999999999	0.007173823496957221
0.3	-3.50999999999999	0.010060527167885802
0.3	-3.49999999999999	0.01138234103432717
0.3	-3.48999999999999	0.012999356325805955
0.3	-3.47999999999999	0.014134117079865005
0.3	-3.46999999999999	0.01761096325874989
0.3	-3.45999999999999	0.020577474915370986
0.3	-3.44999999999999	0.02411886398088786
0.3	-3.43999999999999	0.026770563441458506
0.3	-3.42999999999999	0.027832633423415187
0.3	-3.41999999999999	0.026312505093635807
0.3	-3.40999999999999	0.023621856156349985
0.3	-3.39999999999999	0.019658175844442738
0.3	-3.38999999999999	0.013057814977598226
0.3	-3.37999999999999	0.0076543214185382236
0.3	-3.36999999999999	0.002726096328506733
0.3	-3.35999999999999	-0.0009917199857881198
0.3	-3.34999999999999	-0.006923734585682129
0.3	-3.33999999999999	-0.00925091143428769
0.3	-3.32999999999999	-0.011083193986583084
0.3	-3.31999999999999	-0.012076725578508696
0.3	-3.30999999999999	-0.013406519979261733
0.3	-3.29999999999999	-0.00986931707129679
0.3	-3.28999999999999	-0.008808826613331211
0.3	-3.27999999999999	-0.007955542219263534
0.3	-3.26999999999999	-0.008649460356235095
0.3	-3.25999999999999	-0.011556534581006916
0.3	-3.24999999999999	-0.015772238599971233
0.3	-3.23999999999999	-0.020076608866206214
0.3	-3.22999999999999	-0.02090213564596921
0.3	-3.22	-0.021709921706827895
0.3	-3.21	-0.021280546547115087
0.3	-3.2	-0.02141623949277044
0.3	-3.19	-0.020485248690465196
0.3	-3.18	-0.021953933571267792
0.3	-3.17	-0.02311197220194572
0.3	-3.16	-0.023188636602092305
0.3	-3.15	-0.021284835627736476
0.3	-3.14	-0.017952837227046603
0.3	-3.13	-0.01368811379330992
0.3	-3.12	-0.005654571999120561
0.3	-3.11	0.003216650069679472
0.3	-3.1	0.011771570979306867
0.3	-3.09	0.017637501348642504
0.3	-3.08	0.02403305133417666
0.3	-3.07	0.028184733065843515
0.3	-3.06	0.02975190508479575
0.3	-3.05	0.026967293338334697
0.3	-3.04	0.021915646821114132
0.3	-3.03	0.014806540056564954
0.3	-3.02	0.008199691050384872
0.3	-3.01	0.004976960363319072
0.3	-3.0	0.004167591731406239
0.4	-6.98999999999998	0.01502325391428927
0.4	-6.97999999999998	0.014110825515969871
0.4	-6.96999999999998	0.014042666232153833
0.4	-6.95999999999998	0.014016388011899583
0.4	-6.94999999999998	0.012719837730125583
0.4	-6.93999999999998	0.009673218158868402
0.4	-6.92999999999998	0.005511597862054574
0.4	-6.91999999999998	0.0017033048403060636
0.4	-6.90999999999998	-0.001993749689602864
0.4	-6.89999999999998	-0.004780590916463157
0.4	-6.88999999999998	-0.006279478029791341
0.4	-6.87999999999998	-0.006221792042272911
0.4	-6.86999999999998	-0.007056263222167569
0.4	-6.85999999999998	-0.00983753155809547
0.4	-6.84999999999998	-0.014917579461782293
0.4	-6.83999999999998	-0.018562386789560514
0.4	-6.82999999999998	-0.01913559777318624
0.4	-6.81999999999998	-0.017616075975987133
0.4	-6.80999999999998	-0.01745292158180084
0.4	-6.79999999999998	-0.018393854086159456
0.4	-6.78999999999998	-0.019165957636675612
0.4	-6.77999999999998	-0.019672932543547683
0.4	-6.76999999999998	-0.019504975392879376
0.4	-6.75999999999998	-0.01985615921126549
0.4	-6.74999999999998	-0.01930630809500744
0.4	-6.73999999999998	-0.017305375897742503
0.4	-6.72999999999998	-0.012011197693234499
0.4	-6.71999999999998	-0.005567066779860519
0.4	-6.70999999999999	0.0004868897358041302
0.4	-6.69999999999999	0.0037216310335372316
0.4	-6.68999999999999	0.004507914048945794
0.4	-6.67999999999999	0.00224266408745033
0.4	-6.66999999999999	0.0009508669101858658
0.4	-6.65999999999999	0.004838192292667964
0.4	-6.64999999999999	0.01139967742435577
0.4	-6.63999999999999	0.01558273933174431
0.4	-6.62999999999999	0.015112434593645863
0.4	-6.61999999999999	0.013451142261418803
0.4	-6.60999999999999	0.012320029977413105
0.4	-6.59999999999999	0.01305639361910127
0.4	-6.58999999999999	0.015150408178390917
0.4	-6.57999999999999	0.0177536992772091
0.4	-6.56999999999999	0.019072647284547217
0.4	-6.55999999999999	0.01989458331100913
0.4	-6.54999999999999	0.018623383768374746
0.4	-6.53999999999999	0.01620874928682048
0.4	-6.52999999999999	0.012852757069757137
0.4	-6.51999999999999	0.007444197622414772
0.4	-6.50999999999999	-0.0009853227266675146
0.4	-6.49999999999999	-0.010361918758343747
0.4	-6.48999999999999	-0.01765626681530391
0.4	-6.47999999999999	-0.02347387203502138
0.4	-6.46999999999999	-0.02653742227336714
0.4	-6.45999999999999	-0.027306775960386553
0.4	-6.44999999999999	-0.02680256799510361
0.4	-6.43999999999999	-0.026247128104911532
0.4	-6.42999999999999	-0.02537037898188982
0.4	-6.41999999999999	-0.02374169962588052
0.4	-6.40999999999999	-0.023793290673539358
0.4	-6.39999999999999	-0.024691424929538797
0.4	-6.38999999999999	-0.023885224388452697
0.4	-6.37999999999999	-0.01382354247076295
0.4	-6.36999999999999	-0.0063458185462836325
0.4	-6.35999999999999	-0.004991428158947986
0.4	-6.34999999999999	-0.002723557921284092
0.4	-6.33999999999999	0.0022021242795727813
0.4	-6.32999999999999	0.005645523742690339
0.4	-6.31999999999999	0.007251824996552414
0.4	-6.30999999999999	0.009724550304225643
0.4	-6.29999999999999	0.011169009736102298
0.4	-6.28999999999999	0.0110601530922938
0.4	-6.27999999999999	0.010121823123458717
0.4	-6.26999999999999	0.00903084586516717
0.4	-6.25999999999999	0.007980685296820778
0.4	-6.25	0.005559102849885034
0.4	-6.24	0.00135212726043471
0.4	-6.23	-0.004739554065225804
0.4	-6.22	-0.009070725388281131
0.4	-6.21	-0.008544182941933987
0.4	-6.2	-0.004576701237473946
0.4	-6.19	0.001128292574470835
0.4	-6.18	0.007753300275205821
0.4	-6.17	0.013199043862831328
0.4	-6.16	0.012992665831585037
0.4	-6.15	0.005202681840206447
0.4	-6.14	-0.004415165649506558
0.4	-6.13	-0.008604456128925075
0.4	-6.12	-0.006106769443785631
0.4	-6.11	-0.0012382489810452424
0.4	-6.1	0.0038040780785791872
0.4	-6.09	0.006666627817143278
0.4	-6.08	0.007999060492461796
0.4	-6.07	0.0076328052796366674
0.4	-6.06	0.005298975775276216
0.4	-6.05	0.0024545847477085436
0.4	-6.04	-0.0012054401783063162
0.4	-6.03	-3.072958186367547e-05
0.4	-6.02	0.005322286434922607
0.4	-6.01	0.00805216762412575
0.4	-6.0	0.008218861932681287
0.4	-5.99999999999999	0.010542901331894783
0.4	-5.98999999999999	0.011833333813050573
0.4	-5.97999999999999	0.008671007555450194
0.4	-5.96999999999999	0.0002189421776068179
0.4	-5.95999999999999	-0.008188221960557018
0.4	-5.94999999999999	-0.014802262877275763
0.4	-5.93999999999999	-0.017472116862986553
0.4	-5.92999999999999	-0.016333646097426713
0.4	-5.91999999999999	-0.014743907339835827
0.4	-5.90999999999999	-0.011643695694398937
0.4	-5.89999999999999	-0.011394172904534317
0.4	-5.88999999999999	-0.009272107058662882
0.4	-5.87999999999999	-0.006171679532326058
0.4	-5.86999999999999	-0.002540302682319584
0.4	-5.85999999999999	-0.00027495513089037527
0.4	-5.84999999999999	0.0005145304202811007
0.4	-5.83999999999999	-0.002074440898031271
0.4	-5.82999999999999	-0.005055505129447246
0.4	-5.81999999999999	-0.007824257522152656
0.4	-5.80999999999999	-0.009799164309429065
0.4	-5.79999999999999	-0.010224145000873985
0.4	-5.78999999999999	-0.008133714765128364
0.4	-5.77999999999999	-0.004254854435745692
0.4	-5.76999999999999	-0.0016846249853828543
0.4	-5.75999999999999	0.0003089226005092982
0.4	-5.74999999999999	0.003559093397890234
0.4	-5.73999999999999	0.007241886062024416
0.4	-5.72999999999999	0.010302617504381606
0.4	-5.71999999999999	0.011446603440315617
0.4	-5.70999999999999	0.010051454510420832
0.4	-5.69999999999999	0.00682640388414979
0.4	-5.68999999999999	0.0032580734613374407
0.4	-5.67999999999999	0.0005314481050087139
0.4	-5.66999999999999	-0.0031885828182803833
0.4	-5.65999999999999	-0.008172760028716197
0.4	-5.64999999999999	-0.015868067828006593
0.4	-5.63999999999999	-0.02341733211721264
0.4	-5.62999999999999	-0.018096749550821967
0.4	-5.61999999999999	-0.01559202890012884
0.4	-5.60999999999999	-0.01469200505781093
0.4	-5.59999999999999	-0.01109733392055623
0.4	-5.58999999999999	-0.00854523610506519
0.4	-5.57999999999999	-0.010418521660204072
0.4	-5.56999999999999	-0.012341243713555994
0.4	-5.55999999999999	-0.013753340408492576
0.4	-5.54999999999999	-0.01376014648049878
0.4	-5.54	-0.011607034294049523
0.4	-5.53	-0.008350202083780567
0.4	-5.52	-0.008171648138513454
0.4	-5.51	-0.00757504191815872
0.4	-5.5	-0.005559292728594956
0.4	-5.49	-0.002575167296476666
0.4	-5.48	-0.004130488082185968
0.4	-5.47	-0.007261023459287086
0.4	-5.46	-0.01098709523989655
0.4	-5.45	-0.0162807405909004
0.4	-5.44	-0.020707691261376726
0.4	-5.43	-0.023227700167451626
0.4	-5.42	-0.020513165777953923
0.4	-5.41	-0.013753748716837155
0.4	-5.4	-0.007216749797845534
0.4	-5.39	-0.0040714323657881635
0.4	-5.38	-0.0036393384472698243
0.4	-5.37	-0.001092424882182863
0.4	-5.36	0.0059729590192244
0.4	-5.35	0.012059287340874969
0.4	-5.34	0.01347658579333838
0.4	-5.33	0.010381143367208356
0.4	-5.32	0.005886964822468865
0.4	-5.31	0.004293044053834905
0.4	-5.3	0.00415604501222433
0.4	-5.28999999999999	0.02139552367378794
0.4	-5.27999999999999	0.017420139956695113
0.4	-5.26999999999999	0.014332610740155072
0.4	-5.25999999999999	0.011899138025508904
0.4	-5.24999999999999	0.00912944152157591
0.4	-5.23999999999999	0.00739676300120462
0.4	-5.22999999999999	0.006304379961083184
0.4	-5.21999999999999	0.004207838273233011
0.4	-5.20999999999999	0.0015960370553128045
0.4	-5.19999999999999	0.0007595721167870662
0.4	-5.18999999999999	0.002870218451312967
0.4	-5.17999999999999	0.009365448008730404
0.4	-5.16999999999999	0.015617954590242789
0.4	-5.15999999999999	0.0203702297982829
0.4	-5.14999999999999	0.024191664412443525
0.4	-5.13999999999999	0.026043542004843323
0.4	-5.12999999999999	0.025638493810378915
0.4	-5.11999999999999	0.023362078888045146
0.4	-5.10999999999999	0.019699631303183585
0.4	-5.09999999999999	0.01323707163090787
0.4	-5.08999999999999	0.005796114342511982
0.4	-5.07999999999999	-0.0004273900928961627
0.4	-5.06999999999999	-0.004855646236873901
0.4	-5.05999999999999	-0.011513884561050736
0.4	-5.04999999999999	-0.0203357005986739
0.4	-5.03999999999999	-0.026834106741087993
0.4	-5.02999999999999	-0.0306058460847817
0.4	-5.01999999999999	-0.028163110967596855
0.4	-5.00999999999999	-0.0235021530782569
0.4	-4.99999999999999	-0.0203104075965323
0.4	-4.98999999999999	-0.02044562983839593
0.4	-4.97999999999999	-0.021748079385565944
0.4	-4.96999999999999	-0.02480575244877503
0.4	-4.95999999999999	-0.026237109833288197
0.4	-4.95	-0.025415201096330137
0.4	-4.94	-0.02547504168892656
0.4	-4.93	-0.027949649091821405
0.4	-4.92	-0.028077143962588536
0.4	-4.91	-0.010770672773657647
0.4	-4.9	-0.0036708427860668025
0.4	-4.89	-0.005006279878099096
0.4	-4.88	-0.00294833988401344
0.4	-4.87	-0.005166419840930303
0.4	-4.86	-0.0044373493176438905
0.4	-4.85	-0.0058609212369370445
0.4	-4.84	-0.006075022029435606
0.4	-4.83	-0.006422839526942947
0.4	-4.82	-0.003901652644629938
0.4	-4.81	0.0029274641440806826
0.4	-4.8	0.006908858524970474
0.4	-4.79	0.009418979030778207
0.4	-4.78	0.017051467966528067
0.4	-4.77	0.02397241248528087
0.4	-4.76	0.025769606288298996
0.4	-4.75	0.02334801226539851
0.4	-4.74	0.01423933063595667
0.4	-4.73	0.0034703490130010284
0.4	-4.72	-0.008982377718446233
0.4	-4.71	-0.012189409097074888
0.4	-4.7	-0.012429231713458777
0.4	-4.69999999999996	0.008686411330293242
0.4	-4.68999999999996	0.006194797069475622
0.4	-4.67999999999996	0.0038670192199178888
0.4	-4.66999999999996	0.002427506913320998
0.4	-4.65999999999996	0.0018824595259470112
0.4	-4.64999999999997	0.0033682465398747197
0.4	-4.63999999999997	0.0039117979557906635
0.4	-4.62999999999997	0.003708379302938547
0.4	-4.61999999999997	0.0019383533970774303
0.4	-4.60999999999997	-0.0008027375059478925
0.4	-4.59999999999997	-0.004981929204477931
0.4	-4.58999999999997	-0.009410362249248572
0.4	-4.57999999999997	-0.010832991575140227
0.4	-4.56999999999997	-0.009781447415303957
0.4	-4.55999999999997	-0.008079220327704917
0.4	-4.54999999999997	-0.0044339794310537806
0.4	-4.53999999999997	0.000271325567557934
0.4	-4.52999999999997	0.0030207730692611845
0.4	-4.51999999999997	0.0034157166817035955
0.4	-4.50999999999997	0.002512462731809606
0.4	-4.49999999999997	0.001459843788993942
0.4	-4.48999999999997	0.0016617373099913069
0.4	-4.47999999999997	0.007136077413712083
0.4	-4.46999999999997	0.014617974112133225
0.4	-4.45999999999997	0.021210693962141258
0.4	-4.44999999999997	0.02562039399153787
0.4	-4.43999999999997	0.028714945390599378
0.4	-4.42999999999997	0.0288433165178415
0.4	-4.41999999999997	0.026485917990905494
0.4	-4.40999999999997	0.02267254797556728
0.4	-4.39999999999997	0.01723377447905322
0.4	-4.38999999999997	0.014396272851349867
0.4	-4.37999999999997	0.012642225073287328
0.4	-4.36999999999997	0.010178126366265361
0.4	-4.35999999999997	0.006040945150241006
0.4	-4.34999999999997	0.002410992380962207
0.4	-4.33999999999997	-0.0008484359522195617
0.4	-4.32999999999997	-0.006723663163231641
0.4	-4.31999999999997	-0.016548095255817047
0.4	-4.30999999999997	-0.028825004071899002
0.4	-4.29999999999997	-0.04193395256148166
0.4	-4.28999999999997	-0.04531882996996825
0.4	-4.27999999999997	-0.03735174580815495
0.4	-4.26999999999997	-0.024229273258333628
0.4	-4.25999999999997	-0.012115356418169299
0.4	-4.24999999999997	-0.008326091929115792
0.4	-4.23999999999997	-0.007737175992380163
0.4	-4.22999999999997	-0.007960344562647326
0.4	-4.21999999999997	-0.006580525510116564
0.4	-4.20999999999997	-0.0057767681841611185
0.4	-4.19999999999997	-0.006839537415090247
0.4	-4.18999999999997	-0.008440317966587507
0.4	-4.17999999999998	-0.010246670786354328
0.4	-4.16999999999998	-0.012281934641821257
0.4	-4.15999999999998	-0.011115744150517859
0.4	-4.14999999999998	-0.008991208547173335
0.4	-4.13999999999998	-0.00868126767445454
0.4	-4.12999999999998	-0.00974311156905272
0.4	-4.11999999999998	-0.011927770728476006
0.4	-4.10999999999998	-0.014949959002562574
0.4	-4.09999999999998	-0.019231876532194436
0.4	-4.08999999999998	-0.02450798704595808
0.4	-4.07999999999998	-0.028588893595718923
0.4	-4.06999999999998	-0.030184703154742143
0.4	-4.05999999999998	-0.03226665500830839
0.4	-4.04999999999998	-0.030848002892848225
0.4	-4.03999999999998	-0.027423847192225403
0.4	-4.02999999999998	-0.025102904321470443
0.4	-4.01999999999998	-0.025146002482229535
0.4	-4.00999999999998	-0.024579958357622056
0.4	-3.99999999999998	-0.025641743986227872
0.4	-3.98999999999998	-0.025725346030358753
0.4	-3.97999999999998	-0.025389026246417618
0.4	-3.96999999999998	-0.02512124515011882
0.4	-3.95999999999998	-0.026986951719409902
0.4	-3.94999999999998	-0.029932628475954903
0.4	-3.93999999999998	-0.032238981936494826
0.4	-3.92999999999998	-0.032328137281074476
0.4	-3.91999999999998	-0.032285854594282404
0.4	-3.90999999999998	-0.03424862914147625
0.4	-3.89999999999998	-0.03692928683837515
0.4	-3.88999999999998	-0.03689046733418261
0.4	-3.87999999999998	-0.03350407292677626
0.4	-3.86999999999998	-0.028604601372600236
0.4	-3.85999999999998	-0.02249945291714278
0.4	-3.84999999999998	-0.014824417589360095
0.4	-3.83999999999998	-0.009022109309506754
0.4	-3.82999999999998	-0.0021387082918110645
0.4	-3.81999999999998	0.0027474850603456114
0.4	-3.80999999999998	0.006824421624639088
0.4	-3.79999999999998	0.005839053578512832
0.4	-3.78999999999998	0.004496729632564256
0.4	-3.77999999999998	0.003402982890271522
0.4	-3.76999999999998	0.003829661884587332
0.4	-3.75999999999998	0.0028794786160736274
0.4	-3.74999999999998	0.0026323586273708788
0.4	-3.73999999999998	0.002220229426323217
0.4	-3.72999999999998	0.003001797985768273
0.4	-3.71999999999998	0.005158793150604246
0.4	-3.70999999999998	0.007029048557061712
0.4	-3.69999999999998	0.008619359073338995
0.4	-3.68999999999999	0.008800073881299775
0.4	-3.67999999999999	0.009551210699680346
0.4	-3.66999999999999	0.009794005451915833
0.4	-3.65999999999999	0.011263429433635064
0.4	-3.64999999999999	0.011218913960246157
0.4	-3.63999999999999	0.011077085605641579
0.4	-3.62999999999999	0.010368954162308264
0.4	-3.61999999999999	0.009814209485313696
0.4	-3.60999999999999	0.0087197151148381
0.4	-3.59999999999999	0.009029884975556957
0.4	-3.58999999999999	0.010759021704666749
0.4	-3.57999999999999	0.013057282487379085
0.4	-3.56999999999999	0.014197536941711164
0.4	-3.55999999999999	0.011010895376161955
0.4	-3.54999999999999	0.005825313989152314
0.4	-3.53999999999999	0.0003793292146346827
0.4	-3.52999999999999	-0.001075095736851217
0.4	-3.51999999999999	-0.0011728539651077452
0.4	-3.50999999999999	0.0012426272170671937
0.4	-3.49999999999999	0.0029711832670674676
0.4	-3.48999999999999	0.0048629932503740925
0.4	-3.47999999999999	0.006866742022899164
0.4	-3.46999999999999	0.01025847152681686
0.4	-3.45999999999999	0.012955221226179037
0.4	-3.44999999999999	0.01601696156929855
0.4	-3.43999999999999	0.01848139606905469
0.4	-3.42999999999999	0.019443813896184547
0.4	-3.41999999999999	0.01900592908691978
0.4	-3.40999999999999	0.01657852638253754
0.4	-3.39999999999999	0.013443281364874438
0.4	-3.38999999999999	0.008633271033012202
0.4	-3.37999999999999	0.005366588156608454
0.4	-3.36999999999999	0.002089740969956455
0.4	-3.35999999999999	0.000736848408439017
0.4	-3.34999999999999	-0.0024126648117437366
0.4	-3.33999999999999	-0.0015923269502037263
0.4	-3.32999999999999	-0.0025677096919795583
0.4	-3.31999999999999	-0.0026744734033564144
0.4	-3.30999999999999	-0.002886467013472782
0.4	-3.29999999999999	-0.0009505996913699577
0.4	-3.28999999999999	0.00030678602886330397
0.4	-3.27999999999999	0.0020839264834355276
0.4	-3.26999999999999	0.0012265234135537262
0.4	-3.25999999999999	-0.0017043839138347061
0.4	-3.24999999999999	-0.005845043175217668
0.4	-3.23999999999999	-0.01055132242704071
0.4	-3.22999999999999	-0.012529852985045442
0.4	-3.22	-0.014810079970893286
0.4	-3.21	-0.016175544919723173
0.4	-3.2	-0.017841650792865427
0.4	-3.19	-0.018068023400292454
0.4	-3.18	-0.020030365033543274
0.4	-3.17	-0.020939543519272352
0.4	-3.16	-0.020566793321383003
0.4	-3.15	-0.01911369131218449
0.4	-3.14	-0.01700651235858308
0.4	-3.13	-0.013926356971313003
0.4	-3.12	-0.00718083667513103
0.4	-3.11	0.000808335576065522
[truncated: 21,317 more rows]
