# Supplementary material for: Long-range crossed Andreev reflection in a topological insulator nanowire proximitized by a superconductor
Source: Nat Phys. 2025 Mar 11;21(5):708–15. doi: 10.1038/s41567-025-02806-y (PMC12084150; doi:10.1038/s41567-025-02806-y)
Supplement: Supplementary file 2 — Source data for Supplementary Figs. 2–5 and 7. [file 41567_2025_2806_MOESM2_ESM.zip › SupplementaryData/Figure_S3c_5_raw_dim=2_.txt]

B_{//}	V_{g}	iac_{LL}
0.0	-6.98999999999998	7.589e-10
0.0	-6.97999999999998	7.557e-10
0.0	-6.96999999999998	7.529e-10
0.0	-6.95999999999998	7.868e-10
0.0	-6.94999999999998	8.105e-10
0.0	-6.93999999999998	7.902e-10
0.0	-6.92999999999998	7.738e-10
0.0	-6.91999999999998	7.873e-10
0.0	-6.90999999999998	7.991e-10
0.0	-6.89999999999998	8.026e-10
0.0	-6.88999999999998	8.067e-10
0.0	-6.87999999999998	8.017e-10
0.0	-6.86999999999998	7.92e-10
0.0	-6.85999999999998	7.639e-10
0.0	-6.84999999999998	7.322e-10
0.0	-6.83999999999998	7.161e-10
0.0	-6.82999999999998	7.261e-10
0.0	-6.81999999999998	7.34e-10
0.0	-6.80999999999998	7.51e-10
0.0	-6.79999999999998	7.698e-10
0.0	-6.78999999999998	7.844e-10
0.0	-6.77999999999998	7.96e-10
0.0	-6.76999999999998	8.052e-10
0.0	-6.75999999999998	8.2e-10
0.0	-6.74999999999998	8.359e-10
0.0	-6.73999999999998	8.651e-10
0.0	-6.72999999999998	8.979e-10
0.0	-6.71999999999998	9.335e-10
0.0	-6.70999999999999	9.535e-10
0.0	-6.69999999999999	9.464e-10
0.0	-6.68999999999999	9.409e-10
0.0	-6.67999999999999	9.394e-10
0.0	-6.66999999999999	9.226e-10
0.0	-6.65999999999999	8.962e-10
0.0	-6.64999999999999	8.741e-10
0.0	-6.63999999999999	8.607e-10
0.0	-6.62999999999999	8.608e-10
0.0	-6.61999999999999	8.589e-10
0.0	-6.60999999999999	8.652e-10
0.0	-6.59999999999999	8.752e-10
0.0	-6.58999999999999	8.895e-10
0.0	-6.57999999999999	8.992e-10
0.0	-6.56999999999999	9.105e-10
0.0	-6.55999999999999	9.179e-10
0.0	-6.54999999999999	9.216e-10
0.0	-6.53999999999999	9.094e-10
0.0	-6.52999999999999	8.808e-10
0.0	-6.51999999999999	8.47e-10
0.0	-6.50999999999999	8.264e-10
0.0	-6.49999999999999	8.302e-10
0.0	-6.48999999999999	8.398e-10
0.0	-6.47999999999999	8.417e-10
0.0	-6.46999999999999	8.429e-10
0.0	-6.45999999999999	8.55e-10
0.0	-6.44999999999999	8.657e-10
0.0	-6.43999999999999	8.79e-10
0.0	-6.42999999999999	8.915e-10
0.0	-6.41999999999999	9.034e-10
0.0	-6.40999999999999	9.01e-10
0.0	-6.39999999999999	8.885e-10
0.0	-6.38999999999999	8.735e-10
0.0	-6.37999999999999	8.873e-10
0.0	-6.36999999999999	9.3e-10
0.0	-6.35999999999999	9.613e-10
0.0	-6.34999999999999	9.875e-10
0.0	-6.33999999999999	9.838e-10
0.0	-6.32999999999999	9.694e-10
0.0	-6.31999999999999	9.456e-10
0.0	-6.30999999999999	9.27e-10
0.0	-6.29999999999999	9.112e-10
0.0	-6.28999999999999	9.114e-10
0.0	-6.27999999999999	9.19e-10
0.0	-6.26999999999999	9.352e-10
0.0	-6.25999999999999	9.548e-10
0.0	-6.25	9.68e-10
0.0	-6.24	9.66e-10
0.0	-6.23	9.469e-10
0.0	-6.22	9.3e-10
0.0	-6.21	9.193e-10
0.0	-6.2	9.24e-10
0.0	-6.19	9.292e-10
0.0	-6.18	9.327e-10
0.0	-6.17	9.24e-10
0.0	-6.16	9.19e-10
0.0	-6.15	9.098e-10
0.0	-6.14	9.018e-10
0.0	-6.13	8.861e-10
0.0	-6.12	8.665e-10
0.0	-6.11	8.473e-10
0.0	-6.1	8.326e-10
0.0	-6.09	8.353e-10
0.0	-6.08	8.502e-10
0.0	-6.07	8.715e-10
0.0	-6.06	8.83e-10
0.0	-6.05	8.838e-10
0.0	-6.04	8.678e-10
0.0	-6.03	8.375e-10
0.0	-6.02	7.988e-10
0.0	-6.01	7.772e-10
0.0	-6.0	7.764e-10
0.0	-5.99999999999999	7.529e-10
0.0	-5.98999999999999	7.636e-10
0.0	-5.97999999999999	7.668e-10
0.0	-5.96999999999999	7.463e-10
0.0	-5.95999999999999	7.071e-10
0.0	-5.94999999999999	6.502e-10
0.0	-5.93999999999999	5.976e-10
0.0	-5.92999999999999	5.81e-10
0.0	-5.91999999999999	6.041e-10
0.0	-5.90999999999999	6.568e-10
0.0	-5.89999999999999	7.102e-10
0.0	-5.88999999999999	7.668e-10
0.0	-5.87999999999999	8.293e-10
0.0	-5.86999999999999	8.922e-10
0.0	-5.85999999999999	9.431e-10
0.0	-5.84999999999999	9.726e-10
0.0	-5.83999999999999	9.782e-10
0.0	-5.82999999999999	9.732e-10
0.0	-5.81999999999999	9.598e-10
0.0	-5.80999999999999	9.471e-10
0.0	-5.79999999999999	9.246e-10
0.0	-5.78999999999999	9.008e-10
0.0	-5.77999999999999	8.671e-10
0.0	-5.76999999999999	8.359e-10
0.0	-5.75999999999999	8.091e-10
0.0	-5.74999999999999	7.93e-10
0.0	-5.73999999999999	7.821e-10
0.0	-5.72999999999999	7.853e-10
0.0	-5.71999999999999	7.972e-10
0.0	-5.70999999999999	8.006e-10
0.0	-5.69999999999999	7.868e-10
0.0	-5.68999999999999	7.578e-10
0.0	-5.67999999999999	7.379e-10
0.0	-5.66999999999999	6.962e-10
0.0	-5.65999999999999	6.451e-10
0.0	-5.64999999999999	5.776e-10
0.0	-5.63999999999999	5.144e-10
0.0	-5.62999999999999	5.293e-10
0.0	-5.61999999999999	5.841e-10
0.0	-5.60999999999999	6.089e-10
0.0	-5.59999999999999	6.387e-10
0.0	-5.58999999999999	6.819e-10
0.0	-5.57999999999999	7.119e-10
0.0	-5.56999999999999	7.277e-10
0.0	-5.55999999999999	7.246e-10
0.0	-5.54999999999999	7.181e-10
0.0	-5.54	7.414e-10
0.0	-5.53	8.366e-10
0.0	-5.52	8.743e-10
0.0	-5.51	8.999e-10
0.0	-5.5	9.146e-10
0.0	-5.49	9.158e-10
0.0	-5.48	8.851e-10
0.0	-5.47	8.421e-10
0.0	-5.46	8.129e-10
0.0	-5.45	8.051e-10
0.0	-5.44	8.046e-10
0.0	-5.43	8.002e-10
0.0	-5.42	8.101e-10
0.0	-5.41	8.383e-10
0.0	-5.4	8.728e-10
0.0	-5.39	8.879e-10
0.0	-5.38	8.923e-10
0.0	-5.37	9.16e-10
0.0	-5.36	9.834e-10
0.0	-5.35	1.045e-09
0.0	-5.34	1.0698e-09
0.0	-5.33	1.0637e-09
0.0	-5.32	1.0436e-09
0.0	-5.31	1.034e-09
0.0	-5.3	1.0306e-09
0.0	-5.28999999999999	1.0225e-09
0.0	-5.27999999999999	9.979e-10
0.0	-5.26999999999999	9.888e-10
0.0	-5.25999999999999	1.0044e-09
0.0	-5.24999999999999	1.0082e-09
0.0	-5.23999999999999	9.937e-10
0.0	-5.22999999999999	9.743e-10
0.0	-5.21999999999999	9.636e-10
0.0	-5.20999999999999	9.57e-10
0.0	-5.19999999999999	9.346e-10
0.0	-5.18999999999999	9.161e-10
0.0	-5.17999999999999	9.351e-10
0.0	-5.16999999999999	9.765e-10
0.0	-5.15999999999999	1.028e-09
0.0	-5.14999999999999	1.0712e-09
0.0	-5.13999999999999	1.0786e-09
0.0	-5.12999999999999	1.0587e-09
0.0	-5.11999999999999	1.0116e-09
0.0	-5.10999999999999	9.475e-10
0.0	-5.09999999999999	8.815e-10
0.0	-5.08999999999999	8.145e-10
0.0	-5.07999999999999	7.744e-10
0.0	-5.06999999999999	7.51e-10
0.0	-5.05999999999999	7.119e-10
0.0	-5.04999999999999	6.373e-10
0.0	-5.03999999999999	5.61e-10
0.0	-5.02999999999999	5.102e-10
0.0	-5.01999999999999	5.172e-10
0.0	-5.00999999999999	5.526e-10
0.0	-4.99999999999999	5.797e-10
0.0	-4.98999999999999	5.862e-10
0.0	-4.97999999999999	5.726e-10
0.0	-4.96999999999999	5.454e-10
0.0	-4.95999999999999	5.146e-10
0.0	-4.95	4.907e-10
0.0	-4.94	4.503e-10
0.0	-4.93	3.914e-10
0.0	-4.92	3.586e-10
0.0	-4.91	4.236e-10
0.0	-4.9	4.928e-10
0.0	-4.89	5.569e-10
0.0	-4.88	6.087e-10
0.0	-4.87	6.385e-10
0.0	-4.86	6.538e-10
0.0	-4.85	6.409e-10
0.0	-4.84	6.455e-10
0.0	-4.83	6.648e-10
0.0	-4.82	7.134e-10
0.0	-4.81	7.824e-10
0.0	-4.8	8.336e-10
0.0	-4.79	8.618e-10
0.0	-4.78	8.607e-10
0.0	-4.77	8.169e-10
0.0	-4.76	7.632e-10
0.0	-4.75	7.558e-10
0.0	-4.74	7.593e-10
0.0	-4.73	7.433e-10
0.0	-4.72	6.991e-10
0.0	-4.71	6.987e-10
0.0	-4.7	6.985e-10
0.0	-4.69999999999996	8.375e-10
0.0	-4.68999999999996	8.277e-10
0.0	-4.67999999999996	8.169e-10
0.0	-4.66999999999996	8.08e-10
0.0	-4.65999999999996	7.991e-10
0.0	-4.64999999999997	7.937e-10
0.0	-4.63999999999997	7.845e-10
0.0	-4.62999999999997	7.734e-10
0.0	-4.61999999999997	7.563e-10
0.0	-4.60999999999997	7.34e-10
0.0	-4.59999999999997	7.044e-10
0.0	-4.58999999999997	6.832e-10
0.0	-4.57999999999997	6.816e-10
0.0	-4.56999999999997	6.977e-10
0.0	-4.55999999999997	7.189e-10
0.0	-4.54999999999997	7.528e-10
0.0	-4.53999999999997	7.898e-10
0.0	-4.52999999999997	8.243e-10
0.0	-4.51999999999997	8.522e-10
0.0	-4.50999999999997	8.628e-10
0.0	-4.49999999999997	8.698e-10
0.0	-4.48999999999997	8.708e-10
0.0	-4.47999999999997	8.856e-10
0.0	-4.46999999999997	9.067e-10
0.0	-4.45999999999997	9.3e-10
0.0	-4.44999999999997	9.535e-10
0.0	-4.43999999999997	9.638e-10
0.0	-4.42999999999997	9.62e-10
0.0	-4.41999999999997	9.529e-10
0.0	-4.40999999999997	9.34e-10
0.0	-4.39999999999997	9.102e-10
0.0	-4.38999999999997	8.823e-10
0.0	-4.37999999999997	8.499e-10
0.0	-4.36999999999997	8.178e-10
0.0	-4.35999999999997	7.781e-10
0.0	-4.34999999999997	7.385e-10
0.0	-4.33999999999997	6.896e-10
0.0	-4.32999999999997	6.337e-10
0.0	-4.31999999999997	5.711e-10
0.0	-4.30999999999997	5.132e-10
0.0	-4.29999999999997	4.693e-10
0.0	-4.28999999999997	4.469e-10
0.0	-4.27999999999997	4.558e-10
0.0	-4.26999999999997	4.957e-10
0.0	-4.25999999999997	5.349e-10
0.0	-4.24999999999997	5.702e-10
0.0	-4.23999999999997	5.967e-10
0.0	-4.22999999999997	6.178e-10
0.0	-4.21999999999997	6.427e-10
0.0	-4.20999999999997	6.623e-10
0.0	-4.19999999999997	6.801e-10
0.0	-4.18999999999997	6.901e-10
0.0	-4.17999999999998	6.884e-10
0.0	-4.16999999999998	6.873e-10
0.0	-4.15999999999998	6.927e-10
0.0	-4.14999999999998	6.961e-10
0.0	-4.13999999999998	6.937e-10
0.0	-4.12999999999998	6.863e-10
0.0	-4.11999999999998	6.666e-10
0.0	-4.10999999999998	6.467e-10
0.0	-4.09999999999998	6.235e-10
0.0	-4.08999999999998	6.1e-10
0.0	-4.07999999999998	6.037e-10
0.0	-4.06999999999998	5.903e-10
0.0	-4.05999999999998	5.776e-10
0.0	-4.04999999999998	5.755e-10
0.0	-4.03999999999998	5.805e-10
0.0	-4.02999999999998	5.889e-10
0.0	-4.01999999999998	5.905e-10
0.0	-4.00999999999998	5.804e-10
0.0	-3.99999999999998	5.673e-10
0.0	-3.98999999999998	5.569e-10
0.0	-3.97999999999998	5.619e-10
0.0	-3.96999999999998	5.728e-10
0.0	-3.95999999999998	5.998e-10
0.0	-3.94999999999998	6.274e-10
0.0	-3.93999999999998	6.549e-10
0.0	-3.92999999999998	6.896e-10
0.0	-3.91999999999998	7.254e-10
0.0	-3.90999999999998	7.501e-10
0.0	-3.89999999999998	7.78e-10
0.0	-3.88999999999998	8.015e-10
0.0	-3.87999999999998	8.358e-10
0.0	-3.86999999999998	8.701e-10
0.0	-3.85999999999998	9.066e-10
0.0	-3.84999999999998	9.434e-10
0.0	-3.83999999999998	9.667e-10
0.0	-3.82999999999998	9.87e-10
0.0	-3.81999999999998	9.955e-10
0.0	-3.80999999999998	9.899e-10
0.0	-3.79999999999998	9.682e-10
0.0	-3.78999999999998	9.503e-10
0.0	-3.77999999999998	9.459e-10
0.0	-3.76999999999998	9.605e-10
0.0	-3.75999999999998	9.721e-10
0.0	-3.74999999999998	9.754e-10
0.0	-3.73999999999998	9.659e-10
0.0	-3.72999999999998	9.454e-10
0.0	-3.71999999999998	9.171e-10
0.0	-3.70999999999998	8.834e-10
0.0	-3.69999999999998	8.629e-10
0.0	-3.68999999999999	8.446e-10
0.0	-3.67999999999999	8.343e-10
0.0	-3.66999999999999	8.259e-10
0.0	-3.65999999999999	8.251e-10
0.0	-3.64999999999999	8.233e-10
0.0	-3.63999999999999	8.264e-10
0.0	-3.62999999999999	8.307e-10
0.0	-3.61999999999999	8.419e-10
0.0	-3.60999999999999	8.524e-10
0.0	-3.59999999999999	8.548e-10
0.0	-3.58999999999999	8.538e-10
0.0	-3.57999999999999	8.511e-10
0.0	-3.56999999999999	8.468e-10
0.0	-3.55999999999999	8.387e-10
0.0	-3.54999999999999	8.353e-10
0.0	-3.53999999999999	8.404e-10
0.0	-3.52999999999999	8.636e-10
0.0	-3.51999999999999	8.867e-10
0.0	-3.50999999999999	9.127e-10
0.0	-3.49999999999999	9.329e-10
0.0	-3.48999999999999	9.524e-10
0.0	-3.47999999999999	9.686e-10
0.0	-3.46999999999999	9.857e-10
0.0	-3.45999999999999	1e-09
0.0	-3.44999999999999	1.0103e-09
0.0	-3.43999999999999	1.0168e-09
0.0	-3.42999999999999	1.0159e-09
0.0	-3.41999999999999	1.0148e-09
0.0	-3.40999999999999	1.0066e-09
0.0	-3.39999999999999	1.0026e-09
0.0	-3.38999999999999	9.938e-10
0.0	-3.37999999999999	9.744e-10
0.0	-3.36999999999999	9.479e-10
0.0	-3.35999999999999	9.237e-10
0.0	-3.34999999999999	8.902e-10
0.0	-3.33999999999999	8.651e-10
0.0	-3.32999999999999	8.439e-10
0.0	-3.31999999999999	8.44e-10
0.0	-3.30999999999999	8.461e-10
0.0	-3.29999999999999	8.323e-10
0.0	-3.28999999999999	8.289e-10
0.0	-3.27999999999999	8.21e-10
0.0	-3.26999999999999	8.134e-10
0.0	-3.25999999999999	8.002e-10
0.0	-3.24999999999999	7.939e-10
0.0	-3.23999999999999	7.865e-10
0.0	-3.22999999999999	7.837e-10
0.0	-3.22	7.776e-10
0.0	-3.21	7.773e-10
0.0	-3.2	7.821e-10
0.0	-3.19	7.889e-10
0.0	-3.18	7.904e-10
0.0	-3.17	7.859e-10
0.0	-3.16	7.88e-10
0.0	-3.15	7.919e-10
0.0	-3.14	8.006e-10
0.0	-3.13	8.019e-10
0.0	-3.12	8.078e-10
0.0	-3.11	8.136e-10
0.0	-3.1	8.273e-10
0.0	-3.09	8.484e-10
0.0	-3.08	8.84e-10
0.0	-3.07	9.221e-10
0.0	-3.06	9.617e-10
0.0	-3.05	9.947e-10
0.0	-3.04	1.0179e-09
0.0	-3.03	1.0294e-09
0.0	-3.02	1.0288e-09
0.0	-3.01	1.0288e-09
0.0	-3.0	1.0266e-09
0.1	-6.98999999999998	7.192e-10
0.1	-6.97999999999998	7.28e-10
0.1	-6.96999999999998	7.452e-10
0.1	-6.95999999999998	7.665e-10
0.1	-6.94999999999998	7.889e-10
0.1	-6.93999999999998	8.107e-10
0.1	-6.92999999999998	8.302e-10
0.1	-6.91999999999998	8.361e-10
0.1	-6.90999999999998	8.283e-10
0.1	-6.89999999999998	8.144e-10
0.1	-6.88999999999998	7.906e-10
0.1	-6.87999999999998	7.631e-10
0.1	-6.86999999999998	7.296e-10
0.1	-6.85999999999998	6.982e-10
0.1	-6.84999999999998	6.636e-10
0.1	-6.83999999999998	6.236e-10
0.1	-6.82999999999998	5.837e-10
0.1	-6.81999999999998	5.536e-10
0.1	-6.80999999999998	5.592e-10
0.1	-6.79999999999998	5.937e-10
0.1	-6.78999999999998	6.471e-10
0.1	-6.77999999999998	7.094e-10
0.1	-6.76999999999998	7.652e-10
0.1	-6.75999999999998	7.991e-10
0.1	-6.74999999999998	8.21e-10
0.1	-6.73999999999998	8.376e-10
0.1	-6.72999999999998	8.612e-10
0.1	-6.71999999999998	8.813e-10
0.1	-6.70999999999999	8.999e-10
0.1	-6.69999999999999	9.133e-10
0.1	-6.68999999999999	9.22e-10
0.1	-6.67999999999999	9.253e-10
0.1	-6.66999999999999	9.125e-10
0.1	-6.65999999999999	8.931e-10
0.1	-6.64999999999999	8.683e-10
0.1	-6.63999999999999	8.571e-10
0.1	-6.62999999999999	8.542e-10
0.1	-6.61999999999999	8.53e-10
0.1	-6.60999999999999	8.426e-10
0.1	-6.59999999999999	8.358e-10
0.1	-6.58999999999999	8.421e-10
0.1	-6.57999999999999	8.714e-10
0.1	-6.56999999999999	9.154e-10
0.1	-6.55999999999999	9.532e-10
0.1	-6.54999999999999	9.702e-10
0.1	-6.53999999999999	9.612e-10
0.1	-6.52999999999999	9.4e-10
0.1	-6.51999999999999	9.179e-10
0.1	-6.50999999999999	9.157e-10
0.1	-6.49999999999999	9.207e-10
0.1	-6.48999999999999	9.176e-10
0.1	-6.47999999999999	9.018e-10
0.1	-6.46999999999999	8.871e-10
0.1	-6.45999999999999	8.676e-10
0.1	-6.44999999999999	8.505e-10
0.1	-6.43999999999999	8.363e-10
0.1	-6.42999999999999	8.312e-10
0.1	-6.41999999999999	8.29e-10
0.1	-6.40999999999999	8.219e-10
0.1	-6.39999999999999	8.096e-10
0.1	-6.38999999999999	7.917e-10
0.1	-6.37999999999999	7.813e-10
0.1	-6.36999999999999	8.07e-10
0.1	-6.35999999999999	8.685e-10
0.1	-6.34999999999999	9.056e-10
0.1	-6.33999999999999	9.031e-10
0.1	-6.32999999999999	8.974e-10
0.1	-6.31999999999999	8.809e-10
0.1	-6.30999999999999	8.621e-10
0.1	-6.29999999999999	8.545e-10
0.1	-6.28999999999999	8.617e-10
0.1	-6.27999999999999	8.83e-10
0.1	-6.26999999999999	9.11e-10
0.1	-6.25999999999999	9.327e-10
0.1	-6.25	9.454e-10
0.1	-6.24	9.402e-10
0.1	-6.23	9.346e-10
0.1	-6.22	9.243e-10
0.1	-6.21	9.191e-10
0.1	-6.2	9.126e-10
0.1	-6.19	9.086e-10
0.1	-6.18	9.014e-10
0.1	-6.17	8.996e-10
0.1	-6.16	9.007e-10
0.1	-6.15	9.042e-10
0.1	-6.14	9.088e-10
0.1	-6.13	9.007e-10
0.1	-6.12	8.791e-10
0.1	-6.11	8.417e-10
0.1	-6.1	8.137e-10
0.1	-6.09	8.07e-10
0.1	-6.08	8.107e-10
0.1	-6.07	7.977e-10
0.1	-6.06	7.774e-10
0.1	-6.05	7.463e-10
0.1	-6.04	7.085e-10
0.1	-6.03	6.686e-10
0.1	-6.02	6.501e-10
0.1	-6.01	6.561e-10
0.1	-6.0	6.549e-10
0.1	-5.99999999999999	7.488e-10
0.1	-5.98999999999999	7.607e-10
0.1	-5.97999999999999	7.598e-10
0.1	-5.96999999999999	7.406e-10
0.1	-5.95999999999999	6.985e-10
0.1	-5.94999999999999	6.473e-10
0.1	-5.93999999999999	5.942e-10
0.1	-5.92999999999999	5.796e-10
0.1	-5.91999999999999	6.011e-10
0.1	-5.90999999999999	6.534e-10
0.1	-5.89999999999999	7.039e-10
0.1	-5.88999999999999	7.606e-10
0.1	-5.87999999999999	8.217e-10
0.1	-5.86999999999999	8.818e-10
0.1	-5.85999999999999	9.332e-10
0.1	-5.84999999999999	9.609e-10
0.1	-5.83999999999999	9.723e-10
0.1	-5.82999999999999	9.638e-10
0.1	-5.81999999999999	9.548e-10
0.1	-5.80999999999999	9.374e-10
0.1	-5.79999999999999	9.169e-10
0.1	-5.78999999999999	8.908e-10
0.1	-5.77999999999999	8.595e-10
0.1	-5.76999999999999	8.283e-10
0.1	-5.75999999999999	8.027e-10
0.1	-5.74999999999999	7.865e-10
0.1	-5.73999999999999	7.745e-10
0.1	-5.72999999999999	7.772e-10
0.1	-5.71999999999999	7.857e-10
0.1	-5.70999999999999	7.845e-10
0.1	-5.69999999999999	7.72e-10
0.1	-5.68999999999999	7.549e-10
0.1	-5.67999999999999	7.318e-10
0.1	-5.66999999999999	6.968e-10
0.1	-5.65999999999999	6.563e-10
0.1	-5.64999999999999	6.509e-10
0.1	-5.63999999999999	6.82e-10
0.1	-5.62999999999999	7.044e-10
0.1	-5.61999999999999	7.13e-10
0.1	-5.60999999999999	6.91e-10
0.1	-5.59999999999999	6.576e-10
0.1	-5.58999999999999	6.432e-10
0.1	-5.57999999999999	6.637e-10
0.1	-5.56999999999999	6.877e-10
0.1	-5.55999999999999	7e-10
0.1	-5.54999999999999	6.816e-10
0.1	-5.54	6.645e-10
0.1	-5.53	6.622e-10
0.1	-5.52	7.126e-10
0.1	-5.51	7.758e-10
0.1	-5.5	8.26e-10
0.1	-5.49	8.619e-10
0.1	-5.48	8.755e-10
0.1	-5.47	8.791e-10
0.1	-5.46	8.881e-10
0.1	-5.45	9.173e-10
0.1	-5.44	9.448e-10
0.1	-5.43	9.537e-10
0.1	-5.42	9.415e-10
0.1	-5.41	9.331e-10
0.1	-5.4	9.387e-10
0.1	-5.39	9.6e-10
0.1	-5.38	9.814e-10
0.1	-5.37	9.962e-10
0.1	-5.36	1.0033e-09
0.1	-5.35	1.014e-09
0.1	-5.34	1.0329e-09
0.1	-5.33	1.0559e-09
0.1	-5.32	1.0645e-09
0.1	-5.31	1.0583e-09
0.1	-5.3	1.0595e-09
0.1	-5.28999999999999	1.0109e-09
0.1	-5.27999999999999	9.885e-10
0.1	-5.26999999999999	9.855e-10
0.1	-5.25999999999999	9.993e-10
0.1	-5.24999999999999	1.0049e-09
0.1	-5.23999999999999	9.825e-10
0.1	-5.22999999999999	9.442e-10
0.1	-5.21999999999999	8.995e-10
0.1	-5.20999999999999	8.705e-10
0.1	-5.19999999999999	8.592e-10
0.1	-5.18999999999999	8.666e-10
0.1	-5.17999999999999	9.051e-10
0.1	-5.16999999999999	9.584e-10
0.1	-5.15999999999999	1.014e-09
0.1	-5.14999999999999	1.049e-09
0.1	-5.13999999999999	1.0523e-09
0.1	-5.12999999999999	1.0288e-09
0.1	-5.11999999999999	9.851e-10
0.1	-5.10999999999999	9.248e-10
0.1	-5.09999999999999	8.67e-10
0.1	-5.08999999999999	8.065e-10
0.1	-5.07999999999999	7.685e-10
0.1	-5.06999999999999	7.462e-10
0.1	-5.05999999999999	7.072e-10
0.1	-5.04999999999999	6.357e-10
0.1	-5.03999999999999	5.603e-10
0.1	-5.02999999999999	5.093e-10
0.1	-5.01999999999999	5.167e-10
0.1	-5.00999999999999	5.516e-10
0.1	-4.99999999999999	5.759e-10
0.1	-4.98999999999999	5.821e-10
0.1	-4.97999999999999	5.668e-10
0.1	-4.96999999999999	5.412e-10
0.1	-4.95999999999999	5.107e-10
0.1	-4.95	4.864e-10
0.1	-4.94	4.465e-10
0.1	-4.93	3.872e-10
0.1	-4.92	3.575e-10
0.1	-4.91	4.256e-10
0.1	-4.9	4.912e-10
0.1	-4.89	5.505e-10
0.1	-4.88	5.998e-10
0.1	-4.87	6.271e-10
0.1	-4.86	6.479e-10
0.1	-4.85	6.311e-10
0.1	-4.84	6.207e-10
0.1	-4.83	6.398e-10
0.1	-4.82	7.014e-10
0.1	-4.81	7.78e-10
0.1	-4.8	8.205e-10
0.1	-4.79	8.41e-10
0.1	-4.78	8.191e-10
0.1	-4.77	7.77e-10
0.1	-4.76	7.603e-10
0.1	-4.75	7.617e-10
0.1	-4.74	7.513e-10
0.1	-4.73	7.379e-10
0.1	-4.72	6.916e-10
0.1	-4.71	6.913e-10
0.1	-4.7	6.907e-10
0.1	-4.69999999999996	8.353e-10
0.1	-4.68999999999996	8.239e-10
0.1	-4.67999999999996	8.117e-10
0.1	-4.66999999999996	8.026e-10
0.1	-4.65999999999996	7.924e-10
0.1	-4.64999999999997	7.845e-10
0.1	-4.63999999999997	7.791e-10
0.1	-4.62999999999997	7.674e-10
0.1	-4.61999999999997	7.527e-10
0.1	-4.60999999999997	7.277e-10
0.1	-4.59999999999997	7.007e-10
0.1	-4.58999999999997	6.744e-10
0.1	-4.57999999999997	6.738e-10
0.1	-4.56999999999997	6.885e-10
0.1	-4.55999999999997	7.092e-10
0.1	-4.54999999999997	7.419e-10
0.1	-4.53999999999997	7.812e-10
0.1	-4.52999999999997	8.16e-10
0.1	-4.51999999999997	8.407e-10
0.1	-4.50999999999997	8.564e-10
0.1	-4.49999999999997	8.618e-10
0.1	-4.48999999999997	8.7e-10
0.1	-4.47999999999997	8.818e-10
0.1	-4.46999999999997	9.07e-10
0.1	-4.45999999999997	9.311e-10
0.1	-4.44999999999997	9.512e-10
0.1	-4.43999999999997	9.589e-10
0.1	-4.42999999999997	9.572e-10
0.1	-4.41999999999997	9.436e-10
0.1	-4.40999999999997	9.21e-10
0.1	-4.39999999999997	8.966e-10
0.1	-4.38999999999997	8.639e-10
0.1	-4.37999999999997	8.196e-10
0.1	-4.36999999999997	7.638e-10
0.1	-4.35999999999997	7.041e-10
0.1	-4.34999999999997	6.415e-10
0.1	-4.33999999999997	5.938e-10
0.1	-4.32999999999997	5.487e-10
0.1	-4.31999999999997	5.199e-10
0.1	-4.30999999999997	4.96e-10
0.1	-4.29999999999997	4.86e-10
0.1	-4.28999999999997	4.756e-10
0.1	-4.27999999999997	4.449e-10
0.1	-4.26999999999997	4.772e-10
0.1	-4.25999999999997	5.227e-10
0.1	-4.24999999999997	5.565e-10
0.1	-4.23999999999997	5.844e-10
0.1	-4.22999999999997	6.119e-10
0.1	-4.21999999999997	6.42e-10
0.1	-4.20999999999997	6.746e-10
0.1	-4.19999999999997	7.147e-10
0.1	-4.18999999999997	7.346e-10
0.1	-4.17999999999998	7.356e-10
0.1	-4.16999999999998	7.392e-10
0.1	-4.15999999999998	7.408e-10
0.1	-4.14999999999998	7.385e-10
0.1	-4.13999999999998	7.252e-10
0.1	-4.12999999999998	7.055e-10
0.1	-4.11999999999998	6.844e-10
0.1	-4.10999999999998	6.681e-10
0.1	-4.09999999999998	6.664e-10
0.1	-4.08999999999998	6.634e-10
0.1	-4.07999999999998	6.582e-10
0.1	-4.06999999999998	6.343e-10
0.1	-4.05999999999998	6.1e-10
0.1	-4.04999999999998	5.802e-10
0.1	-4.03999999999998	5.564e-10
0.1	-4.02999999999998	5.413e-10
0.1	-4.01999999999998	5.393e-10
0.1	-4.00999999999998	5.459e-10
0.1	-3.99999999999998	5.503e-10
0.1	-3.98999999999998	5.539e-10
0.1	-3.97999999999998	5.599e-10
0.1	-3.96999999999998	5.727e-10
0.1	-3.95999999999998	5.937e-10
0.1	-3.94999999999998	6.279e-10
0.1	-3.93999999999998	6.552e-10
0.1	-3.92999999999998	6.896e-10
0.1	-3.91999999999998	7.184e-10
0.1	-3.90999999999998	7.467e-10
0.1	-3.89999999999998	7.764e-10
0.1	-3.88999999999998	8.035e-10
0.1	-3.87999999999998	8.332e-10
0.1	-3.86999999999998	8.684e-10
0.1	-3.85999999999998	9.078e-10
0.1	-3.84999999999998	9.42e-10
0.1	-3.83999999999998	9.673e-10
0.1	-3.82999999999998	9.791e-10
0.1	-3.81999999999998	9.84e-10
0.1	-3.80999999999998	9.725e-10
0.1	-3.79999999999998	9.586e-10
0.1	-3.78999999999998	9.39e-10
0.1	-3.77999999999998	9.404e-10
0.1	-3.76999999999998	9.511e-10
0.1	-3.75999999999998	9.63e-10
0.1	-3.74999999999998	9.652e-10
0.1	-3.73999999999998	9.556e-10
0.1	-3.72999999999998	9.355e-10
0.1	-3.71999999999998	9.057e-10
0.1	-3.70999999999998	8.768e-10
0.1	-3.69999999999998	8.535e-10
0.1	-3.68999999999999	8.387e-10
0.1	-3.67999999999999	8.255e-10
0.1	-3.66999999999999	8.195e-10
0.1	-3.65999999999999	8.153e-10
0.1	-3.64999999999999	8.152e-10
0.1	-3.63999999999999	8.152e-10
0.1	-3.62999999999999	8.229e-10
0.1	-3.61999999999999	8.344e-10
0.1	-3.60999999999999	8.437e-10
0.1	-3.59999999999999	8.456e-10
0.1	-3.58999999999999	8.443e-10
0.1	-3.57999999999999	8.443e-10
0.1	-3.56999999999999	8.394e-10
0.1	-3.55999999999999	8.323e-10
0.1	-3.54999999999999	8.258e-10
0.1	-3.53999999999999	8.325e-10
0.1	-3.52999999999999	8.507e-10
0.1	-3.51999999999999	8.776e-10
0.1	-3.50999999999999	8.999e-10
0.1	-3.49999999999999	9.212e-10
0.1	-3.48999999999999	9.394e-10
0.1	-3.47999999999999	9.576e-10
0.1	-3.46999999999999	9.733e-10
0.1	-3.45999999999999	9.87e-10
0.1	-3.44999999999999	9.983e-10
0.1	-3.43999999999999	1.0048e-09
0.1	-3.42999999999999	1.0165e-09
0.1	-3.41999999999999	1.029e-09
0.1	-3.40999999999999	1.0267e-09
0.1	-3.39999999999999	1.0164e-09
0.1	-3.38999999999999	9.951e-10
0.1	-3.37999999999999	9.727e-10
0.1	-3.36999999999999	9.52e-10
0.1	-3.35999999999999	9.259e-10
0.1	-3.34999999999999	9.031e-10
0.1	-3.33999999999999	8.803e-10
0.1	-3.32999999999999	8.538e-10
0.1	-3.31999999999999	8.451e-10
0.1	-3.30999999999999	8.382e-10
0.1	-3.29999999999999	8.306e-10
0.1	-3.28999999999999	8.249e-10
0.1	-3.27999999999999	8.181e-10
0.1	-3.26999999999999	8.041e-10
0.1	-3.25999999999999	7.913e-10
0.1	-3.24999999999999	7.849e-10
0.1	-3.23999999999999	7.808e-10
0.1	-3.22999999999999	7.731e-10
0.1	-3.22	7.701e-10
0.1	-3.21	7.691e-10
0.1	-3.2	7.75e-10
0.1	-3.19	7.836e-10
0.1	-3.18	7.878e-10
0.1	-3.17	7.847e-10
0.1	-3.16	7.833e-10
0.1	-3.15	7.954e-10
0.1	-3.14	7.998e-10
0.1	-3.13	8.031e-10
0.1	-3.12	8.047e-10
0.1	-3.11	8.132e-10
0.1	-3.1	8.246e-10
0.1	-3.09	8.447e-10
0.1	-3.08	8.761e-10
0.1	-3.07	9.144e-10
0.1	-3.06	9.521e-10
0.1	-3.05	9.831e-10
0.1	-3.04	1.0059e-09
0.1	-3.03	1.0134e-09
0.1	-3.02	1.0148e-09
0.1	-3.01	1.0103e-09
0.1	-3.0	1.0132e-09
0.2	-6.98999999999998	7.885e-10
0.2	-6.97999999999998	7.813e-10
0.2	-6.96999999999998	7.865e-10
0.2	-6.95999999999998	7.984e-10
0.2	-6.94999999999998	8.113e-10
0.2	-6.93999999999998	8.164e-10
0.2	-6.92999999999998	8.147e-10
0.2	-6.91999999999998	8.041e-10
0.2	-6.90999999999998	7.848e-10
0.2	-6.89999999999998	7.644e-10
0.2	-6.88999999999998	7.433e-10
0.2	-6.87999999999998	7.285e-10
0.2	-6.86999999999998	7.105e-10
0.2	-6.85999999999998	6.912e-10
0.2	-6.84999999999998	6.588e-10
0.2	-6.83999999999998	6.258e-10
0.2	-6.82999999999998	6.088e-10
0.2	-6.81999999999998	6.084e-10
0.2	-6.80999999999998	6.171e-10
0.2	-6.79999999999998	6.36e-10
0.2	-6.78999999999998	6.7e-10
0.2	-6.77999999999998	7.159e-10
0.2	-6.76999999999998	7.596e-10
0.2	-6.75999999999998	7.868e-10
0.2	-6.74999999999998	8.072e-10
0.2	-6.73999999999998	8.253e-10
0.2	-6.72999999999998	8.558e-10
0.2	-6.71999999999998	8.861e-10
0.2	-6.70999999999999	9.141e-10
0.2	-6.69999999999999	9.263e-10
0.2	-6.68999999999999	9.229e-10
0.2	-6.67999999999999	9.048e-10
0.2	-6.66999999999999	8.913e-10
0.2	-6.65999999999999	8.97e-10
0.2	-6.64999999999999	9.093e-10
0.2	-6.63999999999999	9.16e-10
0.2	-6.62999999999999	9.072e-10
0.2	-6.61999999999999	8.995e-10
0.2	-6.60999999999999	8.988e-10
0.2	-6.59999999999999	9.033e-10
0.2	-6.58999999999999	9.047e-10
0.2	-6.57999999999999	9.153e-10
0.2	-6.56999999999999	9.344e-10
0.2	-6.55999999999999	9.606e-10
0.2	-6.54999999999999	9.812e-10
0.2	-6.53999999999999	9.876e-10
0.2	-6.52999999999999	9.752e-10
0.2	-6.51999999999999	9.472e-10
0.2	-6.50999999999999	9.157e-10
0.2	-6.49999999999999	8.851e-10
0.2	-6.48999999999999	8.603e-10
0.2	-6.47999999999999	8.283e-10
0.2	-6.46999999999999	7.97e-10
0.2	-6.45999999999999	7.615e-10
0.2	-6.44999999999999	7.367e-10
0.2	-6.43999999999999	7.305e-10
0.2	-6.42999999999999	7.423e-10
0.2	-6.41999999999999	7.478e-10
0.2	-6.40999999999999	7.125e-10
0.2	-6.39999999999999	6.738e-10
0.2	-6.38999999999999	7.013e-10
0.2	-6.37999999999999	7.692e-10
0.2	-6.36999999999999	8.265e-10
0.2	-6.35999999999999	8.687e-10
0.2	-6.34999999999999	8.932e-10
0.2	-6.33999999999999	9.177e-10
0.2	-6.32999999999999	9.358e-10
0.2	-6.31999999999999	9.494e-10
0.2	-6.30999999999999	9.509e-10
0.2	-6.29999999999999	9.499e-10
0.2	-6.28999999999999	9.505e-10
0.2	-6.27999999999999	9.544e-10
0.2	-6.26999999999999	9.613e-10
0.2	-6.25999999999999	9.569e-10
0.2	-6.25	9.387e-10
0.2	-6.24	9.051e-10
0.2	-6.23	8.766e-10
0.2	-6.22	8.575e-10
0.2	-6.21	8.643e-10
0.2	-6.2	8.878e-10
0.2	-6.19	9.17e-10
0.2	-6.18	9.365e-10
0.2	-6.17	9.411e-10
0.2	-6.16	9.212e-10
0.2	-6.15	8.851e-10
0.2	-6.14	8.577e-10
0.2	-6.13	8.539e-10
0.2	-6.12	8.73e-10
0.2	-6.11	8.865e-10
0.2	-6.1	8.92e-10
0.2	-6.09	8.788e-10
0.2	-6.08	8.535e-10
0.2	-6.07	8.175e-10
0.2	-6.06	7.795e-10
0.2	-6.05	7.419e-10
0.2	-6.04	7.072e-10
0.2	-6.03	6.98e-10
0.2	-6.02	7.214e-10
0.2	-6.01	7.389e-10
0.2	-6.0	7.389e-10
0.2	-5.99999999999999	7.49e-10
0.2	-5.98999999999999	7.57e-10
0.2	-5.97999999999999	7.559e-10
0.2	-5.96999999999999	7.316e-10
0.2	-5.95999999999999	6.924e-10
0.2	-5.94999999999999	6.447e-10
0.2	-5.93999999999999	5.988e-10
0.2	-5.92999999999999	5.849e-10
0.2	-5.91999999999999	6.016e-10
0.2	-5.90999999999999	6.504e-10
0.2	-5.89999999999999	6.944e-10
0.2	-5.88999999999999	7.498e-10
0.2	-5.87999999999999	8.046e-10
0.2	-5.86999999999999	8.653e-10
0.2	-5.85999999999999	9.138e-10
0.2	-5.84999999999999	9.464e-10
0.2	-5.83999999999999	9.576e-10
0.2	-5.82999999999999	9.537e-10
0.2	-5.81999999999999	9.43e-10
0.2	-5.80999999999999	9.25e-10
0.2	-5.79999999999999	9.051e-10
0.2	-5.78999999999999	8.791e-10
0.2	-5.77999999999999	8.502e-10
0.2	-5.76999999999999	8.183e-10
0.2	-5.75999999999999	7.945e-10
0.2	-5.74999999999999	7.763e-10
0.2	-5.73999999999999	7.645e-10
0.2	-5.72999999999999	7.631e-10
0.2	-5.71999999999999	7.729e-10
0.2	-5.70999999999999	7.764e-10
0.2	-5.69999999999999	7.692e-10
0.2	-5.68999999999999	7.517e-10
0.2	-5.67999999999999	7.256e-10
0.2	-5.66999999999999	6.815e-10
0.2	-5.65999999999999	6.313e-10
0.2	-5.64999999999999	5.771e-10
0.2	-5.63999999999999	5.179e-10
0.2	-5.62999999999999	5.146e-10
0.2	-5.61999999999999	5.416e-10
0.2	-5.60999999999999	5.734e-10
0.2	-5.59999999999999	6.197e-10
0.2	-5.58999999999999	6.728e-10
0.2	-5.57999999999999	6.992e-10
0.2	-5.56999999999999	7.132e-10
0.2	-5.55999999999999	7.145e-10
0.2	-5.54999999999999	7.23e-10
0.2	-5.54	7.551e-10
0.2	-5.53	7.92e-10
0.2	-5.52	8.123e-10
0.2	-5.51	8.227e-10
0.2	-5.5	8.333e-10
0.2	-5.49	8.347e-10
0.2	-5.48	8.21e-10
0.2	-5.47	7.949e-10
0.2	-5.46	7.748e-10
0.2	-5.45	7.679e-10
0.2	-5.44	7.669e-10
0.2	-5.43	7.683e-10
0.2	-5.42	7.822e-10
0.2	-5.41	8.139e-10
0.2	-5.4	8.454e-10
0.2	-5.39	8.637e-10
0.2	-5.38	8.665e-10
0.2	-5.37	8.864e-10
0.2	-5.36	9.371e-10
0.2	-5.35	9.88e-10
0.2	-5.34	1.0107e-09
0.2	-5.33	1.0072e-09
0.2	-5.32	9.915e-10
0.2	-5.31	9.844e-10
0.2	-5.3	9.847e-10
0.2	-5.28999999999999	9.779e-10
0.2	-5.27999999999999	9.642e-10
0.2	-5.26999999999999	9.677e-10
0.2	-5.25999999999999	9.811e-10
0.2	-5.24999999999999	9.833e-10
0.2	-5.23999999999999	9.625e-10
0.2	-5.22999999999999	9.397e-10
0.2	-5.21999999999999	9.24e-10
0.2	-5.20999999999999	9.182e-10
0.2	-5.19999999999999	9.021e-10
0.2	-5.18999999999999	8.917e-10
0.2	-5.17999999999999	9.114e-10
0.2	-5.16999999999999	9.431e-10
0.2	-5.15999999999999	9.8e-10
0.2	-5.14999999999999	1.0016e-09
0.2	-5.13999999999999	9.986e-10
0.2	-5.12999999999999	9.755e-10
0.2	-5.11999999999999	9.387e-10
0.2	-5.10999999999999	8.892e-10
0.2	-5.09999999999999	8.438e-10
0.2	-5.08999999999999	7.94e-10
0.2	-5.07999999999999	7.605e-10
0.2	-5.06999999999999	7.387e-10
0.2	-5.05999999999999	7e-10
0.2	-5.04999999999999	6.325e-10
0.2	-5.03999999999999	5.596e-10
0.2	-5.02999999999999	5.129e-10
0.2	-5.01999999999999	5.213e-10
0.2	-5.00999999999999	5.545e-10
0.2	-4.99999999999999	5.741e-10
0.2	-4.98999999999999	5.781e-10
0.2	-4.97999999999999	5.612e-10
0.2	-4.96999999999999	5.372e-10
0.2	-4.95999999999999	5.102e-10
0.2	-4.95	4.877e-10
0.2	-4.94	4.515e-10
0.2	-4.93	3.959e-10
0.2	-4.92	3.676e-10
0.2	-4.91	4.33e-10
0.2	-4.9	4.93e-10
0.2	-4.89	5.416e-10
0.2	-4.88	5.832e-10
0.2	-4.87	6.061e-10
0.2	-4.86	6.292e-10
0.2	-4.85	6.204e-10
0.2	-4.84	6.221e-10
0.2	-4.83	6.445e-10
0.2	-4.82	6.952e-10
0.2	-4.81	7.587e-10
0.2	-4.8	7.986e-10
0.2	-4.79	8.265e-10
0.2	-4.78	8.289e-10
0.2	-4.77	7.86e-10
0.2	-4.76	7.569e-10
0.2	-4.75	7.475e-10
0.2	-4.74	7.357e-10
0.2	-4.73	7.271e-10
0.2	-4.72	6.839e-10
0.2	-4.71	6.857e-10
0.2	-4.7	6.82e-10
0.2	-4.69999999999996	8.256e-10
0.2	-4.68999999999996	8.169e-10
0.2	-4.67999999999996	8.011e-10
0.2	-4.66999999999996	7.904e-10
0.2	-4.65999999999996	7.81e-10
0.2	-4.64999999999997	7.772e-10
0.2	-4.63999999999997	7.707e-10
0.2	-4.62999999999997	7.618e-10
0.2	-4.61999999999997	7.427e-10
0.2	-4.60999999999997	7.207e-10
0.2	-4.59999999999997	6.915e-10
0.2	-4.58999999999997	6.671e-10
0.2	-4.57999999999997	6.637e-10
0.2	-4.56999999999997	6.813e-10
0.2	-4.55999999999997	7.016e-10
0.2	-4.54999999999997	7.341e-10
0.2	-4.53999999999997	7.713e-10
0.2	-4.52999999999997	8.07e-10
0.2	-4.51999999999997	8.347e-10
0.2	-4.50999999999997	8.473e-10
0.2	-4.49999999999997	8.55e-10
0.2	-4.48999999999997	8.574e-10
0.2	-4.47999999999997	8.711e-10
0.2	-4.46999999999997	8.93e-10
0.2	-4.45999999999997	9.184e-10
0.2	-4.44999999999997	9.346e-10
0.2	-4.43999999999997	9.439e-10
0.2	-4.42999999999997	9.346e-10
0.2	-4.41999999999997	9.206e-10
0.2	-4.40999999999997	8.999e-10
0.2	-4.39999999999997	8.753e-10
0.2	-4.38999999999997	8.487e-10
0.2	-4.37999999999997	8.236e-10
0.2	-4.36999999999997	7.939e-10
0.2	-4.35999999999997	7.588e-10
0.2	-4.34999999999997	7.219e-10
0.2	-4.33999999999997	6.784e-10
0.2	-4.32999999999997	6.27e-10
0.2	-4.31999999999997	5.64e-10
0.2	-4.30999999999997	5.007e-10
0.2	-4.29999999999997	4.532e-10
0.2	-4.28999999999997	4.348e-10
0.2	-4.27999999999997	4.52e-10
0.2	-4.26999999999997	4.933e-10
0.2	-4.25999999999997	5.353e-10
0.2	-4.24999999999997	5.652e-10
0.2	-4.23999999999997	5.902e-10
0.2	-4.22999999999997	6.141e-10
0.2	-4.21999999999997	6.398e-10
0.2	-4.20999999999997	6.628e-10
0.2	-4.19999999999997	6.916e-10
0.2	-4.18999999999997	7.199e-10
0.2	-4.17999999999998	7.25e-10
0.2	-4.16999999999998	7.271e-10
0.2	-4.15999999999998	7.315e-10
0.2	-4.14999999999998	7.315e-10
0.2	-4.13999999999998	7.285e-10
0.2	-4.12999999999998	7.205e-10
0.2	-4.11999999999998	7.145e-10
0.2	-4.10999999999998	7.031e-10
0.2	-4.09999999999998	6.872e-10
0.2	-4.08999999999998	6.725e-10
0.2	-4.07999999999998	6.512e-10
0.2	-4.06999999999998	6.278e-10
0.2	-4.05999999999998	5.982e-10
0.2	-4.04999999999998	5.721e-10
0.2	-4.03999999999998	5.486e-10
0.2	-4.02999999999998	5.386e-10
0.2	-4.01999999999998	5.369e-10
0.2	-4.00999999999998	5.439e-10
0.2	-3.99999999999998	5.457e-10
0.2	-3.98999999999998	5.492e-10
0.2	-3.97999999999998	5.583e-10
0.2	-3.96999999999998	5.714e-10
0.2	-3.95999999999998	5.941e-10
0.2	-3.94999999999998	6.271e-10
0.2	-3.93999999999998	6.556e-10
0.2	-3.92999999999998	6.879e-10
0.2	-3.91999999999998	7.162e-10
0.2	-3.90999999999998	7.393e-10
0.2	-3.89999999999998	7.685e-10
0.2	-3.88999999999998	7.92e-10
0.2	-3.87999999999998	8.241e-10
0.2	-3.86999999999998	8.548e-10
0.2	-3.85999999999998	8.892e-10
0.2	-3.84999999999998	9.213e-10
0.2	-3.83999999999998	9.48e-10
0.2	-3.82999999999998	9.607e-10
0.2	-3.81999999999998	9.598e-10
0.2	-3.80999999999998	9.535e-10
0.2	-3.79999999999998	9.308e-10
0.2	-3.78999999999998	9.173e-10
0.2	-3.77999999999998	9.182e-10
0.2	-3.76999999999998	9.34e-10
0.2	-3.75999999999998	9.409e-10
0.2	-3.74999999999998	9.442e-10
0.2	-3.73999999999998	9.352e-10
0.2	-3.72999999999998	9.163e-10
0.2	-3.71999999999998	8.875e-10
0.2	-3.70999999999998	8.604e-10
0.2	-3.69999999999998	8.39e-10
0.2	-3.68999999999999	8.262e-10
0.2	-3.67999999999999	8.16e-10
0.2	-3.66999999999999	8.071e-10
0.2	-3.65999999999999	8.03e-10
0.2	-3.64999999999999	7.998e-10
0.2	-3.63999999999999	8.003e-10
0.2	-3.62999999999999	8.054e-10
0.2	-3.61999999999999	8.19e-10
0.2	-3.60999999999999	8.279e-10
0.2	-3.59999999999999	8.334e-10
0.2	-3.58999999999999	8.335e-10
0.2	-3.57999999999999	8.352e-10
0.2	-3.56999999999999	8.293e-10
0.2	-3.55999999999999	8.249e-10
0.2	-3.54999999999999	8.218e-10
0.2	-3.53999999999999	8.271e-10
0.2	-3.52999999999999	8.471e-10
0.2	-3.51999999999999	8.689e-10
0.2	-3.50999999999999	8.914e-10
0.2	-3.49999999999999	9.098e-10
0.2	-3.48999999999999	9.29e-10
0.2	-3.47999999999999	9.436e-10
0.2	-3.46999999999999	9.613e-10
0.2	-3.45999999999999	9.743e-10
0.2	-3.44999999999999	9.86e-10
0.2	-3.43999999999999	9.902e-10
0.2	-3.42999999999999	9.931e-10
0.2	-3.41999999999999	9.906e-10
0.2	-3.40999999999999	9.858e-10
0.2	-3.39999999999999	9.795e-10
0.2	-3.38999999999999	9.675e-10
0.2	-3.37999999999999	9.526e-10
0.2	-3.36999999999999	9.389e-10
0.2	-3.35999999999999	9.201e-10
0.2	-3.34999999999999	8.923e-10
0.2	-3.33999999999999	8.705e-10
0.2	-3.32999999999999	8.558e-10
0.2	-3.31999999999999	8.444e-10
0.2	-3.30999999999999	8.314e-10
0.2	-3.29999999999999	8.271e-10
0.2	-3.28999999999999	8.134e-10
0.2	-3.27999999999999	7.964e-10
0.2	-3.26999999999999	7.805e-10
0.2	-3.25999999999999	7.641e-10
0.2	-3.24999999999999	7.524e-10
0.2	-3.23999999999999	7.46e-10
0.2	-3.22999999999999	7.458e-10
0.2	-3.22	7.446e-10
0.2	-3.21	7.494e-10
0.2	-3.2	7.551e-10
0.2	-3.19	7.679e-10
0.2	-3.18	7.719e-10
0.2	-3.17	7.722e-10
0.2	-3.16	7.739e-10
0.2	-3.15	7.86e-10
0.2	-3.14	7.942e-10
0.2	-3.13	7.994e-10
0.2	-3.12	8.063e-10
0.2	-3.11	8.115e-10
0.2	-3.1	8.192e-10
0.2	-3.09	8.336e-10
0.2	-3.08	8.636e-10
0.2	-3.07	8.979e-10
0.2	-3.06	9.343e-10
0.2	-3.05	9.601e-10
0.2	-3.04	9.792e-10
0.2	-3.03	9.835e-10
0.2	-3.02	9.828e-10
0.2	-3.01	9.797e-10
0.2	-3.0	9.802e-10
0.3	-6.98999999999998	7.911e-10
0.3	-6.97999999999998	7.904e-10
0.3	-6.96999999999998	7.97e-10
0.3	-6.95999999999998	8.076e-10
0.3	-6.94999999999998	8.135e-10
0.3	-6.93999999999998	8.102e-10
0.3	-6.92999999999998	8.001e-10
0.3	-6.91999999999998	7.904e-10
0.3	-6.90999999999998	7.731e-10
0.3	-6.89999999999998	7.553e-10
0.3	-6.88999999999998	7.356e-10
0.3	-6.87999999999998	7.211e-10
0.3	-6.86999999999998	7.04e-10
0.3	-6.85999999999998	6.84e-10
0.3	-6.84999999999998	6.521e-10
0.3	-6.83999999999998	6.219e-10
0.3	-6.82999999999998	6.059e-10
0.3	-6.81999999999998	6.045e-10
0.3	-6.80999999999998	6.122e-10
0.3	-6.79999999999998	6.292e-10
0.3	-6.78999999999998	6.591e-10
0.3	-6.77999999999998	6.985e-10
0.3	-6.76999999999998	7.378e-10
0.3	-6.75999999999998	7.633e-10
0.3	-6.74999999999998	7.845e-10
0.3	-6.73999999999998	8.034e-10
0.3	-6.72999999999998	8.34e-10
0.3	-6.71999999999998	8.64e-10
0.3	-6.70999999999999	8.895e-10
0.3	-6.69999999999999	8.992e-10
0.3	-6.68999999999999	8.954e-10
0.3	-6.67999999999999	8.764e-10
0.3	-6.66999999999999	8.601e-10
0.3	-6.65999999999999	8.583e-10
0.3	-6.64999999999999	8.637e-10
0.3	-6.63999999999999	8.653e-10
0.3	-6.62999999999999	8.588e-10
0.3	-6.61999999999999	8.536e-10
0.3	-6.60999999999999	8.561e-10
0.3	-6.59999999999999	8.663e-10
0.3	-6.58999999999999	8.762e-10
0.3	-6.57999999999999	8.94e-10
0.3	-6.56999999999999	9.141e-10
0.3	-6.55999999999999	9.409e-10
0.3	-6.54999999999999	9.586e-10
0.3	-6.53999999999999	9.656e-10
0.3	-6.52999999999999	9.535e-10
0.3	-6.51999999999999	9.302e-10
0.3	-6.50999999999999	9.024e-10
0.3	-6.49999999999999	8.761e-10
0.3	-6.48999999999999	8.515e-10
0.3	-6.47999999999999	8.222e-10
0.3	-6.46999999999999	7.897e-10
0.3	-6.45999999999999	7.527e-10
0.3	-6.44999999999999	7.233e-10
0.3	-6.43999999999999	7.07e-10
0.3	-6.42999999999999	7.126e-10
0.3	-6.41999999999999	7.174e-10
0.3	-6.40999999999999	7.065e-10
0.3	-6.39999999999999	6.879e-10
0.3	-6.38999999999999	6.935e-10
0.3	-6.37999999999999	7.37e-10
0.3	-6.36999999999999	8.005e-10
0.3	-6.35999999999999	8.416e-10
0.3	-6.34999999999999	8.719e-10
0.3	-6.33999999999999	8.988e-10
0.3	-6.32999999999999	9.181e-10
0.3	-6.31999999999999	9.319e-10
0.3	-6.30999999999999	9.32e-10
0.3	-6.29999999999999	9.327e-10
0.3	-6.28999999999999	9.274e-10
0.3	-6.27999999999999	9.259e-10
0.3	-6.26999999999999	9.247e-10
0.3	-6.25999999999999	9.251e-10
0.3	-6.25	9.144e-10
0.3	-6.24	8.933e-10
0.3	-6.23	8.725e-10
0.3	-6.22	8.615e-10
0.3	-6.21	8.695e-10
0.3	-6.2	8.859e-10
0.3	-6.19	9.092e-10
0.3	-6.18	9.244e-10
0.3	-6.17	9.282e-10
0.3	-6.16	9.084e-10
0.3	-6.15	8.748e-10
0.3	-6.14	8.458e-10
0.3	-6.13	8.429e-10
0.3	-6.12	8.585e-10
0.3	-6.11	8.73e-10
0.3	-6.1	8.783e-10
0.3	-6.09	8.686e-10
0.3	-6.08	8.493e-10
0.3	-6.07	8.108e-10
0.3	-6.06	7.711e-10
0.3	-6.05	7.317e-10
0.3	-6.04	6.995e-10
0.3	-6.03	6.914e-10
0.3	-6.02	7.167e-10
0.3	-6.01	7.331e-10
0.3	-6.0	7.351e-10
0.3	-5.99999999999999	7.553e-10
0.3	-5.98999999999999	7.619e-10
0.3	-5.97999999999999	7.58e-10
0.3	-5.96999999999999	7.315e-10
0.3	-5.95999999999999	6.93e-10
0.3	-5.94999999999999	6.467e-10
0.3	-5.93999999999999	6.083e-10
0.3	-5.92999999999999	5.975e-10
0.3	-5.91999999999999	6.108e-10
0.3	-5.90999999999999	6.494e-10
0.3	-5.89999999999999	6.868e-10
0.3	-5.88999999999999	7.351e-10
0.3	-5.87999999999999	7.874e-10
0.3	-5.86999999999999	8.448e-10
0.3	-5.85999999999999	8.927e-10
0.3	-5.84999999999999	9.296e-10
0.3	-5.83999999999999	9.43e-10
0.3	-5.82999999999999	9.432e-10
0.3	-5.81999999999999	9.311e-10
0.3	-5.80999999999999	9.135e-10
0.3	-5.79999999999999	8.908e-10
0.3	-5.78999999999999	8.681e-10
0.3	-5.77999999999999	8.469e-10
0.3	-5.76999999999999	8.159e-10
0.3	-5.75999999999999	7.823e-10
0.3	-5.74999999999999	7.642e-10
0.3	-5.73999999999999	7.533e-10
0.3	-5.72999999999999	7.499e-10
0.3	-5.71999999999999	7.569e-10
0.3	-5.70999999999999	7.556e-10
0.3	-5.69999999999999	7.481e-10
0.3	-5.68999999999999	7.243e-10
0.3	-5.67999999999999	6.985e-10
0.3	-5.66999999999999	6.666e-10
0.3	-5.65999999999999	6.294e-10
0.3	-5.64999999999999	5.807e-10
0.3	-5.63999999999999	5.48e-10
0.3	-5.62999999999999	5.738e-10
0.3	-5.61999999999999	5.985e-10
0.3	-5.60999999999999	6.11e-10
0.3	-5.59999999999999	6.289e-10
0.3	-5.58999999999999	6.48e-10
0.3	-5.57999999999999	6.565e-10
0.3	-5.56999999999999	6.729e-10
0.3	-5.55999999999999	6.776e-10
0.3	-5.54999999999999	6.661e-10
0.3	-5.54	6.482e-10
0.3	-5.53	6.439e-10
0.3	-5.52	6.781e-10
0.3	-5.51	7.257e-10
0.3	-5.5	7.542e-10
0.3	-5.49	7.813e-10
0.3	-5.48	8.067e-10
0.3	-5.47	8.221e-10
0.3	-5.46	8.416e-10
0.3	-5.45	8.641e-10
0.3	-5.44	8.858e-10
0.3	-5.43	8.885e-10
0.3	-5.42	8.854e-10
0.3	-5.41	8.864e-10
0.3	-5.4	8.988e-10
0.3	-5.39	9.18e-10
0.3	-5.38	9.344e-10
0.3	-5.37	9.442e-10
0.3	-5.36	9.47e-10
0.3	-5.35	9.513e-10
0.3	-5.34	9.628e-10
0.3	-5.33	9.854e-10
0.3	-5.32	9.97e-10
0.3	-5.31	9.985e-10
0.3	-5.3	9.973e-10
0.3	-5.28999999999999	9.446e-10
0.3	-5.27999999999999	9.426e-10
0.3	-5.26999999999999	9.542e-10
0.3	-5.25999999999999	9.672e-10
0.3	-5.24999999999999	9.647e-10
0.3	-5.23999999999999	9.371e-10
0.3	-5.22999999999999	8.947e-10
0.3	-5.21999999999999	8.557e-10
0.3	-5.20999999999999	8.331e-10
0.3	-5.19999999999999	8.309e-10
0.3	-5.18999999999999	8.414e-10
0.3	-5.17999999999999	8.782e-10
0.3	-5.16999999999999	9.124e-10
0.3	-5.15999999999999	9.418e-10
0.3	-5.14999999999999	9.532e-10
0.3	-5.13999999999999	9.469e-10
0.3	-5.12999999999999	9.255e-10
0.3	-5.11999999999999	8.951e-10
0.3	-5.10999999999999	8.596e-10
0.3	-5.09999999999999	8.251e-10
0.3	-5.08999999999999	7.961e-10
0.3	-5.07999999999999	7.704e-10
0.3	-5.06999999999999	7.501e-10
0.3	-5.05999999999999	7.069e-10
0.3	-5.04999999999999	6.406e-10
0.3	-5.03999999999999	5.684e-10
0.3	-5.02999999999999	5.222e-10
0.3	-5.01999999999999	5.312e-10
0.3	-5.00999999999999	5.606e-10
0.3	-4.99999999999999	5.773e-10
0.3	-4.98999999999999	5.754e-10
0.3	-4.97999999999999	5.574e-10
0.3	-4.96999999999999	5.307e-10
0.3	-4.95999999999999	5.102e-10
0.3	-4.95	4.887e-10
0.3	-4.94	4.564e-10
0.3	-4.93	4.031e-10
0.3	-4.92	3.795e-10
0.3	-4.91	4.399e-10
0.3	-4.9	4.936e-10
0.3	-4.89	5.292e-10
0.3	-4.88	5.599e-10
0.3	-4.87	5.799e-10
0.3	-4.86	6.027e-10
0.3	-4.85	6.048e-10
0.3	-4.84	6.116e-10
0.3	-4.83	6.365e-10
0.3	-4.82	6.823e-10
0.3	-4.81	7.377e-10
0.3	-4.8	7.677e-10
0.3	-4.79	7.884e-10
0.3	-4.78	7.863e-10
0.3	-4.77	7.506e-10
0.3	-4.76	7.289e-10
0.3	-4.75	7.215e-10
0.3	-4.74	7.111e-10
0.3	-4.73	7.04e-10
0.3	-4.72	6.681e-10
0.3	-4.71	6.697e-10
0.3	-4.7	6.699e-10
0.3	-4.69999999999996	8.099e-10
0.3	-4.68999999999996	7.969e-10
0.3	-4.67999999999996	7.852e-10
0.3	-4.66999999999996	7.722e-10
0.3	-4.65999999999996	7.671e-10
0.3	-4.64999999999997	7.636e-10
0.3	-4.63999999999997	7.594e-10
0.3	-4.62999999999997	7.489e-10
0.3	-4.61999999999997	7.313e-10
0.3	-4.60999999999997	7.103e-10
0.3	-4.59999999999997	6.819e-10
0.3	-4.58999999999997	6.588e-10
0.3	-4.57999999999997	6.56e-10
0.3	-4.56999999999997	6.705e-10
0.3	-4.55999999999997	6.893e-10
0.3	-4.54999999999997	7.225e-10
0.3	-4.53999999999997	7.588e-10
0.3	-4.52999999999997	7.937e-10
0.3	-4.51999999999997	8.189e-10
0.3	-4.50999999999997	8.331e-10
0.3	-4.49999999999997	8.352e-10
0.3	-4.48999999999997	8.391e-10
0.3	-4.47999999999997	8.506e-10
0.3	-4.46999999999997	8.694e-10
0.3	-4.45999999999997	8.927e-10
0.3	-4.44999999999997	9.096e-10
0.3	-4.43999999999997	9.208e-10
0.3	-4.42999999999997	9.157e-10
0.3	-4.41999999999997	9.048e-10
0.3	-4.40999999999997	8.823e-10
0.3	-4.39999999999997	8.599e-10
0.3	-4.38999999999997	8.353e-10
0.3	-4.37999999999997	8.121e-10
0.3	-4.36999999999997	7.844e-10
0.3	-4.35999999999997	7.542e-10
0.3	-4.34999999999997	7.178e-10
0.3	-4.33999999999997	6.729e-10
0.3	-4.32999999999997	6.185e-10
0.3	-4.31999999999997	5.548e-10
0.3	-4.30999999999997	4.957e-10
0.3	-4.29999999999997	4.544e-10
0.3	-4.28999999999997	4.402e-10
0.3	-4.27999999999997	4.584e-10
0.3	-4.26999999999997	4.992e-10
0.3	-4.25999999999997	5.386e-10
0.3	-4.24999999999997	5.664e-10
0.3	-4.23999999999997	5.889e-10
0.3	-4.22999999999997	6.111e-10
0.3	-4.21999999999997	6.327e-10
0.3	-4.20999999999997	6.501e-10
0.3	-4.19999999999997	6.65e-10
0.3	-4.18999999999997	6.746e-10
0.3	-4.17999999999998	6.855e-10
0.3	-4.16999999999998	6.914e-10
0.3	-4.15999999999998	6.958e-10
0.3	-4.14999999999998	6.976e-10
0.3	-4.13999999999998	6.98e-10
0.3	-4.12999999999998	6.932e-10
0.3	-4.11999999999998	6.79e-10
0.3	-4.10999999999998	6.598e-10
0.3	-4.09999999999998	6.419e-10
0.3	-4.08999999999998	6.224e-10
0.3	-4.07999999999998	6.018e-10
0.3	-4.06999999999998	5.844e-10
0.3	-4.05999999999998	5.697e-10
0.3	-4.04999999999998	5.654e-10
0.3	-4.03999999999998	5.692e-10
0.3	-4.02999999999998	5.771e-10
0.3	-4.01999999999998	5.783e-10
0.3	-4.00999999999998	5.707e-10
0.3	-3.99999999999998	5.6e-10
0.3	-3.98999999999998	5.569e-10
0.3	-3.97999999999998	5.652e-10
0.3	-3.96999999999998	5.894e-10
0.3	-3.95999999999998	6.242e-10
0.3	-3.94999999999998	6.462e-10
0.3	-3.93999999999998	6.603e-10
0.3	-3.92999999999998	6.89e-10
0.3	-3.91999999999998	7.178e-10
0.3	-3.90999999999998	7.387e-10
0.3	-3.89999999999998	7.597e-10
0.3	-3.88999999999998	7.788e-10
0.3	-3.87999999999998	8.115e-10
0.3	-3.86999999999998	8.466e-10
0.3	-3.85999999999998	8.823e-10
0.3	-3.84999999999998	9.044e-10
0.3	-3.83999999999998	9.245e-10
0.3	-3.82999999999998	9.338e-10
0.3	-3.81999999999998	9.371e-10
0.3	-3.80999999999998	9.302e-10
0.3	-3.79999999999998	9.084e-10
0.3	-3.78999999999998	8.96e-10
0.3	-3.77999999999998	8.978e-10
0.3	-3.76999999999998	9.105e-10
0.3	-3.75999999999998	9.176e-10
0.3	-3.74999999999998	9.227e-10
0.3	-3.73999999999998	9.137e-10
0.3	-3.72999999999998	8.998e-10
0.3	-3.71999999999998	8.714e-10
0.3	-3.70999999999998	8.443e-10
0.3	-3.69999999999998	8.24e-10
0.3	-3.68999999999999	8.123e-10
0.3	-3.67999999999999	8.036e-10
0.3	-3.66999999999999	7.967e-10
0.3	-3.65999999999999	7.916e-10
0.3	-3.64999999999999	7.88e-10
0.3	-3.63999999999999	7.885e-10
0.3	-3.62999999999999	7.958e-10
0.3	-3.61999999999999	8.111e-10
0.3	-3.60999999999999	8.19e-10
0.3	-3.59999999999999	8.233e-10
0.3	-3.58999999999999	8.221e-10
0.3	-3.57999999999999	8.245e-10
0.3	-3.56999999999999	8.214e-10
0.3	-3.55999999999999	8.159e-10
0.3	-3.54999999999999	8.109e-10
0.3	-3.53999999999999	8.167e-10
0.3	-3.52999999999999	8.35e-10
0.3	-3.51999999999999	8.563e-10
0.3	-3.50999999999999	8.782e-10
0.3	-3.49999999999999	8.963e-10
0.3	-3.48999999999999	9.155e-10
0.3	-3.47999999999999	9.3e-10
0.3	-3.46999999999999	9.486e-10
0.3	-3.45999999999999	9.612e-10
0.3	-3.44999999999999	9.728e-10
0.3	-3.43999999999999	9.772e-10
0.3	-3.42999999999999	9.793e-10
0.3	-3.41999999999999	9.778e-10
0.3	-3.40999999999999	9.738e-10
0.3	-3.39999999999999	9.698e-10
0.3	-3.38999999999999	9.569e-10
0.3	-3.37999999999999	9.501e-10
0.3	-3.36999999999999	9.344e-10
0.3	-3.35999999999999	9.174e-10
0.3	-3.34999999999999	8.97e-10
0.3	-3.33999999999999	8.796e-10
0.3	-3.32999999999999	8.609e-10
0.3	-3.31999999999999	8.456e-10
0.3	-3.30999999999999	8.264e-10
0.3	-3.29999999999999	8.233e-10
0.3	-3.28999999999999	8.118e-10
0.3	-3.27999999999999	7.991e-10
0.3	-3.26999999999999	7.844e-10
0.3	-3.25999999999999	7.672e-10
0.3	-3.24999999999999	7.562e-10
0.3	-3.23999999999999	7.472e-10
0.3	-3.22999999999999	7.451e-10
0.3	-3.22	7.427e-10
0.3	-3.21	7.482e-10
0.3	-3.2	7.592e-10
0.3	-3.19	7.717e-10
0.3	-3.18	7.746e-10
0.3	-3.17	7.71e-10
0.3	-3.16	7.692e-10
0.3	-3.15	7.764e-10
0.3	-3.14	7.829e-10
0.3	-3.13	7.842e-10
0.3	-3.12	7.902e-10
0.3	-3.11	7.95e-10
0.3	-3.1	8.071e-10
0.3	-3.09	8.226e-10
0.3	-3.08	8.507e-10
0.3	-3.07	8.805e-10
0.3	-3.06	9.111e-10
0.3	-3.05	9.316e-10
0.3	-3.04	9.47e-10
0.3	-3.03	9.508e-10
0.3	-3.02	9.492e-10
0.3	-3.01	9.475e-10
0.3	-3.0	9.462e-10
0.4	-6.98999999999998	7.855e-10
0.4	-6.97999999999998	7.843e-10
0.4	-6.96999999999998	7.863e-10
0.4	-6.95999999999998	7.959e-10
0.4	-6.94999999999998	8.021e-10
0.4	-6.93999999999998	8.057e-10
0.4	-6.92999999999998	8.011e-10
0.4	-6.91999999999998	7.907e-10
0.4	-6.90999999999998	7.808e-10
0.4	-6.89999999999998	7.718e-10
0.4	-6.88999999999998	7.673e-10
0.4	-6.87999999999998	7.588e-10
0.4	-6.86999999999998	7.455e-10
0.4	-6.85999999999998	7.22e-10
0.4	-6.84999999999998	7.075e-10
0.4	-6.83999999999998	7.059e-10
0.4	-6.82999999999998	7.219e-10
0.4	-6.81999999999998	7.398e-10
0.4	-6.80999999999998	7.568e-10
0.4	-6.79999999999998	7.707e-10
0.4	-6.78999999999998	7.884e-10
0.4	-6.77999999999998	8.041e-10
0.4	-6.76999999999998	8.164e-10
0.4	-6.75999999999998	8.235e-10
0.4	-6.74999999999998	8.27e-10
0.4	-6.73999999999998	8.358e-10
0.4	-6.72999999999998	8.501e-10
0.4	-6.71999999999998	8.725e-10
0.4	-6.70999999999999	8.881e-10
0.4	-6.69999999999999	8.97e-10
0.4	-6.68999999999999	8.873e-10
0.4	-6.67999999999999	8.633e-10
0.4	-6.66999999999999	8.348e-10
0.4	-6.65999999999999	8.198e-10
0.4	-6.64999999999999	8.14e-10
0.4	-6.63999999999999	8.087e-10
0.4	-6.62999999999999	8e-10
0.4	-6.61999999999999	7.972e-10
0.4	-6.60999999999999	8.039e-10
0.4	-6.59999999999999	8.172e-10
0.4	-6.58999999999999	8.438e-10
0.4	-6.57999999999999	8.7e-10
0.4	-6.56999999999999	8.952e-10
0.4	-6.55999999999999	9.147e-10
0.4	-6.54999999999999	9.284e-10
0.4	-6.53999999999999	9.27e-10
0.4	-6.52999999999999	9.157e-10
0.4	-6.51999999999999	8.949e-10
0.4	-6.50999999999999	8.736e-10
0.4	-6.49999999999999	8.536e-10
0.4	-6.48999999999999	8.35e-10
0.4	-6.47999999999999	8.123e-10
0.4	-6.46999999999999	7.789e-10
0.4	-6.45999999999999	7.395e-10
0.4	-6.44999999999999	6.971e-10
0.4	-6.43999999999999	6.669e-10
0.4	-6.42999999999999	6.469e-10
0.4	-6.41999999999999	6.341e-10
0.4	-6.40999999999999	6.191e-10
0.4	-6.39999999999999	6.155e-10
0.4	-6.38999999999999	6.312e-10
0.4	-6.37999999999999	6.71e-10
0.4	-6.36999999999999	7.187e-10
0.4	-6.35999999999999	7.665e-10
0.4	-6.34999999999999	8.109e-10
0.4	-6.33999999999999	8.459e-10
0.4	-6.32999999999999	8.722e-10
0.4	-6.31999999999999	8.737e-10
0.4	-6.30999999999999	8.747e-10
0.4	-6.29999999999999	8.704e-10
0.4	-6.28999999999999	8.684e-10
0.4	-6.27999999999999	8.637e-10
0.4	-6.26999999999999	8.636e-10
0.4	-6.25999999999999	8.667e-10
0.4	-6.25	8.696e-10
0.4	-6.24	8.655e-10
0.4	-6.23	8.541e-10
0.4	-6.22	8.498e-10
0.4	-6.21	8.587e-10
0.4	-6.2	8.791e-10
0.4	-6.19	8.963e-10
0.4	-6.18	9.116e-10
0.4	-6.17	9.109e-10
0.4	-6.16	8.934e-10
0.4	-6.15	8.583e-10
0.4	-6.14	8.313e-10
0.4	-6.13	8.243e-10
0.4	-6.12	8.387e-10
0.4	-6.11	8.517e-10
0.4	-6.1	8.563e-10
0.4	-6.09	8.441e-10
0.4	-6.08	8.2e-10
0.4	-6.07	7.883e-10
0.4	-6.06	7.458e-10
0.4	-6.05	7.11e-10
0.4	-6.04	6.82e-10
0.4	-6.03	6.861e-10
0.4	-6.02	7.131e-10
0.4	-6.01	7.303e-10
0.4	-6.0	7.303e-10
0.4	-5.99999999999999	7.613e-10
0.4	-5.98999999999999	7.691e-10
0.4	-5.97999999999999	7.595e-10
0.4	-5.96999999999999	7.342e-10
0.4	-5.95999999999999	6.968e-10
0.4	-5.94999999999999	6.583e-10
0.4	-5.93999999999999	6.231e-10
0.4	-5.92999999999999	6.135e-10
0.4	-5.91999999999999	6.195e-10
0.4	-5.90999999999999	6.506e-10
0.4	-5.89999999999999	6.817e-10
0.4	-5.88999999999999	7.251e-10
0.4	-5.87999999999999	7.758e-10
0.4	-5.86999999999999	8.292e-10
0.4	-5.85999999999999	8.798e-10
0.4	-5.84999999999999	9.168e-10
0.4	-5.83999999999999	9.392e-10
0.4	-5.82999999999999	9.39e-10
0.4	-5.81999999999999	9.3e-10
0.4	-5.80999999999999	9.071e-10
0.4	-5.79999999999999	8.838e-10
0.4	-5.78999999999999	8.561e-10
0.4	-5.77999999999999	8.268e-10
0.4	-5.76999999999999	7.955e-10
0.4	-5.75999999999999	7.704e-10
0.4	-5.74999999999999	7.541e-10
0.4	-5.73999999999999	7.417e-10
0.4	-5.72999999999999	7.384e-10
0.4	-5.71999999999999	7.395e-10
0.4	-5.70999999999999	7.381e-10
0.4	-5.69999999999999	7.255e-10
0.4	-5.68999999999999	7.077e-10
0.4	-5.67999999999999	6.778e-10
0.4	-5.66999999999999	6.451e-10
0.4	-5.65999999999999	6.146e-10
0.4	-5.64999999999999	5.917e-10
0.4	-5.63999999999999	5.741e-10
0.4	-5.62999999999999	5.948e-10
0.4	-5.61999999999999	6.079e-10
0.4	-5.60999999999999	6.121e-10
0.4	-5.59999999999999	6.358e-10
0.4	-5.58999999999999	6.713e-10
0.4	-5.57999999999999	6.974e-10
0.4	-5.56999999999999	7.063e-10
0.4	-5.55999999999999	7.079e-10
0.4	-5.54999999999999	7.124e-10
0.4	-5.54	7.343e-10
0.4	-5.53	7.542e-10
0.4	-5.52	7.57e-10
0.4	-5.51	7.514e-10
0.4	-5.5	7.567e-10
0.4	-5.49	7.73e-10
0.4	-5.48	7.802e-10
0.4	-5.47	7.824e-10
0.4	-5.46	7.724e-10
0.4	-5.45	7.59e-10
0.4	-5.44	7.454e-10
0.4	-5.43	7.453e-10
0.4	-5.42	7.649e-10
0.4	-5.41	8.016e-10
0.4	-5.4	8.323e-10
0.4	-5.39	8.495e-10
0.4	-5.38	8.481e-10
0.4	-5.37	8.5e-10
0.4	-5.36	8.72e-10
0.4	-5.35	9.006e-10
0.4	-5.34	9.215e-10
0.4	-5.33	9.259e-10
0.4	-5.32	9.273e-10
0.4	-5.31	9.3e-10
0.4	-5.3	9.319e-10
0.4	-5.28999999999999	9.166e-10
0.4	-5.27999999999999	9.265e-10
0.4	-5.26999999999999	9.424e-10
0.4	-5.25999999999999	9.567e-10
0.4	-5.24999999999999	9.48e-10
0.4	-5.23999999999999	9.201e-10
0.4	-5.22999999999999	8.785e-10
0.4	-5.21999999999999	8.411e-10
0.4	-5.20999999999999	8.187e-10
0.4	-5.19999999999999	8.185e-10
0.4	-5.18999999999999	8.332e-10
0.4	-5.17999999999999	8.669e-10
0.4	-5.16999999999999	8.959e-10
0.4	-5.15999999999999	9.135e-10
0.4	-5.14999999999999	9.204e-10
0.4	-5.13999999999999	9.107e-10
0.4	-5.12999999999999	8.928e-10
0.4	-5.11999999999999	8.675e-10
0.4	-5.10999999999999	8.44e-10
0.4	-5.09999999999999	8.21e-10
0.4	-5.08999999999999	8.014e-10
0.4	-5.07999999999999	7.812e-10
0.4	-5.06999999999999	7.614e-10
0.4	-5.05999999999999	7.159e-10
0.4	-5.04999999999999	6.516e-10
0.4	-5.03999999999999	5.854e-10
0.4	-5.02999999999999	5.405e-10
0.4	-5.01999999999999	5.508e-10
0.4	-5.00999999999999	5.741e-10
0.4	-4.99999999999999	5.854e-10
0.4	-4.98999999999999	5.782e-10
0.4	-4.97999999999999	5.6e-10
0.4	-4.96999999999999	5.331e-10
0.4	-4.95999999999999	5.172e-10
0.4	-4.95	4.986e-10
0.4	-4.94	4.683e-10
0.4	-4.93	4.216e-10
0.4	-4.92	3.989e-10
0.4	-4.91	4.543e-10
0.4	-4.9	4.986e-10
0.4	-4.89	5.205e-10
0.4	-4.88	5.418e-10
0.4	-4.87	5.624e-10
0.4	-4.86	5.897e-10
0.4	-4.85	5.996e-10
0.4	-4.84	6.075e-10
0.4	-4.83	6.245e-10
0.4	-4.82	6.615e-10
0.4	-4.81	7.139e-10
0.4	-4.8	7.358e-10
0.4	-4.79	7.479e-10
0.4	-4.78	7.444e-10
0.4	-4.77	7.376e-10
0.4	-4.76	7.129e-10
0.4	-4.75	6.961e-10
0.4	-4.74	6.875e-10
0.4	-4.73	6.828e-10
0.4	-4.72	6.564e-10
0.4	-4.71	6.606e-10
0.4	-4.7	6.622e-10
0.4	-4.69999999999996	7.849e-10
0.4	-4.68999999999996	7.773e-10
0.4	-4.67999999999996	7.646e-10
0.4	-4.66999999999996	7.556e-10
0.4	-4.65999999999996	7.475e-10
0.4	-4.64999999999997	7.437e-10
0.4	-4.63999999999997	7.37e-10
0.4	-4.62999999999997	7.287e-10
0.4	-4.61999999999997	7.116e-10
0.4	-4.60999999999997	6.861e-10
0.4	-4.59999999999997	6.595e-10
0.4	-4.58999999999997	6.366e-10
0.4	-4.57999999999997	6.371e-10
0.4	-4.56999999999997	6.49e-10
0.4	-4.55999999999997	6.673e-10
0.4	-4.54999999999997	6.921e-10
0.4	-4.53999999999997	7.305e-10
0.4	-4.52999999999997	7.652e-10
0.4	-4.51999999999997	7.925e-10
0.4	-4.50999999999997	8.032e-10
0.4	-4.49999999999997	8.089e-10
0.4	-4.48999999999997	8.112e-10
0.4	-4.47999999999997	8.186e-10
0.4	-4.46999999999997	8.338e-10
0.4	-4.45999999999997	8.487e-10
0.4	-4.44999999999997	8.622e-10
0.4	-4.43999999999997	8.686e-10
0.4	-4.42999999999997	8.708e-10
0.4	-4.41999999999997	8.596e-10
0.4	-4.40999999999997	8.415e-10
0.4	-4.39999999999997	8.123e-10
0.4	-4.38999999999997	7.866e-10
0.4	-4.37999999999997	7.52e-10
0.4	-4.36999999999997	7.168e-10
0.4	-4.35999999999997	6.749e-10
0.4	-4.34999999999997	6.322e-10
0.4	-4.33999999999997	5.961e-10
0.4	-4.32999999999997	5.64e-10
0.4	-4.31999999999997	5.405e-10
0.4	-4.30999999999997	5.125e-10
0.4	-4.29999999999997	4.664e-10
0.4	-4.28999999999997	4.426e-10
0.4	-4.27999999999997	4.638e-10
0.4	-4.26999999999997	4.939e-10
0.4	-4.25999999999997	5.285e-10
0.4	-4.24999999999997	5.537e-10
0.4	-4.23999999999997	5.764e-10
0.4	-4.22999999999997	5.969e-10
0.4	-4.21999999999997	6.218e-10
0.4	-4.20999999999997	6.464e-10
0.4	-4.19999999999997	6.656e-10
0.4	-4.18999999999997	6.81e-10
0.4	-4.17999999999998	6.924e-10
0.4	-4.16999999999998	7.011e-10
0.4	-4.15999999999998	7.148e-10
0.4	-4.14999999999998	7.257e-10
0.4	-4.13999999999998	7.162e-10
0.4	-4.12999999999998	7.035e-10
0.4	-4.11999999999998	6.836e-10
0.4	-4.10999999999998	6.65e-10
0.4	-4.09999999999998	6.477e-10
0.4	-4.08999999999998	6.318e-10
0.4	-4.07999999999998	6.198e-10
0.4	-4.06999999999998	6.004e-10
0.4	-4.05999999999998	5.702e-10
0.4	-4.04999999999998	5.392e-10
0.4	-4.03999999999998	5.161e-10
0.4	-4.02999999999998	5.057e-10
0.4	-4.01999999999998	5.135e-10
0.4	-4.00999999999998	5.294e-10
0.4	-3.99999999999998	5.421e-10
0.4	-3.98999999999998	5.605e-10
0.4	-3.97999999999998	5.76e-10
0.4	-3.96999999999998	5.919e-10
0.4	-3.95999999999998	6.134e-10
0.4	-3.94999999999998	6.45e-10
0.4	-3.93999999999998	6.774e-10
0.4	-3.92999999999998	7.097e-10
0.4	-3.91999999999998	7.354e-10
0.4	-3.90999999999998	7.521e-10
0.4	-3.89999999999998	7.643e-10
0.4	-3.88999999999998	7.83e-10
0.4	-3.87999999999998	8.02e-10
0.4	-3.86999999999998	8.311e-10
0.4	-3.85999999999998	8.583e-10
0.4	-3.84999999999998	8.899e-10
0.4	-3.83999999999998	8.993e-10
0.4	-3.82999999999998	9.094e-10
0.4	-3.81999999999998	9.101e-10
0.4	-3.80999999999998	9.047e-10
0.4	-3.79999999999998	8.847e-10
0.4	-3.78999999999998	8.726e-10
0.4	-3.77999999999998	8.744e-10
0.4	-3.76999999999998	8.891e-10
0.4	-3.75999999999998	9.01e-10
0.4	-3.74999999999998	9.05e-10
0.4	-3.73999999999998	9.029e-10
0.4	-3.72999999999998	8.862e-10
0.4	-3.71999999999998	8.651e-10
0.4	-3.70999999999998	8.465e-10
0.4	-3.69999999999998	8.407e-10
0.4	-3.68999999999999	8.361e-10
0.4	-3.67999999999999	8.366e-10
0.4	-3.66999999999999	8.346e-10
0.4	-3.65999999999999	8.366e-10
0.4	-3.64999999999999	8.382e-10
0.4	-3.63999999999999	8.431e-10
0.4	-3.62999999999999	8.516e-10
0.4	-3.61999999999999	8.649e-10
0.4	-3.60999999999999	8.744e-10
0.4	-3.59999999999999	8.758e-10
0.4	-3.58999999999999	8.746e-10
0.4	-3.57999999999999	8.662e-10
0.4	-3.56999999999999	8.557e-10
0.4	-3.55999999999999	8.362e-10
0.4	-3.54999999999999	8.163e-10
0.4	-3.53999999999999	8.002e-10
0.4	-3.52999999999999	8.033e-10
0.4	-3.51999999999999	8.148e-10
0.4	-3.50999999999999	8.361e-10
0.4	-3.49999999999999	8.568e-10
0.4	-3.48999999999999	8.768e-10
0.4	-3.47999999999999	8.968e-10
0.4	-3.46999999999999	9.152e-10
0.4	-3.45999999999999	9.292e-10
0.4	-3.44999999999999	9.447e-10
0.4	-3.43999999999999	9.524e-10
0.4	-3.42999999999999	9.597e-10
0.4	-3.41999999999999	9.619e-10
0.4	-3.40999999999999	9.639e-10
0.4	-3.39999999999999	9.609e-10
0.4	-3.38999999999999	9.549e-10
0.4	-3.37999999999999	9.469e-10
0.4	-3.36999999999999	9.396e-10
0.4	-3.35999999999999	9.361e-10
0.4	-3.34999999999999	9.201e-10
0.4	-3.33999999999999	9.146e-10
0.4	-3.32999999999999	9.051e-10
0.4	-3.31999999999999	8.992e-10
0.4	-3.30999999999999	8.859e-10
0.4	-3.29999999999999	8.744e-10
0.4	-3.28999999999999	8.598e-10
0.4	-3.27999999999999	8.517e-10
0.4	-3.26999999999999	8.356e-10
0.4	-3.25999999999999	8.219e-10
0.4	-3.24999999999999	8.072e-10
0.4	-3.23999999999999	7.945e-10
0.4	-3.22999999999999	7.842e-10
0.4	-3.22	7.711e-10
0.4	-3.21	7.673e-10
0.4	-3.2	7.685e-10
0.4	-3.19	7.761e-10
0.4	-3.18	7.747e-10
0.4	-3.17	7.717e-10
0.4	-3.16	7.711e-10
0.4	-3.15	7.785e-10
0.4	-3.14	7.774e-10
0.4	-3.13	7.749e-10
0.4	-3.12	7.753e-10
0.4	-3.11	7.797e-10
[truncated: 21,317 more rows]
