# Supplementary material for: Long-range crossed Andreev reflection in a topological insulator nanowire proximitized by a superconductor
Source: Nat Phys. 2025 Mar 11;21(5):708–15. doi: 10.1038/s41567-025-02806-y (PMC12084150; doi:10.1038/s41567-025-02806-y)
Supplement: Supplementary file 2 — Source data for Supplementary Figs. 2–5 and 7. [file 41567_2025_2806_MOESM2_ESM.zip › SupplementaryData/Figure_S4_plot_dim=2_.txt]

V_{g}	V_{L}=V_{R}	G_{LL}/G_{0}	G_{RL}/G_{0}	G_{LR}/G_{0}	G_{RR}/G_{0}
0.0	-5.0490000000001	0.2720669906513957	0.03886417453512313	0.031159858654791615	0.4462593302501155
0.0	-5.0480000000001	0.29826699022551023	0.03888515323616143	0.032060697562502995	0.4592607303526672
0.0	-5.0470000000001	0.32098226079223013	0.037777999987330814	0.03131880282879908	0.47276676116130156
0.0	-5.0460000000001	0.33066206359054834	0.0363633820086902	0.029754834158339887	0.48612572697124296
0.0	-5.0450000000001	0.3227891573145829	0.0348393630201432	0.028496718786071563	0.49818100084602124
0.0	-5.0440000000001	0.3039458078671902	0.03372758581857001	0.028495960021177488	0.5082980156080699
0.0	-5.0430000000001	0.2823921136362684	0.03296408884577881	0.029393485909258003	0.5142866325376205
0.0	-5.0420000000001	0.2669044291589594	0.03259811664266371	0.03112252333015713	0.515908975333712
0.0	-5.0410000000001	0.261741867666523	0.03203037329193189	0.03263430067478489	0.5122926305768314
0.0	-5.0400000000001	0.2681950695320685	0.03091783732675527	0.03346764150577082	0.5030547303939901
0.0	-5.0390000000001	0.284457138233243	0.028514080209336146	0.03294865062638445	0.487558393760467
0.0	-5.0380000000001	0.3009773350090393	0.02481516162623118	0.030944987559013443	0.46612741011858494
0.0	-5.0370000000001	0.30820492109845016	0.02013964980511913	0.02818472776369475	0.4401476282522209
0.0	-5.0360000000001	0.2998157586732411	0.015522295185258769	0.025559135448640222	0.4107986333443678
0.0	-5.0350000000001	0.2838118180466884	0.012143249191003479	0.02367482935229457	0.38030635374012356
0.0	-5.0340000000001	0.266000980897783	0.01043672490135022	0.022602665646629178	0.3511875122638987
0.0	-5.03300000000009	0.25877339480837214	0.010817493943352872	0.022128669101614862	0.32604360294867635
0.0	-5.03200000000009	0.263161572076943	0.012475986024687392	0.021208964388604232	0.306009796970487
0.0	-5.03100000000009	0.280327089039294	0.015068388985770096	0.019416750467333037	0.2920918699541637
0.0	-5.03000000000009	0.3049783201656775	0.017159357814825374	0.016102577863530605	0.28284606659952977
0.0	-5.02900000000009	0.3296295512920611	0.01850503907218262	0.011532122001288194	0.2764115367896414
0.0	-5.02800000000009	0.34279408309777376	0.018225996065772698	0.006521004035082713	0.2715835434322592
0.0	-5.02700000000009	0.34021280235155554	0.017079742052444665	0.0023890260130398615	0.2690188006162155
0.0	-5.02600000000009	0.31840098004601197	0.015676304573858765	-0.00044881538460423147	0.2708460547963654
0.0	-5.02500000000009	0.2848443303451757	0.014995423676404437	-0.0018650748774582556	0.2779956258568967
0.0	-5.02400000000009	0.2530945771666922	0.014774416733031426	-0.0030097145224440586	0.2881596088677385
0.0	-5.02300000000009	0.22947585833879586	0.014785718373882196	-0.004363073335137588	0.2981395653014732
0.0	-5.02200000000009	0.21502068615997408	0.014610795079553193	-0.006249705963438523	0.3076579527676369
0.0	-5.02100000000009	0.20456649913779046	0.013963977805663379	-0.00854468560938742	0.3172007408870985
0.0	-5.02000000000009	0.19036945503359048	0.012479996769021213	-0.010748289587654156	0.3259302240638199
0.0	-5.01900000000009	0.16778324850418141	0.010285914904531714	-0.01218949248142026	0.331235833114128
0.0	-5.01800000000009	0.13784039184805058	0.00799543807259435	-0.01231240193400658	0.3333924059173977
0.0	-5.01700000000009	0.10647783078149975	0.006233508510002308	-0.011224922086489664	0.3354185915059395
0.0	-5.01600000000009	0.07834187064772163	0.005284412488916727	-0.008934018919382877	0.3405813425676339
0.0	-5.01500000000009	0.05704630449142168	0.004816626916317707	-0.006385357581638408	0.34945001761736366
0.0	-5.01400000000009	0.04284926038722172	0.005052166352069268	-0.00380753406643103	0.3599382408137723
0.0	-5.01300000000009	0.03575073833512174	0.005384738380012021	-0.0017975621289911547	0.36887206440815734
0.0	-5.01200000000009	0.033814777775458105	0.005826799220642009	-0.0004094451069062711	0.37477371646641217
0.0	-5.01100000000009	0.03587980237243265	0.0061451660204008916	0.0001408807253293684	0.37851170388486244
0.0	-5.01000000000009	0.04272019634991082	0.006393210508285142	-0.00018494700030931966	0.38239375130402503
0.0	-5.00900000000009	0.053561575484027145	0.006190257078847239	-0.001136075024893397	0.38891034785011636
0.0	-5.00800000000009	0.06375763443158894	0.0057724114240413635	-0.0021908167374253343	0.3991903241056737
0.0	-5.00700000000009	0.06608078710318531	0.005154228104002355	-0.0026146477543851493	0.4120867593435275
0.0	-5.00600000000009	0.05949852120032896	0.004823672717001204	-0.0019181283808727089	0.42561914406060075
0.0	-5.00500000000009	0.04878620610352353	0.005101941464121248	-0.00010975624798775533	0.4370522614265761
0.0	-5.00400000000009	0.03884827523058354	0.0060822219380309555	0.0025952804888378983	0.4454143525279888
0.0	-5.00300000000008	0.032266009327727205	0.007758326173399384	0.006007147959773463	0.45162113291753975
0.0	-5.00200000000008	0.03007192069344175	0.010085422763068579	0.009771887919526717	0.4570854664051693
0.0	-5.00100000000008	0.03252413740234902	0.012946506152547384	0.013468306713434883	0.46176822779584825
0.0	-5.00000000000008	0.04207487616335627	0.015432902822051757	0.015971582127354545	0.46395226636842507
0.0	-4.99900000000008	0.06375763443158894	0.017270490460142045	0.01628682043317611	0.4622566014151018
0.0	-4.99800000000008	0.10066994910250887	0.017702689246259437	0.013893274702349615	0.45754553286084354
0.0	-4.99700000000008	0.13835664799729422	0.01707124351857296	0.009592323768809112	0.4528458532786169
0.0	-4.99600000000008	0.15448965266115786	0.016010448126949375	0.005646680082819138	0.4504270035210885
0.0	-4.99500000000008	0.15306994825073786	0.015484874404743897	0.0032577059530060188	0.45029502364323376
0.0	-4.99400000000008	0.13938916029578152	0.014783606417729335	0.002215904548824424	0.4512318043053462
0.0	-4.99300000000008	0.12570837234082516	0.013516476025706069	0.0019260496243409923	0.4525415663415927
0.0	-4.99200000000008	0.11783546606485973	0.011635017172755517	0.0016597766040722614	0.45340721850919635
0.0	-4.99100000000008	0.11009162382620521	0.00992201615557306	0.0013801389357557513	0.4552092005698555
0.0	-4.99000000000008	0.09615270779662706	0.008891176920396524	0.0017629580730019255	0.4596451007117393
0.0	-4.98900000000008	0.07859999872234347	0.008654175830679558	0.0033332774005933557	0.4652266294303703
0.0	-4.98800000000008	0.06388669846889986	0.009346451337166401	0.006213588605024633	0.4690034114850371
0.0	-4.98700000000008	0.055110343931758045	0.010541447492328725	0.009844466333885861	0.4685659426709659
0.0	-4.98600000000008	0.05317438337209442	0.012432303563013222	0.013831000642248589	0.4634466139656101
0.0	-4.98500000000008	0.059756649274950766	0.014537437241277656	0.01707220887627155	0.45525640922623095
0.0	-4.98400000000008	0.08298817599091436	0.01663042787783701	0.01807907755218059	0.4465446555892214
0.0	-4.98300000000008	0.13332315054216878	0.01750914054776028	0.015277663256998848	0.44023693704259187
0.0	-4.98200000000008	0.20133989820501774	0.016941055377378843	0.008494665401631048	0.4381694025630966
0.0	-4.98100000000008	0.23102462678652674	0.014350373721549934	0.0005239003087569151	0.44024435941212636
0.0	-4.98000000000008	0.20688965180938684	0.011155022823039682	-0.0050072631065775025	0.44444448675163584
0.0	-4.97900000000008	0.1525536921014942	0.008331826928090823	-0.006665147143613532	0.4483448647101064
0.0	-4.97800000000008	0.09215172263998887	0.006820759516204224	-0.005133366786835054	0.4503047899060308
0.0	-4.97700000000008	0.06104728964805986	0.006889014008212964	-0.0026346956068671497	0.4491920661281577
0.0	-4.97600000000008	0.04710837361848172	0.008282941110105177	0.00010041532239841143	0.44493956153058334
0.0	-4.97500000000008	0.04310738846184354	0.01055286839428692	0.002696089293937165	0.43797825411625296
0.0	-4.97400000000008	0.0485280780289017	0.01340618666028702	0.004792220630794238	0.42862532229321254
0.0	-4.97300000000007	0.06491921076738712	0.01583977128208829	0.005690000535227272	0.4149802197960013
0.0	-4.97200000000007	0.09912118065477796	0.016542249724570857	0.004455487138696469	0.39574646669751623
0.0	-4.97100000000007	0.15216649998956147	0.01496086328665095	0.0008195946882419775	0.37324341700498204
0.0	-4.97000000000007	0.20843842025711773	0.011608506443896797	-0.004437823336074238	0.3540030528980331
0.0	-4.96900000000007	0.230637434674594	0.008113030542181387	-0.009619766988693067	0.3434956878141523
0.0	-4.96800000000007	0.19682265689913594	0.005388242968619093	-0.012375214077954031	0.34249604242133774
0.0	-4.96700000000007	0.13525911110183242	0.004330823513795805	-0.012703732634139028	0.3476810605658228
0.0	-4.96600000000007	0.08750541729679617	0.003898696331890058	-0.012359249981977075	0.35360365751033807
0.0	-4.96500000000007	0.059240393125707135	0.003993188989386576	-0.011680544896140578	0.354801933824653
0.0	-4.96400000000007	0.045559605170750805	0.003931840142647851	-0.01154732921115627	0.348586138415347
0.0	-4.96300000000007	0.040138915603692635	0.0036255203661128468	-0.011898649191637621	0.33743239647182544
0.0	-4.96200000000007	0.040138915603692635	0.003282591630892138	-0.012782340781448432	0.3283909636067758
0.0	-4.96100000000007	0.04620492535730535	0.003460268262138949	-0.013990128873189026	0.3257909420137686
0.0	-4.96000000000007	0.06040196946150533	0.0037005492691425	-0.015369452113516658	0.32800463999256296
0.0	-4.95900000000007	0.08273004791629256	0.004158619280848217	-0.016638366728092203	0.33180041369125607
0.0	-4.95800000000007	0.10196058947561795	0.004393544098940803	-0.01714530753330992	0.3350889423240073
0.0	-4.95700000000007	0.0998955648786434	0.004311899486676818	-0.016230144135920048	0.33545101552836815
0.0	-4.95600000000007	0.07924531890889801	0.003960425499629497	-0.013922569758208391	0.3314446209494533
0.0	-4.95500000000007	0.05678817641679988	0.003567343679159996	-0.010836001025872727	0.3252348656080295
0.0	-4.95400000000007	0.03871921119327264	0.003578849096896127	-0.007701791205781425	0.3219196224619193
0.0	-4.95300000000007	0.027748768021845397	0.004296472066199514	-0.004991369909993486	0.32446813825014786
0.0	-4.95200000000007	0.022069950380165404	0.006153927961453539	-0.002554788968090184	0.3329399120747038
0.0	-4.95100000000007	0.022069950380165404	0.00863733934389511	-0.0006077860570460472	0.3458064174526501
0.0	-4.95000000000007	0.027232511872601756	0.011477690068658708	0.0005848766990507579	0.3607223371064454
0.0	-4.94900000000007	0.041945812126045354	0.013673615316590167	0.0003285446445570856	0.37564423673590713
0.0	-4.94800000000007	0.07382462934183984	0.014494857240738275	-0.0020140279916399527	0.389126407798624
0.0	-4.94700000000007	0.12183645122149792	0.013263912760008574	-0.006020222084802321	0.40011887105008737
0.0	-4.94600000000007	0.1525536921014942	0.010995170574599684	-0.010276013408823698	0.40808391066997396
0.0	-4.94500000000007	0.13693694358687422	0.009100602382013951	-0.011895753116864008	0.41300965687108737
0.0	-4.94400000000007	0.09731428413242524	0.008605314428512232	-0.009764135003311858	0.41594329426143006
0.0	-4.94300000000006	0.06466108269276531	0.009478739226475155	-0.005515124663800943	0.4186888182490179
0.0	-4.94200000000006	0.04775369380503625	0.011710445647848627	-0.00044511796500699383	0.4231682609316717
0.0	-4.94100000000006	0.04207487616335627	0.015030311799758505	0.005221493291641952	0.4300877086066826
0.0	-4.94000000000006	0.04814088591696898	0.019086874022990797	0.011360299497946225	0.4388005740916544
0.0	-4.93900000000006	0.06672610728973985	0.023097426784478372	0.01757363549406166	0.44716314598241896
0.0	-4.93800000000006	0.10428374214721431	0.025807005269645533	0.02253224332341923	0.452597519564033
0.0	-4.93700000000006	0.16197536682519056	0.026486510438678883	0.02484683814847489	0.45349857069303157
0.0	-4.93600000000006	0.2258620652940904	0.024831657232435946	0.023791814246343697	0.44981163832320953
0.0	-4.93500000000006	0.26019309921879213	0.02199209907805158	0.019901392246410767	0.44283434427574003
0.0	-4.93400000000006	0.2524492569801376	0.019017499697182534	0.016082904463249417	0.4346296253561043
0.0	-4.93300000000006	0.22908866622686316	0.016810414607315242	0.01400856740295827	0.4261659950980169
0.0	-4.93200000000006	0.2057280754735886	0.015227755737376607	0.013653483652503616	0.4171249528839954
0.0	-4.93100000000006	0.1892078786977923	0.015024368460209797	0.01502005439796465	0.4080022646438134
0.0	-4.93000000000006	0.18365812509342322	0.016351540756261995	0.017401014786049905	0.4004950377375688
0.0	-4.92900000000006	0.18907881466048138	0.01958554542688481	0.02042639313853688	0.3971669031204366
0.0	-4.92800000000006	0.20198521839157227	0.024071236635200655	0.023769988510934932	0.39805509282452123
0.0	-4.92700000000006	0.2182472870927468	0.028978528346485965	0.026782392748824924	0.39990975265594975
0.0	-4.92600000000006	0.23825221287593765	0.03266881317145542	0.02860027318089073	0.3965572774906418
0.0	-4.92500000000006	0.26664630108433757	0.03331149386680163	0.02818819666816053	0.38305211813529366
0.0	-4.92400000000006	0.30885024128500477	0.030336607132597358	0.024970516694563	0.36070070106935864
0.0	-4.92300000000006	0.3621536886944101	0.024459571718888202	0.01919303526097942	0.33895960077113846
0.0	-4.92200000000006	0.4028088604473463	0.01787251717628703	0.012247341669669072	0.32730336167913476
0.0	-4.92100000000006	0.3816423583283573	0.012290646627552335	0.006442304328970858	0.3269549913068665
0.0	-4.92000000000006	0.2922009804718975	0.009057530312184045	0.002640761963286767	0.33140931212638197
0.0	-4.91900000000006	0.19230541559325412	0.006893715434483338	0.00044433446243470506	0.3327427235599781
0.0	-4.91800000000006	0.12545024426620335	0.005241661109533825	0.000420341658812594	0.32663489802625695
0.0	-4.91700000000006	0.08866699363259435	0.0037075075020707713	0.0008797095455760316	0.3154381544493456
0.0	-4.91600000000006	0.06892019592402529	0.0024959246511780677	0.001535040436535338	0.3055757839105469
0.0	-4.91500000000006	0.05833694486453078	0.0016484462043983112	0.0021245645655416836	0.30173021726754
0.0	-4.91400000000006	0.05330344740940534	0.0017977639104174315	0.0025990677358177154	0.30450227546602654
0.0	-4.91300000000005	0.05162561492436352	0.0027415447093243877	0.0029511699569090117	0.31106148299447944
0.0	-4.91200000000005	0.05162561492436352	0.004052759952295087	0.003195765495692675	0.3175545503276527
0.0	-4.91100000000005	0.05252906318553988	0.005452773600481466	0.003509401993038794	0.3206802677232475
0.0	-4.91000000000005	0.053561575484027145	0.006684461352096621	0.0041280841911416144	0.32091802381396406
0.0	-4.90900000000005	0.05536847200637987	0.008120315804278728	0.005409338582315588	0.3221559662048755
0.0	-4.90800000000005	0.05794975275259806	0.010308442121955676	0.007505905645170503	0.3273207907190485
0.0	-4.90700000000005	0.06285418617041258	0.013447975028484589	0.01035981552161616	0.3355090121571791
0.0	-4.90600000000005	0.07266305300604166	0.016918435192160332	0.01329611609713042	0.34466583726734806
0.0	-4.90500000000005	0.09202265860267797	0.020175144563005207	0.015101281595836407	0.35369137365048875
0.0	-4.90400000000005	0.13074186979595062	0.021846057650100385	0.014221132157946343	0.363373353655865
0.0	-4.90300000000005	0.19527388845140503	0.021215400737287782	0.009540903415909985	0.37481148939299036
0.0	-4.90200000000005	0.2574827544352631	0.018344199866403	0.002282548075780531	0.3883766587245059
0.0	-4.90100000000005	0.2706472862409757	0.014859046160887287	-0.0046429544560442305	0.4031202412730237
0.0	-4.90000000000005	0.23192807504770313	0.012299003362250977	-0.00715577780700278	0.4168829897702931
0.0	-4.89900000000005	0.1494561552060324	0.011899222020942596	-0.004341001564051049	0.42765903248123505
0.0	-4.89800000000005	0.08660196903561981	0.013562081691250455	0.0005510339895590051	0.4350654414277391
0.0	-4.89700000000005	0.0602729054241944	0.016634974827103004	0.005145972788211424	0.43965282392696353
0.0	-4.89600000000005	0.055110343931758045	0.02016227750186461	0.008934028310082233	0.4421988154936569
0.0	-4.89500000000005	0.07085615648368894	0.022789631502309227	0.010505950855528391	0.44316107861092147
0.0	-4.89400000000005	0.1173192099156161	0.022949069623747088	0.008507919357520035	0.4429555061350513
0.0	-4.89300000000005	0.19604827267527047	0.019701871097969288	0.0025883901033252723	0.4426762208509212
0.0	-4.89200000000005	0.24844827182349946	0.014417331835643785	-0.004342103086632158	0.44415230998357735
0.0	-4.89100000000005	0.19862955342148866	0.009906330961818172	-0.006559330073078434	0.4486556124121488
0.0	-4.89000000000005	0.11331822475897792	0.008153330493694778	-0.0029157759129828697	0.45517584500192476
0.0	-4.88900000000005	0.06182167387192531	0.008396060815660484	0.0023337975189839156	0.46070454571924685
0.0	-4.88800000000005	0.04065517175293627	0.010232272725071656	0.007915462647460868	0.4627428414896608
0.0	-4.88700000000005	0.03600886640974355	0.012747423547442618	0.012416794913373693	0.45946098397049573
0.0	-4.88600000000005	0.045430541133439896	0.01543156465513755	0.015086039641542296	0.45028567807757297
0.0	-4.88500000000005	0.07859999872234347	0.01693143747885538	0.014273377948801512	0.434451789090325
0.0	-4.88400000000005	0.1463586183105706	0.016379203717349276	0.008917600316267498	0.41227141697924513
0.0	-4.88300000000004	0.2114068931152686	0.013751266557830395	0.001320454228711158	0.38438522906909167
0.0	-4.88200000000004	0.21063250889140314	0.010763727807435716	-0.004252845478799313	0.3518706703865869
0.0	-4.88100000000004	0.16055566241477054	0.008807503459410837	-0.00487001320064005	0.31770513119850546
0.0	-4.88000000000004	0.09266797878923251	0.007953088143414775	-0.0022234555662937997	0.28356324140777345
0.0	-4.87900000000004	0.05885320101377442	0.006099433111525569	0.0008466017714076034	0.2504503559162754
0.0	-4.87800000000004	0.05059310262587625	0.000609832513277412	0.002886366526779151	0.21757938845641145
0.0	-4.87700000000004	0.057562560640665325	-0.004633576488727706	0.003883834462796664	0.18540987962534222
0.0	-4.87600000000004	0.08453694443864528	-0.006194611520841481	0.003206501585030473	0.15785281502570087
0.0	-4.87500000000004	0.1395182243330924	-0.004939165907879508	0.0005793531805513811	0.1387533256190235
0.0	-4.87400000000004	0.21024531677947042	-0.0038600491337832995	-0.003792083404101887	0.1271010080590645
0.0	-4.87300000000004	0.24535073492803763	-0.002024089597868518	-0.009013635621995097	0.12041364452720715
0.0	-4.87200000000004	0.2372197005774504	-0.0005273243725687439	-0.012107951635867887	0.11770786174052017
0.0	-4.87100000000004	0.1969517209364468	0.000663514074731213	-0.011773362027913594	0.1174300113464751
0.0	-4.87000000000004	0.13061280575863968	0.0017733241708501716	-0.009456903160393649	0.11899437254584418
0.0	-4.86900000000004	0.08763448133410709	0.0032064788127136017	-0.006363852066367294	0.12189933466132302
0.0	-4.86800000000004	0.07240492493141984	0.004861828314707087	-0.003556752910120328	0.12534171961530732
0.0	-4.86700000000004	0.07730935834923437	0.006242460142020344	-0.0014795144937551628	0.1275201162851385
0.0	-4.86600000000004	0.09886305258015614	0.00664144186979591	-0.0003226972368617914	0.1267497378489025
0.0	-4.86500000000004	0.13926009625847058	0.005813110947489143	-0.0005566398522693587	0.12272430655034645
0.0	-4.86400000000004	0.1874009821754396	0.004081885036624609	-0.002123510230966704	0.11726000311656867
0.0	-4.86300000000004	0.21476255808535222	0.0021295394943819978	-0.00414502068822887	0.11319223127901612
0.0	-4.86200000000004	0.20430837106316863	0.0008514679447853501	-0.005487307226741791	0.11186800764578297
0.0	-4.86100000000004	0.16700886428031597	5.8216219382345406e-05	-0.005113264703451473	0.11229028615440644
0.0	-4.86000000000004	0.12209457929611972	-0.0007355164317389304	-0.003342052253728551	0.11201197749784665
0.0	-4.85900000000004	0.08686009711024163	-0.0022117712566384093	-0.0013977691667568536	0.10858645062899719
0.0	-4.85800000000004	0.06375763443158894	-0.004504797413711672	0.000823175164967126	0.10112795741011804
0.0	-4.85700000000004	0.05317438337209442	-0.006544268418017846	0.0023663039397658634	0.093369767401214
0.0	-4.85600000000004	0.04943152629007807	-0.007591040290457562	0.0038118894474952073	0.08677664837955869
0.0	-4.85500000000004	0.05162561492436352	-0.007209936941493841	0.005210343779217279	0.0825093366134566
0.0	-4.85400000000004	0.06169260983461441	-0.005356678194794252	0.006879648248805598	0.08220234517050591
0.0	-4.85300000000003	0.082084727729738	-0.002507337571170874	0.00885237665479373	0.0869647091861372
0.0	-4.85200000000003	0.11977142662452336	0.001417265553645848	0.010883344899929745	0.09617065863728107
0.0	-4.85100000000003	0.17191329769813052	0.005378045667559236	0.012398112225808416	0.10707892161171909
0.0	-4.85000000000003	0.22031231168972132	0.008749747238569378	0.012570675650941303	0.11756066902005566
0.0	-4.84900000000003	0.23838127691324854	0.010676134691383695	0.011353686606050763	0.12545557930242204
0.0	-4.84800000000003	0.2311536908238377	0.010866222937562743	0.009092640993564053	0.13044239475342947
0.0	-4.84700000000003	0.21463349404804138	0.009834826837141075	0.006199648662548764	0.13537249822097452
0.0	-4.84600000000003	0.19462856826485048	0.008502025788936034	0.003323037841773594	0.14433598122157698
0.0	-4.84500000000003	0.17552709074283596	0.007609936145607549	0.0012635618297414711	0.15897791943913625
0.0	-4.84400000000003	0.15358620439998147	0.007514807037205121	-6.633840711593359e-06	0.17954589531938156
0.0	-4.84300000000003	0.13022561364670696	0.008415997154232968	-0.00015698672268519808	0.2048084122391783
0.0	-4.84200000000003	0.10789753519191976	0.01006151699898131	0.0005587438848970292	0.23338737429137107
0.0	-4.84100000000003	0.08866699363259435	0.012207921621651721	0.0023373093853829873	0.26345025351983664
0.0	-4.84000000000003	0.07524433375225982	0.014803689250437367	0.004700496570101977	0.29300518150848026
0.0	-4.83900000000003	0.06801674766284893	0.01795706114955315	0.007627735173526106	0.31928333045423085
0.0	-4.83800000000003	0.06698423536436168	0.021863830384964197	0.010755223639660654	0.34123700488781333
0.0	-4.83700000000003	0.07395369337915074	0.02593829211621095	0.013645232092992428	0.3583446859835182
0.0	-4.83600000000003	0.0924098507146107	0.029354456512010664	0.01548526599535822	0.37157110096211665
0.0	-4.83500000000003	0.12906403731090882	0.03126929534961369	0.015273795250391776	0.38241277299415916
0.0	-4.83400000000003	0.18611034180233052	0.030869695248286595	0.012474628137433606	0.3927695271739858
0.0	-4.83300000000003	0.2430275822564413	0.02839288267156239	0.00784698418856316	0.4032696501907921
0.0	-4.83200000000003	0.26703349319627034	0.024994263757250872	0.003988052306653325	0.4139323740961869
0.0	-4.83100000000003	0.249093592010054	0.02208994020416559	0.0031438540120567013	0.4240287745307874
0.0	-4.83000000000003	0.20546994739896682	0.0202247158979137	0.004592762399393116	0.4324144248783196
0.0	-4.82900000000003	0.16959014502653416	0.018818044282345896	0.0060801066952623824	0.4386572052417682
0.0	-4.82800000000003	0.16352413527292145	0.01715301349525362	0.006091541213734641	0.44299204700342276
0.0	-4.82700000000003	0.17862462763829778	0.014547683373199774	0.003126254065931954	0.4453937982798499
0.0	-4.82600000000003	0.18585221372770866	0.011552739161562912	-0.0018792762320431736	0.44554338750007844
0.0	-4.82500000000003	0.16662167216838328	0.008483731874000892	-0.006359229521455242	0.44216176377691924
0.0	-4.82400000000003	0.13693694358687422	0.0058953969407762015	-0.008217359665051016	0.4337515024275211
0.0	-4.82300000000002	0.10338029388603795	0.003622076347129421	-0.0076925771052651915	0.4189001302929721
0.0	-4.82200000000002	0.06401576250621077	0.001984814165717784	-0.00579921889732186	0.3964851573455087
0.0	-4.82100000000002	0.039364531379827185	0.0008393619952327747	-0.0041963677941892884	0.36902267532511807
0.0	-4.82000000000002	0.026716255723358125	0.0002121779036310116	-0.0030994397843944256	0.33946741679056847
0.0	-4.81900000000002	0.01961773367125814	-0.0002927727445081207	-0.0024189640925197154	0.31102578352037985
0.0	-4.81800000000002	0.016003940626552693	-0.0005830046740403014	-0.0020342052003602448	0.2862938605640764
0.0	-4.81700000000002	0.013809851992267239	-0.000673607550445664	-0.0017681591988287107	0.265861801118075
0.0	-4.81600000000002	0.011873891432603608	-0.0007908316132172109	-0.0015610106164245178	0.25068470133492915
0.0	-4.81500000000002	0.00967980279831816	-0.000576506289242978	-0.001370531484578917	0.24167964405884484
0.0	-4.81400000000002	0.007872906275965437	-0.0005146208845561281	-0.0012260552428599158	0.23748019284710764
0.0	-4.81300000000002	0.006582265902856348	-0.0003032053692275021	-0.0011401619508240078	0.23501377384118988
0.0	-4.81200000000002	0.005936945716301804	-0.0005053756775160657	-0.0011895442990824713	0.23070669832282772
0.0	-4.81100000000002	0.006195073790923622	-0.0008552056561229181	-0.0014279039802266127	0.222451480284998
0.0	-4.81000000000002	0.00748571416403271	-0.001454980495494854	-0.0019428442054522299	0.21048928647757364
0.0	-4.80900000000002	0.01071231509680543	-0.0019005662320547366	-0.0027812936647797397	0.1975184773267415
0.0	-4.80800000000002	0.017552709074283596	-0.001966711820016967	-0.003874685862021239	0.18835914304390394
0.0	-4.80700000000002	0.029555664544198113	-0.0011515106622713553	-0.005054171724300709	0.1861845101421101
0.0	-4.80600000000002	0.04207487616335627	0.00011829067860148973	-0.005805419539967865	0.19149075023812226
0.0	-4.80500000000002	0.04439802883495262	0.0014920541736399978	-0.00564105555622288	0.20237569437015113
0.0	-4.80400000000002	0.03562167429781083	0.002666923829729481	-0.004441323229331633	0.21543632314681388
0.0	-4.80300000000002	0.025425615350249033	0.003597741900197888	-0.0024372232619963084	0.22746202776660493
0.0	-4.80200000000002	0.02026305385781268	0.004674302775539584	0.00027199738116316766	0.23657658746337226
0.0	-4.80100000000002	0.02129556615629995	0.006085187503592601	0.0035932400251272242	0.2418479845155173
0.0	-4.80000000000002	0.03174975317848357	0.007627470357353069	0.007488833922657861	0.24243254838729594
0.0	-4.79900000000002	0.06453201865545441	0.00856201792225839	0.011165568516980574	0.23814736434956316
0.0	-4.79800000000002	0.1353881751391433	0.008360014826174498	0.013102269715010492	0.2303038171348939
0.0	-4.79700000000002	0.19346699192905228	0.0070888525607438625	0.012213409514346752	0.2206271109054909
0.0	-4.79600000000002	0.19746797708569047	0.005838257215733589	0.008965772445232235	0.2114045212409229
0.0	-4.79500000000002	0.19333792789174137	0.0050812820458285	0.005202433100156705	0.20480138052067193
0.0	-4.79400000000002	0.18443250931728866	0.00537152574307113	0.0024845821610432303	0.20291333507520476
0.0	-4.79300000000001	0.16752512042955964	0.006549791525706393	0.0017235685444993523	0.2076120230068071
0.0	-4.79200000000001	0.14764925868367967	0.008770696827665292	0.0032938244852573294	0.2198635838840105
0.0	-4.79100000000001	0.13474285495258878	0.01168026505497764	0.006096565208591892	0.23850799514714932
0.0	-4.79000000000001	0.13938916029578152	0.014639250611277835	0.008345113751169426	0.2596650273989031
0.0	-4.78900000000001	0.1697192090638451	0.01671639359472534	0.007883510039946764	0.27907992227385253
0.0	-4.78800000000001	0.21966699150316674	0.016850135155388787	0.0031318534725365017	0.29222628387651084
0.0	-4.78700000000001	0.25399802542786853	0.014686727831845986	-0.004703063972334135	0.2975097760874741
0.0	-4.78600000000001	0.24586699107728127	0.011051026128862185	-0.011083587250209746	0.29591447835064727
0.0	-4.78500000000001	0.21734383883157046	0.007141653338446168	-0.011823318379301544	0.2908545886679706
0.0	-4.78400000000001	0.17952807589947412	0.004105402967151681	-0.007280902982195449	0.2860028557620087
0.0	-4.78300000000001	0.12699901271393427	0.002899013846974552	-0.0014478385581074991	0.2831752349921101
0.0	-4.78200000000001	0.0997665008413325	0.0039458113089409445	0.0030194594291437817	0.2827977761542063
0.0	-4.78100000000001	0.1097044317142725	0.007544329815329164	0.008062761482182755	0.28536044551777134
0.0	-4.78000000000001	0.14248669719124332	0.013121051004015545	0.013103189998384697	0.2918707315422904
0.0	-4.77900000000001	0.18017339608602867	0.019711434530178363	0.01760360104146619	0.3014547182963533
0.0	-4.77800000000001	0.23179901101039224	0.02582078322346098	0.021944559878351432	0.3117193690234898
0.0	-4.77700000000001	0.273099502949883	0.030574735099396493	0.02450444585334103	0.3194460214940493
0.0	-4.77600000000001	0.2740029512110594	0.03301515141496848	0.025521743779809602	0.32260025638888506
0.0	-4.77500000000001	0.31117339395660115	0.03258399311343516	0.025518904048328673	0.3215331185581527
0.0	-4.77400000000001	0.3372443294934047	0.029727944986491266	0.024125486389166104	0.3184819253189819
0.0	-4.77300000000001	0.33750245756802655	0.026134905921684912	0.020626753811112505	0.3145285390438361
0.0	-4.77200000000001	0.2880709312779484	0.022929351147850868	0.017363681339297162	0.308937424351962
0.0	-4.77100000000001	0.2579990105845067	0.020567943960127576	0.016593182701851308	0.30114998060317877
0.0	-4.77000000000001	0.23244433119694674	0.019290408733879355	0.01639050066285037	0.29412039944887436
0.0	-4.76900000000001	0.2256039372194686	0.018527366267839393	0.014412576413110246	0.29299890104592224
0.0	-4.76800000000001	0.24418915859223944	0.01742894632036435	0.009483773550972631	0.29942225224525343
0.0	-4.76700000000001	0.274519207360303	0.015435337815164886	0.00188090280906895	0.30982492290522023
0.0	-4.76600000000001	0.23450935579392126	0.01398980583493812	-0.003944016756748441	0.3221440663844778
0.0	-4.76500000000001	0.19243447963056504	0.012923893480146484	-0.0055394520678370245	0.333855056686823
0.0	-4.76400000000001	0.14816551483292328	0.012584667711540461	-0.0027659204752040175	0.3432662555794581
0.0	-4.763	0.11589950550519612	0.013272840444710743	0.0023982657030827722	0.3503003442565464
0.0	-4.762	0.09008669804301433	0.015221511898029826	0.008088489031361595	0.3554493924732418
0.0	-4.761	0.08402068828940162	0.017944312410450036	0.013647266107373155	0.35883813806613746
0.0	-4.76	0.11589950550519612	0.02094266260977045	0.01994440139907125	0.36032330232367077
0.0	-4.759	0.15423152458653602	0.023629087521609537	0.02420398278689506	0.3601131622328009
0.0	-4.758	0.20740590795863045	0.025858103523750883	0.02565634552388764	0.3600100905181217
0.0	-4.757	0.26858226164400123	0.027117871650071165	0.02460329365700518	0.36206169845669356
0.0	-4.756	0.30820492109845016	0.027487555036662885	0.021695435465849268	0.3669845899161785
0.0	-4.755	0.31143152203122293	0.027325294087261056	0.01830172973678794	0.37356774734177906
0.0	-4.754	0.28729654705408303	0.02698226886337886	0.015944773714745987	0.3800009850012451
0.0	-4.753	0.2582571386591285	0.026892460494513586	0.015100788587992206	0.38446275823640286
0.0	-4.752	0.23838127691324854	0.026808433005840057	0.014775250622229693	0.38648203231668266
0.0	-4.751	0.23192807504770313	0.026807120193555977	0.014858971974878642	0.3869129802606135
0.0	-4.75	0.23192807504770313	0.02669445875245135	0.014812979415360247	0.3869182690725472
0.1	-5.0490000000001	0.2546433456144231	0.036921993896801994	0.030213394361841582	0.4398227870799643
0.1	-5.0480000000001	0.2823921136362684	0.03714734683028169	0.0317075003914167	0.45219196391111793
0.1	-5.0470000000001	0.3097536895461811	0.03611451114507062	0.03130701569163108	0.46503899684277983
0.1	-5.0460000000001	0.3211113248295411	0.03389382276633085	0.02967478079143427	0.4775984506674908
0.1	-5.0450000000001	0.31336748259088654	0.03160653969330414	0.028169419134918966	0.48874131448734676
0.1	-5.0440000000001	0.2922009804718975	0.02979753342050295	0.027562899934531735	0.49733452062490413
0.1	-5.0430000000001	0.26677536512164846	0.028911958067242952	0.028264938894607655	0.5022362267776398
0.1	-5.0420000000001	0.24806107971156668	0.028530609622574848	0.029861280871781998	0.5026597824110505
0.1	-5.0410000000001	0.23993004536097948	0.02815337052393846	0.031750009961710915	0.49787467050262635
0.1	-5.0400000000001	0.2463832472265249	0.027229272867324357	0.033195166316544775	0.4875434288369664
0.1	-5.0390000000001	0.263161572076943	0.02513598173096693	0.03330754603925005	0.4711924083236418
0.1	-5.0380000000001	0.28497339438248664	0.021832367968342616	0.03196756490413512	0.4494843029884319
0.1	-5.0370000000001	0.29646009370315746	0.017619604578122307	0.02958673410666844	0.42409413341110425
0.1	-5.0360000000001	0.29310442873307385	0.013863953353565153	0.027031937861044388	0.3969270435182273
0.1	-5.0350000000001	0.2781330004050085	0.010951839322887293	0.025028641028366945	0.3695764979888249
0.1	-5.0340000000001	0.26535566071122846	0.009795545770570726	0.02401654551965617	0.34378209496801887
0.1	-5.03300000000009	0.25877339480837214	0.009886253763529751	0.023232107409914736	0.32101631757798205
0.1	-5.03200000000009	0.26329063611425396	0.011541124812230522	0.022404218787224425	0.3025418394217361
0.1	-5.03100000000009	0.27942364077811754	0.013601190909442314	0.020666410503462948	0.28875135471437574
0.1	-5.03000000000009	0.305623640352232	0.015676101736817726	0.017754125562960278	0.27877695754626497
0.1	-5.02900000000009	0.33169457588903556	0.016643576657376973	0.013748131020610429	0.2711461948284324
0.1	-5.02800000000009	0.34369753135895015	0.016572891397166365	0.009319597849717195	0.2648926264925483
0.1	-5.02700000000009	0.3360827531576065	0.015620594575178138	0.005434504570899615	0.2606106728244182
0.1	-5.02600000000009	0.3101408816581138	0.014605153179388744	0.0026898550796700302	0.26044377477452035
0.1	-5.02500000000009	0.27877832059156304	0.014160366235643465	0.0008104280104606387	0.26580437544275226
0.1	-5.02400000000009	0.2503842323831631	0.014385248698441162	-0.0008282840865034885	0.27517320374770177
0.1	-5.02300000000009	0.23102462678652674	0.015028894751485972	-0.0024896742382126743	0.2855932133092587
0.1	-5.02200000000009	0.219408863428545	0.015372357578602433	-0.00473970673740845	0.29639053145236705
0.1	-5.02100000000009	0.21205221330182314	0.014994431084903328	-0.007173431749390688	0.307570597245313
0.1	-5.02000000000009	0.20133989820501774	0.013545817094184792	-0.009625367569135033	0.3175952381138878
0.1	-5.01900000000009	0.18210935664569233	0.0114808819486551	-0.011247234258189045	0.3239491736662685
0.1	-5.01800000000009	0.15306994825073786	0.009146513243738597	-0.011664366693638042	0.32684269421095796
0.1	-5.01700000000009	0.11938423451259064	0.007191065502033113	-0.010471373562903258	0.3291505991410288
0.1	-5.01600000000009	0.08853792959528345	0.005842174992660053	-0.008482410610345523	0.3338278313380045
0.1	-5.01500000000009	0.06491921076738712	0.0054643085989205635	-0.005998160173821039	0.3414187777228882
0.1	-5.01400000000009	0.04956059032738898	0.005454538102694163	-0.00370275278396875	0.3506552354989549
0.1	-5.01300000000009	0.04207487616335627	0.0057809489286700716	-0.0018075707954747675	0.35868449209218184
0.1	-5.01200000000009	0.03923546734251628	0.006061558763458463	-0.0005516268913805989	0.36453719258748846
0.1	-5.01100000000009	0.04155862001411264	0.00637572653652304	-4.997142045838574e-05	0.3686473500448151
0.1	-5.01000000000009	0.04801182187965807	0.006491065251300407	-0.00026465603929609854	0.3730531700575327
0.1	-5.00900000000009	0.057691624677976235	0.006382804734861186	-0.0009685116484763805	0.3797557464358718
0.1	-5.00800000000009	0.06659704325242895	0.005922329309583732	-0.0017117046387513154	0.38993917184689025
0.1	-5.00700000000009	0.06943645207326893	0.005304993495257056	-0.0019322378244394165	0.4024062818371416
0.1	-5.00600000000009	0.06427389058083259	0.004908702656635778	-0.001251499429311932	0.4149003467225213
0.1	-5.00500000000009	0.05394876759595988	0.005004192365828403	0.00042702550883803555	0.42543601896998134
0.1	-5.00400000000009	0.04349458057377626	0.0060018666611735974	0.002983096974896436	0.4333181805184072
0.1	-5.00300000000008	0.03717044274554174	0.00787747561177589	0.006168463270783767	0.4391011648669654
0.1	-5.00200000000008	0.03497635411125628	0.010540052042535646	0.009840137246650813	0.4444117021242869
0.1	-5.00100000000008	0.038202955044029	0.013288881544164277	0.013227840476693457	0.4491655619762732
0.1	-5.00000000000008	0.0485280780289017	0.015918594475122273	0.0156649278087038	0.4520337202760548
0.1	-4.99900000000008	0.07021083629713439	0.01745661867215098	0.016283548732106135	0.4517417538694707
0.1	-4.99800000000008	0.10273497369948341	0.01772871635681173	0.014741166338094084	0.4486639362810774
0.1	-4.99700000000008	0.13474285495258878	0.016964231487869106	0.011934889567438673	0.44467352832239543
0.1	-4.99600000000008	0.15668374129544327	0.016261537061882658	0.008957523702930853	0.44144386777174144
0.1	-4.99500000000008	0.16197536682519056	0.015512213389284718	0.006867960182870466	0.44030812564222277
0.1	-4.99400000000008	0.15371526843729238	0.014778184259413532	0.005403973707007721	0.4422413363376947
0.1	-4.99300000000008	0.14429359371359604	0.01337822319811103	0.0039043264927768636	0.4466755837113296
0.1	-4.99200000000008	0.13603349532569786	0.011892558419528743	0.002307313083954326	0.45000329763132557
0.1	-4.99100000000008	0.12403053985578334	0.010465493141169287	0.0012096087025817398	0.4534697226349783
0.1	-4.99000000000008	0.10273497369948341	0.009040117239814882	0.0013543246405724112	0.45909160859393844
0.1	-4.98900000000008	0.08079408735662891	0.008745957174379754	0.0030283406313038495	0.4650125527831112
0.1	-4.98800000000008	0.0633704423196562	0.00939709790095594	0.005944557435040144	0.46873815957890547
0.1	-4.98700000000008	0.05381970355864897	0.010947212552289596	0.00989480957989314	0.46815957566988675
0.1	-4.98600000000008	0.05252906318553988	0.012848768323480954	0.013982578794789587	0.46286223038338525
0.1	-4.98500000000008	0.06053103349881622	0.014940746648199625	0.01729491740507503	0.45445770860207113
0.1	-4.98400000000008	0.08608571288637618	0.016511429628687607	0.018295109332462058	0.44547574480580854
0.1	-4.98300000000008	0.13667881551225242	0.017231376546600508	0.015568123408829095	0.4391437458032191
0.1	-4.98200000000008	0.19992019379459774	0.016192977842583306	0.009389807943508924	0.4371536803988191
0.1	-4.98100000000008	0.22766896181644314	0.013956372322654002	0.0014488573257313328	0.43925598279400535
0.1	-4.98000000000008	0.20327585876468138	0.010911102706435189	-0.0037082294079536188	0.44327325549658575
0.1	-4.97900000000008	0.14506797793746148	0.008466670011851635	-0.004730453196083993	0.4470807787593243
0.1	-4.97800000000008	0.09163546649074525	0.007105481514234148	-0.003250032387813512	0.44953559845754887
0.1	-4.97700000000008	0.06078916157343805	0.007202885975925698	-0.0007155384808557936	0.4497731141535895
0.1	-4.97600000000008	0.04710837361848172	0.008532457111931022	0.002091588612631408	0.4466992331215855
0.1	-4.97500000000008	0.044656156909574446	0.01080975417411711	0.0046963116293276385	0.44031095035064977
0.1	-4.97400000000008	0.05072216666318717	0.013584819258920263	0.006851513407915153	0.4309728933127864
0.1	-4.97300000000007	0.0690492599613362	0.015887169622588754	0.007850753123808299	0.41706593455845237
0.1	-4.97200000000007	0.10350935792334885	0.016748981009643903	0.00688044786220935	0.3977087057535015
0.1	-4.97100000000007	0.15565122899695602	0.015237737992711881	0.003489850201281735	0.3751388848328901
0.1	-4.97000000000007	0.21101970100333586	0.011909066233771737	-0.0018014207448988758	0.35529084835128694
0.1	-4.96900000000007	0.23283152330887946	0.008105359324534657	-0.006631124368558697	0.34401035523672224
0.1	-4.96800000000007	0.20288866665274868	0.005710351001189082	-0.009703750340950563	0.34226673039688793
0.1	-4.96700000000007	0.14868177098216695	0.0042198772730869406	-0.010939528187792832	0.3465850446309294
0.1	-4.96600000000007	0.0924098507146107	0.003796041795544932	-0.01057498242339149	0.3528680019193407
0.1	-4.96500000000007	0.06414482654352166	0.003677257653308301	-0.010103769265532915	0.3536456374469957
0.1	-4.96400000000007	0.04956059032738898	0.0037276419832380633	-0.009655142486117046	0.3473732878285597
0.1	-4.96300000000007	0.04439802883495262	0.003792721733147668	-0.009682609182749389	0.3361642537673162
0.1	-4.96200000000007	0.04517241305881808	0.0037995276028823578	-0.01010653105408014	0.3265253054543438
0.1	-4.96100000000007	0.053045319334783514	0.0037348246525902734	-0.01099982927331706	0.32350647613247946
0.1	-4.96000000000007	0.0705980284090671	0.004421852666736801	-0.012296374920731143	0.32594921569493973
0.1	-4.95900000000007	0.0955073876100725	0.004964285882294825	-0.013817345707110946	0.3302255499923238
0.1	-4.95800000000007	0.11396354494553246	0.005296858379772546	-0.015026025909611426	0.3339822886601243
0.1	-4.95700000000007	0.10944630363965065	0.0048624781473595785	-0.014740814189449562	0.3347234133526092
0.1	-4.95600000000007	0.08686009711024163	0.004031643209654107	-0.012796172261863008	0.3312327379520109
0.1	-4.95500000000007	0.06195073790923623	0.003397277695936271	-0.010084078022793888	0.32594350618587
0.1	-4.95400000000007	0.042462068275289	0.0035846086140212236	-0.007034965754985319	0.32340009892002136
0.1	-4.95300000000007	0.030200984730752663	0.004542774119756423	-0.004147156590406959	0.32616172973808627
0.1	-4.95200000000007	0.025038423238316305	0.006606295973680515	-0.0013654606539312952	0.33412788120593506
0.1	-4.95100000000007	0.02478029516369449	0.009565182927637484	0.0013723117160839692	0.34617924858333843
0.1	-4.95000000000007	0.031233497029239932	0.012799047677227103	0.003595230607007182	0.360079506165072
0.1	-4.94900000000007	0.04788275784234717	0.01545984176357445	0.00447984506237639	0.3736387556389499
0.1	-4.94800000000007	0.08544039269982164	0.0163947546251359	0.002928474412231626	0.38524982948094877
0.1	-4.94700000000007	0.13977635240771424	0.015169978856867505	-0.000868409548097646	0.393938955417341
0.1	-4.94600000000007	0.17333300210855052	0.01264218541003801	-0.005182288758755091	0.3999049146001663
0.1	-4.94500000000007	0.15732906148199782	0.01061154395930358	-0.007567233128197261	0.40324464853789804
0.1	-4.94400000000007	0.11938423451259064	0.009895111958605466	-0.006472050604448902	0.4051326939833652
0.1	-4.94300000000006	0.08324630406553617	0.010765528933117769	-0.0026200492531623714	0.4070305958557656
0.1	-4.94200000000006	0.06349950635696713	0.012884524142034713	0.002168327082540661	0.41030572216912886
0.1	-4.94100000000006	0.057691624677976235	0.016417446178895127	0.007931692498551728	0.415797160808239
0.1	-4.94000000000006	0.06453201865545441	0.020444111407086307	0.014330574486413646	0.4229683979648713
0.1	-4.93900000000006	0.08595664884906526	0.024372441561733085	0.020797417509510745	0.430169805376087
0.1	-4.93800000000006	0.1246758600423379	0.026898874304744302	0.02625221761103907	0.4351780089644315
0.1	-4.93700000000006	0.1823674847203141	0.02732415030756536	0.029165270705844525	0.43652437197417177
0.1	-4.93600000000006	0.24418915859223944	0.025581639188412348	0.028968457819093015	0.43392371933546064
0.1	-4.93500000000006	0.2781330004050085	0.02276453406583049	0.026318224452192722	0.42846638752022953
0.1	-4.93400000000006	0.2754226556214794	0.019935114051616305	0.022857484545147147	0.4215114507067808
0.1	-4.93300000000006	0.2551596017636667	0.017588455810342924	0.020219241152455898	0.4138272589880434
0.1	-4.93200000000006	0.2373487646147613	0.015998441247932725	0.018868753764595497	0.40565763854291087
0.1	-4.93100000000006	0.22353891262249406	0.015304680141584315	0.018454192487787464	0.3975922016604199
0.1	-4.93000000000006	0.21553694230921766	0.016309234024299454	0.019171111862813617	0.39128766841423124
0.1	-4.92900000000006	0.21101970100333586	0.018980568170039017	0.020493478025781383	0.3888467919556815
0.1	-4.92800000000006	0.21076157292871406	0.02339366406073688	0.02244094184239103	0.39003761585435404
0.1	-4.92700000000006	0.21682758268232677	0.027946984812987876	0.024380887507172155	0.39167810888729343
0.1	-4.92600000000006	0.23102462678652674	0.03171750330603242	0.025843144226151683	0.388590284628521
0.1	-4.92500000000006	0.25683743424870853	0.03269700764277051	0.025743460655407526	0.37682920086915755
0.1	-4.92400000000006	0.2992995025239975	0.03006844037068059	0.02323839914234448	0.3570700524678829
0.1	-4.92300000000006	0.3550551666423102	0.02432439151108558	0.0181773675514006	0.33723532816734414
0.1	-4.92200000000006	0.3950650182086919	0.017830969207927917	0.011315098568962748	0.32600634087046443
0.1	-4.92100000000006	0.3754472845374337	0.012322552281827793	0.004674280707525165	0.32476109630735633
0.1	-4.92000000000006	0.2876837391660157	0.008751857316324243	0.0004255015539323644	0.3282127366899685
0.1	-4.91900000000006	0.1906275831082123	0.006746163052298576	-0.0013660377090509792	0.32929772425775056
0.1	-4.91800000000006	0.12196551525880882	0.005161960830342667	-0.0016819608282673186	0.3238897045845751
0.1	-4.91700000000006	0.08350443214015799	0.003759544116001262	-0.0008106579638817281	0.31406576807707276
0.1	-4.91600000000006	0.06324137828234531	0.002758082104141284	4.9772019656996493e-05	0.30521578415866474
0.1	-4.91500000000006	0.05291625529747261	0.0025932382583696177	0.0010115069497778786	0.30160328580694323
0.1	-4.91400000000006	0.04865714206621262	0.0029494571034137016	0.0018124014604060969	0.3038044228606214
0.1	-4.91300000000005	0.04801182187965807	0.00399626489502032	0.0025703591265523592	0.30940978129196844
0.1	-4.91200000000005	0.04943152629007807	0.0050259842957520035	0.0032571727992767537	0.3151207055876093
0.1	-4.91100000000005	0.051883742998985335	0.006010672738255083	0.003971249626257489	0.3181394748043515
0.1	-4.91000000000005	0.05446502374520351	0.0067807464488782885	0.004906246533545653	0.3192426426679957
0.1	-4.90900000000005	0.05782068871528715	0.007912325233133542	0.006388144255409858	0.3212993591160412
0.1	-4.90800000000005	0.061434481759992596	0.00976433032869686	0.008586520931339891	0.32599957960564824
0.1	-4.90700000000005	0.0675004915136053	0.012805300907531366	0.011451110787952828	0.3327414314095557
0.1	-4.90600000000005	0.07834187064772163	0.016421399640091948	0.014417376909968173	0.3405271022056584
0.1	-4.90500000000005	0.09834679643091253	0.01967743476233695	0.016246677304922234	0.34860654240713357
0.1	-4.90400000000005	0.13667881551225242	0.02128896516836784	0.015478617418934274	0.35746920744799554
0.1	-4.90300000000005	0.1965645288245141	0.02049400578024571	0.010946124176558516	0.36817574436075695
0.1	-4.90200000000005	0.2534817692786248	0.017568543886814378	0.0035981891295443127	0.38139046985461933
0.1	-4.90100000000005	0.2636778282261867	0.01391027740373826	-0.0028857767943444024	0.3957714683504103
0.1	-4.90000000000005	0.21966699150316674	0.01136982536787414	-0.00559555553527185	0.4093788580261657
0.1	-4.89900000000005	0.14132512085544513	0.010757850202911555	-0.003747672228287838	0.4197507273729386
0.1	-4.89800000000005	0.0833753681028471	0.012063819362275904	0.0008248340810395689	0.42677595127371776
0.1	-4.89700000000005	0.05885320101377442	0.0145974782057204	0.00522634402912862	0.43105339743197046
0.1	-4.89600000000005	0.05459408778251442	0.01780532711346789	0.00885491964133663	0.43329693511944223
0.1	-4.89500000000005	0.06995270822251257	0.020268192705078906	0.010428403851050998	0.4337501201258687
0.1	-4.89400000000005	0.11447980109477611	0.02077005880527566	0.008675975273162643	0.4328915297228794
0.1	-4.89300000000005	0.18946600677241413	0.018130070630711294	0.0034132948489773874	0.43196157043070543
0.1	-4.89200000000005	0.24186600592064306	0.013562496757322526	-0.0033286036767570123	0.43242836810508795
0.1	-4.89100000000005	0.20211428242888319	0.009334340222677557	-0.006233369528426242	0.4353799153376026
0.1	-4.89000000000005	0.11744827395292701	0.007535489931988128	-0.003478655848654834	0.43973984890338147
0.1	-4.88900000000005	0.06324137828234531	0.00790857460962308	0.0017957628814489735	0.44310308199501697
0.1	-4.88800000000005	0.04130049193949081	0.009636178079248962	0.0071051101142687555	0.44369299477094504
0.1	-4.88700000000005	0.03613793044705447	0.012009013682006188	0.011826337471591387	0.4406475711588726
0.1	-4.88600000000005	0.04504334902150717	0.014091463318812752	0.014891489899138235	0.43335940919911625
0.1	-4.88500000000005	0.07588965393881439	0.014885189715595323	0.014783598904911722	0.4210069402109423
0.1	-4.88400000000005	0.1406798006688906	0.013075589015138774	0.010140618155167428	0.4032221109885107
0.1	-4.88300000000004	0.20985812466753773	0.00910275377871691	0.002557176539591275	0.3799268815419569
0.1	-4.88200000000004	0.21089063696602497	0.004455626589807504	-0.002662404816761559	0.3521884498071357
0.1	-4.88100000000004	0.15823250974317418	0.001700211546114492	-0.003114529376527467	0.32218965233161856
0.1	-4.88000000000004	0.09486206742351798	0.0012703443402276736	-0.0007782899964425549	0.2903043419557326
0.1	-4.87900000000004	0.06104728964805986	0.0023825323823808845	0.002345366323682562	0.257805048709433
0.1	-4.87800000000004	0.051883742998985335	0.0014295856099046966	0.004670126755800569	0.22419926706575002
0.1	-4.87700000000004	0.058595072939152594	-0.0005367130217025337	0.005912736766077592	0.19293393455899802
0.1	-4.87600000000004	0.08414975232671254	-0.0021688250214054734	0.005510710121718022	0.16658126146972985
0.1	-4.87500000000004	0.1353881751391433	-0.0028761110037704867	0.0028789143460332925	0.14694398110164655
0.1	-4.87400000000004	0.19992019379459774	-0.0026335621560372984	-0.001440178374532509	0.1346209912172298
0.1	-4.87300000000004	0.2374778286520722	-0.0015532731947345273	-0.0061192281208471465	0.12707109322092022
0.1	-4.87200000000004	0.23450935579392126	-0.0003895839228260638	-0.009040559539173208	0.12299925711295097
0.1	-4.87100000000004	0.19540295248871592	0.00042293374085065633	-0.008733481702950035	0.12140969142493743
0.1	-4.87000000000004	0.13267783035561423	0.0012152165608028001	-0.0059638688263134254	0.12161077142043732
0.1	-4.86900000000004	0.09266797878923251	0.0024676170224520065	-0.002977726230530536	0.12353312653069648
0.1	-4.86800000000004	0.07989063909545255	0.003958983096597771	-0.00014829367087891896	0.1261565646327417
0.1	-4.86700000000004	0.0881507374833507	0.005134393184337583	0.0016301248219256852	0.12784755679549079
0.1	-4.86600000000004	0.11267290457242338	0.0055447991009451815	0.0022008813956311897	0.12702122514197714
0.1	-4.86500000000004	0.151392115765696	0.004603462569434947	0.0012023899966659777	0.12327619098067598
0.1	-4.86400000000004	0.19114383925745596	0.0025818246340743598	-0.0011531920571948614	0.11827998488839263
0.1	-4.86300000000004	0.21037438081678136	0.0005824184630403721	-0.003456459181912197	0.1145555876071895
0.1	-4.86200000000004	0.19759704112300136	-0.00036718022168629903	-0.004649486588441498	0.11340458756073665
0.1	-4.86100000000004	0.15965221415359418	-0.0006741985741402932	-0.0043418974314778655	0.11387390944374812
0.1	-4.86000000000004	0.11486699320670883	-0.0009583782038365694	-0.0026589943693992625	0.11370564411654241
0.1	-4.85900000000004	0.08079408735662891	-0.0018718657222030414	-0.0007590996271876998	0.11064615706487592
0.1	-4.85800000000004	0.06117635368537077	-0.003439365156617649	0.0010154953913297947	0.10416260057289776
0.1	-4.85700000000004	0.050980294737808976	-0.0052971292999001605	0.0025667993678447063	0.09634167354473763
0.1	-4.85600000000004	0.04775369380503625	-0.006653431844908401	0.004008295249881908	0.08982070472464845
0.1	-4.85500000000004	0.050464038588565345	-0.006769964580139265	0.005617964900064233	0.08590577502054247
0.1	-4.85400000000004	0.06182167387192531	-0.0053609593897207194	0.007440388995554701	0.08579369579763528
0.1	-4.85300000000003	0.08556945673713254	-0.002610218891614777	0.009465249565323	0.09017458928950683
0.1	-4.85200000000003	0.12545024426620335	0.0009951504423135102	0.01132086818108965	0.09846090915452557
0.1	-4.85100000000003	0.17475270651897049	0.00482337362490459	0.012372079480707449	0.1083581002013199
0.1	-4.85000000000003	0.215149750197285	0.007901128767470221	0.012426100103157412	0.11747412483944275
0.1	-4.84900000000003	0.230637434674594	0.009565195135417578	0.010927680011466212	0.12423799583026335
0.1	-4.84800000000003	0.2258620652940904	0.009705736462377391	0.008181276113025738	0.12907432056551996
0.1	-4.84700000000003	0.21308472560031044	0.008754777806787113	0.005095235135154398	0.1347467807837565
0.1	-4.84600000000003	0.19772610516031228	0.007582076450659429	0.002163997995305612	0.1444374302399279
0.1	-4.84500000000003	0.17836649956367598	0.0070774095907712485	0.0001331819960697835	0.1593028808216372
0.1	-4.84400000000003	0.15500590881040147	0.007451969538498477	-0.0008538333307850283	0.17943810574625682
0.1	-4.84300000000003	0.1277733969377997	0.008622533114437267	-0.0005315237514659011	0.20346428794841645
0.1	-4.84200000000003	0.10273497369948341	0.010252281371641978	0.0009534872039587336	0.23056849808753724
0.1	-4.84100000000003	0.08402068828940162	0.012220984008306388	0.0031744285424424664	0.2583141268202711
0.1	-4.84000000000003	0.0716305407075544	0.01483260398426292	0.006075911424718755	0.28538776101782
0.1	-4.83900000000003	0.06685517132705075	0.017933995848282758	0.00924801202647197	0.30961742722031727
0.1	-4.83800000000003	0.06853300381209258	0.021353662954291537	0.012456851647193502	0.32938459899072264
0.1	-4.83700000000003	0.07847093468503256	0.024935314923657376	0.015128236502580515	0.3453507082505011
0.1	-4.83600000000003	0.10066994910250887	0.027845774323046864	0.01637597333484021	0.3580366127464571
0.1	-4.83500000000003	0.1395182243330924	0.029054553127890563	0.01516900786423304	0.36877905946897954
0.1	-4.83400000000003	0.19424137615291773	0.028191637400528248	0.011071212258617801	0.37900422440907316
0.1	-4.83300000000003	0.24251132610719764	0.02550521248868916	0.0057466913874220085	0.3890460539228858
0.1	-4.83200000000003	0.2625162518903885	0.02232754041779104	0.0014733181942430769	0.3988276198427025
0.1	-4.83100000000003	0.24018817343560128	0.01960414641601102	0.0005482676230329385	0.40756554708569065
0.1	-4.83000000000003	0.19282167174249776	0.01805205691183164	0.0025578038345653144	0.41414870451129104
0.1	-4.82900000000003	0.15784531763124146	0.01725143872002809	0.00501570060077434	0.41840995367493017
0.1	-4.82800000000003	0.15306994825073786	0.016414991463506456	0.006051042650091474	0.42063831609033336
0.1	-4.82700000000003	0.16829950465342508	0.014766771809342886	0.004635972042194184	0.42149564437610176
0.1	-4.82600000000003	0.18469063739191052	0.012296744912091631	0.0008554494607223048	0.4209218985228665
0.1	-4.82500000000003	0.17797930745174326	0.009449796320551537	-0.003591307665196073	0.41761957691969903
0.1	-4.82400000000003	0.14984334731796514	0.00665896809944698	-0.006528574303227637	0.40996612640903335
0.1	-4.82300000000002	0.11396354494553246	0.004376755973999905	-0.007028879208691154	0.39683217547513877
0.1	-4.82200000000002	0.0731793091552853	0.002541544637668034	-0.006083874691437586	0.3775335142395808
0.1	-4.82100000000002	0.045946797282683534	0.0013379693069712753	-0.004546664663912886	0.35364602809802376
0.1	-4.82000000000002	0.03136256106655084	0.00030048416582188346	-0.0034467058235830546	0.327926419687332
0.1	-4.81900000000002	0.0234896547905854	-0.00023790580492235677	-0.0026062928978263776	0.3028863333427373
0.1	-4.81800000000002	0.018843349447392684	-0.0007595145176036158	-0.002040427206718218	0.2803961450751172
0.1	-4.81700000000002	0.015487684477309057	-0.0008152643098502996	-0.0015754690398555038	0.2620817135527229
0.1	-4.81600000000002	0.012648275656469062	-0.0010625782054677064	-0.0011927048379166136	0.248943555608749
0.1	-4.81500000000002	0.010066994910250884	-0.000948331387894956	-0.0008559533275112572	0.24100168459686025
0.1	-4.81400000000002	0.008131034350587254	-0.0008507421066439466	-0.0005860832795001103	0.23664161579778317
0.1	-4.81300000000002	0.007227586089410894	-0.0007188188677935049	-0.0003977528445959367	0.23321376004581884
0.1	-4.81200000000002	0.006969458014789075	-0.0008667529210017177	-0.00031740138281989604	0.22793841141423068
0.1	-4.81100000000002	0.007743842238654528	-0.001279903312177217	-0.00042611400003728583	0.2193095058025738
0.1	-4.81000000000002	0.009937930872939978	-0.0017055794733996494	-0.0008288234029630962	0.2080251512727025
0.1	-4.80900000000002	0.014842364290754513	-0.001965112006355287	-0.0016498141866539068	0.1962587185962831
0.1	-4.80800000000002	0.025296551312938124	-0.0016482956020253898	-0.0028892163527456344	0.18785499314007928
0.1	-4.80700000000002	0.04207487616335627	-0.0007964603069169471	-0.004330811775550676	0.18588542186578952
0.1	-4.80600000000002	0.057175368528732604	0.0006856295124148754	-0.005386295348930555	0.19138075199212706
0.1	-4.80500000000002	0.05640098430486715	0.0020048763388872365	-0.0051481753639677375	0.20283413812949708
0.1	-4.80400000000002	0.041816748088734444	0.003339252433107068	-0.003471417774434559	0.21715350393988603
0.1	-4.80300000000002	0.02916847243226539	0.004769613592942015	-0.0009394035846474681	0.23106982328293493
0.1	-4.80200000000002	0.023747782865207217	0.006540282089373286	0.0023277095640848473	0.2421143182235033
0.1	-4.80100000000002	0.026329063611425393	0.008503979043044185	0.006111454075687801	0.24891198801655282
0.1	-4.80000000000002	0.04207487616335627	0.010269017378459587	0.009890070121548503	0.25058929238446037
0.1	-4.79900000000002	0.08285911195360345	0.011126671527819751	0.012500094626719149	0.24723176880189457
0.1	-4.79800000000002	0.14958521924334328	0.010708171814675734	0.012263697355485966	0.23984308939510232
0.1	-4.79700000000002	0.1889497506231705	0.009353469904950836	0.009167110683673733	0.2301403598160731
0.1	-4.79600000000002	0.20211428242888319	0.007729734008031644	0.0050257669023525825	0.21993420154305968
0.1	-4.79500000000002	0.2070187158466977	0.006391057702977279	0.0011452461632182104	0.211376875182062
0.1	-4.79400000000002	0.20030738590653044	0.005845285643752345	-0.0013772563600479282	0.20667919392413792
0.1	-4.79300000000001	0.18378718913073414	0.006623851783776421	-0.00155023461687259	0.2081233999417458
0.1	-4.79200000000001	0.16003940626552696	0.00840849121199143	0.0005408189049977624	0.21677401671866547
0.1	-4.79100000000001	0.14171231296737788	0.011148706675565995	0.004286478072619111	0.23176204150744634
0.1	-4.79000000000001	0.1422285691166215	0.01400492571143126	0.007739858062023724	0.25055987337291885
0.1	-4.78900000000001	0.16829950465342508	0.016273831292943897	0.009276279744983901	0.26872367895529853
0.1	-4.78800000000001	0.21527881423459588	0.016944584381804236	0.00742613352738741	0.2821926880933033
0.1	-4.78700000000001	0.2577408825098849	0.01554202680761783	0.0023801739219187286	0.28923777507848863
0.1	-4.78600000000001	0.2583862026964394	0.012475252615326901	-0.0030679830029668458	0.289862155283216
0.1	-4.78500000000001	0.22599112933140128	0.008805161432543488	-0.006001925352786436	0.2859557673158776
0.1	-4.78400000000001	0.18598127776501958	0.005750271101236726	-0.006124624454868789	0.2804837109589155
0.1	-4.78300000000001	0.15474778073577963	0.004212692490827375	-0.0028190973482213914	0.2762196370868494
0.1	-4.78200000000001	0.12867684519897607	0.004769780276823048	0.003921279893122958	0.2748992072755054
0.1	-4.78100000000001	0.14622955427325968	0.007784016629444836	0.01166799336056234	0.2773471755447773
0.1	-4.78000000000001	0.1716551696235087	0.013089696580436546	0.018216520905621304	0.28394367519755
0.1	-4.77900000000001	0.21682758268232677	0.019451726861454143	0.021417754104392582	0.2934627538145399
0.1	-4.77800000000001	0.254772409651734	0.025676236786845087	0.023873334432486557	0.3044076778766283
0.1	-4.77700000000001	0.28084334518853754	0.030449077005242048	0.02623085765096264	0.3135347534164434
0.1	-4.77600000000001	0.3061398965014757	0.03334285110784856	0.026935202951828652	0.3188171337794444
0.1	-4.77500000000001	0.3200788125310539	0.03408880635620569	0.02593700184237971	0.3199234268384072
0.1	-4.77400000000001	0.3285970389935738	0.03303984129819276	0.023607102144311744	0.3178446235842182
0.1	-4.77300000000001	0.34240689098584104	0.030850376814117862	0.020348576623053036	0.3136525797189616
0.1	-4.77200000000001	0.31233497029239926	0.028623071786815703	0.019033903275566134	0.3075458660332027
0.1	-4.77100000000001	0.2687113256813121	0.02576952720663898	0.018876031514004292	0.29970853918887563
0.1	-4.77000000000001	0.24276945418181944	0.02200442523826501	0.019147541344241095	0.29341909107643194
0.1	-4.76900000000001	0.23876846902518128	0.018130254687644263	0.017977840768023255	0.2926748411757219
0.1	-4.76800000000001	0.243414774368374	0.016316098585517917	0.014202022195754518	0.2973297461589719
0.1	-4.76700000000001	0.24535073492803763	0.015272838343806343	0.008889394575984116	0.3057855033042807
0.1	-4.76600000000001	0.23179901101039224	0.014274024024012686	0.00478314785952891	0.3173393618324314
0.1	-4.76500000000001	0.1991458095707323	0.013519012438630356	0.0037393077463912915	0.32871310028084977
0.1	-4.76400000000001	0.1526827561388051	0.01362822000090443	0.005422093425373281	0.33798543783347607
0.1	-4.763	0.11034975190082702	0.01493541933517292	0.008880578638797371	0.3450497268112557
0.1	-4.762	0.09808866835629068	0.017261601276532847	0.013863437807268114	0.35048596349678035
0.1	-4.761	0.1129310326470452	0.02016787620429577	0.0202588546483637	0.3544380275624896
0.1	-4.76	0.1331940865048579	0.02300669061942129	0.02649114002635732	0.35683250672573447
0.1	-4.759	0.18210935664569233	0.02555764609224078	0.03007202571930211	0.3579798782219605
0.1	-4.758	0.23476748386854313	0.027325386116372856	0.030830861176553318	0.35930175044007917
0.1	-4.757	0.2893615716510575	0.028392266645040385	0.028767449192133848	0.36229098044794195
0.1	-4.756	0.31556157122517203	0.028552760274116257	0.025480160126534812	0.3676544058116945
0.1	-4.755	0.32124038886685197	0.02835921157561711	0.022366725698582647	0.3746268618033806
0.1	-4.754	0.3033004876806357	0.02781019504886659	0.02074789876174425	0.381364777050899
0.1	-4.753	0.275938911770723	0.027502816711941894	0.020643007139597068	0.3862129340053918
0.1	-4.752	0.25657930617408664	0.027379478107621664	0.02091124151300042	0.3884812028920676
0.1	-4.751	0.25064236045778493	0.02741953671958134	0.021093290427666795	0.3889196934157773
0.1	-4.75	0.25206206486820487	0.027402417574036955	0.02117884671341892	0.3888531625694696
0.2	-5.0490000000001	0.21179408522720136	0.03141165752194981	0.02063598857142544	0.41153687323620997
0.2	-5.0480000000001	0.24070442958484492	0.032288822614686415	0.02310786166868314	0.4230216767223304
0.2	-5.0470000000001	0.273099502949883	0.03147315309746251	0.023294425606044597	0.4334702638882504
0.2	-5.0460000000001	0.2889743795391248	0.029444833953901163	0.021434766196480583	0.44155493279653707
0.2	-5.0450000000001	0.27877832059156304	0.02687136722849193	0.019182902755745107	0.4470798472138221
0.2	-5.0440000000001	0.256192114062154	0.024573592927064323	0.018222878371655888	0.4502516614049239
0.2	-5.0430000000001	0.22844334604030858	0.022917657917676415	0.018899553199907652	0.45081783463227243
0.2	-5.0420000000001	0.20688965180938684	0.022231106009664024	0.021091709043446198	0.44841827701856823
0.2	-5.0410000000001	0.19708078497375772	0.02176462010236998	0.02358845983662463	0.4422766451607661
0.2	-5.0400000000001	0.20056551398115224	0.021252270285299298	0.02591440982925926	0.43191562387864435
0.2	-5.0390000000001	0.21644039057039408	0.01971067764445668	0.027169492023704975	0.4165698380698662
0.2	-5.0380000000001	0.2423822620698867	0.017220293708012188	0.02684071992096055	0.39683262621838267
0.2	-5.0370000000001	0.2647103405246739	0.013901864325746935	0.025149836688258955	0.37429574016856604
0.2	-5.0360000000001	0.27129260642753034	0.010752943591150919	0.022799578074019465	0.351291635721418
0.2	-5.0350000000001	0.2689694537559339	0.007974619013445082	0.020720594523823556	0.3299347254927162
0.2	-5.0340000000001	0.263161572076943	0.005969020064372549	0.019463921553167247	0.31131588682305333
0.2	-5.03300000000009	0.2594187149949267	0.0049521362661967515	0.018957961132573985	0.2952091432705855
0.2	-5.03200000000009	0.25877339480837214	0.004903549070772752	0.01865559176448413	0.2814692628686094
0.2	-5.03100000000009	0.26703349319627034	0.00578899060721226	0.01828686998111816	0.2701479317372702
0.2	-5.03000000000009	0.2831664978601339	0.006861959091424174	0.0171544521423928	0.26068832218906735
0.2	-5.02900000000009	0.30420393594181205	0.008071340775165466	0.015187761920726222	0.2521216202163008
0.2	-5.02800000000009	0.3182719160087011	0.008977491030682143	0.01235738406085667	0.24372222196751434
0.2	-5.02700000000009	0.3162068914117266	0.009682343427506419	0.00915403984538965	0.2365317978413417
0.2	-5.02600000000009	0.2980088621508884	0.010190799882049252	0.006044965024832633	0.23266881718147506
0.2	-5.02500000000009	0.27555171965879033	0.011188955917561002	0.003711391003202718	0.2343281215559806
0.2	-5.02400000000009	0.2558049219502212	0.012519921094754501	0.0015792532348580302	0.24190027162235211
0.2	-5.02300000000009	0.24186600592064306	0.014216640611999648	-0.00038995523478268823	0.2539647107732376
0.2	-5.02200000000009	0.23386403560736677	0.015503215273046747	-0.002761561572756645	0.2687532782693001
0.2	-5.02100000000009	0.22921773026417405	0.015937745755875005	-0.005462584007051059	0.2845985261695654
0.2	-5.02000000000009	0.2232807845478722	0.01512442390058338	-0.008287148118893932	0.2997963154212419
0.2	-5.01900000000009	0.20779310007056317	0.013186373267574408	-0.010514174243070579	0.31137484505638074
0.2	-5.01800000000009	0.17965713993678506	0.010774905491829391	-0.011481115775778393	0.31874645602817947
0.2	-5.01700000000009	0.14261576122855424	0.008601903746382452	-0.010835203760143816	0.32340103046552354
0.2	-5.01600000000009	0.1068650228934325	0.007028041563213144	-0.008854729011301306	0.32788185543692333
0.2	-5.01500000000009	0.07911625487158709	0.006201735733348336	-0.006542075702495854	0.3339574973557982
0.2	-5.01400000000009	0.06053103349881622	0.006155905631250948	-0.004075274492403986	0.34169100124240404
0.2	-5.01300000000009	0.05110935877511988	0.006375313817609554	-0.002108728651965602	0.34924778069828644
0.2	-5.01200000000009	0.04788275784234717	0.006856934157496989	-0.0005871480025297981	0.35529415384906576
0.2	-5.01100000000009	0.049689654364699895	0.007244569638987038	0.00021922496617360321	0.3595597903252443
0.2	-5.01000000000009	0.055884728155623516	0.0076213654991951615	0.00037196616373461104	0.36321405827796177
0.2	-5.00900000000009	0.06466108269276531	0.007655200461424479	1.552547943511834e-05	0.36805521356005616
0.2	-5.00800000000009	0.07330837319259619	0.007543499212875671	-0.0005617615098578294	0.37523405337577664
0.2	-5.00700000000009	0.07808374257309982	0.007062927808040151	-0.0008905927744986302	0.3843442107369505
0.2	-5.00600000000009	0.07601871797612528	0.0067208839064326455	-0.0005478485655135434	0.39333783395893496
0.2	-5.00500000000009	0.06814581170015986	0.006758631950238749	0.000675438550077083	0.4003151881115268
0.2	-5.00400000000009	0.058724136976463504	0.007507957970511527	0.002837067051068207	0.40425255769451923
0.2	-5.00300000000008	0.051496550887052614	0.008902529270765682	0.00572502670070028	0.40604874010778497
0.2	-5.00200000000008	0.04891527014083443	0.010842030758822988	0.009024238598814863	0.4071817476801066
0.2	-5.00100000000008	0.05162561492436352	0.012876778738379335	0.012229398964953838	0.4080758572418289
0.2	-5.00000000000008	0.062079801946547136	0.01433838186816851	0.014702837482372298	0.40744769073706455
0.2	-4.99900000000008	0.082084727729738	0.014865536036299034	0.015732132895867522	0.4039564443829779
0.2	-4.99800000000008	0.11086600805007066	0.014252675332517346	0.01499488465335901	0.3980770293743124
0.2	-4.99700000000008	0.14158324893006696	0.013365263169563078	0.01291389807834837	0.39260752728499343
0.2	-4.99600000000008	0.164169455459476	0.012585707255893018	0.01044576809217071	0.39110228958157955
0.2	-4.99500000000008	0.17565615478014687	0.012538200923640613	0.007928360697909335	0.3950671249209729
0.2	-4.99400000000008	0.17501083459359235	0.01265662822149585	0.005250821683450928	0.3989765179121048
0.2	-4.99300000000008	0.16804137657880325	0.0124117671622367	0.002270402216091265	0.39832193739377963
0.2	-4.99200000000008	0.15603842110888871	0.010743793347003105	-0.0003916000942326996	0.3977063918934406
0.2	-4.99100000000008	0.13513004706452153	0.008756684107656619	-0.0016169517429831654	0.39977083122372514
0.2	-4.99000000000008	0.10725221500536522	0.00749103555934424	-0.0010966055585142907	0.4040691621631161
0.2	-4.98900000000008	0.08156847158049435	0.007618422471182903	0.0012333853453143596	0.4099206306131226
0.2	-4.98800000000008	0.06414482654352166	0.008919969575904848	0.004810815515836802	0.4160568834948546
0.2	-4.98700000000008	0.055239407969068954	0.011209282906903487	0.009171358072340652	0.42022563856768186
0.2	-4.98600000000008	0.05498127989444715	0.013996671334452138	0.01374244404612159	0.4207396749445478
0.2	-4.98500000000008	0.06530640287931984	0.016583076490833317	0.01725447565490483	0.41758507944479184
0.2	-4.98400000000008	0.09512019549813978	0.018318736193940068	0.018148346703704854	0.41243723322728876
0.2	-4.98300000000008	0.15165024384031786	0.018230644434849848	0.014815360881745182	0.4084884145671424
0.2	-4.98200000000008	0.21385910982417589	0.01645966276091825	0.007817918734787347	0.4083376834399375
0.2	-4.98100000000008	0.2359290602043413	0.013414537760436983	0.0004986351901642542	0.41289738983419305
0.2	-4.98000000000008	0.21166502118989045	0.010571001729166543	-0.004087158353130024	0.42080232932668205
0.2	-4.97900000000008	0.15048866750451964	0.008269457083501701	-0.0048365266312917704	0.42955152533145746
0.2	-4.97800000000008	0.09228078667729979	0.007312162560098157	-0.002553678289706268	0.43598890990878714
0.2	-4.97700000000008	0.06259605809579077	0.007375550350560388	0.00021420593071814418	0.43782692200235823
0.2	-4.97600000000008	0.050464038588565345	0.00861062483802197	0.003248200742616685	0.4347318857226192
0.2	-4.97500000000008	0.0485280780289017	0.010686711374374332	0.006294455671899286	0.42776204409079216
0.2	-4.97400000000008	0.055239407969068954	0.0133758633293021	0.009036179742548835	0.4184080905710196
0.2	-4.97300000000007	0.07266305300604166	0.015803132743215872	0.010827956999655702	0.4061095914782245
0.2	-4.97200000000007	0.10725221500536522	0.016879396404213633	0.010529375818648106	0.389455666329528
0.2	-4.97100000000007	0.16055566241477054	0.015707628009162408	0.007540666055400541	0.36991873815488735
0.2	-4.97000000000007	0.2199251195777886	0.012425438062724824	0.002214462380689246	0.3512846340619259
0.2	-4.96900000000007	0.2481901437488776	0.008479617832619493	-0.003447053512161639	0.33946876903320666
0.2	-4.96800000000007	0.22057043976434312	0.005535731024900466	-0.00684710121350707	0.3367098727594323
0.2	-4.96700000000007	0.16003940626552696	0.00438891028531859	-0.007943722853413316	0.34054257799043147
0.2	-4.96600000000007	0.10479999829645796	0.004031438024034781	-0.007917680717742055	0.3464611181683133
0.2	-4.96500000000007	0.0720177328194871	0.004369371640540627	-0.0069976407597329305	0.34965057174789665
0.2	-4.96400000000007	0.05614285623024533	0.004644337228393182	-0.006348550949892864	0.3469232580893726
0.2	-4.96300000000007	0.05085123070049807	0.0048754621221908856	-0.00592045681510284	0.3390939546012697
0.2	-4.96200000000007	0.053561575484027145	0.005085378245010191	-0.006005214426004892	0.3313229782878838
0.2	-4.96100000000007	0.06479014673007621	0.005525931887170098	-0.006676557715931501	0.3282588935776911
0.2	-4.96000000000007	0.08634384096099798	0.005723670691586361	-0.008021118668534544	0.3301402679224785
0.2	-4.95900000000007	0.11357635283359976	0.0059420149180322126	-0.009952636230592565	0.3339127227568216
0.2	-4.95800000000007	0.13216157420637062	0.005975151216230522	-0.011632055363473615	0.3367808209643874
0.2	-4.95700000000007	0.12686994867662335	0.0057127371640852695	-0.01202026555240851	0.33661515495978966
0.2	-4.95600000000007	0.10157339736368522	0.005247245725915953	-0.010769056059274229	0.3329967968426461
0.2	-4.95500000000007	0.0720177328194871	0.004965183158326544	-0.008335849880204742	0.3278762060329758
0.2	-4.95400000000007	0.049689654364699895	0.005358613606573628	-0.005166591826755074	0.32477891599829817
0.2	-4.95300000000007	0.03781576293209628	0.006656412435589015	-0.0018577351495627857	0.32626654435933816
0.2	-4.95200000000007	0.032266009327727205	0.009277355912805816	0.0019658982380124576	0.3322227673254744
0.2	-4.95100000000007	0.03420196988739083	0.012718685357603357	0.006123775540551552	0.3414257793823804
0.2	-4.95000000000007	0.0440108367230199	0.016589527863861458	0.010083878002059208	0.3523200390339622
0.2	-4.94900000000007	0.06879113188671439	0.019577148311533624	0.012642928209968794	0.36304980463403075
0.2	-4.94800000000007	0.11822265817679245	0.020765284601343418	0.012223264056816122	0.37187698054936125
0.2	-4.94700000000007	0.18352906105611233	0.01938528241706623	0.008348327229774332	0.3782342817046429
0.2	-4.94600000000007	0.2187635432419904	0.016683186397521286	0.002276254230959686	0.3816852309235225
0.2	-4.94500000000007	0.2049536912497232	0.014077726683558214	-0.0017869883805295354	0.38245580468656315
0.2	-4.94400000000007	0.1657182239072069	0.012731596554901858	-0.0017633764262059628	0.3812370041831238
0.2	-4.94300000000006	0.12699901271393427	0.012750481141341684	0.0011605878941575963	0.37913067508031817
0.2	-4.94200000000006	0.09628177183393796	0.014779694275093423	0.0067705219149193675	0.3772383024145272
0.2	-4.94100000000006	0.08944137785645981	0.017646399844268024	0.012398913247817073	0.3773095511192804
0.2	-4.94000000000006	0.09886305258015614	0.021295024012486105	0.01875286757462703	0.37887894570381897
0.2	-4.93900000000006	0.12557930830351427	0.024512848602337444	0.025247063667023343	0.3811540660194473
0.2	-4.93800000000006	0.17049359328771052	0.02639080474417548	0.030625592952372743	0.3826623688259641
0.2	-4.93700000000006	0.22947585833879586	0.026008560432467742	0.03395304768467849	0.38230922047722177
0.2	-4.93600000000006	0.2832955618974448	0.023990287399964776	0.03413460640767796	0.37982197678238144
0.2	-4.93500000000006	0.3118187141431557	0.02123658227536712	0.0318819635440586	0.37577579590371935
0.2	-4.93400000000006	0.3125930983670211	0.018817075168883816	0.02825799920779435	0.37102031335540475
0.2	-4.93300000000006	0.3011063990463502	0.016941784091002464	0.024259073942876394	0.3662021163327401
0.2	-4.93200000000006	0.2851024584197976	0.015545531395708646	0.02053958796904171	0.3613476488695814
0.2	-4.93100000000006	0.2692275818305558	0.014691173362591457	0.017258479825361907	0.3566827071569379
0.2	-4.93000000000006	0.2478029516369449	0.014849432957713501	0.014495254466288465	0.35329032550745104
0.2	-4.92900000000006	0.22650738548064495	0.016581014305645164	0.012771609152692825	0.35233815921179573
0.2	-4.92800000000006	0.2081802921824959	0.01972175297022738	0.012140758791989772	0.35378161398636165
0.2	-4.92700000000006	0.20211428242888319	0.023732112284082636	0.012890074952157292	0.3556872387280948
0.2	-4.92600000000006	0.20959999659291592	0.027144033986177915	0.014171288494047201	0.35467704575752057
0.2	-4.92500000000006	0.23347684349543402	0.028744845910432294	0.015210930519689511	0.3478739819782533
0.2	-4.92400000000006	0.2764551679199666	0.027063075360242675	0.014493963251580392	0.33478318293410064
0.2	-4.92300000000006	0.33195270396365745	0.022420875911909326	0.011097610299858646	0.32031732306560046
0.2	-4.92200000000006	0.3724788116792829	0.01633124569452293	0.005529433189032395	0.3103659742952431
0.2	-4.92100000000006	0.3520866937841592	0.011106146395882453	-0.0007168627378288489	0.30730321178158054
0.2	-4.92000000000006	0.26664630108433757	0.007321711906645393	-0.005298428965076079	0.3088412942045591
0.2	-4.91900000000006	0.17139704154888688	0.005171190425383772	-0.006405356837509376	0.3104622847451062
0.2	-4.91800000000006	0.10454187022183611	0.003806738444074504	-0.005553165695749083	0.3086788135133086
0.2	-4.91700000000006	0.0675004915136053	0.002919352574691233	-0.003928995246798529	0.3036848837105449
0.2	-4.91600000000006	0.04956059032738898	0.0025358163444892273	-0.002159774083387081	0.2984721293559688
0.2	-4.91500000000006	0.041816748088734444	0.002860159820005146	-0.0005192899717669307	0.2955937840833479
0.2	-4.91400000000006	0.039622659454449004	0.0037406553038757907	0.0010819746993860093	0.29628968343361234
0.2	-4.91300000000005	0.041816748088734444	0.004624982170755092	0.0025764001282127824	0.29964134725075603
0.2	-4.91200000000005	0.046721181506548984	0.005464671077721569	0.003941642801761414	0.3038037918149175
0.2	-4.91100000000005	0.05317438337209442	0.005837175413492062	0.005128790725755745	0.30727935203566303
0.2	-4.91000000000005	0.059756649274950766	0.006169254432558099	0.006248563591444284	0.31058771370671256
0.2	-4.90900000000005	0.06620985114049623	0.006959571555815792	0.007484043285388934	0.3144493270879808
0.2	-4.90800000000005	0.07266305300604166	0.00920180348125561	0.009103784871569116	0.3186605729458317
0.2	-4.90700000000005	0.08040689524469617	0.012430943797619564	0.011216149346261821	0.3235186764655816
0.2	-4.90600000000005	0.09228078667729979	0.016234413123840802	0.013384010652824836	0.328784649485401
0.2	-4.90500000000005	0.11176945631124703	0.019400502773784335	0.014557097495096004	0.3342667124998359
0.2	-4.90400000000005	0.14610049023594876	0.021088878703955257	0.013420482038281245	0.34034584021894965
0.2	-4.90300000000005	0.19862955342148866	0.02029295771260738	0.00901043622931016	0.34800581159975574
0.2	-4.90200000000005	0.24973891219660854	0.017267983157611373	0.001661731149466106	0.3580382354427853
0.2	-4.90100000000005	0.2592896509576158	0.013356279140664779	-0.005170800244148736	0.36941293549572013
0.2	-4.90000000000005	0.2139881738614868	0.010342742390627678	-0.008005389338750817	0.3804246007397778
0.2	-4.89900000000005	0.14313201737779785	0.009195191528430083	-0.006483076160287414	0.38939824066711165
0.2	-4.89800000000005	0.0880216734460398	0.009793016869947798	-0.0026143442017063398	0.39572044334789
0.2	-4.89700000000005	0.06078916157343805	0.011681471752875268	0.001755645930092214	0.3994578898589598
0.2	-4.89600000000005	0.055497536043690794	0.014156094431545417	0.00517996363514658	0.4007112479424286
0.2	-4.89500000000005	0.06814581170015986	0.01633438217003845	0.0067731724244536225	0.39963840058972017
0.2	-4.89400000000005	0.1085428553784743	0.01689385236239244	0.005299889210307515	0.3968374342280583
0.2	-4.89300000000005	0.17914088378754142	0.015270970544546065	0.0004944380415452874	0.3937771658769167
0.2	-4.89200000000005	0.23334777945812313	0.011874125523146602	-0.0052652926668777696	0.39243113341308244
0.2	-4.89100000000005	0.20663152373476498	0.008823060001229885	-0.008528965670303049	0.39386851807365836
0.2	-4.89000000000005	0.13074186979595062	0.007101620081245684	-0.006955532170107068	0.3973483153505912
0.2	-4.88900000000005	0.07085615648368894	0.007328929556094572	-0.0019669300351671144	0.4008485466783249
0.2	-4.88800000000005	0.04413990076033081	0.008853475360294098	0.0031773086531562407	0.40262035848440064
0.2	-4.88700000000005	0.03691231467091992	0.01129667036793028	0.007787901069646719	0.40187863277941316
0.2	-4.88600000000005	0.04233300423797808	0.013551743530216535	0.01117647950706134	0.39830078214604475
0.2	-4.88500000000005	0.06827487573747075	0.014596027351704576	0.012023374794766837	0.39155433268102957
0.2	-4.88400000000005	0.12648275656469063	0.013329019037482279	0.009128289758790488	0.3809374651635593
0.2	-4.88300000000004	0.2012108341677068	0.009553525381346193	0.002718020909739283	0.365551832962818
0.2	-4.88200000000004	0.21566600634652858	0.004969859229837726	-0.0036938593738995206	0.34466508601139967
0.2	-4.88100000000004	0.1628788150863669	0.0016214253287656188	-0.0051955483490636915	0.3200585920167027
0.2	-4.88000000000004	0.10079901313981976	-7.401122132352596e-05	-0.0024251825773654308	0.29286220330962215
0.2	-4.87900000000004	0.06375763443158894	-0.0018090991228893335	0.0010161718698852022	0.2648862859248681
0.2	-4.87800000000004	0.05007684647663261	-0.0032862058552688565	0.004173193561322639	0.23667094465809466
0.2	-4.87700000000004	0.05252906318553988	-0.005379559909053833	0.006108778681058385	0.2103103683970337
0.2	-4.87600000000004	0.0717596047448653	-0.006694088171397279	0.006469345629245582	0.18669124434677944
0.2	-4.87500000000004	0.1156413774305743	-0.006452434017382552	0.004452666189001438	0.1673788201869131
0.2	-4.87400000000004	0.17914088378754142	-0.00469003210532331	3.659722766557866e-05	0.1526056233013397
0.2	-4.87300000000004	0.2232807845478722	-0.0030614440623125457	-0.004742705170159712	0.1427149906810299
0.2	-4.87200000000004	0.22018324765241043	-0.0014965225945378067	-0.007806221747816894	0.1365156476840673
0.2	-4.87100000000004	0.18391625316804505	-0.0002016309771672813	-0.007734289409701437	0.1330569755958551
0.2	-4.87000000000004	0.12519211619158155	0.001073159231721326	-0.004905801416977518	0.1317014473100077
0.2	-4.86900000000004	0.08879605766990524	0.0023014338360577767	-0.0015213499330268448	0.13216122830184418
0.2	-4.86800000000004	0.07847093468503256	0.003506133813868274	0.001389583341883019	0.13350503705684766
0.2	-4.86700000000004	0.08724728922217435	0.004170871724458904	0.0033743391682037214	0.1342840098169932
0.2	-4.86600000000004	0.11486699320670883	0.0037003602824795616	0.003915089815013727	0.13310583699466677
0.2	-4.86500000000004	0.15306994825073786	0.0019519119292811871	0.0029078473917225865	0.1295655639623623
0.2	-4.86400000000004	0.1889497506231705	-0.00039931086992942846	0.000620065263995018	0.12475859814385014
0.2	-4.86300000000004	0.20288866665274868	-0.002067252522198424	-0.001983952574085484	0.12071947904270867
0.2	-4.86200000000004	0.18882068658585957	-0.0023199134509110813	-0.003527499173854967	0.11852127186786948
0.2	-4.86100000000004	0.15474778073577963	-0.0017300787262014097	-0.0036593680056572287	0.11802184733530792
0.2	-4.86000000000004	0.11241477649780157	-0.0014994563492989848	-0.002917903598299023	0.1173131466523452
0.2	-4.85900000000004	0.07795467853578893	-0.001917345201063765	-0.0014451838228875977	0.1141264276338306
0.2	-4.85800000000004	0.057433496603354416	-0.003049088321654277	-0.0002058802291962385	0.10773951965689225
0.2	-4.85700000000004	0.046463053431927165	-0.004626622716381627	0.0011002773005631772	0.09955862292553919
0.2	-4.85600000000004	0.04233300423797808	-0.0062264890031479385	0.002428971702485119	0.0925693764640767
0.2	-4.85500000000004	0.0440108367230199	-0.006991545761809346	0.004098424779116343	0.08845324656326096
0.2	-4.85400000000004	0.05381970355864897	-0.0063725440469678775	0.006135924687114658	0.08807511910911192
0.2	-4.85300000000003	0.076405910088058	-0.004162728157344973	0.008376240920985616	0.09166105321286135
0.2	-4.85200000000003	0.11525418531864155	-0.0008444448577203983	0.010435893829232696	0.09867473037631094
0.2	-4.85100000000003	0.16481477564603056	0.0029236645240290236	0.011462932670579382	0.10726330128609142
0.2	-4.85000000000003	0.20482462721241226	0.00622740599951924	0.010934740837139615	0.11539514128924684
0.2	-4.84900000000003	0.2199251195777886	0.008173991789998333	0.00876077279440789	0.1216674007641966
0.2	-4.84800000000003	0.21656945460770496	0.00852522819364262	0.005268125824352898	0.12620318730483115
0.2	-4.84700000000003	0.2055990114362777	0.007709636619868675	0.0013091847507475474	0.1312384058895542
0.2	-4.84600000000003	0.1920472875186323	0.006392696370463942	-0.0019282808416012749	0.13938509813427116
0.2	-4.84500000000003	0.17423645036972688	0.005388188502950027	-0.003975687644959733	0.15197403107564575
0.2	-4.84400000000003	0.14997241135527603	0.005363122524668809	-0.004370245440082089	0.1697615197270982
0.2	-4.84300000000003	0.1215783231468761	0.006305149268451568	-0.003430920384628812	0.19184777503813158
0.2	-4.84200000000003	0.09486206742351798	0.007995260589409059	-0.0012130415701225882	0.21630860134593533
0.2	-4.84100000000003	0.07601871797612528	0.010253572585317542	0.0016035365028652718	0.24107727553208474
0.2	-4.84000000000003	0.06543546691663076	0.01293263523132458	0.004864319652790728	0.2639138658937784
0.2	-4.83900000000003	0.06169260983461441	0.015874388954333452	0.008189258161014215	0.282951752674068
0.2	-4.83800000000003	0.06491921076738712	0.019056038902762966	0.011241486244670657	0.29799784920692945
0.2	-4.83700000000003	0.07705123027461254	0.021988677127082575	0.013207835585757555	0.3091348532613636
0.2	-4.83600000000003	0.10325122984872705	0.023955883833341744	0.013042141416805623	0.31760278068076025
0.2	-4.83500000000003	0.14584236216132693	0.024195223193904446	0.010055523889629468	0.3249457840020882
0.2	-4.83400000000003	0.19746797708569047	0.02261644735620811	0.004378340645223406	0.33230807945433394
0.2	-4.83300000000003	0.23760689268938306	0.019991983795214042	-0.001960275354788588	0.34008227112717493
0.2	-4.83200000000003	0.24393103051761764	0.017193629911657436	-0.006011382201461284	0.34825150092127927
0.2	-4.83100000000003	0.21089063696602497	0.015288493487581425	-0.006298189392279972	0.3563411881878095
0.2	-4.83000000000003	0.16378226334754326	0.01433464626964795	-0.003984760416225062	0.3637523450517734
0.2	-4.82900000000003	0.13112906190788334	0.014216752360805716	-0.0005521578149607371	0.3699662773571688
0.2	-4.82800000000003	0.124546796005027	0.014073315898142227	0.0018810491857562258	0.374717552895404
0.2	-4.82700000000003	0.1391310322211597	0.013485283120607204	0.0026106297322593297	0.37801828184835107
0.2	-4.82600000000003	0.1654600958325851	0.011875424249252585	0.0010171635219679005	0.37917466837723857
0.2	-4.82500000000003	0.1804315241606505	0.009666002766679428	-0.002359915718932759	0.3769253911216828
0.2	-4.82400000000003	0.16739605639224872	0.007120565237309156	-0.0057722546002655865	0.36985151615775347
0.2	-4.82300000000002	0.13513004706452153	0.004801031403225401	-0.007391563277786796	0.35744105054076847
0.2	-4.82200000000002	0.09202265860267797	0.0028836415964687656	-0.007121682723950105	0.34052833425095863
0.2	-4.82100000000002	0.059111329088396225	0.0016294429438343063	-0.005854217085895834	0.3215852854676496
0.2	-4.82000000000002	0.039622659454449004	0.0007382701208983067	-0.004488042625624418	0.3024888311050608
0.2	-4.81900000000002	0.028910344357643575	7.367815423291045e-05	-0.003419487744296425	0.28461562466357315
0.2	-4.81800000000002	0.02219901441747631	-0.00026988507303976964	-0.002501825497554069	0.268530847694098
0.2	-4.81700000000002	0.017552709074283596	-0.0006659025851989883	-0.001791570428115152	0.2548468303633321
0.2	-4.81600000000002	0.013422659880334514	-0.0007995555807777659	-0.0011705327042211635	0.24396743047387323
0.2	-4.81500000000002	0.01058325105949452	-0.0010042112405662252	-0.0006948010028909145	0.23646435047258588
0.2	-4.81400000000002	0.008647290499830889	-0.0009442851938775749	-0.00029010195712926877	0.23135059605590785
0.2	-4.81300000000002	0.007872906275965437	-0.0011268340436422315	9.756727560033253e-06	0.22716851377896222
0.2	-4.81200000000002	0.008001970313276346	-0.0013380912679692926	0.0001831528589534591	0.22225998625628815
0.2	-4.81100000000002	0.009292610686385434	-0.0017463807679709	0.00012363333914654535	0.2155067304443886
0.2	-4.81000000000002	0.012519211619158152	-0.0021304027293866847	-0.0003514124196037896	0.2068580068303938
0.2	-4.80900000000002	0.01948866963394723	-0.0023422880703739793	-0.0013915587813247996	0.19794137186834015
0.2	-4.80800000000002	0.03433103392470174	-0.0018354275558938725	-0.0030332559294613897	0.19125876376159767
0.2	-4.80700000000002	0.05885320101377442	-0.0005628700167651306	-0.004873054360944311	0.1901941801856022
0.2	-4.80600000000002	0.08105221543125073	0.0012186854649330133	-0.006261271011857428	0.1961345367159372
0.2	-4.80500000000002	0.07718029431192346	0.003086726964458218	-0.00643720943472067	0.208085972597034
0.2	-4.80400000000002	0.05472315181982532	0.004762163994509415	-0.004935338281150594	0.22326493548409043
0.2	-4.80300000000002	0.03575073833512174	0.0067181573327498734	-0.0024234758276956373	0.23823764976750442
0.2	-4.80200000000002	0.02839408820839994	0.009050284490765866	0.0003390379563096677	0.2508369049021102
0.2	-4.80100000000002	0.033298521626214474	0.011511453192425155	0.0031666148218364746	0.25939352507632135
0.2	-4.80000000000002	0.057562560640665325	0.013538346836729866	0.005105636213228677	0.26308727880317534
0.2	-4.79900000000002	0.10957536767696158	0.014315150353068308	0.0049016695332673435	0.26150324984104223
0.2	-4.79800000000002	0.16636354409376145	0.013463047952771595	0.0019946055561211847	0.2551136148274684
0.2	-4.79700000000002	0.19449950422753956	0.011647566830322947	-0.0026635983676800887	0.24495416935970554
0.2	-4.79600000000002	0.2057280754735886	0.009330845963839774	-0.006918813340884234	0.2323508574713726
0.2	-4.79500000000002	0.20108177013039588	0.007326758908586999	-0.00952629720718682	0.22001063387255618
0.2	-4.79400000000002	0.1876591102500614	0.005997700501668905	-0.010351840986187166	0.21069600086042037
0.2	-4.79300000000001	0.16623448005645056	0.005991517231816706	-0.009135359035964246	0.20728090135908608
0.2	-4.79200000000001	0.1422285691166215	0.007199197330643785	-0.006185923296391577	0.21159264965382543
0.2	-4.79100000000001	0.12557930830351427	0.00960622286187185	-0.002177014837455598	0.2230673262722287
0.2	-4.79000000000001	0.12441773196771608	0.012661819369769104	0.0018867954385830164	0.23933464232996818
0.2	-4.78900000000001	0.1463586183105706	0.015440744009549916	0.004595320880589951	0.25659162716915734
0.2	-4.78800000000001	0.1892078786977923	0.016998219987129425	0.004990148656769986	0.2708651966838375
0.2	-4.78700000000001	0.23851034095055942	0.016482790040029994	0.002356526400514946	0.2792802660429112
0.2	-4.78600000000001	0.26561378878585035	0.013838003246489441	-0.0026319117501764407	0.28128163028101905
0.2	-4.78500000000001	0.2417369418833322	0.01039971355352032	-0.005096360604018863	0.2788917788249896
0.2	-4.78400000000001	0.20263053857812682	0.0071616516552472	-0.0032196158550409433	0.2749081922491524
0.2	-4.78300000000001	0.16468571160871964	0.004923439395305589	0.00101632317665092	0.2717567820498373
0.2	-4.78200000000001	0.1525536921014942	0.004597137500796874	0.007481069268197869	0.27105601458477513
0.2	-4.78100000000001	0.16326600719829965	0.006585282997622084	0.014623761681332566	0.2734046073010811
0.2	-4.78000000000001	0.18443250931728866	0.011488450808324186	0.020796767675954807	0.27944391868724605
0.2	-4.77900000000001	0.23334777945812313	0.017846251543778023	0.024952364578542788	0.2889306934920517
0.2	-4.77800000000001	0.2804561530766048	0.02465150522742346	0.027684349142015684	0.30041330331544913
0.2	-4.77700000000001	0.3062689605387866	0.03058834214403245	0.02994608966251179	0.3111469453796911
0.2	-4.77600000000001	0.3177556598594574	0.034384138373434577	0.031757721558590496	0.3179957153034371
0.2	-4.77500000000001	0.34047093042617743	0.03554282747960481	0.031127051499315047	0.3195990063632867
0.2	-4.77400000000001	0.3470531963290338	0.034368365847208204	0.027379928858609407	0.3162256464039341
0.2	-4.77300000000001	0.33298521626214467	0.03178194190942831	0.022735167641431	0.30931728720115664
0.2	-4.77200000000001	0.31130245799391204	0.028639798403450212	0.019689242558785403	0.30046318642389935
0.2	-4.77100000000001	0.27038915816635395	0.025696993868153002	0.01804306067347541	0.2915869387482828
0.2	-4.77000000000001	0.2503842323831631	0.022496162588990946	0.01653133967304377	0.2854475005532036
0.2	-4.76900000000001	0.24767388759963396	0.019455960164459222	0.01446460809705264	0.2851204056131018
0.2	-4.76800000000001	0.2542561535024903	0.01708730152025282	0.01034061447054404	0.29103479888602646
0.2	-4.76700000000001	0.250513296420474	0.015975982582484987	0.005514284201113127	0.29932485998062963
0.2	-4.76600000000001	0.23670344442820676	0.014700007142881359	0.0016748167779726086	0.3088987198669753
0.2	-4.76500000000001	0.19669359286182506	0.013928291478026716	0.0005178301373721385	0.318609097187161
0.2	-4.76400000000001	0.15203743595225055	0.014020293501871109	0.0027670217630176427	0.3273598858550632
0.2	-4.763	0.11783546606485973	0.015339100611724315	0.00879975899469633	0.33488766699654027
0.2	-4.762	0.10002462891595433	0.017743055870834797	0.016056638829449767	0.34098218034919703
0.2	-4.761	0.11486699320670883	0.020821016198890693	0.022527474754422846	0.3454845812783742
0.2	-4.76	0.13603349532569786	0.02389641663727391	0.027219839025733862	0.3482447095974487
0.2	-4.759	0.18056058819796142	0.026685667230308546	0.0298769313202074	0.3498551826192505
0.2	-4.758	0.23876846902518128	0.028667728058592266	0.030280815433799825	0.35141363898790773
0.2	-4.757	0.29581477351660296	0.029599355133034716	0.028251448294127443	0.3541244251059124
0.2	-4.756	0.3266610784339102	0.02961522907907225	0.024792823160702665	0.35858358398121126
0.2	-4.755	0.3309201916651702	0.0290762060762381	0.021836197473856726	0.3642539106547534
0.2	-4.754	0.312851226441643	0.02862356949130022	0.02068132096968363	0.369898905116589
0.2	-4.753	0.28406994612131026	0.028364699468828396	0.02160197977052112	0.37408968687753125
0.2	-4.752	0.26574285282316124	0.028443875750093096	0.023586149738780406	0.37623556187250184
0.2	-4.751	0.2640650203381194	0.028424437116005133	0.024053353091116968	0.37673688706789954
0.2	-4.75	0.2644522124500522	0.028470704821982107	0.024302759222018494	0.37680735447059643
0.3	-5.0490000000001	0.18159310049644867	0.02502229295303171	0.014950166403741085	0.36766077642548256
0.3	-5.0480000000001	0.21179408522720136	0.02621615941377299	0.01745694546616537	0.3729721851489969
0.3	-5.0470000000001	0.2496098481592976	0.026159039878346797	0.01790958017322151	0.37713901701279146
0.3	-5.0460000000001	0.2711635423902194	0.024735132674369498	0.01647768528631987	0.3793212525736735
0.3	-5.0450000000001	0.2640650203381194	0.02273047232014772	0.014423555955296305	0.37904608414839275
0.3	-5.0440000000001	0.23993004536097948	0.02054711926604244	0.013397135956907046	0.37622666705008495
0.3	-5.0430000000001	0.2139881738614868	0.01888898309014844	0.01430586112773162	0.371272042731904
0.3	-5.0420000000001	0.19269260770518684	0.01758973105982958	0.016226149356162324	0.36466661821060636
0.3	-5.0410000000001	0.1813349724218269	0.016980959982385357	0.018908829278781503	0.3563099661774796
0.3	-5.0400000000001	0.18198029260838142	0.016552040410155552	0.021298876055162407	0.34596808678283003
0.3	-5.0390000000001	0.19617733671258136	0.01622018441903761	0.022854021275617243	0.333374856680146
0.3	-5.0380000000001	0.22173201610014132	0.015356535281411352	0.02301791995214516	0.3185177450033258
0.3	-5.0370000000001	0.2479320156742558	0.014112266414031247	0.021692627663520522	0.3031257421887964
0.3	-5.0360000000001	0.26341970015156485	0.01234960297280187	0.019580151440667076	0.2884416587680798
0.3	-5.0350000000001	0.27103447835290845	0.010347543827200859	0.01761796872758732	0.2754582886921317
0.3	-5.0340000000001	0.27464827139761394	0.008330383585989162	0.016441153799613202	0.2649627933825407
0.3	-5.03300000000009	0.27026009412904306	0.006616383404074177	0.016128486652045415	0.25651391769938603
0.3	-5.03200000000009	0.2649684685992958	0.005503692023468557	0.016416495845541116	0.24944563206009507
0.3	-5.03100000000009	0.2630325080396322	0.004839694095857031	0.016702647568771444	0.24289043621620754
0.3	-5.03000000000009	0.2700019660544212	0.004824837626415767	0.01685677058534989	0.23609721382791335
0.3	-5.02900000000009	0.28303743382282304	0.005080373500957554	0.016271808548434904	0.22870643092253454
0.3	-5.02800000000009	0.29568570947929207	0.005734228593436415	0.014988390083888225	0.22125365472683342
0.3	-5.02700000000009	0.29710541388971207	0.006692422740546518	0.013046567227856833	0.21499463229960938
0.3	-5.02600000000009	0.2865221628302176	0.0084662371030636	0.011054509118989805	0.2121032452996143
0.3	-5.02500000000009	0.274519207360303	0.01063476796261868	0.009078469571639734	0.21400864465681907
0.3	-5.02400000000009	0.26561378878585035	0.013191231048214657	0.007343066232560344	0.22096998213016378
0.3	-5.02300000000009	0.26096748344265763	0.015530085663496665	0.0053314394286774185	0.23242835657966945
0.3	-5.02200000000009	0.2594187149949267	0.017241281799749843	0.0028993941681043304	0.24726312604552278
0.3	-5.02100000000009	0.2604512272934139	0.01787833186351271	-0.0001878686499479361	0.26362223003310026
0.3	-5.02000000000009	0.25993497114417036	0.01720256980581754	-0.0037877193367698704	0.27929496052562797
0.3	-5.01900000000009	0.2509004885324067	0.015360591102005524	-0.007143431457043865	0.29238206340806727
0.3	-5.01800000000009	0.22508768107022495	0.012805033274148527	-0.00942693385709657	0.3027724135505004
0.3	-5.01700000000009	0.18533595757846502	0.010263942674083948	-0.009857305223315585	0.3111370288476356
0.3	-5.01600000000009	0.14197044104199966	0.008376302899214165	-0.008929655086818344	0.318568289203588
0.3	-5.01500000000009	0.10492906233376886	0.0073486395801032455	-0.006924726629807816	0.32612663126358293
0.3	-5.01400000000009	0.08092315139393982	0.006817009362228731	-0.004952482311532014	0.3346807723241398
0.3	-5.01300000000009	0.06724236343898347	0.006687530214705849	-0.003024670297885679	0.3440134203527316
0.3	-5.01200000000009	0.06195073790923623	0.006578006187154163	-0.0016371727355165386	0.3528156246612758
0.3	-5.01100000000009	0.062079801946547136	0.006761999435409626	-0.0007758585824687774	0.35974360656668986
0.3	-5.01000000000009	0.06608078710318531	0.007074375942897409	-0.0005237456565868182	0.3644084581281033
0.3	-5.00900000000009	0.07279211704335256	0.00752785439886988	-0.0007364533833076409	0.3678710667727047
0.3	-5.00800000000009	0.07911625487158709	0.007727950724678364	-0.0012188364195475053	0.3717672076749879
0.3	-5.00700000000009	0.08350443214015799	0.007774118890016563	-0.0016337867038435005	0.37656373861445797
0.3	-5.00600000000009	0.08389162425209071	0.007504222372120033	-0.001561016837698308	0.38139681042229945
0.3	-5.00500000000009	0.07963251102083074	0.0073210470490029985	-0.0007144322629121006	0.38468467795033245
0.3	-5.00400000000009	0.07408275741646164	0.00738552368460221	0.0008809914859488881	0.3853226107308002
0.3	-5.00300000000008	0.0690492599613362	0.007821529437651808	0.0031630858175401445	0.3832574802625959
0.3	-5.00200000000008	0.06608078710318531	0.008548254054362913	0.005939742382081961	0.3789746551540858
0.3	-5.00100000000008	0.0675004915136053	0.009340730556418014	0.008623395175733597	0.37291875613518566
0.3	-5.00000000000008	0.07550246182688165	0.009773808306316191	0.010897891008435167	0.3648866447745175
0.3	-4.99900000000008	0.09215172263998887	0.00921731025275527	0.012078562674306199	0.3552553592257554
0.3	-4.99800000000008	0.11422167302015429	0.008164137247528964	0.011877853609107676	0.34634767917833453
0.3	-4.99700000000008	0.13900196818384877	0.007185954643594023	0.010480917275030881	0.34005657832345465
0.3	-4.99600000000008	0.16197536682519056	0.007549808317453904	0.008040146931771047	0.3376513712799901
0.3	-4.99500000000008	0.17785024341443234	0.0085910415876802	0.004755013957708398	0.338220459379902
0.3	-4.99400000000008	0.18533595757846502	0.009454809046698624	0.0007898799300727793	0.3386021252278852
0.3	-4.99300000000008	0.1813349724218269	0.00905619026725903	-0.0031074819324715818	0.3392936973707323
0.3	-4.99200000000008	0.16533103179527417	0.007758615874667581	-0.005868067817244087	0.33963094922465903
0.3	-4.99100000000008	0.1384857120346051	0.006232542212717521	-0.006580800843020066	0.34089650762832363
0.3	-4.99000000000008	0.10531625444570157	0.005456238748409376	-0.00492040762557162	0.34514396380864015
0.3	-4.98900000000008	0.07705123027461254	0.005636768727005864	-0.0015973210698677829	0.35278882000959333
0.3	-4.98800000000008	0.059756649274950766	0.0069994625448244994	0.002771123596618947	0.3625446029744596
0.3	-4.98700000000008	0.053045319334783514	0.009279789028811585	0.007682156776515364	0.3721026865762342
0.3	-4.98600000000008	0.05614285623024533	0.01216062282269348	0.01245217134986761	0.3790811525767882
0.3	-4.98500000000008	0.0700817722598235	0.015044326397648924	0.015847351410467534	0.38194465312324644
0.3	-4.98400000000008	0.10738127904267611	0.016695983968002915	0.01602450780045482	0.3810877154755997
0.3	-4.98300000000008	0.16687980024300506	0.01627156439154232	0.011971545948897992	0.37918130943181033
0.3	-4.98200000000008	0.22173201610014132	0.013975902984563127	0.004813764647803641	0.37972512542513803
0.3	-4.98100000000008	0.23902659709980306	0.011068457043560125	-0.0024605698131636043	0.3846340736449481
0.3	-4.98000000000008	0.20611526758552134	0.008241838258572325	-0.006044942017748276	0.393645005696602
0.3	-4.97900000000008	0.14042167259426877	0.0066415770950922345	-0.005237988428440816	0.4040786579851292
0.3	-4.97800000000008	0.08776354537141798	0.005918014777932684	-0.0027176772120788605	0.41230958055685146
0.3	-4.97700000000008	0.06117635368537077	0.006204564195473788	0.0005453713721385396	0.415441127658854
0.3	-4.97600000000008	0.0499477824393217	0.007221238582344615	0.003838736830989833	0.412553076215652
0.3	-4.97500000000008	0.049173398215456264	0.009059539910230197	0.007153871036598305	0.40502463395655025
0.3	-4.97400000000008	0.05640098430486715	0.011371632127975803	0.010167346746960536	0.39497117507603013
0.3	-4.97300000000007	0.0748571416403271	0.013884091590883125	0.012155168736258	0.3836107788547839
0.3	-4.97200000000007	0.10983349575158337	0.015491656328840553	0.012192228915337354	0.37002027731156195
0.3	-4.97100000000007	0.16197536682519056	0.015112715644773698	0.009361193710126763	0.35446621451582455
0.3	-4.97000000000007	0.21915073535392315	0.01267036955171288	0.004247960934924032	0.33932116312713306
0.3	-4.96900000000007	0.249093592010054	0.00918596897628443	-0.0011488089737999021	0.3277840124419621
0.3	-4.96800000000007	0.22741083374182128	0.0064133196346932405	-0.004794697413422943	0.32227508465781607
0.3	-4.96700000000007	0.1667507362056942	0.005014916482024525	-0.005899689873947799	0.3225482397357404
0.3	-4.96600000000007	0.11099507208738159	0.0050572349526193895	-0.005122028522514926	0.32646971283682374
0.3	-4.96500000000007	0.07808374257309982	0.005551178635381382	-0.004211980210411368	0.33039647474984085
0.3	-4.96400000000007	0.06259605809579077	0.006452957545774043	-0.003176307141007003	0.3315816792777673
0.3	-4.96300000000007	0.05936945716301805	0.007154177641125342	-0.0026627391237226275	0.3295840112013728
0.3	-4.96200000000007	0.06556453095394167	0.007603806402354481	-0.0027474065844271312	0.3270055655532366
0.3	-4.96100000000007	0.08092315139393982	0.007631771742154085	-0.0036376598872091123	0.32737133491931064
0.3	-4.96000000000007	0.10428374214721431	0.007564422508271519	-0.005364194936340046	0.3308861705785311
0.3	-4.95900000000007	0.12699901271393427	0.007222475330222048	-0.007338534776915777	0.3351319740164113
0.3	-4.95800000000007	0.13590443128838697	0.006863774303026195	-0.008811609988232756	0.33809554126666164
0.3	-4.95700000000007	0.12390147581847245	0.006480066458696929	-0.008964006065008731	0.33841632568519114
0.3	-4.95600000000007	0.0969270920204925	0.006181521431752785	-0.007369875114445744	0.33609081141274655
0.3	-4.95500000000007	0.07253398896873074	0.006141767076645305	-0.00444259378359768	0.3328581158050974
0.3	-4.95400000000007	0.05291625529747261	0.007120624398327899	-5.873734880507633e-05	0.3311672288153417
0.3	-4.95300000000007	0.04413990076033081	0.00892690456698128	0.00429895730019951	0.3331534478274889
0.3	-4.95200000000007	0.04297832442453263	0.011982503892088343	0.00942146568474112	0.3381310604383011
0.3	-4.95100000000007	0.04943152629007807	0.01577824753447753	0.014765464630704037	0.3450856366468296
0.3	-4.95000000000007	0.06775861958822711	0.019738817650748027	0.019469809486815377	0.35315762443266235
0.3	-4.94900000000007	0.10350935792334885	0.022711908893818925	0.02178671628888765	0.3609593720002279
0.3	-4.94800000000007	0.1612009826013251	0.02345531739896622	0.0200240697498846	0.3674976947346359
0.3	-4.94700000000007	0.2188926072793013	0.021775056864456487	0.014632906291706087	0.37187445634073235
0.3	-4.94600000000007	0.24457635070417216	0.018755979633807967	0.00884643707204102	0.3740900474824515
0.3	-4.94500000000007	0.23386403560736677	0.015839168403319764	0.0055818771222242445	0.37407327954725605
0.3	-4.94400000000007	0.18972413484703596	0.013945067864335295	0.005666296200479584	0.372084416129142
0.3	-4.94300000000006	0.14442265775090696	0.013722369665817363	0.008396226090936616	0.3685196072231477
0.3	-4.94200000000006	0.120287682773767	0.014874432732725842	0.012196948653342405	0.3640368590427151
0.3	-4.94100000000006	0.11744827395292701	0.017364537766948265	0.01693078764659008	0.35972191041157453
0.3	-4.94000000000006	0.13177438209443787	0.020274059979446587	0.021916699713868344	0.3564219327145759
0.3	-4.93900000000006	0.16145911067594693	0.02294339391783935	0.02665705018010377	0.3542182113471465
0.3	-4.93800000000006	0.20456649913779046	0.023997927628303637	0.030494890204467783	0.35224461336523755
0.3	-4.93700000000006	0.2541270894651794	0.02320073138746909	0.032441180188820654	0.3496099140077694
0.3	-4.93600000000006	0.2968472858150903	0.020816422296127925	0.03234144778669798	0.34599308843572407
0.3	-4.93500000000006	0.3172394037102138	0.01811043854899101	0.030294114465820098	0.34176699785171066
0.3	-4.93400000000006	0.3177556598594574	0.01603533521356946	0.026464078066156825	0.33737725461045576
0.3	-4.93300000000006	0.3058817684268539	0.014758358730060924	0.021460417680349324	0.3335985794057705
0.3	-4.93200000000006	0.2905231479868557	0.013938713215768641	0.016072317449973235	0.3306267784378214
0.3	-4.93100000000006	0.26677536512164846	0.013166697989411476	0.010438933580932052	0.32791590216858674
0.3	-4.93000000000006	0.23851034095055942	0.01302517815609614	0.005595797344360531	0.3255487685644047
0.3	-4.92900000000006	0.20830935621980678	0.013621468128078221	0.002064074258457969	0.3242833604170924
0.3	-4.92800000000006	0.18688472602619594	0.015458740240735215	0.0009169962739866783	0.3248175002859468
0.3	-4.92700000000006	0.17914088378754142	0.01791186773390354	0.0017758130438106999	0.32652296154817495
0.3	-4.92600000000006	0.18585221372770866	0.020604976907082254	0.004360679659810981	0.32737205612915116
0.3	-4.92500000000006	0.21101970100333586	0.02212229473206331	0.00716616385995809	0.3247411130256121
0.3	-4.92400000000006	0.25490147368904487	0.021557947038084165	0.008326438576163634	0.31750034002469146
0.3	-4.92300000000006	0.30665615265071927	0.018557698051228116	0.006606097361550737	0.3082018889583024
0.3	-4.92200000000006	0.3394384181276902	0.014113157587011831	0.001845157554922902	0.30062509616166155
0.3	-4.92100000000006	0.3110443299192902	0.009738058122182045	-0.003939783923665521	0.29774317492466534
0.3	-4.92000000000006	0.22870147411493041	0.0066768582166330205	-0.007458855698196393	0.29906886350183526
0.3	-4.91900000000006	0.14571329812401604	0.004928880334761973	-0.007842931186340373	0.3014834762031765
0.3	-4.91800000000006	0.084924136550578	0.003928535809542943	-0.006507504983360271	0.3017465044004772
0.3	-4.91700000000006	0.052658127222850785	0.003622877838673042	-0.0041974571089903	0.29929156451782113
0.3	-4.91600000000006	0.03871921119327264	0.0037836015391087266	-0.0019797185671651457	0.2962461408928423
0.3	-4.91500000000006	0.033040393551592655	0.004364143399133988	0.0003736815704005199	0.29515261910756346
0.3	-4.91400000000006	0.033040393551592655	0.004965129162192446	0.002859987266937014	0.2969075127220915
0.3	-4.91300000000005	0.038202955044029	0.005763855607677976	0.005462909392847742	0.3001991064708521
0.3	-4.91200000000005	0.04826994995427989	0.006275816181292915	0.008042497410138752	0.30278677747440486
0.3	-4.91100000000005	0.0631123142450344	0.0064649569114568215	0.01030857171283239	0.30394680005988345
0.3	-4.91000000000005	0.08040689524469617	0.006640592016537804	0.012210132179373424	0.3055256303613129
0.3	-4.90900000000005	0.09834679643091253	0.0075113578534661135	0.013736714814776297	0.30815666361608185
0.3	-4.90800000000005	0.11486699320670883	0.009438640234637315	0.015129701442645372	0.3115472122077661
0.3	-4.90700000000005	0.12906403731090882	0.0126038086625239	0.01646190900303937	0.31541663860959696
0.3	-4.90600000000005	0.1437773375643524	0.016193569454061377	0.017569864211916066	0.32006379067740637
0.3	-4.90500000000005	0.1626206870117451	0.019204206371625412	0.01766743676609355	0.3249439809903933
0.3	-4.90400000000005	0.19024039099627957	0.02101518655884772	0.015596578940553737	0.32958145694663604
0.3	-4.90300000000005	0.23218620312232494	0.020735529405088174	0.010341812716812246	0.3344413334190664
0.3	-4.90200000000005	0.27322856698719394	0.01810810027904872	0.002360288997038021	0.3408447914620707
0.3	-4.90100000000005	0.27877832059156304	0.014076594172443618	-0.005369144275524618	0.3494623982529259
0.3	-4.90000000000005	0.23321871542081218	0.01068613384971968	-0.009639296712435706	0.35929414776808455
0.3	-4.89900000000005	0.1586197018551069	0.008905877974537851	-0.009609810088246051	0.36823256902357715
0.3	-4.89800000000005	0.09860492450553433	0.00908037775064911	-0.0063110803997039255	0.3742169188508325
0.3	-4.89700000000005	0.06853300381209258	0.01048360487756946	-0.00252626817177941	0.3760236488289515
0.3	-4.89600000000005	0.059756649274950766	0.012602449836200175	0.0011424597241884305	0.37366096262952486
0.3	-4.89500000000005	0.06982364418520166	0.01450528649129781	0.003602410459149586	0.36777634897306205
0.3	-4.89400000000005	0.10712315096805429	0.01551109214546058	0.0038034442059714027	0.3598286181957513
0.3	-4.89300000000005	0.17526896266821418	0.014491608078121141	0.000830682105002735	0.35242127769083864
0.3	-4.89200000000005	0.23438029175661038	0.01191291451991017	-0.004767423694629827	0.3478696247118217
0.3	-4.89100000000005	0.22211920821207407	0.008720829687404955	-0.008923900499810409	0.34773713398560097
0.3	-4.89000000000005	0.15500590881040147	0.0067221431918594666	-0.008181767243762583	0.35170293094241706
0.3	-4.88900000000005	0.08724728922217435	0.006418273669227489	-0.004286615645461209	0.35767619228453246
0.3	-4.88800000000005	0.052141871073607154	0.007592275629730093	0.00032484370346049624	0.36375327659727547
0.3	-4.88700000000005	0.039880787529070816	0.009839009430240572	0.004926227008146975	0.3684127191494172
0.3	-4.88600000000005	0.04310738846184354	0.01246568073123028	0.008611291573804235	0.3710274051790333
0.3	-4.88500000000005	0.06427389058083259	0.01453194840977082	0.010302171988521638	0.37111731495609396
0.3	-4.88400000000005	0.11899704240065792	0.014814756125094912	0.008412713245770092	0.3679386193157445
0.3	-4.88300000000004	0.1955320165260268	0.012966605888772381	0.0029196603531847524	0.36068792978276826
0.3	-4.88200000000004	0.21721477479425952	0.009644382685521506	-0.0026086905642002107	0.3489678944145603
0.3	-4.88100000000004	0.16791231254149233	0.006777034326977055	-0.004626536322463819	0.3331779987242327
0.3	-4.88000000000004	0.1069940869307434	0.004548264829790323	-0.0029092381461659892	0.3138851371489745
0.3	-4.87900000000004	0.06556453095394167	0.002908419047190142	0.0008791100702907024	0.2917675696763811
0.3	-4.87800000000004	0.049818718402010805	0.0010442888685759388	0.004317258727565072	0.26798315524950334
0.3	-4.87700000000004	0.0499477824393217	-0.0006190649842524599	0.0067211970844492305	0.24336513706238283
0.3	-4.87600000000004	0.06517733884200894	-0.0023579159812499944	0.0075643783722426795	0.22011351026172135
0.3	-4.87500000000004	0.10312216581141613	-0.002813867932977333	0.006300127151734188	0.20043624828128304
0.3	-4.87400000000004	0.16197536682519056	-0.001948277984564888	0.003016460057193523	0.18538484791343388
0.3	-4.87300000000004	0.2097290606302268	-0.0012573740992167337	-0.001268095046064729	0.17386025815337888
0.3	-4.87200000000004	0.21011625274215953	-0.0005206863606299465	-0.004249320700317693	0.16569995322779946
0.3	-4.87100000000004	0.17268768192199596	0.00046785468186085274	-0.004111449603231717	0.15997577684330996
0.3	-4.87000000000004	0.1204167468110779	0.001704858741483286	-0.0014552266478465175	0.15639546210643474
0.3	-4.86900000000004	0.0881507374833507	0.0028398058325310766	0.0017511660057167606	0.15476171531525756
0.3	-4.86800000000004	0.08079408735662891	0.00391908201271632	0.004866976735685468	0.1542533584013535
0.3	-4.86700000000004	0.09408768319965251	0.004379356712956643	0.00686644030708532	0.15350183637455486
0.3	-4.86600000000004	0.12403053985578334	0.003924491963122962	0.007440579156055058	0.1510018965213002
0.3	-4.86500000000004	0.16171723875056873	0.0023415948059951003	0.006294915813457324	0.14605227553830885
0.3	-4.86400000000004	0.1920472875186323	0.0003635832232930447	0.0034952514654205376	0.13922790625495443
0.3	-4.86300000000004	0.1996620657199759	-0.001004532283228987	0.00043277510709501817	0.1322131698268127
0.3	-4.86200000000004	0.1831418689441796	-0.0012007975780896952	-0.0017763658006893994	0.1267255625723891
0.3	-4.86100000000004	0.14790738675830148	-0.0009707673400209945	-0.002814592186405954	0.12335358491727014
0.3	-4.86000000000004	0.10621970270687794	-0.0007959135366348992	-0.002762494298420302	0.12120816067715916
0.3	-4.85900000000004	0.07330837319259619	-0.0010917752456696555	-0.002285200698222141	0.11845917341358825
0.3	-4.85800000000004	0.0527871912601617	-0.0018454928009539056	-0.0016976892189811085	0.11370580939207668
0.3	-4.85700000000004	0.04168768405142355	-0.0029872455269689025	-0.0009168711436534413	0.10704797756015312
0.3	-4.85600000000004	0.03742857082016355	-0.00423271851006244	3.114090730713908e-05	0.10017700063292577
0.3	-4.85500000000004	0.03871921119327264	-0.005114153997388742	0.0013542184088667487	0.0952120616304593
0.3	-4.85400000000004	0.047495565730414434	-0.005133388385314506	0.002990169538944032	0.09330410801335519
0.3	-4.85300000000003	0.0675004915136053	-0.003856608871079616	0.004821819942730829	0.09485764367620071
0.3	-4.85200000000003	0.10402561407259249	-0.0015358364109785564	0.006445037006479147	0.09948627739974963
0.3	-4.85100000000003	0.15190837191493967	0.0013666103035884693	0.007201451085453455	0.10579895420853502
0.3	-4.85000000000003	0.19256354366787592	0.0038709652886196482	0.006763559221537966	0.11223451323829826
0.3	-4.84900000000003	0.20921280448098317	0.005390980341606124	0.004542474088718935	0.1179635051388277
0.3	-4.84800000000003	0.2067605877720759	0.005818973057488436	0.001156295195714764	0.12354302051397408
0.3	-4.84700000000003	0.19746797708569047	0.005450099614456951	-0.002548502401061338	0.13019125135347245
0.3	-4.84600000000003	0.18262561279493594	0.004685021257316093	-0.005990729356658084	0.13938162735708623
0.3	-4.84500000000003	0.16171723875056873	0.004117692973301659	-0.007961306835607288	0.151887817447392
0.3	-4.84400000000003	0.14171231296737788	0.003988229789838617	-0.008196189395810908	0.1677449351348535
0.3	-4.84300000000003	0.11525418531864155	0.004516167606280542	-0.006838402659287875	0.18698579506711463
0.3	-4.84200000000003	0.08892512170721617	0.00570913772993097	-0.0043395356844000005	0.20816742328477406
0.3	-4.84100000000003	0.0700817722598235	0.00749747472433415	-0.001119167873496403	0.2290610967804147
0.3	-4.84000000000003	0.058724136976463504	0.009770521580772575	0.0025132982828680703	0.2477505530962203
0.3	-4.83900000000003	0.055497536043690794	0.012475273274736418	0.006143621259391521	0.26315945906633703
0.3	-4.83800000000003	0.058595072939152594	0.01525058627245377	0.00952850588676865	0.2750908365246072
0.3	-4.83700000000003	0.07072709244637802	0.01764341737441503	0.011911774495719833	0.2842177918799908
0.3	-4.83600000000003	0.09537832357276159	0.019266870144459023	0.012402953103189828	0.29203537583724953
0.3	-4.83500000000003	0.13693694358687422	0.01967867432819857	0.00996216585680022	0.2994996010971981
0.3	-4.83400000000003	0.1852068935411541	0.0187509481265203	0.00419438777671704	0.30672585991786205
0.3	-4.83300000000003	0.22173201610014132	0.01659700845160193	-0.0026184969795935154	0.31336467006610463
0.3	-4.83200000000003	0.23244433119694674	0.014159979340378817	-0.007877696291920087	0.3193238078789916
0.3	-4.83100000000003	0.19927487360804322	0.012127501079821043	-0.009294576476999786	0.32489743345164257
0.3	-4.83000000000003	0.14752019464636873	0.011182737432715285	-0.007030865799523885	0.3302578538174144
0.3	-4.82900000000003	0.11112413612469249	0.011036803058478605	-0.0035564909110280354	0.33538093878960573
0.3	-4.82800000000003	0.10028275699057612	0.01150106150505023	-0.00017451855736799835	0.34020574683364074
0.3	-4.82700000000003	0.1116403922739361	0.011796963535148667	0.0019616371156413294	0.3442032165440306
0.3	-4.82600000000003	0.1409379287435124	0.011561015136763358	0.0020188784943591365	0.3461440299114971
0.3	-4.82500000000003	0.17217142577275235	0.010479265460694182	-3.8054791439343835e-05	0.34438697268035395
0.3	-4.82400000000003	0.1823674847203141	0.008469736057251057	-0.0032051547317193613	0.3377730139415597
0.3	-4.82300000000002	0.16352413527292145	0.006167480070240143	-0.005936920493316994	0.3266155157441089
0.3	-4.82200000000002	0.12312709159460698	0.004067732865633966	-0.006931328722528084	0.3126611079387235
0.3	-4.82100000000002	0.08453694443864528	0.0025258899635569863	-0.006217319508195512	0.29816444675702936
0.3	-4.82000000000002	0.058595072939152594	0.0012443387106162124	-0.005145798591770906	0.28447426916104335
0.3	-4.81900000000002	0.04168768405142355	0.00045804914680044043	-0.0038366192406754864	0.2715609157445482
0.3	-4.81800000000002	0.03110443299192902	-0.00033021973014640853	-0.002732663976699287	0.2594519424022684
0.3	-4.81700000000002	0.023360590753274492	-0.0006749345659172951	-0.0017366913834584515	0.2485763288257528
0.3	-4.81600000000002	0.017294580999661777	-0.0009394133861318409	-0.0009204588981318705	0.23961687251986324
0.3	-4.81500000000002	0.013422659880334514	-0.0009672594647078682	-0.0002288970073575648	0.23296040797299133
0.3	-4.81400000000002	0.011099507208738155	-0.001168145250194159	0.00040388942545520036	0.22756745841050688
0.3	-4.81300000000002	0.010454187022183611	-0.0015121163469385144	0.0010310934868515158	0.22229412312627508
0.3	-4.81200000000002	0.01084137913411634	-0.0021176814578210577	0.0016411333573152123	0.21647853445282825
0.3	-4.81100000000002	0.013035467768401789	-0.002859005474998294	0.002119138416307719	0.20995502641138125
0.3	-4.81000000000002	0.017939901186216325	-0.0036470301071986695	0.0022580084432296736	0.202610640788401
0.3	-4.80900000000002	0.02852315224571084	-0.0040524209499843405	0.001663029288717911	0.19557871572792782
0.3	-4.80800000000002	0.050980294737808976	-0.0035408075954130192	4.33055117047905e-05	0.19130326790688412
0.3	-4.80700000000002	0.0878926094087289	-0.002009087808258187	-0.0025965820321536873	0.19265331205528372
0.3	-4.80600000000002	0.11680295376637245	0.00036945974198855533	-0.0054698396885744975	0.20140201223474696
0.3	-4.80500000000002	0.10376748599797067	0.0026055524454413692	-0.006706036358155768	0.21600580189775395
0.3	-4.80400000000002	0.06917832399864711	0.00487874039623415	-0.006127835585798857	0.23374115367291104
0.3	-4.80300000000002	0.04349458057377626	0.007140560267365414	-0.004779750793784129	0.2509650383748057
0.3	-4.80200000000002	0.034718226036634464	0.0096006429408394	-0.0031782984271894127	0.2657437644669888
0.3	-4.80100000000002	0.044268964797641724	0.011873162042942559	-0.002202616317140919	0.2763330760768281
0.3	-4.80000000000002	0.07692216623730166	0.013315783863766383	-0.0026025040074741735	0.281826437924971
0.3	-4.79900000000002	0.13022561364670696	0.013459522704109687	-0.005107439217050601	0.2820603776566362
0.3	-4.79800000000002	0.17062265732502144	0.012421944742827913	-0.009420490935826916	0.27725579330192773
0.3	-4.79700000000002	0.18365812509342322	0.010609779457219947	-0.012894084757421176	0.26810630041006317
0.3	-4.79600000000002	0.17320393807123963	0.00863020151487419	-0.014073406987667838	0.2558005592631
0.3	-4.79500000000002	0.15668374129544327	0.006750848983915016	-0.01351691550811272	0.24220502433858054
0.3	-4.79400000000002	0.14339014545241968	0.0053607114766774586	-0.01182123553431668	0.23029698074190155
0.3	-4.79300000000001	0.1289349732735979	0.004766158305248427	-0.00897280134278596	0.22286094243528798
0.3	-4.79200000000001	0.1128019686097343	0.005252151868270685	-0.005102086079987863	0.221826408916538
0.3	-4.79100000000001	0.10105714121444159	0.007067812351915432	-0.00022267532378874856	0.2276720777062447
0.3	-4.79000000000001	0.1026059096621725	0.009722412369106322	0.004665673242573455	0.23877536558782778
0.3	-4.78900000000001	0.12080393892301065	0.012709508819626415	0.00879576327548148	0.25179949856528083
0.3	-4.78800000000001	0.16300787912367778	0.014792104950310404	0.010647764614765055	0.263392617495946
0.3	-4.78700000000001	0.2231517205105613	0.015102961582400229	0.009314057369363906	0.2705560716910299
0.3	-4.78600000000001	0.2658719168604721	0.013315318087143414	0.0062212405718667495	0.27233978331750336
0.3	-4.78500000000001	0.2626453159276994	0.010319791655115032	0.004107167469235313	0.2700051338408722
0.3	-4.78400000000001	0.2258620652940904	0.007310183481695845	0.005491606263867968	0.26640351359990977
0.3	-4.78300000000001	0.1879172383246832	0.005507173604991274	0.009961543257046793	0.2641269809365211
0.3	-4.78200000000001	0.16584728794451778	0.005508986468918455	0.01460039963602759	0.26462605237698
0.3	-4.78100000000001	0.1692029529146014	0.008046325036867667	0.019301078384277345	0.2683512685217462
0.3	-4.78000000000001	0.20611526758552134	0.012672695614391324	0.024441028951839864	0.2750155611251411
0.3	-4.77900000000001	0.2583862026964394	0.0183880861047044	0.027890167656532135	0.28399088385392546
0.3	-4.77800000000001	0.2876837391660157	0.02421844062424625	0.029282242454721455	0.2941664962443812
0.3	-4.77700000000001	0.309882753583492	0.028916521920025914	0.029734214181758818	0.30348261673245347
0.3	-4.77600000000001	0.33053299955323745	0.031660164030048225	0.02873304938256494	0.3096799012999914
0.3	-4.77500000000001	0.3418906348365974	0.032142606520501604	0.02624423180599647	0.31212303151347986
0.3	-4.77400000000001	0.33582462508298466	0.030932929970736538	0.023960250484019528	0.31104207065331707
0.3	-4.77300000000001	0.31117339395660115	0.028771952946247827	0.022963580048240288	0.30747446708500364
0.3	-4.77200000000001	0.30717240879996294	0.02624534178123951	0.021436165401649953	0.3023418863037056
0.3	-4.77100000000001	0.2720669906513957	0.02383453228990547	0.019522907948267526	0.2967060871511786
0.3	-4.77000000000001	0.253352705241314	0.021738395787131236	0.01873355665327591	0.29259938546088937
0.3	-4.76900000000001	0.25206206486820487	0.019722808479156036	0.016770376654636016	0.2914246684056004
0.3	-4.76800000000001	0.254772409651734	0.018237184079935662	0.013097356529760306	0.2939399488232362
0.3	-4.76700000000001	0.2507714244950958	0.017226561024107356	0.00852748194845229	0.29950582146754035
0.3	-4.76600000000001	0.2288305381522413	0.01631630893537657	0.004969222074629364	0.3076003167566525
0.3	-4.76500000000001	0.19720984901106867	0.0158243593556196	0.0043250970986278055	0.3169026142152943
0.3	-4.76400000000001	0.1555221649596451	0.016150734967634504	0.007230354550568848	0.3259814894610161
0.3	-4.763	0.12209457929611972	0.017659323248314113	0.012223987136407325	0.3339535307403947
0.3	-4.762	0.12273989948267426	0.0199740495418701	0.016477826145519552	0.34086786991883833
0.3	-4.761	0.12906403731090882	0.022747721056310687	0.019331139716557165	0.34637589619068376
0.3	-4.76	0.14919802713141056	0.02566320445017023	0.02440507405226668	0.3509284807152029
0.3	-4.759	0.18456157335459958	0.028130782266581496	0.029747028654466767	0.35442101921971186
0.3	-4.758	0.24664137530114671	0.029394419339095045	0.03168901960350036	0.35713396895433164
0.3	-4.757	0.29168472432265385	0.02974733103343722	0.030930772000673092	0.3598405480622569
0.3	-4.756	0.30665615265071927	0.029472489402170832	0.02962997239187693	0.36321096311584455
0.3	-4.755	0.29504038929273746	0.02925037811849065	0.02847307877684007	0.36681231290311683
0.3	-4.754	0.28910344357643575	0.02890449062596533	0.02780300181575199	0.3699974693213908
0.3	-4.753	0.28845812338988114	0.028547792623842327	0.02799527902052797	0.3721320755416678
0.3	-4.752	0.2768423600318993	0.028316125420770687	0.028352542339912707	0.3730731533521832
0.3	-4.751	0.27464827139761394	0.028330230168600524	0.02857262336626629	0.373137700884336
0.3	-4.75	0.27516452754685755	0.028318799875426716	0.028751197742821664	0.3729276810037105
0.4	-5.0490000000001	0.17268768192199596	0.023128791537052287	0.01760320475679283	0.3357344777764698
0.4	-5.0480000000001	0.20327585876468138	0.024385492679806654	0.020861311454925337	0.3396106353841026
0.4	-5.0470000000001	0.24418915859223944	0.024541976503489583	0.021562105215494405	0.3433398481903801
0.4	-5.0460000000001	0.27103447835290845	0.02354422802291013	0.019894867626960175	0.34616437379816156
0.4	-5.0450000000001	0.2678078774201358	0.02176567373212625	0.0174515064043326	0.3474062527454623
0.4	-5.0440000000001	0.24973891219660854	0.019647884282295126	0.01594897508859888	0.3469040861428862
0.4	-5.0430000000001	0.22728176970451042	0.017646048633919054	0.016256529969638927	0.3450157702437288
0.4	-5.0420000000001	0.2049536912497232	0.01617469801382626	0.018228666764665245	0.34199222306341903
0.4	-5.0410000000001	0.1893369427351032	0.015153878597040548	0.020732312170332595	0.3372932346320186
0.4	-5.0400000000001	0.18533595757846502	0.014744375121736503	0.023314823964185927	0.3302071293017857
0.4	-5.0390000000001	0.1941123121156068	0.014358112552232018	0.02506653603661795	0.32054645478759014
0.4	-5.0380000000001	0.2169566467196377	0.013902471899865137	0.025618178186645985	0.30889757797290524
0.4	-5.0370000000001	0.24431822262955039	0.012867254746591294	0.02473737703731824	0.296660441111822
0.4	-5.0360000000001	0.2696147739424885	0.011698533615024525	0.022805843512232894	0.2852947560786422
0.4	-5.0350000000001	0.28961969972567936	0.010289462690097688	0.020583693949191753	0.275592101627789
0.4	-5.0340000000001	0.3022679753821484	0.009130883454722714	0.018818667821685512	0.2678381336442745
0.4	-5.03300000000009	0.3013645271209721	0.007958160969650543	0.017734112220911213	0.2611611899774399
0.4	-5.03200000000009	0.2889743795391248	0.007034201356575085	0.017334827645017415	0.2536057327180876
0.4	-5.03100000000009	0.2768423600318993	0.0065551784690286805	0.017186502412147676	0.24581352604169712
0.4	-5.03000000000009	0.27284137487526117	0.006591770993990512	0.017114744740782093	0.2365119648030434
0.4	-5.02900000000009	0.2782620644423194	0.006684342090860136	0.01647851354058227	0.22629459784755213
0.4	-5.02800000000009	0.2874256110913939	0.007134499545365411	0.015351115002267933	0.21669408355296974
0.4	-5.02700000000009	0.28910344357643575	0.007947996535909364	0.013849386586166473	0.21009956720144554
0.4	-5.02600000000009	0.27981083289005027	0.00952812274855813	0.012441445355531617	0.2080803081571261
0.4	-5.02500000000009	0.2706472862409757	0.011686945559650328	0.01119745257277658	0.21140981005285667
0.4	-5.02400000000009	0.26677536512164846	0.01421377552717923	0.01002127339140592	0.2198968793597255
0.4	-5.02300000000009	0.26793694145744673	0.016752972033638142	0.008635318477138797	0.2330531725174933
0.4	-5.02200000000009	0.27232511872601756	0.01878609167534805	0.006486422986048774	0.24956454016446758
0.4	-5.02100000000009	0.2800689609646721	0.01979919198243658	0.0035067845855907	0.2672118001844064
0.4	-5.02000000000009	0.2854896505317302	0.01925215875951589	-0.00028202647226300024	0.283720042636062
0.4	-5.01900000000009	0.2811014732631593	0.017281481270909203	-0.004188032188435129	0.2977080163579462
0.4	-5.01800000000009	0.2583862026964394	0.014509079372310048	-0.007419958239500599	0.3093611903339406
0.4	-5.01700000000009	0.21837635113005768	0.011850072325982912	-0.008975422271617248	0.3191947128146861
0.4	-5.01600000000009	0.1710098494369542	0.00977980705021671	-0.009193259872801384	0.3274037589417392
0.4	-5.01500000000009	0.13035467768401787	0.008546862360849573	-0.007991409486060821	0.33440755714109327
0.4	-5.01400000000009	0.10183152543830704	0.00778038949298557	-0.006573670056894597	0.34088998675818327
0.4	-5.01300000000009	0.08466600847595616	0.007381554728751457	-0.005118023882135688	0.34731105414356145
0.4	-5.01200000000009	0.07576058990150346	0.007133076393138297	-0.0039826141844067475	0.35338083629701433
0.4	-5.01100000000009	0.07266305300604166	0.007287665185307202	-0.003177579103748889	0.3586452467127212
0.4	-5.01000000000009	0.07266305300604166	0.007630472076849103	-0.0027442867775320317	0.36251933086787536
0.4	-5.00900000000009	0.07511526971494892	0.007962208337453718	-0.002663700021484348	0.3652571019529291
0.4	-5.00800000000009	0.07847093468503256	0.008025726657862595	-0.0027946032601752126	0.3677638481401618
0.4	-5.00700000000009	0.08234285580435982	0.007692571470845579	-0.0030009950740478636	0.3700645711082804
0.4	-5.00600000000009	0.08556945673713254	0.007117857444896028	-0.0030042038574321583	0.3710555921323682
0.4	-5.00500000000009	0.08595664884906526	0.006333532491920242	-0.0025230467110800518	0.36890575053490055
0.4	-5.00400000000009	0.08440788040133435	0.005738106929683718	-0.0013638698787532125	0.3619626835086479
0.4	-5.00300000000008	0.08131034350587255	0.005302849141449548	0.00033257989260183674	0.35018329925608443
0.4	-5.00200000000008	0.07782561449847801	0.005342539640188609	0.002520019167289856	0.33520742971833756
0.4	-5.00100000000008	0.07743842238654527	0.005533802186481573	0.00477046156806025	0.3219163770563563
0.4	-5.00000000000008	0.08247191984167071	0.005913358426761082	0.0069020886027767875	0.3142668931481876
0.4	-4.99900000000008	0.0937004910877198	0.005852893944100593	0.008449575282254637	0.311360541224692
0.4	-4.99800000000008	0.11047881593813791	0.006260473276593548	0.009031982124459435	0.3089694577233625
0.4	-4.99700000000008	0.12996748557208518	0.006349886299597266	0.008472863141938158	0.30652380330124507
0.4	-4.99600000000008	0.15010147539258692	0.006668542800753411	0.00660842624143899	0.3082598555280991
0.4	-4.99500000000008	0.169848273101156	0.008122320706846138	0.003256827927778912	0.31216978941370505
0.4	-4.99400000000008	0.18262561279493594	0.00892412211902454	-0.0012213406697136949	0.31483700294483175
0.4	-4.99300000000008	0.18146403645913778	0.008602744209070269	-0.005750376745959146	0.31570265511243534
0.4	-4.99200000000008	0.1640403914221651	0.007297307029726826	-0.008744869737718612	0.3157663011451939
0.4	-4.99100000000008	0.13629162340031972	0.005747450621076662	-0.008974496354081561	0.3176813615909115
0.4	-4.99000000000008	0.10170246140099613	0.0048011187362131435	-0.006677018796688539	0.3235991505257513
0.4	-4.98900000000008	0.07305024511797438	0.005176783023860352	-0.0025507491128464927	0.3330955713960159
0.4	-4.98800000000008	0.05794975275259806	0.006658430954670489	0.002176513611716947	0.3441127658595896
0.4	-4.98700000000008	0.05381970355864897	0.009278274317911084	0.007264263698935874	0.3547620273404742
0.4	-4.98600000000008	0.05988571331226168	0.012237458955230705	0.011930601799151721	0.36331869259675353
0.4	-4.98500000000008	0.07859999872234347	0.014864146220538374	0.014957955943683432	0.3682235840628365
0.4	-4.98400000000008	0.12144925910956518	0.015867700937230347	0.0145744561021833	0.3686616538765037
0.4	-4.98300000000008	0.18223842068300322	0.014780781711883626	0.009868003045682578	0.36643055690390364
0.4	-4.98200000000008	0.22676551355526672	0.012004570967954268	0.0027066166761433802	0.3653291620058464
0.4	-4.98100000000008	0.23502561194316496	0.00898395930671099	-0.003799759082201748	0.36821724349515633
0.4	-4.98000000000008	0.2008236420557741	0.006400438956909514	-0.006623433900107352	0.37535007666660003
0.4	-4.97900000000008	0.13577536725107606	0.004947674301469282	-0.005554790746850746	0.38441248447692455
0.4	-4.97800000000008	0.08556945673713254	0.004533714495341127	-0.0027422917350698804	0.39167621573727485
0.4	-4.97700000000008	0.06053103349881622	0.004891850675197394	0.0003903707121173139	0.39410311891004196
0.4	-4.97600000000008	0.050464038588565345	0.00581304192623608	0.003728736697691205	0.39061352531129795
0.4	-4.97500000000008	0.050205910513943526	0.00751099866128082	0.007017510424727187	0.382222375803264
0.4	-4.97400000000008	0.057175368528732604	0.009866650792848403	0.010146890166741338	0.37115740174273304
0.4	-4.97300000000007	0.07421182145377257	0.012305858532770088	0.012500482460408413	0.3589944584921678
0.4	-4.97200000000007	0.10712315096805429	0.014015584093248153	0.013133719923464782	0.3455780369737024
0.4	-4.97100000000007	0.15797438166855238	0.013783296168304822	0.010962945638353063	0.33117227723259957
0.4	-4.97000000000007	0.21618226249577221	0.01180216125691147	0.006146098980961096	0.317530390081937
0.4	-4.96900000000007	0.25128768064433943	0.008695866536636352	0.0007821628743652164	0.3076104135782618
0.4	-4.96800000000007	0.23773595672669398	0.00629326118191082	-0.003129688224681058	0.30307516792952
0.4	-4.96700000000007	0.17978620397409595	0.0049098516019905	-0.004543968609744888	0.30321706432652373
0.4	-4.96600000000007	0.11925517047527971	0.00491309606964515	-0.0038271487754865732	0.30641829752916694
0.4	-4.96500000000007	0.08466600847595616	0.005500486057423133	-0.002928365950299399	0.3106426752656221
0.4	-4.96400000000007	0.06917832399864711	0.006470482836355175	-0.002218621731936906	0.3139196947290039
0.4	-4.96300000000007	0.06646797921511803	0.007396447351998043	-0.0020953498005495796	0.3156049924070277
0.4	-4.96200000000007	0.07421182145377257	0.008037604884298085	-0.002744957739129007	0.3172007408870985
0.4	-4.96100000000007	0.09021576208032525	0.008085034213202976	-0.0040710829781401	0.3206086283674662
0.4	-4.96000000000007	0.11138226419931428	0.007830510650114683	-0.005770537051420599	0.32589350288008184
0.4	-4.95900000000007	0.12648275656469063	0.007469877028349259	-0.007094144658518922	0.33109306526383786
0.4	-4.95800000000007	0.12441773196771608	0.007033698017929081	-0.007307742383595623	0.33487147001483303
0.4	-4.95700000000007	0.10725221500536522	0.0067942825936050544	-0.0060032175054028705	0.33668054389912094
0.4	-4.95600000000007	0.08363349617746889	0.006868802054163187	-0.0032456417918848824	0.3366054187431006
0.4	-4.95500000000007	0.0631123142450344	0.00754139195220155	0.0007357648142913461	0.33585921558725
0.4	-4.95400000000007	0.051883742998985335	0.008884132058782959	0.005590926416999315	0.3360869349614794
0.4	-4.95300000000007	0.0483990139915908	0.011243998242034751	0.01124536458091796	0.3383612138699293
0.4	-4.95200000000007	0.053045319334783514	0.014324155042537699	0.017263849396535712	0.3426775748488302
0.4	-4.95100000000007	0.0675004915136053	0.018038331545158194	0.02292324910728996	0.3483974540720102
0.4	-4.95000000000007	0.09473300338620706	0.021228893215649747	0.026656253853702926	0.3547066150254143
0.4	-4.94900000000007	0.13990541644502513	0.023214807964491505	0.02681526000426111	0.3604824174120202
0.4	-4.94800000000007	0.19462856826485048	0.023068379642566306	0.02302424173455471	0.36479397038124556
0.4	-4.94700000000007	0.23915566113711398	0.021067131848614175	0.01676730591401598	0.36720010897021216
0.4	-4.94600000000007	0.25709556232333036	0.0180646478882181	0.011586394292932099	0.36770795502284376
0.4	-4.94500000000007	0.2316699469730813	0.015433691635634994	0.009383630777353175	0.36662723457026325
0.4	-4.94400000000007	0.18469063739191052	0.01405844111683722	0.009714058451617484	0.3642261143395402
0.4	-4.94300000000006	0.14597142619863787	0.014264049281495024	0.011841354051424136	0.3609790547950803
0.4	-4.94200000000006	0.128805909236287	0.015877948008738655	0.015237520130035617	0.3570545165908941
0.4	-4.94100000000006	0.13074186979595062	0.018335838435967484	0.019039334824581297	0.3527715412260318
0.4	-4.94000000000006	0.14855270694485603	0.02104077982192923	0.02304875131660951	0.34868827858452417
0.4	-4.93900000000006	0.17926994782485234	0.0228984296334471	0.02674261022161938	0.3447420742713306
0.4	-4.93800000000006	0.21927979939123404	0.023329263020138408	0.02941021252460187	0.3405435095359336
0.4	-4.93700000000006	0.263161572076943	0.021738743241716717	0.030603483619392236	0.33543220418680203
0.4	-4.93600000000006	0.2989123104120648	0.019055914945789613	0.029833878971104268	0.32986161368405237
0.4	-4.93500000000006	0.31452905892668476	0.016196452381984954	0.02740493990091221	0.3251019541717663
0.4	-4.93400000000006	0.3118187141431557	0.014451218915092942	0.02338858559995244	0.3220964069848585
0.4	-4.93300000000006	0.29904137444937573	0.013466780733824221	0.017867504450398072	0.32102458134178863
0.4	-4.93200000000006	0.2796817688527394	0.01308703996759303	0.011739312489494662	0.32134876142223323
0.4	-4.93100000000006	0.2532236412040031	0.012669551626574448	0.005381241303964432	0.3216495325000043
0.4	-4.93000000000006	0.22237733628669587	0.012273756614039693	-5.271724495480608e-05	0.3209960638296413
0.4	-4.92900000000006	0.19527388845140503	0.012182273892901144	-0.0032210333728484434	0.31979880922496495
0.4	-4.92800000000006	0.17242955384737416	0.012750498983541395	-0.0034946657239039503	0.3191246661220316
0.4	-4.92700000000006	0.16145911067594693	0.014040727543637471	-0.0009201671425384849	0.3196603685820921
0.4	-4.92600000000006	0.16520196775796325	0.015646592575336817	0.0033074669790089674	0.32086396375444864
0.4	-4.92500000000006	0.1874009821754396	0.01706009118932567	0.007637727758501606	0.3211537665573241
0.4	-4.92400000000006	0.2316699469730813	0.017063638973859128	0.009870688769952222	0.31941443887879917
0.4	-4.92300000000006	0.2827793057482012	0.01532364173175885	0.008531255109383075	0.3165503673788526
0.4	-4.92200000000006	0.312722162404332	0.012110402594073366	0.0042640832631526005	0.3144273304330674
0.4	-4.92100000000006	0.2876837391660157	0.008826219953235662	-0.0014714405348775395	0.31432894653072574
0.4	-4.92000000000006	0.21644039057039408	0.006108018508333794	-0.005844400575500723	0.3158247184582344
0.4	-4.91900000000006	0.13616255936300878	0.004416636633239322	-0.006572668075210392	0.31737956881640833
0.4	-4.91800000000006	0.07576058990150346	0.003341328704602382	-0.005249842239187046	0.3175694551589375
0.4	-4.91700000000006	0.045946797282683534	0.003188774395574789	-0.002975489613747189	0.31650490164195627
0.4	-4.91600000000006	0.03265320143965992	0.00331044686538713	-0.0004954992430756236	0.31547712938802247
0.4	-4.91500000000006	0.0278778320591563	0.003933446412350805	0.0023153164955257077	0.3154121310997194
0.4	-4.91400000000006	0.028265024171089028	0.0050085885960475815	0.005549285011826942	0.31635438087622564
0.4	-4.91300000000005	0.03433103392470174	0.0063496510639981345	0.009190268013410609	0.3173218727003018
0.4	-4.91200000000005	0.0469793095811708	0.007567866057590912	0.013005397702358564	0.31735048035077273
0.4	-4.91100000000005	0.06685517132705075	0.008479893917631754	0.01660251512492128	0.3167797695545325
0.4	-4.91000000000005	0.09499113146082887	0.009314591697059655	0.019612211101121307	0.31693464758669476
0.4	-4.90900000000005	0.12828965308704332	0.010588865552523453	0.021822776364035477	0.3184474879491969
0.4	-4.90800000000005	0.16197536682519056	0.012884483762285617	0.023273698574716496	0.32078980020294484
0.4	-4.90700000000005	0.18869162254854865	0.015951514318991097	0.024268139671891585	0.3233688168045693
0.4	-4.90600000000005	0.20843842025711773	0.019401056821174347	0.02445981399789904	0.3262232121671361
0.4	-4.90500000000005	0.22250640032400676	0.021995382047702645	0.023422418214377853	0.3287036645639588
0.4	-4.90400000000005	0.24018817343560128	0.02339339360962798	0.02059418705547439	0.3308120370731351
0.4	-4.90300000000005	0.26793694145744673	0.02278902111072309	0.015322344883405547	0.33352014873906505
0.4	-4.90200000000005	0.30304235960601383	0.02025529371478611	0.007944560499020389	0.3382097615586967
0.4	-4.90100000000005	0.31891723619525564	0.016166843678574627	1.241976857099235e-05	0.3455164343473146
0.4	-4.90000000000005	0.2852315224571085	0.01217462709094367	-0.005870933372373861	0.354610154319199
0.4	-4.89900000000005	0.20740590795863045	0.009672607207074536	-0.00790045733633828	0.3626688900290896
0.4	-4.89800000000005	0.13022561364670696	0.00928015244681159	-0.006178388243111104	0.3673560387452145
0.4	-4.89700000000005	0.08737635325948524	0.010531194786529866	-0.0028491948337902796	0.36698023264974694
0.4	-4.89600000000005	0.07305024511797438	0.012775944813288358	0.0007575296287770627	0.36131832000926994
0.4	-4.89500000000005	0.080665023319318	0.015034987401347528	0.003749306669959792	0.3515707707621023
0.4	-4.89400000000005	0.11628669761712884	0.016354874435173323	0.004665072710834449	0.3401246717609685
0.4	-4.89300000000005	0.1804315241606505	0.015875585322461788	0.0026643813127215487	0.32998418789112394
0.4	-4.89200000000005	0.24044630151022306	0.013519019011861774	-0.001868395057303793	0.3235602957973188
0.4	-4.89100000000005	0.24289851821913036	0.010470861772756898	-0.006795940981431299	0.3218475023167862
0.4	-4.89000000000005	0.18882068658585957	0.007863673711806154	-0.008111327079127303	0.32511782060756755
0.4	-4.88900000000005	0.11654482569175066	0.0069861743131409935	-0.005178921273584214	0.33221005614400617
0.4	-4.88800000000005	0.06917832399864711	0.0075248742778532985	-0.0010341457985209147	0.34119382295196365
0.4	-4.88700000000005	0.04891527014083443	0.009372837170498088	0.003780813221835825	0.3501979937388012
0.4	-4.88600000000005	0.04710837361848172	0.011758445927918618	0.008246905450388479	0.35759628916494457
0.4	-4.88500000000005	0.06349950635696713	0.014097601983875531	0.011523686385102164	0.36268860287004995
0.4	-4.88400000000005	0.10893004749040702	0.015156385899571218	0.012067719297002658	0.36518254773749076
0.4	-4.88300000000004	0.1866265979515741	0.01423079700867594	0.008628083924559845	0.36440596396558217
0.4	-4.88200000000004	0.23308965138350132	0.01148835784091683	0.0030771569585014646	0.35966331279607383
0.4	-4.88100000000004	0.19862955342148866	0.008564186222091125	-0.0008042432145165429	0.3505012589790933
0.4	-4.88000000000004	0.1380985199226724	0.006293038623626754	-0.00043694106116848216	0.33730297086161404
0.4	-4.87900000000004	0.08363349617746889	0.004942284071402221	0.0028519763428061498	0.3210756063443089
0.4	-4.87800000000004	0.059627585237639856	0.003963525820952499	0.006721683050301429	0.30275228001240406
0.4	-4.87700000000004	0.05678817641679988	0.00315587873262774	0.009631654605827909	0.28316348541515823
0.4	-4.87600000000004	0.0703399003344453	0.002438396857807773	0.011096341623732471	0.26399860706914974
0.4	-4.87500000000004	0.10479999829645796	0.001446738209363809	0.010335478727009788	0.2467850595964466
0.4	-4.87400000000004	0.1586197018551069	0.001278369819903819	0.007489610059442288	0.23142288148044718
0.4	-4.87300000000004	0.20405024298854682	0.001484487544326542	0.0038248100354930626	0.21758518811671126
0.4	-4.87200000000004	0.20882561236905042	0.001381042315742052	0.000848765199873126	0.20613934454621372
0.4	-4.87100000000004	0.17501083459359235	0.0015351652146140973	0.0004898428763168299	0.19685079498882632
0.4	-4.87000000000004	0.1277733969377997	0.0021926544865767425	0.0027727542820111593	0.18981412201089337
0.4	-4.86900000000004	0.09860492450553433	0.0029233238783458906	0.005470079619523307	0.18554536032648972
0.4	-4.86800000000004	0.09266797878923251	0.0037586597520520904	0.007959306628260492	0.18291984125527636
0.4	-4.86700000000004	0.10738127904267611	0.004096283242518643	0.009422392541346743	0.18055729028914805
0.4	-4.86600000000004	0.1384857120346051	0.003687132620419703	0.009239860946927619	0.17681162508343345
0.4	-4.86500000000004	0.174107386332416	0.0024772912645262763	0.007558468839469774	0.17036379811553465
0.4	-4.86400000000004	0.19824236130955591	0.0010791961250153134	0.00477440423021094	0.16152699114489275
0.4	-4.86300000000004	0.2006945780184632	0.00022759875073492434	0.0018112817434095196	0.1517416088660248
0.4	-4.86200000000004	0.18004433204871778	-2.287228329095586e-05	-0.00044012026391434064	0.14281149645640698
0.4	-4.86100000000004	0.1427448252658651	1.1456830409577095e-05	-0.0017539380065850014	0.13592538932627288
0.4	-4.86000000000004	0.10157339736368522	-0.00010854841300111301	-0.0025456605573183706	0.13108306209109413
0.4	-4.85900000000004	0.06892019592402529	-0.0003315063071577118	-0.0026540269531184326	0.1268398579874376
0.4	-4.85800000000004	0.0483990139915908	-0.00089819796414545	-0.0026786212862349034	0.12189351246127972
0.4	-4.85700000000004	0.03678325063360901	-0.0016602328720313475	-0.0023648289043120075	0.11587042059656545
0.4	-4.85600000000004	0.03149162510386175	-0.0024851653201174947	-0.0018609502715400798	0.10957706597771229
0.4	-4.85500000000004	0.030975368954618113	-0.002936166993590326	-0.000975538961330229	0.10455464120512607
0.4	-4.85400000000004	0.03575073833512174	-0.0029201890464608873	0.0003022660406476971	0.10173716984785067
0.4	-4.85300000000003	0.04930246225276717	-0.002151088676146983	0.0019004203249024282	0.10147136952797425
0.4	-4.85200000000003	0.07679310219999073	-0.0007502439558172659	0.0035516763276048197	0.10365050242553728
0.4	-4.85100000000003	0.11796453010217064	0.0009310395135230335	0.0044853461019214525	0.10749424353130292
0.4	-4.85000000000003	0.1642985194967869	0.0024229429087338572	0.004183952422848245	0.11212090897536661
0.4	-4.84900000000003	0.19682265689913594	0.0033199098180165592	0.002509672320246223	0.11730878939365741
0.4	-4.84800000000003	0.20727684392131954	0.0036150481538781477	-0.0004166012770110301	0.12339967420125003
0.4	-4.84700000000003	0.20443743510047951	0.003500052667226237	-0.003774381804172881	0.1310053826803371
0.4	-4.84600000000003	0.19346699192905228	0.003231178321017526	-0.006737417075305768	0.14072638269355212
0.4	-4.84500000000003	0.17333300210855052	0.0030589175093644534	-0.008588897703536725	0.1527621090067763
0.4	-4.84400000000003	0.1440354656389742	0.0032225572396808156	-0.008720327287828886	0.1673848452317413
0.4	-4.84300000000003	0.11318916072166701	0.003777076919141879	-0.007418549173322519	0.18469808378026237
0.4	-4.84200000000003	0.08427881636402344	0.0047910308361554495	-0.004805502758652226	0.20306214298047062
0.4	-4.84100000000003	0.06375763443158894	0.006227868958416147	-0.0016510280447661952	0.22157963780606654
0.4	-4.84000000000003	0.0527871912601617	0.008148573193021369	0.0019880999523205307	0.23871305678755986
0.4	-4.83900000000003	0.049818718402010805	0.010551152723581802	0.00573976156123022	0.25369645385621886
0.4	-4.83800000000003	0.05420689567058169	0.013176254848389133	0.009423732586271757	0.26705809411823495
0.4	-4.83700000000003	0.06840393977478167	0.01540852095144316	0.012275859179364136	0.27875045338147414
0.4	-4.83600000000003	0.0969270920204925	0.01683311742965556	0.013128366316221756	0.28926593198571565
0.4	-4.83500000000003	0.14055073663157966	0.017243355253519093	0.011022265401602602	0.29831992578878763
0.4	-4.83400000000003	0.1904985190709014	0.01654291458118074	0.005598210740026719	0.3052786188432591
0.4	-4.83300000000003	0.2268945775925777	0.01493010141284557	-0.0009671571066785959	0.30955786800030016
0.4	-4.83200000000003	0.23399309964467768	0.01281271200435474	-0.005612106546473747	0.3116657897533262
0.4	-4.83100000000003	0.19579014460064867	0.010963547578696973	-0.006908273750897922	0.3128280961398514
0.4	-4.83000000000003	0.13990541644502513	0.010136186709954732	-0.005085731802775872	0.31453794471461916
0.4	-4.82900000000003	0.10092807717713069	0.010556143851249438	-0.0014523285774847594	0.3180008839180329
0.4	-4.82800000000003	0.08827980152066162	0.011492657817112945	0.0020600799478480204	0.3233579086218895
0.4	-4.82700000000003	0.0984758604682234	0.01266876844689457	0.004915778507299084	0.32939286275452917
0.4	-4.82600000000003	0.1289349732735979	0.013148024692158363	0.005938577003003365	0.3333205862720627
0.4	-4.82500000000003	0.1692029529146014	0.012697828735785736	0.004621683237302313	0.3324568873595998
0.4	-4.82400000000003	0.19591920863795956	0.011018808705304113	0.001779947627282408	0.32552620096890955
0.4	-4.82300000000002	0.19346699192905228	0.008612478551233215	-0.0014659313957897516	0.3132277018761144
0.4	-4.82200000000002	0.1640403914221651	0.005951691038246353	-0.003782917665300139	0.29838579551747063
0.4	-4.82100000000002	0.12312709159460698	0.003686383246999371	-0.004352713576011406	0.2845025763246226
0.4	-4.82000000000002	0.08982856996839253	0.001764358570231377	-0.0038335531951469996	0.2729743504950701
0.4	-4.81900000000002	0.06569359499125257	0.0003505318412448031	-0.0029717798395207926	0.2630388681605139
0.4	-4.81800000000002	0.04904433417814534	-0.0005038171239621883	-0.0020275413640498475	0.25408154541222516
0.4	-4.81700000000002	0.03678325063360901	-0.0010002684610317938	-0.0012208583427316829	0.24568878823091692
0.4	-4.81600000000002	0.027103447835290846	-0.0009972737844441179	-0.000424317540368655	0.23811252130569607
0.4	-4.81500000000002	0.02077931000705632	-0.0009798449240584618	0.00029309434474043	0.23077743617921484
0.4	-4.81400000000002	0.016907388887729052	-0.0010179165342842317	0.0010480804587283945	0.22251643349123285
0.4	-4.81300000000002	0.015358620439998149	-0.0015820808753618204	0.0018077473395901249	0.21303886903169622
0.4	-4.81200000000002	0.015616748514619966	-0.0025777608326763776	0.0026104055306028755	0.2035573680157704
0.4	-4.81100000000002	0.01819802926083814	-0.004131842796617463	0.003327662264696453	0.19561337846933483
0.4	-4.81000000000002	0.024651231126383583	-0.005600146621470128	0.003716718550609714	0.18924891037515487
0.4	-4.80900000000002	0.03871921119327264	-0.00656681864265523	0.00337761532933963	0.18433114246110388
0.4	-4.80800000000002	0.06801674766284893	-0.005954611059174257	0.001841558238216877	0.18189713244165437
0.4	-4.80700000000002	0.11473792916939793	-0.003796507571522583	-0.0008636891058030477	0.18478809874451346
0.4	-4.80600000000002	0.14700393849712512	-0.0007666831596567434	-0.004184713065107802	0.19504389973130115
0.4	-4.80500000000002	0.12661182060200155	0.0019294612455407081	-0.00656257782747786	0.21173170631934835
0.4	-4.80400000000002	0.08273004791629256	0.004022935734399589	-0.006876854062474664	0.23176095970559205
0.4	-4.80300000000002	0.05110935877511988	0.005968004935709247	-0.005752853528458787	0.2521375166982099
0.4	-4.80200000000002	0.04233300423797808	0.007925516271594981	-0.004541136391339695	0.2705857912023695
0.4	-4.80100000000002	0.05678817641679988	0.009612497690655565	-0.003970972602175293	0.2848986361555245
0.4	-4.80000000000002	0.0967980279831816	0.010627682721256023	-0.005150654963677185	0.29426725409899956
0.4	-4.79900000000002	0.14455172178821787	0.010619486566612896	-0.00801833997672848	0.2972831084689911
0.4	-4.79800000000002	0.16855763272804689	0.009756684465809322	-0.010805711501534546	0.2933404500611585
0.4	-4.79700000000002	0.16210443086250145	0.008433417739032553	-0.011694490003501092	0.2831582266622388
0.4	-4.79600000000002	0.13977635240771424	0.006794352084393087	-0.010659612791091672	0.26850097793931266
0.4	-4.79500000000002	0.12312709159460698	0.005147249915967018	-0.008610984499742232	0.25290544605528376
0.4	-4.79400000000002	0.11486699320670883	0.0035601964594397222	-0.006507200726508073	0.2393333652025998
0.4	-4.79300000000001	0.1069940869307434	0.0028874666408844215	-0.00403108869208381	0.2301616803432142
0.4	-4.79200000000001	0.0955073876100725	0.0032164235053805204	-0.0009620026992197214	0.22663138392227464
0.4	-4.79100000000001	0.08647290499830891	0.004972389069530594	0.002857022640445304	0.2293839396412752
0.4	-4.79000000000001	0.08698916114755252	0.007661317057827516	0.0070558627565520384	0.23727298263894878
0.4	-4.78900000000001	0.10363842196065977	0.010918252743236202	0.011044786045537018	0.24778260149067471
0.4	-4.78800000000001	0.14648768234788148	0.013826126897677569	0.013739688830934849	0.25722634459016996
0.4	-4.78700000000001	0.2012108341677068	0.015197569509827879	0.013615745468673708	0.262454184078491
0.4	-4.78600000000001	0.2629034440023212	0.014434824728699336	0.01051384838773893	0.26257928249419155
0.4	-4.78500000000001	0.2848443303451757	0.011980741268144577	0.007082005841725108	0.2596710073616631
0.4	-4.78400000000001	0.2627743799650103	0.009229435453164082	0.006161366291046913	0.25738278522644475
0.4	-4.78300000000001	0.20624433162283226	0.0077583839258132245	0.009390368564904735	0.25899346859681455
0.4	-4.78200000000001	0.17126797751157596	0.008467390274233032	0.015470137666461279	0.26519907703328116
0.4	-4.78100000000001	0.16700886428031597	0.011109316677399391	0.022064380748118013	0.273925044337843
0.4	-4.78000000000001	0.19333792789174137	0.015693026495143602	0.028580534045714055	0.28340169226202505
0.4	-4.77900000000001	0.243414774368374	0.021105819426211904	0.03400933896455164	0.2929272917491552
0.4	-4.77800000000001	0.2848443303451757	0.0261805951639373	0.037190742878206826	0.3016702373503869
0.4	-4.77700000000001	0.3142709308520629	0.02964061950382208	0.037861009529873105	0.3081404065292526
0.4	-4.77600000000001	0.33259802415021195	0.031035372513721564	0.03624193468037864	0.31095955318677665
0.4	-4.77500000000001	0.33930935409037927	0.03052280483397462	0.03345586939423803	0.3102621212785076
0.4	-4.77400000000001	0.33956748216500104	0.02900428125016587	0.02946595539202088	0.30759767235068564
0.4	-4.77300000000001	0.3196916204191211	0.027237100909650314	0.024907939317195964	0.3042488632880768
0.4	-4.77200000000001	0.30265516749408117	0.025675047931534363	0.02208470961560037	0.30059071888409233
0.4	-4.77100000000001	0.28265024171089026	0.024118625583711122	0.02070236728220851	0.2965766615409671
0.4	-4.77000000000001	0.2654847247485394	0.022422440393903603	0.01901950178241107	0.2933960426786785
0.4	-4.76900000000001	0.25967684306954847	0.020389472879974464	0.016322050376179793	0.2928081432501068
0.4	-4.76800000000001	0.257611818472574	0.018484616297706712	0.011625487546547861	0.2951647593355434
0.4	-4.76700000000001	0.24689950337576852	0.01699215363148419	0.005734125296259769	0.3004702782346215
0.4	-4.76600000000001	0.22340984858518312	0.015682385016843672	0.0004829957757976874	0.30855335449268784
0.4	-4.76500000000001	0.19140196733207776	0.015395872692565019	-0.0016634222871627538	0.3179347437227534
0.4	-4.76400000000001	0.15900689396703965	0.015954055427265062	-8.302400257244036e-05	0.3274332079993887
0.4	-4.763	0.128805909236287	0.017622247106207432	0.005028878022850779	0.33621056092429746
0.4	-4.762	0.11099507208738159	0.02012579860359059	0.01158667789037478	0.34410492279291904
0.4	-4.761	0.12428866793040518	0.02309119703118063	0.01863825851331761	0.35092613680903406
0.4	-4.76	0.14132512085544513	0.02586857784863481	0.02528814585875949	0.35659970888813924
0.4	-4.759	0.18494876546653236	0.028187030350012007	0.029723807468361473	0.3606885608413787
0.4	-4.758	0.23154088293577038	0.029530718911549424	0.03140030235566149	0.36338354062870437
0.4	-4.757	0.277358616181143	0.029804003573639156	0.030523233047800167	0.3652472455259957
0.4	-4.756	0.30162265519559384	0.029287003510900227	0.027559690212593763	0.3668145666580556
0.4	-4.755	0.2955566454419812	0.028552114198905087	0.024024497517664837	0.36819656904967957
0.4	-4.754	0.28716748301677214	0.02795654636731521	0.02294085468744713	0.3695135731530005
0.4	-4.753	0.2681950695320685	0.027532385973382426	0.024782337565947003	0.3707027743424383
0.4	-4.752	0.26909851779324484	0.027421341601414073	0.025729425398236656	0.37124049017566807
0.4	-4.751	0.26858226164400123	0.027368830994385866	0.025745152850138637	0.3713670309852368
0.4	-4.75	0.2675497493455139	0.027483111383799153	0.026176519623648864	0.3714638522834659
0.5	-5.0490000000001	0.17075172136233233	0.022352048121964098	0.021699880997885376	0.3256078169360557
0.5	-5.0480000000001	0.20017832186921955	0.02321743734482315	0.02504791626609303	0.32968690261359185
0.5	-5.0470000000001	0.24134974977139945	0.023090997948612434	0.025913297976134474	0.3323055251995971
0.5	-5.0460000000001	0.27026009412904306	0.021927814480318213	0.024282327058133872	0.3329255481507994
0.5	-5.0450000000001	0.2743901433229921	0.02024213742242854	0.02136524537524612	0.3320115153866423
0.5	-5.0440000000001	0.2625162518903885	0.01804896738981289	0.019091116716695236	0.3304173294977778
0.5	-5.0430000000001	0.24393103051761764	0.01606475046805683	0.018832036343074114	0.3287605192857933
0.5	-5.0420000000001	0.21915073535392315	0.01454547469387607	0.020132135410344726	0.3267479764242217
0.5	-5.0410000000001	0.1997911297572868	0.01424731421374735	0.022575470338755975	0.32344974162088935
0.5	-5.0400000000001	0.19243447963056504	0.014902940851592491	0.02506027623204975	0.31852742111489263
0.5	-5.0390000000001	0.19875861745879958	0.016253138068649725	0.027079678019903835	0.312511067975251
0.5	-5.0380000000001	0.21902167131661224	0.01736941338940103	0.028089018313427864	0.3063758067441434
0.5	-5.0370000000001	0.24870639989812124	0.017795741144096617	0.027723923197244323	0.3008957871231728
0.5	-5.0360000000001	0.28161772941240304	0.017197429367191732	0.026225183822936638	0.29617951990821084
0.5	-5.0350000000001	0.3101408816581138	0.015682688334109678	0.024276209991937737	0.29205773308417676
0.5	-5.0340000000001	0.3262738863219774	0.013792706533146928	0.022429804537488326	0.2875699064403784
0.5	-5.03300000000009	0.32227290116533924	0.011931140822068085	0.02094034687699036	0.28148582045523685
0.5	-5.03200000000009	0.3073014728372738	0.010583496920935844	0.019864443815750282	0.2728788814523855
0.5	-5.03100000000009	0.29181378835996474	0.009651750585385976	0.01883267302887658	0.2615821012048836
0.5	-5.03000000000009	0.2847152663078648	0.009274396920733717	0.017943974347854545	0.248719502350125
0.5	-5.02900000000009	0.28678029090483936	0.009183549007128693	0.016712734999681362	0.23577551288693577
0.5	-5.02800000000009	0.2927172366211412	0.009589058641615883	0.01538373904039772	0.2251088974943136
0.5	-5.02700000000009	0.2909103400987884	0.010259178800050056	0.013997568141077955	0.2185060873199685
0.5	-5.02600000000009	0.28084334518853754	0.011754742257646804	0.013127847952456782	0.21715578775383904
0.5	-5.02500000000009	0.2706472862409757	0.013742943628487854	0.01266066338151893	0.2214720134994416
0.5	-5.02400000000009	0.2636778282261867	0.016365869001703965	0.012649307274870028	0.23144394657695205
0.5	-5.02300000000009	0.2639359563008085	0.019013489891789585	0.012441795626552525	0.24649449051456884
0.5	-5.02200000000009	0.27129260642753034	0.021302320543293604	0.011555121568179356	0.26488682681934206
0.5	-5.02100000000009	0.2843280741959321	0.022558647938536812	0.009519826113948165	0.28420171509562153
0.5	-5.02000000000009	0.2968472858150903	0.02243225174005939	0.006139767808368444	0.3019824574924053
0.5	-5.01900000000009	0.2998157586732411	0.020863075018197164	0.001895038311697303	0.3158864412948666
0.5	-5.01800000000009	0.2831664978601339	0.018122559992991016	-0.0023133111234233295	0.32644209682407077
0.5	-5.01700000000009	0.2493517200846758	0.01515555952189992	-0.00536630689223478	0.33441026165218235
0.5	-5.01600000000009	0.20353398683930318	0.01279517215818961	-0.006805110476383726	0.34086555605877744
0.5	-5.01500000000009	0.15926502204166149	0.011234668636690837	-0.006820660444842288	0.34657455715829194
0.5	-5.01400000000009	0.1277733969377997	0.010158036861956205	-0.0064599639057783785	0.3515964635658225
0.5	-5.01300000000009	0.10867191941578523	0.009516951637654003	-0.005599977589785191	0.35578354917795785
0.5	-5.01200000000009	0.09808866835629068	0.0090455872903102	-0.0049579852292169465	0.3590187990403437
0.5	-5.01100000000009	0.09228078667729979	0.008807220800909028	-0.004396574929475773	0.3614658057180056
0.5	-5.01000000000009	0.08853792959528345	0.008521543304769513	-0.004013789716066485	0.3633972735069048
0.5	-5.00900000000009	0.08569852077444344	0.008387384798990677	-0.0036877782272574837	0.36518483155144377
0.5	-5.00800000000009	0.08402068828940162	0.00810863947671779	-0.0035082713594187485	0.3671422926438614
0.5	-5.00700000000009	0.08505320058788889	0.007836064277447069	-0.003437404390079078	0.3688679776083224
0.5	-5.00600000000009	0.08737635325948524	0.007207959741231402	-0.0034604912899579843	0.3691828121101997
0.5	-5.00500000000009	0.08931231381914889	0.006487194897147558	-0.0033317882792195316	0.3667712344658536
0.5	-5.00400000000009	0.08957044189377071	0.005723718114359975	-0.0028194912857361708	0.36085329528756793
0.5	-5.00300000000008	0.0880216734460398	0.005039151857723185	-0.001806583486564708	0.35152605626824784
0.5	-5.00200000000008	0.08479507251326708	0.00434061091315198	-0.0002613183400658214	0.3400085883650229
0.5	-5.00100000000008	0.08273004791629256	0.0035144022765092376	0.0016690826156067053	0.32843543770595435
0.5	-5.00000000000008	0.08389162425209071	0.0030567736252209775	0.0037619126713361595	0.31949419174203475
0.5	-4.99900000000008	0.09047389015494706	0.0034332119367452567	0.005634737530480261	0.31584280860286645
0.5	-4.99800000000008	0.10105714121444159	0.005074187883301452	0.0070799859140387306	0.31735525831434047
0.5	-4.99700000000008	0.11435073705746521	0.006910474448385302	0.007578484529064612	0.3188115745138204
0.5	-4.99600000000008	0.13138718998250515	0.008422906790550206	0.00652626232646916	0.3185634210887902
0.5	-4.99500000000008	0.15358620439998147	0.008926246282828435	0.0036504433717707728	0.31914335725335335
0.5	-4.99400000000008	0.1759142828547687	0.009326061430396366	-0.0009688439599138359	0.32025779389169123
0.5	-4.99300000000008	0.18198029260838142	0.008923991589077893	-0.006047515993469983	0.32060090551104004
0.5	-4.99200000000008	0.16804137657880325	0.007587419727487843	-0.009624397515570506	0.3196149028451957
0.5	-4.99100000000008	0.14042167259426877	0.005819081049885696	-0.010378102863061754	0.3192400884132589
0.5	-4.99000000000008	0.10428374214721431	0.005014377458979099	-0.00805406198902269	0.3221788343130753
0.5	-4.98900000000008	0.07459901356570528	0.005449014525470649	-0.003908930491186753	0.3284085428901353
0.5	-4.98800000000008	0.05782068871528715	0.0070414133716046505	0.0010473443495676508	0.3364846775938317
0.5	-4.98700000000008	0.053045319334783514	0.009699534880661451	0.006298604928274204	0.3450111425365134
0.5	-4.98600000000008	0.059240393125707135	0.012933802489059301	0.010944582232758954	0.3524907233838971
0.5	-4.98500000000008	0.07859999872234347	0.01589793881362552	0.013897800054039601	0.3573127968707351
0.5	-4.98400000000008	0.12570837234082516	0.017255668267269684	0.013354064826405204	0.3584809930687902
0.5	-4.98300000000008	0.18533595757846502	0.01627137845672761	0.008723740787168473	0.35698945819746886
0.5	-4.98200000000008	0.22147388802551948	0.013357589135480921	0.002029364322978835	0.3557957795571678
0.5	-4.98100000000008	0.2258620652940904	0.010064548299051247	-0.003981319214451442	0.3571927769184003
0.5	-4.98000000000008	0.19398324807829592	0.007247982199256691	-0.006414899610696129	0.36159114452838187
0.5	-4.97900000000008	0.13293595843023606	0.005658539997519948	-0.005140544526070104	0.3673463325746333
0.5	-4.97800000000008	0.08479507251326708	0.004804354282832471	-0.0024471811016423236	0.3714459725003082
0.5	-4.97700000000008	0.06078916157343805	0.004648456904194196	0.0007417912604968335	0.37153885724214814
0.5	-4.97600000000008	0.051754678961674426	0.005062548179338933	0.0038899268782779262	0.3670741992063475
0.5	-4.97500000000008	0.052012807036296245	0.006291048746049247	0.0070517407330761865	0.3591764717219186
0.5	-4.97400000000008	0.058724136976463504	0.008214139613085624	0.01010533092980113	0.3494004650677257
0.5	-4.97300000000007	0.07459901356570528	0.010500041322884549	0.012479606118251208	0.3385406427988354
0.5	-4.97200000000007	0.1055743825203234	0.01233678755999147	0.013327122127828385	0.32590188685413274
0.5	-4.97100000000007	0.15526403688502327	0.012427660828226623	0.01151612034277195	0.31185137894745224
0.5	-4.97000000000007	0.21192314926451225	0.010550450303400117	0.007050556103322043	0.298005391773802
0.5	-4.96900000000007	0.24728669548770124	0.007556114135416425	0.0018618862840775743	0.28757895150624124
0.5	-4.96800000000007	0.24147881380871036	0.005098410112150079	-0.002263252648696152	0.282424524326382
0.5	-4.96700000000007	0.18972413484703596	0.0037066423889262133	-0.003966024671595624	0.2820637432724436
0.5	-4.96600000000007	0.1289349732735979	0.0038802312724916885	-0.0035249449184728402	0.2847500686449346
0.5	-4.96500000000007	0.09099014630419071	0.004770202386306829	-0.003014143619981915	0.28879573864941777
0.5	-4.96400000000007	0.07434088549108347	0.006013481949575922	-0.0026996560955402696	0.29301386598232926
0.5	-4.96300000000007	0.07227586089410894	0.006945364449621114	-0.003203377787088147	0.29667991355810647
0.5	-4.96200000000007	0.08131034350587255	0.00738674118167503	-0.004444610424539283	0.30015285941899306
0.5	-4.96100000000007	0.09641083587124888	0.0070852986712233055	-0.006180918082803971	0.3047333304099554
0.5	-4.96000000000007	0.11228571246049066	0.006426656228220293	-0.007978570596760161	0.3109888219419659
0.5	-4.95900000000007	0.1173192099156161	0.005660617208085198	-0.008797273291032302	0.3172525171455672
0.5	-4.95800000000007	0.10531625444570157	0.005303057144278679	-0.007951086996998043	0.32240231663111735
0.5	-4.95700000000007	0.08440788040133435	0.005497446305723775	-0.0054973561555262266	0.32575383019190884
0.5	-4.95600000000007	0.06466108269276531	0.006261832102917272	-0.001660443339854527	0.32774699075842595
0.5	-4.95500000000007	0.050334974551254436	0.007611735393149732	0.003249472470591087	0.329160605811408
0.5	-4.95400000000007	0.04530147709612899	0.009598253960862469	0.008935587157011574	0.33096342929215206
0.5	-4.95300000000007	0.0468502455438599	0.012252742229505422	0.015246858186750822	0.3334139818622686
0.5	-4.95200000000007	0.05704630449142168	0.01530714424767234	0.021415051476347844	0.3364868712436483
0.5	-4.95100000000007	0.07769655046116708	0.018606366006279372	0.026211197397144288	0.34013999728938926
0.5	-4.95000000000007	0.11538324935595247	0.021142476746483025	0.0279806051996729	0.3441783651474888
0.5	-4.94900000000007	0.16997733713846688	0.022282362025195377	0.025547500439252992	0.34818911697992877
0.5	-4.94800000000007	0.22160295206283043	0.021343273145701808	0.02002400401627976	0.3517178658198097
0.5	-4.94700000000007	0.251933000830894	0.019002961100591274	0.01376631318661044	0.3542160176973299
0.5	-4.94600000000007	0.24715763145039035	0.01601833251218082	0.009782908780144617	0.3556115726646942
0.5	-4.94500000000007	0.2039211789512359	0.01400857209830795	0.00888896072825521	0.35589154909965054
0.5	-4.94400000000007	0.15694186937006513	0.013388023275685718	0.00996832424155726	0.35504167322952457
0.5	-4.94300000000006	0.12725714078855607	0.014239696522570684	0.012532288573786965	0.3530844525317829
0.5	-4.94200000000006	0.11796453010217064	0.016216698611054865	0.016122651305539287	0.3498937368478849
0.5	-4.94100000000006	0.12570837234082516	0.018834476032827563	0.01992712449081022	0.34589257097578174
0.5	-4.94000000000006	0.14816551483292328	0.021566068067390576	0.023856791872785013	0.3414083202963587
0.5	-4.93900000000006	0.18288374086955775	0.02344473414274417	0.027275012820127648	0.3365864271119807
0.5	-4.93800000000006	0.22741083374182128	0.023705985632891564	0.02962896195727266	0.3311110051521177
0.5	-4.93700000000006	0.27232511872601756	0.02178919541932026	0.030406381500133108	0.3253498070969985
0.5	-4.93600000000006	0.3048492561283666	0.018781591678288193	0.029244843273073227	0.32022248506861983
0.5	-4.93500000000006	0.3134965466281975	0.015797612922143038	0.026492462229340756	0.3171193653275345
0.5	-4.93400000000006	0.30549457631492116	0.01424480033798526	0.02229269549087962	0.3167645341773418
0.5	-4.93300000000006	0.2880709312779484	0.013786754742485056	0.016778490171124816	0.3190789599775529
0.5	-4.93200000000006	0.2689694537559339	0.014078312660100413	0.010959351838618375	0.32290171861748224
0.5	-4.93100000000006	0.24547979896534852	0.01414902609240908	0.005103808793717495	0.3260953491481308
0.5	-4.93000000000006	0.21979605554047768	0.013978478839457218	0.0004390749677842385	0.32648648077201925
0.5	-4.92900000000006	0.19527388845140503	0.013675145053254954	-0.0020708660422726908	0.32399313690417453
0.5	-4.92800000000006	0.17359113018317235	0.013858757510329415	-0.0015741602187477146	0.3204848822073102
0.5	-4.92700000000006	0.16223349489981234	0.014510662635703027	0.0013925153359526006	0.3179271711097729
0.5	-4.92600000000006	0.1657182239072069	0.015544387616012952	0.005638785837482435	0.3175983032298971
0.5	-4.92500000000006	0.18727191813812868	0.016244393501294335	0.009716545094351449	0.31962238530694603
0.5	-4.92400000000006	0.2305083706372831	0.015787694523821505	0.011615768229374816	0.3233808368223049
0.5	-4.92300000000006	0.28123053730047026	0.014076720945594265	0.010023031320000004	0.32811624593764527
0.5	-4.92200000000006	0.3103990097327356	0.01127022631264979	0.005243257049596554	0.333170396052238
0.5	-4.92100000000006	0.2843280741959321	0.008286638207016509	-0.0008726249497916856	0.33776874682635805
0.5	-4.92000000000006	0.21166502118989045	0.005641727926424758	-0.005180781560285009	0.34095555599997457
0.5	-4.91900000000006	0.1315162540198161	0.0038889788927278196	-0.005774570333303806	0.3423957052638554
0.5	-4.91800000000006	0.07292118108066346	0.002955418519413349	-0.004422670591875229	0.3425396751133378
0.5	-4.91700000000006	0.04272019634991082	0.002903000175748177	-0.00189116232312484	0.3423362962872842
0.5	-4.91600000000006	0.030200984730752663	0.0032323697590287003	0.0008055887765161486	0.34207591249595026
0.5	-4.91500000000006	0.026329063611425393	0.004139163273708319	0.003986078393264722	0.3410936961430493
0.5	-4.91400000000006	0.027490639947223575	0.0050389706182581515	0.007732768125311386	0.33874119691646204
0.5	-4.91300000000005	0.034718226036634464	0.006039668701242863	0.012028349958374636	0.3350652628676435
0.5	-4.91200000000005	0.04943152629007807	0.006972698268502908	0.016716333494765725	0.33089350279683555
0.5	-4.91100000000005	0.0747280776030162	0.007992952368930323	0.021090567141632245	0.3277971142615521
0.5	-4.91000000000005	0.1115113282366252	0.009218460606843957	0.024702363080399716	0.3261997430722467
0.5	-4.90900000000005	0.15526403688502327	0.011249855187149398	0.02712623495838842	0.32602485171223244
0.5	-4.90800000000005	0.1996620657199759	0.014267384838288094	0.02840394860663374	0.32733488420216916
0.5	-4.90700000000005	0.23567093212971946	0.017688980783102957	0.02878293248714324	0.3298931061480725
0.5	-4.90600000000005	0.26019309921879213	0.020906944354272237	0.028140683762676703	0.3325497721143461
0.5	-4.90500000000005	0.2711635423902194	0.023021456469388163	0.026489663816420723	0.3340678712297676
0.5	-4.90400000000005	0.2811014732631593	0.023921497171526324	0.023448265025051308	0.33487438487449017
0.5	-4.90300000000005	0.2955566454419812	0.023304372176464198	0.018706678750008376	0.3365108511998103
0.5	-4.90200000000005	0.31891723619525564	0.021278477697021077	0.012628802802342248	0.340395783432522
0.5	-4.90100000000005	0.33711526545609377	0.01793934100312198	0.005839358268779731	0.3464852784140289
0.5	-4.90000000000005	0.32227290116533924	0.014498379671932248	-0.00042807902177844747	0.3536353002307105
0.5	-4.89900000000005	0.2569664982860194	0.011969186079830935	-0.004024795082030449	0.3597831824920564
0.5	-4.89800000000005	0.1757852188174578	0.011348931183517225	-0.0038670378863554103	0.3627139651278643
0.5	-4.89700000000005	0.11912610643796882	0.012175632829036682	-0.0017891923647616896	0.36105511150950903
0.5	-4.89600000000005	0.09460393934889615	0.013983238957340433	0.0015023364600127592	0.3547255465643184
0.5	-4.89500000000005	0.09873398854284524	0.015934913537211683	0.004402457698884581	0.34480947655801814
0.5	-4.89400000000005	0.13177438209443787	0.017207141171418108	0.005443729470720105	0.3335842755740818
0.5	-4.89300000000005	0.19088571118283412	0.01677541191768717	0.0037761087437172235	0.32370820220319046
0.5	-4.89200000000005	0.24831920778618854	0.014540789701587693	-0.0004775215875480505	0.31760202943771837
0.5	-4.89100000000005	0.24973891219660854	0.011643794608333036	-0.00545883291400563	0.31648957610062906
0.5	-4.89000000000005	0.20405024298854682	0.009243059400413558	-0.007447865357351397	0.3201170093426497
0.5	-4.88900000000005	0.13964728837040333	0.008277342407803081	-0.005510628423149894	0.32709192943784254
0.5	-4.88800000000005	0.08621477692368708	0.008668242077287364	-0.0015748525440566576	0.33560090524839464
0.5	-4.88700000000005	0.05949852120032896	0.01032379019153969	0.00348608337894395	0.34415282258721436
0.5	-4.88600000000005	0.05472315181982532	0.012633180720826746	0.008509814389550317	0.351756359943322
0.5	-4.88500000000005	0.06827487573747075	0.015133211665672058	0.01282097577164603	0.35752549121634175
0.5	-4.88400000000005	0.1085428553784743	0.016664962911669728	0.014798343156011954	0.3607866141978143
0.5	-4.88300000000004	0.17978620397409595	0.01643474938008184	0.013149563818231865	0.36087976939334443
0.5	-4.88200000000004	0.241995069957954	0.01405896511553806	0.008776521844531196	0.3576521221900469
0.5	-4.88100000000004	0.2293467943014849	0.011078590488122497	0.004333607370357449	0.3513700663881234
0.5	-4.88000000000004	0.174107386332416	0.008780833089437471	0.0032678501970017136	0.3426560890551893
0.5	-4.87900000000004	0.11254384053511247	0.007776421006540717	0.0058242463739938514	0.3318508977993025
0.5	-4.87800000000004	0.08143940754318345	0.007464025717654225	0.009585070434831448	0.319330298703024
0.5	-4.87700000000004	0.07434088549108347	0.007213808234716628	0.012811725047531374	0.30634455467479915
0.5	-4.87600000000004	0.0878926094087289	0.006491380776991831	0.014829127566979529	0.293726112570653
0.5	-4.87500000000004	0.1215783231468761	0.004915774751148405	0.014708888813672948	0.28222036419827207
0.5	-4.87400000000004	0.1720423617354414	0.003534807443036662	0.012503771064091902	0.271278715600761
0.5	-4.87300000000004	0.21205221330182314	0.0026379219975546054	0.009145645548151718	0.260048947001825
0.5	-4.87200000000004	0.21579507038383952	0.0027766396612829767	0.006141166544906297	0.24846900501892596
0.5	-4.87100000000004	0.18430344527997775	0.00321661202250849	0.005290777467768928	0.23708072234414296
0.5	-4.87000000000004	0.1427448252658651	0.003627479958813998	0.0066624802006135355	0.2268117143505749
0.5	-4.86900000000004	0.11783546606485973	0.004015412419364246	0.008559485265355715	0.21878086509422115
0.5	-4.86800000000004	0.11525418531864155	0.004599320356084545	0.01033589191532918	0.21268184423168693
0.5	-4.86700000000004	0.13125812594519426	0.004573272116458702	0.010931011812108605	0.20742574266185487
0.5	-4.86600000000004	0.16003940626552696	0.003852761289243636	0.009907759278800865	0.20127230113488498
0.5	-4.86500000000004	0.18817536639930502	0.002384197813102581	0.007479449851515818	0.19330553364438618
0.5	-4.86400000000004	0.20185615435426138	0.0010066308575449236	0.004230618761947803	0.18349887592044536
0.5	-4.86300000000004	0.19449950422753956	0.00028068692615758264	0.0012849740255185356	0.1729452337385976
0.5	-4.86200000000004	0.16700886428031597	0.0002720236162810663	-0.0008166346396645764	0.16277466975249333
0.5	-4.86100000000004	0.1289349732735979	0.0003679307689698623	-0.00221795311801477	0.15420939516344745
0.5	-4.86000000000004	0.09215172263998887	0.00041041228461429326	-0.0030520285324567298	0.14733685563210758
0.5	-4.85900000000004	0.0631123142450344	0.00025409778535935036	-0.0034479526663332297	0.14129336728197117
0.5	-4.85800000000004	0.04349458057377626	-0.00014032927439803675	-0.0036640999514423785	0.13491411455384433
0.5	-4.85700000000004	0.03174975317848357	-0.0006749751804467828	-0.0035526224350150557	0.12807357834392513
0.5	-4.85600000000004	0.02619999957411449	-0.001277621855062578	-0.003227426758437128	0.12120441193217577
0.5	-4.85500000000004	0.024909359201005402	-0.0017354158990752443	-0.0025897254530296743	0.11558705601509277
0.5	-4.85400000000004	0.028006896096467206	-0.0019471856177865853	-0.001686029794549945	0.11196926133345729
0.5	-4.85300000000003	0.03678325063360901	-0.0015737438610027585	-0.0004816989277799501	0.1107019374938017
0.5	-4.85200000000003	0.057562560640665325	-0.0008140705828367975	0.0008521975391806825	0.11171418888605673
0.5	-4.85100000000003	0.09292610686385433	0.0002508417260634112	0.0018563631763890284	0.11460610927545202
0.5	-4.85000000000003	0.13706600762418517	0.0011610574263891758	0.0020831205987907318	0.11881393694325994
0.5	-4.84900000000003	0.17178423366081963	0.0017716627310466369	0.0009619826267160084	0.12426283220762316
0.5	-4.84800000000003	0.19127290329476684	0.0020092732735379312	-0.0010880018498810417	0.13106958464352997
0.5	-4.84700000000003	0.1979842332349341	0.002164101057714775	-0.003760766073656276	0.13951425330369882
0.5	-4.84600000000003	0.19243447963056504	0.0023724118497719963	-0.006493018974943527	0.15006066845443253
0.5	-4.84500000000003	0.1770758591905669	0.0027265154520475093	-0.00826158584512029	0.1629766512538406
0.5	-4.84400000000003	0.1508758596164524	0.003168171321220041	-0.008571345649591493	0.17811561750548807
0.5	-4.84300000000003	0.11719014587830519	0.0038186356865471224	-0.0073377271815466385	0.19495465104605242
0.5	-4.84200000000003	0.08569852077444344	0.004830205788468408	-0.00480362791636743	0.2124394003286328
0.5	-4.84100000000003	0.0644029546181435	0.006313105022610915	-0.0015766393489221944	0.22969025494870982
0.5	-4.84000000000003	0.05227093511091806	0.008208997296061825	0.002368375985446467	0.2459984090490367
0.5	-4.83900000000003	0.05007684647663261	0.010312114803048686	0.0063970930702180896	0.25982113747636554
0.5	-4.83800000000003	0.0557556641183126	0.012400623284231641	0.01013854094460218	0.2715298439776641
0.5	-4.83700000000003	0.07305024511797438	0.014155041740084693	0.012746568059635836	0.28179533611197904
0.5	-4.83600000000003	0.10634876674418885	0.015182277784569058	0.01298694696442203	0.29052160391633897
0.5	-4.83500000000003	0.15474778073577963	0.015151976052450784	0.009926058828026553	0.29716095495905553
0.5	-4.83400000000003	0.20172709031695044	0.014443241562454143	0.00394765985739661	0.3008193998628381
0.5	-4.83300000000003	0.2311536908238377	0.013036886411905821	-0.002398863417611972	0.30182292171982616
0.5	-4.83200000000003	0.22766896181644314	0.011273036932575529	-0.006528484622565057	0.30108275861895123
0.5	-4.83100000000003	0.17759211533981048	0.009643991095681566	-0.007094548456268024	0.30025397787853164
0.5	-4.83000000000003	0.12222364333343065	0.009102912480632558	-0.004796389607508736	0.30103368685866516
0.5	-4.82900000000003	0.08827980152066162	0.009542874512217843	-0.001575703453832974	0.30415883330077176
0.5	-4.82800000000003	0.07847093468503256	0.010908554085472673	0.0017484768772540688	0.30880292026547845
0.5	-4.82700000000003	0.08944137785645981	0.012517459806779733	0.00455135810808881	0.3128623231610684
0.5	-4.82600000000003	0.12067487488569972	0.013564331689135064	0.005932391854882233	0.31387146437589625
0.5	-4.82500000000003	0.16391132738485417	0.01358810316686688	0.005529536486209041	0.3100044119392485
0.5	-4.82400000000003	0.20004925783190866	0.012295390781246645	0.0035819102123074505	0.3007916937117614
0.5	-4.82300000000002	0.21050344485409225	0.00988956584383256	0.0009108746888197817	0.28787245047082993
0.5	-4.82200000000002	0.19307979981711956	0.006863142782237444	-0.0012242118593147077	0.27392792913848574
0.5	-4.82100000000002	0.1565546772581324	0.004075746372207153	-0.002171656770404763	0.26203820105806075
0.5	-4.82000000000002	0.1187389143260361	0.0017303022235554122	-0.0023291442197896054	0.25306528234056735
0.5	-4.81900000000002	0.08944137785645981	0.00036512989181726295	-0.001771224305287261	0.24616964932940583
0.5	-4.81800000000002	0.06698423536436168	-0.0005048806731544568	-0.0012684733716579878	0.24030393716573922
0.5	-4.81700000000002	0.04943152629007807	-0.0006543474556481982	-0.0006200431372822741	0.23492906271192646
0.5	-4.81600000000002	0.03652512255898719	-0.0005629893366483142	3.663412675505767e-06	0.22927108662783874
0.5	-4.81500000000002	0.027232511872601756	-0.00036104176270007095	0.0007070870767436159	0.2219601317009653
0.5	-4.81400000000002	0.021940886342854495	-0.0006094692714110999	0.0014100113980465238	0.21154141430273712
0.5	-4.81300000000002	0.019746797708569047	-0.0013496785017218266	0.0021132694981804596	0.1991023710684827
0.5	-4.81200000000002	0.02000492578319087	-0.002799380750723169	0.002780231348110308	0.18739659444989515
0.5	-4.81100000000002	0.0234896547905854	-0.004723343539032073	0.0032814422160024476	0.17847686433863072
0.5	-4.81000000000002	0.032136945290416295	-0.006690797689573919	0.003389231791579373	0.17211477019672744
0.5	-4.80900000000002	0.05227093511091806	-0.007775880574890389	0.002691649866630018	0.16764201366362008
0.5	-4.80800000000002	0.0939586191623416	-0.007016992530755309	0.0009053046279442155	0.16611243541203044
0.5	-4.80700000000002	0.1477783227209906	-0.004431140483855776	-0.002089352465383028	0.1700335178749921
0.5	-4.80600000000002	0.1642985194967869	-0.0011612789282195654	-0.0054270779795513695	0.18054025190026243
0.5	-4.80500000000002	0.12828965308704332	0.0016645455256715895	-0.007161543662849942	0.19677938100466696
0.5	-4.80400000000002	0.08311724002822528	0.003969244254026048	-0.0069316127895057335	0.2163747114822006
0.5	-4.80300000000002	0.05640098430486715	0.005823811587065943	-0.005969823434056041	0.2364783087353146
0.5	-4.80200000000002	0.058078816789908956	0.007493747577572076	-0.0048201728237438094	0.25527849951710346
0.5	-4.80100000000002	0.09060295419225799	0.008713885305629167	-0.0048765702182615445	0.27150739657950684
0.5	-4.80000000000002	0.1384857120346051	0.009173942377702585	-0.006476150090375368	0.28390941813022513
0.5	-4.79900000000002	0.16623448005645056	0.008911810044860143	-0.008254921304636505	0.29122615769434446
0.5	-4.79800000000002	0.1657182239072069	0.008247653884738875	-0.008993269191844384	0.29150282861861554
0.5	-4.79700000000002	0.14106699278082332	0.007313962277046243	-0.008129247246422215	0.2843354078210345
0.5	-4.79600000000002	0.11757733799023791	0.006181119981678523	-0.00635556576152662	0.27197070845365046
0.5	-4.79500000000002	0.10609063866956703	0.004773451079776187	-0.004646864250876242	0.2576727082266581
0.5	-4.79400000000002	0.10170246140099613	0.003436552189017069	-0.002937687104142955	0.24455979234316058
0.5	-4.79300000000001	0.09447487531158524	0.0025531009998191	-0.0007972237076363606	0.2345860562668617
0.5	-4.79200000000001	0.08402068828940162	0.0025115891855234385	0.0020636601310686418	0.2284044428096109
0.5	-4.79100000000001	0.07588965393881439	0.003811241962517555	0.005538680626402274	0.22749583409068588
0.5	-4.79000000000001	0.07679310219999073	0.006335800802184849	0.00924636396828595	0.2326478121900923
0.5	-4.78900000000001	0.09228078667729979	0.009822540117735869	0.012624522546485715	0.24208650688523614
0.5	-4.78800000000001	0.12970935749746335	0.012970703966223008	0.01448384107663163	0.25235075193829054
0.5	-4.78700000000001	0.19191822348132137	0.015015836120594796	0.01397406054122362	0.25975755153582275
0.5	-4.78600000000001	0.2590315228829939	0.014904964535687674	0.011450801835750955	0.26262516894113036
0.5	-4.78500000000001	0.2764551679199666	0.012998976380600874	0.00839732855258766	0.26168526307079293
0.5	-4.78400000000001	0.241995069957954	0.010816308844063762	0.008005732097341307	0.2608846392505067
0.5	-4.78300000000001	0.19140196733207776	0.009774460017108555	0.011578878020921272	0.2639944301051782
0.5	-4.78200000000001	0.15926502204166149	0.010281123797598758	0.01727367764491782	0.2719736533594154
0.5	-4.78100000000001	0.1543605886238469	0.012749073483639444	0.02380606548959973	0.28233918213850817
0.5	-4.78000000000001	0.1818512285710705	0.016767600780168822	0.029753857532060196	0.29232749250018586
0.5	-4.77900000000001	0.23541280405509768	0.02134419530695775	0.03363151201149131	0.3014139403588881
0.5	-4.77800000000001	0.2832955618974448	0.025494764456730917	0.035009912152267446	0.3098639579361128
0.5	-4.77700000000001	0.31168965010584476	0.028344528364062684	0.03390716123773965	0.31586549639569966
0.5	-4.77600000000001	0.32395073365038113	0.02934429771256003	0.03139391108259296	0.3180464698651736
0.5	-4.77500000000001	0.3307911276278592	0.028448454628511276	0.027841860302529203	0.3167578931098636
0.5	-4.77400000000001	0.33208176800096834	0.02635624341612644	0.024645972258597146	0.31408884653384045
0.5	-4.77300000000001	0.31143152203122293	0.024010867935866684	0.023190888114742396	0.31189927875465395
0.5	-4.77200000000001	0.28265024171089026	0.022580422964685324	0.02349080840108882	0.3100945320777835
0.5	-4.77100000000001	0.2749063994722357	0.021508497780976646	0.023126428850775416	0.3066039768616167
0.5	-4.77000000000001	0.2665172370470267	0.020771613895279938	0.021846337491908643	0.3012053929182386
0.5	-4.76900000000001	0.26561378878585035	0.01976624772352382	0.019138637134996674	0.2965201674111465
0.5	-4.76800000000001	0.2662591089724049	0.018476219183646163	0.014806230358711333	0.29606256505897904
0.5	-4.76700000000001	0.25657930617408664	0.01702953403173371	0.009703696814351433	0.30066389078497185
0.5	-4.76600000000001	0.23373497157005582	0.01606207413422841	0.005101586497750664	0.30866961819109356
0.5	-4.76500000000001	0.20508275528703407	0.01581484475478904	0.0024220113567785554	0.31830478020402897
0.5	-4.76400000000001	0.17126797751157596	0.016508826541281642	0.0023619109961623944	0.32792374523525725
0.5	-4.763	0.14868177098216695	0.01789286670304984	0.004620331454003104	0.3364195290620829
0.5	-4.762	0.14029260855695785	0.019870290432128155	0.009348380175456231	0.3435828930930303
0.5	-4.761	0.13616255936300878	0.02232560782193083	0.01627437031598932	0.34948929305583853
0.5	-4.76	0.15707093340737602	0.024766518086223856	0.021824410336688718	0.3540830161227432
0.5	-4.759	0.18972413484703596	0.026727331642823406	0.024689111001876214	0.3571354414072141
0.5	-4.758	0.2316699469730813	0.027841503458535005	0.02551496936853056	0.3588409026694422
0.5	-4.757	0.27232511872601756	0.028183155770173513	0.025513046164660345	0.35970321928025273
0.5	-4.756	0.2862640347555957	0.02782901390066906	0.02603760569649807	0.3600904143348455
0.5	-4.755	0.2832955618974448	0.027416186137153045	0.02755217206205587	0.3601095862813319
0.5	-4.754	0.27503546350954666	0.026882964673791098	0.028424271840470874	0.35968837454118374
0.5	-4.753	0.26613004493509396	0.026770344551247372	0.02908463699733258	0.35916892915504606
0.5	-4.752	0.26135467555459035	0.02675321601500363	0.028987706762602785	0.358793333421053
0.5	-4.751	0.2678078774201358	0.02688560156694035	0.028677471791970832	0.35874639523127405
0.5	-4.75	0.2707763502782866	0.026834679858241	0.028797210023324957	0.3588574001638539
0.6	-5.0490000000001	0.15913595800435054	0.01953464249829353	0.0224345205193427	0.33093055452647957
0.6	-5.0480000000001	0.18430344527997775	0.020031948501470814	0.026244737023298603	0.332243592014397
0.6	-5.0470000000001	0.22340984858518312	0.019456617509542137	0.027335894247000076	0.3307182808780089
0.6	-5.0460000000001	0.26058029133072486	0.018311973052532765	0.02552091176849308	0.32660229371427457
0.6	-5.0450000000001	0.2734866950618158	0.016718934702999302	0.022406175796837936	0.321364207147992
0.6	-5.0440000000001	0.2700019660544212	0.015003724067294142	0.019869428370831818	0.31619358298642564
0.6	-5.0430000000001	0.2551596017636667	0.013017337906893538	0.01900218543347088	0.31160580983617314
0.6	-5.0420000000001	0.22921773026417405	0.011675044795665453	0.019951113832508933	0.3074531916399308
0.6	-5.0410000000001	0.20779310007056317	0.011520995965482844	0.021932992481741433	0.3033804765761827
0.6	-5.0400000000001	0.19733891304837953	0.012990454369980779	0.0242880177883862	0.2994981587033299
0.6	-5.0390000000001	0.20146896224232866	0.015572598051258822	0.02638392515861243	0.29654177341503174
0.6	-5.0380000000001	0.22082856783896498	0.018497695587878345	0.027602982962825994	0.29514573764540925
0.6	-5.0370000000001	0.25167487275627215	0.020836362390463894	0.027787313804529173	0.29535900293159784
0.6	-5.0360000000001	0.2847152663078648	0.0217282069377008	0.026952782239060138	0.2963356600317812
0.6	-5.0350000000001	0.3163359554490375	0.020953535098500117	0.025499540538544904	0.29677403034524646
0.6	-5.0340000000001	0.33324334433676656	0.018560719960469638	0.023967732949641742	0.2954216272676242
0.6	-5.03300000000009	0.3331142802994556	0.015577758210869522	0.02263138787111796	0.2913797435631779
0.6	-5.03200000000009	0.3207241327176084	0.012690425151521845	0.021334256248065123	0.2839804865325182
0.6	-5.03100000000009	0.3079467930238284	0.010826458252815037	0.020202206523205705	0.273413952866742
0.6	-5.03000000000009	0.29917043848668656	0.009946105037136168	0.01868717813678842	0.2609075373919079
0.6	-5.02900000000009	0.29710541388971207	0.010001256293206176	0.01722771607367479	0.24924548361655047
0.6	-5.02800000000009	0.29762167003895573	0.010449673661188014	0.015586247352751235	0.24055432930974788
0.6	-5.02700000000009	0.29542758140467024	0.011502941512090609	0.014085887154834428	0.23610197676842706
0.6	-5.02600000000009	0.2861349707182848	0.012878537606172418	0.012942229653099655	0.23638960094453987
0.6	-5.02500000000009	0.27258324680063944	0.014800025960043713	0.01266281759530263	0.24166951719112773
0.6	-5.02400000000009	0.26148373959190124	0.017177539980825385	0.013040804189477605	0.2518654434221399
0.6	-5.02300000000009	0.2556758579129103	0.019879934623577292	0.013547564693525842	0.2662526923343811
0.6	-5.02200000000009	0.2594187149949267	0.0224784180262252	0.013543973711259089	0.28306786611612145
0.6	-5.02100000000009	0.27232511872601756	0.024231974421169113	0.012212965336848553	0.29973840895656745
0.6	-5.02000000000009	0.2894906356883684	0.024480462146578185	0.009261237810391957	0.3138754910835155
0.6	-5.01900000000009	0.29813792618819934	0.022975949404896365	0.005091877979752812	0.3236852740156814
0.6	-5.01800000000009	0.2914265962480321	0.020380809071859143	0.0006493550954964437	0.3298154567834234
0.6	-5.01700000000009	0.26432314841274124	0.01757196959483751	-0.0029287810167586614	0.3343195405140511
0.6	-5.01600000000009	0.22521674510753584	0.015263844924208689	-0.004852585103280983	0.3393152132104811
0.6	-5.01500000000009	0.18469063739191052	0.01361577082330384	-0.0056563749844319895	0.34533682511594843
0.6	-5.01400000000009	0.1522955640268724	0.012653012823281715	-0.0055097827955774325	0.35150718482155957
0.6	-5.01300000000009	0.13409753476603425	0.011797234924682185	-0.005520194672826904	0.35590798648894
0.6	-5.01200000000009	0.12506305215427063	0.01106944306118449	-0.0056158397971904014	0.3577438349788024
0.6	-5.01100000000009	0.11951329854990153	0.010187037989828628	-0.0059099341282463	0.3573844061804085
0.6	-5.01000000000009	0.11357635283359976	0.009381178880077761	-0.005998499645537688	0.3561583636098947
0.6	-5.00900000000009	0.10583251059494522	0.00843031507003471	-0.005825924482159676	0.3550452491809935
0.6	-5.00800000000009	0.09770147624435796	0.0076050863471908165	-0.005414532078392743	0.354287176250853
0.6	-5.00700000000009	0.09344236301309797	0.006813077968788201	-0.005080435009651135	0.35324434890928225
0.6	-5.00600000000009	0.0925389147519216	0.00615513372028123	-0.0049175350274173295	0.35093187637711815
0.6	-5.00500000000009	0.0925389147519216	0.005624614415558114	-0.004807322196068956	0.34671831665920627
0.6	-5.00400000000009	0.09344236301309797	0.0052892604091935875	-0.004577238255228715	0.3408274525862934
0.6	-5.00300000000008	0.09318423493847615	0.005110924554723994	-0.00392252016251265	0.3346542381132411
0.6	-5.00200000000008	0.09111921034150161	0.004921581456150569	-0.0027327698561891915	0.32961165726023367
0.6	-5.00100000000008	0.08866699363259435	0.0047153643082534025	-0.0010103665733717851	0.32646745908188507
0.6	-5.00000000000008	0.08931231381914889	0.004275926274723637	0.0010229137658290105	0.3252885951216388
0.6	-4.99900000000008	0.09228078667729979	0.004209770122224633	0.003189246510145439	0.32510649174065803
0.6	-4.99800000000008	0.0984758604682234	0.00440221213351616	0.005117185297587742	0.3241255374791652
0.6	-4.99700000000008	0.10776847115460883	0.005254706123523746	0.006269101870360677	0.32161380297979686
0.6	-4.99600000000008	0.12286896351998519	0.00641657255397731	0.0058783012722383315	0.3189568665598332
0.6	-4.99500000000008	0.14622955427325968	0.007979448621987267	0.0034464109573011477	0.3180245633614904
0.6	-4.99400000000008	0.17488177055628146	0.009310866428308388	-0.0011402377802824796	0.31995675236023
0.6	-4.99300000000008	0.19036945503359048	0.010322129925573574	-0.006840133355111958	0.324350131658076
0.6	-4.99200000000008	0.17952807589947412	0.009862132953717899	-0.011458527519066753	0.32791139465870917
0.6	-4.99100000000008	0.1508758596164524	0.007726467941768478	-0.012876178676175298	0.32844932082760064
0.6	-4.99000000000008	0.11267290457242338	0.005418773832510986	-0.010783320448476841	0.32803643296928753
0.6	-4.98900000000008	0.07898719083427619	0.005431111730969543	-0.00637984339511425	0.33090420061804093
0.6	-4.98800000000008	0.0602729054241944	0.006839646919724793	-0.0011104157926780788	0.33654420676774094
0.6	-4.98700000000008	0.056530048342178056	0.009413705255966775	0.004031861072588496	0.34362947069079547
0.6	-4.98600000000008	0.06362857039427804	0.012842986503573954	0.00861196582201692	0.3505214526094054
0.6	-4.98500000000008	0.08608571288637618	0.016034873194000616	0.011325745681940416	0.3556131352688067
0.6	-4.98400000000008	0.13435566284065606	0.01776855147115928	0.010879706025096286	0.35756344444537996
0.6	-4.98300000000008	0.1920472875186323	0.016804817782765824	0.006690764822255243	0.356680062750971
0.6	-4.98200000000008	0.21786009498081405	0.013914521037028883	0.00033305265286695984	0.35530536253154366
0.6	-4.98100000000008	0.2126975334883777	0.010271837389084684	-0.004508476198759261	0.3558549180800489
0.6	-4.98000000000008	0.17694679515325598	0.007316262046024623	-0.005810158059242563	0.3584801516745182
0.6	-4.97900000000008	0.12144925910956518	0.005288871166899422	-0.004377676257115979	0.36097881440040447
0.6	-4.97800000000008	0.08131034350587255	0.0044624409110425485	-0.0014620056367688364	0.3605408647840751
0.6	-4.97700000000008	0.06233793002116895	0.004200337689239043	0.001363708594395243	0.3559308245381254
0.6	-4.97600000000008	0.055497536043690794	0.004664166513638341	0.0042666121637755326	0.3482960952048894
0.6	-4.97500000000008	0.05640098430486715	0.005808411868893608	0.0071930304943863925	0.339735643648573
0.6	-4.97400000000008	0.06414482654352166	0.007816479618500396	0.010018038314321562	0.3316474889271409
0.6	-4.97300000000007	0.08027783120738527	0.010032550616567435	0.012192428936072034	0.32402733387928373
0.6	-4.97200000000007	0.11112413612469249	0.011767691956683595	0.012606908514311937	0.31549771368226914
0.6	-4.97100000000007	0.15900689396703965	0.012002899433277989	0.010357123223856969	0.3050370463934914
0.6	-4.97000000000007	0.2139881738614868	0.010354301335092	0.0054003578392586155	0.2933936386802939
0.6	-4.96900000000007	0.24496354281610494	0.007601805725472715	-0.00032920862182786887	0.2836494249899193
0.6	-4.96800000000007	0.23450935579392126	0.005108081537143609	-0.0041242420088287	0.27772451418534305
0.6	-4.96700000000007	0.18546502161577597	0.003997297396348364	-0.0055079351863207655	0.2758022717647668
0.6	-4.96600000000007	0.1279024609751106	0.0038951645103839218	-0.005504926893206119	0.27681258493267896
0.6	-4.96500000000007	0.09215172263998887	0.004619393798093223	-0.004971460804320067	0.28004362778498537
0.6	-4.96400000000007	0.07743842238654527	0.005331795334117939	-0.0053540765166385125	0.28467235917516326
0.6	-4.96300000000007	0.07653497412536893	0.005905940756577223	-0.0064264496339960665	0.2899594874427176
0.6	-4.96200000000007	0.08466600847595616	0.0059619216760307915	-0.008122320706846138	0.29548611470756114
0.6	-4.96100000000007	0.09666896394587068	0.005688389100639673	-0.009847697654690478	0.3014160138113666
0.6	-4.96000000000007	0.10415467810990339	0.005025035371131962	-0.010724176290272724	0.3077888809026515
0.6	-4.95900000000007	0.09808866835629068	0.004564036886997985	-0.010157599257818492	0.31393856616278576
0.6	-4.95800000000007	0.07989063909545255	0.004567908649755739	-0.007990881731854622	0.3186533008326494
0.6	-4.95700000000007	0.06195073790923623	0.005187238567603695	-0.004325031364119514	0.32172910506077973
0.6	-4.95600000000007	0.0485280780289017	0.006319153067295855	0.00039464953000687433	0.32381115372053176
0.6	-4.95500000000007	0.041816748088734444	0.008102790983232562	0.005969576460082717	0.32559630775377985
0.6	-4.95400000000007	0.04065517175293627	0.010585147796202605	0.01241217189905574	0.3275083031093009
0.6	-4.95300000000007	0.04723743765579262	0.013390650778135615	0.01884300085962495	0.3295028760364847
0.6	-4.95200000000007	0.06466108269276531	0.016484313202172723	0.024382885836637207	0.33171699471241506
0.6	-4.95100000000007	0.09963743680402161	0.019005092777729035	0.026824436542496177	0.3342519278658891
0.6	-4.95000000000007	0.15319901228804872	0.02036834017327365	0.025006916711478696	0.3373695317411233
0.6	-4.94900000000007	0.20985812466753773	0.019953348806048963	0.01949799456872176	0.34097599003786905
0.6	-4.94800000000007	0.24367290244299583	0.01807875451392968	0.012369383426668514	0.34487552660206766
0.6	-4.94700000000007	0.23954285324904673	0.015503624705473588	0.0076290939998498305	0.34814250933605584
0.6	-4.94600000000007	0.20185615435426138	0.013485731993713206	0.006093635796964632	0.3504606913901961
0.6	-4.94500000000007	0.1524246280641833	0.012468142019205045	0.007024767045449624	0.35179662703242115
0.6	-4.94400000000007	0.11796453010217064	0.012816632598491012	0.0099267180513784	0.35230285038872433
0.6	-4.94300000000006	0.10467093425914703	0.014180544851936145	0.01350523260693317	0.35194732810061186
0.6	-4.94200000000006	0.10789753519191976	0.016789755188764362	0.017796903705191016	0.3507052087457288
0.6	-4.94100000000006	0.12570837234082516	0.019973726504909837	0.022390829605264728	0.3486037477577209
0.6	-4.94000000000006	0.15836157378048507	0.023171811958293865	0.026824887293483923	0.3457748047783857
0.6	-4.93900000000006	0.20327585876468138	0.025069287494750563	0.030520226162903234	0.34222207599524923
0.6	-4.93800000000006	0.25064236045778493	0.024966407348531273	0.03245147984876161	0.33783119085992425
0.6	-4.93700000000006	0.29026501991223386	0.022731401992930635	0.03235567649150117	0.33316865315857175
0.6	-4.93600000000006	0.3107862018446683	0.019349271173296916	0.03049771866607698	0.32956586096452495
0.6	-4.93500000000006	0.31117339395660115	0.016580253662869353	0.02713276896853837	0.32843468645000595
0.6	-4.93400000000006	0.2995576305986193	0.01544500172759893	0.022560276276254183	0.3303230925003933
0.6	-4.93300000000006	0.2870384189794612	0.01621427394693664	0.01748658421826487	0.33470520302354556
0.6	-4.93200000000006	0.27129260642753034	0.017429220527236736	0.011955779995515847	0.3399081610563105
0.6	-4.93100000000006	0.2510295525697176	0.018491191627708202	0.007016125304703397	0.34323175811745726
0.6	-4.93000000000006	0.22624925740602314	0.018778235462214667	0.0030741059379628824	0.3425411175201124
0.6	-4.92900000000006	0.2022433464661941	0.018709276202478472	0.0014612181138259725	0.33794991866183666
0.6	-4.92800000000006	0.18559408565308688	0.018680294794171243	0.001982729207825567	0.33209655706181174
0.6	-4.92700000000006	0.17655960304132323	0.0191539589102353	0.004496266952236543	0.32755941826305135
0.6	-4.92600000000006	0.18159310049644867	0.01948278548058475	0.007777705177191765	0.3253355333114178
0.6	-4.92500000000006	0.20546994739896682	0.018974738457178116	0.01046099408330843	0.32562416416120876
0.6	-4.92400000000006	0.24883546393543216	0.01680968777157336	0.010969359448712844	0.3287697446541162
0.6	-4.92300000000006	0.29826699022551023	0.013269021269482185	0.008212704722613382	0.3346080812126121
0.6	-4.92200000000006	0.3171103396729029	0.009285434684481392	0.0027536518327660074	0.3419987439335593
0.6	-4.92100000000006	0.2769714240692102	0.005960429502679679	-0.0025784353156565474	0.3484158747625482
0.6	-4.92000000000006	0.19811329727224503	0.004023788404867502	-0.0054463189409666825	0.3524692976953783
0.6	-4.91900000000006	0.11757733799023791	0.0031222522426334574	-0.005555291268157881	0.3539989360391837
0.6	-4.91800000000006	0.06556453095394167	0.0028886322546014345	-0.0032941780430230105	0.3538092900913305
0.6	-4.91700000000006	0.041042363864869	0.0029030337472402425	-0.0006908943773295898	0.3529526529563883
0.6	-4.91600000000006	0.030846304917307204	0.003472359890926634	0.002487036171355064	0.3515405704485045
0.6	-4.91500000000006	0.028781280320332663	0.0042827218146890365	0.006151362906896218	0.3484633538597075
0.6	-4.91400000000006	0.03252413740234902	0.005404396755561436	0.010518682691501727	0.34289435600717827
0.6	-4.91300000000005	0.04272019634991082	0.006282639423692346	0.015324858759167637	0.33563621407146604
0.6	-4.91200000000005	0.06272512213310168	0.007034347381046603	0.020153617449512773	0.3288823722830243
0.6	-4.91100000000005	0.09576551568469434	0.007669533871880158	0.02438182281618158	0.324220766127174
0.6	-4.91000000000005	0.1409379287435124	0.008972128033514146	0.027309311209885386	0.3220470046786664
0.6	-4.90900000000005	0.19088571118283412	0.011393743339870569	0.028935509803126126	0.32216840693265364
0.6	-4.90800000000005	0.23450935579392126	0.0147519036012693	0.029497511714345368	0.3242257243932017
0.6	-4.90700000000005	0.2663881730097158	0.01826364503795874	0.029018346558607182	0.3270540062549122
0.6	-4.90600000000005	0.28368275400937754	0.021065165447010675	0.027686557821339386	0.3290400449645993
0.6	-4.90500000000005	0.29207191643458663	0.022971509507796122	0.025551091421519744	0.3294135972922217
0.6	-4.90400000000005	0.29671822177777935	0.023606581902665028	0.022574967000626226	0.3289719515270854
0.6	-4.90300000000005	0.30768866494920666	0.023083464773729963	0.018894585549633726	0.32986362704431527
0.6	-4.90200000000005	0.32601575824735557	0.021268138597691607	0.01402073204469157	0.33353087660637837
0.6	-4.90100000000005	0.34240689098584104	0.01862122012701329	0.008192919573397062	0.3398047287367111
0.6	-4.90000000000005	0.3336305364486993	0.01555050656009083	0.0024395354735222696	0.34682881074342015
0.6	-4.89900000000005	0.28123053730047026	0.01333970840886517	-0.001729922019873908	0.35231138460622113
0.6	-4.89800000000005	0.20508275528703407	0.012527156586532456	-0.003561845926230644	0.3544203280688856
0.6	-4.89700000000005	0.1449389139001506	0.013229558964350251	-0.002319014766145394	0.3525064696223603
0.6	-4.89600000000005	0.11719014587830519	0.014782004372937646	0.0006122523063252701	0.34721486389103634
0.6	-4.89500000000005	0.11951329854990153	0.016526184208782744	0.0035836817574156003	0.3396735301609127
0.6	-4.89400000000005	0.15023053942989784	0.01744221905687766	0.0049729642465104066	0.33119241077069594
0.6	-4.89300000000005	0.20688965180938684	0.01694037737301548	0.0031356233468515767	0.3235520320335123
0.6	-4.89200000000005	0.2541270894651794	0.015007319744910572	-0.0017516391768056209	0.318472910299227
0.6	-4.89100000000005	0.2492226560473649	0.012282691812462922	-0.0069241570872476165	0.31723049045745233
0.6	-4.89000000000005	0.20688965180938684	0.010173877940416933	-0.00946190180062077	0.3198897106655563
0.6	-4.88900000000005	0.1522955640268724	0.008992596821642506	-0.00817441249087721	0.325363840474997
0.6	-4.88800000000005	0.09925024469208886	0.009449688328154276	-0.003537032556342364	0.3322881863109135
0.6	-4.88700000000005	0.07072709244637802	0.011123515332222778	0.0018768138875501945	0.33968113283290724
0.6	-4.88600000000005	0.0631123142450344	0.013843154015400786	0.007892797387530773	0.3470376286248533
0.6	-4.88500000000005	0.07446994952839436	0.01670203529930356	0.013410756148005847	0.353197380660489
0.6	-4.88400000000005	0.11047881593813791	0.01885619847183407	0.017184489058338043	0.3572480990951365
0.6	-4.88300000000004	0.17720492322787781	0.019087875066895715	0.017421210307150197	0.3587685421167269
0.6	-4.88200000000004	0.2463832472265249	0.01728683206068429	0.013264385108572321	0.3578207030413953
0.6	-4.88100000000004	0.25012610430854126	0.014529134972506207	0.008188888169653727	0.35494764658070815
0.6	-4.88000000000004	0.19862955342148866	0.012617250431238406	0.006238150775124877	0.3507579766548218
0.6	-4.87900000000004	0.14145418489275605	0.01214490382254998	0.00799318337884381	0.3453126648702328
0.6	-4.87800000000004	0.1068650228934325	0.012626342453437415	0.011509010685720031	0.33859440235855265
0.6	-4.87700000000004	0.09873398854284524	0.013044521006599455	0.015024088619692176	0.3307294895475804
0.6	-4.87600000000004	0.11241477649780157	0.012750238862588973	0.017242324160925016	0.3223098826325214
0.6	-4.87500000000004	0.14571329812401604	0.011612225139158517	0.017533131766050102	0.31480016156375573
0.6	-4.87400000000004	0.1904985190709014	0.009975947566766345	0.015771397998894286	0.3083178220978957
0.6	-4.87300000000004	0.2241842328090486	0.008332873985002867	0.012890357610530038	0.30115220431200956
0.6	-4.87200000000004	0.22250640032400676	0.006745702910611474	0.010949195856506617	0.29185630751326375
0.6	-4.87100000000004	0.19437044019022867	0.006023457631421647	0.010718659286538755	0.2807086356837322
0.6	-4.87000000000004	0.1612009826013251	0.005943172315016354	0.01151872718568327	0.2683268678684482
0.6	-4.86900000000004	0.14455172178821787	0.006810696031835787	0.012757938252204703	0.25731943969348425
0.6	-4.86800000000004	0.14881083501947787	0.007019665577709888	0.012958550594361452	0.2492256355551982
0.6	-4.86700000000004	0.1681704406161142	0.0069417908397609775	0.011652502553122519	0.2416207158845318
0.6	-4.86600000000004	0.19256354366787592	0.006001438447864302	0.008946600505069987	0.23291459665422862
0.6	-4.86500000000004	0.2111487650406468	0.004277807690368916	0.005405429256889481	0.22253883580732187
0.6	-4.86400000000004	0.213730045786865	0.002372571960292547	0.002006233756606058	0.21062635982894157
0.6	-4.86300000000004	0.19501576037678323	0.001204772520588727	-0.0005381270767090061	0.19818339507425828
0.6	-4.86200000000004	0.16042659837745962	0.0008115731995872452	-0.0024102538000553915	0.1859417206571897
0.6	-4.86100000000004	0.1204167468110779	0.0008516140866922356	-0.0037357749858152197	0.1750111455088582
0.6	-4.86000000000004	0.08414975232671254	0.0009285542794197861	-0.004415036467361885	0.1662148610579517
0.6	-4.85900000000004	0.056917240454110785	0.0007111878538783365	-0.0048284342433602585	0.15891035187304245
0.6	-4.85800000000004	0.03833201908133991	0.0004418882581997888	-0.004726616178655723	0.15199336830153834
0.6	-4.85700000000004	0.0278778320591563	-4.817420880588545e-05	-0.004459221798147092	0.14499488894731952
0.6	-4.85600000000004	0.02258620652940904	-0.0004776080401641822	-0.003924622023534641	0.13811694040670797
0.6	-4.85500000000004	0.020908374044367222	-0.0008784631135721546	-0.003190284646022161	0.13199739535504923
0.6	-4.85400000000004	0.022069950380165404	-0.0009936286883497738	-0.002148144943832272	0.12753401444016382
0.6	-4.85300000000003	0.027748768021845397	-0.0009221724560070705	-0.0007973618675004203	0.12521294758279955
0.6	-4.85200000000003	0.04091329982755809	-0.0004382298978071378	0.000768741119430286	0.12500551951067382
0.6	-4.85100000000003	0.06569359499125257	0.0001963165765845052	0.0021108262871728837	0.1266929131796292
[truncated: 15,401 more rows]
