# Supplementary material for: Long-range crossed Andreev reflection in a topological insulator nanowire proximitized by a superconductor
Source: Nat Phys. 2025 Mar 11;21(5):708–15. doi: 10.1038/s41567-025-02806-y (PMC12084150; doi:10.1038/s41567-025-02806-y)
Supplement: Supplementary file 2 — Source data for Supplementary Figs. 2–5 and 7. [file 41567_2025_2806_MOESM2_ESM.zip › SupplementaryData/Figure_S4_raw_dim=2_.txt]

V_{g}	V_{L}=V_{R}	iac_{LL}	iac_{RL}	iac_{LR}	iac_{RR}
0.0	-5.0490000000001	2.108e-10	3.0112318927e-11	2.4142944312e-11	3.4576582257e-10
0.0	-5.0480000000001	2.311e-10	3.0128573417e-11	2.4840922561e-11	3.5583942663e-10
0.0	-5.0470000000001	2.487e-10	2.9270740924e-11	2.4266095716e-11	3.6630402319e-10
0.0	-5.0460000000001	2.562e-10	2.8174681938e-11	2.3054318444e-11	3.7665467244e-10
0.0	-5.0450000000001	2.501e-10	2.6993858046e-11	2.2079519113e-11	3.8599520922e-10
0.0	-5.0440000000001	2.355e-10	2.6132442872e-11	2.2078931215e-11	3.9383396506e-10
0.0	-5.0430000000001	2.188e-10	2.5540878414e-11	2.2774342506e-11	3.9847400039e-10
0.0	-5.0420000000001	2.068e-10	2.5257319794e-11	2.411401656e-11	3.9973100647e-10
0.0	-5.0410000000001	2.028e-10	2.4817427038e-11	2.5285355514e-11	3.9692902938e-10
0.0	-5.0400000000001	2.078e-10	2.3955423967e-11	2.5931035634e-11	3.8977141958e-10
0.0	-5.0390000000001	2.204e-10	2.2092970903e-11	2.552891674e-11	3.7776471581e-10
0.0	-5.0380000000001	2.332e-10	1.9227014855e-11	2.3976460216e-11	3.611597931e-10
0.0	-5.0370000000001	2.388e-10	1.5604385408e-11	2.1837785607e-11	3.410304198e-10
0.0	-5.0360000000001	2.323e-10	1.2026816694e-11	1.9803452597e-11	3.1829054933e-10
0.0	-5.0350000000001	2.199e-10	9.408700862e-12	1.8343474949e-11	2.9466485139e-10
0.0	-5.0340000000001	2.061e-10	8.0864701886e-12	1.7512752675e-11	2.7210330591e-10
0.0	-5.03300000000009	2.005e-10	8.3814935351e-12	1.7145495804e-11	2.5262157433e-10
0.0	-5.03200000000009	2.039e-10	9.6665084129e-12	1.6432900156e-11	2.3709919769e-10
0.0	-5.03100000000009	2.172e-10	1.1675126007e-11	1.504427637e-11	2.2631546017e-10
0.0	-5.03000000000009	2.363e-10	1.3295227836e-11	1.2476425036e-11	2.1915172692e-10
0.0	-5.02900000000009	2.554e-10	1.4337874018e-11	8.9351939096e-12	2.141661942e-10
0.0	-5.02800000000009	2.656e-10	1.4121668937e-11	5.0525337429e-12	2.1042542066e-10
0.0	-5.02700000000009	2.636e-10	1.3233540813e-11	1.8510392692e-12	2.084382344e-10
0.0	-5.02600000000009	2.467e-10	1.2146144581e-11	-3.4774627693e-13	2.098540077e-10
0.0	-5.02500000000009	2.207e-10	1.1618591816e-11	-1.4450771232e-12	2.1539356094e-10
0.0	-5.02400000000009	1.961e-10	1.1447353609e-11	-2.3319544198e-12	2.2326870821e-10
0.0	-5.02300000000009	1.778e-10	1.1456110224e-11	-3.3805492421e-12	2.3100127e-10
0.0	-5.02200000000009	1.666e-10	1.1320578051e-11	-4.8423295084e-12	2.3837620392e-10
0.0	-5.02100000000009	1.585e-10	1.0819418094e-11	-6.6205007897e-12	2.4577004369e-10
0.0	-5.02000000000009	1.475e-10	9.6696159744e-12	-8.3278733655e-12	2.5253372733e-10
0.0	-5.01900000000009	1.3e-10	7.9696212197e-12	-9.4445305876e-12	2.5664456189e-10
0.0	-5.01800000000009	1.068e-10	6.19493876e-12	-9.5397619589e-12	2.5831549428e-10
0.0	-5.01700000000009	8.25e-11	4.8297795729e-12	-8.6971725977e-12	2.5988540146e-10
0.0	-5.01600000000009	6.07e-11	4.0944112698e-12	-6.9221598096e-12	2.6388554834e-10
0.0	-5.01500000000009	4.42e-11	3.7319667172e-12	-4.9474336265e-12	2.7075707912e-10
0.0	-5.01400000000009	3.32e-11	3.9144648326e-12	-2.9501123208e-12	2.7888345066e-10
0.0	-5.01300000000009	2.77e-11	4.1721446905e-12	-1.3927676264e-12	2.8580545913e-10
0.0	-5.01200000000009	2.62e-11	4.5146574848e-12	-3.1724182463e-13	2.9037811328e-10
0.0	-5.01100000000009	2.78e-11	4.7613310016e-12	1.0915567827000001e-13	2.9327434022e-10
0.0	-5.01000000000009	3.31e-11	4.9535181461e-12	-1.4329863234e-13	2.9628218617e-10
0.0	-5.00900000000009	4.15e-11	4.7962679673e-12	-8.802413503900001e-13	3.0133130495e-10
0.0	-5.00800000000009	4.94e-11	4.4725173211e-12	-1.6974649043e-12	3.0929632485e-10
0.0	-5.00700000000009	5.12e-11	3.9935432142e-12	-2.025853064e-12	3.1928860117e-10
0.0	-5.00600000000009	4.61e-11	3.7374258682e-12	-1.4861834643e-12	3.2977361698e-10
0.0	-5.00500000000009	3.78e-11	3.953031046e-12	-8.5040147724e-14	3.3863210119e-10
0.0	-5.00400000000009	3.01e-11	4.7125613492e-12	2.010847129e-12	3.4511112608e-10
0.0	-5.00300000000008	2.5e-11	6.0112222855e-12	4.6543933422e-12	3.4992019646e-10
0.0	-5.00200000000008	2.33e-11	7.8142780694e-12	7.5713483966e-12	3.5415401217e-10
0.0	-5.00100000000008	2.52e-11	1.0031071724e-11	1.0435367585e-11	3.5778225865e-10
0.0	-5.00000000000008	3.26e-11	1.1957554671e-11	1.2374928338e-11	3.5947447177e-10
0.0	-4.99900000000008	4.94e-11	1.3381334429e-11	1.2619177869e-11	3.5816065501e-10
0.0	-4.99800000000008	7.8e-11	1.3716206013e-11	1.0764636681e-11	3.5451047588e-10
0.0	-4.99700000000008	1.072e-10	1.3226956071e-11	7.4322204455e-12	3.5086912103e-10
0.0	-4.99600000000008	1.197e-10	1.2405042071e-11	4.3750995246e-12	3.4899497405e-10
0.0	-4.99500000000008	1.186e-10	1.199782273e-11	2.524100455e-12	3.4889271483e-10
0.0	-4.99400000000008	1.08e-10	1.1454473861e-11	1.7169031707e-12	3.4961854108e-10
0.0	-4.99300000000008	9.74e-11	1.047268961e-11	1.4923209164e-12	3.5063335672e-10
0.0	-4.99200000000008	9.13e-11	9.0149180323e-12	1.2860101378e-12	3.5130407196e-10
0.0	-4.99100000000008	8.53e-11	7.687669131e-12	1.0693443073e-12	3.5270026419e-10
0.0	-4.99000000000008	7.45e-11	6.8889654358e-12	1.3659560864e-12	3.5613724031e-10
0.0	-4.98900000000008	6.09e-11	6.7053348175e-12	2.5826539058e-12	3.6046185996e-10
0.0	-4.98800000000008	4.95e-11	7.2417162301e-12	4.8143454478e-12	3.6338814534e-10
0.0	-4.98700000000008	4.27e-11	8.1676102127e-12	7.6275828178e-12	3.6304919049e-10
0.0	-4.98600000000008	4.12e-11	9.6326628409e-12	1.0716386168e-11	3.5908268765e-10
0.0	-4.98500000000008	4.63e-11	1.1263739725e-11	1.3227704039e-11	3.5273684189e-10
0.0	-4.98400000000008	6.43e-11	1.2885408069e-11	1.4007835125e-11	3.4598689526e-10
0.0	-4.98300000000008	1.033e-10	1.3566242706e-11	1.1837273632e-11	3.4109961707e-10
0.0	-4.98200000000008	1.56e-10	1.3126085105e-11	6.5817446739e-12	3.3949767239e-10
0.0	-4.98100000000008	1.79e-10	1.1118801194e-11	4.0592276491000003e-13	3.4110536799e-10
0.0	-4.98000000000008	1.603e-10	8.6430140072e-12	-3.8796733861e-12	3.4435966518e-10
0.0	-4.97900000000008	1.182e-10	6.4555759309e-12	-5.1642171456e-12	3.473817138e-10
0.0	-4.97800000000008	7.14e-11	5.2847870393e-12	-3.9773796743e-12	3.4890028182e-10
0.0	-4.97700000000008	4.73e-11	5.3376712458e-12	-2.041386324e-12	3.4803813323e-10
0.0	-4.97600000000008	3.65e-11	6.4176987507e-12	7.780271289400001e-14	3.4474325366e-10
0.0	-4.97500000000008	3.34e-11	8.1764592323e-12	2.0889547159e-12	3.3934956882e-10
0.0	-4.97400000000008	3.76e-11	1.0387236398e-11	3.7130565033e-12	3.3210283145e-10
0.0	-4.97300000000007	5.03e-11	1.2272800086e-11	4.4086646085e-12	3.2153048087e-10
0.0	-4.97200000000007	7.68e-11	1.2817086827e-11	3.4521523048e-12	3.0662799254e-10
0.0	-4.97100000000007	1.179e-10	1.1591814109e-11	6.3502948251e-13	2.8919242322e-10
0.0	-4.97000000000007	1.615e-10	8.9943772764e-12	-3.4384662285e-12	2.7428481262e-10
0.0	-4.96900000000007	1.787e-10	6.2860504841e-12	-7.453483704e-12	2.6614360977e-10
0.0	-4.96800000000007	1.525e-10	4.1748600779e-12	-9.5884293842e-12	2.6536907535e-10
0.0	-4.96700000000007	1.048e-10	3.3555617847e-12	-9.842968575e-12	2.6938647497e-10
0.0	-4.96600000000007	6.78e-11	3.0207456803e-12	-9.5760602562e-12	2.7397535741e-10
0.0	-4.96500000000007	4.59e-11	3.0939594581e-12	-9.05019333e-12	2.7490379289e-10
0.0	-4.96400000000007	3.53e-11	3.0464258089e-12	-8.9469765953e-12	2.7008773759e-10
0.0	-4.96300000000007	3.11e-11	2.8090864362e-12	-9.2191825388e-12	2.6144571602e-10
0.0	-4.96200000000007	3.11e-11	2.5433821065e-12	-9.9038748886e-12	2.544403309e-10
0.0	-4.96100000000007	3.58e-11	2.6810475902e-12	-1.0839680181e-11	2.5242581032e-10
0.0	-4.96000000000007	4.68e-11	2.8672195185e-12	-1.190839248e-11	2.5414100382e-10
0.0	-4.95900000000007	6.41e-11	3.2221363654e-12	-1.2891559163e-11	2.570820041e-10
0.0	-4.95800000000007	7.9e-11	3.4041582694e-12	-1.3284341549e-11	2.5962998625e-10
0.0	-4.95700000000007	7.74e-11	3.3408992749e-12	-1.2575264554e-11	2.5991052389e-10
0.0	-4.95600000000007	6.14e-11	3.0685740057e-12	-1.0787334759e-11	2.5680633262e-10
0.0	-4.95500000000007	4.4e-11	2.7640106055e-12	-8.3958329924e-12	2.5199495722e-10
0.0	-4.95400000000007	3e-11	2.7729251087e-12	-5.967418474e-12	2.4942627642e-10
0.0	-4.95300000000007	2.15e-11	3.328945968e-12	-3.8673591916e-12	2.5140088983e-10
0.0	-4.95200000000007	1.71e-11	4.7681198339e-12	-1.9794739273e-12	2.579648979e-10
0.0	-4.95100000000007	1.71e-11	6.6922897531e-12	-4.7091821216e-13	2.6793398429e-10
0.0	-4.95000000000007	2.11e-11	8.8930195489e-12	4.5316783144000005e-13	2.7949097566e-10
0.0	-4.94900000000007	3.25e-11	1.0594442574e-11	2.5455940431000003e-13	2.9105260037e-10
0.0	-4.94800000000007	5.72e-11	1.123074835e-11	-1.5604873624e-12	3.0149871018e-10
0.0	-4.94700000000007	9.44e-11	1.0277001275e-11	-4.6645232942e-12	3.1001577154e-10
0.0	-4.94600000000007	1.182e-10	8.5191590188e-12	-7.96194945e-12	3.161871573e-10
0.0	-4.94500000000007	1.061e-10	7.0512302045e-12	-9.2169386335e-12	3.2000367064e-10
0.0	-4.94400000000007	7.54e-11	6.6674765549e-12	-7.565341366e-12	3.222766798e-10
0.0	-4.94300000000006	5.01e-11	7.3442141002e-12	-4.2731691792e-12	3.2440393697e-10
0.0	-4.94200000000006	3.7e-11	9.0733607067e-12	-3.4488148231000003e-13	3.2787465025e-10
0.0	-4.94100000000006	3.26e-11	1.1645623454e-11	4.0456608986e-12	3.3323590178e-10
0.0	-4.94000000000006	3.73e-11	1.4788685075e-11	8.8020642579e-12	3.3998670988e-10
0.0	-4.93900000000006	5.17e-11	1.7896098143e-11	1.3616213982e-11	3.4646610729e-10
0.0	-4.93800000000006	8.08e-11	1.9995504408e-11	1.7458188813e-11	3.5067670979e-10
0.0	-4.93700000000006	1.255e-10	2.0521991246e-11	1.9251558115e-11	3.5137485247e-10
0.0	-4.93600000000006	1.75e-10	1.9239795802e-11	1.8434115918e-11	3.4851818345e-10
0.0	-4.93500000000006	2.016e-10	1.7039680097e-11	1.5419781266e-11	3.4311211202e-10
0.0	-4.93400000000006	1.956e-10	1.4734933211e-11	1.2461181905e-11	3.3675502054e-10
0.0	-4.93300000000006	1.775e-10	1.3024863438e-11	1.0853966523e-11	3.3019732218e-10
0.0	-4.93200000000006	1.594e-10	1.1798604828e-11	1.0578844376e-11	3.2319223974e-10
0.0	-4.93100000000006	1.466e-10	1.16410185e-11	1.1637675925e-11	3.1612389721e-10
0.0	-4.93000000000006	1.423e-10	1.2669323769e-11	1.3482465874e-11	3.1030722894e-10
0.0	-4.92900000000006	1.465e-10	1.5175060253e-11	1.5826556773e-11	3.0772855971e-10
0.0	-4.92800000000006	1.565e-10	1.8650614948e-11	1.8417205138e-11	3.0841673724e-10
0.0	-4.92700000000006	1.691e-10	2.245282958e-11	2.0751243574e-11	3.0985374469e-10
0.0	-4.92600000000006	1.846e-10	2.5312096113e-11	2.2159754008e-11	3.0725621618e-10
0.0	-4.92500000000006	2.066e-10	2.5810051011e-11	2.1840473346e-11	2.9679229483e-10
0.0	-4.92400000000006	2.393e-10	2.3505081481e-11	1.9347385387e-11	2.7947421186e-10
0.0	-4.92300000000006	2.806e-10	1.8951500533e-11	1.4870939776e-11	2.6262900792e-10
0.0	-4.92200000000006	3.121e-10	1.3847790251e-11	9.4893526693e-12	2.5359764695e-10
0.0	-4.92100000000006	2.957e-10	9.5229057479e-12	4.9915564887e-12	2.5332772639e-10
0.0	-4.92000000000006	2.264e-10	7.0178575697e-12	2.0460865926e-12	2.5677897502e-10
0.0	-4.91900000000006	1.49e-10	5.341313954e-12	3.4427441733e-13	2.5781211443e-10
0.0	-4.91800000000006	9.72e-11	4.0612871089e-12	3.25684573e-13	2.5307971518e-10
0.0	-4.91700000000006	6.87e-11	2.8726108212e-12	6.816070254e-13	2.4440437555e-10
0.0	-4.91600000000006	5.34e-11	1.9338653146e-12	1.189363411e-12	2.3676292039e-10
0.0	-4.91500000000006	4.52e-11	1.2772312402e-12	1.6461321138e-12	2.3378334008e-10
0.0	-4.91400000000006	4.13e-11	1.3929239685e-12	2.0137815227e-12	2.359311562e-10
0.0	-4.91300000000005	4e-11	2.1241739887e-12	2.2865935534e-12	2.4101329036e-10
0.0	-4.91200000000005	4e-11	3.1401155866e-12	2.4761084205e-12	2.4604417849e-10
0.0	-4.91100000000005	4.07e-11	4.2248590034e-12	2.7191168556e-12	2.48466013e-10
0.0	-4.91000000000005	4.15e-11	5.1791819715e-12	3.1984774978e-12	2.486502286e-10
0.0	-4.90900000000005	4.29e-11	6.291695172e-12	4.1912051529e-12	2.4960939772e-10
0.0	-4.90800000000005	4.49e-11	7.9870755144e-12	5.8156445448e-12	2.5361115113e-10
0.0	-4.90700000000005	4.87e-11	1.0419614409e-11	8.0268800957e-12	2.5995546021e-10
0.0	-4.90600000000005	5.63e-11	1.3108558778e-11	1.0301952716e-11	2.670502523e-10
0.0	-4.90500000000005	7.13e-11	1.5631887072e-11	1.1700611503e-11	2.7404332068e-10
0.0	-4.90400000000005	1.013e-10	1.6926525859e-11	1.1018663645e-11	2.815450076e-10
0.0	-4.90300000000005	1.513e-10	1.6437887098e-11	7.3923794844e-12	2.9040738009e-10
0.0	-4.90200000000005	1.995e-10	1.4213254326e-11	1.7685391867e-12	3.0091779772e-10
0.0	-4.90100000000005	2.097e-10	1.1512925266e-11	-3.5974037019e-12	3.1234126072e-10
0.0	-4.90000000000005	1.797e-10	9.5293806226e-12	-5.5443622841e-12	3.230047645e-10
0.0	-4.89900000000005	1.158e-10	9.2196263722e-12	-3.3634478314e-12	3.3135414124e-10
0.0	-4.89800000000005	6.71e-11	1.0508025298e-11	4.2694618969000004e-13	3.3709269483e-10
0.0	-4.89700000000005	4.67e-11	1.2888931087e-11	3.9871469198e-12	3.4064704087e-10
0.0	-4.89600000000005	4.27e-11	1.5621917555e-11	6.9221670856e-12	3.4261969849e-10
0.0	-4.89500000000005	5.49e-11	1.7657615535e-11	8.1401070929e-12	3.4336526878e-10
0.0	-4.89400000000005	9.09e-11	1.7781149654e-11	6.5920139605e-12	3.4320598934e-10
0.0	-4.89300000000005	1.519e-10	1.526519045e-11	2.0055083951e-12	3.4298959654e-10
0.0	-4.89200000000005	1.925e-10	1.1170680955e-11	-3.3643013012e-12	3.4413328394e-10
0.0	-4.89100000000005	1.539e-10	7.675516099e-12	-5.0822291087e-12	3.4762248397e-10
0.0	-4.89000000000005	8.78e-11	6.3172752562e-12	-2.2591699235e-12	3.5267441999e-10
0.0	-4.88900000000005	4.79e-11	6.5053449362e-12	1.8082477254e-12	3.5695810802e-10
0.0	-4.88800000000005	3.15e-11	7.928058767e-12	6.132973067e-12	3.5853739828e-10
0.0	-4.88700000000005	2.79e-11	9.8768206954e-12	9.6206465969e-12	3.5599458497e-10
0.0	-4.88600000000005	3.52e-11	1.1956517847e-11	1.1688801897e-11	3.488854738e-10
0.0	-4.88500000000005	6.09e-11	1.3118633069e-11	1.1059144163e-11	3.3661723137e-10
0.0	-4.88400000000005	1.134e-10	1.2690757285e-11	6.9094385253e-12	3.194316756e-10
0.0	-4.88300000000004	1.638e-10	1.0654607468e-11	1.0231000488e-12	2.9782520141e-10
0.0	-4.88200000000004	1.632e-10	8.3398350398e-12	-3.2951436879e-12	2.7263262309e-10
0.0	-4.88100000000004	1.244e-10	6.8241344707e-12	-3.7733309e-12	2.4616084993e-10
0.0	-4.88000000000004	7.18e-11	6.1621256464e-12	-1.7227537683e-12	2.1970740054e-10
0.0	-4.87900000000004	4.56e-11	4.7258967243e-12	6.559548182800001e-13	1.9405123312e-10
0.0	-4.87800000000004	3.92e-11	4.7250382522e-13	2.2363832613e-12	1.6858250601e-10
0.0	-4.87700000000004	4.46e-11	-3.5901375668e-12	3.0092305678e-12	1.4365727548e-10
0.0	-4.87600000000004	6.55e-11	-4.7996418289e-12	2.484426841e-12	1.2230580905e-10
0.0	-4.87500000000004	1.081e-10	-3.8269110519e-12	4.4888815864000006e-13	1.0750734946e-10
0.0	-4.87400000000004	1.629e-10	-2.9908014767e-12	-2.9381410059e-12	9.8479026929e-11
0.0	-4.87300000000004	1.901e-10	-1.5682831872e-12	-6.9838475611e-12	9.3297596322e-11
0.0	-4.87200000000004	1.838e-10	-4.0857576096e-13	-9.3813519925e-12	9.1201130999e-11
0.0	-4.87100000000004	1.526e-10	5.1409679145e-13	-9.1221088951e-12	9.0985849965e-11
0.0	-4.87000000000004	1.012e-10	1.3739878341e-12	-7.3272953159e-12	9.2197931372e-11
0.0	-4.86900000000004	6.79e-11	2.4844091968e-12	-4.930770956e-12	9.4448722666e-11
0.0	-4.86800000000004	5.61e-11	3.7669891753e-12	-2.7558047805e-12	9.7115914105e-11
0.0	-4.86700000000004	5.99e-11	4.8367153795e-12	-1.1463414012e-12	9.8803755827e-11
0.0	-4.86600000000004	7.66e-11	5.145850082e-12	-2.5002877919000003e-13	9.8206859548e-11
0.0	-4.86500000000004	1.079e-10	4.5040516852e-12	-4.3128966354e-13	9.5087918453e-11
0.0	-4.86400000000004	1.452e-10	3.1626819691e-12	-1.6453152057e-12	9.0854126029e-11
0.0	-4.86300000000004	1.664e-10	1.6499867343e-12	-3.2116000511e-12	8.7702379096e-11
0.0	-4.86200000000004	1.583e-10	6.5972517405e-13	-4.2516159738e-12	8.6676358478e-11
0.0	-4.86100000000004	1.294e-10	4.5106460789e-14	-3.9618043957e-12	8.700354374e-11
0.0	-4.86000000000004	9.46e-11	-5.6988487813e-13	-2.5894527425e-12	8.678790764e-11
0.0	-4.85900000000004	6.73e-11	-1.713700658e-12	-1.083004372e-12	8.4133778e-11
0.0	-4.85800000000004	4.94e-11	-3.4903583582e-12	6.3780366872e-13	7.8354869038e-11
0.0	-4.85700000000004	4.12e-11	-5.0705592002e-12	1.8334339984e-12	7.2343752254e-11
0.0	-4.85600000000004	3.83e-11	-5.8816076489e-12	2.95348691e-12	6.7235343158e-11
0.0	-4.85500000000004	4e-11	-5.5863252783e-12	4.0370221541e-12	6.3928990858e-11
0.0	-4.85400000000004	4.78e-11	-4.1504034016e-12	5.3304145695e-12	6.3691131072e-11
0.0	-4.85300000000003	6.36e-11	-1.9427081497e-12	6.8589026341e-12	6.7381054396e-11
0.0	-4.85200000000003	9.28e-11	1.0981103514e-12	8.4325154603e-12	7.4513908476e-11
0.0	-4.85100000000003	1.332e-10	4.1669591155e-12	9.6061710792e-12	8.2965730689e-11
0.0	-4.85000000000003	1.707e-10	6.779384421e-12	9.7398748039e-12	9.1087084729e-11
0.0	-4.84900000000003	1.847e-10	8.27196709e-12	8.7969405286e-12	9.7204133635e-11
0.0	-4.84800000000003	1.791e-10	8.4192492068e-12	7.0450616477e-12	1.0106796399e-10
0.0	-4.84700000000003	1.663e-10	7.6201140473e-12	4.8035446525e-12	1.0488785338e-10
0.0	-4.84600000000003	1.508e-10	6.5874475695e-12	2.5747202017e-12	1.1183284223e-10
0.0	-4.84500000000003	1.36e-10	5.8962483308e-12	9.7901929621e-13	1.2317755027e-10
0.0	-4.84400000000003	1.19e-10	5.822541425e-12	-5.139960634899999e-15	1.3911380665e-10
0.0	-4.84300000000003	1.009e-10	6.5207917942e-12	-1.2163475276000002e-13	1.5868743649e-10
0.0	-4.84200000000003	8.36e-11	7.7957556641e-12	4.3291988732000004e-13	1.8083067844e-10
0.0	-4.84100000000003	6.87e-11	9.4588096545e-12	1.8109687517e-12	2.0412367303e-10
0.0	-4.84000000000003	5.83e-11	1.1470034224e-11	3.6419878597e-12	2.2702310234e-10
0.0	-4.83900000000003	5.27e-11	1.3913295697e-11	5.9100391809e-12	2.4738365319e-10
0.0	-4.83800000000003	5.19e-11	1.6940296337e-11	8.3332459326e-12	2.6439356152e-10
0.0	-4.83700000000003	5.73e-11	2.0097226661e-11	1.0572450992e-11	2.7764874976e-10
0.0	-4.83600000000003	7.16e-11	2.2744102171e-11	1.1998126138e-11	2.8789669741e-10
0.0	-4.83500000000003	1e-10	2.4227736867e-11	1.1834276665e-11	2.9629692435e-10
0.0	-4.83400000000003	1.442e-10	2.3918123043e-11	9.6654563094e-12	3.0432143249e-10
0.0	-4.83300000000003	1.883e-10	2.1999065939e-11	6.0799153289e-12	3.1245702412e-10
0.0	-4.83200000000003	2.069e-10	1.9365784829e-11	3.0899795092e-12	3.2071860041e-10
0.0	-4.83100000000003	1.93e-10	1.7115488299e-11	2.4358869268e-12	3.2854138408e-10
0.0	-4.83000000000003	1.592e-10	1.5670295397e-11	3.558514436e-12	3.3503866289e-10
0.0	-4.82900000000003	1.314e-10	1.4580393326e-11	4.7109224397e-12	3.3987562638e-10
0.0	-4.82800000000003	1.267e-10	1.3290312199e-11	4.7197820095e-12	3.4323430154e-10
0.0	-4.82700000000003	1.384e-10	1.1271678522e-11	2.4222503271e-12	3.4509520046e-10
0.0	-4.82600000000003	1.44e-10	8.9511682745e-12	-1.456080463e-12	3.4521110356e-10
0.0	-4.82500000000003	1.291e-10	6.5732732764e-12	-4.9271893658e-12	3.4259099048e-10
0.0	-4.82400000000003	1.061e-10	4.5678076276e-12	-6.3668856455e-12	3.3607464284e-10
0.0	-4.82300000000002	8.01e-11	2.8064179787e-12	-5.9602793044e-12	3.2456766348e-10
0.0	-4.82200000000002	4.96e-11	1.5378522221e-12	-4.4932879973e-12	3.0720033683e-10
0.0	-4.82100000000002	3.05e-11	6.503453732900001e-13	-3.2513842598e-12	2.8592215385e-10
0.0	-4.82000000000002	2.07e-11	1.6439738602000002e-13	-2.4014743758e-12	2.6302246843e-10
0.0	-4.81900000000002	1.52e-11	-2.2684300802000002e-13	-1.8742355678e-12	2.4098563008e-10
0.0	-4.81800000000002	1.24e-11	-4.5171736929e-13	-1.5761208488e-12	2.2182310931e-10
0.0	-4.81700000000002	1.07e-11	-5.2191730902e-13	-1.3699859664e-12	2.0599216223e-10
0.0	-4.81600000000002	9.2e-12	-6.1274358814e-13	-1.2094853446e-12	1.942328061e-10
0.0	-4.81500000000002	7.5e-12	-4.4668236114000003e-13	-1.061900366e-12	1.8725560512e-10
0.0	-4.81400000000002	6.1e-12	-3.9873298192000005e-13	-9.499588486500001e-13	1.840018318e-10
0.0	-4.81300000000002	5.1e-12	-2.3492630135000003e-13	-8.834079380900001e-13	1.8209082773e-10
0.0	-4.81200000000002	4.6e-12	-3.915697107e-13	-9.216698345e-13	1.7875366611e-10
0.0	-4.81100000000002	4.8e-12	-6.626211870800001e-13	-1.1063531019e-12	1.7235744745e-10
0.0	-4.81000000000002	5.8e-12	-1.1273322343e-12	-1.5053335119e-12	1.6308902996e-10
0.0	-4.80900000000002	8.3e-12	-1.4725761503e-12	-2.154971844e-12	1.5303912805e-10
0.0	-4.80800000000002	1.36e-11	-1.5238263586e-12	-3.002142148e-12	1.4594239183e-10
0.0	-4.80700000000002	2.29e-11	-8.922010238200001e-13	-3.9160186134e-12	1.4425746631e-10
0.0	-4.80600000000002	3.26e-11	9.1652702849e-14	-4.4980923121e-12	1.4836878981e-10
0.0	-4.80500000000002	3.44e-11	1.1560572602e-12	-4.3707415898e-12	1.5680254437e-10
0.0	-4.80400000000002	2.76e-11	2.0663570467e-12	-3.4411779779e-12	1.6692203935e-10
0.0	-4.80300000000002	1.97e-11	2.787563426e-12	-1.8883829398e-12	1.762396656e-10
0.0	-4.80200000000002	1.57e-11	3.6216926674e-12	2.1074606593000002e-13	1.8330171006e-10
0.0	-4.80100000000002	1.65e-11	4.7148590966e-12	2.7840753319e-12	1.8738603685e-10
0.0	-4.80000000000002	2.46e-11	5.9098339989e-12	5.8024172176e-12	1.878389623e-10
0.0	-4.79900000000002	5e-11	6.6339300247e-12	8.6511849076e-12	1.845187624e-10
0.0	-4.79800000000002	1.049e-10	6.4774161729e-12	1.0151758761e-11	1.7844151007e-10
0.0	-4.79700000000002	1.499e-10	5.4925079894e-12	9.4630617241e-12	1.7094390932e-10
0.0	-4.79600000000002	1.53e-10	4.5235352445e-12	6.9467627327e-12	1.6379816225e-10
0.0	-4.79500000000002	1.498e-10	3.9370239392e-12	4.0308928874e-12	1.5868198825e-10
0.0	-4.79400000000002	1.429e-10	4.1619074182e-12	1.9250770492e-12	1.5721911332e-10
0.0	-4.79300000000001	1.298e-10	5.0748385547e-12	1.3354367184e-12	1.6085969983e-10
0.0	-4.79200000000001	1.144e-10	6.7956163548e-12	2.5520854251e-12	1.7035232158e-10
0.0	-4.79100000000001	1.044e-10	9.0499765065e-12	4.7236746468e-12	1.8479818245e-10
0.0	-4.79000000000001	1.08e-10	1.1342625658e-11	6.4658706833e-12	2.0119084511e-10
0.0	-4.78900000000001	1.315e-10	1.2952015095e-11	6.1082158936e-12	2.1623368375e-10
0.0	-4.78800000000001	1.702e-10	1.3055639283e-11	2.4265887987e-12	2.2641960531e-10
0.0	-4.78700000000001	1.968e-10	1.1379411444e-11	-3.6439771065e-12	2.3051330354e-10
0.0	-4.78600000000001	1.905e-10	8.5624364146e-12	-8.5876650701e-12	2.2927725222e-10
0.0	-4.78500000000001	1.684e-10	5.5334185163e-12	-9.1608155344e-12	2.2535680328e-10
0.0	-4.78400000000001	1.391e-10	3.1809038774e-12	-5.6413104176e-12	2.2159763612e-10
0.0	-4.78300000000001	9.84e-11	2.246182521e-12	-1.1217985957e-12	2.1940676961e-10
0.0	-4.78200000000001	7.73e-11	3.0572507967e-12	2.3395048629e-12	2.1911431104e-10
0.0	-4.78100000000001	8.5e-11	5.8454159443e-12	6.2471015553e-12	2.2109989077e-10
0.0	-4.78000000000001	1.104e-10	1.0166310676e-11	1.0152471805e-11	2.261441201e-10
0.0	-4.77900000000001	1.396e-10	1.5272600285e-11	1.3639431563e-11	2.3356988095e-10
0.0	-4.77800000000001	1.796e-10	2.0006179693e-11	1.7002846289e-11	2.4152302649e-10
0.0	-4.77700000000001	2.116e-10	2.3689585214e-11	1.8986269424e-11	2.475097077e-10
0.0	-4.77600000000001	2.123e-10	2.5580442161e-11	1.9774481189e-11	2.4995363783e-10
0.0	-4.77500000000001	2.411e-10	2.5246376754e-11	1.9772280939e-11	2.4912680965e-10
0.0	-4.77400000000001	2.613e-10	2.3033484467e-11	1.8692648155e-11	2.4676271714e-10
0.0	-4.77300000000001	2.615e-10	2.0249564841e-11	1.598179806e-11	2.4369959719e-10
0.0	-4.77200000000001	2.232e-10	1.7765871598e-11	1.3453539577e-11	2.3936755024e-10
0.0	-4.77100000000001	1.999e-10	1.5936231648e-11	1.2856550165e-11	2.3333376739e-10
0.0	-4.77000000000001	1.801e-10	1.4946385636e-11	1.2699510262e-11	2.2788718343e-10
0.0	-4.76900000000001	1.748e-10	1.4355173334e-11	1.116699641e-11	2.2701823618e-10
0.0	-4.76800000000001	1.892e-10	1.3504107483e-11	7.348114741e-12	2.3199510761e-10
0.0	-4.76700000000001	2.127e-10	1.1959441326e-11	1.4573407498e-12	2.4005519226e-10
0.0	-4.76600000000001	1.817e-10	1.0839429888e-11	-3.0558603612e-12	2.4960017763e-10
0.0	-4.76500000000001	1.491e-10	1.0013551218e-11	-4.292018275e-12	2.5867396034e-10
0.0	-4.76400000000001	1.148e-10	9.7507159808e-12	-2.1430605557e-12	2.6596584357e-10
0.0	-4.763	8.98e-11	1.0283918527e-11	1.8581982658e-12	2.7141592e-10
0.0	-4.762	6.98e-11	1.1793767044e-11	6.2670354964e-12	2.7540544979e-10
0.0	-4.761	6.51e-11	1.3903417857e-11	1.0574026965e-11	2.7803108096e-10
0.0	-4.76	8.98e-11	1.6226567095e-11	1.5453105152e-11	2.7918179985e-10
0.0	-4.759	1.195e-10	1.8308033759e-11	1.8753467884e-11	2.7901898138e-10
0.0	-4.758	1.607e-10	2.0035095804e-11	1.9878771855e-11	2.7893912047e-10
0.0	-4.757	2.081e-10	2.1011175704e-11	1.9062857609e-11	2.8052872512e-10
0.0	-4.756	2.388e-10	2.1297609783e-11	1.6809822409e-11	2.8434302658e-10
0.0	-4.755	2.413e-10	2.1171888511e-11	1.418034808e-11	2.8944371734e-10
0.0	-4.754	2.226e-10	2.0906109421e-11	1.2354156934e-11	2.9442824889e-10
0.0	-4.753	2.001e-10	2.0836525073e-11	1.1700229516e-11	2.9788527172e-10
0.0	-4.752	1.847e-10	2.0771419804e-11	1.1447999714e-11	2.994498238e-10
0.0	-4.751	1.797e-10	2.0770402625e-11	1.1512867786e-11	2.9978372622e-10
0.0	-4.75	1.797e-10	2.0683111507e-11	1.1477232329e-11	2.9978782404e-10
0.1	-5.0490000000001	1.973e-10	2.8607499553e-11	2.3409615096e-11	3.4077872988e-10
0.1	-5.0480000000001	2.188e-10	2.8782105073e-11	2.4567262153e-11	3.5036248155e-10
0.1	-5.0470000000001	2.4e-10	2.798185451e-11	2.4256962934e-11	3.6031648051e-10
0.1	-5.0460000000001	2.488e-10	2.6261244784e-11	2.2992292361e-11	3.7004766054e-10
0.1	-5.0450000000001	2.428e-10	2.4489036878e-11	2.1825924341e-11	3.7868125364e-10
0.1	-5.0440000000001	2.264e-10	2.3087402224e-11	2.1355987701e-11	3.8533934858e-10
0.1	-5.0430000000001	2.067e-10	2.2401250317e-11	2.1899933927e-11	3.8913723547e-10
0.1	-5.0420000000001	1.922e-10	2.2105778044e-11	2.3136794334e-11	3.8946541026e-10
0.1	-5.0410000000001	1.859e-10	2.181348973e-11	2.4600198958e-11	3.8575786166e-10
0.1	-5.0400000000001	1.909e-10	2.1097490389e-11	2.5719919358e-11	3.7775312085e-10
0.1	-5.0390000000001	2.039e-10	1.9475589215e-11	2.5806992198e-11	3.6508420017e-10
0.1	-5.0380000000001	2.208e-10	1.6915918968e-11	2.4768762523e-11	3.4826456103e-10
0.1	-5.0370000000001	2.297e-10	1.365183125e-11	2.2924072982e-11	3.2859202474e-10
0.1	-5.0360000000001	2.271e-10	1.0741918231e-11	2.0944593416e-11	3.0754271429e-10
0.1	-5.0350000000001	2.155e-10	8.4855855675e-12	1.9392420654e-11	2.8635126073e-10
0.1	-5.0340000000001	2.056e-10	7.5896787166e-12	1.860823977e-11	2.6636552066e-10
0.1	-5.03300000000009	2.005e-10	7.6599601016e-12	1.8000449927e-11	2.4872638751e-10
0.1	-5.03200000000009	2.04e-10	8.9421693701e-12	1.7358994228e-11	2.3441219237e-10
0.1	-5.03100000000009	2.165e-10	1.0538327479e-11	1.6012524429e-11	2.2372719832e-10
0.1	-5.03000000000009	2.368e-10	1.2145987421e-11	1.3756059343e-11	2.159989439e-10
0.1	-5.02900000000009	2.57e-10	1.2895595864e-11	1.0652178025e-11	2.1008655895e-10
0.1	-5.02800000000009	2.663e-10	1.2840828276e-11	7.2209099017e-12	2.0524123684e-10
0.1	-5.02700000000009	2.604e-10	1.2102979963e-11	4.2107039917e-12	2.0192353986e-10
0.1	-5.02600000000009	2.403e-10	1.1316206655e-11	2.0841243895e-12	2.0179422572e-10
0.1	-5.02500000000009	2.16e-10	1.0971581651e-11	6.279270564800001e-13	2.0594766829e-10
0.1	-5.02400000000009	1.94e-10	1.1145822646e-11	-6.417621079900001e-13	2.132067224e-10
0.1	-5.02300000000009	1.79e-10	1.1644525512e-11	-1.9290224373e-12	2.2128024139e-10
0.1	-5.02200000000009	1.7e-10	1.1910643661e-11	-3.672368257e-12	2.2964610253e-10
0.1	-5.02100000000009	1.643e-10	1.1617822747e-11	-5.5580407206e-12	2.3830852006e-10
0.1	-5.02000000000009	1.56e-10	1.0495423339e-11	-7.4578230851e-12	2.4607570376e-10
0.1	-5.01900000000009	1.411e-10	8.8954926468e-12	-8.714460273e-12	2.5099879131e-10
0.1	-5.01800000000009	1.186e-10	7.0868023613e-12	-9.0376583103e-12	2.5324071757e-10
0.1	-5.01700000000009	9.25e-11	5.5717035139e-12	-8.1133162894e-12	2.5502890348e-10
0.1	-5.01600000000009	6.86e-11	4.526570774e-12	-6.5722495492e-12	2.5865286589e-10
0.1	-5.01500000000009	5.03e-11	4.233796426e-12	-4.6474295232e-12	2.6453440078e-10
0.1	-5.01400000000009	3.84e-11	4.2262261559e-12	-2.868926822e-12	2.7169089299e-10
0.1	-5.01300000000009	3.26e-11	4.479132258e-12	-1.400522433e-12	2.7791203465e-10
0.1	-5.01200000000009	3.04e-11	4.696551332e-12	-4.2740557546000003e-13	2.8244676068e-10
0.1	-5.01100000000009	3.22e-11	4.9399714044e-12	-3.8718314954e-14	2.8563134838e-10
0.1	-5.01000000000009	3.72e-11	5.0293368986e-12	-2.0505792691000002e-13	2.8904501814e-10
0.1	-5.00900000000009	4.47e-11	4.9454556574e-12	-7.504117093e-13	2.942382358e-10
0.1	-5.00800000000009	5.16e-11	4.588675074e-12	-1.3262444554e-12	3.0212844722e-10
0.1	-5.00700000000009	5.38e-11	4.1103576223e-12	-1.4971155906e-12	3.117880784e-10
0.1	-5.00600000000009	4.98e-11	3.8033078454e-12	-9.696732377100002e-13	3.2146859448e-10
0.1	-5.00500000000009	4.18e-11	3.877294148e-12	3.3086328131e-13	3.2963172998e-10
0.1	-5.00400000000009	3.37e-11	4.6503013436e-12	2.3113308998e-12	3.3573890105e-10
0.1	-5.00300000000008	2.88e-11	6.1035403633e-12	4.7793819249e-12	3.4021961037e-10
0.1	-5.00200000000008	2.71e-11	8.1665290054e-12	7.6242286013e-12	3.4433426335e-10
0.1	-5.00100000000008	2.96e-11	1.0296347318e-11	1.0249052139e-11	3.4801759757e-10
0.1	-5.00000000000008	3.76e-11	1.2333873019e-11	1.2137329759e-11	3.5023987293e-10
0.1	-4.99900000000008	5.44e-11	1.3525548275e-11	1.2616642925e-11	3.5001365468e-10
0.1	-4.99800000000008	7.96e-11	1.3736372057e-11	1.1421590898e-11	3.4762893338e-10
0.1	-4.99700000000008	1.044e-10	1.3144042168e-11	9.2472619144e-12	3.4453712869e-10
0.1	-4.99600000000008	1.214e-10	1.2599588081e-11	6.9403715315e-12	3.4203475807e-10
0.1	-4.99500000000008	1.255e-10	1.2019005226e-11	5.3213585488e-12	3.4115477465e-10
0.1	-4.99400000000008	1.191e-10	1.1450272723e-11	4.1870483983e-12	3.4265264403e-10
0.1	-4.99300000000008	1.118e-10	1.0365570051e-11	3.0251079806e-12	3.4608833957e-10
0.1	-4.99200000000008	1.054e-10	9.2144633527e-12	1.7877273422e-12	3.4866668284e-10
0.1	-4.99100000000008	9.61e-11	8.1087600847e-12	9.3721591838e-13	3.5135250073e-10
0.1	-4.99000000000008	7.96e-11	7.0043657615e-12	1.0493431546e-12	3.5570838954e-10
0.1	-4.98900000000008	6.26e-11	6.7764478445e-12	2.3463860998e-12	3.6029599141e-10
0.1	-4.98800000000008	4.91e-11	7.2809576523e-12	4.6058976295e-12	3.6318262573e-10
0.1	-4.98700000000008	4.17e-11	8.4820007032e-12	7.6665892266e-12	3.6273433361e-10
0.1	-4.98600000000008	4.07e-11	9.9553435575e-12	1.0833830311e-11	3.5862990189e-10
0.1	-4.98500000000008	4.69e-11	1.1576227553e-11	1.340026065e-11	3.5211800132e-10
0.1	-4.98400000000008	6.67e-11	1.2793207134e-11	1.417521853e-11	3.4515869338e-10
0.1	-4.98300000000008	1.059e-10	1.335102861e-11	1.2062324822e-11	3.4025260247e-10
0.1	-4.98200000000008	1.549e-10	1.2546467769e-11	7.2753093264e-12	3.3871068154e-10
0.1	-4.98100000000008	1.764e-10	1.0813525296e-11	1.1225879462e-12	3.4033956472e-10
0.1	-4.98000000000008	1.575e-10	8.4540224634e-12	-2.8731701605e-12	3.4345218446e-10
0.1	-4.97900000000008	1.124e-10	6.5600535891e-12	-3.6651985283e-12	3.4640228841e-10
0.1	-4.97800000000008	7.1e-11	5.5053922551e-12	-2.5181549063e-12	3.4830430523e-10
0.1	-4.97700000000008	4.71e-11	5.5808621255e-12	-5.544057785300001e-13	3.4848833457e-10
0.1	-4.97600000000008	3.65e-11	6.6110260377e-12	1.620582043e-12	3.4610666335e-10
0.1	-4.97500000000008	3.46e-11	8.3754966909e-12	3.6387453292e-12	3.4115696326e-10
0.1	-4.97400000000008	3.93e-11	1.0525642574e-11	5.3086154367e-12	3.3392175101e-10
0.1	-4.97300000000007	5.35e-11	1.2309524755e-11	6.0828355345e-12	3.231465118e-10
0.1	-4.97200000000007	8.02e-11	1.2977264123e-11	5.3310341173e-12	3.0814835336e-10
0.1	-4.97100000000007	1.206e-10	1.1806339171e-11	2.703967948e-12	2.9066104908e-10
0.1	-4.97000000000007	1.635e-10	9.2272537586e-12	-1.3957573174e-12	2.7528260835e-10
0.1	-4.96900000000007	1.804e-10	6.2801067543e-12	-5.1378559874e-12	2.6654237881e-10
0.1	-4.96800000000007	1.572e-10	4.4244323362e-12	-7.5185547757e-12	2.6519140229e-10
0.1	-4.96700000000007	1.152e-10	3.2695996197e-12	-8.4760467871e-12	2.6853727177e-10
0.1	-4.96600000000007	7.16e-11	2.9412080039e-12	-8.1935933849e-12	2.7340536471e-10
0.1	-4.96500000000007	4.97e-11	2.8491729609e-12	-7.8284931078e-12	2.7400788385e-10
0.1	-4.96400000000007	3.84e-11	2.8882112019e-12	-7.4808929639e-12	2.6914800983e-10
0.1	-4.96300000000007	3.44e-11	2.9386355891e-12	-7.5021744124e-12	2.6046314742e-10
0.1	-4.96200000000007	3.5e-11	2.9439088394e-12	-7.8306329669e-12	2.5299480185e-10
0.1	-4.96100000000007	4.11e-11	2.8937764e-12	-8.5227686213e-12	2.506557852e-10
0.1	-4.96000000000007	5.47e-11	3.4260920074e-12	-9.527344082e-12	2.5254844222e-10
0.1	-4.95900000000007	7.4e-11	3.8463742385e-12	-1.0705806199e-11	2.5586178526e-10
0.1	-4.95800000000007	8.83e-11	4.1040544602e-12	-1.1642302707e-11	2.5877254084e-10
0.1	-4.95700000000007	8.48e-11	3.7674926716e-12	-1.142131805e-11	2.5934677105e-10
0.1	-4.95600000000007	6.73e-11	3.1237541407e-12	-9.9145916465e-12	2.5664216373e-10
0.1	-4.95500000000007	4.8e-11	2.6322419217e-12	-7.8132361523e-12	2.5254401844e-10
0.1	-4.95400000000007	3.29e-11	2.7773876354e-12	-5.450755998e-12	2.5057336316e-10
0.1	-4.95300000000007	2.34e-11	3.5197830584e-12	-3.2132549677e-12	2.5271310005e-10
0.1	-4.95200000000007	1.94e-11	5.1186187193e-12	-1.0579714399e-12	2.5888534728e-10
0.1	-4.95100000000007	1.92e-11	7.4111914728e-12	1.0632797057e-12	2.6822285727e-10
0.1	-4.95000000000007	2.42e-11	9.9168195447e-12	2.785617653e-12	2.7899290435e-10
0.1	-4.94900000000007	3.71e-11	1.197842721e-11	3.4710250475e-12	2.8949873522e-10
0.1	-4.94800000000007	6.62e-11	1.2702806271e-11	2.2690088372e-12	2.9849510174e-10
0.1	-4.94700000000007	1.083e-10	1.1753838771e-11	-6.728516837e-13	3.0522751622e-10
0.1	-4.94600000000007	1.343e-10	9.7952812212e-12	-4.0152848669e-12	3.0984999612e-10
0.1	-4.94500000000007	1.219e-10	8.2219215983e-12	-5.8631616412e-12	3.1243765261e-10
0.1	-4.94400000000007	9.25e-11	7.6668235124e-12	-5.0146041758e-12	3.1390052754e-10
0.1	-4.94300000000006	6.45e-11	8.3412305685e-12	-2.0300381948e-12	3.1537103932e-10
0.1	-4.94200000000006	4.92e-11	9.9830474937e-12	1.6800397134e-12	3.1790863723e-10
0.1	-4.94100000000006	4.47e-11	1.2720387895e-11	6.1455481045e-12	3.2216345426e-10
0.1	-4.94000000000006	5e-11	1.584028505e-11	1.1103460565e-11	3.2771979459e-10
0.1	-4.93900000000006	6.66e-11	1.8883991288e-11	1.6114029859e-11	3.3329951111e-10
0.1	-4.93800000000006	9.66e-11	2.0841494552e-11	2.0340459014e-11	3.3717991319e-10
0.1	-4.93700000000006	1.413e-10	2.11710023e-11	2.2597519273e-11	3.382230876e-10
0.1	-4.93600000000006	1.892e-10	1.9820888701e-11	2.2445026843e-11	3.3620807808e-10
0.1	-4.93500000000006	2.155e-10	1.7638169811e-11	2.039160172e-11	3.3197968733e-10
0.1	-4.93400000000006	2.134e-10	1.544590923e-11	1.7710188695e-11	3.2659093849e-10
0.1	-4.93300000000006	1.977e-10	1.3627696899e-11	1.5666053514e-11	3.2063715626e-10
0.1	-4.93200000000006	1.839e-10	1.2395739031e-11	1.4619683498e-11	3.143072594e-10
0.1	-4.93100000000006	1.732e-10	1.1858206562e-11	1.4298477618e-11	3.0805808492e-10
0.1	-4.93000000000006	1.67e-10	1.2636544125e-11	1.4853953326e-11	3.0317327473e-10
0.1	-4.92900000000006	1.635e-10	1.4706318325e-11	1.5878534759e-11	3.0128206126e-10
0.1	-4.92800000000006	1.633e-10	1.8125625502e-11	1.7387447588e-11	3.0220472254e-10
0.1	-4.92700000000006	1.68e-10	2.1653580188e-11	1.8890535284e-11	3.0347579159e-10
0.1	-4.92600000000006	1.79e-10	2.4575012503e-11	2.0023505203e-11	3.0108331703e-10
0.1	-4.92500000000006	1.99e-10	2.5333941448e-11	1.9946269458e-11	2.9197072145e-10
0.1	-4.92400000000006	2.319e-10	2.3297303414e-11	1.8005324819e-11	2.7666115202e-10
0.1	-4.92300000000006	2.751e-10	1.8846761668e-11	1.4083991118e-11	2.6129302569e-10
0.1	-4.92200000000006	3.061e-10	1.3815598504e-11	8.7670421635e-12	2.5259270333e-10
0.1	-4.92100000000006	2.909e-10	9.5476265415e-12	3.6216755689e-12	2.5162787642e-10
0.1	-4.92000000000006	2.229e-10	6.7810193286e-12	3.2968250707000003e-13	2.5430223905e-10
0.1	-4.91900000000006	1.477e-10	5.2269890148e-12	-1.0584185475e-12	2.5514289737e-10
0.1	-4.91800000000006	9.45e-11	3.9995346015e-12	-1.3031986782e-12	2.5095271412e-10
0.1	-4.91700000000006	6.47e-11	2.912929267e-12	-6.281052265e-13	2.43341038e-10
0.1	-4.91600000000006	4.9e-11	2.1369873139e-12	3.8563817384000004e-14	2.3648398928e-10
0.1	-4.91500000000006	4.1e-11	2.0092647901e-12	7.837248631400001e-13	2.3368499242e-10
0.1	-4.91400000000006	3.77e-11	2.2852664188e-12	1.4042652765e-12	2.353904536e-10
0.1	-4.91300000000005	3.72e-11	3.096342698e-12	1.9915378289e-12	2.3973353673e-10
0.1	-4.91200000000005	3.83e-11	3.8941787352e-12	2.5236873626e-12	2.4415841326e-10
0.1	-4.91100000000005	4.02e-11	4.6571243729e-12	3.0769606383e-12	2.4649738334e-10
0.1	-4.91000000000005	4.22e-11	5.2537845477e-12	3.8014048187e-12	2.4735212792e-10
0.1	-4.90900000000005	4.48e-11	6.1305421696e-12	4.9495927669e-12	2.4894569069e-10
0.1	-4.90800000000005	4.76e-11	7.5654927059e-12	6.6529151809e-12	2.5258746464e-10
0.1	-4.90700000000005	5.23e-11	9.9216646049e-12	8.8724256784e-12	2.5781111326e-10
0.1	-4.90600000000005	6.07e-11	1.2723451073e-11	1.1170715879e-11	2.6384352241e-10
0.1	-4.90500000000005	7.62e-11	1.5246256953e-11	1.2588074605e-11	2.7010354679e-10
0.1	-4.90400000000005	1.059e-10	1.6494885494e-11	1.199297476e-11	2.7697042096e-10
0.1	-4.90300000000005	1.523e-10	1.5878943668e-11	8.4811574197e-12	2.8526594397e-10
0.1	-4.90200000000005	1.964e-10	1.3612268958e-11	2.7879099434e-12	2.955048345e-10
0.1	-4.90100000000005	2.043e-10	1.077781053e-11	-2.2359263312e-12	3.0664736405e-10
0.1	-4.90000000000005	1.702e-10	8.8094449893e-12	-4.3354877562e-12	3.1719049439e-10
0.1	-4.89900000000005	1.095e-10	8.3352810179e-12	-2.9037308195e-12	3.252267139e-10
0.1	-4.89800000000005	6.46e-11	9.3471579021e-12	6.390890121100001e-13	3.3066992182e-10
0.1	-4.89700000000005	4.56e-11	1.1310260015e-11	4.0494192945e-12	3.3398412634e-10
0.1	-4.89600000000005	4.23e-11	1.3795730774e-11	6.8608729634e-12	3.3572243992e-10
0.1	-4.89500000000005	5.42e-11	1.5703981626e-11	8.0800229625e-12	3.3607357182e-10
0.1	-4.89400000000005	8.87e-11	1.6092832084e-11	6.7222252255e-12	3.354083281e-10
0.1	-4.89300000000005	1.468e-10	1.404734503e-11	2.6446521588e-12	3.3468778711e-10
0.1	-4.89200000000005	1.874e-10	1.0508346895e-11	-2.5790326617e-12	3.3504946623e-10
0.1	-4.89100000000005	1.566e-10	7.2323324275e-12	-4.8296718887e-12	3.373363521e-10
0.1	-4.89000000000005	9.1e-11	5.8385667216e-12	-2.6952944609e-12	3.4071446862e-10
0.1	-4.88900000000005	4.9e-11	6.1276361521e-12	1.3913735529e-12	3.4332033247e-10
0.1	-4.88800000000005	3.2e-11	7.4661991675e-12	5.505104491e-12	3.437774023e-10
0.1	-4.88700000000005	2.8e-11	9.3046939583e-12	9.1631547548e-12	3.4141778015e-10
0.1	-4.88600000000005	3.49e-11	1.0918195039e-11	1.1538062972e-11	3.3577084541e-10
0.1	-4.88500000000005	5.88e-11	1.1533181532e-11	1.145446804e-11	3.2620003913e-10
0.1	-4.88400000000005	1.09e-10	1.013108631e-11	7.8570439655e-12	3.1242019031e-10
0.1	-4.88300000000004	1.626e-10	7.0528971264e-12	1.9813238396e-12	2.9437083285e-10
0.1	-4.88200000000004	1.634e-10	3.4522603528e-12	-2.062855674e-12	2.728788415e-10
0.1	-4.88100000000004	1.226e-10	1.3173395018e-12	-2.4131659302e-12	2.4963549804e-10
0.1	-4.88000000000004	7.35e-11	9.8427444755e-13	-6.0302622842e-13	2.2493046708e-10
0.1	-4.87900000000004	4.73e-11	1.8460079446e-12	1.8172113414e-12	1.9974971656e-10
0.1	-4.87800000000004	4.02e-11	1.107656044e-12	3.618457049e-12	1.7371164868e-10
0.1	-4.87700000000004	4.54e-11	-4.1585017243e-13	4.5812426833e-12	1.4948698226e-10
0.1	-4.87600000000004	6.52e-11	-1.680425521e-12	4.2697487515e-12	1.2906868942e-10
0.1	-4.87500000000004	1.049e-10	-2.228437188e-12	2.2306092433e-12	1.1385354446e-10
0.1	-4.87400000000004	1.549e-10	-2.0405081159e-12	-1.1158634152e-12	1.0430557886e-10
0.1	-4.87300000000004	1.84e-10	-1.2034903193e-12	-4.7412340791e-12	9.8455848638e-11
0.1	-4.87200000000004	1.817e-10	-3.0185319702e-13	-7.0047084591e-12	9.5300952671e-11
0.1	-4.87100000000004	1.514e-10	3.2769294194000005e-13	-6.7667817348e-12	9.4069342595e-11
0.1	-4.87000000000004	1.028e-10	9.415609383700001e-13	-4.6208602726e-12	9.422514122e-11
0.1	-4.86900000000004	7.18e-11	1.9119323042e-12	-2.3071695978e-12	9.5714599593e-11
0.1	-4.86800000000004	6.19e-11	3.0674564186e-12	-1.1489929648000002e-13	9.7747263499e-11
0.1	-4.86700000000004	6.83e-11	3.9781749365e-12	1.263035665e-12	9.9057459738e-11
0.1	-4.86600000000004	8.73e-11	4.2961612053e-12	1.7052630938e-12	9.8417210393e-11
0.1	-4.86500000000004	1.173e-10	3.5668050259e-12	9.3162279882e-13	9.5515523572e-11
0.1	-4.86400000000004	1.481e-10	2.0004214093e-12	-8.935037840300001e-13	9.1644417262e-11
0.1	-4.86300000000004	1.63e-10	4.5126316763e-13	-2.6780962799e-12	8.8758720085e-11
0.1	-4.86200000000004	1.531e-10	-2.8449460387e-13	-3.602464858e-12	8.7866914691e-11
0.1	-4.86100000000004	1.237e-10	-5.223752396e-13	-3.3641419577e-12	8.8230549591e-11
0.1	-4.86000000000004	8.9e-11	-7.4256022344e-13	-2.0602132281e-12	8.8100176072e-11
0.1	-4.85900000000004	6.26e-11	-1.450338732e-12	-5.881573542900001e-13	8.572965744e-11
0.1	-4.85800000000004	4.74e-11	-2.6648516723e-12	7.868151442400001e-13	8.0706138397e-11
0.1	-4.85700000000004	3.95e-11	-4.1042643716e-12	1.9887796952e-12	7.4646412395e-11
0.1	-4.85600000000004	3.7e-11	-5.1551400247e-12	3.1056639273e-12	6.9593905937e-11
0.1	-4.85500000000004	3.91e-11	-5.2454306569e-12	4.3528507376e-12	6.6560582491e-11
0.1	-4.85400000000004	4.79e-11	-4.1537205107e-12	5.7648816437e-12	6.6473742481e-11
0.1	-4.85300000000003	6.63e-11	-2.0224215405e-12	7.333762187e-12	6.9868098944e-11
0.1	-4.85200000000003	9.72e-11	7.7105169112e-13	8.7715125119e-12	7.6288415585e-11
0.1	-4.85100000000003	1.354e-10	3.7371941289e-12	9.5860006695e-12	8.3956849994e-11
0.1	-4.85000000000003	1.667e-10	6.1218670453e-12	9.6278563433e-12	9.1020029504e-11
0.1	-4.84900000000003	1.787e-10	7.4112009315e-12	8.4668667114e-12	9.6260738792e-11
0.1	-4.84800000000003	1.75e-10	7.5200936408e-12	6.3389277784e-12	1.0000796756e-10
0.1	-4.84700000000003	1.651e-10	6.7832821514e-12	3.9478349208e-12	1.0440304177e-10
0.1	-4.84600000000003	1.532e-10	5.8746623836e-12	1.6766854969e-12	1.1191144586e-10
0.1	-4.84500000000003	1.382e-10	5.4836418713e-12	1.0319063222e-13	1.2342933333e-10
0.1	-4.84400000000003	1.201e-10	5.7738543546e-12	-6.6155789682e-13	1.390302903e-10
0.1	-4.84300000000003	9.9e-11	6.6808177507e-12	-4.1182947825e-13	1.5764599666e-10
0.1	-4.84200000000003	7.96e-11	7.9435616499e-12	7.387706318700001e-13	1.786465873e-10
0.1	-4.84100000000003	6.51e-11	9.4689305115e-12	2.4595763534e-12	2.0014415495e-10
0.1	-4.84000000000003	5.55e-11	1.1492437625e-11	4.7076719056e-12	2.2112105507e-10
0.1	-4.83900000000003	5.18e-11	1.389542449e-11	7.1654445492e-12	2.398944227e-10
0.1	-4.83800000000003	5.31e-11	1.6545013932e-11	9.6516829217e-12	2.5521020871e-10
0.1	-4.83700000000003	6.08e-11	1.9320110732e-11	1.1721496412e-11	2.6758089662e-10
0.1	-4.83600000000003	7.8e-11	2.1575161372e-11	1.2688254355e-11	2.7741005179e-10
0.1	-4.83500000000003	1.081e-10	2.2511734278e-11	1.1753086437e-11	2.8573339805e-10
0.1	-4.83400000000003	1.505e-10	2.1843139257e-11	8.5780768131e-12	2.9365594964e-10
0.1	-4.83300000000003	1.879e-10	1.9761672593e-11	4.4525892008e-12	3.0143645126e-10
0.1	-4.83200000000003	2.034e-10	1.7299583124e-11	1.1415404515e-12	3.0901529826e-10
0.1	-4.83100000000003	1.861e-10	1.518947247e-11	4.2480278353000003e-13	3.1578552444e-10
0.1	-4.83000000000003	1.494e-10	1.3986899285e-11	1.9818098735e-12	3.208862152e-10
0.1	-4.82900000000003	1.223e-10	1.3366572966e-11	3.886210834e-12	3.2418787014e-10
0.1	-4.82800000000003	1.186e-10	1.2718485959e-11	4.6884033509e-12	3.2591442578e-10
0.1	-4.82700000000003	1.304e-10	1.1441430252e-11	3.5919936636e-12	3.265786916e-10
0.1	-4.82600000000003	1.431e-10	9.5276307547e-12	6.6281008912e-13	3.2613414805e-10
0.1	-4.82500000000003	1.379e-10	7.3217888712e-12	-2.7825781217e-12	3.2357547898e-10
0.1	-4.82400000000003	1.161e-10	5.1594295655e-12	-5.0583992561e-12	3.1764551532e-10
0.1	-4.82300000000002	8.83e-11	3.3911506762e-12	-5.4460400861e-12	3.0746920966e-10
0.1	-4.82200000000002	5.67e-11	1.9692120986e-12	-4.7138419177e-12	2.9251642991e-10
0.1	-4.82100000000002	3.56e-11	1.0366708921e-12	-3.5227974877e-12	2.7400818653e-10
0.1	-4.82000000000002	2.43e-11	2.3281788799e-13	-2.6705392884e-12	2.5408039801e-10
0.1	-4.81900000000002	1.82e-11	-1.8433159994000002e-13	-2.0193796445e-12	2.3467910942e-10
0.1	-4.81800000000002	1.46e-11	-5.884788151900001e-13	-1.5809417164e-12	2.1725350525e-10
0.1	-4.81700000000002	1.2e-11	-6.316742656100001e-13	-1.2206878637e-12	2.0306331571e-10
0.1	-4.81600000000002	9.8e-12	-8.2329534052e-13	-9.2411864898e-13	1.9288375042e-10
0.1	-4.81500000000002	7.8e-12	-7.3477585829e-13	-6.632004897300001e-13	1.8673031591e-10
0.1	-4.81400000000002	6.3e-12	-6.59162788e-13	-4.5410270104000003e-13	1.8335209461e-10
0.1	-4.81300000000002	5.6e-12	-5.569474524200001e-13	-3.0818255254e-13	1.8069616053e-10
0.1	-4.81200000000002	5.4e-12	-6.715681138300001e-13	-2.459255029e-13	1.7660877202e-10
0.1	-4.81100000000002	6e-12	-9.916808267e-13	-3.3015703593e-13	1.699230168e-10
0.1	-4.81000000000002	7.7e-12	-1.3214986211e-12	-6.4217997533e-13	1.611797954e-10
0.1	-4.80900000000002	1.15e-11	-1.5225868083e-12	-1.2782911654e-12	1.5206305543e-10
0.1	-4.80800000000002	1.96e-11	-1.2771145521e-12	-2.2385913326e-12	1.4555177186e-10
0.1	-4.80700000000002	3.26e-11	-6.1710475165e-13	-3.3555526898e-12	1.4402572997e-10
0.1	-4.80600000000002	4.43e-11	5.3123203543e-13	-4.1733510443e-12	1.4828356216e-10
0.1	-4.80500000000002	4.37e-11	1.5533965779e-12	-3.9888534957e-12	1.571577508e-10
0.1	-4.80400000000002	3.24e-11	2.5872834158e-12	-2.6896863346e-12	1.6825252678e-10
0.1	-4.80300000000002	2.26e-11	3.695540363e-12	-7.278585144400001e-13	1.7903501866e-10
0.1	-4.80200000000002	1.84e-11	5.0674705562e-12	1.8035307221e-12	1.8759239465e-10
0.1	-4.80100000000002	2.04e-11	6.5889609687e-12	4.7352106776e-12	1.9285929156e-10
0.1	-4.80000000000002	3.26e-11	7.9565288615e-12	7.6629170508e-12	1.9415888237e-10
0.1	-4.79900000000002	6.42e-11	8.6210471636e-12	9.6851879789e-12	1.915574423e-10
0.1	-4.79800000000002	1.159e-10	8.296789747e-12	9.5020252047e-12	1.8583262572e-10
0.1	-4.79700000000002	1.464e-10	7.2471542808e-12	7.1027614467e-12	1.7831486184e-10
0.1	-4.79600000000002	1.566e-10	5.9890688135e-12	3.8940102968e-12	1.7040703679e-10
0.1	-4.79500000000002	1.604e-10	4.9518501328e-12	8.8734723249e-13	1.6377674183e-10
0.1	-4.79400000000002	1.552e-10	4.528980935e-12	-1.0671108612e-12	1.601369353e-10
0.1	-4.79300000000001	1.424e-10	5.132221122e-12	-1.2011360013e-12	1.6125591937e-10
0.1	-4.79200000000001	1.24e-10	6.5149761213e-12	4.1903144847e-13	1.679584966e-10
0.1	-4.79100000000001	1.098e-10	8.6381201982e-12	3.3212025301e-12	1.7957135569e-10
0.1	-4.79000000000001	1.102e-10	1.0851144907e-11	5.9969130234e-12	1.9413608825e-10
0.1	-4.78900000000001	1.304e-10	1.2609113764e-11	7.1873466368e-12	2.0820957143e-10
0.1	-4.78800000000001	1.668e-10	1.312881941e-11	5.7538363762e-12	2.1864548326e-10
0.1	-4.78700000000001	1.997e-10	1.2042104936e-11	1.8441805878e-12	2.2410408128e-10
0.1	-4.78600000000001	2.002e-10	9.6659401606e-12	-2.377101373e-12	2.2458785679e-10
0.1	-4.78500000000001	1.751e-10	6.8223198468e-12	-4.6503468184e-12	2.2156115156e-10
0.1	-4.78400000000001	1.441e-10	4.4553627959e-12	-4.7454152082e-12	2.173213521e-10
0.1	-4.78300000000001	1.199e-10	3.2640327845e-12	-2.1842624847e-12	2.1401750855e-10
0.1	-4.78200000000001	9.97e-11	3.6956695112e-12	3.0382436307e-12	2.1299442742e-10
0.1	-4.78100000000001	1.133e-10	6.0311274865e-12	9.0404682851e-12	2.1489113569e-10
0.1	-4.78000000000001	1.33e-10	1.0142016981e-11	1.4114327496e-11	2.2000216413e-10
0.1	-4.77900000000001	1.68e-10	1.5071376401e-11	1.6594672343e-11	2.2737763356e-10
0.1	-4.77800000000001	1.974e-10	1.9894183788e-11	1.8497278506e-11	2.3585786112e-10
0.1	-4.77700000000001	2.176e-10	2.359222417e-11	2.0323909121e-11	2.4292960297e-10
0.1	-4.77600000000001	2.372e-10	2.5834346889e-11	2.0869642321e-11	2.4702243973e-10
0.1	-4.77500000000001	2.48e-10	2.6412319858e-11	2.0096226945e-11	2.4787960574e-10
0.1	-4.77400000000001	2.546e-10	2.5599572109e-11	1.8290999287e-11	2.4626892991e-10
0.1	-4.77300000000001	2.653e-10	2.3903154943e-11	1.5766263823e-11	2.4302089587e-10
0.1	-4.77200000000001	2.42e-10	2.2177418577e-11	1.4747642854e-11	2.3828935809e-10
0.1	-4.77100000000001	2.082e-10	1.9966466061e-11	1.4625322365e-11	2.3221692536e-10
0.1	-4.77000000000001	1.881e-10	1.7049230519e-11	1.4835690672e-11	2.2734380327e-10
0.1	-4.76900000000001	1.85e-10	1.4047487639e-11	1.3929395936e-11	2.2676715162e-10
0.1	-4.76800000000001	1.886e-10	1.264186285e-11	1.1003857071e-11	2.303738147e-10
0.1	-4.76700000000001	1.901e-10	1.1833535245e-11	6.887584459e-12	2.369254129e-10
0.1	-4.76600000000001	1.796e-10	1.1059644748e-11	3.7060268369e-12	2.4587744847e-10
0.1	-4.76500000000001	1.543e-10	1.0474654846e-11	2.8972499422e-12	2.5468992535e-10
0.1	-4.76400000000001	1.183e-10	1.0559269867e-11	4.2010877223e-12	2.6187421754e-10
0.1	-4.763	8.55e-11	1.1572099902e-11	6.88075379e-12	2.6734769344e-10
0.1	-4.762	7.6e-11	1.3374447008e-11	1.0741518781e-11	2.7155973949e-10
0.1	-4.761	8.75e-11	1.5626255481e-11	1.5696746414e-11	2.7462183498e-10
0.1	-4.76	1.032e-10	1.782579493e-11	2.0525578293e-11	2.764770994e-10
0.1	-4.759	1.411e-10	1.980229863e-11	2.3300081375e-11	2.7736609336e-10
0.1	-4.758	1.819e-10	2.1171959816e-11	2.3888034048e-11	2.7839029208e-10
0.1	-4.757	2.242e-10	2.1998588636e-11	2.2289283515e-11	2.8070637491e-10
0.1	-4.756	2.445e-10	2.2122940572e-11	1.9742261793e-11	2.8486200608e-10
0.1	-4.755	2.489e-10	2.1972977265e-11	1.7329944239e-11	2.9026432894e-10
0.1	-4.754	2.35e-10	2.1547594224e-11	1.6075662279e-11	2.9548492748e-10
0.1	-4.753	2.138e-10	2.1309434669e-11	1.5994391288e-11	2.9924132396e-10
0.1	-4.752	1.988e-10	2.1213870787e-11	1.6202221741e-11	3.009987995e-10
0.1	-4.751	1.942e-10	2.1244908567e-11	1.634327491e-11	3.0133854598e-10
0.1	-4.75	1.953e-10	2.1231644496e-11	1.6409564705e-11	3.0128699727e-10
0.2	-5.0490000000001	1.641e-10	2.4338040384e-11	1.5988953237e-11	3.1886254437e-10
0.2	-5.0480000000001	1.865e-10	2.5017675944e-11	1.7904183187e-11	3.2776107546e-10
0.2	-5.0470000000001	2.116e-10	2.438568772e-11	1.8048734637e-11	3.3585673664e-10
0.2	-5.0460000000001	2.239e-10	2.2814127442e-11	1.6607853468e-11	3.4212081227e-10
0.2	-5.0450000000001	2.16e-10	2.0820181817e-11	1.4863089018e-11	3.4640156664e-10
0.2	-5.0440000000001	1.985e-10	1.9039845211e-11	1.4119253319e-11	3.4885911737e-10
0.2	-5.0430000000001	1.77e-10	1.7756811576e-11	1.4643547183e-11	3.4929779358e-10
0.2	-5.0420000000001	1.603e-10	1.722486486e-11	1.6342049639e-11	3.4743859433e-10
0.2	-5.0410000000001	1.527e-10	1.68634273e-11	1.8276555056e-11	3.4268000163e-10
0.2	-5.0400000000001	1.554e-10	1.6466453962e-11	2.0078722446e-11	3.346521873e-10
0.2	-5.0390000000001	1.677e-10	1.5272013843e-11	2.1051171643e-11	3.2276213169e-10
0.2	-5.0380000000001	1.878e-10	1.3342441525e-11	2.0796436002e-11	3.074695589e-10
0.2	-5.0370000000001	2.051e-10	1.0771292e-11	1.9486324163e-11	2.9000777286e-10
0.2	-5.0360000000001	2.102e-10	8.3314793301e-12	1.766532223e-11	2.7218398172e-10
0.2	-5.0350000000001	2.084e-10	6.178807962e-12	1.6054506705e-11	2.5563645177e-10
0.2	-5.0340000000001	2.039e-10	4.6248514991e-12	1.508082496e-11	2.4121040478e-10
0.2	-5.03300000000009	2.01e-10	3.8369606045e-12	1.4688802185e-11	2.2873075213e-10
0.2	-5.03200000000009	2.005e-10	3.7993147998e-12	1.4454523625e-11	2.1808496676e-10
0.2	-5.03100000000009	2.069e-10	4.4853630243e-12	1.4168834605e-11	2.0931309555e-10
0.2	-5.03000000000009	2.194e-10	5.3167088481e-12	1.3291426876e-11	2.019837033e-10
0.2	-5.02900000000009	2.357e-10	6.2537488702e-12	1.1767617252e-11	1.9534614403e-10
0.2	-5.02800000000009	2.466e-10	6.9558424002e-12	9.5746145234e-12	1.8883821322e-10
0.2	-5.02700000000009	2.45e-10	7.5019685028e-12	7.0926340413e-12	1.8326700665e-10
0.2	-5.02600000000009	2.309e-10	7.8959252278e-12	4.6836943511e-12	1.802739338e-10
0.2	-5.02500000000009	2.135e-10	8.6693056801e-12	2.8756197935e-12	1.8155957805e-10
0.2	-5.02400000000009	1.982e-10	9.7005497082e-12	1.2236198927e-12	1.8742654938e-10
0.2	-5.02300000000009	1.874e-10	1.1015183554e-11	-3.0214089293000004e-13	1.967741875e-10
0.2	-5.02200000000009	1.812e-10	1.2012033403e-11	-2.1396832381e-12	2.0823250525e-10
0.2	-5.02100000000009	1.776e-10	1.2348711607e-11	-4.2324601964e-12	2.2050954867e-10
0.2	-5.02000000000009	1.73e-10	1.1718542373e-11	-6.4209583797e-12	2.3228493519e-10
0.2	-5.01900000000009	1.61e-10	1.0216922965e-11	-8.146478649e-12	2.4125608616e-10
0.2	-5.01800000000009	1.392e-10	8.3484956122e-12	-8.8956738182e-12	2.4696767796e-10
0.2	-5.01700000000009	1.105e-10	6.6648339271e-12	-8.3952152636e-12	2.5057408493e-10
0.2	-5.01600000000009	8.28e-11	5.4453910707e-12	-6.8607252615e-12	2.5404586922e-10
0.2	-5.01500000000009	6.13e-11	4.8051617341e-12	-5.0688602641e-12	2.5875333231e-10
0.2	-5.01400000000009	4.69e-11	4.7696521506e-12	-3.1575600588e-12	2.6474532206e-10
0.2	-5.01300000000009	3.96e-11	4.939651626e-12	-1.6338623027e-12	2.706003841e-10
0.2	-5.01200000000009	3.71e-11	5.3128154832e-12	-4.5492765821e-13	2.7528516948e-10
0.2	-5.01100000000009	3.85e-11	5.61315901e-12	1.6985751472000001e-13	2.7859022375e-10
0.2	-5.01000000000009	4.33e-11	5.9051038988e-12	2.8820279567e-13	2.8142158408e-10
0.2	-5.00900000000009	5.01e-11	5.9313195379e-12	1.2029283880000001e-14	2.851725556e-10
0.2	-5.00800000000009	5.68e-11	5.8447723859e-12	-4.3525797082000004e-13	2.9073478654e-10
0.2	-5.00700000000009	6.05e-11	5.4724212532e-12	-6.90039451e-13	2.9779342003e-10
0.2	-5.00600000000009	5.89e-11	5.2074025007e-12	-4.2447809392000004e-13	3.047617618e-10
0.2	-5.00500000000009	5.28e-11	5.2366500313e-12	5.2333598433e-13	3.101678798e-10
0.2	-5.00400000000009	4.55e-11	5.8172347053e-12	2.1981855753e-12	3.1321858987e-10
0.2	-5.00300000000008	3.99e-11	6.897761341e-12	4.4358032028e-12	3.1461028848e-10
0.2	-5.00200000000008	3.79e-11	8.4005048848e-12	6.9920628448e-12	3.1548815314e-10
0.2	-5.00100000000008	4e-11	9.9770462839e-12	9.4754504971e-12	3.1618091743e-10
0.2	-5.00000000000008	4.81e-11	1.1109509796e-11	1.1391893349e-11	3.1569420826e-10
0.2	-4.99900000000008	6.36e-11	1.1517953681e-11	1.2189400877e-11	3.1298915856e-10
0.2	-4.99800000000008	8.59e-11	1.1043103586e-11	1.1618174176e-11	3.0843373388e-10
0.2	-4.99700000000008	1.097e-10	1.0355528502e-11	1.0005806689e-11	3.0419591349e-10
0.2	-4.99600000000008	1.272e-10	9.7515214293e-12	8.0934769358e-12	3.0302964151e-10
0.2	-4.99500000000008	1.361e-10	9.7147130873e-12	6.1429665948e-12	3.061016323e-10
0.2	-4.99400000000008	1.356e-10	9.806471644e-12	4.0683848056e-12	3.0913066585e-10
0.2	-4.99300000000008	1.302e-10	9.6167510492e-12	1.7591284632e-12	3.0862349086e-10
0.2	-4.99200000000008	1.209e-10	8.324389637e-12	-3.0341534512000004e-13	3.0814656056e-10
0.2	-4.99100000000008	1.047e-10	6.7847591708e-12	-1.2528290426e-12	3.0974610709e-10
0.2	-4.99000000000008	8.31e-11	5.8041230659e-12	-8.496600457900001e-13	3.1307649333e-10
0.2	-4.98900000000008	6.32e-11	5.9028236137e-12	9.5563827927e-13	3.1761026476e-10
0.2	-4.98800000000008	4.97e-11	6.9112742494e-12	3.7274639908e-12	3.2236468978e-10
0.2	-4.98700000000008	4.28e-11	8.6850552179e-12	7.1060523624e-12	3.2559467945e-10
0.2	-4.98600000000008	4.26e-11	1.084474934e-11	1.0647771705e-11	3.2599295955e-10
0.2	-4.98500000000008	5.06e-11	1.284871978e-11	1.3368926011e-11	3.2354875002e-10
0.2	-4.98400000000008	7.37e-11	1.4193524839e-11	1.4061505499e-11	3.1956015155e-10
0.2	-4.98300000000008	1.175e-10	1.4125270536e-11	1.1479077511e-11	3.1650057063e-10
0.2	-4.98200000000008	1.657e-10	1.275309769e-11	6.0573951487e-12	3.1638378277e-10
0.2	-4.98100000000008	1.828e-10	1.0393706907e-11	3.8634711927e-13	3.1991668511e-10
0.2	-4.98000000000008	1.64e-10	8.1905091065e-12	-3.1667677831e-12	3.2604150474e-10
0.2	-4.97900000000008	1.166e-10	6.4072512032e-12	-3.7473851989e-12	3.3282046206e-10
0.2	-4.97800000000008	7.15e-11	5.6655306253e-12	-1.9786133635e-12	3.3780820668e-10
0.2	-4.97700000000008	4.85e-11	5.7146440668e-12	1.6596872001e-13	3.3923231531e-10
0.2	-4.97600000000008	3.91e-11	6.6715911089e-12	2.5167357308e-12	3.3683425281e-10
0.2	-4.97500000000008	3.76e-11	8.280162001e-12	4.877001993e-12	3.3143395558e-10
0.2	-4.97400000000008	4.28e-11	1.0363741603e-11	7.0013149525e-12	3.2418642659e-10
0.2	-4.97300000000007	5.63e-11	1.224441221e-11	8.3896004071e-12	3.1465743668e-10
0.2	-4.97200000000007	8.31e-11	1.3078311167e-11	8.1582569692e-12	3.0175382271e-10
0.2	-4.97100000000007	1.244e-10	1.2170414266e-11	5.8425772295e-12	2.8661643155e-10
0.2	-4.97000000000007	1.704e-10	9.6273433883e-12	1.7157857656e-12	2.7217855677e-10
0.2	-4.96900000000007	1.923e-10	6.5700856794e-12	-2.6708086807e-12	2.6302351616e-10
0.2	-4.96800000000007	1.709e-10	4.2891351768e-12	-5.305196828e-12	2.6088589802e-10
0.2	-4.96700000000007	1.24e-10	3.4005679481e-12	-6.1548693338e-12	2.6385551319e-10
0.2	-4.96600000000007	8.12e-11	3.123595161e-12	-6.1346916482e-12	2.6844125241e-10
0.2	-4.96500000000007	5.58e-11	3.3854292269e-12	-5.4218362493e-12	2.709124703e-10
0.2	-4.96400000000007	4.35e-11	3.5984750866e-12	-4.9189155106e-12	2.6879932266e-10
0.2	-4.96300000000007	3.94e-11	3.7775527744e-12	-4.5872242481e-12	2.627331065e-10
0.2	-4.96200000000007	4.15e-11	3.9401977119e-12	-4.6528952225e-12	2.5671208277e-10
0.2	-4.96100000000007	5.02e-11	4.281542715e-12	-5.1730581617e-12	2.5433800183e-10
0.2	-4.96000000000007	6.69e-11	4.4347525545e-12	-6.2148363213e-12	2.5579570793e-10
0.2	-4.95900000000007	8.8e-11	4.603927664e-12	-7.711393846e-12	2.5871864054e-10
0.2	-4.95800000000007	1.024e-10	4.6296019718e-12	-9.0126231953e-12	2.6094086934e-10
0.2	-4.95700000000007	9.83e-11	4.4262811571e-12	-9.3134120107e-12	2.608125098e-10
0.2	-4.95600000000007	7.87e-11	4.0656141209e-12	-8.3439634182e-12	2.5800897274e-10
0.2	-4.95500000000007	5.58e-11	3.8470694562e-12	-6.4586929511e-12	2.5404149201e-10
0.2	-4.95400000000007	3.85e-11	4.1519029764e-12	-4.00312274e-12	2.5164168328e-10
0.2	-4.95300000000007	2.93e-11	5.1574494137e-12	-1.4393902347e-12	2.5279431138e-10
0.2	-4.95200000000007	2.5e-11	7.1881804615e-12	1.5231959878e-12	2.5740924757e-10
0.2	-4.95100000000007	2.65e-11	9.8545540823e-12	4.7447574616e-12	2.6453982573e-10
0.2	-4.95000000000007	3.41e-11	1.2853718363e-11	7.8130811744e-12	2.7298079804e-10
0.2	-4.94900000000007	5.33e-11	1.5168554091e-11	9.7958567494e-12	2.8129431885e-10
0.2	-4.94800000000007	9.16e-11	1.6089132987e-11	9.470697114e-12	2.8813369572e-10
0.2	-4.94700000000007	1.422e-10	1.5019894636e-11	6.468360516e-12	2.9305939097e-10
0.2	-4.94600000000007	1.695e-10	1.2926285854e-11	1.763662658e-12	2.9573321808e-10
0.2	-4.94500000000007	1.588e-10	1.0907551768e-11	-1.3845749891e-12	2.963302657e-10
0.2	-4.94400000000007	1.284e-10	9.8645577964e-12	-1.3662802303e-12	2.9538592789e-10
0.2	-4.94300000000006	9.84e-11	9.8791897472e-12	8.992341463500001e-13	2.9375392478e-10
0.2	-4.94200000000006	7.46e-11	1.1451442697e-11	5.245862485e-12	2.9228769708e-10
0.2	-4.94100000000006	6.93e-11	1.3672592468e-11	9.6067917184e-12	2.9234290123e-10
0.2	-4.94000000000006	7.66e-11	1.6499579942e-11	1.4529893815e-11	2.9355888255e-10
0.2	-4.93900000000006	9.73e-11	1.8992779951e-11	1.9561656518e-11	2.9532166664e-10
0.2	-4.93800000000006	1.321e-10	2.0447837596e-11	2.3728990345e-11	2.9649031349e-10
0.2	-4.93700000000006	1.778e-10	2.0151671197e-11	2.6307132794e-11	2.9621669091e-10
0.2	-4.93600000000006	2.195e-10	1.8587894738e-11	2.6447806158e-11	2.9428955168e-10
0.2	-4.93500000000006	2.416e-10	1.6454298748e-11	2.4702437804e-11	2.9115453362e-10
0.2	-4.93400000000006	2.422e-10	1.4579642448e-11	2.1894556994e-11	2.8746994212e-10
0.2	-4.93300000000006	2.333e-10	1.3126649719e-11	1.8796153017e-11	2.8373675887e-10
0.2	-4.93200000000006	2.209e-10	1.2044820323e-11	1.5914261166e-11	2.7997547295e-10
0.2	-4.93100000000006	2.086e-10	1.1382855882e-11	1.3372028479e-11	2.7636103332e-10
0.2	-4.93000000000006	1.92e-10	1.1505476868e-11	1.1231056124e-11	2.737325849e-10
0.2	-4.92900000000006	1.755e-10	1.284712198e-11	9.8955599242e-12	2.7299483772e-10
0.2	-4.92800000000006	1.613e-10	1.5280595107e-11	9.406771278e-12	2.7411323972e-10
0.2	-4.92700000000006	1.566e-10	1.838785829e-11	9.9873483123e-12	2.7558973525e-10
0.2	-4.92600000000006	1.624e-10	2.1031446522e-11	1.0980044317e-11	2.7480702847e-10
0.2	-4.92500000000006	1.809e-10	2.2271770285e-11	1.1785568495e-11	2.6953595225e-10
0.2	-4.92400000000006	2.142e-10	2.0968719036e-11	1.1230055679e-11	2.5939308107e-10
0.2	-4.92300000000006	2.572e-10	1.7371900321e-11	8.5985302576e-12	2.4818480015e-10
0.2	-4.92200000000006	2.886e-10	1.2653598969e-11	4.2842555558e-12	2.4047440384e-10
0.2	-4.92100000000006	2.728e-10	8.6051441031e-12	-5.554318249800001e-13	2.3810134735e-10
0.2	-4.92000000000006	2.066e-10	5.6729295466e-12	-4.1052713641e-12	2.3929306772e-10
0.2	-4.91900000000006	1.328e-10	4.0066857764e-12	-4.9629292334e-12	2.4054902606e-10
0.2	-4.91800000000006	8.1e-11	2.9494958653e-12	-4.3026437197e-12	2.3916717619e-10
0.2	-4.91700000000006	5.23e-11	2.2619411538e-12	-3.0442215575e-12	2.3529783357e-10
0.2	-4.91600000000006	3.84e-11	1.9647737645e-12	-1.6734127712e-12	2.3125894368e-10
0.2	-4.91500000000006	3.24e-11	2.2160780645e-12	-4.0235063352000005e-13	2.2902877536e-10
0.2	-4.91400000000006	3.07e-11	2.8982940421e-12	8.383239219300001e-13	2.2956796456e-10
0.2	-4.91300000000005	3.24e-11	3.5834786104e-12	1.9962184524e-12	2.3216486443e-10
0.2	-4.91200000000005	3.62e-11	4.2340772779e-12	3.0540209991e-12	2.3538996466e-10
0.2	-4.91100000000005	4.12e-11	4.5226970542e-12	3.9738341002e-12	2.380828606e-10
0.2	-4.91000000000005	4.63e-11	4.7799949243e-12	4.8414443881e-12	2.4064620957e-10
0.2	-4.90900000000005	5.13e-11	5.3923398809e-12	5.7987053879e-12	2.4363822304e-10
0.2	-4.90800000000005	5.63e-11	7.1296417445e-12	7.0536960266e-12	2.4690113496e-10
0.2	-4.90700000000005	6.23e-11	9.6316092822e-12	8.6903753981e-12	2.5066523813e-10
0.2	-4.90600000000005	7.15e-11	1.2578572205e-11	1.0370054224e-11	2.5474536233e-10
0.2	-4.90500000000005	8.66e-11	1.5031687508e-11	1.127897267e-11	2.5899291504e-10
0.2	-4.90400000000005	1.132e-10	1.6339856666e-11	1.0398312588e-11	2.6370307896e-10
0.2	-4.90300000000005	1.539e-10	1.5723169781e-11	6.9813686423e-12	2.6963809505e-10
0.2	-4.90200000000005	1.935e-10	1.3379391748e-11	1.2875245375e-12	2.7741130907e-10
0.2	-4.90100000000005	2.009e-10	1.0348567594e-11	-4.0063834604e-12	2.8622453101e-10
0.2	-4.90000000000005	1.658e-10	8.0136516772e-12	-6.2026490923e-12	2.9475647025e-10
0.2	-4.89900000000005	1.109e-10	7.1245187428e-12	-5.0231468776e-12	3.0170932878e-10
0.2	-4.89800000000005	6.82e-11	7.5877193012e-12	-2.0256178686e-12	3.0660782941e-10
0.2	-4.89700000000005	4.71e-11	9.0509114671e-12	1.360290571e-12	3.0950363725e-10
0.2	-4.89600000000005	4.3e-11	1.0968271818e-11	4.0134833398e-12	3.1047475059e-10
0.2	-4.89500000000005	5.28e-11	1.2656029139e-11	5.2479161241e-12	3.0964349862e-10
0.2	-4.89400000000005	8.41e-11	1.3089511776e-11	4.1064027755e-12	3.0747328419e-10
0.2	-4.89300000000005	1.388e-10	1.1832088057e-11	3.8309513002e-13	3.051021602e-10
0.2	-4.89200000000005	1.808e-10	9.2001813755e-12	-4.0795970563e-12	3.040592419e-10
0.2	-4.89100000000005	1.601e-10	6.836187822e-12	-6.6083208367e-12	3.0517294072e-10
0.2	-4.89000000000005	1.013e-10	5.5024003814e-12	-5.3892101278e-12	3.0786911957e-10
0.2	-4.88900000000005	5.49e-11	5.6785218476e-12	-1.5239954337e-12	3.1058113091e-10
0.2	-4.88800000000005	3.42e-11	6.8597539212e-12	2.4618078896e-12	3.1195394695e-10
0.2	-4.88700000000005	2.86e-11	8.7527638243e-12	6.0341371864e-12	3.1137925107e-10
0.2	-4.88600000000005	3.28e-11	1.0500015196e-11	8.6596388428e-12	3.0860709958e-10
0.2	-4.88500000000005	5.29e-11	1.130913588e-11	9.3158210802e-12	3.0337988865e-10
0.2	-4.88400000000005	9.8e-11	1.0327446216e-11	7.072682638e-12	2.9515384231e-10
0.2	-4.88300000000004	1.559e-10	7.402159099e-12	2.105947533e-12	2.8323291335e-10
0.2	-4.88200000000004	1.671e-10	3.8506925193e-12	-2.8620361263e-12	2.6704967022e-10
0.2	-4.88100000000004	1.262e-10	1.2562952179e-12	-4.0255585191e-12	2.4798433296e-10
0.2	-4.88000000000004	7.81e-11	-5.7344573179e-14	-1.8790537069e-12	2.2691232152e-10
0.2	-4.87900000000004	4.94e-11	-1.4017065951e-12	7.8733928603e-13	2.0523632411e-10
0.2	-4.87800000000004	3.88e-11	-2.5461824407e-12	3.2334286516e-12	1.8337481888e-10
0.2	-4.87700000000004	4.07e-11	-4.1681323637e-12	4.7331377573e-12	1.6295040259e-10
0.2	-4.87600000000004	5.56e-11	-5.1866409194e-12	5.0125083362e-12	1.4465008862e-10
0.2	-4.87500000000004	8.96e-11	-4.9994050642e-12	3.4499666071e-12	1.2968664523e-10
0.2	-4.87400000000004	1.388e-10	-3.6338798964e-12	2.8355867698000002e-14	1.1824023677e-10
0.2	-4.87300000000004	1.73e-10	-2.3720349418e-12	-3.6746914702e-12	1.1057688389e-10
0.2	-4.87200000000004	1.706e-10	-1.1595194337e-12	-6.0483322159e-12	1.0577357607e-10
0.2	-4.87100000000004	1.425e-10	-1.5622553065000002e-13	-5.9925983805e-12	1.0309376521e-10
0.2	-4.87000000000004	9.7e-11	8.314936167200001e-13	-3.8010599383e-12	1.0204348946e-10
0.2	-4.86900000000004	6.88e-11	1.783172047e-12	-1.1787558833e-12	1.0239973199e-10
0.2	-4.86800000000004	6.08e-11	2.7165846404e-12	1.0766619198e-12	1.0344092734e-10
0.2	-4.86700000000004	6.76e-11	3.2316296711e-12	2.61446894e-12	1.0404448258e-10
0.2	-4.86600000000004	8.9e-11	2.8670730899e-12	3.0334475014e-12	1.0313162347e-10
0.2	-4.86500000000004	1.186e-10	1.5123592675e-12	2.2530268325e-12	1.0038858745e-10
0.2	-4.86400000000004	1.464e-10	-3.0938972486000003e-13	4.804322543400001e-13	9.666410624e-11
0.2	-4.86300000000004	1.572e-10	-1.6017262169e-12	-1.537184653e-12	9.353455971e-11
0.2	-4.86200000000004	1.463e-10	-1.7974902221e-12	-2.7331387173e-12	9.1831368627e-11
0.2	-4.86100000000004	1.199e-10	-1.3404808669e-12	-2.8353118978e-12	9.1444409918e-11
0.2	-4.86000000000004	8.71e-11	-1.1617925338e-12	-2.2608184736e-12	9.0895302128e-11
0.2	-4.85900000000004	6.04e-11	-1.4855766494e-12	-1.1197416825e-12	8.8426203001e-11
0.2	-4.85800000000004	4.45e-11	-2.3624616006e-12	-1.595178901e-13	8.3477568114e-11
0.2	-4.85700000000004	3.6e-11	-3.5847497202e-12	8.525049452100001e-13	7.7138934284e-11
0.2	-4.85600000000004	3.28e-11	-4.8243407946e-12	1.8819895558e-12	7.1723602014e-11
0.2	-4.85500000000004	3.41e-11	-5.417113789e-12	3.1754971133e-12	6.853438681e-11
0.2	-4.85400000000004	4.17e-11	-4.9375055823e-12	4.7541707318e-12	6.824141019e-11
0.2	-4.85300000000003	5.92e-11	-3.2253199606e-12	6.4899883e-12	7.1019824827e-11
0.2	-4.85200000000003	8.93e-11	-6.5428362177e-13	8.0858262663e-12	7.6454086229e-11
0.2	-4.85100000000003	1.277e-10	2.2652820917e-12	8.8815853815e-12	8.3108589752e-11
0.2	-4.85000000000003	1.587e-10	4.8250512918e-12	8.4723375039e-12	8.9409213979e-11
0.2	-4.84900000000003	1.704e-10	6.3332838181e-12	6.7879271228e-12	9.4269018155e-11
0.2	-4.84800000000003	1.678e-10	6.6054250055e-12	4.0817922127e-12	9.7783387173e-11
0.2	-4.84700000000003	1.593e-10	5.9734971728e-12	1.0143683539e-12	1.0168472072e-10
0.2	-4.84600000000003	1.488e-10	4.9531197874e-12	-1.494049684e-12	1.079968526e-10
0.2	-4.84500000000003	1.35e-10	4.1748178774e-12	-3.0803992559e-12	1.1775087332e-10
0.2	-4.84400000000003	1.162e-10	4.1553965275e-12	-3.3861062548e-12	1.3153278269e-10
0.2	-4.84300000000003	9.42e-11	4.8852874897e-12	-2.6583085855e-12	1.486454159e-10
0.2	-4.84200000000003	7.35e-11	6.1948012444e-12	-9.398757356400002e-13	1.675978885e-10
0.2	-4.84100000000003	5.89e-11	7.9445620941e-12	1.2424347915e-12	1.8678888446e-10
0.2	-4.84000000000003	5.07e-11	1.0020324407e-11	3.7689194869e-12	2.0448288415e-10
0.2	-4.83900000000003	4.78e-11	1.2299622176e-11	6.3451123424e-12	2.1923361346e-10
0.2	-4.83800000000003	5.03e-11	1.4764793741e-11	8.7100066594e-12	2.3089146707e-10
0.2	-4.83700000000003	5.97e-11	1.7037028738e-11	1.0233552166e-11	2.3952051997e-10
0.2	-4.83600000000003	8e-11	1.8561238539e-11	1.0105170804e-11	2.4608154781e-10
0.2	-4.83500000000003	1.13e-10	1.8746680871e-11	7.791112148e-12	2.5177097414e-10
0.2	-4.83400000000003	1.53e-10	1.752343087e-11	3.392378494e-12	2.5747534819e-10
0.2	-4.83300000000003	1.841e-10	1.5489972429e-11	-1.5188393263e-12	2.6349886321e-10
0.2	-4.83200000000003	1.89e-10	1.3321782171e-11	-4.6576740715e-12	2.6982845739e-10
0.2	-4.83100000000003	1.634e-10	1.1845664994e-11	-4.8798949138e-12	2.7609642129e-10
0.2	-4.83000000000003	1.269e-10	1.110661542e-11	-3.0874289223e-12	2.8183865361e-10
0.2	-4.82900000000003	1.016e-10	1.1015270138e-11	-4.2781693992e-13	2.8665326536e-10
0.2	-4.82800000000003	9.65e-11	1.0904134251e-11	1.4574541638e-12	2.9033459723e-10
0.2	-4.82700000000003	1.078e-10	1.0448521061e-11	2.0227398636e-12	2.928920323e-10
0.2	-4.82600000000003	1.282e-10	9.2011876404e-12	7.8810762716e-13	2.9378801119e-10
0.2	-4.82500000000003	1.398e-10	7.4893076089e-12	-1.8284843463e-12	2.9204525054e-10
0.2	-4.82400000000003	1.297e-10	5.5170792621e-12	-4.4723958126e-12	2.8656434733e-10
0.2	-4.82300000000002	1.047e-10	3.7198831706e-12	-5.7270510297e-12	2.7694860473e-10
0.2	-4.82200000000002	7.13e-11	2.2342719603e-12	-5.517945101e-12	2.6384447701e-10
0.2	-4.82100000000002	4.58e-11	1.2625073396e-12	-4.5359010983e-12	2.4916722905e-10
0.2	-4.82000000000002	3.07e-11	5.720184617500001e-13	-3.4773765947e-12	2.3437112104e-10
0.2	-4.81900000000002	2.24e-11	5.7086509742e-14	-2.6494504709e-12	2.2052279674e-10
0.2	-4.81800000000002	1.72e-11	-2.0910943022000002e-13	-1.9384373445e-12	2.08060164e-10
0.2	-4.81700000000002	1.36e-11	-5.1594743127e-13	-1.3881252016e-12	1.9745766185e-10
0.2	-4.81600000000002	1.04e-11	-6.1950299823e-13	-9.069394764100001e-13	1.8902820302e-10
0.2	-4.81500000000002	8.2e-12	-7.780720807200001e-13	-5.3833819038e-13	1.8321474781e-10
0.2	-4.81400000000002	6.7e-12	-7.3164083005e-13	-2.2477365746000002e-13	1.7925256398e-10
0.2	-4.81300000000002	6.1e-12	-8.730813533500001e-13	7.559602011e-15	1.7601224827e-10
0.2	-4.81200000000002	6.2e-12	-1.0367653886e-12	1.4190851516000002e-13	1.7220907612e-10
0.2	-4.81100000000002	7.2e-12	-1.3531118384e-12	9.5792245247e-14	1.6697659157e-10
0.2	-4.81000000000002	9.7e-12	-1.6506555767e-12	-2.7227756618e-13	1.6027548118e-10
0.2	-4.80900000000002	1.51e-11	-1.8148262825e-12	-1.0781925084e-12	1.5336679062e-10
0.2	-4.80800000000002	2.66e-11	-1.4221061065e-12	-2.3501945179e-12	1.4818904456e-10
0.2	-4.80700000000002	4.56e-11	-4.3611685214e-13	-3.7756872189e-12	1.4736419544e-10
0.2	-4.80600000000002	6.28e-11	9.4424867711e-13	-4.851290214e-12	1.5196683817e-10
0.2	-4.80500000000002	5.98e-11	2.3916243663e-12	-4.9876089179e-12	1.6122692032e-10
0.2	-4.80400000000002	4.24e-11	3.6897683458e-12	-3.8239453716e-12	1.7298772e-10
0.2	-4.80300000000002	2.77e-11	5.2052899264e-12	-1.8777313016e-12	1.8458871637e-10
0.2	-4.80200000000002	2.2e-11	7.0122434408e-12	2.6268971851000004e-13	1.9435073482e-10
0.2	-4.80100000000002	2.58e-11	8.9191795269e-12	2.453522211e-12	2.0098048262e-10
0.2	-4.80000000000002	4.46e-11	1.0489635315e-11	3.9558937715e-12	2.0384243689e-10
0.2	-4.79900000000002	8.49e-11	1.1091509805e-11	3.7978585169e-12	2.0261511672e-10
0.2	-4.79800000000002	1.289e-10	1.0431293049e-11	1.5454386812e-12	1.976643689e-10
0.2	-4.79700000000002	1.507e-10	9.0246416221e-12	-2.0637804482e-12	1.8979273736e-10
0.2	-4.79600000000002	1.594e-10	7.2296250437e-12	-5.3607600421e-12	1.800275757e-10
0.2	-4.79500000000002	1.558e-10	5.67684001e-12	-7.3810624599e-12	1.7046625726e-10
0.2	-4.79400000000002	1.454e-10	4.647073365e-12	-8.0207013525e-12	1.6324919416e-10
0.2	-4.79300000000001	1.288e-10	4.6422825108e-12	-7.0781599788e-12	1.6060314374e-10
0.2	-4.79200000000001	1.102e-10	5.5780041293e-12	-4.7929101129e-12	1.6394392587e-10
0.2	-4.79100000000001	9.73e-11	7.4429895903e-12	-1.6867710656e-12	1.7283461057e-10
0.2	-4.79000000000001	9.64e-11	9.8104937933e-12	1.4619064132e-12	1.8543867627e-10
0.2	-4.78900000000001	1.134e-10	1.1963630095e-11	3.5604967707e-12	1.9880954642e-10
0.2	-4.78800000000001	1.466e-10	1.3170376769e-11	3.8664129534e-12	2.0986883901e-10
0.2	-4.78700000000001	1.848e-10	1.2771016918e-11	1.8258582713e-12	2.1638891194e-10
0.2	-4.78600000000001	2.058e-10	1.072181185e-11	-2.0392293663e-12	2.1793958731e-10
0.2	-4.78500000000001	1.873e-10	8.0577934568e-12	-3.9487069444e-12	2.1608790848e-10
0.2	-4.78400000000001	1.57e-10	5.5489133956e-12	-2.4945878977e-12	2.1300138906e-10
0.2	-4.78300000000001	1.276e-10	3.8147260057e-12	7.874565199e-13	2.1055964753e-10
0.2	-4.78200000000001	1.182e-10	3.5619043047e-12	5.7964010921e-12	2.1001668647e-10
0.2	-4.78100000000001	1.265e-10	5.1023376727e-12	1.1330624693e-11	2.1183639765e-10
0.2	-4.78000000000001	1.429e-10	8.9013570687e-12	1.6113526362e-11	2.1651571151e-10
0.2	-4.77900000000001	1.808e-10	1.3827439398e-11	1.9333320961e-11	2.2386615165e-10
0.2	-4.77800000000001	2.173e-10	1.9100212376e-11	2.1450087661e-11	2.3276298307e-10
0.2	-4.77700000000001	2.373e-10	2.3700128077e-11	2.3202504963e-11	2.410795074e-10
0.2	-4.77600000000001	2.462e-10	2.6641145814e-11	2.4606173974e-11	2.4638599716e-10
0.2	-4.77500000000001	2.638e-10	2.7538908762e-11	2.4117525027e-11	2.4762824178e-10
0.2	-4.77400000000001	2.689e-10	2.6628925116e-11	2.1214220033e-11	2.4501453154e-10
0.2	-4.77300000000001	2.58e-10	2.4624940124e-11	1.7615416436e-11	2.3966187146e-10
0.2	-4.77200000000001	2.412e-10	2.2190378513e-11	1.5255405742e-11	2.3280163296e-10
0.2	-4.77100000000001	2.095e-10	1.9910266565e-11	1.3979928917e-11	2.2592423484e-10
0.2	-4.77000000000001	1.94e-10	1.7430233129e-11	1.2808633619e-11	2.2116734181e-10
0.2	-4.76900000000001	1.919e-10	1.5074656403e-11	1.1207311036e-11	2.2091390565e-10
0.2	-4.76800000000001	1.97e-10	1.3239397958e-11	8.0120029452e-12	2.2549643181e-10
0.2	-4.76700000000001	1.941e-10	1.2378337851e-11	4.272517981e-12	2.3191964719e-10
0.2	-4.76600000000001	1.834e-10	1.1389700376e-11	1.2976634025e-12	2.3933756165e-10
0.2	-4.76500000000001	1.524e-10	1.0791768e-11	4.0121954044000004e-13	2.4686125107e-10
0.2	-4.76400000000001	1.178e-10	1.0863052012e-11	2.1439138436e-12	2.536414424e-10
0.2	-4.763	9.13e-11	1.1884875858e-11	6.8181339884e-12	2.5947403628e-10
0.2	-4.762	7.75e-11	1.3747482444e-11	1.2440831051e-11	2.6419612113e-10
0.2	-4.761	8.9e-11	1.613231434e-11	1.7454494082e-11	2.6768462267e-10
0.2	-4.76	1.054e-10	1.851516281e-11	2.1090180962e-11	2.6982319541e-10
0.2	-4.759	1.399e-10	2.0676299755e-11	2.3148920445e-11	2.7107100468e-10
0.2	-4.758	1.85e-10	2.2212018666e-11	2.3461853561e-11	2.7227851097e-10
0.2	-4.757	2.292e-10	2.2933851869e-11	2.1889481286e-11	2.7437885292e-10
0.2	-4.756	2.531e-10	2.2946151148e-11	1.9209706807e-11	2.7783385012e-10
0.2	-4.755	2.564e-10	2.2528511181e-11	1.6918886104e-11	2.8222727124e-10
0.2	-4.754	2.424e-10	2.2177804203e-11	1.6024077195e-11	2.8660106473e-10
0.2	-4.753	2.201e-10	2.1977229335e-11	1.6737412079e-11	2.8984812088e-10
0.2	-4.752	2.059e-10	2.2038575844e-11	1.8274765171e-11	2.9151076451e-10
0.2	-4.751	2.046e-10	2.2023514612e-11	1.8636758614e-11	2.9189919587e-10
0.2	-4.75	2.049e-10	2.2059363255e-11	1.8830000772e-11	2.9195379466e-10
0.3	-5.0490000000001	1.407e-10	1.9387502107e-11	1.1583526066e-11	2.8486694209e-10
0.3	-5.0480000000001	1.641e-10	2.0312520792e-11	1.3525801478e-11	2.8898227029e-10
0.3	-5.0470000000001	1.934e-10	2.0268264052e-11	1.3876507001e-11	2.9221076984e-10
0.3	-5.0460000000001	2.101e-10	1.9165007689e-11	1.2767061708e-11	2.9390158597e-10
0.3	-5.0450000000001	2.046e-10	1.7611778458e-11	1.117550346e-11	2.9368838295e-10
0.3	-5.0440000000001	1.859e-10	1.5920096484e-11	1.038022383e-11	2.9150387272e-10
0.3	-5.0430000000001	1.658e-10	1.4635357365e-11	1.1084312428e-11	2.8766498435e-10
0.3	-5.0420000000001	1.493e-10	1.3628684974e-11	1.2572169362e-11	2.8254704084e-10
0.3	-5.0410000000001	1.405e-10	1.3157003559e-11	1.4650734374e-11	2.7607223019e-10
0.3	-5.0400000000001	1.41e-10	1.282467274e-11	1.650256454e-11	2.6805924717e-10
0.3	-5.0390000000001	1.52e-10	1.2567547674e-11	1.7707505322e-11	2.5830189697e-10
0.3	-5.0380000000001	1.718e-10	1.18983844e-11	1.783449552e-11	2.4679047056e-10
0.3	-5.0370000000001	1.921e-10	1.0934313468e-11	1.6807646898e-11	2.3486460559e-10
0.3	-5.0360000000001	2.041e-10	9.568585665e-12	1.5170880943e-11	2.2348724306e-10
0.3	-5.0350000000001	2.1e-10	8.0173718743e-12	1.3650563778e-11	2.1342760883e-10
0.3	-5.0340000000001	2.128e-10	6.4544576162e-12	1.2738756777e-11	2.0529560279e-10
0.3	-5.03300000000009	2.094e-10	5.1264345529e-12	1.2496499403e-11	1.9874933641e-10
0.3	-5.03200000000009	2.053e-10	4.2643110646e-12	1.2719651568e-11	1.9327276386e-10
0.3	-5.03100000000009	2.038e-10	3.7498393795e-12	1.2941364548e-11	1.8819373799e-10
0.3	-5.03000000000009	2.092e-10	3.7383284507e-12	1.3060780475e-11	1.8293028697e-10
0.3	-5.02900000000009	2.193e-10	3.9363199903e-12	1.2607546523e-11	1.7720384058e-10
0.3	-5.02800000000009	2.291e-10	4.4429329137e-12	1.1613142124e-11	1.7142936122e-10
0.3	-5.02700000000009	2.302e-10	5.1853505283e-12	1.0108599963e-11	1.6657981323e-10
0.3	-5.02600000000009	2.22e-10	6.5597181674e-12	8.5651350673e-12	1.6433954006e-10
0.3	-5.02500000000009	2.127e-10	8.2399157691e-12	7.0340815e-12	1.6581586096e-10
0.3	-5.02400000000009	2.058e-10	1.0220686818e-11	5.6894750742e-12	1.7120956909e-10
0.3	-5.02300000000009	2.022e-10	1.2032852828e-11	4.1308481741e-12	1.8008762272e-10
0.3	-5.02200000000009	2.01e-10	1.3358703291e-11	2.2464771973e-12	1.9158173818e-10
0.3	-5.02100000000009	2.018e-10	1.3852295524e-11	-1.4556235328000002e-13	2.0425692201e-10
0.3	-5.02000000000009	2.014e-10	1.3328708883e-11	-2.9347596865e-12	2.1640029736e-10
0.3	-5.01900000000009	1.944e-10	1.1901526887e-11	-5.5347962189e-12	2.2654030472e-10
0.3	-5.01800000000009	1.744e-10	9.9214572401e-12	-7.3040748248e-12	2.3459084332e-10
0.3	-5.01700000000009	1.436e-10	7.952596934e-12	-7.6375305071e-12	2.4107182398e-10
0.3	-5.01600000000009	1.1e-10	6.4900363213e-12	-6.9187786721e-12	2.4682963267e-10
0.3	-5.01500000000009	8.13e-11	5.693793355e-12	-5.3653417126e-12	2.5268590543e-10
0.3	-5.01400000000009	6.27e-11	5.2818813856e-12	-3.8372287236e-12	2.5931373239e-10
0.3	-5.01300000000009	5.21e-11	5.1815597544e-12	-2.3435422918e-12	2.6654475369e-10
0.3	-5.01200000000009	4.8e-11	5.0966995332e-12	-1.2684964531e-12	2.7336478233e-10
0.3	-5.01100000000009	4.81e-11	5.2392591897e-12	-6.0114234657e-13	2.7873264626e-10
0.3	-5.01000000000009	5.12e-11	5.4812913731e-12	-4.0580293899000005e-13	2.8234701604e-10
0.3	-5.00900000000009	5.64e-11	5.8326506405e-12	-5.706108368e-13	2.8502987698e-10
0.3	-5.00800000000009	6.13e-11	5.9876871092e-12	-9.4436563813e-13	2.8804864269e-10
0.3	-5.00700000000009	6.47e-11	6.0234586272e-12	-1.2658729247e-12	2.9176503886e-10
0.3	-5.00600000000009	6.5e-11	5.8143403294e-12	-1.2094901649e-12	2.9550974723e-10
0.3	-5.00500000000009	6.17e-11	5.6724144088e-12	-5.5354867072e-13	2.9805721715e-10
0.3	-5.00400000000009	5.74e-11	5.7223714975e-12	6.826002845600001e-13	2.9855149332e-10
0.3	-5.00300000000008	5.35e-11	6.0601927544e-12	2.4507879061e-12	2.9695141129e-10
0.3	-5.00200000000008	5.12e-11	6.6232656536e-12	4.6021668823e-12	2.9363303911e-10
0.3	-5.00100000000008	5.23e-11	7.2372837167e-12	6.6814856837e-12	2.88940873e-10
0.3	-5.00000000000008	5.85e-11	7.5728363299e-12	8.4437859186e-12	2.8271751944e-10
0.3	-4.99900000000008	7.14e-11	7.1416565333e-12	9.3585811555e-12	2.7525511105e-10
0.3	-4.99800000000008	8.85e-11	6.3256484282e-12	9.2030699307e-12	2.6835335884e-10
0.3	-4.99700000000008	1.077e-10	5.5677435739e-12	8.1207108451e-12	2.6347895619e-10
0.3	-4.99600000000008	1.255e-10	5.849660738e-12	6.2295795942e-12	2.6161537971e-10
0.3	-4.99500000000008	1.378e-10	6.6564178269e-12	3.6842284317e-12	2.6205631439e-10
0.3	-4.99400000000008	1.436e-10	7.3256727774e-12	6.120062153100001e-13	2.6235203259e-10
0.3	-4.99300000000008	1.405e-10	7.0168192906e-12	-2.4077055059e-12	2.6288786903e-10
0.3	-4.99200000000008	1.281e-10	6.0114467487e-12	-4.546632772e-12	2.6314917486e-10
0.3	-4.99100000000008	1.073e-10	4.8290308769e-12	-5.0988648582e-12	2.6412974112e-10
0.3	-4.99000000000008	8.16e-11	4.2275438318e-12	-3.8123769627e-12	2.6742070913e-10
0.3	-4.98900000000008	5.97e-11	4.3674201152e-12	-1.237619017e-12	2.7334401384e-10
0.3	-4.98800000000008	4.63e-11	5.4232477851e-12	2.1470919819e-12	2.8090288397e-10
0.3	-4.98700000000008	4.11e-11	7.1900656621e-12	5.9522055381e-12	2.8830857482e-10
0.3	-4.98600000000008	4.35e-11	9.4221621112e-12	9.6480565844e-12	2.9371555429e-10
0.3	-4.98500000000008	5.43e-11	1.1656482093e-11	1.2278673239e-11	2.9593422078e-10
0.3	-4.98400000000008	8.32e-11	1.2936201529e-11	1.2415935635e-11	2.9527025763e-10
0.3	-4.98300000000008	1.293e-10	1.2607357348e-11	9.275663615e-12	2.9379315674e-10
0.3	-4.98200000000008	1.718e-10	1.0828657832e-11	3.7297490053e-12	2.9421451036e-10
0.3	-4.98100000000008	1.852e-10	8.5759420472e-12	-1.9064720618e-12	2.9801800847e-10
0.3	-4.98000000000008	1.597e-10	6.3858518843e-12	-4.683676525e-12	3.0499976128e-10
0.3	-4.97900000000008	1.088e-10	5.1459548558e-12	-4.0584414819e-12	3.1308385078e-10
0.3	-4.97800000000008	6.8e-11	4.5853321353e-12	-2.1056812329e-12	3.1946124509e-10
0.3	-4.97700000000008	4.74e-11	4.8073532525e-12	4.2255874177e-13	3.2188759651e-10
0.3	-4.97600000000008	3.87e-11	5.5950818933e-12	2.974288509e-12	3.1964990776e-10
0.3	-4.97500000000008	3.81e-11	7.0194146247e-12	5.5428849009e-12	3.1381680164e-10
0.3	-4.97400000000008	4.37e-11	8.8108448836e-12	7.8777535236e-12	3.0602728948e-10
0.3	-4.97300000000007	5.8e-11	1.0757521522e-11	9.417936235e-12	2.9722515028e-10
0.3	-4.97200000000007	8.51e-11	1.2003077427e-11	9.4466508017e-12	2.8669510502e-10
0.3	-4.97100000000007	1.255e-10	1.1709470709e-11	7.2531387559e-12	2.7464367449e-10
0.3	-4.97000000000007	1.698e-10	9.8171185527e-12	3.2913590985e-12	2.6290914975e-10
0.3	-4.96900000000007	1.93e-10	7.1173730248e-12	-8.9010773081e-13	2.5397005957e-10
0.3	-4.96800000000007	1.762e-10	4.9690988817e-12	-3.7149755372e-12	2.4970169179e-10
0.3	-4.96700000000007	1.292e-10	3.8856032916e-12	-4.5711338316e-12	2.4991333485e-10
0.3	-4.96600000000007	8.6e-11	3.9183920308e-12	-3.9685946831e-12	2.5295172818e-10
0.3	-4.96500000000007	6.05e-11	4.3011041271e-12	-3.2634809031e-12	2.5599421933e-10
0.3	-4.96400000000007	4.85e-11	4.9998106988e-12	-2.4610319088e-12	2.5691252667e-10
0.3	-4.96300000000007	4.6e-11	5.5431224609e-12	-2.0631146981e-12	2.5536471512e-10
0.3	-4.96200000000007	5.08e-11	5.8914989495e-12	-2.1287158233e-12	2.5336691178e-10
0.3	-4.96100000000007	6.27e-11	5.9131667513e-12	-2.8184922485e-12	2.5365031324e-10
0.3	-4.96000000000007	8.08e-11	5.8609839471e-12	-4.1562274419e-12	2.5637364015e-10
0.3	-4.95900000000007	9.84e-11	5.5960401369e-12	-5.6859640608e-12	2.596633276e-10
0.3	-4.95800000000007	1.053e-10	5.3181152907e-12	-6.8273162469e-12	2.6195952669e-10
0.3	-4.95700000000007	9.6e-11	5.0208149332e-12	-6.9453941251e-12	2.622080734e-10
0.3	-4.95600000000007	7.51e-11	4.7894995078e-12	-5.7102468418e-12	2.6040624361e-10
0.3	-4.95500000000007	5.62e-11	4.7586974688e-12	-3.442162415e-12	2.579015214e-10
0.3	-4.95400000000007	4.1e-11	5.5171251006e-12	-4.5510236646e-14	2.5659140665e-10
0.3	-4.95300000000007	3.42e-11	6.9166475441e-12	3.3308715501e-12	2.5813034736e-10
0.3	-4.95200000000007	3.33e-11	9.2841539299e-12	7.2998380347e-12	2.6198704727e-10
0.3	-4.95100000000007	3.83e-11	1.2225130922e-11	1.1440417438e-11	2.6737551671e-10
0.3	-4.95000000000007	5.25e-11	1.5293816978e-11	1.5085386985e-11	2.7362976689e-10
0.3	-4.94900000000007	8.02e-11	1.7597395345e-11	1.6880547628e-11	2.7967463247e-10
0.3	-4.94800000000007	1.249e-10	1.8173395074e-11	1.5514832921e-11	2.847405849e-10
0.3	-4.94700000000007	1.696e-10	1.6871513799e-11	1.1337710021e-11	2.8813173994e-10
0.3	-4.94600000000007	1.895e-10	1.4532305067e-11	6.8543005909e-12	2.8984840028e-10
0.3	-4.94500000000007	1.812e-10	1.227233297e-11	4.3248895963e-12	2.8983540833e-10
0.3	-4.94400000000007	1.47e-10	1.0804766498e-11	4.3902982725e-12	2.8829441871e-10
0.3	-4.94300000000006	1.119e-10	1.0632217891e-11	6.505472993e-12	2.8553237207e-10
0.3	-4.94200000000006	9.32e-11	1.1524846923e-11	9.450307698e-12	2.8205909766e-10
0.3	-4.94100000000006	9.1e-11	1.3454203145e-11	1.3118129573e-11	2.7871583588e-10
0.3	-4.94000000000006	1.021e-10	1.5708527644e-11	1.6981259978e-11	2.7615898289e-10
0.3	-4.93900000000006	1.251e-10	1.7776752065e-11	2.0654127002e-11	2.7445151936e-10
0.3	-4.93800000000006	1.585e-10	1.8593814457e-11	2.3627720657e-11	2.7292235754e-10
0.3	-4.93700000000006	1.969e-10	1.7976139497e-11	2.513572399e-11	2.7088096831e-10
0.3	-4.93600000000006	2.3e-10	1.6128754942e-11	2.505845041e-11	2.6807861868e-10
0.3	-4.93500000000006	2.458e-10	1.4032133913e-11	2.3472157773e-11	2.6480420493e-10
0.3	-4.93400000000006	2.462e-10	1.2424324814e-11	2.0504610438e-11	2.614029916e-10
0.3	-4.93300000000006	2.37e-10	1.1434911721e-11	1.6627728473e-11	2.5847523939e-10
0.3	-4.93200000000006	2.251e-10	1.0799842858e-11	1.245297899e-11	2.5617266074e-10
0.3	-4.93100000000006	2.067e-10	1.0201678379e-11	8.0881814938e-12	2.5407224894e-10
0.3	-4.93000000000006	1.848e-10	1.0092027514e-11	4.3356751121e-12	2.5223817211e-10
0.3	-4.92900000000006	1.614e-10	1.0554038454e-11	1.599263669e-12	2.5125772227e-10
0.3	-4.92800000000006	1.448e-10	1.197757374e-11	7.104971246e-13	2.5167157874e-10
0.3	-4.92700000000006	1.388e-10	1.3878279424e-11	1.3759162357e-12	2.5299298577e-10
0.3	-4.92600000000006	1.44e-10	1.5964925115e-11	3.3786946005e-12	2.5365087204e-10
0.3	-4.92500000000006	1.635e-10	1.7140556884e-11	5.5524094932e-12	2.5161239319e-10
0.3	-4.92400000000006	1.975e-10	1.6703295114e-11	6.4514009864e-12	2.4600217585e-10
0.3	-4.92300000000006	2.376e-10	1.4378674678e-11	5.1184648328e-12	2.3879765067e-10
0.3	-4.92200000000006	2.63e-10	1.0935003957e-11	1.429644999e-12	2.3292708211e-10
0.3	-4.92100000000006	2.41e-10	7.5451367593e-12	-3.0525807233e-12	2.306941431e-10
0.3	-4.92000000000006	1.772e-10	5.1732909924e-12	-5.7791898143e-12	2.3172129877e-10
0.3	-4.91900000000006	1.129e-10	3.8189416955e-12	-6.0767750256e-12	2.3359216284e-10
0.3	-4.91800000000006	6.58e-11	3.0438655813e-12	-5.0420745538e-12	2.337959595e-10
0.3	-4.91700000000006	4.08e-11	2.8070389817e-12	-3.2522282709e-12	2.3189384956e-10
0.3	-4.91600000000006	3e-11	2.9315691791e-12	-1.5339041056e-12	2.295342274e-10
0.3	-4.91500000000006	2.56e-11	3.3813783375e-12	2.8953190849e-13	2.2868695669e-10
0.3	-4.91400000000006	2.56e-11	3.8470276195e-12	2.2159443688e-12	2.3004666436e-10
0.3	-4.91300000000005	2.96e-11	4.4658881961e-12	4.2327123083e-12	2.3259702139e-10
0.3	-4.91200000000005	3.74e-11	4.8625599447e-12	6.2314007664e-12	2.3460197262e-10
0.3	-4.91100000000005	4.89e-11	5.0091079174e-12	7.9871759226e-12	2.3550076876e-10
0.3	-4.91000000000005	6.23e-11	5.1451916079e-12	9.4605224149e-12	2.3672406096e-10
0.3	-4.90900000000005	7.62e-11	5.8198689658e-12	1.0643332644e-11	2.3876260966e-10
0.3	-4.90800000000005	8.9e-11	7.3131450335e-12	1.1722631461e-11	2.4138963781e-10
0.3	-4.90700000000005	1e-10	9.7655465652e-12	1.2754838099e-11	2.4438770488e-10
0.3	-4.90600000000005	1.114e-10	1.2546926155e-11	1.3613291958e-11	2.4798836093e-10
0.3	-4.90500000000005	1.26e-10	1.4879595255e-11	1.3688892068e-11	2.5176957715e-10
0.3	-4.90400000000005	1.474e-10	1.6282759316e-11	1.2084372429e-11	2.5536273606e-10
0.3	-4.90300000000005	1.799e-10	1.6066078388e-11	8.0129313574e-12	2.5912821293e-10
0.3	-4.90200000000005	2.117e-10	1.40303222e-11	1.8287735656e-12	2.6408967096e-10
0.3	-4.90100000000005	2.16e-10	1.0906674288e-11	-4.1600622353e-12	2.7076667175e-10
0.3	-4.90000000000005	1.807e-10	8.2797145296e-12	-7.4686155131e-12	2.7838440146e-10
0.3	-4.89900000000005	1.229e-10	6.9003559474e-12	-7.4457690062e-12	2.8530997224e-10
0.3	-4.89800000000005	7.64e-11	7.0355599746e-12	-4.8898829846e-12	2.8994670138e-10
0.3	-4.89700000000005	5.31e-11	8.1227932242e-12	-1.9573757527e-12	2.9134657234e-10
0.3	-4.89600000000005	4.63e-11	9.7644937341e-12	8.851882739700001e-13	2.895159414e-10
0.3	-4.89500000000005	5.41e-11	1.1238829029e-11	2.7911806683e-12	2.8495648876e-10
0.3	-4.89400000000005	8.3e-11	1.2018136476e-11	2.9469434594e-12	2.7879851405e-10
0.3	-4.89300000000005	1.358e-10	1.1228230869e-11	6.436201147200001e-13	2.7305923868e-10
0.3	-4.89200000000005	1.816e-10	9.230235446e-12	-3.6938436097e-12	2.695325762e-10
0.3	-4.89100000000005	1.721e-10	6.7569788371e-12	-6.9143199653e-12	2.6942992117e-10
0.3	-4.89000000000005	1.201e-10	5.2083782066e-12	-6.339308311e-12	2.7250265703e-10
0.3	-4.88900000000005	6.76e-11	4.9729373131e-12	-3.3213091228e-12	2.7713079471e-10
0.3	-4.88800000000005	4.04e-11	5.8825648011e-12	2.516918812e-13	2.8183937538e-10
0.3	-4.88700000000005	3.09e-11	7.6233547588e-12	3.8168858737e-12	2.8544955421e-10
0.3	-4.88600000000005	3.34e-11	9.658523777e-12	6.6721077019e-12	2.8747543693e-10
0.3	-4.88500000000005	4.98e-11	1.1259486928e-11	7.9822173575e-12	2.8754509985e-10
0.3	-4.88400000000005	9.22e-11	1.147860894e-11	6.5182473918e-12	2.8508221731e-10
0.3	-4.88300000000004	1.515e-10	1.0046645184e-11	2.2621796234e-12	2.7946431655e-10
0.3	-4.88200000000004	1.683e-10	7.4725561717e-12	-2.0212373784e-12	2.7038352564e-10
0.3	-4.88100000000004	1.301e-10	5.2509083616e-12	-3.5846827814e-12	2.5814936962e-10
0.3	-4.88000000000004	8.29e-11	3.5240373109e-12	-2.2541044018e-12	2.432010835e-10
0.3	-4.87900000000004	5.08e-11	2.2534697564e-12	6.8114254645e-13	2.2606418934e-10
0.3	-4.87800000000004	3.86e-11	8.0912459453e-13	3.3450516639e-12	2.0763580687e-10
0.3	-4.87700000000004	3.87e-11	-4.796572284200001e-13	5.2076451539e-12	1.8856154056e-10
0.3	-4.87600000000004	5.05e-11	-1.8269349312e-12	5.8609497501e-12	1.7054596683e-10
0.3	-4.87500000000004	7.99e-11	-2.1802106858e-12	4.8813963076e-12	1.5529984375e-10
0.3	-4.87400000000004	1.255e-10	-1.5095436538e-12	2.337180922e-12	1.4363788068e-10
0.3	-4.87300000000004	1.625e-10	-9.7422498584e-13	-9.825316738e-13	1.3470852282e-10
0.3	-4.87200000000004	1.628e-10	-4.0343256842e-13	-3.2924126572e-12	1.2838584371e-10
0.3	-4.87100000000004	1.338e-10	3.6249809909000003e-13	-3.1855888665e-12	1.2395069934e-10
0.3	-4.87000000000004	9.33e-11	1.3209401914e-12	-1.1275229554e-12	1.2117663864e-10
0.3	-4.86900000000004	6.83e-11	2.2003076083e-12	1.3568194845e-12	1.1991079664e-10
0.3	-4.86800000000004	6.26e-11	3.0365406928e-12	3.7709782191e-12	1.1951691704e-10
0.3	-4.86700000000004	7.29e-11	3.3931657526e-12	5.3201809351e-12	1.1893463088e-10
0.3	-4.86600000000004	9.61e-11	3.040732372e-12	5.7650289818e-12	1.1699765455e-10
0.3	-4.86500000000004	1.253e-10	1.8142891349e-12	4.8773585149e-12	1.1316264281e-10
0.3	-4.86400000000004	1.488e-10	2.8170761652000004e-13	2.708152897e-12	1.0787505889e-10
0.3	-4.86300000000004	1.547e-10	-7.783208275200001e-13	3.3531812278e-13	1.0243997676e-10
0.3	-4.86200000000004	1.419e-10	-9.303889783e-13	-1.3763445168e-12	9.8188128322e-11
0.3	-4.86100000000004	1.146e-10	-7.521594398e-13	-2.180771844e-12	9.5575489104e-11
0.3	-4.86000000000004	8.23e-11	-6.166811090200001e-13	-2.1404059225e-12	9.3913194723e-11
0.3	-4.85900000000004	5.68e-11	-8.459174750900001e-13	-1.7705944629e-12	9.1783254175e-11
0.3	-4.85800000000004	4.09e-11	-1.4299047507e-12	-1.3153851796e-12	8.8100304129e-11
0.3	-4.85700000000004	3.23e-11	-2.314545236e-12	-7.1040017247e-13	8.2941754954e-11
0.3	-4.85600000000004	2.9e-11	-3.2795491279e-12	2.4128260634e-14	7.7618059004e-11
0.3	-4.85500000000004	3e-11	-3.9624934288e-12	1.0492608453e-12	7.3771178722e-11
0.3	-4.85400000000004	3.68e-11	-3.977396409e-12	2.3168107873e-12	7.2292878758e-11
0.3	-4.85300000000003	5.23e-11	-2.9881359296e-12	3.7359903217e-12	7.349657244e-11
0.3	-4.85200000000003	8.06e-11	-1.1899801393e-12	4.9936737923e-12	7.7082880307e-11
0.3	-4.85100000000003	1.177e-10	1.058862199e-12	5.5797503592e-12	8.1974000204e-11
0.3	-4.85000000000003	1.492e-10	2.9992594136e-12	5.2404677263e-12	8.6960330373e-11
0.3	-4.84900000000003	1.621e-10	4.1769810196e-12	3.5195505916e-12	9.1399205849e-11
0.3	-4.84800000000003	1.602e-10	4.5085937018e-12	8.959081242200001e-13	9.5722265542e-11
0.3	-4.84700000000003	1.53e-10	4.2227871745e-12	-1.9746030375e-12	1.0087337578e-10
0.3	-4.84600000000003	1.415e-10	3.6299974454e-12	-4.6416720579e-12	1.0799416341e-10
0.3	-4.84500000000003	1.253e-10	3.1904262869e-12	-6.1684935645e-12	1.1768407421e-10
0.3	-4.84400000000003	1.098e-10	3.0901170248e-12	-6.3504827267e-12	1.2997031445e-10
0.3	-4.84300000000003	8.93e-11	3.4991680877e-12	-5.2984571084e-12	1.4487830922e-10
0.3	-4.84200000000003	6.89e-11	4.4234922825e-12	-3.3623120544e-12	1.6129002906e-10
0.3	-4.84100000000003	5.43e-11	5.80911219e-12	-8.671415344e-13	1.7747863894e-10
0.3	-4.84000000000003	4.55e-11	7.5702897448e-12	1.9473265638e-12	1.9195940113e-10
0.3	-4.83900000000003	4.3e-11	9.6659561677e-12	4.7601341066e-12	2.0389836282e-10
0.3	-4.83800000000003	4.54e-11	1.1816294136e-11	7.3827737651e-12	2.1314290352e-10
0.3	-4.83700000000003	5.48e-11	1.3670281623e-11	9.2293521448e-12	2.2021455225e-10
0.3	-4.83600000000003	7.39e-11	1.4928147721e-11	9.6099218354e-12	2.2627168801e-10
0.3	-4.83500000000003	1.061e-10	1.524721738e-11	7.7187774878e-12	2.3205503821e-10
0.3	-4.83400000000003	1.435e-10	1.4528406609e-11	3.2498501241e-12	2.3765400983e-10
0.3	-4.83300000000003	1.718e-10	1.2859514391e-11	-2.028835479e-12	2.4279782083e-10
0.3	-4.83200000000003	1.801e-10	1.0971281881e-11	-6.1037113483e-12	2.4741501547e-10
0.3	-4.83100000000003	1.544e-10	9.396499081e-12	-7.2015231126e-12	2.5173351169e-10
0.3	-4.83000000000003	1.143e-10	8.664487541e-12	-5.4475793149e-12	2.5588681456e-10
0.3	-4.82900000000003	8.61e-11	8.5514162492e-12	-2.7556017812e-12	2.5985622779e-10
0.3	-4.82800000000003	7.77e-11	8.9111279522e-12	-1.3521857909e-13	2.6359453332e-10
0.3	-4.82700000000003	8.65e-11	9.1403955594e-12	1.5198944311e-12	2.6669180952e-10
0.3	-4.82600000000003	1.092e-10	8.957580576e-12	1.5642455764e-12	2.6819556952e-10
0.3	-4.82500000000003	1.334e-10	8.1194310042e-12	-2.948520148e-14	2.6683418546e-10
0.3	-4.82400000000003	1.413e-10	6.5624291892e-12	-2.4833832867e-12	2.6170962956e-10
0.3	-4.82300000000002	1.267e-10	4.7786201321e-12	-4.599980457e-12	2.5306469761e-10
0.3	-4.82200000000002	9.54e-11	3.1517167372e-12	-5.3704570746e-12	2.4225269444e-10
0.3	-4.82100000000002	6.55e-11	1.9570827135e-12	-4.8172361858e-12	2.3102054838e-10
0.3	-4.82000000000002	4.54e-11	9.641250471800002e-13	-3.9870119508e-12	2.204132732e-10
0.3	-4.81900000000002	3.23e-11	3.5490068058000003e-13	-2.9726477806e-12	2.1040788852e-10
0.3	-4.81800000000002	2.41e-11	-2.5585727599e-13	-2.1172931156e-12	2.010257449e-10
0.3	-4.81700000000002	1.81e-11	-5.2294549278e-13	-1.3456044144e-12	1.9259921974e-10
0.3	-4.81600000000002	1.34e-11	-7.278661087200001e-13	-7.131799975500001e-13	1.8565735081e-10
0.3	-4.81500000000002	1.04e-11	-7.494415058300001e-13	-1.7735150095000002e-13	1.8049986102e-10
0.3	-4.81400000000002	8.6e-12	-9.050896551300001e-13	3.1293723168e-13	1.7632135423e-10
0.3	-4.81300000000002	8.1e-12	-1.1716016161e-12	7.989006917300001e-13	1.7223552568e-10
0.3	-4.81200000000002	8.4e-12	-1.6407990188e-12	1.2715651792e-12	1.6772955423e-10
0.3	-4.81100000000002	1.01e-11	-2.2151836674e-12	1.6419278836e-12	1.6267508036e-10
0.3	-4.81000000000002	1.39e-11	-2.8257523809e-12	1.7495256543e-12	1.5698458301e-10
0.3	-4.80900000000002	2.21e-11	-3.1398529245e-12	1.2885303477e-12	1.5153618297e-10
0.3	-4.80800000000002	3.95e-11	-2.7434502044e-12	3.3553507706e-14	1.4822352678e-10
0.3	-4.80700000000002	6.81e-11	-1.556659663e-12	-2.0118555767e-12	1.4926955337e-10
0.3	-4.80600000000002	9.05e-11	2.8626079711e-13	-4.238081965e-12	1.5604812652e-10
0.3	-4.80500000000002	8.04e-11	2.0188059352e-12	-5.1958984841e-12	1.6736327671e-10
0.3	-4.80400000000002	5.36e-11	3.7800928112e-12	-4.7479032219e-12	1.8110478995e-10
0.3	-4.80300000000002	3.37e-11	5.5325715948e-12	-3.7033947592e-12	1.9445001381e-10
0.3	-4.80200000000002	2.69e-11	7.4386662163e-12	-2.4625747756e-12	2.0590070635e-10
0.3	-4.80100000000002	3.43e-11	9.1994348622e-12	-1.7066073269e-12	2.1410540212e-10
0.3	-4.80000000000002	5.96e-11	1.0317191482e-11	-2.0164439775e-12	2.1836170927e-10
0.3	-4.79900000000002	1.009e-10	1.0428561654e-11	-3.9572907554e-12	2.1854296792e-10
0.3	-4.79800000000002	1.322e-10	9.624636732e-12	-7.2990827903e-12	2.1482033189e-10
0.3	-4.79700000000002	1.423e-10	8.2205544459e-12	-9.9904551462e-12	2.0773122087e-10
0.3	-4.79600000000002	1.342e-10	6.6867592977e-12	-1.0904204828e-11	1.9819661975e-10
0.3	-4.79500000000002	1.214e-10	5.2306197176e-12	-1.0473030125e-11	1.8766267458e-10
0.3	-4.79400000000002	1.111e-10	4.1535284254e-12	-9.159201727e-12	1.7843621317e-10
0.3	-4.79300000000001	9.99e-11	3.6928631744e-12	-6.952208787e-12	1.7267470248e-10
0.3	-4.79200000000001	8.74e-11	4.069415445e-12	-3.9531430957e-12	1.7187313642e-10
0.3	-4.79100000000001	7.83e-11	5.4762058426e-12	-1.7253088345e-13	1.7640241422e-10
0.3	-4.79000000000001	7.95e-11	7.5330142863e-12	3.6150064261e-12	1.8500534352e-10
0.3	-4.78900000000001	9.36e-11	9.8474440165e-12	6.8150380685e-12	1.9509656122e-10
0.3	-4.78800000000001	1.263e-10	1.1461058602e-11	8.2499856944e-12	2.0407901611e-10
0.3	-4.78700000000001	1.729e-10	1.1701913172e-11	7.2166170867e-12	2.0962932613e-10
0.3	-4.78600000000001	2.06e-10	1.0316830594e-11	4.8202742619e-12	2.1101136226e-10
0.3	-4.78500000000001	2.035e-10	7.9958692368e-12	3.1822710298e-12	2.0920245443e-10
0.3	-4.78400000000001	1.75e-10	5.6639972172e-12	4.2549469072e-12	2.0641188603e-10
0.3	-4.78300000000001	1.456e-10	4.2670086259e-12	7.7182950918e-12	2.0464800764e-10
0.3	-4.78200000000001	1.285e-10	4.2684132495e-12	1.1312523566e-11	2.0503469277e-10
0.3	-4.78100000000001	1.311e-10	6.2343664467e-12	1.4954652579e-11	2.0792102441e-10
0.3	-4.78000000000001	1.597e-10	9.8189208074e-12	1.8937133427e-11	2.1308457945e-10
0.3	-4.77900000000001	2.002e-10	1.4247257786e-11	2.1609557734e-11	2.2003874183e-10
0.3	-4.77800000000001	2.229e-10	1.8764669949e-11	2.2688150057e-11	2.2792289965e-10
0.3	-4.77700000000001	2.401e-10	2.2404786432e-11	2.3038341897e-11	2.3514111526e-10
0.3	-4.77600000000001	2.561e-10	2.4530585506e-11	2.2262630227e-11	2.3994282819e-10
0.3	-4.77500000000001	2.649e-10	2.4904386373e-11	2.0334271539e-11	2.4183578789e-10
0.3	-4.77400000000001	2.602e-10	2.3967117886e-11	1.856462186e-11	2.409982495e-10
0.3	-4.77300000000001	2.411e-10	2.2292773065e-11	1.7792392464e-11	2.3823403753e-10
0.3	-4.77200000000001	2.38e-10	2.0335131558e-11	1.6608937585e-11	2.3425726686e-10
0.3	-4.77100000000001	2.108e-10	1.846721425e-11	1.512652816e-11	2.2989059798e-10
0.3	-4.77000000000001	1.963e-10	1.684310846e-11	1.4514931536e-11	2.2670868784e-10
0.3	-4.76900000000001	1.953e-10	1.5281412925e-11	1.2993841665e-11	2.2579850629e-10
0.3	-4.76800000000001	1.974e-10	1.4130337513e-11	1.014795198e-11	2.2774736863e-10
0.3	-4.76700000000001	1.943e-10	1.3347297499e-11	6.6071712354e-12	2.3205985781e-10
0.3	-4.76600000000001	1.773e-10	1.2642025831e-11	3.8501988456e-12	2.3833154701e-10
0.3	-4.76500000000001	1.528e-10	1.2260858784e-11	3.3511249057e-12	2.4553905241e-10
0.3	-4.76400000000001	1.205e-10	1.2513737602e-11	5.6021450291e-12	2.5257344823e-10
0.3	-4.763	9.46e-11	1.368260564e-11	9.4712573627e-12	2.5875025894e-10
0.3	-4.762	9.51e-11	1.5476076805e-11	1.2767170847e-11	2.6410755236e-10
0.3	-4.761	1e-10	1.7625142937e-11	1.4977944375e-11	2.6837522164e-10
0.3	-4.76	1.156e-10	1.9884086214e-11	1.8909275241e-11	2.7190260589e-10
0.3	-4.759	1.43e-10	2.1795988141e-11	2.3048270668e-11	2.7460865676e-10
0.3	-4.758	1.911e-10	2.2775065736e-11	2.4552943069e-11	2.767106751e-10
0.3	-4.757	2.26e-10	2.3048504954e-11	2.3965445871e-11	2.7880775742e-10
0.3	-4.756	2.376e-10	2.2835555137e-11	2.2957574402e-11	2.8141918592e-10
0.3	-4.755	2.286e-10	2.2663461277e-11	2.2061202617e-11	2.8420954477e-10
0.3	-4.754	2.24e-10	2.2395464475e-11	2.1542020841e-11	2.8667743318e-10
0.3	-4.753	2.235e-10	2.2119091591e-11	2.1690998983e-11	2.8833134566e-10
0.3	-4.752	2.145e-10	2.1939593717e-11	2.196780988e-11	2.8906050138e-10
0.3	-4.751	2.128e-10	2.1950522205e-11	2.2138330678e-11	2.891105134e-10
0.3	-4.75	2.132e-10	2.1941665909e-11	2.2276691743e-11	2.8894778807e-10
0.4	-5.0490000000001	1.338e-10	1.7920399841e-11	1.3639124518e-11	2.6013015304e-10
0.4	-5.0480000000001	1.575e-10	1.8894103414e-11	1.6163535474e-11	2.6313343551e-10
0.4	-5.0470000000001	1.892e-10	1.9015348516e-11	1.6706516908e-11	2.660228638e-10
0.4	-5.0460000000001	2.1e-10	1.8242283841e-11	1.5414725931e-11	2.6821133215e-10
0.4	-5.0450000000001	2.075e-10	1.6864243662e-11	1.3521587243e-11	2.6917355135e-10
0.4	-5.0440000000001	1.935e-10	1.522336097e-11	1.2357412197e-11	2.6878446806e-10
0.4	-5.0430000000001	1.761e-10	1.3672320347e-11	1.259570854e-11	2.6732138358e-10
0.4	-5.0420000000001	1.588e-10	1.253230439e-11	1.4123738219e-11	2.6497871149e-10
0.4	-5.0410000000001	1.467e-10	1.1741364142e-11	1.6063585645e-11	2.6133789215e-10
0.4	-5.0400000000001	1.436e-10	1.1424077093e-11	1.8064539472e-11	2.5584751274e-10
0.4	-5.0390000000001	1.504e-10	1.1124797311e-11	1.9421782054e-11	2.4836233351e-10
0.4	-5.0380000000001	1.681e-10	1.0771762754e-11	1.9849199452e-11	2.393366769e-10
0.4	-5.0370000000001	1.893e-10	9.9696670077e-12	1.9166746642e-11	2.2985523101e-10
0.4	-5.0360000000001	2.089e-10	9.0641311544e-12	1.7670176749e-11	2.2104899399e-10
0.4	-5.0350000000001	2.244e-10	7.9723700765e-12	1.5948434884e-11	2.1353128832e-10
0.4	-5.0340000000001	2.342e-10	7.0746922574e-12	1.458087645e-11	2.075234428e-10
0.4	-5.03300000000009	2.335e-10	6.1660561187e-12	1.3740552822e-11	2.023500856e-10
0.4	-5.03200000000009	2.239e-10	5.4501637351e-12	1.343118347e-11	1.9649604801e-10
0.4	-5.03100000000009	2.145e-10	5.0790124078e-12	1.3316259719e-11	1.904585748e-10
0.4	-5.03000000000009	2.114e-10	5.1073646318e-12	1.3260661217e-11	1.8325163983e-10
0.4	-5.02900000000009	2.156e-10	5.1790895668e-12	1.2767703447e-11	1.7533513019e-10
0.4	-5.02800000000009	2.227e-10	5.5278756918e-12	1.1894184718e-11	1.6789656365e-10
0.4	-5.02700000000009	2.24e-10	6.1581806222e-12	1.0730631766e-11	1.6278707189e-10
0.4	-5.02600000000009	2.168e-10	7.3824769061e-12	9.6397459856e-12	1.6122253146e-10
0.4	-5.02500000000009	2.097e-10	9.0551526228e-12	8.6758889665e-12	1.6380226007e-10
0.4	-5.02400000000009	2.067e-10	1.101296366e-11	7.7645745478e-12	1.7037811922e-10
0.4	-5.02300000000009	2.076e-10	1.2980356405e-11	6.690723967e-12	1.8057173584e-10
0.4	-5.02200000000009	2.11e-10	1.4555636153e-11	5.0257400289e-12	1.9336489495e-10
0.4	-5.02100000000009	2.17e-10	1.5340595564e-11	2.7170888643e-12	2.0703815389e-10
0.4	-5.02000000000009	2.212e-10	1.4916749205e-11	-2.1851669771000003e-13	2.1982889157e-10
0.4	-5.01900000000009	2.178e-10	1.338985021e-11	-3.244925756e-12	2.3066690192e-10
0.4	-5.01800000000009	2.002e-10	1.1241767788e-11	-5.7490517065e-12	2.3969588801e-10
0.4	-5.01700000000009	1.692e-10	9.1815447377e-12	-6.9542395067e-12	2.4731499143e-10
0.4	-5.01600000000009	1.325e-10	7.5774842117e-12	-7.1230220783e-12	2.5367543567e-10
0.4	-5.01500000000009	1.01e-10	6.6221873567e-12	-6.1918173742e-12	2.5910204276e-10
0.4	-5.01400000000009	7.89e-11	6.0283171479e-12	-5.0933398597e-12	2.6412468869e-10
0.4	-5.01300000000009	6.56e-11	5.7192963141e-12	-3.965491851e-12	2.690997906e-10
0.4	-5.01200000000009	5.87e-11	5.5267730204e-12	-3.0857660022e-12	2.7380271349e-10
0.4	-5.01100000000009	5.63e-11	5.6465498346e-12	-2.4620174372e-12	2.7788162697e-10
0.4	-5.01000000000009	5.63e-11	5.9121597587e-12	-2.1262985683e-12	2.8088330291e-10
0.4	-5.00900000000009	5.82e-11	6.1691920564e-12	-2.0638592105e-12	2.8300455306e-10
0.4	-5.00800000000009	6.08e-11	6.2184066337e-12	-2.1652842406e-12	2.84946803e-10
0.4	-5.00700000000009	6.38e-11	5.9602749388e-12	-2.3251985112e-12	2.8672942426e-10
0.4	-5.00600000000009	6.63e-11	5.5149812397e-12	-2.327684706e-12	2.8749727644e-10
0.4	-5.00500000000009	6.66e-11	4.9072790716e-12	-1.9548797354e-12	2.8583155945e-10
0.4	-5.00400000000009	6.54e-11	4.4459378842e-12	-1.0567388927e-12	2.8045200743e-10
0.4	-5.00300000000008	6.3e-11	4.1086961573e-12	2.5768595151e-13	2.7132523246e-10
0.4	-5.00200000000008	6.03e-11	4.1394487198e-12	1.9525339667e-12	2.5972179137e-10
0.4	-5.00100000000008	6e-11	4.2876406951e-12	3.6961973819e-12	2.4942376185e-10
0.4	-5.00000000000008	6.39e-11	4.5817243517e-12	5.3478015616e-12	2.4349687155e-10
0.4	-4.99900000000008	7.26e-11	4.5348759159e-12	6.5468084358e-12	2.4124500342e-10
0.4	-4.99800000000008	8.56e-11	4.8506721214e-12	6.9980625995e-12	2.3939236999e-10
0.4	-4.99700000000008	1.007e-10	4.9199501518e-12	6.5648520831e-12	2.3749745451e-10
0.4	-4.99600000000008	1.163e-10	5.1668481319e-12	5.1202692703e-12	2.388425637e-10
0.4	-4.99500000000008	1.316e-10	6.2932485889e-12	2.523420153e-12	2.4187201634e-10
0.4	-4.99400000000008	1.415e-10	6.9144916779e-12	-9.4630595413e-13	2.4393859785e-10
0.4	-4.99300000000008	1.406e-10	6.6654851253e-12	-4.4554446504e-12	2.4460931309e-10
0.4	-4.99200000000008	1.271e-10	5.6540204241e-12	-6.7756052886e-12	2.4465862662e-10
0.4	-4.99100000000008	1.056e-10	4.453177462e-12	-6.9535220973e-12	2.4614243302e-10
0.4	-4.99000000000008	7.88e-11	3.719950837e-12	-5.1734154113e-12	2.5072759017e-10
0.4	-4.98900000000008	5.66e-11	4.011018973e-12	-1.9763438104e-12	2.5808550417e-10
0.4	-4.98800000000008	4.49e-11	5.1590133808e-12	1.6863827113e-12	2.666217275e-10
0.4	-4.98700000000008	4.17e-11	7.1888920502e-12	5.6284181483e-12	2.7487287298e-10
0.4	-4.98600000000008	4.64e-11	9.4816954515e-12	9.2439397122e-12	2.8150265571e-10
0.4	-4.98500000000008	6.09e-11	1.1516876839e-11	1.1589561473e-11	2.8530301061e-10
0.4	-4.98400000000008	9.41e-11	1.2294440239e-11	1.1292422278e-11	2.8564243112e-10
0.4	-4.98300000000008	1.412e-10	1.1452285253e-11	7.645819278e-12	2.8391375672e-10
0.4	-4.98200000000008	1.757e-10	9.3012517027e-12	2.0971114282e-12	2.8306038585e-10
0.4	-4.98100000000008	1.821e-10	6.9608540798e-12	-2.9440881917e-12	2.8529809788e-10
0.4	-4.98000000000008	1.556e-10	4.9591188144e-12	-5.1318973419e-12	2.9082468245e-10
0.4	-4.97900000000008	1.052e-10	3.8335034333e-12	-4.3039028242e-12	2.9784631915e-10
0.4	-4.97800000000008	6.63e-11	3.5127635783e-12	-2.1247527911e-12	3.0347432476e-10
0.4	-4.97700000000008	4.69e-11	3.7902507756e-12	3.0246280858000003e-13	3.053547116e-10
0.4	-4.97600000000008	3.91e-11	4.5039982069e-12	2.8890593967e-12	3.0265094247e-10
0.4	-4.97500000000008	3.89e-11	5.8195906604e-12	5.437231448e-12	2.9614940286e-10
0.4	-4.97400000000008	4.43e-11	7.6447715401e-12	7.8619035776e-12	2.8757615946e-10
0.4	-4.97300000000007	5.75e-11	9.5346920716e-12	9.685488476e-12	2.7815219946e-10
0.4	-4.97200000000007	8.3e-11	1.0859403119e-11	1.0176126671e-11	2.67757033e-10
0.4	-4.97100000000007	1.224e-10	1.0679424304e-11	8.4941908426e-12	2.5659531821e-10
0.4	-4.97000000000007	1.675e-10	9.1444228019e-12	4.762053868e-12	2.4602545891e-10
0.4	-4.96900000000007	1.947e-10	6.7376371589e-12	6.0602696976e-13	2.3833937012e-10
0.4	-4.96800000000007	1.842e-10	4.8760764912e-12	-2.4249111448e-12	2.3482542019e-10
0.4	-4.96700000000007	1.393e-10	3.8041980588e-12	-3.5207085602e-12	2.3493536282e-10
0.4	-4.96600000000007	9.24e-11	3.8067119021e-12	-2.9653099773e-12	2.3741570767e-10
0.4	-4.96500000000007	6.56e-11	4.2618270527e-12	-2.2689247999e-12	2.4068879429e-10
0.4	-4.96400000000007	5.36e-11	5.0133894547e-12	-1.7190084691e-12	2.4322785903e-10
0.4	-4.96300000000007	5.15e-11	5.7308352552e-12	-1.6234962459e-12	2.4453364313e-10
0.4	-4.96200000000007	5.75e-11	6.2276099925e-12	-2.1268184355e-12	2.4577004369e-10
0.4	-4.96100000000007	6.99e-11	6.2643586716e-12	-3.1543124351e-12	2.4841050617e-10
0.4	-4.96000000000007	8.63e-11	6.0671514802e-12	-4.47106504e-12	2.5250527542e-10
0.4	-4.95900000000007	9.8e-11	5.787729242e-12	-5.4966083553e-12	2.5653394405e-10
0.4	-4.95800000000007	9.64e-11	5.4497737437e-12	-5.662105832e-12	2.5946148671e-10
0.4	-4.95700000000007	8.31e-11	5.2642724768e-12	-4.6513479901e-12	2.6086317375e-10
0.4	-4.95600000000007	6.48e-11	5.3220108384e-12	-2.5147530323e-12	2.6080496609e-10
0.4	-4.95500000000007	4.89e-11	5.843139661e-12	5.7007732721e-13	2.6022680104e-10
0.4	-4.95400000000007	4.02e-11	6.8835070124e-12	4.3319010729e-12	2.604032401e-10
0.4	-4.95300000000007	3.75e-11	8.711952978e-12	8.7130116299e-12	2.6216537226e-10
0.4	-4.95200000000007	4.11e-11	1.1098486721e-11	1.3376188872e-11	2.6550972834e-10
0.4	-4.95100000000007	5.23e-11	1.3976264745e-11	1.7761143681e-11	2.6994154323e-10
0.4	-4.95000000000007	7.34e-11	1.6448341194e-11	2.0653510001e-11	2.7482993901e-10
0.4	-4.94900000000007	1.084e-10	1.7987046158e-11	2.0776709425e-11	2.7930508368e-10
0.4	-4.94800000000007	1.508e-10	1.7873592151e-11	1.7839393695e-11	2.8264571447e-10
0.4	-4.94700000000007	1.853e-10	1.6323007003e-11	1.2991462427e-11	2.8451001272e-10
0.4	-4.94600000000007	1.992e-10	1.3996654889e-11	8.977244579e-12	2.849034965e-10
0.4	-4.94500000000007	1.795e-10	1.1958165851e-11	7.2705232014e-12	2.8406614438e-10
0.4	-4.94400000000007	1.431e-10	1.0892609134e-11	7.5265415944e-12	2.822057344e-10
0.4	-4.94300000000006	1.131e-10	1.1051916226e-11	9.1747897386e-12	2.7968988288e-10
0.4	-4.94200000000006	9.98e-11	1.2302379764e-11	1.1806170369e-11	2.7664911468e-10
0.4	-4.94100000000006	1.013e-10	1.4206775813e-11	1.4751851268e-11	2.7333062608e-10
0.4	-4.94000000000006	1.151e-10	1.6302589211e-11	1.7858383944e-11	2.7016687673e-10
0.4	-4.93900000000006	1.389e-10	1.7741913325e-11	2.0720419707e-11	2.6710932143e-10
0.4	-4.93800000000006	1.699e-10	1.8075726985e-11	2.2787302441e-11	2.6385623496e-10
0.4	-4.93700000000006	2.039e-10	1.6843377671e-11	2.3711859831e-11	2.5989594869e-10
0.4	-4.93600000000006	2.316e-10	1.4764697698e-11	2.311556309e-11	2.5557980407e-10
0.4	-4.93500000000006	2.437e-10	1.2549159874e-11	2.1233598818e-11	2.5189197622e-10
0.4	-4.93400000000006	2.416e-10	1.1196936975e-11	1.8121690664e-11	2.4956325069e-10
0.4	-4.93300000000006	2.317e-10	1.0434185242e-11	1.3843906345e-11	2.4873279035e-10
0.4	-4.93200000000006	2.167e-10	1.0139958613e-11	9.0957270004e-12	2.4898396805e-10
0.4	-4.93100000000006	1.962e-10	9.8164848168e-12	4.1694351239e-12	2.4921700824e-10
0.4	-4.93000000000006	1.723e-10	9.5098192105e-12	-4.0845804961e-14	2.4871069472e-10
0.4	-4.92900000000006	1.513e-10	9.438937559e-12	-2.4956862035e-12	2.4778305087e-10
0.4	-4.92800000000006	1.336e-10	9.8792035715e-12	-2.7076990591e-12	2.4726071861e-10
0.4	-4.92700000000006	1.251e-10	1.0878884495e-11	-7.1295394264e-13	2.4767578579e-10
0.4	-4.92600000000006	1.28e-10	1.2123123452e-11	2.5626557544e-12	2.4860834237e-10
0.4	-4.92500000000006	1.452e-10	1.3218315144e-11	5.9177815274e-12	2.4883288424e-10
0.4	-4.92400000000006	1.795e-10	1.3221064e-11	7.6479002018e-12	2.474852372e-10
0.4	-4.92300000000006	2.191e-10	1.1872898176e-11	6.6100947151e-12	2.4526612833e-10
0.4	-4.92200000000006	2.423e-10	9.3832510174e-12	3.3038508263e-12	2.4362117983e-10
0.4	-4.92100000000006	2.229e-10	6.8386361818e-12	-1.1400856238e-12	2.4354495108e-10
0.4	-4.92000000000006	1.677e-10	4.7325487685e-12	-4.528295176e-12	2.4470388889e-10
0.4	-4.91900000000006	1.055e-10	3.4220505768e-12	-5.0925635151e-12	2.4590860121e-10
0.4	-4.91800000000006	5.87e-11	2.58889213e-12	-4.0676259232e-12	2.4605572689e-10
0.4	-4.91700000000006	3.56e-11	2.470691652e-12	-2.3054366466e-12	2.4523090106e-10
0.4	-4.91600000000006	2.53e-11	2.5649645977e-12	-3.839173587e-13	2.4443457369e-10
0.4	-4.91500000000006	2.16e-11	3.0476703614e-12	1.7939284589e-12	2.4438421242e-10
0.4	-4.91400000000006	2.19e-11	3.8807003875e-12	4.2996369302e-12	2.4511427619e-10
0.4	-4.91300000000005	2.66e-11	4.9197678891e-12	7.1207039582e-12	2.4586389773e-10
0.4	-4.91200000000005	3.64e-11	5.8636520407e-12	1.0076701437e-11	2.458860632e-10
0.4	-4.91100000000005	5.18e-11	6.5702995926e-12	1.2863781012e-11	2.4544387124e-10
0.4	-4.91000000000005	7.36e-11	7.2170310887e-12	1.5195721062e-11	2.4556387216e-10
0.4	-4.90900000000005	9.94e-11	8.2043501607e-12	1.6908487305e-11	2.4673603475e-10
0.4	-4.90800000000005	1.255e-10	9.9830162071e-12	1.8032675143e-11	2.4855087977e-10
0.4	-4.90700000000005	1.462e-10	1.2359379616e-11	1.8803177227e-11	2.5054912549e-10
0.4	-4.90600000000005	1.615e-10	1.5032116789e-11	1.8951688253e-11	2.527607372e-10
0.4	-4.90500000000005	1.724e-10	1.7042223772e-11	1.8147904484e-11	2.5468261447e-10
0.4	-4.90400000000005	1.861e-10	1.8125415954e-11	1.5956565039e-11	2.5631620083e-10
0.4	-4.90300000000005	2.076e-10	1.7657142598e-11	1.1871893366e-11	2.5841447059e-10
0.4	-4.90200000000005	2.348e-10	1.569398737e-11	6.1555183493e-12	2.6204802562e-10
0.4	-4.90100000000005	2.471e-10	1.2526218779e-11	9.622950614099999e-15	2.6770930272e-10
0.4	-4.90000000000005	2.21e-10	9.4330127467e-12	-4.5488530304e-12	2.7475520037e-10
0.4	-4.89900000000005	1.607e-10	7.4944247899e-12	-6.1213468143e-12	2.8099918272e-10
0.4	-4.89800000000005	1.009e-10	7.1903472417e-12	-4.7870718845e-12	2.8463082854e-10
0.4	-4.89700000000005	6.77e-11	8.1596663222e-12	-2.2075822926e-12	2.8433965053e-10
0.4	-4.89600000000005	5.66e-11	9.8989192338e-12	5.8694090512e-13	2.7995274868e-10
0.4	-4.89500000000005	6.25e-11	1.1649246153e-11	2.9049971999e-12	2.7240025811e-10
0.4	-4.89400000000005	9.01e-11	1.2671906734e-11	3.6145411286e-12	2.6353171561e-10
0.4	-4.89300000000005	1.398e-10	1.2300549133e-11	2.0643870812e-12	2.5567477569e-10
0.4	-4.89200000000005	1.863e-10	1.0474659939e-11	-1.447649629e-12	2.5069748517e-10
0.4	-4.89100000000005	1.882e-10	8.1129197497e-12	-5.2655574109e-12	2.4937039707e-10
0.4	-4.89000000000005	1.463e-10	6.0928465246e-12	-6.2847306253e-12	2.5190426968e-10
0.4	-4.88900000000005	9.03e-11	5.4129519413e-12	-4.0126757085e-12	2.5739939883e-10
0.4	-4.88800000000005	5.36e-11	5.8303416154e-12	-8.0126565081e-13	2.6436010376e-10
0.4	-4.88700000000005	3.79e-11	7.2621602158e-12	2.9294087653e-12	2.7133661788e-10
0.4	-4.88600000000005	3.65e-11	9.110551764e-12	6.389777991e-12	2.7706888504e-10
0.4	-4.88500000000005	4.92e-11	1.0922951333e-11	8.9286579168e-12	2.8101445641e-10
0.4	-4.88400000000005	8.44e-11	1.1743306823e-11	9.3501796073e-12	2.8294678777e-10
0.4	-4.88300000000004	1.446e-10	1.102615206e-11	6.6851185693e-12	2.8234508354e-10
0.4	-4.88200000000004	1.806e-10	8.9012850367e-12	2.3842094379e-12	2.7867043391e-10
0.4	-4.88100000000004	1.539e-10	6.6356100433e-12	-6.2313501985e-13	2.7157159057e-10
0.4	-4.88000000000004	1.07e-10	4.875904051e-12	-3.3854594221e-13	2.6134543587e-10
0.4	-4.87900000000004	6.48e-11	3.8293270336e-12	2.2097374313e-12	2.4877232499e-10
0.4	-4.87800000000004	4.62e-11	3.0709761631e-12	5.2080216847e-12	2.3457524367e-10
0.4	-4.87700000000004	4.4e-11	2.4452037906e-12	7.4626943388e-12	2.1939766593e-10
0.4	-4.87600000000004	5.45e-11	1.8892922526e-12	8.5975472757e-12	2.0454854239e-10
0.4	-4.87500000000004	8.12e-11	1.1209460354e-12	8.008023724e-12	1.9121132791e-10
0.4	-4.87400000000004	1.229e-10	9.9049266282e-13	5.8030185755e-12	1.7930857139e-10
0.4	-4.87300000000004	1.581e-10	1.1501945664e-12	2.9634979001e-12	1.6858699964e-10
0.4	-4.87200000000004	1.618e-10	1.0700442544e-12	6.576310625e-13	1.5971865505e-10
0.4	-4.87100000000004	1.356e-10	1.1894600902e-12	3.7953475385000004e-13	1.5252180165e-10
0.4	-4.87000000000004	9.9e-11	1.6988888092e-12	2.1483554519e-12	1.4706972288e-10
0.4	-4.86900000000004	7.64e-11	2.2650181563e-12	4.2382678657e-12	1.4376224717e-10
0.4	-4.86800000000004	7.18e-11	2.9122440537e-12	6.1669437855e-12	1.4172797091e-10
0.4	-4.86700000000004	8.32e-11	3.1738378311e-12	7.3005561717e-12	1.3989744475e-10
0.4	-4.86600000000004	1.073e-10	2.856824176e-12	7.159129018e-12	1.3699526899e-10
0.4	-4.86500000000004	1.349e-10	1.9194279957e-12	5.8563709899e-12	1.3199943351e-10
0.4	-4.86400000000004	1.536e-10	8.361710570200001e-13	3.6992521927e-12	1.2515259441e-10
0.4	-4.86300000000004	1.555e-10	1.7634559981000002e-13	1.4033977095e-12	1.1757079046e-10
0.4	-4.86200000000004	1.395e-10	-1.7721654899e-14	-3.4100921766000005e-13	1.1065165745e-10
0.4	-4.86100000000004	1.106e-10	8.876857293699999e-15	-1.3589672562e-12	1.0531623848e-10
0.4	-4.86000000000004	7.87e-11	-8.4104306097e-14	-1.9724011509e-12	1.0156435892e-10
0.4	-4.85900000000004	5.34e-11	-2.5685412766e-13	-2.0563644284e-12	9.8276685458e-11
0.4	-4.85800000000004	3.75e-11	-6.959320217e-13	-2.0754203433e-12	9.4444211572e-11
0.4	-4.85700000000004	2.85e-11	-1.2863636584e-12	-1.8322911274e-12	8.9777464746e-11
0.4	-4.85600000000004	2.44e-11	-1.9255288862e-12	-1.4418813407e-12	8.4901315859e-11
0.4	-4.85500000000004	2.4e-11	-2.2749691198e-12	-7.5585653576e-13	8.1009895075e-11
0.4	-4.85400000000004	2.77e-11	-2.2625892598e-12	2.3419850095e-13	7.8826892423e-11
0.4	-4.85300000000003	3.82e-11	-1.666683238e-12	1.4724631001e-12	7.8620947897e-11
0.4	-4.85200000000003	5.95e-11	-5.812958988800001e-13	2.7518713978e-12	8.0309360055e-11
0.4	-4.85100000000003	9.14e-11	7.2137795541e-13	3.4752873034e-12	8.3287525922e-11
0.4	-4.85000000000003	1.273e-10	1.8773183911e-12	3.2417647162e-12	8.6872308748e-11
0.4	-4.84900000000003	1.525e-10	2.5722965802e-12	1.9445171347e-12	9.0891926084e-11
0.4	-4.84800000000003	1.606e-10	2.8009724701e-12	-3.2278649087000003e-13	9.5611199504e-11
0.4	-4.84700000000003	1.584e-10	2.7118729122e-12	-2.9244256439e-12	1.015041722e-10
0.4	-4.84600000000003	1.499e-10	2.5035466024e-12	-5.2202125516e-12	1.0903609218e-10
0.4	-4.84500000000003	1.343e-10	2.3700773454e-12	-6.6547567258e-12	1.1836148333e-10
0.4	-4.84400000000003	1.116e-10	2.4968669095e-12	-6.7565895733e-12	1.2969131349e-10
0.4	-4.84300000000003	8.77e-11	2.9265138437e-12	-5.7479599491e-12	1.4310576953e-10
0.4	-4.84200000000003	6.53e-11	3.7121346395e-12	-3.7233476178e-12	1.5733441105e-10
0.4	-4.84100000000003	4.94e-11	4.8254099966e-12	-1.2792316738e-12	1.716819359e-10
0.4	-4.84000000000003	4.09e-11	6.313589256e-12	1.5403980797e-12	1.8495706609e-10
0.4	-4.83900000000003	3.86e-11	8.1751299149e-12	4.4472199079e-12	1.9656633958e-10
0.4	-4.83800000000003	4.2e-11	1.0209083121e-11	7.3015944508e-12	2.0691906102e-10
0.4	-4.83700000000003	5.3e-11	1.1938663374e-11	9.5114482974e-12	2.1597840823e-10
0.4	-4.83600000000003	7.51e-11	1.3042453793e-11	1.0171978647e-11	2.2412589751e-10
0.4	-4.83500000000003	1.089e-10	1.3360309822e-11	8.5401523393e-12	2.3114101496e-10
0.4	-4.83400000000003	1.476e-10	1.2817601964e-11	4.3375450332e-12	2.3653267417e-10
0.4	-4.83300000000003	1.758e-10	1.1567979527e-11	-7.493621978900001e-13	2.3984827567e-10
0.4	-4.83200000000003	1.813e-10	9.9274067907e-12	-4.3483116315e-12	2.4148151278e-10
0.4	-4.83100000000003	1.517e-10	8.4946572315e-12	-5.3525938711e-12	2.4238207843e-10
0.4	-4.83000000000003	1.084e-10	7.8536104411e-12	-3.9404716517e-12	2.4370688479e-10
0.4	-4.82900000000003	7.82e-11	8.1789970864e-12	-1.1252775039e-12	2.4639000185e-10
0.4	-4.82800000000003	6.84e-11	8.9046166977e-12	1.5961688405e-12	2.5054067373e-10
0.4	-4.82700000000003	7.63e-11	9.815878002e-12	3.8087902794e-12	2.5521661155e-10
0.4	-4.82600000000003	9.99e-11	1.0187210137e-11	4.6012639359e-12	2.5825984776e-10
0.4	-4.82500000000003	1.311e-10	9.8383941804e-12	3.5809225665e-12	2.5759064592e-10
0.4	-4.82400000000003	1.518e-10	8.5374740593e-12	1.3791197489e-12	2.5222068653e-10
0.4	-4.82300000000002	1.499e-10	6.6730273829e-12	-1.1358170923e-12	2.4269169662e-10
0.4	-4.82200000000002	1.271e-10	4.6114248107e-12	-2.9310393074e-12	2.3119205143e-10
0.4	-4.82100000000002	9.54e-11	2.8562435546e-12	-3.3725224057e-12	2.2043520585e-10
0.4	-4.82000000000002	6.96e-11	1.3670412045e-12	-2.9702721804e-12	2.1150303073e-10
0.4	-4.81900000000002	5.09e-11	2.7159528599000005e-13	-2.3025622795e-12	2.0380492788e-10
0.4	-4.81800000000002	3.8e-11	-3.9036212911000003e-13	-1.5709576473e-12	1.9686471205e-10
0.4	-4.81700000000002	2.85e-11	-7.750171789700001e-13	-9.4593224276e-13	1.903619268e-10
0.4	-4.81600000000002	2.1e-11	-7.7269687608e-13	-3.287651225e-13	1.8449176569e-10
0.4	-4.81500000000002	1.61e-11	-7.591928351800001e-13	2.2709218683000003e-13	1.7880847445e-10
0.4	-4.81400000000002	1.31e-11	-7.886910680100001e-13	8.120623533600001e-13	1.7240777379e-10
0.4	-4.81300000000002	1.19e-11	-1.2258107745e-12	1.400659221e-12	1.6506446991e-10
0.4	-4.81200000000002	1.21e-11	-1.9972727387e-12	2.0225661501e-12	1.5771811595e-10
0.4	-4.81100000000002	1.41e-11	-3.2013896998e-12	2.578303247e-12	1.5156303998e-10
0.4	-4.81000000000002	1.91e-11	-4.3390449719e-12	2.8797476261e-12	1.4663179172e-10
0.4	-4.80900000000002	3e-11	-5.0880313211e-12	2.6170073397e-12	1.4282146003e-10
0.4	-4.80800000000002	5.27e-11	-4.6136872697e-12	1.4268562154e-12	1.4093556674e-10
0.4	-4.80700000000002	8.89e-11	-2.9415688914e-12	-6.691942417100001e-13	1.4317551395e-10
0.4	-4.80600000000002	1.139e-10	-5.940331448100001e-13	-3.2423540688e-12	1.5112180263e-10
0.4	-4.80500000000002	9.81e-11	1.4949642718e-12	-5.0847454986e-12	1.6405166825e-10
0.4	-4.80400000000002	6.41e-11	3.117007509e-12	-5.3282496083e-12	1.795705175e-10
0.4	-4.80300000000002	3.96e-11	4.6240649681e-12	-4.4573636842e-12	1.9535846077e-10
0.4	-4.80200000000002	3.28e-11	6.1407627072e-12	-3.5185141314e-12	2.0965235308e-10
0.4	-4.80100000000002	4.4e-11	7.4478513852e-12	-3.0767459975e-12	2.2074207664e-10
0.4	-4.80000000000002	7.5e-11	8.2344260591e-12	-3.9907747123e-12	2.2800096776e-10
0.4	-4.79900000000002	1.12e-10	8.2280756033e-12	-6.2126833654e-12	2.3033767939e-10
0.4	-4.79800000000002	1.306e-10	7.5595686212e-12	-8.3723643911e-12	2.2728287149e-10
0.4	-4.79700000000002	1.256e-10	6.5342894231e-12	-9.0609981271e-12	2.193935914e-10
0.4	-4.79600000000002	1.083e-10	5.2643263189e-12	-8.2591657701e-12	2.0803702064e-10
0.4	-4.79500000000002	9.54e-11	3.9881364501e-12	-6.6718697781e-12	1.9595345948e-10
0.4	-4.79400000000002	8.9e-11	2.7584728741e-12	-5.0418388128e-12	1.8543768674e-10
0.4	-4.79300000000001	8.29e-11	2.2372356398e-12	-3.1233244954e-12	1.7833138118e-10
0.4	-4.79200000000001	7.4e-11	2.4921144359e-12	-7.4536851571e-13	1.7559607513e-10
0.4	-4.79100000000001	6.7e-11	3.8526526623e-12	2.213647349e-12	1.7772878055e-10
0.4	-4.79000000000001	6.74e-11	5.9360587329e-12	5.4669471865e-12	1.8384128343e-10
0.4	-4.78900000000001	8.03e-11	8.4595623775e-12	8.5576015408e-12	1.9198423252e-10
0.4	-4.78800000000001	1.135e-10	1.0712609946e-11	1.0645636939e-11	1.993013313e-10
0.4	-4.78700000000001	1.559e-10	1.1775216262e-11	1.0549604485e-11	2.0335190929e-10
0.4	-4.78600000000001	2.037e-10	1.1184234609e-11	8.1462261733e-12	2.0344883669e-10
0.4	-4.78500000000001	2.207e-10	9.2827882327e-12	5.4872030887e-12	2.0119547844e-10
0.4	-4.78400000000001	2.036e-10	7.1510512498e-12	4.7738831199e-12	1.9942254294e-10
0.4	-4.78300000000001	1.598e-10	6.0112670326e-12	7.275743701e-12	2.0067051519e-10
0.4	-4.78200000000001	1.327e-10	6.560611655e-12	1.198640457e-11	2.0547867753e-10
0.4	-4.78100000000001	1.294e-10	8.6076004663e-12	1.7095684598e-11	2.1223963704e-10
0.4	-4.78000000000001	1.498e-10	1.2159100879e-11	2.2144459945e-11	2.1958223078e-10
0.4	-4.77900000000001	1.886e-10	1.6352982493e-11	2.6350747794e-11	2.2696275264e-10
0.4	-4.77800000000001	2.207e-10	2.0284965285e-11	2.8815728729e-11	2.3373686709e-10
0.4	-4.77700000000001	2.435e-10	2.2965823882e-11	2.9335057479e-11	2.3875001352e-10
0.4	-4.77600000000001	2.577e-10	2.4046491308e-11	2.8080583434e-11	2.4093431421e-10
0.4	-4.77500000000001	2.629e-10	2.3649349168e-11	2.5921914494e-11	2.4039393757e-10
0.4	-4.77400000000001	2.631e-10	2.2472783166e-11	2.2830492526e-11	2.383294981e-10
0.4	-4.77300000000001	2.477e-10	2.1103555628e-11	1.9298899861e-11	2.3573481012e-10
0.4	-4.77200000000001	2.345e-10	1.9893262652e-11	1.7111435591e-11	2.3290044628e-10
0.4	-4.77100000000001	2.19e-10	1.868733234e-11	1.6040384071e-11	2.2979031783e-10
0.4	-4.77000000000001	2.057e-10	1.7373112496e-11	1.4736484445e-11	2.2732594516e-10
0.4	-4.76900000000001	2.012e-10	1.5797950618e-11	1.2646474352e-11	2.2687043529e-10
0.4	-4.76800000000001	1.996e-10	1.4322050265e-11	9.0075343905e-12	2.2869636305e-10
0.4	-4.76700000000001	1.913e-10	1.3165676501e-11	4.4428528781e-12	2.3280712776e-10
0.4	-4.76600000000001	1.731e-10	1.2150855764e-11	3.7422955756000005e-13	2.3906996939e-10
0.4	-4.76500000000001	1.483e-10	1.1928863387e-11	-1.2888348465e-12	2.4633875582e-10
0.4	-4.76400000000001	1.232e-10	1.236134849e-11	-6.4327758764e-14	2.5369825307e-10
0.4	-4.763	9.98e-11	1.3653878705e-11	3.8964208215e-12	2.6049902663e-10
0.4	-4.762	8.6e-11	1.559365337e-11	8.9774643129e-12	2.6661565062e-10
0.4	-4.761	9.63e-11	1.7891271273e-11	1.4441093663e-11	2.7190078981e-10
0.4	-4.76	1.095e-10	2.0043211407e-11	1.9593487377e-11	2.762967255e-10
0.4	-4.759	1.433e-10	2.1839569672e-11	2.303027868e-11	2.794648055e-10
0.4	-4.758	1.794e-10	2.2880671895e-11	2.4329242297e-11	2.8155290056e-10
0.4	-4.757	2.149e-10	2.3092415358e-11	2.3649680952e-11	2.8299691621e-10
0.4	-4.756	2.337e-10	2.2691838967e-11	2.1353500779e-11	2.84211291e-10
0.4	-4.755	2.29e-10	2.2122439987e-11	1.8614401051e-11	2.8528207913e-10
0.4	-4.754	2.225e-10	2.1660988568e-11	1.7774784646e-11	2.8630250599e-10
0.4	-4.753	2.078e-10	2.1332345204e-11	1.9201582472e-11	2.8722390998e-10
0.4	-4.752	2.085e-10	2.1246307006e-11	1.9935394812e-11	2.8764053714e-10
0.4	-4.751	2.081e-10	2.1205621306e-11	1.9947580586e-11	2.8773858212e-10
0.4	-4.75	2.073e-10	2.12941668e-11	2.0281807519e-11	2.8781360015e-10
0.5	-5.0490000000001	1.323e-10	1.7318571918e-11	1.6813266848e-11	2.5228392333e-10
0.5	-5.0480000000001	1.551e-10	1.7989083426e-11	1.9407355285e-11	2.5544443633e-10
0.5	-5.0470000000001	1.87e-10	1.7891117022e-11	2.0077860972e-11	2.5747336913e-10
0.5	-5.0460000000001	2.094e-10	1.6989871801e-11	1.8814169744e-11	2.579537686e-10
0.5	-5.0450000000001	2.126e-10	1.5683793754e-11	1.6553988098e-11	2.5724556763e-10
0.5	-5.0440000000001	2.034e-10	1.3984505495e-11	1.4791972353e-11	2.5601037778e-10
0.5	-5.0430000000001	1.89e-10	1.2447116023e-11	1.4591234503e-11	2.5472666603e-10
0.5	-5.0420000000001	1.698e-10	1.1269967217e-11	1.5598563186e-11	2.5316732936e-10
0.5	-5.0410000000001	1.548e-10	1.1038949742e-11	1.7491681501e-11	2.5061182678e-10
0.5	-5.0400000000001	1.491e-10	1.1546935275e-11	1.94169319e-11	2.467979677e-10
0.5	-5.0390000000001	1.54e-10	1.2593080464e-11	2.0981582929e-11	2.421364421e-10
0.5	-5.0380000000001	1.697e-10	1.3457980822e-11	2.1763629047e-11	2.3738278542e-10
0.5	-5.0370000000001	1.927e-10	1.3788303477e-11	2.1480750002e-11	2.3313681595e-10
0.5	-5.0360000000001	2.182e-10	1.3324726024e-11	2.0319512987e-11	2.2948260885e-10
0.5	-5.0350000000001	2.403e-10	1.2151090777e-11	1.8809430185e-11	2.2628901061e-10
0.5	-5.0340000000001	2.528e-10	1.0686715541e-11	1.7378818302e-11	2.2281180136e-10
0.5	-5.03300000000009	2.497e-10	9.2443573521e-12	1.6224772844e-11	2.1809779573e-10
0.5	-5.03200000000009	2.381e-10	8.2001904957e-12	1.5391153283e-11	2.1142906044e-10
0.5	-5.03100000000009	2.261e-10	7.4782648881e-12	1.4591727813e-11	2.0267621148e-10
0.5	-5.03000000000009	2.206e-10	7.1858878073e-12	1.3903155923e-11	1.927101519e-10
0.5	-5.02900000000009	2.222e-10	7.1154980105e-12	1.2949180382e-11	1.8268103013e-10
0.5	-5.02800000000009	2.268e-10	7.429690595e-12	1.1919462122e-11	1.7441643868e-10
0.5	-5.02700000000009	2.254e-10	7.9489058407e-12	1.0845444194e-11	1.6930052079e-10
0.5	-5.02600000000009	2.176e-10	9.1076821263e-12	1.0171577014e-11	1.682542963e-10
0.5	-5.02500000000009	2.097e-10	1.0648158786e-11	9.809598123e-12	1.715985476e-10
0.5	-5.02400000000009	2.043e-10	1.2680425425e-11	9.8007993074e-12	1.7932489282e-10
0.5	-5.02300000000009	2.045e-10	1.4731826377e-11	9.6400173788e-12	1.9098619232e-10
0.5	-5.02200000000009	2.102e-10	1.6505233361e-11	8.953014185e-12	2.052367432e-10
0.5	-5.02100000000009	2.203e-10	1.7478647351e-11	7.3760485975e-12	2.2020209581e-10
0.5	-5.02000000000009	2.3e-10	1.7380714417e-11	4.7571484174e-12	2.3397877812e-10
0.5	-5.01900000000009	2.323e-10	1.6164901899e-11	1.4682930669e-12	2.4475171231e-10
0.5	-5.01800000000009	2.194e-10	1.4041525719e-11	-1.7923746782e-12	2.5293033104e-10
0.5	-5.01700000000009	1.932e-10	1.1742666538e-11	-4.1578638047e-12	2.5910413824e-10
0.5	-5.01600000000009	1.577e-10	9.913816757e-12	-5.2726620197e-12	2.6410575956e-10
0.5	-5.01500000000009	1.234e-10	8.7047243142e-12	-5.2847102779e-12	2.6852914598e-10
0.5	-5.01400000000009	9.9e-11	7.8705401393e-12	-5.0052392908e-12	2.7242016513e-10
0.5	-5.01300000000009	8.42e-11	7.3738214269e-12	-4.3389140046e-12	2.7566435747e-10
0.5	-5.01200000000009	7.6e-11	7.0086040068e-12	-3.8414924347e-12	2.7817105874e-10
0.5	-5.01100000000009	7.15e-11	6.8239154643e-12	-3.4065065847e-12	2.8006702196e-10
0.5	-5.01000000000009	6.86e-11	6.6025699198e-12	-3.1099210901e-12	2.8156354092e-10
0.5	-5.00900000000009	6.64e-11	6.4986226789e-12	-2.8573243981e-12	2.8294855729e-10
0.5	-5.00800000000009	6.51e-11	6.2826482463e-12	-2.7182408303e-12	2.844652161e-10
0.5	-5.00700000000009	6.59e-11	6.0714544816e-12	-2.6633324524e-12	2.8580229264e-10
0.5	-5.00600000000009	6.77e-11	5.5847933254e-12	-2.6812203942e-12	2.860462293e-10
0.5	-5.00500000000009	6.92e-11	5.0263381127e-12	-2.5815001209e-12	2.8417771682e-10
0.5	-5.00400000000009	6.94e-11	4.4347892981e-12	-2.1845677111e-12	2.7959244326e-10
0.5	-5.00300000000008	6.82e-11	3.904381083e-12	-1.399757457e-12	2.7236561291e-10
0.5	-5.00200000000008	6.57e-11	3.3631451515e-12	-2.0247184693000001e-13	2.6344177313e-10
0.5	-5.00100000000008	6.41e-11	2.7229911211e-12	1.2932205209e-12	2.5447478984e-10
0.5	-5.00000000000008	6.5e-11	2.3684162443e-12	2.9147644454e-12	2.4754703045e-10
0.5	-4.99900000000008	7.01e-11	2.6600841011e-12	4.3658463255e-12	2.447179053e-10
0.5	-4.99800000000008	7.83e-11	3.931527317e-12	5.4856380302e-12	2.4588976521e-10
0.5	-4.99700000000008	8.86e-11	5.3542989917e-12	5.8718793298e-12	2.4701813236e-10
0.5	-4.99600000000008	1.018e-10	6.5261454438e-12	5.0566079153e-12	2.4682586081e-10
0.5	-4.99500000000008	1.19e-10	6.9161374995e-12	2.8283970096e-12	2.4727520067e-10
0.5	-4.99400000000008	1.363e-10	7.2259179433e-12	-7.5066918725e-13	2.481386764e-10
0.5	-4.99300000000008	1.41e-10	6.9143905421e-12	-4.685670865e-12	2.4840452243e-10
0.5	-4.99200000000008	1.302e-10	5.8788024035e-12	-7.4570714787e-12	2.4764055852e-10
0.5	-4.99100000000008	1.088e-10	4.5086773753e-12	-8.0410492956e-12	2.4735014886e-10
0.5	-4.99000000000008	8.08e-11	3.8851856516e-12	-6.2403611082e-12	2.4962711614e-10
0.5	-4.98900000000008	5.78e-11	4.2219464376e-12	-3.0286752008e-12	2.5445395149e-10
0.5	-4.98800000000008	4.48e-11	5.4557516705e-12	8.114920092300001e-13	2.6071141474e-10
0.5	-4.98700000000008	4.11e-11	7.5152885984e-12	4.8802168749e-12	2.6731779799e-10
0.5	-4.98600000000008	4.59e-11	1.0021228809e-11	8.4799627075e-12	2.7311304584e-10
0.5	-4.98500000000008	6.09e-11	1.2317868823e-11	1.0768142965e-11	2.7684923261e-10
0.5	-4.98400000000008	9.74e-11	1.3369850058e-11	1.0346851923e-11	2.7775436174e-10
0.5	-4.98300000000008	1.436e-10	1.2607213284e-11	6.7592343839e-12	2.7659870684e-10
0.5	-4.98200000000008	1.716e-10	1.034958259e-11	1.5723700926e-12	2.7567383368e-10
0.5	-4.98100000000008	1.75e-10	7.7981043432e-12	-3.0847626476e-12	2.7675624005e-10
0.5	-4.98000000000008	1.503e-10	5.615803093e-12	-4.9703230616e-12	2.8016413562e-10
0.5	-4.97900000000008	1.03e-10	4.3842886953e-12	-3.9829410525e-12	2.8462330811e-10
0.5	-4.97800000000008	6.57e-11	3.7224577682e-12	-1.8960983653e-12	2.8779974673e-10
0.5	-4.97700000000008	4.71e-11	3.6016670492e-12	5.747466730100001e-13	2.8787171468e-10
0.5	-4.97600000000008	4.01e-11	3.9225087676e-12	3.0139510272e-12	2.8441245668e-10
0.5	-4.97500000000008	4.03e-11	4.8743622756e-12	5.4637534049e-12	2.7829322498e-10
0.5	-4.97400000000008	4.55e-11	6.3643907197e-12	7.8297030996e-12	2.7071868535e-10
0.5	-4.97300000000007	5.78e-11	8.1355283328e-12	9.6693132946e-12	2.6230439544e-10
0.5	-4.97200000000007	8.18e-11	9.5586561656e-12	1.0325976473e-11	2.525117714e-10
0.5	-4.97100000000007	1.203e-10	9.6290656074e-12	8.9227956778e-12	2.4162530899e-10
0.5	-4.97000000000007	1.642e-10	8.1745856733e-12	5.4628355429e-12	2.3089731112e-10
0.5	-4.96900000000007	1.916e-10	5.8545465436e-12	1.4426065718e-12	2.2281880956e-10
0.5	-4.96800000000007	1.871e-10	3.9502949221e-12	-1.7535889128e-12	2.188251121e-10
0.5	-4.96700000000007	1.47e-10	2.8719405236e-12	-3.0729122955e-12	2.1854557563e-10
0.5	-4.96600000000007	9.99e-11	3.0064387829e-12	-2.7311596568e-12	2.2062696517e-10
0.5	-4.96500000000007	7.05e-11	3.6959965655e-12	-2.3353861252e-12	2.237615874e-10
0.5	-4.96400000000007	5.76e-11	4.6593009756e-12	-2.0917183065e-12	2.2702983115e-10
0.5	-4.96300000000007	5.6e-11	5.3813320847e-12	-2.4820064937e-12	2.2987031844e-10
0.5	-4.96200000000007	6.3e-11	5.7233148254e-12	-3.4437249269e-12	2.3256118875e-10
0.5	-4.96100000000007	7.47e-11	5.4897544032e-12	-4.7890320275e-12	2.3611017969e-10
0.5	-4.96000000000007	8.7e-11	4.9794321967e-12	-6.181869685e-12	2.4095699191e-10
0.5	-4.95900000000007	9.09e-11	4.3858981371e-12	-6.8162080424e-12	2.4581016041e-10
0.5	-4.95800000000007	8.16e-11	4.1088573198e-12	-6.1605751398e-12	2.4980027229e-10
0.5	-4.95700000000007	6.54e-11	4.2594718252e-12	-4.259401976e-12	2.5239705574e-10
0.5	-4.95600000000007	5.01e-11	4.8517249525e-12	-1.2865267308e-12	2.5394137483e-10
0.5	-4.95500000000007	3.9e-11	5.8976424043e-12	2.5177210773e-12	2.5503665674e-10
0.5	-4.95400000000007	3.51e-11	7.4368152127e-12	6.9233748945e-12	2.5643350091e-10
0.5	-4.95300000000007	3.63e-11	9.4935370726e-12	1.1813405581e-11	2.5833221152e-10
0.5	-4.95200000000007	4.42e-11	1.1860115774e-11	1.6592578322e-11	2.607131144e-10
0.5	-4.95100000000007	6.02e-11	1.4416383056e-11	2.0308676176e-11	2.6354358997e-10
0.5	-4.95000000000007	8.94e-11	1.6381384921e-11	2.1679629572e-11	2.6667255443e-10
0.5	-4.94900000000007	1.317e-10	1.7264578491e-11	1.9794437685e-11	2.6978012174e-10
0.5	-4.94800000000007	1.717e-10	1.6536963813e-11	1.551478199e-11	2.7251422871e-10
0.5	-4.94700000000007	1.952e-10	1.4723668573e-11	1.0666265734e-11	2.744498197e-10
0.5	-4.94600000000007	1.915e-10	1.2411150965e-11	7.5798874605e-12	2.7553110849e-10
0.5	-4.94500000000007	1.58e-10	1.0853970161e-11	6.8872483098e-12	2.757480368e-10
0.5	-4.94400000000007	1.216e-10	1.0373163241e-11	7.7235490608e-12	2.7508954518e-10
0.5	-4.94300000000006	9.86e-11	1.1033047485e-11	9.7101321444e-12	2.7357307263e-10
0.5	-4.94200000000006	9.14e-11	1.2564846838e-11	1.2491978123e-11	2.7110087685e-10
0.5	-4.94100000000006	9.74e-11	1.4593124797e-11	1.5439718845e-11	2.6800073683e-10
0.5	-4.94000000000006	1.148e-10	1.6709587362e-11	1.8484461179e-11	2.6452629827e-10
0.5	-4.93900000000006	1.417e-10	1.816519507e-11	2.1132930124e-11	2.607902512e-10
0.5	-4.93800000000006	1.762e-10	1.8367615121e-11	2.2956791508e-11	2.5654784404e-10
0.5	-4.93700000000006	2.11e-10	1.6882468481e-11	2.3559143301e-11	2.5208401494e-10
0.5	-4.93600000000006	2.362e-10	1.4552149514e-11	2.2659172828e-11	2.481113188e-10
0.5	-4.93500000000006	2.429e-10	1.2240135402e-11	2.0526602748e-11	2.4570699316e-10
0.5	-4.93400000000006	2.367e-10	1.1037001968e-11	1.7272584955e-11	2.4543206673e-10
0.5	-4.93300000000006	2.232e-10	1.0682104039e-11	1.3000128092e-11	2.4722530507e-10
0.5	-4.93200000000006	2.084e-10	1.0908005788e-11	8.4914063336e-12	2.5018721353e-10
0.5	-4.93100000000006	1.902e-10	1.0962795204e-11	3.9544778701e-12	2.5266166776e-10
0.5	-4.93000000000006	1.703e-10	1.0830653628e-11	3.4019931263000005e-13	2.5296472013e-10
0.5	-4.92900000000006	1.513e-10	1.0595627828e-11	-1.6045260054e-12	2.5103285443e-10
0.5	-4.92800000000006	1.345e-10	1.0737892444e-11	-1.2196737771e-12	2.4831462651e-10
0.5	-4.92700000000006	1.257e-10	1.1242994515e-11	1.0789336557e-12	2.4633288849e-10
0.5	-4.92600000000006	1.284e-10	1.2043934112e-11	4.3689829909e-12	2.4607807864e-10
0.5	-4.92500000000006	1.451e-10	1.2586305093e-11	7.528468268e-12	2.47646356e-10
0.5	-4.92400000000006	1.786e-10	1.2232450536e-11	9.0000037744e-12	2.5055843871e-10
0.5	-4.92300000000006	2.179e-10	1.0906772513e-11	7.765936607e-12	2.5422747713e-10
0.5	-4.92200000000006	2.405e-10	8.7322747277e-12	4.0625236579e-12	2.58143479e-10
0.5	-4.92100000000006	2.203e-10	6.4205632953e-12	-6.761178156e-13	2.6170632336e-10
0.5	-4.92000000000006	1.64e-10	4.3712625484e-12	-4.0141170757e-12	2.6417549234e-10
0.5	-4.91900000000006	1.019e-10	3.0132165193e-12	-4.4741900638e-12	2.652913332e-10
0.5	-4.91800000000006	5.65e-11	2.2898853786e-12	-3.4267257433e-12	2.6540288236e-10
0.5	-4.91700000000006	3.31e-11	2.2492711651e-12	-1.4652899154e-12	2.6524530258e-10
0.5	-4.91600000000006	2.34e-11	2.5044697395e-12	6.241775736300001e-13	2.6504355483e-10
0.5	-4.91500000000006	2.04e-11	3.2070616726e-12	3.088450103e-12	2.6428252459e-10
0.5	-4.91400000000006	2.13e-11	3.904240657e-12	5.9914196754e-12	2.6245978661e-10
0.5	-4.91300000000005	2.69e-11	4.679590711e-12	9.3196758826e-12	2.5961163919e-10
0.5	-4.91200000000005	3.83e-11	5.4025105783e-12	1.2951968529e-11	2.5637932122e-10
0.5	-4.91100000000005	5.79e-11	6.193012814e-12	1.6341164883e-11	2.5398021098e-10
0.5	-4.91000000000005	8.64e-11	7.1425478382e-12	1.9139617507e-11	2.5274255313e-10
0.5	-4.90900000000005	1.203e-10	8.7164909928e-12	2.1017655672e-11	2.526070457e-10
0.5	-4.90800000000005	1.547e-10	1.1054500646e-11	2.2007639927e-11	2.5362207089e-10
0.5	-4.90700000000005	1.826e-10	1.370558457e-11	2.2301280114e-11	2.5560420472e-10
0.5	-4.90600000000005	2.016e-10	1.6198892263e-11	2.1803659911e-11	2.5766261388e-10
0.5	-4.90500000000005	2.101e-10	1.7837235646e-11	2.0524434512e-11	2.58838851e-10
0.5	-4.90400000000005	2.178e-10	1.8534595438e-11	1.816793083e-11	2.5946374517e-10
0.5	-4.90300000000005	2.29e-10	1.8056441331e-11	1.449410629e-11	2.6073169429e-10
0.5	-4.90200000000005	2.471e-10	1.6486759705e-11	9.784912254e-12	2.6374177542e-10
0.5	-4.90100000000005	2.612e-10	1.3899565965e-11	4.5243883505e-12	2.6845997199e-10
0.5	-4.90000000000005	2.497e-10	1.1233477562e-11	-3.316795528e-13	2.7399987448e-10
0.5	-4.89900000000005	1.991e-10	9.2738351668e-12	-3.1184481486e-12	2.7876331005e-10
0.5	-4.89800000000005	1.362e-10	8.7932559836e-12	-2.9962164263e-12	2.8103410732e-10
0.5	-4.89700000000005	9.23e-11	9.4337920018e-12	-1.3862826563e-12	2.7974881232e-10
0.5	-4.89600000000005	7.33e-11	1.0834341811e-11	1.16402407e-12	2.7484460734e-10
0.5	-4.89500000000005	7.65e-11	1.2346517178e-11	3.4110646084e-12	2.6716154534e-10
0.5	-4.89400000000005	1.021e-10	1.3332250819e-11	4.2178515287e-12	2.5846415665e-10
0.5	-4.89300000000005	1.479e-10	1.2997743033e-11	2.9257636925e-12	2.5081208441e-10
0.5	-4.89200000000005	1.924e-10	1.1266337242e-11	-3.6998810629e-13	2.4608096574e-10
0.5	-4.89100000000005	1.935e-10	9.0217188699e-12	-4.2295538151e-12	2.4521902669e-10
0.5	-4.89000000000005	1.581e-10	7.1616072091e-12	-5.7706743974e-12	2.4802959524e-10
0.5	-4.88900000000005	1.082e-10	6.4133608248e-12	-4.2696854507e-12	2.5343382731e-10
0.5	-4.88800000000005	6.68e-11	6.7162334744e-12	-1.2202101971e-12	2.6002665982e-10
0.5	-4.88700000000005	4.61e-11	7.9989673395e-12	2.7010493795e-12	2.6665276382e-10
0.5	-4.88600000000005	4.24e-11	9.7883043054e-12	6.5934822487e-12	2.7254405431e-10
0.5	-4.88500000000005	5.29e-11	1.1725351214e-11	9.9338096334e-12	2.7701403014e-10
0.5	-4.88400000000005	8.41e-11	1.291216613e-11	1.1465892021e-11	2.7954077814e-10
0.5	-4.88300000000004	1.393e-10	1.2733794574e-11	1.0188402666e-11	2.7961295564e-10
0.5	-4.88200000000004	1.875e-10	1.0893015133e-11	6.8001296313e-12	2.7711214498e-10
0.5	-4.88100000000004	1.777e-10	8.583793533e-12	3.3577187423e-12	2.7224475052e-10
0.5	-4.88000000000004	1.349e-10	6.8034700234e-12	2.5319603083e-12	2.6549308095e-10
0.5	-4.87900000000004	8.72e-11	6.0252423282e-12	4.5126795158e-12	2.5712111965e-10
0.5	-4.87800000000004	6.31e-11	5.7831955928e-12	7.4266004958e-12	2.4742004462e-10
0.5	-4.87700000000004	5.76e-11	5.5893247918e-12	9.9266420875e-12	2.3735857103e-10
0.5	-4.87600000000004	6.81e-11	5.0295813708e-12	1.1489744065e-11	2.2758168634e-10
0.5	-4.87500000000004	9.42e-11	3.8087873691e-12	1.1396581976e-11	2.1866692696e-10
0.5	-4.87400000000004	1.333e-10	2.7388012313e-12	9.6880365163e-12	2.1018923726e-10
0.5	-4.87300000000004	1.643e-10	2.0438861611e-12	7.0861300628e-12	2.0148830954e-10
0.5	-4.87200000000004	1.672e-10	2.1513658794e-12	4.7582321713e-12	1.9251606427e-10
0.5	-4.87100000000004	1.428e-10	2.4922605007e-12	4.0993429138e-12	1.8369231839e-10
0.5	-4.87000000000004	1.106e-10	2.8106047466e-12	5.1621507737e-12	1.757357968e-10
0.5	-4.86900000000004	9.13e-11	3.1111783755e-12	6.6319676989e-12	1.6951342113e-10
0.5	-4.86800000000004	8.93e-11	3.563595601e-12	8.0083438661e-12	1.6478784382e-10
0.5	-4.86700000000004	1.017e-10	3.543413186e-12	8.4694482211e-12	1.6071536811e-10
0.5	-4.86600000000004	1.24e-10	2.9851547879e-12	7.6766227721e-12	1.5594762517e-10
0.5	-4.86500000000004	1.458e-10	1.8472983356e-12	5.7951463532e-12	1.4977490064e-10
0.5	-4.86400000000004	1.564e-10	7.799468221500001e-13	3.2779222238e-12	1.4217661228e-10
0.5	-4.86300000000004	1.507e-10	2.174788051e-13	9.956096619100001e-13	1.3399955351e-10
0.5	-4.86200000000004	1.294e-10	2.1076639314000002e-13	-6.327360097200001e-13	1.2611930724e-10
0.5	-4.86100000000004	9.99e-11	2.8507613479000003e-13	-1.7184904209e-12	1.1948285392e-10
0.5	-4.86000000000004	7.14e-11	3.1799120279e-13	-2.3647397029e-12	1.1415794725e-10
0.5	-4.85900000000004	4.89e-11	1.9687729491e-13	-2.6715053536e-12	1.0947539704e-10
0.5	-4.85800000000004	3.37e-11	-1.0872840903000001e-13	-2.8389782528e-12	1.0453269351e-10
0.5	-4.85700000000004	2.46e-11	-5.229769612900001e-13	-2.7526044505e-12	9.9232583307e-11
0.5	-4.85600000000004	2.03e-11	-9.899131328e-13	-2.5006398573e-12	9.3910290161e-11
0.5	-4.85500000000004	1.93e-11	-1.3446161574e-12	-2.0065430363e-12	8.9557911269e-11
0.5	-4.85400000000004	2.17e-11	-1.508697278e-12	-1.3063513506e-12	8.6754810764e-11
0.5	-4.85300000000003	2.85e-11	-1.2193511793e-12	-3.7322474782000004e-13	8.5772876628e-11
0.5	-4.85200000000003	4.46e-11	-6.3074935497e-13	6.602904704800001e-13	8.6557178292e-11
0.5	-4.85100000000003	7.2e-11	1.943544703e-13	1.4383272173e-12	8.8797864737e-11
0.5	-4.85000000000003	1.062e-10	8.995979442300001e-13	1.6140209482e-12	9.2058128212e-11
0.5	-4.84900000000003	1.331e-10	1.3727005353e-12	7.4535296335e-13	9.6279982245e-11
0.5	-4.84800000000003	1.482e-10	1.5568033632e-12	-8.4299381342e-13	1.0155391647e-10
0.5	-4.84700000000003	1.534e-10	1.6767653506e-12	-2.913876051e-12	1.0809692321e-10
0.5	-4.84600000000003	1.491e-10	1.8381664631e-12	-5.0308506616e-12	1.1626838241e-10
0.5	-4.84500000000003	1.372e-10	2.1125291823e-12	-6.4011524955e-12	1.2627580436e-10
0.5	-4.84400000000003	1.169e-10	2.454728201e-12	-6.6411572334e-12	1.3800561428e-10
0.5	-4.84300000000003	9.08e-11	2.9587139579e-12	-5.6853383285e-12	1.5105265193e-10
0.5	-4.84200000000003	6.64e-11	3.7424877519e-12	-3.7218949728e-12	1.6459999606e-10
0.5	-4.84100000000003	4.99e-11	4.891451681e-12	-1.2215946299e-12	1.7796611646e-10
0.5	-4.84000000000003	4.05e-11	6.3604064053e-12	1.8350394384e-12	1.9060182385e-10
0.5	-4.83900000000003	3.88e-11	7.9899211414e-12	4.9565263907e-12	2.0131180063e-10
0.5	-4.83800000000003	4.32e-11	9.6081166703e-12	7.8554345237e-12	2.1038381383e-10
0.5	-4.83700000000003	5.66e-11	1.0967456183e-11	9.8761578556e-12	2.183376113e-10
0.5	-4.83600000000003	8.24e-11	1.1763368093e-11	1.0062405636e-11	2.2509880364e-10
0.5	-4.83500000000003	1.199e-10	1.1739890033e-11	7.6908014307e-12	2.3024303373e-10
0.5	-4.83400000000003	1.563e-10	1.1190756049e-11	3.058683069e-12	2.330776304e-10
0.5	-4.83300000000003	1.791e-10	1.0101099178e-11	-1.8586613805e-12	2.3385516834e-10
0.5	-4.83200000000003	1.764e-10	8.7344524218e-12	-5.0583297707e-12	2.3328168318e-10
0.5	-4.83100000000003	1.376e-10	7.4722527643e-12	-5.4969212215e-12	2.3263953626e-10
0.5	-4.83000000000003	9.47e-11	7.0530200901e-12	-3.7162866647e-12	2.3324366193e-10
0.5	-4.82900000000003	6.84e-11	7.3939067079e-12	-1.2208694898e-12	2.3566505406e-10
0.5	-4.82800000000003	6.08e-11	8.4520477685e-12	1.3547359231e-12	2.3926333524e-10
0.5	-4.82700000000003	6.93e-11	9.6986426797e-12	3.5264340113e-12	2.4240859784e-10
0.5	-4.82600000000003	9.35e-11	1.0509768617e-11	4.5964716264e-12	2.4319048971e-10
0.5	-4.82500000000003	1.27e-10	1.0528186976e-11	4.2843355914e-12	2.4019426201e-10
0.5	-4.82400000000003	1.55e-10	9.5265815617e-12	2.775296889e-12	2.3305616342e-10
0.5	-4.82300000000002	1.631e-10	7.6625263318e-12	7.0575406426e-13	2.2304621525e-10
0.5	-4.82200000000002	1.496e-10	5.3176259826e-12	-9.4853057817e-13	2.1224187221e-10
0.5	-4.82100000000002	1.213e-10	3.1579256756e-12	-1.6826195861e-12	2.0302960183e-10
0.5	-4.82000000000002	9.2e-11	1.3406540347e-12	-1.8046423065e-12	1.960773021e-10
0.5	-4.81900000000002	6.93e-11	2.8290598948000004e-13	-1.372360839e-12	1.9073450239e-10
0.5	-4.81800000000002	5.19e-11	-3.9118617678e-13	-9.8282480394e-13	1.861896948e-10
0.5	-4.81700000000002	3.83e-11	-5.069944109e-13	-4.8041511036e-13	1.8202519277e-10
0.5	-4.81600000000002	2.83e-11	-4.3620930228000003e-13	2.8384457450999997e-15	1.77641341e-10
0.5	-4.81500000000002	2.11e-11	-2.7973846954000005e-13	5.478575531e-13	1.7197674606e-10
0.5	-4.81400000000002	1.7e-11	-4.7222238209e-13	1.0924897651e-12	1.6390422825e-10
0.5	-4.81300000000002	1.53e-11	-1.0457432836e-12	1.637380592e-12	1.5426634345e-10
0.5	-4.81200000000002	1.55e-11	-2.1689858841e-12	2.1541487513e-12	1.4519660035e-10
0.5	-4.81100000000002	1.82e-11	-3.6596899008e-12	2.5424915293e-12	1.3828551164e-10
0.5	-4.81000000000002	2.49e-11	-5.1840914239e-12	2.6260078812e-12	1.3335610274e-10
0.5	-4.80900000000002	4.05e-11	-6.0248235968e-12	2.0855150069e-12	1.2989056995e-10
0.5	-4.80800000000002	7.28e-11	-5.436830179e-12	7.0143833e-13	1.2870543869e-10
0.5	-4.80700000000002	1.145e-10	-3.4332882933e-12	-1.6188494556e-12	1.3174352935e-10
0.5	-4.80600000000002	1.273e-10	-8.997695658800001e-13	-4.2049498006e-12	1.3988424325e-10
0.5	-4.80500000000002	9.94e-11	1.289705142e-12	-5.5488297221e-12	1.5246646944e-10
0.5	-4.80400000000002	6.44e-11	3.0754068575e-12	-5.3706771723e-12	1.6764911124e-10
0.5	-4.80300000000002	4.37e-11	4.5123426389e-12	-4.6254739573e-12	1.832255628e-10
0.5	-4.80200000000002	4.5e-11	5.8062243625e-12	-3.7347141188e-12	1.9779212307e-10
0.5	-4.80100000000002	7.02e-11	6.7515982664e-12	-3.7784113374e-12	2.1036642138e-10
0.5	-4.80000000000002	1.073e-10	7.1080547059e-12	-5.0177804951e-12	2.1997562144e-10
0.5	-4.79900000000002	1.288e-10	6.9049521699e-12	-6.3959887484e-12	2.2564469837e-10
0.5	-4.79800000000002	1.284e-10	6.3903578848e-12	-6.9680674642e-12	2.2585906554e-10
0.5	-4.79700000000002	1.093e-10	5.6669250625e-12	-6.2986153353e-12	2.2030568216e-10
0.5	-4.79600000000002	9.11e-11	4.7891884606e-12	-4.924350651e-12	2.1072539967e-10
0.5	-4.79500000000002	8.22e-11	3.698513683e-12	-3.6004330468e-12	1.9964717794e-10
0.5	-4.79400000000002	7.88e-11	2.6626721592e-12	-2.2761469154e-12	1.8948717043e-10
0.5	-4.79300000000001	7.32e-11	1.978166074e-12	-6.1769624153e-13	1.8175942823e-10
0.5	-4.79200000000001	6.51e-11	1.9460023395e-12	1.5989427993e-12	1.7696985742e-10
0.5	-4.79100000000001	5.88e-11	2.9529852327e-12	4.2914205551e-12	1.7626585905e-10
0.5	-4.79000000000001	5.95e-11	4.9090365792e-12	7.1641676186e-12	1.8025765894e-10
0.5	-4.78900000000001	7.15e-11	7.6105941844e-12	9.7815958725e-12	1.8757084617e-10
0.5	-4.78800000000001	1.005e-10	1.0049820412e-11	1.1222212925e-11	1.9552367739e-10
0.5	-4.78700000000001	1.487e-10	1.1634407565e-11	1.082723029e-11	2.0126253366e-10
0.5	-4.78600000000001	2.007e-10	1.1548503244e-11	8.8721862994e-12	2.0348438993e-10
0.5	-4.78500000000001	2.142e-10	1.0071726138e-11	6.5063271904e-12	2.0275614224e-10
0.5	-4.78400000000001	1.875e-10	8.3805753093e-12	6.2029146648e-12	2.0213581156e-10
0.5	-4.78300000000001	1.483e-10	7.5733412814e-12	8.9714209025e-12	2.0454530604e-10
0.5	-4.78200000000001	1.234e-10	7.9659090261e-12	1.3383803889e-11	2.1072768141e-10
0.5	-4.78100000000001	1.196e-10	9.8780990811e-12	1.8445157912e-11	2.1875898819e-10
0.5	-4.78000000000001	1.409e-10	1.2991690892e-11	2.3053561745e-11	2.2649802268e-10
0.5	-4.77900000000001	1.824e-10	1.6537678312e-11	2.6058004005e-11	2.3353828583e-10
0.5	-4.77800000000001	2.195e-10	1.9753577362e-11	2.7126001078e-11	2.4008543696e-10
0.5	-4.77700000000001	2.415e-10	2.1961600578e-11	2.6271579554e-11	2.4473548401e-10
0.5	-4.77600000000001	2.51e-10	2.273623104e-11	2.432429028e-11	2.4642532226e-10
0.5	-4.77500000000001	2.563e-10	2.2042123601e-11	2.1572128753e-11	2.4542692117e-10
0.5	-4.77400000000001	2.573e-10	2.0421059162e-11	1.9095925381e-11	2.433589194e-10
0.5	-4.77300000000001	2.413e-10	1.8603840726e-11	1.7968512839e-11	2.416624222e-10
0.5	-4.77200000000001	2.19e-10	1.7495518841e-11	1.8200893828e-11	2.4026408792e-10
0.5	-4.77100000000001	2.13e-10	1.6664981376e-11	1.791856921e-11	2.3755957372e-10
0.5	-4.77000000000001	2.065e-10	1.6094036982e-11	1.6926742683e-11	2.3337670136e-10
0.5	-4.76900000000001	2.058e-10	1.531507005e-11	1.4828791609e-11	2.2974654566e-10
0.5	-4.76800000000001	2.063e-10	1.4315544104e-11	1.1472003098e-11	2.2939199116e-10
0.5	-4.76700000000001	1.988e-10	1.3194639178e-11	7.5185133028e-12	2.3295714054e-10
0.5	-4.76600000000001	1.811e-10	1.2445042375e-11	3.9527560148e-12	2.3916005157e-10
0.5	-4.76500000000001	1.589e-10	1.2253486784e-11	1.8765966161e-12	2.4662546348e-10
0.5	-4.76400000000001	1.327e-10	1.2791190238e-11	1.8300303054e-12	2.5407832582e-10
0.5	-4.763	1.152e-10	1.3863557251e-11	3.5798751924e-12	2.6066093706e-10
0.5	-4.762	1.087e-10	1.5395683295e-11	7.2432107117e-12	2.6621117722e-10
0.5	-4.761	1.055e-10	1.7298085731e-11	1.2609531404e-11	2.7078751009e-10
0.5	-4.76	1.217e-10	1.9189325394e-11	1.6909753322e-11	2.7434676886e-10
0.5	-4.759	1.47e-10	2.0708581724e-11	1.9129349675e-11	2.7671181597e-10
0.5	-4.758	1.795e-10	2.1571852267e-11	1.9769232313e-11	2.78033223e-10
0.5	-4.757	2.11e-10	2.1836567612e-11	1.9767742197e-11	2.7870135382e-10
0.5	-4.756	2.218e-10	2.1562175243e-11	2.0174175734e-11	2.790013561e-10
0.5	-4.755	2.195e-10	2.1242312505e-11	2.1347675647e-11	2.790162107e-10
0.5	-4.754	2.131e-10	2.0829167624e-11	2.2023386555e-11	2.7868985198e-10
0.5	-4.753	2.062e-10	2.074190852e-11	2.2535043536e-11	2.7828738093e-10
0.5	-4.752	2.025e-10	2.0728637173e-11	2.2459941101e-11	2.7799636591e-10
0.5	-4.751	2.075e-10	2.0831210713e-11	2.22195682e-11	2.7795999777e-10
0.5	-4.75	2.098e-10	2.0791756106e-11	2.231234248e-11	2.7804600541e-10
0.6	-5.0490000000001	1.233e-10	1.5135620197e-11	1.7382472288e-11	2.5640802924e-10
0.6	-5.0480000000001	1.428e-10	1.552093745e-11	2.0334662986e-11	2.5742538273e-10
0.6	-5.0470000000001	1.731e-10	1.507516572e-11	2.1180101612e-11	2.5624355767e-10
0.6	-5.0460000000001	2.019e-10	1.4188284695e-11	1.9773836539e-11	2.5305445306e-10
0.6	-5.0450000000001	2.119e-10	1.2953983969e-11	1.7360510537e-11	2.4899593554e-10
0.6	-5.0440000000001	2.092e-10	1.1625023035e-11	1.5395015362e-11	2.4498968851e-10
0.6	-5.0430000000001	1.977e-10	1.0085952817e-11	1.4723067579e-11	2.4143503979e-10
0.6	-5.0420000000001	1.776e-10	9.0459318017e-12	1.5458306007e-11	2.3821755312e-10
0.6	-5.0410000000001	1.61e-10	8.926573355e-12	1.6993883764e-11	2.3506197613e-10
0.6	-5.0400000000001	1.529e-10	1.0065123206e-11	1.8818578974e-11	2.3205392063e-10
0.6	-5.0390000000001	1.561e-10	1.2065791816e-11	2.044250723e-11	2.2976328619e-10
0.6	-5.0380000000001	1.711e-10	1.4332184219e-11	2.1387044399e-11	2.2868162487e-10
0.6	-5.0370000000001	1.95e-10	1.614420471e-11	2.1529865626e-11	2.2884686477e-10
0.6	-5.0360000000001	2.206e-10	1.6835214046e-11	2.0883262914e-11	2.2960358765e-10
0.6	-5.0350000000001	2.451e-10	1.6234991199e-11	1.9757277914e-11	2.2994324099e-10
0.6	-5.0340000000001	2.582e-10	1.4381016081e-11	1.8570419343e-11	2.2889538668e-10
0.6	-5.03300000000009	2.581e-10	1.2069789955e-11	1.7535006918e-11	2.2576369811e-10
0.6	-5.03200000000009	2.485e-10	9.8326578154e-12	1.6529977438e-11	2.2003068589e-10
0.6	-5.03100000000009	2.386e-10	8.3884391643e-12	1.5652854927e-11	2.1184363868e-10
0.6	-5.03000000000009	2.318e-10	7.7063334174e-12	1.4478997036e-11	2.0215355325e-10
0.6	-5.02900000000009	2.302e-10	7.7490651165e-12	1.3348192442e-11	1.9311768701e-10
0.6	-5.02800000000009	2.306e-10	8.0965030065e-12	1.207636742e-11	1.8638370093e-10
0.6	-5.02700000000009	2.289e-10	8.9125845989e-12	1.0913874576e-11	1.8293397734e-10
0.6	-5.02600000000009	2.217e-10	9.9784090708e-12	1.0027758253e-11	1.8315683119e-10
0.6	-5.02500000000009	2.112e-10	1.1467195873e-11	9.8112672276e-12	1.8724775873e-10
0.6	-5.02400000000009	2.026e-10	1.3309315545e-11	1.0104134708e-11	1.951476559e-10
0.6	-5.02300000000009	1.981e-10	1.5403155703e-11	1.0496777395e-11	2.0629502833e-10
0.6	-5.02200000000009	2.01e-10	1.7416484479e-11	1.0493995069e-11	2.1932357922e-10
0.6	-5.02100000000009	2.11e-10	1.8775156059e-11	9.4627175713e-12	2.3224006873e-10
0.6	-5.02000000000009	2.243e-10	1.8967686628e-11	7.1756920079e-12	2.4319360964e-10
0.6	-5.01900000000009	2.31e-10	1.7801976355e-11	3.945233766e-12	2.5079431944e-10
0.6	-5.01800000000009	2.258e-10	1.579123782e-11	5.031262844600001e-13	2.5554404128e-10
0.6	-5.01700000000009	2.048e-10	1.3614923228e-11	-2.2692463972e-12	2.5903384667e-10
0.6	-5.01600000000009	1.745e-10	1.1826567061e-11	-3.7598274503e-12	2.629045397e-10
0.6	-5.01500000000009	1.431e-10	1.054962413e-11	-4.3826112233e-12	2.6757013984e-10
0.6	-5.01400000000009	1.18e-10	9.8036704003e-12	-4.2690302507e-12	2.7235099114e-10
0.6	-5.01300000000009	1.039e-10	9.1406058345e-12	-4.2770974687e-12	2.7576077264e-10
0.6	-5.01200000000009	9.69e-11	8.5767060227e-12	-4.3512041884e-12	2.7718320489e-10
0.6	-5.01100000000009	9.26e-11	7.8930104792e-12	-4.5790711738e-12	2.7690471616e-10
0.6	-5.01000000000009	8.8e-11	7.2686234489e-12	-4.647692549e-12	2.7595476713e-10
0.6	-5.00900000000009	8.2e-11	6.5318854467e-12	-4.5139797294e-12	2.7509231586e-10
0.6	-5.00800000000009	7.57e-11	5.8924906625e-12	-4.1952291213e-12	2.74504954e-10
0.6	-5.00700000000009	7.24e-11	5.2788353059e-12	-3.9363676478e-12	2.7369696181e-10
0.6	-5.00600000000009	7.17e-11	4.7690540669e-12	-3.8101512473e-12	2.7190523688e-10
0.6	-5.00500000000009	7.17e-11	4.3580028432e-12	-3.7247573346e-12	2.6864053216e-10
0.6	-5.00400000000009	7.24e-11	4.0981674829e-12	-3.5464861867e-12	2.6407623664e-10
0.6	-5.00300000000008	7.22e-11	3.959991227e-12	-3.0392046028e-12	2.5929317344e-10
0.6	-5.00200000000008	7.06e-11	3.8132864574e-12	-2.117375152e-12	2.5538613554e-10
0.6	-5.00100000000008	6.87e-11	3.6535075196e-12	-7.8284128904e-13	2.5294998195e-10
0.6	-5.00000000000008	6.92e-11	3.3130269003e-12	7.925629688500001e-13	2.5203658734e-10
0.6	-4.99900000000008	7.15e-11	3.2617685065e-12	2.4710574507e-12	2.5189549197e-10
0.6	-4.99800000000008	7.63e-11	3.4108743421e-12	3.964842108e-12	2.5113543961e-10
0.6	-4.99700000000008	8.35e-11	4.0713945054e-12	4.857357635e-12	2.4918932468e-10
0.6	-4.99600000000008	9.52e-11	4.9716192734e-12	4.5545617468e-12	2.4713070597e-10
0.6	-4.99500000000008	1.133e-10	6.182549987e-12	2.6703108233e-12	2.464083489e-10
0.6	-4.99400000000008	1.355e-10	7.2141447163e-12	-8.834666914500001e-13	2.4790542666e-10
0.6	-4.99300000000008	1.475e-10	7.9976809502e-12	-5.2997980674e-12	2.5130945724e-10
0.6	-4.99200000000008	1.391e-10	7.6412710769e-12	-8.8781722297e-12	2.5406875648e-10
0.6	-4.99100000000008	1.169e-10	5.9865382354e-12	-9.9765813502e-12	2.5448554661e-10
0.6	-4.99000000000008	8.73e-11	4.1985156713e-12	-8.3550155978e-12	2.5416563731e-10
0.6	-4.98900000000008	6.12e-11	4.2080751882e-12	-4.9431611842e-12	2.5638760999e-10
0.6	-4.98800000000008	4.67e-11	5.2994211728e-12	-8.603603419e-13	2.6075753849e-10
0.6	-4.98700000000008	4.38e-11	7.2938251833e-12	3.1239229429e-12	2.6624726597e-10
0.6	-4.98600000000008	4.93e-11	9.9508637504e-12	6.6726301156e-12	2.7158723678e-10
0.6	-4.98500000000008	6.67e-11	1.2423966837e-11	8.7752916443e-12	2.7553231921e-10
0.6	-4.98400000000008	1.041e-10	1.3767236669e-11	8.4296960267e-12	2.7704343665e-10
0.6	-4.98300000000008	1.488e-10	1.3020526967e-11	5.184065958e-12	2.7635898441e-10
0.6	-4.98200000000008	1.688e-10	1.0781098536e-11	2.580522505e-13	2.7529385407e-10
0.6	-4.98100000000008	1.648e-10	7.9587138316e-12	-3.4932087146e-12	2.7571965475e-10
0.6	-4.98000000000008	1.371e-10	5.6687069446e-12	-4.5017637603e-12	2.7775370982e-10
0.6	-4.97900000000008	9.41e-11	4.0978658944e-12	-3.39186372e-12	2.7968969662e-10
0.6	-4.97800000000008	6.3e-11	3.4575401514e-12	-1.1327753782e-12	2.7935036924e-10
0.6	-4.97700000000008	4.83e-11	3.2544601709e-12	1.0566139281e-12	2.7577846777e-10
0.6	-4.97600000000008	4.3e-11	3.6138389987e-12	3.3058102417e-12	2.6986300945e-10
0.6	-4.97500000000008	4.37e-11	4.500410796e-12	5.573226008e-12	2.6323029306e-10
0.6	-4.97400000000008	4.97e-11	6.0562801082e-12	7.7620679804e-12	2.5696351659e-10
0.6	-4.97300000000007	6.22e-11	7.7733122453e-12	9.4468057796e-12	2.5105935056e-10
0.6	-4.97200000000007	8.61e-11	9.1177156719e-12	9.7679483588e-12	2.4445052259e-10
0.6	-4.97100000000007	1.232e-10	9.2999565823e-12	8.0247940787e-12	2.3634550162e-10
0.6	-4.97000000000007	1.658e-10	8.0226076534e-12	4.1842467908e-12	2.2732408252e-10
0.6	-4.96900000000007	1.898e-10	5.8899488067e-12	-2.5507385999e-13	2.1977417637e-10
0.6	-4.96800000000007	1.817e-10	3.9577884309e-12	-3.1955005397e-12	2.1518350113e-10
0.6	-4.96700000000007	1.437e-10	3.0971426895e-12	-4.2675987061e-12	2.1369413007e-10
0.6	-4.96600000000007	9.91e-11	3.0180091926e-12	-4.265267853e-12	2.1447692998e-10
0.6	-4.96500000000007	7.14e-11	3.579148688e-12	-3.8519334339e-12	2.1698037162e-10
0.6	-4.96400000000007	6e-11	4.1311239329e-12	-4.1483875975e-12	2.2056675516e-10
0.6	-4.96300000000007	5.93e-11	4.5759770728e-12	-4.9792721256e-12	2.2466327064e-10
0.6	-4.96200000000007	6.56e-11	4.6193516027e-12	-6.2932485889e-12	2.2894535214e-10
0.6	-4.96100000000007	7.49e-11	4.4074160542e-12	-7.6300864748e-12	2.3353989236e-10
0.6	-4.96000000000007	8.07e-11	3.8934434997e-12	-8.3091901615e-12	2.3847764824e-10
0.6	-4.95900000000007	7.6e-11	3.5362576455e-12	-7.8702010796e-12	2.4324248079e-10
0.6	-4.95800000000007	6.19e-11	3.5392575228e-12	-6.1914084654e-12	2.4689550046e-10
0.6	-4.95700000000007	4.8e-11	4.0191200242e-12	-3.351073974e-12	2.4927866179e-10
0.6	-4.95600000000007	3.76e-11	4.8961377615e-12	3.0577807593000005e-13	2.5089185219e-10
0.6	-4.95500000000007	3.24e-11	6.2781167799e-12	4.6252825996e-12	2.5227500591e-10
0.6	-4.95400000000007	3.15e-11	8.201469609e-12	9.617064643e-12	2.5375643745e-10
0.6	-4.95300000000007	3.66e-11	1.0375199054e-11	1.4599729911e-11	2.5530185085e-10
0.6	-4.95200000000007	5.01e-11	1.2772197078e-11	1.8892083608e-11	2.5701737031e-10
0.6	-4.95100000000007	7.72e-11	1.4725320216e-11	2.0783819491e-11	2.5898145977e-10
0.6	-4.95000000000007	1.187e-10	1.5781576803e-11	1.9375588454e-11	2.6139700785e-10
0.6	-4.94900000000007	1.626e-10	1.5460037685e-11	1.5107225045e-11	2.6419132482e-10
0.6	-4.94800000000007	1.888e-10	1.4007584832e-11	9.5839117421e-12	2.6721272152e-10
0.6	-4.94700000000007	1.856e-10	1.2012350635e-11	5.911092012e-12	2.6974400971e-10
0.6	-4.94600000000007	1.564e-10	1.0448868852e-11	4.7214049118e-12	2.7154015843e-10
0.6	-4.94500000000007	1.181e-10	9.6604308055e-12	5.4428539443e-12	2.7257525362e-10
0.6	-4.94400000000007	9.14e-11	9.930444503e-12	7.691312203e-12	2.7296748012e-10
0.6	-4.94300000000006	8.11e-11	1.0987216228e-11	1.0463978106e-11	2.7269201819e-10
0.6	-4.94200000000006	8.36e-11	1.3008856331e-11	1.378920424e-11	2.7172961272e-10
0.6	-4.94100000000006	9.74e-11	1.5475826513e-11	1.7348620167e-11	2.7010138147e-10
0.6	-4.94000000000006	1.227e-10	1.7953732458e-11	2.0784168737e-11	2.679094905e-10
0.6	-4.93900000000006	1.575e-10	1.9423913909e-11	2.364735119e-11	2.6515680365e-10
0.6	-4.93800000000006	1.942e-10	1.9344201428e-11	2.5143704261e-11	2.6175470557e-10
0.6	-4.93700000000006	2.249e-10	1.7612498777e-11	2.5069474941e-11	2.5814212859e-10
0.6	-4.93600000000006	2.408e-10	1.4991992794e-11	2.3629912175e-11	2.5535065215e-10
0.6	-4.93500000000006	2.411e-10	1.2846532627e-11	2.1022718283e-11	2.5447420776e-10
0.6	-4.93400000000006	2.321e-10	1.1966929014e-11	1.7479909002e-11	2.5593736209e-10
0.6	-4.93300000000006	2.224e-10	1.2562968186e-11	1.3548765855e-11	2.5933266152e-10
0.6	-4.93200000000006	2.102e-10	1.3504319941e-11	9.2634480097e-12	2.6336396113e-10
0.6	-4.93100000000006	1.945e-10	1.4327144891e-11	5.4361582443e-12	2.6593911462e-10
0.6	-4.93000000000006	1.753e-10	1.4549549087e-11	2.3818454792e-12	2.6540399995e-10
0.6	-4.92900000000006	1.567e-10	1.449611882e-11	1.1321651982e-12	2.6184669696e-10
0.6	-4.92800000000006	1.438e-10	1.4473663759e-11	1.5362367776e-12	2.573114587e-10
0.6	-4.92700000000006	1.368e-10	1.4840663061e-11	3.4837488784e-12	2.5379604194e-10
0.6	-4.92600000000006	1.407e-10	1.5095440904e-11	6.0262373154e-12	2.5207295548e-10
0.6	-4.92500000000006	1.592e-10	1.470180141e-11	8.1052741734e-12	2.5229658931e-10
0.6	-4.92400000000006	1.928e-10	1.3024300279e-11	8.4991603217e-12	2.5473381393e-10
0.6	-4.92300000000006	2.311e-10	1.0280959395e-11	6.3632789534e-12	2.5925741065e-10
0.6	-4.92200000000006	2.457e-10	7.1944399679e-12	2.133554699e-12	2.6498376392e-10
0.6	-4.92100000000006	2.146e-10	4.6181954531e-12	-1.9977953343e-12	2.6995581575e-10
0.6	-4.92000000000006	1.535e-10	3.1176681659e-12	-4.219857874e-12	2.7309644502e-10
0.6	-4.91900000000006	9.11e-11	2.4191496777e-12	-4.3042906327e-12	2.7428162284e-10
0.6	-4.91800000000006	5.08e-11	2.238138768e-12	-2.5523593649e-12	2.7413468342e-10
0.6	-4.91700000000006	3.18e-11	2.2492971766e-12	-5.353113010600001e-13	2.7347095311e-10
0.6	-4.91600000000006	2.39e-11	2.6904162951e-12	1.9269784389e-12	2.7237685863e-10
0.6	-4.91500000000006	2.23e-11	3.318292147e-12	4.7661324061e-12	2.6999260299e-10
0.6	-4.91400000000006	2.52e-11	4.1873761802e-12	8.1499718362e-12	2.6567769237e-10
0.6	-4.91300000000005	3.31e-11	4.8678466555e-12	1.187384114e-11	2.6005401742e-10
0.6	-4.91200000000005	4.86e-11	5.4502768762e-12	1.5615207667e-11	2.5482107885e-10
0.6	-4.91100000000005	7.42e-11	5.9424251958e-12	1.889125997e-11	2.5120922364e-10
0.6	-4.91000000000005	1.092e-10	6.9516871008e-12	2.1159504831e-11	2.4952497333e-10
0.6	-4.90900000000005	1.479e-10	8.8279768534e-12	2.2419498418e-11	2.4961903691e-10
0.6	-4.90800000000005	1.817e-10	1.1429910228e-11	2.2854942654e-11	2.5121306535e-10
0.6	-4.90700000000005	2.064e-10	1.4150839706e-11	2.2483681096e-11	2.5340444408e-10
0.6	-4.90600000000005	2.198e-10	1.6321483417e-11	2.1451798966e-11	2.5494324509e-10
0.6	-4.90500000000005	2.263e-10	1.7798536282e-11	1.9797220011e-11	2.5523267686e-10
0.6	-4.90400000000005	2.299e-10	1.8290596199e-11	1.749129151e-11	2.5489048567e-10
0.6	-4.90300000000005	2.384e-10	1.7885280249e-11	1.4639698202e-11	2.5558136404e-10
0.6	-4.90200000000005	2.526e-10	1.6478748876e-11	1.0863391799e-11	2.5842278264e-10
0.6	-4.90100000000005	2.653e-10	1.4427892165e-11	6.3479492383e-12	2.6328382082e-10
0.6	-4.90000000000005	2.585e-10	1.2048675126e-11	1.8901744625e-12	2.6872614399e-10
0.6	-4.89900000000005	2.179e-10	1.0335728439e-11	-1.3403594494e-12	2.7297409251e-10
0.6	-4.89800000000005	1.589e-10	9.7061558336e-12	-2.7597508961e-12	2.7460812125e-10
0.6	-4.89700000000005	1.123e-10	1.0250383639e-11	-1.7967939129e-12	2.7312524617e-10
0.6	-4.89600000000005	9.08e-11	1.1453232582e-11	4.743787030700001e-13	2.6902526151e-10
0.6	-4.89500000000005	9.26e-11	1.2804639118e-11	2.7766694984e-12	2.6318216696e-10
0.6	-4.89400000000005	1.164e-10	1.3514391321e-11	3.8530983147e-12	2.5661091786e-10
0.6	-4.89300000000005	1.603e-10	1.3125559781e-11	2.4295097319e-12	2.5069108233e-10
0.6	-4.89200000000005	1.969e-10	1.1627808999e-11	-1.3571861018e-12	2.4675573222e-10
0.6	-4.89100000000005	1.931e-10	9.5167422842e-12	-5.3649004258e-12	2.4579309393e-10
0.6	-4.89000000000005	1.603e-10	7.8828139522e-12	-7.3311683082e-12	2.4785348214e-10
0.6	-4.88900000000005	1.18e-10	6.9675465056e-12	-6.333609781e-12	2.5209488813e-10
0.6	-4.88800000000005	7.69e-11	7.3217051977e-12	-2.7405252695e-12	2.574599348e-10
0.6	-4.88700000000005	5.48e-11	8.6186017143e-12	1.4541726159e-12	2.6318805758e-10
0.6	-4.88600000000005	4.89e-11	1.0725802713e-11	6.1154118157e-12	2.68887938e-10
0.6	-4.88500000000005	5.77e-11	1.2940890156e-11	1.0390776879e-11	2.7366057038e-10
0.6	-4.88400000000005	8.56e-11	1.4609955542e-11	1.3314699754e-11	2.7679910418e-10
0.6	-4.88300000000004	1.373e-10	1.4789460693e-11	1.3498113549e-11	2.7797715738e-10
0.6	-4.88200000000004	1.909e-10	1.3393996051e-11	1.0277367255e-11	2.7724276297e-10
0.6	-4.88100000000004	1.938e-10	1.1257307051e-11	6.3448256697e-12	2.7501669247e-10
0.6	-4.88000000000004	1.539e-10	9.7759613709e-12	4.8333764425e-12	2.7177049778e-10
0.6	-4.87900000000004	1.096e-10	9.4099828857e-12	6.1931918026e-12	2.6755142026e-10
0.6	-4.87800000000004	8.28e-11	9.7830059531e-12	8.9172870503e-12	2.6234604884e-10
0.6	-4.87700000000004	7.65e-11	1.0107014532e-11	1.1640801677e-11	2.5625224225e-10
0.6	-4.87600000000004	8.71e-11	9.8790020274e-12	1.3359510922e-11	2.4972865358e-10
0.6	-4.87500000000004	1.129e-10	8.9972585556e-12	1.3584831322e-11	2.4391005281e-10
0.6	-4.87400000000004	1.476e-10	7.7294556831e-12	1.2219823839e-11	2.3888747673e-10
0.6	-4.87300000000004	1.737e-10	6.4563872002e-12	9.9875673186e-12	2.3333549034e-10
0.6	-4.87200000000004	1.724e-10	5.2266324928e-12	8.4835373855e-12	2.2613294423e-10
0.6	-4.87100000000004	1.506e-10	4.6670302254e-12	8.3049155364e-12	2.1749562584e-10
0.6	-4.87000000000004	1.249e-10	4.6048244258e-12	8.9248154836e-12	2.0790211856e-10
0.6	-4.86900000000004	1.12e-10	5.2769897593e-12	9.8849675851e-12	1.9937346224e-10
0.6	-4.86800000000004	1.153e-10	5.4389012803e-12	1.0040403868e-11	1.9310230855e-10
0.6	-4.86700000000004	1.303e-10	5.378563219e-12	9.0284658654e-12	1.8720994703e-10
0.6	-4.86600000000004	1.492e-10	4.64996956e-12	6.9319081376e-12	1.8046436599e-10
0.6	-4.86500000000004	1.636e-10	3.3144846384e-12	4.1881761717e-12	1.7242513131e-10
0.6	-4.86400000000004	1.656e-10	1.8382905182e-12	1.5544483176e-12	1.6319523565e-10
0.6	-4.86300000000004	1.511e-10	9.3346880021e-13	-4.1694579522e-13	1.5355431242e-10
0.6	-4.86200000000004	1.243e-10	6.288143595200001e-13	-1.8674867533e-12	1.4406935079e-10
0.6	-4.86100000000004	9.33e-11	6.598384061400001e-13	-2.8945127269e-12	1.356002409e-10
0.6	-4.86000000000004	6.52e-11	7.194523732300001e-13	-3.4208107536e-12	1.2878479902e-10
0.6	-4.85900000000004	4.41e-11	5.5103487284e-13	-3.7411151425e-12	1.231251983e-10
0.6	-4.85800000000004	2.97e-11	3.4237907585000005e-13	-3.662225572e-12	1.1776585598e-10
0.6	-4.85700000000004	2.16e-11	-3.7325818880000005e-14	-3.4550459532e-12	1.1234336998e-10
0.6	-4.85600000000004	1.75e-11	-3.7005509057000005e-13	-3.040833144e-12	1.0701427236e-10
0.6	-4.85500000000004	1.62e-11	-6.8064127845e-13	-2.4718618079e-12	1.0227279272e-10
0.6	-4.85400000000004	1.71e-11	-7.6987262219e-13	-1.6644024072e-12	9.8814524245e-11
0.6	-4.85300000000003	2.15e-11	-7.1450767791e-13	-6.178032890600001e-13	9.7016140353e-11
0.6	-4.85200000000003	3.17e-11	-3.3954454466000003e-13	5.9562767092e-13	9.685542318e-11
0.6	-4.85100000000003	5.09e-11	1.5210788433e-13	1.6354875697e-12	9.8162831273e-11
[truncated: 15,401 more rows]
