# Supplementary material for: Long-range crossed Andreev reflection in a topological insulator nanowire proximitized by a superconductor
Source: Nat Phys. 2025 Mar 11;21(5):708–15. doi: 10.1038/s41567-025-02806-y (PMC12084150; doi:10.1038/s41567-025-02806-y)
Supplement: Supplementary file 2 — Source data for Supplementary Figs. 2–5 and 7. [file 41567_2025_2806_MOESM2_ESM.zip › SupplementaryData/Figure_S5_plot_dim=2_.txt]

V_{g}	V_{L}=V_{R}	G_{RR}/G_{0}	G_{LR}/G_{0}
-5.1990000000001	-0.4	0.7695472522715663	0.08323150723632844
-5.1990000000001	-0.39	0.7702950180444359	0.08322064413958875
-5.1990000000001	-0.38	0.7734971527464732	0.0829091151367808
-5.1990000000001	-0.37	0.7765613576540039	0.08351940937636773
-5.1990000000001	-0.36	0.7792665845192911	0.084740508706489
-5.1990000000001	-0.35	0.7824336207339189	0.08566185114662572
-5.1990000000001	-0.34	0.7881148255311266	0.08514091076915282
-5.1990000000001	-0.33	0.7938814325955174	0.08513574215842894
-5.1990000000001	-0.32	0.797732708747594	0.08624740667290053
-5.1990000000001	-0.31	0.8009142892143991	0.08683822847136557
-5.1990000000001	-0.3	0.8058172574714492	0.08638323295720494
-5.1990000000001	-0.29	0.8100206602626295	0.08604366724579855
-5.1990000000001	-0.28	0.8139057727978015	0.08656719192927873
-5.1990000000001	-0.27	0.8172852028711443	0.08600278413533995
-5.1990000000001	-0.26	0.8204062625005094	0.08549747730277549
-5.1990000000001	-0.25	0.8230237431795381	0.08635068873872905
-5.1990000000001	-0.24	0.8246169374048721	0.08650015775129448
-5.1990000000001	-0.23	0.8275988051483224	0.08560776854607628
-5.1990000000001	-0.22	0.8290895286714794	0.0855166943184237
-5.1990000000001	-0.21	0.8288247275085919	0.08600297194803641
-5.1990000000001	-0.2	0.8291218024375558	0.0859294544691625
-5.1990000000001	-0.19	0.8286375757232597	0.08558787540523709
-5.1990000000001	-0.18	0.8294001862222917	0.08467352711693742
-5.1990000000001	-0.17	0.829816259393952	0.08321307152273645
-5.1990000000001	-0.16	0.8276766949076474	0.08222576919494289
-5.1990000000001	-0.15	0.8256941720572135	0.0809764904178511
-5.1990000000001	-0.14	0.8226748018408752	0.0796173861740815
-5.1990000000001	-0.13	0.8169200945968819	0.07904631477937424
-5.1990000000001	-0.12	0.8119869560852485	0.07721498882244324
-5.1990000000001	-0.11	0.8062342922476259	0.07501186094953625
-5.1990000000001	-0.0999999999999998	0.796647721179812	0.07341812581424072
-5.1990000000001	-0.0899999999999998	0.786812515897616	0.07065283639080673
-5.1990000000001	-0.0799999999999997	0.7769407697470485	0.06761814815370264
-5.1990000000001	-0.0699999999999997	0.7648739867029005	0.06392927004672017
-5.1990000000001	-0.0599999999999997	0.7517151242673419	0.05929896103324773
-5.1990000000001	-0.0499999999999997	0.7358561434759698	0.05436712593158303
-5.1990000000001	-0.0399999999999997	0.7146135136315188	0.05025054903683369
-5.1990000000001	-0.0299999999999997	0.6887679954440559	0.047719214377153374
-5.1990000000001	-0.0199999999999997	0.6585792815799019	0.04535381240838172
-5.1990000000001	-0.0099999999999996	0.6206329035705198	0.04370396253732839
-5.1990000000001	3.33066907387547e-16	0.5726592402865962	0.04196197541816687
-5.1990000000001	0.0100000000000003	0.520283603395114	0.04100219143391609
-5.1990000000001	0.0200000000000003	0.47572999786564596	0.038468531652046986
-5.1990000000001	0.0300000000000004	0.45404554194069224	0.03723835720221117
-5.1990000000001	0.0400000000000004	0.4614504784343138	0.03800357078477742
-5.1990000000001	0.0500000000000004	0.4944546728403865	0.041687340380995634
-5.1990000000001	0.0600000000000004	0.5403654594110445	0.04675606478742037
-5.1990000000001	0.0700000000000004	0.5850310915698246	0.052963141918424744
-5.1990000000001	0.0800000000000004	0.6249860758843888	0.05887717459417289
-5.1990000000001	0.0900000000000004	0.6740720121900352	0.06520900456159273
-5.1990000000001	0.1	0.7101491560826099	0.07021449612344928
-5.1990000000001	0.11	0.7303952657553777	0.0724276682295329
-5.1990000000001	0.12	0.7349797634410531	0.07339381531346348
-5.1990000000001	0.13	0.7331217680528314	0.07500038182498395
-5.1990000000001	0.14	0.7394997736996978	0.07745550201268143
-5.1990000000001	0.15	0.7535757039564083	0.07903334066477725
-5.1990000000001	0.16	0.7663085767011575	0.08018423553565547
-5.1990000000001	0.17	0.7761053779981648	0.0822667725053207
-5.1990000000001	0.18	0.7899200530102551	0.08491980240725928
-5.1990000000001	0.190000000000001	0.8029549889831976	0.08668755745573595
-5.1990000000001	0.200000000000001	0.8128244513327184	0.08721589014889165
-5.1990000000001	0.21	0.8195773014576295	0.08837676915298687
-5.1990000000001	0.220000000000001	0.8236959630863451	0.09018642901510747
-5.1990000000001	0.230000000000001	0.8261348862897542	0.09145102581038375
-5.1990000000001	0.240000000000001	0.8277199670076336	0.09175498219763008
-5.1990000000001	0.250000000000001	0.829188032771159	0.09212828661517772
-5.1990000000001	0.260000000000001	0.8304691871569347	0.09148033964764124
-5.1990000000001	0.270000000000001	0.8305192505549388	0.09045666171797588
-5.1990000000001	0.280000000000001	0.8287492417605579	0.09063783354700133
-5.1990000000001	0.290000000000001	0.8264105054582788	0.09083617147377734
-5.1990000000001	0.300000000000001	0.8244800894251261	0.08907522276444128
-5.1990000000001	0.310000000000001	0.8212924388572374	0.08976592346045519
-5.1990000000001	0.320000000000001	0.8164090632309032	0.09093029578406014
-5.1990000000001	0.330000000000001	0.8130900337847561	0.09031490805805352
-5.1990000000001	0.340000000000001	0.8099454149092714	0.0866787527871303
-5.1990000000001	0.350000000000001	0.8059678683884098	0.08588188521948252
-5.1990000000001	0.360000000000001	0.8004447870289274	0.0872650069770489
-5.1990000000001	0.370000000000001	0.7961453442286679	0.08536616604116612
-5.1990000000001	0.380000000000001	0.7933719037285291	0.08454211067975341
-5.1990000000001	0.390000000000001	0.7886785046088602	0.08397638819564883
-5.1980000000001	-0.4	0.7685379307671848	0.0825796762982541
-5.1980000000001	-0.39	0.7693001205561746	0.08280926629050236
-5.1980000000001	-0.38	0.7726742618175835	0.08277731556138627
-5.1980000000001	-0.37	0.7767220653925738	0.08285259848141376
-5.1980000000001	-0.36	0.7802741631171001	0.08367101194395267
-5.1980000000001	-0.35	0.7840873357966925	0.08485598358614889
-5.1980000000001	-0.34	0.7899262433215831	0.08530729796810332
-5.1980000000001	-0.33	0.7954965633706425	0.08553824772613246
-5.1980000000001	-0.32	0.7978337971610246	0.08661136552091533
-5.1980000000001	-0.31	0.8015637912693586	0.0869665722900478
-5.1980000000001	-0.3	0.8068726156791217	0.08628834237050112
-5.1980000000001	-0.29	0.8114783888098699	0.08567902475848449
-5.1980000000001	-0.28	0.8149402762575373	0.08627179229798194
-5.1980000000001	-0.27	0.8164405556949231	0.08783332879150532
-5.1980000000001	-0.26	0.8108545495125228	0.08699881600743499
-5.1980000000001	-0.25	0.7959902258018297	0.08417229206760724
-5.1980000000001	-0.24	0.807672428151244	0.08392881143315126
-5.1980000000001	-0.23	0.8223942544524306	0.08501952354080086
-5.1980000000001	-0.22	0.8279122273024394	0.08646068699375874
-5.1980000000001	-0.21	0.8292387572738814	0.08680735203128619
-5.1980000000001	-0.2	0.8295482128255013	0.0864141093959937
-5.1980000000001	-0.19	0.8306616277542007	0.08499661788012886
-5.1980000000001	-0.18	0.8317121779521978	0.08366371729102691
-5.1980000000001	-0.17	0.8308008797452376	0.08289439811819242
-5.1980000000001	-0.16	0.8268781445398399	0.08248006785181415
-5.1980000000001	-0.15	0.8218538341210182	0.08219160227368547
-5.1980000000001	-0.14	0.806250399078103	0.0794890498682169
-5.1980000000001	-0.13	0.7921548160855542	0.07595903893176532
-5.1980000000001	-0.12	0.7873168761629151	0.07433104672527295
-5.1980000000001	-0.11	0.7877688290982287	0.07423085230229079
-5.1980000000001	-0.0999999999999998	0.785197805819627	0.07312866107137952
-5.1980000000001	-0.0899999999999998	0.7783067855055332	0.06991163656498314
-5.1980000000001	-0.0799999999999997	0.768189590428118	0.066798818163553
-5.1980000000001	-0.0699999999999997	0.7555352084551965	0.06375393544208258
-5.1980000000001	-0.0599999999999997	0.7404107714068596	0.06069388495232669
-5.1980000000001	-0.0499999999999997	0.7240461682587804	0.05781316948061133
-5.1980000000001	-0.0399999999999997	0.7058401573681213	0.05473459312603343
-5.1980000000001	-0.0299999999999997	0.6849103486781912	0.05204055240089943
-5.1980000000001	-0.0199999999999997	0.6576899199098266	0.04935840398850807
-5.1980000000001	-0.0099999999999996	0.6220650895703922	0.047945851952109736
-5.1980000000001	3.33066907387547e-16	0.5762832778667016	0.04511911014960571
-5.1980000000001	0.0100000000000003	0.5242853702668134	0.04362946091935716
-5.1980000000001	0.0200000000000003	0.4786294683269876	0.04037425405137456
-5.1980000000001	0.0300000000000004	0.45588208158138077	0.038597765702832965
-5.1980000000001	0.0400000000000004	0.4622903776930749	0.03975103077280565
-5.1980000000001	0.0500000000000004	0.49339844317942766	0.04382563524242447
-5.1980000000001	0.0600000000000004	0.5364635789535835	0.04867840862780781
-5.1980000000001	0.0700000000000004	0.5779526790628163	0.05304485555219993
-5.1980000000001	0.0800000000000004	0.6109221055531981	0.05747868222998937
-5.1980000000001	0.0900000000000004	0.6352883793407654	0.06184123391526254
-5.1980000000001	0.1	0.6542026702172513	0.06530941684725115
-5.1980000000001	0.11	0.6714331959737179	0.06765962475223039
-5.1980000000001	0.12	0.68979727019698	0.06939113191286278
-5.1980000000001	0.13	0.708435581300021	0.07149552279132548
-5.1980000000001	0.14	0.7265026406994413	0.07404116128140383
-5.1980000000001	0.15	0.7448860671716501	0.07674683137969854
-5.1980000000001	0.16	0.7616923461438796	0.07947589545245043
-5.1980000000001	0.17	0.7755832281009382	0.08273290908143814
-5.1980000000001	0.18	0.7877244752092943	0.08579482267510465
-5.1980000000001	0.190000000000001	0.7994262702023309	0.0875724491696967
-5.1980000000001	0.200000000000001	0.8096522464905888	0.08790786797227397
-5.1980000000001	0.21	0.8179058568680505	0.08846444021106914
-5.1980000000001	0.220000000000001	0.8231956896337874	0.0901015751500533
-5.1980000000001	0.230000000000001	0.8273596066508312	0.09058898716995299
-5.1980000000001	0.240000000000001	0.8312984486867061	0.09021801163035766
-5.1980000000001	0.250000000000001	0.8327771521792213	0.09018998994739441
-5.1980000000001	0.260000000000001	0.8314566923217694	0.09105221640181228
-5.1980000000001	0.270000000000001	0.830316172228683	0.09179986196572813
-5.1980000000001	0.280000000000001	0.8297285732999096	0.09093520896931032
-5.1980000000001	0.290000000000001	0.8287548310722896	0.08913997313750698
-5.1980000000001	0.300000000000001	0.8266034268707093	0.0894793885977237
-5.1980000000001	0.310000000000001	0.8238385806802829	0.09019353585533679
-5.1980000000001	0.320000000000001	0.8204968934874105	0.08839026914416644
-5.1980000000001	0.330000000000001	0.8168068659683776	0.0862033983555075
-5.1980000000001	0.340000000000001	0.8121839642975138	0.08722014974482241
-5.1980000000001	0.350000000000001	0.8069875271219829	0.08749344004184799
-5.1980000000001	0.360000000000001	0.8033666748423183	0.0861280478227028
-5.1980000000001	0.370000000000001	0.8001638790355626	0.08382380900049356
-5.1980000000001	0.380000000000001	0.7947367174878216	0.08348631674543769
-5.1980000000001	0.390000000000001	0.789517682657781	0.08514652261933744
-5.1970000000001	-0.4	0.7682760144178462	0.08257673139119852
-5.1970000000001	-0.39	0.7685645551164073	0.08219536604301345
-5.1970000000001	-0.38	0.7715088001767253	0.08196596386346162
-5.1970000000001	-0.37	0.7752362700764303	0.08307475859647244
-5.1970000000001	-0.36	0.7787237601765878	0.0847204277516627
-5.1970000000001	-0.35	0.7827832832695157	0.08520883142476796
-5.1970000000001	-0.34	0.7888755128211259	0.08498825644969335
-5.1970000000001	-0.33	0.7939481437313787	0.08421478285650275
-5.1970000000001	-0.32	0.7979885549829426	0.08420341642034267
-5.1970000000001	-0.31	0.8013518181206859	0.08571851805318242
-5.1970000000001	-0.3	0.8051730442284235	0.08670962171439207
-5.1970000000001	-0.29	0.8087268247543999	0.08706719492556488
-5.1970000000001	-0.28	0.8126961375704693	0.08707313732552738
-5.1970000000001	-0.27	0.8172629057164327	0.0862743165040296
-5.1970000000001	-0.26	0.8207768398762589	0.0867661083197793
-5.1970000000001	-0.25	0.8242559159562577	0.0866960541117259
-5.1970000000001	-0.24	0.8277408217426642	0.08625317628451115
-5.1970000000001	-0.23	0.830228365950209	0.08631674719296549
-5.1970000000001	-0.22	0.8318016670450287	0.08580317659272253
-5.1970000000001	-0.21	0.8322408186605504	0.08603862634781151
-5.1970000000001	-0.2	0.8322570457012719	0.08603693603225279
-5.1970000000001	-0.19	0.8316308624848496	0.08564172511747503
-5.1970000000001	-0.18	0.8303145495323547	0.085151999242677
-5.1970000000001	-0.17	0.8293318523771959	0.08345725082212689
-5.1970000000001	-0.16	0.8255221054056262	0.0825481462688553
-5.1970000000001	-0.15	0.8204161790196586	0.081579640255702
-5.1970000000001	-0.14	0.8155160955632511	0.079929403489384
-5.1970000000001	-0.13	0.8079738302876254	0.07900865453731645
-5.1970000000001	-0.12	0.7983561874529272	0.07806494733872553
-5.1970000000001	-0.11	0.7879946252763317	0.07630580914486743
-5.1970000000001	-0.0999999999999998	0.777348308701212	0.07350313744201155
-5.1970000000001	-0.0899999999999998	0.7654777525543669	0.07084123525998075
-5.1970000000001	-0.0799999999999997	0.7526729399669447	0.06836508754115707
-5.1970000000001	-0.0699999999999997	0.7387046490399132	0.06559051264814987
-5.1970000000001	-0.0599999999999997	0.7229365396430246	0.06339902166251186
-5.1970000000001	-0.0499999999999997	0.7078853646467973	0.06010148928116799
-5.1970000000001	-0.0399999999999997	0.6930986903007533	0.05609572574924789
-5.1970000000001	-0.0299999999999997	0.6762571325644665	0.05327789003387004
-5.1970000000001	-0.0199999999999997	0.6542166735491419	0.05128558588984149
-5.1970000000001	-0.0099999999999996	0.6229086549318523	0.05086131656457057
-5.1970000000001	3.33066907387547e-16	0.5812976116612518	0.04851744546634548
-5.1970000000001	0.0100000000000003	0.5345427188346598	0.046031362445683295
-5.1970000000001	0.0200000000000003	0.49381806225644903	0.0428217039607534
-5.1970000000001	0.0300000000000004	0.4726858363449817	0.04093833129424479
-5.1970000000001	0.0400000000000004	0.47605063204072956	0.04272182130744105
-5.1970000000001	0.0500000000000004	0.49916640249936306	0.04604929106409137
-5.1970000000001	0.0600000000000004	0.5336797411191309	0.04990777172560755
-5.1970000000001	0.0700000000000004	0.5663045534911735	0.053031490786574806
-5.1970000000001	0.0800000000000004	0.5927792598930393	0.05671376539274835
-5.1970000000001	0.0900000000000004	0.6134264176959383	0.06083366657570968
-5.1970000000001	0.1	0.6337483737216606	0.06320106687265575
-5.1970000000001	0.11	0.6533390314099106	0.06510541448314854
-5.1970000000001	0.12	0.6735324332658013	0.06806786988156474
-5.1970000000001	0.13	0.6937041990716989	0.07181119870167195
-5.1970000000001	0.14	0.7136240852576514	0.0749883993635925
-5.1970000000001	0.15	0.7341455135991459	0.076807141855664
-5.1970000000001	0.16	0.75281267276024	0.07897953602686367
-5.1970000000001	0.17	0.7687250224603013	0.08206113992561896
-5.1970000000001	0.18	0.7830085986453607	0.08477529165426843
-5.1970000000001	0.190000000000001	0.7953380192486876	0.0875599483445403
-5.1970000000001	0.200000000000001	0.8054451174915871	0.08921920012803192
-5.1970000000001	0.21	0.8144264201831314	0.08889719867951242
-5.1970000000001	0.220000000000001	0.8225021942819075	0.0883675512961909
-5.1970000000001	0.230000000000001	0.8281058098066819	0.08888081388252753
-5.1970000000001	0.240000000000001	0.8304209267577193	0.08964906627785225
-5.1970000000001	0.250000000000001	0.8314515237071737	0.09060825677274323
-5.1970000000001	0.260000000000001	0.8318095401578072	0.09141745237848616
-5.1970000000001	0.270000000000001	0.8321105215841462	0.09077460640760568
-5.1970000000001	0.280000000000001	0.8322004313741133	0.08953483096405399
-5.1970000000001	0.290000000000001	0.830507951734137	0.08927507821971475
-5.1970000000001	0.300000000000001	0.8270003882010054	0.08914272271775785
-5.1970000000001	0.310000000000001	0.8236701200262725	0.08896786140256083
-5.1970000000001	0.320000000000001	0.8211507828549095	0.08926037622676163
-5.1970000000001	0.330000000000001	0.8189696290958817	0.08759450591682585
-5.1970000000001	0.340000000000001	0.814836663648384	0.087293817474886
-5.1970000000001	0.350000000000001	0.8092585906709777	0.0870394587167645
-5.1970000000001	0.360000000000001	0.8046971714291637	0.08522078383617958
-5.1970000000001	0.370000000000001	0.8010145963257735	0.08561999140988745
-5.1970000000001	0.380000000000001	0.7961779785996644	0.08660455167024776
-5.1970000000001	0.390000000000001	0.7902438724857795	0.08631842999570662
-5.1960000000001	-0.4	0.7675689364312118	0.08286974204200209
-5.1960000000001	-0.39	0.7682069593758161	0.0822395321231231
-5.1960000000001	-0.38	0.7618651940975232	0.08113192436883189
-5.1960000000001	-0.37	0.7561286971955	0.08132831655457547
-5.1960000000001	-0.36	0.7559990011315985	0.08235052954288533
-5.1960000000001	-0.35	0.7582870129182488	0.08239491348567125
-5.1960000000001	-0.34	0.7612146102407095	0.08158149584679497
-5.1960000000001	-0.33	0.7634207656526313	0.08158219451043877
-5.1960000000001	-0.32	0.763769526688834	0.0822550229309501
-5.1960000000001	-0.31	0.7664210240276053	0.08202260823156549
-5.1960000000001	-0.3	0.7704458092509502	0.08112301452465161
-5.1960000000001	-0.29	0.7734701677794242	0.08089405558326991
-5.1960000000001	-0.28	0.789272053454286	0.08255743173842849
-5.1960000000001	-0.27	0.8083810086368686	0.08542202910721373
-5.1960000000001	-0.26	0.8189836324148659	0.0863019099744579
-5.1960000000001	-0.25	0.8253656046771359	0.08610756119250379
-5.1960000000001	-0.24	0.8276500705584249	0.08639337485313862
-5.1960000000001	-0.23	0.8293847404836268	0.08699202469263898
-5.1960000000001	-0.22	0.8317354968036413	0.08620540419649954
-5.1960000000001	-0.21	0.834210359888732	0.08501744257421401
-5.1960000000001	-0.2	0.8342752680128988	0.08487188006934862
-5.1960000000001	-0.19	0.8323747818396536	0.08540150491550794
-5.1960000000001	-0.18	0.8301037783957809	0.08502573639058164
-5.1960000000001	-0.17	0.8283985575153223	0.08378178398822102
-5.1960000000001	-0.16	0.8251013444216283	0.08244826737259707
-5.1960000000001	-0.15	0.8191493284655715	0.08211565825152092
-5.1960000000001	-0.14	0.8126683112091481	0.08117739011347215
-5.1960000000001	-0.13	0.8050263999139599	0.07921526374458854
-5.1960000000001	-0.12	0.7953622395995253	0.07709336119296217
-5.1960000000001	-0.11	0.7832259206981828	0.07567941558374908
-5.1960000000001	-0.0999999999999998	0.7700154322605077	0.07412127474826906
-5.1960000000001	-0.0899999999999998	0.7562591745743642	0.07142618978407811
-5.1960000000001	-0.0799999999999997	0.7417616419393838	0.06859939539443208
-5.1960000000001	-0.0699999999999997	0.7252727517366747	0.06603075358221536
-5.1960000000001	-0.0599999999999997	0.7066156893971899	0.06421714964959728
-5.1960000000001	-0.0499999999999997	0.6884163496072104	0.061710467310343846
-5.1960000000001	-0.0399999999999997	0.6730219427942964	0.05852280547129284
-5.1960000000001	-0.0299999999999997	0.6584465203999909	0.05544506676296732
-5.1960000000001	-0.0199999999999997	0.6397723896255126	0.05355652548573486
-5.1960000000001	-0.0099999999999996	0.6147262632130358	0.0531591697473565
-5.1960000000001	3.33066907387547e-16	0.5822975575538646	0.051620170801929835
-5.1960000000001	0.0100000000000003	0.545953328710262	0.04980784399797082
-5.1960000000001	0.0200000000000003	0.5139447830225862	0.04635144069033258
-5.1960000000001	0.0300000000000004	0.4952769026645579	0.04519340892924526
-5.1960000000001	0.0400000000000004	0.4950423318742823	0.0461744721143324
-5.1960000000001	0.0500000000000004	0.5095549496430076	0.04783063625368702
-5.1960000000001	0.0600000000000004	0.5315678227045936	0.0501616647071061
-5.1960000000001	0.0700000000000004	0.5538505453334185	0.052567063308705426
-5.1960000000001	0.0800000000000004	0.5730932233004284	0.055582665999952305
-5.1960000000001	0.0900000000000004	0.5923330164538891	0.05912974912845149
-5.1960000000001	0.1	0.6132652291551103	0.06281226037870002
-5.1960000000001	0.11	0.6363427759439216	0.06549774810364793
-5.1960000000001	0.12	0.6600582254670928	0.06785419890967838
-5.1960000000001	0.13	0.6818692823067375	0.07136660802173628
-5.1960000000001	0.14	0.7030804197000748	0.07517549856694525
-5.1960000000001	0.15	0.7250541074744159	0.07794325960799423
-5.1960000000001	0.16	0.7459229746426767	0.07943353988910937
-5.1960000000001	0.17	0.7641183478172525	0.08146149843291303
-5.1960000000001	0.18	0.7799203536765459	0.08400379385209003
-5.1960000000001	0.190000000000001	0.7937245712621066	0.08569809152294304
-5.1960000000001	0.200000000000001	0.8042119230052289	0.08732068974321766
-5.1960000000001	0.21	0.8125822478243403	0.08870414205056192
-5.1960000000001	0.220000000000001	0.8196093949341522	0.08856959289362588
-5.1960000000001	0.230000000000001	0.8260073538166548	0.08868156694095844
-5.1960000000001	0.240000000000001	0.829621054180475	0.09006343410702797
-5.1960000000001	0.250000000000001	0.8310385156515224	0.08957034262545707
-5.1960000000001	0.260000000000001	0.8327567181413269	0.08973007373516602
-5.1960000000001	0.270000000000001	0.832880344104145	0.08981362793439895
-5.1960000000001	0.280000000000001	0.8305836177975378	0.09060668665710372
-5.1960000000001	0.290000000000001	0.8288899361454628	0.09092134086555546
-5.1960000000001	0.300000000000001	0.827130084264907	0.08928035200601325
-5.1960000000001	0.310000000000001	0.8246034749803617	0.08806469925054237
-5.1960000000001	0.320000000000001	0.8203418952579103	0.08744587079216803
-5.1960000000001	0.330000000000001	0.8161402353733025	0.08793637796902236
-5.1960000000001	0.340000000000001	0.8122443048195873	0.08759947920203565
-5.1960000000001	0.350000000000001	0.8092212083954277	0.08672136377723566
-5.1960000000001	0.360000000000001	0.8067473069148532	0.08590953878987044
-5.1960000000001	0.370000000000001	0.8024738874771263	0.08667888049986713
-5.1960000000001	0.380000000000001	0.7958353477825738	0.08575056644505555
-5.1960000000001	0.390000000000001	0.7896174488746814	0.08422801990939101
-5.1950000000001	-0.4	0.7674692904245556	0.08216495537955704
-5.1950000000001	-0.39	0.7678035673266097	0.08158392238879494
-5.1950000000001	-0.38	0.7693176697934262	0.08172818522783908
-5.1950000000001	-0.37	0.7725881984327756	0.08344420158193509
-5.1950000000001	-0.36	0.7773427193894802	0.08434266089985262
-5.1950000000001	-0.35	0.7826421681745683	0.08413853833454014
-5.1950000000001	-0.34	0.7877512197687612	0.08412136472397201
-5.1950000000001	-0.33	0.7913816880677768	0.08532492232965921
-5.1950000000001	-0.32	0.7954692178115796	0.08575448046557321
-5.1950000000001	-0.31	0.801280298975149	0.08527524957623019
-5.1950000000001	-0.3	0.8064936843883357	0.08457575923724583
-5.1950000000001	-0.29	0.8100874916087354	0.08559749142458815
-5.1950000000001	-0.28	0.8135455326383371	0.0871528451170199
-5.1950000000001	-0.27	0.8149528972877754	0.0871169127546089
-5.1950000000001	-0.26	0.7998468508709623	0.084037051759845
-5.1950000000001	-0.25	0.7869370433598282	0.08210615491927147
-5.1950000000001	-0.24	0.7823064488786461	0.08177894729723068
-5.1950000000001	-0.23	0.7831575868530866	0.0811923325075544
-5.1950000000001	-0.22	0.7852725703836332	0.08018772885516517
-5.1950000000001	-0.21	0.7874106924502571	0.07978058055332038
-5.1950000000001	-0.2	0.7889775027339507	0.07949107073484415
-5.1950000000001	-0.19	0.7895827710973139	0.0797672308133305
-5.1950000000001	-0.18	0.789535171802817	0.08060042890594435
-5.1950000000001	-0.17	0.7906627102607445	0.08064690132813475
-5.1950000000001	-0.16	0.7927749892802023	0.07971874503603982
-5.1950000000001	-0.15	0.7946609913192987	0.07876450528919647
-5.1950000000001	-0.14	0.7955880958698441	0.07828802398010433
-5.1950000000001	-0.13	0.7953006369602311	0.07810608587465781
-5.1950000000001	-0.12	0.7949129911494882	0.07759339423922815
-5.1950000000001	-0.11	0.7937773391711995	0.07688148571220922
-5.1950000000001	-0.0999999999999998	0.7868896243677911	0.07568893394163377
-5.1950000000001	-0.0899999999999998	0.7620863625684108	0.07317459259264274
-5.1950000000001	-0.0799999999999997	0.7376418384165983	0.06973538543402548
-5.1950000000001	-0.0699999999999997	0.7168715955453551	0.06573379886091434
-5.1950000000001	-0.0599999999999997	0.696260557926598	0.06244229902947241
-5.1950000000001	-0.0499999999999997	0.6747224758495111	0.059997891688615544
-5.1950000000001	-0.0399999999999997	0.6535360396221762	0.05762051852703355
-5.1950000000001	-0.0299999999999997	0.6344979424804122	0.05490907130301993
-5.1950000000001	-0.0199999999999997	0.6155389972151942	0.05371256794912938
-5.1950000000001	-0.0099999999999996	0.594532981554483	0.05319475653435438
-5.1950000000001	3.33066907387547e-16	0.5712506135457498	0.051775604752910626
-5.1950000000001	0.0100000000000003	0.5478576011964507	0.050004961141574523
-5.1950000000001	0.0200000000000003	0.5271214951951945	0.04837454239179155
-5.1950000000001	0.0300000000000004	0.5144047893860446	0.04813728212122461
-5.1950000000001	0.0400000000000004	0.5123438959740276	0.048118530882199355
-5.1950000000001	0.0500000000000004	0.5184571605760347	0.04968926269277522
-5.1950000000001	0.0600000000000004	0.5281586430738034	0.05199040260226634
-5.1950000000001	0.0700000000000004	0.5426638084268864	0.053495707914585536
-5.1950000000001	0.0800000000000004	0.5600946478933975	0.05473112985650353
-5.1950000000001	0.0900000000000004	0.5797021336219649	0.057301274171582525
-5.1950000000001	0.1	0.601678105210259	0.060552938888676903
-5.1950000000001	0.11	0.6254521523618373	0.0641239493797428
-5.1950000000001	0.12	0.6492608171727544	0.06854208241137358
-5.1950000000001	0.13	0.6757877505892391	0.0723709036615098
-5.1950000000001	0.14	0.7171910878263685	0.07620833425344697
-5.1950000000001	0.15	0.7487009226526931	0.07865250870470172
-5.1950000000001	0.16	0.7572589401645168	0.0803670225546448
-5.1950000000001	0.17	0.764560203943863	0.08260448262434347
-5.1950000000001	0.18	0.776078753636036	0.08466476752265614
-5.1950000000001	0.190000000000001	0.7885933427234466	0.0864519424251127
-5.1950000000001	0.200000000000001	0.800567571584567	0.08731251612676924
-5.1950000000001	0.21	0.8100527537391522	0.08748842168231381
-5.1950000000001	0.220000000000001	0.8120180879443484	0.08679025354631291
-5.1950000000001	0.230000000000001	0.8109556379259536	0.08710003964383886
-5.1950000000001	0.240000000000001	0.8098642196392613	0.08838885679124359
-5.1950000000001	0.250000000000001	0.808896667710063	0.08806530776424679
-5.1950000000001	0.260000000000001	0.8109791971720731	0.08684652980055083
-5.1950000000001	0.270000000000001	0.8212968862619927	0.08687867585647163
-5.1950000000001	0.280000000000001	0.827768287499065	0.08792761837603175
-5.1950000000001	0.290000000000001	0.8278847014409164	0.08823125923655412
-5.1950000000001	0.300000000000001	0.8264865922188154	0.08753271547386966
-5.1950000000001	0.310000000000001	0.8238298661603262	0.08741093759448958
-5.1950000000001	0.320000000000001	0.8196515852193779	0.0882758610420163
-5.1950000000001	0.330000000000001	0.8153871808014057	0.0880846374669966
-5.1950000000001	0.340000000000001	0.8123257404842733	0.08683816837140595
-5.1950000000001	0.350000000000001	0.8101766200966461	0.08532099328350634
-5.1950000000001	0.360000000000001	0.8075227187336773	0.08312520513914014
-5.1950000000001	0.370000000000001	0.8024242447762585	0.08212577009747479
-5.1950000000001	0.380000000000001	0.7967412369802623	0.08304345394256753
-5.1950000000001	0.390000000000001	0.7922423218642304	0.0834024996066228
-5.1940000000001	-0.4	0.7657087173470657	0.08184998564567199
-5.1940000000001	-0.39	0.7653711950394488	0.08220846787034727
-5.1940000000001	-0.38	0.7665141792231354	0.08261494755852805
-5.1940000000001	-0.37	0.7706735286380861	0.08274572543331848
-5.1940000000001	-0.36	0.7768983390542407	0.0824043416936165
-5.1940000000001	-0.35	0.782368352004832	0.0824535411588956
-5.1940000000001	-0.34	0.7858913011715067	0.08384759362597888
-5.1940000000001	-0.33	0.7903866703821776	0.08499143424376976
-5.1940000000001	-0.32	0.7962072473548538	0.08531607258672917
-5.1940000000001	-0.31	0.8012172539419865	0.08545527950215107
-5.1940000000001	-0.3	0.8048123232667009	0.08604735589082234
-5.1940000000001	-0.29	0.8103786767132631	0.08572826178656097
-5.1940000000001	-0.28	0.8152089238255841	0.08558137707871216
-5.1940000000001	-0.27	0.8180903041552	0.08595930169452953
-5.1940000000001	-0.26	0.8216701080437091	0.08625645925416224
-5.1940000000001	-0.25	0.8241662465609664	0.08713598703188506
-5.1940000000001	-0.24	0.8269445551759033	0.08762643410748912
-5.1940000000001	-0.23	0.8306509299329954	0.08771482636766804
-5.1940000000001	-0.22	0.8336021466066976	0.08691346631577805
-5.1940000000001	-0.21	0.8361276740893885	0.08573468498749107
-5.1940000000001	-0.2	0.8364069593735186	0.08578629597042552
-5.1940000000001	-0.19	0.834929517985318	0.08622805443169786
-5.1940000000001	-0.18	0.8340356488182716	0.08551688964393775
-5.1940000000001	-0.17	0.8323171458157629	0.0840769807811861
-5.1940000000001	-0.16	0.8275131023684347	0.08365236587921145
-5.1940000000001	-0.15	0.8223000174550462	0.08280849250126372
-5.1940000000001	-0.14	0.8165094304473999	0.08108629334736672
-5.1940000000001	-0.13	0.8080344112043746	0.0794893729064678
-5.1940000000001	-0.12	0.7962248566972276	0.07852651630371527
-5.1940000000001	-0.11	0.7830215802676126	0.07672515025925293
-5.1940000000001	-0.0999999999999998	0.7689299638775611	0.07373577751689005
-5.1940000000001	-0.0899999999999998	0.7525654809397261	0.07050547088199037
-5.1940000000001	-0.0799999999999997	0.7324618686764645	0.0677540721007641
-5.1940000000001	-0.0699999999999997	0.7091171768315031	0.06567739489264891
-5.1940000000001	-0.0599999999999997	0.6838304696069765	0.06333841068545769
-5.1940000000001	-0.0499999999999997	0.6589124766671949	0.05993944431656069
-5.1940000000001	-0.0399999999999997	0.6338388244061016	0.05624856788140381
-5.1940000000001	-0.0299999999999997	0.6085235696362261	0.05356634810047175
-5.1940000000001	-0.0199999999999997	0.5852029178396423	0.05129166351535846
-5.1940000000001	-0.0099999999999996	0.564490190794952	0.04902000271736845
-5.1940000000001	3.33066907387547e-16	0.5457080600987809	0.046984944847443734
-5.1940000000001	0.0100000000000003	0.5277185298537654	0.04639709800472342
-5.1940000000001	0.0200000000000003	0.5123660729184948	0.04750877378648546
-5.1940000000001	0.0300000000000004	0.5030768171872271	0.048489690477437036
-5.1940000000001	0.0400000000000004	0.5023284203686534	0.04854437407887326
-5.1940000000001	0.0500000000000004	0.5081005866986683	0.049119115337205616
-5.1940000000001	0.0600000000000004	0.5174971211676009	0.05119185223187746
-5.1940000000001	0.0700000000000004	0.5313986408536491	0.0532839188280085
-5.1940000000001	0.0800000000000004	0.5515916219994974	0.05497013678682533
-5.1940000000001	0.0900000000000004	0.5740246550454848	0.05733198909189114
-5.1940000000001	0.1	0.5979869958893719	0.06097076247456491
-5.1940000000001	0.11	0.6222462914519786	0.06495739538501273
-5.1940000000001	0.12	0.6476832489756393	0.06760079424196501
-5.1940000000001	0.13	0.6739536149469353	0.07092682535147617
-5.1940000000001	0.14	0.6982178387165554	0.07481490532441268
-5.1940000000001	0.15	0.7208513657750475	0.07784419206377208
-5.1940000000001	0.16	0.7423323527227176	0.07967256560212051
-5.1940000000001	0.17	0.7601522203145304	0.08154403844306887
-5.1940000000001	0.18	0.7748247044146475	0.08437204234859672
-5.1940000000001	0.190000000000001	0.7873883352033297	0.0860168550774265
-5.1940000000001	0.200000000000001	0.7990472788064227	0.0874394701296908
-5.1940000000001	0.21	0.809070837873143	0.0868795773571565
-5.1940000000001	0.220000000000001	0.8166292099921523	0.0863329441759633
-5.1940000000001	0.230000000000001	0.8223499606686185	0.08687723345227832
-5.1940000000001	0.240000000000001	0.8246422996626863	0.08764841572902343
-5.1940000000001	0.250000000000001	0.8256051637795472	0.08904212262069361
-5.1940000000001	0.260000000000001	0.8276789787216003	0.0889197813019335
-5.1940000000001	0.270000000000001	0.8294457421104183	0.08797039464038073
-5.1940000000001	0.280000000000001	0.8293317321798578	0.08713161474756206
-5.1940000000001	0.290000000000001	0.8276030722506176	0.08663207001508125
-5.1940000000001	0.300000000000001	0.8250427467932212	0.08657452414500189
-5.1940000000001	0.310000000000001	0.8224765916294174	0.08671191303212822
-5.1940000000001	0.320000000000001	0.8183517397022804	0.08634802179559997
-5.1940000000001	0.330000000000001	0.8158673807951764	0.08405554006057897
-5.1940000000001	0.340000000000001	0.8127379071456524	0.08523698082046802
-5.1940000000001	0.350000000000001	0.806889023009397	0.085367112617466
-5.1940000000001	0.360000000000001	0.801738502339819	0.08484790011834925
-5.1940000000001	0.370000000000001	0.7988320001599711	0.08376914793621952
-5.1940000000001	0.380000000000001	0.7956267402497086	0.08400380887772528
-5.1940000000001	0.390000000000001	0.7901698892238295	0.08487979074879637
-5.1930000000001	-0.4	0.7521524728711687	0.0798544360947898
-5.1930000000001	-0.39	0.7490326152539022	0.07974872748696131
-5.1930000000001	-0.38	0.7488264117194215	0.07949177691130559
-5.1930000000001	-0.37	0.7522665429197578	0.07960758234074333
-5.1930000000001	-0.36	0.7556887041728001	0.08004680157291409
-5.1930000000001	-0.35	0.7570212441660162	0.08064603738895666
-5.1930000000001	-0.34	0.7584091964742921	0.08169307924309939
-5.1930000000001	-0.33	0.7610813081663245	0.08202713827860515
-5.1930000000001	-0.32	0.7645556363288635	0.08117258210379662
-5.1930000000001	-0.31	0.768523626935496	0.08045912599830037
-5.1930000000001	-0.3	0.7700690415638728	0.08097650544348632
-5.1930000000001	-0.29	0.771275190990966	0.08174206084441157
-5.1930000000001	-0.28	0.7747391819372198	0.08137122804447891
-5.1930000000001	-0.27	0.7794628114295002	0.0805244322966378
-5.1930000000001	-0.26	0.7825771398401572	0.08080637701237003
-5.1930000000001	-0.25	0.7843897596298061	0.08224737518979364
-5.1930000000001	-0.24	0.786921357226487	0.08266570962791964
-5.1930000000001	-0.23	0.7898699294942225	0.08259708279713372
-5.1930000000001	-0.22	0.7928188623668783	0.08237320231524584
-5.1930000000001	-0.21	0.7960211773713759	0.08228261640137842
-5.1930000000001	-0.2	0.7983261975008038	0.08223829255855211
-5.1930000000001	-0.19	0.8020397842659562	0.08141744504119565
-5.1930000000001	-0.18	0.8047809510000186	0.0812763224334305
-5.1930000000001	-0.17	0.805696095612138	0.08184088798879527
-5.1930000000001	-0.16	0.8074984983828396	0.0819603369889324
-5.1930000000001	-0.15	0.8101448271199215	0.0808377042021465
-5.1930000000001	-0.14	0.8109300352734633	0.08047131881084109
-5.1930000000001	-0.13	0.8103344430216669	0.08019928310402169
-5.1930000000001	-0.12	0.8058640153716744	0.07852128008021417
-5.1930000000001	-0.11	0.7927412130022292	0.07636065802183792
-5.1930000000001	-0.0999999999999998	0.7751895722813271	0.07465755568366993
-5.1930000000001	-0.0899999999999998	0.755580523948647	0.07238710064450761
-5.1930000000001	-0.0799999999999997	0.7347979004676545	0.06877941780882597
-5.1930000000001	-0.0699999999999997	0.7116512986239065	0.06520653294397774
-5.1930000000001	-0.0599999999999997	0.6851967257730434	0.06103195191534366
-5.1930000000001	-0.0499999999999997	0.6571262408320926	0.055857943357861865
-5.1930000000001	-0.0399999999999997	0.6271342346804061	0.05149908031761248
-5.1930000000001	-0.0299999999999997	0.5981600842505977	0.04792774303253218
-5.1930000000001	-0.0199999999999997	0.5688175801538706	0.04558109605983989
-5.1930000000001	-0.0099999999999996	0.5409696459725535	0.04345691345905849
-5.1930000000001	3.33066907387547e-16	0.5160890353083222	0.042202116738775636
-5.1930000000001	0.0100000000000003	0.4925251282605201	0.041624734830239894
-5.1930000000001	0.0200000000000003	0.47325786933775205	0.04191782811945591
-5.1930000000001	0.0300000000000004	0.4622639636795141	0.0430302326161322
-5.1930000000001	0.0400000000000004	0.4629574590313939	0.04489987991596736
-5.1930000000001	0.0500000000000004	0.47559702633716716	0.04736535610522066
-5.1930000000001	0.0600000000000004	0.49609459493274405	0.04933245575931409
-5.1930000000001	0.0700000000000004	0.5195732199107008	0.05184786764157835
-5.1930000000001	0.0800000000000004	0.5438751865607914	0.05596415906087423
-5.1930000000001	0.0900000000000004	0.5698142205357981	0.06018267328259711
-5.1930000000001	0.1	0.5964590102880026	0.06319589826193188
-5.1930000000001	0.11	0.6249331877650514	0.06565943998002452
-5.1930000000001	0.12	0.6531520599141322	0.06824275373521459
-5.1930000000001	0.13	0.6793619651660165	0.07166658277439708
-5.1930000000001	0.14	0.7029379222905687	0.07548043158047128
-5.1930000000001	0.15	0.7249461075527232	0.07869207712499449
-5.1930000000001	0.16	0.7458872751685771	0.08049674867627009
-5.1930000000001	0.17	0.7633685987431345	0.08225914730261707
-5.1930000000001	0.18	0.7774736775576963	0.08402342405592858
-5.1930000000001	0.190000000000001	0.7891305777544182	0.08542127034361029
-5.1930000000001	0.200000000000001	0.7999428307749193	0.08629275221762155
-5.1930000000001	0.21	0.8083918867605342	0.08682858991356167
-5.1930000000001	0.220000000000001	0.8143464870174357	0.08834766566687867
-5.1930000000001	0.230000000000001	0.8190876657340616	0.08888170787168542
-5.1930000000001	0.240000000000001	0.824235542010579	0.08762744078503926
-5.1930000000001	0.250000000000001	0.8276018101592093	0.0863992496403239
-5.1930000000001	0.260000000000001	0.8275914729300179	0.08659298239575604
-5.1930000000001	0.270000000000001	0.8254500453527089	0.08756507939246676
-5.1930000000001	0.280000000000001	0.824551608570663	0.08739232158101878
-5.1930000000001	0.290000000000001	0.8251211774599266	0.08614458286958672
-5.1930000000001	0.300000000000001	0.8246732512322325	0.08463429675924011
-5.1930000000001	0.310000000000001	0.8233030284636682	0.08547690052263705
-5.1930000000001	0.320000000000001	0.8194075186070889	0.08628995004893802
-5.1930000000001	0.330000000000001	0.8154432542082775	0.08655903333717488
-5.1930000000001	0.340000000000001	0.8122199041662894	0.08521237733141968
-5.1930000000001	0.350000000000001	0.8081326749093783	0.08458244537646721
-5.1930000000001	0.360000000000001	0.8032779069593278	0.0841714431540644
-5.1930000000001	0.370000000000001	0.7993700164800926	0.08345777669741884
-5.1930000000001	0.380000000000001	0.7949055387338458	0.08231794025008501
-5.1930000000001	0.390000000000001	0.7897951649431226	0.08293996152688035
-5.1920000000001	-0.4	0.7641068686939907	0.08120134752601868
-5.1920000000001	-0.39	0.7647099734536454	0.08175698821414921
-5.1920000000001	-0.38	0.7669521889445868	0.08198402395166067
-5.1920000000001	-0.37	0.7724794172090267	0.08179757082351909
-5.1920000000001	-0.36	0.7765878618058886	0.08246944515491292
-5.1920000000001	-0.35	0.7810710907885794	0.08324928936189158
-5.1920000000001	-0.34	0.7866221787989365	0.08317295468869894
-5.1920000000001	-0.33	0.7926089927296985	0.08295951660512406
-5.1920000000001	-0.32	0.7965353339455798	0.08367469307615885
-5.1920000000001	-0.31	0.7986494760689481	0.08515917369568352
-5.1920000000001	-0.3	0.8022583684230926	0.08615610706846343
-5.1920000000001	-0.29	0.8084817364453791	0.08588428171279333
-5.1920000000001	-0.28	0.8158275344161197	0.08556911665339423
-5.1920000000001	-0.27	0.8207862154880275	0.08567855146904392
-5.1920000000001	-0.26	0.8243650577849269	0.08576876927033603
-5.1920000000001	-0.25	0.826571693999107	0.08658780627221455
-5.1920000000001	-0.24	0.8288642734007569	0.08755760443966215
-5.1920000000001	-0.23	0.8323993026902896	0.08755379559342849
-5.1920000000001	-0.22	0.836507086182433	0.08679028359629272
-5.1920000000001	-0.21	0.8384730214001315	0.08664390973939126
-5.1920000000001	-0.2	0.8408961983779838	0.08663707335027085
-5.1920000000001	-0.19	0.842701425844206	0.0861314885550705
-5.1920000000001	-0.18	0.842561212261559	0.08572455811590199
-5.1920000000001	-0.17	0.8405195508882443	0.08557383451313033
-5.1920000000001	-0.16	0.8368544649169833	0.0856310122706344
-5.1920000000001	-0.15	0.8327305745814563	0.08508002182946277
-5.1920000000001	-0.14	0.8278739435274953	0.083487969498199
-5.1920000000001	-0.13	0.8212263888131879	0.08162034306499108
-5.1920000000001	-0.12	0.8107220287272878	0.08036529467628867
-5.1920000000001	-0.11	0.7980115733345883	0.0782424455470718
-5.1920000000001	-0.0999999999999998	0.7838195296358241	0.07479359231783302
-5.1920000000001	-0.0899999999999998	0.7650248981067528	0.07202750656670755
-5.1920000000001	-0.0799999999999997	0.7431269364880282	0.06854525269263238
-5.1920000000001	-0.0699999999999997	0.7190341182781832	0.06367070428110053
-5.1920000000001	-0.0599999999999997	0.6894757345225022	0.05892297840269927
-5.1920000000001	-0.0499999999999997	0.6576705075686642	0.05384514507081669
-5.1920000000001	-0.0399999999999997	0.6239786174710115	0.04674324092272242
-5.1920000000001	-0.0299999999999997	0.5904245369576212	0.04066336570729569
-5.1920000000001	-0.0199999999999997	0.5562437323333346	0.03779658595211244
-5.1920000000001	-0.0099999999999996	0.5224859724940925	0.03588789986433057
-5.1920000000001	3.33066907387547e-16	0.48672895192823545	0.03449779898056238
-5.1920000000001	0.0100000000000003	0.4489869444084378	0.03504335787142821
-5.1920000000001	0.0200000000000003	0.4159539019314054	0.03625558116440311
-5.1920000000001	0.0300000000000004	0.3988052025035595	0.0364051515967797
-5.1920000000001	0.0400000000000004	0.40290261872040356	0.03792399821883936
-5.1920000000001	0.0500000000000004	0.4260664692886988	0.04212968857457366
-5.1920000000001	0.0600000000000004	0.46138695259889323	0.04709904493568754
-5.1920000000001	0.0700000000000004	0.5007574331338946	0.05127001244489267
-5.1920000000001	0.0800000000000004	0.5378699819855991	0.055804950071984355
-5.1920000000001	0.0900000000000004	0.5713357754182571	0.060324220347133674
-5.1920000000001	0.1	0.6031604147132573	0.06392055552805394
-5.1920000000001	0.11	0.6326510055183162	0.06772957378599975
-5.1920000000001	0.12	0.6596016448116575	0.07165288745899409
-5.1920000000001	0.13	0.6850324120239902	0.07512598357623289
-5.1920000000001	0.14	0.7099499842666355	0.07770899683033423
-5.1920000000001	0.15	0.7315413150421674	0.07983825413613659
-5.1920000000001	0.16	0.7500297965303039	0.08190868844320054
-5.1920000000001	0.17	0.7666098586272944	0.08344043781131645
-5.1920000000001	0.18	0.7795315058666105	0.08544500989348057
-5.1920000000001	0.190000000000001	0.7906682995724765	0.08674117428095304
-5.1920000000001	0.200000000000001	0.8004288605009104	0.08695923256150702
-5.1920000000001	0.21	0.8093274654105479	0.08687884864353287
-5.1920000000001	0.220000000000001	0.8155894177204829	0.0871485930326161
-5.1920000000001	0.230000000000001	0.8190670513937072	0.08827549292815039
-5.1920000000001	0.240000000000001	0.8208776277898916	0.089164216025507
-5.1920000000001	0.250000000000001	0.8217781079654021	0.08947562482710508
-5.1920000000001	0.260000000000001	0.8228585279310906	0.0890337987530555
-5.1920000000001	0.270000000000001	0.8225937267811092	0.08823450464340776
-5.1920000000001	0.280000000000001	0.8204123326144994	0.08639805515007731
-5.1920000000001	0.290000000000001	0.8165630397507647	0.08507958610411023
-5.1920000000001	0.300000000000001	0.811980345063878	0.08587700959702978
-5.1920000000001	0.310000000000001	0.8083098500833454	0.08495009287079647
-5.1920000000001	0.320000000000001	0.8062588130982619	0.08412898992667564
-5.1920000000001	0.330000000000001	0.8045204770574546	0.0824724952362525
-5.1920000000001	0.340000000000001	0.8011511438057213	0.081769428939346
-5.1920000000001	0.350000000000001	0.7966679148230305	0.08317689124766942
-5.1920000000001	0.360000000000001	0.7916487129265889	0.08254293258380703
-5.1920000000001	0.370000000000001	0.7872144054478319	0.08207271671163767
-5.1920000000001	0.380000000000001	0.7836311758512996	0.08268654183353176
-5.1920000000001	0.390000000000001	0.7810379155231086	0.08202091040318915
-5.1910000000001	-0.4	0.7631409394740273	0.08119360212210516
-5.1910000000001	-0.39	0.7649385342350533	0.0813675318866375
-5.1910000000001	-0.38	0.7675934572818479	0.08165141483058452
-5.1910000000001	-0.37	0.770664934315467	0.08277264277597453
-5.1910000000001	-0.36	0.7763160289374007	0.08264815287914101
-5.1910000000001	-0.35	0.7815663759290012	0.08263182818211572
-5.1910000000001	-0.34	0.785473965895532	0.08374650521383882
-5.1910000000001	-0.33	0.7905051277303999	0.08361503618951281
-5.1910000000001	-0.32	0.7949539794355214	0.08406987394095679
-5.1910000000001	-0.31	0.8000284734625912	0.084879385072133
-5.1910000000001	-0.3	0.8059149201768567	0.08480144272179409
-5.1910000000001	-0.29	0.8108994443088375	0.08474286763700238
-5.1910000000001	-0.28	0.814843695353984	0.08578891032512194
-5.1910000000001	-0.27	0.8170268324271667	0.08690412825906284
-5.1910000000001	-0.26	0.822127950803459	0.08708120576769181
-5.1910000000001	-0.25	0.8279826045539064	0.08660553580934507
-5.1910000000001	-0.24	0.8312315572483847	0.0867084497625983
-5.1910000000001	-0.23	0.8336557559229689	0.08727544186125366
-5.1910000000001	-0.22	0.8369322344789704	0.08756776887275801
-5.1910000000001	-0.21	0.8406054339705917	0.08644485812333623
-5.1910000000001	-0.2	0.8425896396224762	0.08677765505710881
-5.1910000000001	-0.19	0.8439836620318358	0.0872350545761072
-5.1910000000001	-0.18	0.8454719815437021	0.08656310512040918
-5.1910000000001	-0.17	0.8451806161367141	0.08589730841453232
-5.1910000000001	-0.16	0.8425260536819335	0.08602374405497955
-5.1910000000001	-0.15	0.8378477396960098	0.0861614634931744
-5.1910000000001	-0.14	0.8328019134374395	0.08551620600463852
-5.1910000000001	-0.13	0.826921837336962	0.08342946202618452
-5.1910000000001	-0.12	0.8190963201618028	0.08047791480012302
-5.1910000000001	-0.11	0.8071418041416427	0.0781394865194942
-5.1910000000001	-0.0999999999999998	0.7911721189303952	0.07593104729749126
-5.1910000000001	-0.0899999999999998	0.7730698408462272	0.07264034754950434
-5.1910000000001	-0.0799999999999997	0.7527457212167962	0.06750383771430953
-5.1910000000001	-0.0699999999999997	0.7270204032841284	0.0623199201479149
-5.1910000000001	-0.0599999999999997	0.6961860938623896	0.05667557927410799
-5.1910000000001	-0.0499999999999997	0.6627126076194134	0.050014764974912695
-5.1910000000001	-0.0399999999999997	0.6267876973530342	0.04110582283221184
-5.1910000000001	-0.0299999999999997	0.587964037809341	0.0336228688613658
-5.1910000000001	-0.0199999999999997	0.5460707643488457	0.03077149164195188
-5.1910000000001	-0.0099999999999996	0.5000100580249596	0.028856754222869367
-5.1910000000001	3.33066907387547e-16	0.45095324021815014	0.02768344764004019
-5.1910000000001	0.0100000000000003	0.4000510480533574	0.027875172675307903
-5.1910000000001	0.0200000000000003	0.3562731548554179	0.028305793832968183
-5.1910000000001	0.0300000000000004	0.33353111701396065	0.029405892828711495
-5.1910000000001	0.0400000000000004	0.33955158701245153	0.032547929281233214
-5.1910000000001	0.0500000000000004	0.37177760499639534	0.03707060648300695
-5.1910000000001	0.0600000000000004	0.4206933076953508	0.04271607047722911
-5.1910000000001	0.0700000000000004	0.47480226226939654	0.048701930315001814
-5.1910000000001	0.0800000000000004	0.5252095900038097	0.05488686055022825
-5.1910000000001	0.0900000000000004	0.5695496597804928	0.061726716881774266
-5.1910000000001	0.1	0.6079474498307142	0.0665651638995974
-5.1910000000001	0.11	0.6415287556929231	0.06978527605013075
-5.1910000000001	0.12	0.6710908055513032	0.07235218998399133
-5.1910000000001	0.13	0.6968649848827829	0.07489473331711506
-5.1910000000001	0.14	0.7190314738722163	0.07838188535080519
-5.1910000000001	0.15	0.7379779183174406	0.08201453227787413
-5.1910000000001	0.16	0.7543663211063152	0.08427395894347187
-5.1910000000001	0.17	0.7697347646618188	0.08488122563888142
-5.1910000000001	0.18	0.7836109221029589	0.08448880937996958
-5.1910000000001	0.190000000000001	0.7947055856158152	0.08545063676800979
-5.1910000000001	0.200000000000001	0.8029825749369365	0.08657352498026935
-5.1910000000001	0.21	0.8092576891715837	0.08759757853532762
-5.1910000000001	0.220000000000001	0.8148338389399571	0.08745052855194455
-5.1910000000001	0.230000000000001	0.8184120201192314	0.08740130654950329
-5.1910000000001	0.240000000000001	0.819129194927475	0.08789143809967404
-5.1910000000001	0.250000000000001	0.8196064500283873	0.08879561444206024
-5.1910000000001	0.260000000000001	0.8205599986256951	0.0881614905026636
-5.1910000000001	0.270000000000001	0.8204632975118974	0.08783190141294724
-5.1910000000001	0.280000000000001	0.819419839137529	0.08831364899552029
-5.1910000000001	0.290000000000001	0.8196169675471324	0.0870149904532706
-5.1910000000001	0.300000000000001	0.8194808407643206	0.0849077823817798
-5.1910000000001	0.310000000000001	0.8170364484465178	0.0843913044385693
-5.1910000000001	0.320000000000001	0.8141004972090206	0.0842908545914041
-5.1910000000001	0.330000000000001	0.811725520538168	0.08284851918536183
-5.1910000000001	0.340000000000001	0.8082041339626993	0.08369599857121154
-5.1910000000001	0.350000000000001	0.8033801372668286	0.08347329004240805
-5.1910000000001	0.360000000000001	0.7990610417307308	0.0827090192803782
-5.1910000000001	0.370000000000001	0.7965986193863245	0.08264973801912509
-5.1910000000001	0.380000000000001	0.7946465071980563	0.08265916622707034
-5.1910000000001	0.390000000000001	0.7911396047567365	0.08140025640499227
-5.1900000000001	-0.4	0.7653580331147366	0.08065971016719747
-5.1900000000001	-0.39	0.7670840486251036	0.08077777686439157
-5.1900000000001	-0.38	0.768520321424811	0.08138290249325467
-5.1900000000001	-0.37	0.7705615019958677	0.08246162462540457
-5.1900000000001	-0.36	0.775113425428575	0.0835022583029618
-5.1900000000001	-0.35	0.7819358113977743	0.0833410998159854
-5.1900000000001	-0.34	0.7830729658750533	0.08273603428708194
-5.1900000000001	-0.33	0.7744690919753049	0.08232179417064306
-5.1900000000001	-0.32	0.7707793649560701	0.08246417136861442
-5.1900000000001	-0.31	0.7721849866989358	0.08241410045133965
-5.1900000000001	-0.3	0.775745738851203	0.08117040347445272
-5.1900000000001	-0.29	0.779223432616643	0.08069540964258762
-5.1900000000001	-0.28	0.7816983558068558	0.08170633132033225
-5.1900000000001	-0.27	0.783896157303741	0.0831241834372454
-5.1900000000001	-0.26	0.7875054102498996	0.08307499148478396
-5.1900000000001	-0.25	0.7923315705494791	0.08204134444624615
-5.1900000000001	-0.24	0.7969494839082072	0.08199850056911995
-5.1900000000001	-0.23	0.8003725466735501	0.08271127303531695
-5.1900000000001	-0.22	0.8036302739931075	0.08310172101474353
-5.1900000000001	-0.21	0.8081351390257913	0.08255622222383732
-5.1900000000001	-0.2	0.8110650201492987	0.08259907361378115
-5.1900000000001	-0.19	0.8134065811470983	0.08371440423482367
-5.1900000000001	-0.18	0.824086974499989	0.08592061975057703
-5.1900000000001	-0.17	0.8375487415709194	0.08684045968785147
-5.1900000000001	-0.16	0.8426937330338875	0.08659212596939556
-5.1900000000001	-0.15	0.8411380412814419	0.08663808002782099
-5.1900000000001	-0.14	0.8380686677593151	0.08608745018769769
-5.1900000000001	-0.13	0.8337216256645584	0.08387185905114107
-5.1900000000001	-0.12	0.825214813457715	0.08222887186342447
-5.1900000000001	-0.11	0.8133029084328228	0.08060967681272013
-5.1900000000001	-0.0999999999999998	0.8003342628986058	0.07731670077263227
-5.1900000000001	-0.0899999999999998	0.7840052390272881	0.0726216113361143
-5.1900000000001	-0.0799999999999997	0.7635627822469729	0.06784509374127466
-5.1900000000001	-0.0699999999999997	0.7379005093603738	0.062301953966709414
-5.1900000000001	-0.0599999999999997	0.7068138996086478	0.05488148534540923
-5.1900000000001	-0.0499999999999997	0.6715933628049073	0.046881155686431336
-5.1900000000001	-0.0399999999999997	0.6330651554809438	0.03766682602345324
-5.1900000000001	-0.0299999999999997	0.5893683373556765	0.02911781038879334
-5.1900000000001	-0.0199999999999997	0.5388052000435989	0.025747958774585637
-5.1900000000001	-0.0099999999999996	0.4840196382631132	0.02383470695484844
-5.1900000000001	3.33066907387547e-16	0.4238936994908155	0.02336645936345496
-5.1900000000001	0.0100000000000003	0.3605039632978769	0.02276877112459906
-5.1900000000001	0.0200000000000003	0.309418255404343	0.024432167940328726
-5.1900000000001	0.0300000000000004	0.28440112730627165	0.025047322776733223
-5.1900000000001	0.0400000000000004	0.29295674080680467	0.026427572874957117
-5.1900000000001	0.0500000000000004	0.3318670346758874	0.03104578485947349
-5.1900000000001	0.0600000000000004	0.38939962296876407	0.03817361657877191
-5.1900000000001	0.0700000000000004	0.45389568227967986	0.04652246686637025
-5.1900000000001	0.0800000000000004	0.5156890088749232	0.05422774247075514
-5.1900000000001	0.0900000000000004	0.5704761032134135	0.060097180852568086
-5.1900000000001	0.1	0.6153579756360676	0.06541128656015682
-5.1900000000001	0.11	0.6515019508618415	0.06988472673385408
-5.1900000000001	0.12	0.6812781374726029	0.07349470840008945
-5.1900000000001	0.13	0.7056776466307628	0.07695163007149264
-5.1900000000001	0.14	0.725571809953981	0.08009617382654505
-5.1900000000001	0.15	0.7434521983703273	0.0828782161595392
-5.1900000000001	0.16	0.7674023989862342	0.08513519374468417
-5.1900000000001	0.17	0.7900031714763917	0.08641444745987982
-5.1900000000001	0.18	0.8038295059142039	0.08761400089510993
-5.1900000000001	0.190000000000001	0.8118169328271254	0.08917583037561376
-5.1900000000001	0.200000000000001	0.8182638132135618	0.08913997313750698
-5.1900000000001	0.21	0.8232187079854331	0.08886703592871208
-5.1900000000001	0.220000000000001	0.8264491498381432	0.08887803425229684
-5.1900000000001	0.230000000000001	0.829029067939162	0.08824397041285982
-5.1900000000001	0.240000000000001	0.8304580686256868	0.08837267483259037
-5.1900000000001	0.250000000000001	0.8306553172455349	0.08782252579343462
-5.1900000000001	0.260000000000001	0.8277361339303264	0.08782580125026807
-5.1900000000001	0.270000000000001	0.8233234023964406	0.08873697174449131
-5.1900000000001	0.280000000000001	0.8215167926156594	0.08820692619732405
-5.1900000000001	0.290000000000001	0.8206957046984645	0.08708940943412001
-5.1900000000001	0.300000000000001	0.8174016168129956	0.08657712347535372
-5.1900000000001	0.310000000000001	0.8132392022949421	0.08691282775209384
-5.1900000000001	0.320000000000001	0.8101249940816232	0.08585429926187182
-5.1900000000001	0.330000000000001	0.8073325018452423	0.08563693964496169
-5.1900000000001	0.340000000000001	0.8035460737122101	0.084856997775226
-5.1900000000001	0.350000000000001	0.8003694815704472	0.0831724889133666
-5.1900000000001	0.360000000000001	0.7978390258807425	0.08225581925735097
-5.1900000000001	0.370000000000001	0.7934424011773337	0.08017488996612264
-5.1900000000001	0.380000000000001	0.7891093023093454	0.0795909871938998
-5.1900000000001	0.390000000000001	0.7872698778551076	0.08009313876955004
-5.1890000000001	-0.4	0.7481314138685514	0.07927106671196715
-5.1890000000001	-0.39	0.7498058634690177	0.07911074962700662
-5.1890000000001	-0.38	0.7524923991900766	0.07868917729484459
-5.1890000000001	-0.37	0.7540495333492973	0.07953326853546856
-5.1890000000001	-0.36	0.7550541069491253	0.08129850689200582
-5.1890000000001	-0.35	0.7586211095178426	0.08195431195184807
-5.1890000000001	-0.34	0.7632548292072499	0.08114658128616999
-5.1890000000001	-0.33	0.7733937805190896	0.08248385415959494
-5.1890000000001	-0.32	0.7866213374046644	0.08474276246142773
-5.1890000000001	-0.31	0.7962782857110388	0.08545860003459956
-5.1890000000001	-0.3	0.8040793421277781	0.08467782427566559
-5.1890000000001	-0.29	0.8093842600401665	0.08435641631521525
-5.1890000000001	-0.28	0.8130581206235998	0.08509551263728979
-5.1890000000001	-0.27	0.8165883419034571	0.08677590464029984
-5.1890000000001	-0.26	0.8212320983222575	0.08707892947430022
-5.1890000000001	-0.25	0.8261238879558442	0.08701505055323021
-5.1890000000001	-0.24	0.8289578492934229	0.08787584211756302
-5.1890000000001	-0.23	0.8336091783252041	0.08771710265976898
-5.1890000000001	-0.22	0.8380335692848119	0.08719834091163997
-5.1890000000001	-0.21	0.8406457611519068	0.08769959849813234
-5.1890000000001	-0.2	0.8433951616036681	0.08788394060970725
-5.1890000000001	-0.19	0.8445052710216822	0.08859143928960574
-5.1890000000001	-0.18	0.844675714976941	0.08926032363961961
-5.1890000000001	-0.17	0.8455343053799304	0.08822740531599607
-5.1890000000001	-0.16	0.8463134434065757	0.08692450971368719
-5.1890000000001	-0.15	0.8450750803185282	0.08589280090594548
-5.1890000000001	-0.14	0.8413744150705058	0.08537847905362607
-5.1890000000001	-0.13	0.834510980710151	0.08528717193766201
-5.1890000000001	-0.12	0.8265734369056795	0.08428875108636442
-5.1890000000001	-0.11	0.8182517330907041	0.08168247157054274
-5.1890000000001	-0.0999999999999998	0.8075911727761115	0.07762752359768815
-5.1890000000001	-0.0899999999999998	0.7922472500712439	0.07338125438705682
-5.1890000000001	-0.0799999999999997	0.7713568069581124	0.0688727983785593
-5.1890000000001	-0.0699999999999997	0.7460812182777398	0.06283356587246207
-5.1890000000001	-0.0599999999999997	0.7163941000497672	0.05455649767127325
-5.1890000000001	-0.0499999999999997	0.6809029924818537	0.0457246226724428
-5.1890000000001	-0.0399999999999997	0.6390004636069273	0.03460507019250339
-5.1890000000001	-0.0299999999999997	0.5892193491350443	0.0274745696534848
-5.1890000000001	-0.0199999999999997	0.5304585546808515	0.021781496968903528
-5.1890000000001	-0.0099999999999996	0.46444256319671146	0.021700373067434033
-5.1890000000001	3.33066907387547e-16	0.3951598894654748	0.021719537494649607
-5.1890000000001	0.0100000000000003	0.3251250927207498	0.02206322194278709
-5.1890000000001	0.0200000000000003	0.27015472304819427	0.020333468953436545
-5.1890000000001	0.0300000000000004	0.24478516781122112	0.01968198359077532
-5.1890000000001	0.0400000000000004	0.25397594948891705	0.020843831709623267
-5.1890000000001	0.0500000000000004	0.29418434598143095	0.02727596127430927
-5.1890000000001	0.0600000000000004	0.35555363614100544	0.03554829283436326
-5.1890000000001	0.0700000000000004	0.4274788222502727	0.04402219645946579
-5.1890000000001	0.0800000000000004	0.498843334279787	0.05262814381814606
-5.1890000000001	0.0900000000000004	0.5604729781845874	0.06135940369427704
-5.1890000000001	0.1	0.6115417378533722	0.06725929781516142
-5.1890000000001	0.11	0.6546522792593025	0.07142605455852366
-5.1890000000001	0.12	0.6924249078027402	0.07601857561849212
-5.1890000000001	0.13	0.7197887955593147	0.08006488419827533
-5.1890000000001	0.14	0.7417756452583679	0.0827953906739299
-5.1890000000001	0.15	0.7615297151962769	0.08399495913479524
-5.1890000000001	0.16	0.7763960823004344	0.08473709051257412
-5.1890000000001	0.17	0.7874961548354689	0.08635695417694246
-5.1890000000001	0.18	0.7985773559238148	0.08875012615896716
-5.1890000000001	0.190000000000001	0.8085141905139155	0.09034221605302835
-5.1890000000001	0.200000000000001	0.8169433533561098	0.09010826128927467
-5.1890000000001	0.21	0.8233566377670333	0.08918573187041831
-5.1890000000001	0.220000000000001	0.8262194471626652	0.08908110506444417
-5.1890000000001	0.230000000000001	0.8271627787410258	0.0888205785321569
-5.1890000000001	0.240000000000001	0.8286560264599055	0.08761106350087197
-5.1890000000001	0.250000000000001	0.8294193581558718	0.08708058222835217
-5.1890000000001	0.260000000000001	0.8269789324534724	0.08731421395514559
-5.1890000000001	0.270000000000001	0.8209079182418129	0.08911702991403754
-5.1890000000001	0.280000000000001	0.8161345859564486	0.08689917751101524
-5.1890000000001	0.290000000000001	0.8145877289212974	0.08417112011581349
-5.1890000000001	0.300000000000001	0.8139709814346725	0.08423400738496858
-5.1890000000001	0.310000000000001	0.8116891599593501	0.0842871659450897
-5.1890000000001	0.320000000000001	0.8095041597822571	0.08287300998601792
-5.1890000000001	0.330000000000001	0.8082021506614508	0.08142763201145369
-5.1890000000001	0.340000000000001	0.8045483635109916	0.08164009346874886
-5.1890000000001	0.350000000000001	0.8014580751487126	0.08141915789391656
-5.1890000000001	0.360000000000001	0.7996894486430774	0.0791636978372691
-5.1890000000001	0.370000000000001	0.7968022386070539	0.07938180119343809
-5.1890000000001	0.380000000000001	0.792100786072147	0.08122672480430568
-5.1890000000001	0.390000000000001	0.7870413170866061	0.08303519017617969
-5.1880000000001	-0.4	0.7463709008832773	0.07847956308055731
-5.1880000000001	-0.39	0.7477360151294615	0.07845767161025308
-5.1880000000001	-0.38	0.7498175228947395	0.07858022327887182
-5.1880000000001	-0.37	0.7529850399245317	0.07902233482837485
-5.1880000000001	-0.36	0.7552503338593346	0.07993518812662986
-5.1880000000001	-0.35	0.7571248567751694	0.08036292823424832
-5.1880000000001	-0.34	0.7607912649558669	0.07968334606173838
-5.1880000000001	-0.33	0.7659599959674146	0.07977674916992454
-5.1880000000001	-0.32	0.7695101704958144	0.08105683677431846
-5.1880000000001	-0.31	0.7714759855161749	0.08184050485058472
-5.1880000000001	-0.3	0.7749861333501515	0.08216288192578779
-5.1880000000001	-0.29	0.7790003409496289	0.08219923498920671
-5.1880000000001	-0.28	0.781879557675536	0.08241316889938435
-5.1880000000001	-0.27	0.7838432691844037	0.08344011477306555
-5.1880000000001	-0.26	0.7875891297285389	0.08357273321331377
-5.1880000000001	-0.25	0.7930568588651772	0.0828443196893907
-5.1880000000001	-0.24	0.7972434336289463	0.08226089020531781
-5.1880000000001	-0.23	0.7993021634372547	0.08322199639126135
-5.1880000000001	-0.22	0.8006839855264186	0.0846620254552229
-5.1880000000001	-0.21	0.8038509015566145	0.08508760947065963
-5.1880000000001	-0.2	0.8205698550397219	0.08568332191721267
-5.1880000000001	-0.19	0.8357441150913869	0.08718834926689598
-5.1880000000001	-0.18	0.8409696407325534	0.08821470165121736
-5.1880000000001	-0.17	0.8435761831827946	0.08769020785427512
-5.1880000000001	-0.16	0.8444390406880791	0.08707803548514233
-5.1880000000001	-0.15	0.8427650718769645	0.08717073241686707
-5.1880000000001	-0.14	0.8396436516555856	0.08732244016002665
-5.1880000000001	-0.13	0.8345376050722797	0.08689911741105562
-5.1880000000001	-0.12	0.8274051024467419	0.08548251988434867
-5.1880000000001	-0.11	0.8190045472679249	0.08317236120062976
-5.1880000000001	-0.0999999999999998	0.8092008344497491	0.07929090726566435
-5.1880000000001	-0.0899999999999998	0.7959003761169848	0.07484403886050067
-5.1880000000001	-0.0799999999999997	0.7771885625671586	0.07035813542444445
-5.1880000000001	-0.0699999999999997	0.7537066621246242	0.06381239032695504
-5.1880000000001	-0.0599999999999997	0.7251247251205586	0.054578381630050514
-5.1880000000001	-0.0499999999999997	0.6896134840145489	0.045637176989854394
-5.1880000000001	-0.0399999999999997	0.64567674618195	0.034364218938379064
-5.1880000000001	-0.0299999999999997	0.5919437479468177	0.027729553827537032
-5.1880000000001	-0.0199999999999997	0.5273090075983533	0.022256073855524174
-5.1880000000001	-0.0099999999999996	0.45325955249800065	0.021529564754072614
-5.1880000000001	3.33066907387547e-16	0.3747149084894371	0.02048641813904885
-5.1880000000001	0.0100000000000003	0.30051505282069174	0.02028114991615892
-5.1880000000001	0.0200000000000003	0.24616030376374495	0.018738841708155516
-5.1880000000001	0.0300000000000004	0.22152942415171037	0.01799570740858997
-5.1880000000001	0.0400000000000004	0.23232877067813557	0.01866811888514749
-5.1880000000001	0.0500000000000004	0.2745655013269397	0.024344861239058258
-5.1880000000001	0.0600000000000004	0.33941900613500076	0.03315374606221314
-5.1880000000001	0.0700000000000004	0.41502084747711426	0.04283241680759404
-5.1880000000001	0.0800000000000004	0.4910658371091671	0.05115815859876998
-5.1880000000001	0.0900000000000004	0.5584677975874284	0.05869751653659079
-5.1880000000001	0.1	0.6120783117667192	0.065958385517973
-5.1880000000001	0.11	0.6524972089421167	0.07227937868157884
-5.1880000000001	0.12	0.6839167132942445	0.07628037176662082
-5.1880000000001	0.13	0.709346579007183	0.07838985613021256
-5.1880000000001	0.14	0.7302243409978606	0.08001561712021903
-5.1880000000001	0.15	0.7464635752765492	0.08130322475174195
-5.1880000000001	0.16	0.7590832794850098	0.08358017811613856
-5.1880000000001	0.17	0.769127512997207	0.08515741576605694
-5.1880000000001	0.18	0.7798612151536648	0.08546513592263125
-5.1880000000001	0.190000000000001	0.7888896363503546	0.08561387622157304
-5.1880000000001	0.200000000000001	0.7963741454047516	0.08557090463170998
-5.1880000000001	0.21	0.801428866485739	0.08616233494387943
-5.1880000000001	0.220000000000001	0.8041613788049667	0.0877245175139046
-5.1880000000001	0.230000000000001	0.8073848490442929	0.08807072428762672
-5.1880000000001	0.240000000000001	0.8110523390268447	0.08738528986638432
-5.1880000000001	0.250000000000001	0.8135183673817342	0.08647197079279699
-5.1880000000001	0.260000000000001	0.8129396031702555	0.08614172060094359
-5.1880000000001	0.270000000000001	0.8115833837335819	0.08681391045777072
-5.1880000000001	0.280000000000001	0.8120448925960307	0.08649294573678117
-5.1880000000001	0.290000000000001	0.8123384216196338	0.08518268787005992
-5.1880000000001	0.300000000000001	0.8117511832828741	0.08317006237007597
-5.1880000000001	0.310000000000001	0.8101558254538316	0.08206113992561896
-5.1880000000001	0.320000000000001	0.807322645418309	0.08316487873500755
-5.1880000000001	0.330000000000001	0.8043950480958483	0.08209177596456924
-5.1880000000001	0.340000000000001	0.8024682380602723	0.08075572763137068
-5.1880000000001	0.350000000000001	0.7995155789797955	0.0817838755081161
-5.1880000000001	0.360000000000001	0.7951641495724991	0.08145092832315382
-5.1880000000001	0.370000000000001	0.7919504756549842	0.08064605992611887
-5.1880000000001	0.380000000000001	0.7906820624967849	0.08063076444509656
-5.1880000000001	0.390000000000001	0.7872430732034251	0.07876781079600974
-5.1870000000001	-0.4	0.7586807288429819	0.07904415868719253
-5.1870000000001	-0.39	0.7606681799004291	0.07891903773820176
-5.1870000000001	-0.38	0.7631828893516704	0.07952555318153487
-5.1870000000001	-0.37	0.7655787207704596	0.0816365550736241
-5.1870000000001	-0.36	0.7697932420928878	0.0828954498713576
-5.1870000000001	-0.35	0.7741009787030618	0.08284795574598185
-5.1870000000001	-0.34	0.7787040473356275	0.08205760153049421
-5.1870000000001	-0.33	0.7848283102457316	0.08125458872455224
-5.1870000000001	-0.32	0.7905636051485625	0.08190341465819267
-5.1870000000001	-0.31	0.7941422070378794	0.08383439413588799
-5.1870000000001	-0.3	0.797387553734781	0.08516114197387814
-5.1870000000001	-0.29	0.8016229898973618	0.08541715348476095
-5.1870000000001	-0.28	0.8072644083948222	0.08479435090719999
-5.1870000000001	-0.27	0.8126927118624462	0.08420431040950056
-5.1870000000001	-0.26	0.817130505141442	0.08473666229874857
-5.1870000000001	-0.25	0.8195262764551092	0.08625525725109802
-5.1870000000001	-0.24	0.8227446381849618	0.08717126580497664
-5.1870000000001	-0.23	0.8269642680168635	0.08677224604525587
-5.1870000000001	-0.22	0.8315618675350352	0.08659056336528304
-5.1870000000001	-0.21	0.8350762223919973	0.08648103839840328
-5.1870000000001	-0.2	0.8365215102243662	0.08725645773391694
-5.1870000000001	-0.19	0.837370965397356	0.08765170621149211
-5.1870000000001	-0.18	0.8395343295244562	0.08708415067345673
-5.1870000000001	-0.17	0.8397641524101784	0.08693384025887542
-5.1870000000001	-0.16	0.8285961066349683	0.0863329742259431
-5.1870000000001	-0.15	0.8164404956027075	0.08478161719244147
-5.1870000000001	-0.14	0.8125018338563863	0.08343363898499348
-5.1870000000001	-0.13	0.8104464696509789	0.0826608715682643
-5.1870000000001	-0.12	0.8081715596968249	0.08259461869104569
-5.1870000000001	-0.11	0.8059673875861518	0.08098223749229955
-5.1870000000001	-0.0999999999999998	0.8039232621093301	0.07784621293039934
-5.1870000000001	-0.0899999999999998	0.8004173212725265	0.07433659096138974
-5.1870000000001	-0.0799999999999997	0.7939805977999154	0.07006379505783984
-5.1870000000001	-0.0699999999999997	0.783546074071008	0.06601225025584617
-5.1870000000001	-0.0599999999999997	0.7689606750524314	0.059920016951053826
-5.1870000000001	-0.0499999999999997	0.7505654088520407	0.052415997886284184
-5.1870000000001	-0.0399999999999997	0.7233741887595558	0.04351210415567861
-5.1870000000001	-0.0299999999999997	0.6829268041181188	0.03605020401017506
-5.1870000000001	-0.0199999999999997	0.6256420086582585	0.031937469766112
-5.1870000000001	-0.0099999999999996	0.5506615124638774	0.03037278740766441
-5.1870000000001	3.33066907387547e-16	0.4460072703148039	0.02614749877595312
-5.1870000000001	0.0100000000000003	0.32185324187196385	0.023277779749940795
-5.1870000000001	0.0200000000000003	0.23956010794925886	0.017956339948747138
-5.1870000000001	0.0300000000000004	0.20662821399077935	0.01730778446621563
-5.1870000000001	0.0400000000000004	0.2159959304477666	0.018799867751281753
-5.1870000000001	0.0500000000000004	0.2600293243120947	0.024166087779934696
-5.1870000000001	0.0600000000000004	0.32742972219914973	0.03144092628359227
-5.1870000000001	0.0700000000000004	0.4061485664169012	0.04089979208866436
-5.1870000000001	0.0800000000000004	0.48275353896497464	0.05134989302473705
-5.1870000000001	0.0900000000000004	0.5507612185627494	0.060547725202338004
-5.1870000000001	0.1	0.6061981154689037	0.0674207643147535
-5.1870000000001	0.11	0.6488644568420544	0.07176735566110382
-5.1870000000001	0.12	0.6808661511136841	0.07491817236589662
-5.1870000000001	0.13	0.7042902953220831	0.0782445490521115
-5.1870000000001	0.14	0.7228082859729912	0.0799975870819998
-5.1870000000001	0.15	0.7383140583234051	0.08118230329872232
-5.1870000000001	0.16	0.7509925404498267	0.08327911404880581
-5.1870000000001	0.17	0.7625515976386807	0.08409202834955233
-5.1870000000001	0.18	0.7727633903054943	0.08427400401779625
-5.1870000000001	0.190000000000001	0.7801573885832346	0.08580908894270525
-5.1870000000001	0.200000000000001	0.7861467267097193	0.08711660474070258
-5.1870000000001	0.21	0.7923297074455685	0.0864159424499245
-5.1870000000001	0.220000000000001	0.7979708855483529	0.08584297038850917
-5.1870000000001	0.230000000000001	0.8015280917952591	0.0868346224634636
-5.1870000000001	0.240000000000001	0.8032737600543706	0.08725343018973955
-5.1870000000001	0.250000000000001	0.8052945666797486	0.0857913143299597
-5.1870000000001	0.260000000000001	0.8077363746838004	0.08499017965356356
-5.1870000000001	0.270000000000001	0.8086022371999719	0.08534483049613364
-5.1870000000001	0.280000000000001	0.8072814768298154	0.08584218908645291
-5.1870000000001	0.290000000000001	0.8066185123503459	0.08514382562622858
-5.1870000000001	0.300000000000001	0.806306833089895	0.08282911435701716
-5.1870000000001	0.310000000000001	0.8042647510194441	0.08128505197644131
-5.1870000000001	0.320000000000001	0.8019071432833832	0.082443128811853
-5.1870000000001	0.330000000000001	0.7990766677718562	0.0831350315096405
-5.1870000000001	0.340000000000001	0.7977185251261497	0.08276899920656579
-5.1870000000001	0.350000000000001	0.796027608090286	0.08110390268457804
-5.1870000000001	0.360000000000001	0.7922755572348232	0.07927303499145238
-5.1870000000001	0.370000000000001	0.7892557062162266	0.07939636796212741
-5.1870000000001	0.380000000000001	0.7878167890105523	0.07888656864532068
-5.1870000000001	0.390000000000001	0.785091729106967	0.07880055785281731
-5.1860000000001	-0.4	0.7582939244265108	0.08010880236443828
-5.1860000000001	-0.39	0.7587128823988138	0.08007016549610081
-5.1860000000001	-0.38	0.7600120668240993	0.08038647997142213
-5.1860000000001	-0.37	0.7636810593056416	0.08091182268319785
-5.1860000000001	-0.36	0.769356374278413	0.08021095755408807
-5.1860000000001	-0.35	0.7745941002397752	0.08029708854651066
-5.1860000000001	-0.34	0.7794863706756199	0.08072110995912553
-5.1860000000001	-0.33	0.7844739599107036	0.08110745610404735
-5.1860000000001	-0.32	0.7894456226177701	0.08128345932234896
-5.1860000000001	-0.31	0.7923095739074721	0.08252073309959645
-5.1860000000001	-0.3	0.7949500729252401	0.0840212304022401
-5.1860000000001	-0.29	0.7985251289091957	0.08464437855521419
-5.1860000000001	-0.28	0.8020605188036486	0.08547119852380361
-5.1860000000001	-0.27	0.8059237548941517	0.08586035435022661
-5.1860000000001	-0.26	0.8104810873232241	0.08576190283123582
-5.1860000000001	-0.25	0.8163504656154025	0.08517173462209018
-5.1860000000001	-0.24	0.820529467753285	0.0853543413412007
-5.1860000000001	-0.23	0.8221256068972902	0.08640723544407587
-5.1860000000001	-0.22	0.8242890912217282	0.08713935263865795
-5.1860000000001	-0.21	0.8276995329568327	0.08703126256315388
-5.1860000000001	-0.2	0.830860979872635	0.0861467314489508
-5.1860000000001	-0.19	0.8329231954940888	0.08566659154481467
-5.1860000000001	-0.18	0.8326756430686545	0.08637050675526405
-5.1860000000001	-0.17	0.8315723249615647	0.08726348944855139
-5.1860000000001	-0.16	0.8308213738882542	0.08747504189105346
-5.1860000000001	-0.15	0.8298085064656053	0.08661531710423043
-5.1860000000001	-0.14	0.8282773956689173	0.08489003030748708
-5.1860000000001	-0.13	0.8247608772082465	0.08371063295138745
-5.1860000000001	-0.12	0.8193118392029299	0.08307681702589713
-5.1860000000001	-0.11	0.8129842575718943	0.08082834360826913
-5.1860000000001	-0.0999999999999998	0.8047628608682931	0.07824822267150006
-5.1860000000001	-0.0899999999999998	0.7928608723625502	0.07618198786040728
-5.1860000000001	-0.0799999999999997	0.7788619904708926	0.07238144371999856
-5.1860000000001	-0.0699999999999997	0.7621795177639409	0.06659054117788439
-5.1860000000001	-0.0599999999999997	0.7416880793745697	0.058963688724806
-5.1860000000001	-0.0499999999999997	0.7289130764497173	0.05190252870585239
-5.1860000000001	-0.0399999999999997	0.7125888605880751	0.04620193787073322
-5.1860000000001	-0.0299999999999997	0.6811456167002743	0.04012743410436202
-5.1860000000001	-0.0199999999999997	0.6332563940919237	0.03749981153069025
-5.1860000000001	-0.0099999999999996	0.5634619377387601	0.0345362968675819
-5.1860000000001	3.33066907387547e-16	0.4387306475963379	0.029416677045383487
-5.1860000000001	0.0100000000000003	0.31457986455906084	0.024277180984572204
-5.1860000000001	0.0200000000000003	0.23614541413491308	0.021137428335678388
-5.1860000000001	0.0300000000000004	0.20492838710944486	0.018694074627159073
-5.1860000000001	0.0400000000000004	0.2157293713681587	0.018882238730139847
-5.1860000000001	0.0500000000000004	0.26012524411092963	0.023329392610756994
-5.1860000000001	0.0600000000000004	0.3273253583211418	0.03173527791877798
-5.1860000000001	0.0700000000000004	0.40614661316176054	0.04133324922075144
-5.1860000000001	0.0800000000000004	0.4844360419806795	0.050560733298205374
-5.1860000000001	0.0900000000000004	0.5520158687966404	0.05943891168792846
-5.1860000000001	0.1	0.6057056550369088	0.06639746201177169
-5.1860000000001	0.11	0.6476114293303045	0.07095689795233708
-5.1860000000001	0.12	0.678511728678064	0.07453394474906841
-5.1860000000001	0.13	0.7006326617664648	0.07769263457180219
-5.1860000000001	0.14	0.7168779661591431	0.0807124855903987
-5.1860000000001	0.15	0.731353141560103	0.0823339719588392
-5.1860000000001	0.16	0.7449946680929387	0.08277434060564151
-5.1860000000001	0.17	0.7568129972251647	0.0831622944290003
-5.1860000000001	0.18	0.7654449378938166	0.08443701809715627
-5.1860000000001	0.190000000000001	0.773549439853308	0.08477945358873282
-5.1860000000001	0.200000000000001	0.7823756842231363	0.08439645802494859
-5.1860000000001	0.21	0.7895357126972908	0.08450952889848007
-5.1860000000001	0.220000000000001	0.7937608116435865	0.08508279394816648
-5.1860000000001	0.230000000000001	0.7956673078256995	0.08530269279546883
-5.1860000000001	0.240000000000001	0.7978997270077363	0.08533831714526414
-5.1860000000001	0.250000000000001	0.8011709167518039	0.0844303244451173
-5.1860000000001	0.260000000000001	0.8051606635928613	0.08450297798481315
-5.1860000000001	0.270000000000001	0.8118128460143841	0.08618351272619527
-5.1860000000001	0.280000000000001	0.8138300466421852	0.0863133665605574
-5.1860000000001	0.290000000000001	0.8087444340967738	0.08399314861802665
-5.1860000000001	0.300000000000001	0.8050818723341419	0.08208933439693404
-5.1860000000001	0.310000000000001	0.8019819679396052	0.0816229123453631
-5.1860000000001	0.320000000000001	0.7981947585174232	0.08203220171504502
-5.1860000000001	0.330000000000001	0.7957631675323187	0.08258625726190082
-5.1860000000001	0.340000000000001	0.7935942140934867	0.08168013517848222
-5.1860000000001	0.350000000000001	0.7928658606746859	0.08114789597633583
-5.1860000000001	0.360000000000001	0.7911776481370049	0.08091235607130741
-5.1860000000001	0.370000000000001	0.7885120873612207	0.08120993433194805
-5.1860000000001	0.380000000000001	0.7853450511336866	0.08005779989520823
-5.1860000000001	0.390000000000001	0.7803983299872984	0.07888001773165378
-5.1850000000001	-0.4	0.7514582563223549	0.0788222765347697
-5.1850000000001	-0.39	0.7521643727044728	0.08011140169479011
-5.1850000000001	-0.38	0.7542737068181655	0.08095870078076096
-5.1850000000001	-0.37	0.7584789727132566	0.08124401861479302
-5.1850000000001	-0.36	0.7631464686806367	0.08141489078516817
-5.1850000000001	-0.35	0.7685400342657712	0.08114727243828684
-5.1850000000001	-0.34	0.7735871226286561	0.08099714232358436
-5.1850000000001	-0.33	0.7776518143361799	0.08178879620489322
-5.1850000000001	-0.32	0.7825992566924087	0.08215794620337541
-5.1850000000001	-0.31	0.7868295242403938	0.08211942202213957
-5.1850000000001	-0.3	0.7912721255290651	0.0819553411665604
-5.1850000000001	-0.29	0.7948465204083025	0.08274444830465946
-5.1850000000001	-0.28	0.7980778036810977	0.08369427820438236
-5.1850000000001	-0.27	0.8013947897208741	0.08443958737752832
-5.1850000000001	-0.26	0.8050673280948709	0.0852065926941738
-5.1850000000001	-0.25	0.8099332746812915	0.08517449922797628
-5.1850000000001	-0.24	0.8141922700899917	0.08491186167783168
-5.1850000000001	-0.23	0.8166015639332912	0.08532380296500745
-5.1850000000001	-0.22	0.8186465308172916	0.0855402986427395
-5.1850000000001	-0.21	0.8221420142275653	0.0850433081649955
-5.1850000000001	-0.2	0.8241682899673372	0.08521421789816808
-5.1850000000001	-0.19	0.8236608646118416	0.08608597773481523
-5.1850000000001	-0.18	0.823845071491409	0.08674794305729625
-5.1850000000001	-0.17	0.8233756294110595	0.08655704252052744
-5.1850000000001	-0.16	0.8230500670289624	0.08516798587581614
-5.1850000000001	-0.15	0.8225225682275863	0.08328556729971567
-5.1850000000001	-0.14	0.8203685196200392	0.08194532698336358
-5.1850000000001	-0.13	0.8164188595527144	0.08131736330660573
-5.1850000000001	-0.12	0.8095804268452537	0.0807031700708457
-5.1850000000001	-0.11	0.8016076643560345	0.07955759406188104
-5.1850000000001	-0.0999999999999998	0.794115702885995	0.07684317188212267
-5.1850000000001	-0.0899999999999998	0.786394279122247	0.0731434682399073
-5.1850000000001	-0.0799999999999997	0.7750224338367535	0.0700648918853294
-5.1850000000001	-0.0699999999999997	0.7590624848421951	0.06649921152475811
-5.1850000000001	-0.0599999999999997	0.7394950257951443	0.062129999994479934
-5.1850000000001	-0.0499999999999997	0.7144482983830713	0.05505888213523497
-5.1850000000001	-0.0399999999999997	0.6888978117182019	0.04740742619310824
-5.1850000000001	-0.0299999999999997	0.6627218630467507	0.04237447638766849
-5.1850000000001	-0.0199999999999997	0.5915635545388107	0.03615795977884711
-5.1850000000001	-0.0099999999999996	0.49308643338597713	0.03239827996878894
-5.1850000000001	3.33066907387547e-16	0.393028168058747	0.029609975952054193
-5.1850000000001	0.0100000000000003	0.30463981460950507	0.027154827593549254
-5.1850000000001	0.0200000000000003	0.2413871367577868	0.021825319350191188
-5.1850000000001	0.0300000000000004	0.21355567001186693	0.019293800634868553
-5.1850000000001	0.0400000000000004	0.2251983415050764	0.020499538747781387
-5.1850000000001	0.0500000000000004	0.27029009857505776	0.02584484205581867
-5.1850000000001	0.0600000000000004	0.3379687600495107	0.034025336866271884
-5.1850000000001	0.0700000000000004	0.41595426253632567	0.04257592449574366
-5.1850000000001	0.0800000000000004	0.49189960614881606	0.0513745152951841
-5.1850000000001	0.0900000000000004	0.5565908706603027	0.059485872423904025
-5.1850000000001	0.1	0.6084489252824642	0.06500141121522335
-5.1850000000001	0.11	0.6450943759599881	0.06902047189999136
-5.1850000000001	0.12	0.6667180406067181	0.07272880742246049
-5.1850000000001	0.13	0.6862502809819276	0.07593425514283814
-5.1850000000001	0.14	0.7079640958133009	0.07781816870898327
-5.1850000000001	0.15	0.729339426745447	0.07930269440283236
-5.1850000000001	0.16	0.747929357239028	0.08077562828502749
-5.1850000000001	0.17	0.7634132531447732	0.08331993705930477
-5.1850000000001	0.18	0.7759712946217235	0.08574188948918675
-5.1850000000001	0.190000000000001	0.7871165624399644	0.0872093016724273
-5.1850000000001	0.200000000000001	0.7976224851170706	0.087181708201999
-5.1850000000001	0.21	0.8060085561746451	0.08611775567557946
-5.1850000000001	0.220000000000001	0.8108315912659995	0.0865362478764221
-5.1850000000001	0.230000000000001	0.8141508010017003	0.08757673130408031
-5.1850000000001	0.240000000000001	0.817300528399565	0.08669561838508273
-5.1850000000001	0.250000000000001	0.8180351923399382	0.08607742849168325
-5.1850000000001	0.260000000000001	0.8177065047496161	0.0851274783920411
-5.1850000000001	0.270000000000001	0.8180476330677161	0.08316514167329883
-5.1850000000001	0.280000000000001	0.8163788328711975	0.08273360774508197
-5.1850000000001	0.290000000000001	0.813033179075828	0.08276214779181015
-5.1850000000001	0.300000000000001	0.8114856008308364	0.08186046560549179
-5.1850000000001	0.310000000000001	0.8102288470983589	0.0810917248963819
-5.1850000000001	0.320000000000001	0.8068836140001253	0.08180991388724948
-5.1850000000001	0.330000000000001	0.8022209260424205	0.08238523736636055
-5.1850000000001	0.340000000000001	0.7990956594029759	0.08120823650357172
-5.1850000000001	0.350000000000001	0.7975664117101986	0.08050476453129249
-5.1850000000001	0.360000000000001	0.7939977864322467	0.08130923476448171
-5.1850000000001	0.370000000000001	0.7891051554043881	0.08024326137143489
-5.1850000000001	0.380000000000001	0.786130619879242	0.07922448911420212
-5.1850000000001	0.390000000000001	0.7841691921714211	0.07829999141715117
-5.1840000000001	-0.4	0.750185275562062	0.07765036915840054
-5.1840000000001	-0.39	0.7500760736282708	0.07710478021626425
-5.1840000000001	-0.38	0.7526442121062298	0.07709082196256997
-5.1840000000001	-0.37	0.7558738125646679	0.07873591265403562
-5.1840000000001	-0.36	0.7590925348994405	0.08049068607638835
-5.1840000000001	-0.35	0.7643505747013595	0.08072009576875777
-5.1840000000001	-0.34	0.7705291080324533	0.08004926567771149
-5.1840000000001	-0.33	0.7741228551477309	0.08081135029757983
-5.1840000000001	-0.32	0.7773770365619271	0.08223720324388017
-5.1840000000001	-0.31	0.7815988900897536	0.08225702126041518
-5.1840000000001	-0.3	0.7864305796088491	0.08205210236870182
-5.1840000000001	-0.29	0.7910089470883184	0.08233945609499636
-5.1840000000001	-0.28	0.7943503938736086	0.08365173482834484
-5.1840000000001	-0.27	0.7967111268178946	0.08514354014948446
-5.1840000000001	-0.26	0.8008013009805707	0.08534778291471619
-5.1840000000001	-0.25	0.8051686569158839	0.08495896515088869
-5.1840000000001	-0.24	0.8083851555418259	0.08434493719195357
-5.1840000000001	-0.23	0.8104439454552564	0.08523115110889776
-5.1840000000001	-0.22	0.8123404650260045	0.08597436428853099
-5.1840000000001	-0.21	0.8151416116772201	0.0853106260120788
-5.1840000000001	-0.2	0.8169267657104682	0.0846068911027989
-5.1840000000001	-0.19	0.8169080745791462	0.08482390514429594
-5.1840000000001	-0.18	0.816550538930771	0.08484123651758071
-5.1840000000001	-0.17	0.8166253635869932	0.08380323222035514
-5.1840000000001	-0.16	0.8157324560115568	0.0831605289878467
-5.1840000000001	-0.15	0.8126650658035853	0.08250681992022656
-5.1840000000001	-0.14	0.8084828182472334	0.08171902747229336
-5.1840000000001	-0.13	0.8032982809050063	0.08064570683788816
-5.1840000000001	-0.12	0.7989724541502002	0.07858533930245368
-5.1840000000001	-0.11	0.79297205759759	0.07614429756966032
-5.1840000000001	-0.0999999999999998	0.7859007969935198	0.0737523801765512
-5.1840000000001	-0.0899999999999998	0.7764722291660932	0.0711321499185622
-5.1840000000001	-0.0799999999999997	0.7663051509931342	0.06855716003101026
-5.1840000000001	-0.0699999999999997	0.7537496938170283	0.06556464705607772
-5.1840000000001	-0.0599999999999997	0.7369363230340764	0.06215069697453758
-5.1840000000001	-0.0499999999999997	0.7167276557548871	0.05709944668106031
-5.1840000000001	-0.0399999999999997	0.6894194808131704	0.04960934079436993
-5.1840000000001	-0.0299999999999997	0.6483808311402607	0.043125348577039285
-5.1840000000001	-0.0199999999999997	0.5888758168185595	0.0394583732102328
-5.1840000000001	-0.0099999999999996	0.509875463607847	0.03739592470692082
-5.1840000000001	3.33066907387547e-16	0.4183347984598956	0.0339327263287231
-5.1840000000001	0.0100000000000003	0.33002733978086596	0.028872969988556516
-5.1840000000001	0.0200000000000003	0.264362032529055	0.024821027022717115
-5.1840000000001	0.0300000000000004	0.23366084487924105	0.0218265401346541
-5.1840000000001	0.0400000000000004	0.24251961844578204	0.023014864237160346
-5.1840000000001	0.0500000000000004	0.28671344959498996	0.02716345759592129
-5.1840000000001	0.0600000000000004	0.3535955139438695	0.03405762190351063
-5.1840000000001	0.0700000000000004	0.427712251133572	0.043413769080843566
-5.1840000000001	0.0800000000000004	0.49931848586920613	0.052013867945264226
-5.1840000000001	0.0900000000000004	0.5610792081524671	0.05825117168408266
-5.1840000000001	0.1	0.6080136200721017	0.06409882001411188
-5.1840000000001	0.11	0.6427181972899433	0.06932450341154188
-5.1840000000001	0.12	0.6695194877706384	0.0721838570440084
-5.1840000000001	0.13	0.6904066854782068	0.07406444256746872
-5.1840000000001	0.14	0.7063522705359545	0.07645975561733052
-5.1840000000001	0.15	0.7185434007527609	0.07949285120163294
-5.1840000000001	0.16	0.7305193124153317	0.08030847751983293
-5.1840000000001	0.17	0.7427683190377985	0.08044526540607247
-5.1840000000001	0.18	0.7531144955937574	0.08129387918220915
-5.1840000000001	0.190000000000001	0.7604565673566767	0.08261769714006956
-5.1840000000001	0.200000000000001	0.7672757079203133	0.0829146593741882
-5.1840000000001	0.21	0.7745150084683514	0.0826416320154539
-5.1840000000001	0.220000000000001	0.7804165403163619	0.08283112019929983
-5.1840000000001	0.230000000000001	0.7840825878921394	0.0824604676979554
-5.1840000000001	0.240000000000001	0.7870067595065766	0.08374132157877036
-5.1840000000001	0.250000000000001	0.8002652679487913	0.08451730435237338
-5.1840000000001	0.260000000000001	0.8115539947681483	0.08440730609734368
-5.1840000000001	0.270000000000001	0.8148591410926491	0.08350535345991641
-5.1840000000001	0.280000000000001	0.8136541335725324	0.08357349197691719
-5.1840000000001	0.290000000000001	0.8111970601322754	0.08294268105715144
-5.1840000000001	0.300000000000001	0.8039620867916546	0.08150815115498226
-5.1840000000001	0.310000000000001	0.7955990340857256	0.08125555032648736
-5.1840000000001	0.320000000000001	0.7907839322122717	0.08187508496132312
-5.1840000000001	0.330000000000001	0.7869116210097982	0.08080775931531307
-5.1840000000001	0.340000000000001	0.7847796892545023	0.08039050667904139
-5.1840000000001	0.350000000000001	0.7834864547458689	0.0794273570893084
-5.1840000000001	0.360000000000001	0.7808983029271515	0.0788423349524338
-5.1840000000001	0.370000000000001	0.7779803817162577	0.07800410347335988
-5.1840000000001	0.380000000000001	0.77548977240561	0.07993489513835877
-5.1840000000001	0.390000000000001	0.7737432627522265	0.0799058141907034
-5.1830000000001	-0.4	0.7473120087528071	0.0768582194504889
-5.1830000000001	-0.39	0.7483264988717842	0.07700935624145085
-5.1830000000001	-0.38	0.7512146104201084	0.07759105033435
-5.1830000000001	-0.37	0.7537811862810484	0.07898308193480602
-5.1830000000001	-0.36	0.7573915210419676	0.07942582453517567
-5.1830000000001	-0.35	0.7622277180580344	0.07983693193315315
-5.1830000000001	-0.34	0.7652250916323656	0.08086184191586251
-5.1830000000001	-0.33	0.7676795807717779	0.08208290368318635
-5.1830000000001	-0.32	0.7723156443673539	0.08253128818372046
-5.1830000000001	-0.31	0.7776623919600474	0.08197307821650855
-5.1830000000001	-0.3	0.7824067559900204	0.08144140996526912
-5.1830000000001	-0.29	0.7853668674732334	0.0819640106096116
-5.1830000000001	-0.28	0.7880714332338024	0.08343948372219896
-5.1830000000001	-0.27	0.7927454801174307	0.0833726523825464
-5.1830000000001	-0.26	0.7980862777934724	0.08232805209603888
-5.1830000000001	-0.25	0.8011079919159794	0.08226968736110583
-5.1830000000001	-0.24	0.8020153235204424	0.0836016488867255
-5.1830000000001	-0.23	0.8034207649608479	0.08513722212412903
-5.1830000000001	-0.22	0.8065536643054886	0.08519714946188396
-5.1830000000001	-0.21	0.8076702044424129	0.0836754067654379
-5.1830000000001	-0.2	0.807564668624227	0.08253218968569596
-5.1830000000001	-0.19	0.8069863251227908	0.08271965700291464
-5.1830000000001	-0.18	0.8062030401782817	0.0834557332936294
-5.1830000000001	-0.17	0.8060936579549366	0.08290278208579013
-5.1830000000001	-0.16	0.8067369696985681	0.08147069375254681
-5.1830000000001	-0.15	0.8064037144932463	0.07992331083952245
-5.1830000000001	-0.14	0.8036432556153595	0.07875769895005588
-5.1830000000001	-0.13	0.7984140638844003	0.07828078942713818
-5.1830000000001	-0.12	0.7913778416497113	0.07772496843912882
-5.1830000000001	-0.11	0.7836222209237605	0.07609517322868545
-5.1830000000001	-0.0999999999999998	0.7755626137605834	0.07316971697019
-5.1830000000001	-0.0899999999999998	0.7657034285351321	0.06970185707645227
-5.1830000000001	-0.0799999999999997	0.7524953440958417	0.06650775325507248
-5.1830000000001	-0.0699999999999997	0.738948415152404	0.06384143371310362
-5.1830000000001	-0.0599999999999997	0.7268835553043823	0.0610869022121253
-5.1830000000001	-0.0499999999999997	0.7116474522187473	0.05661993407073665
-5.1830000000001	-0.0399999999999997	0.6889730570715601	0.0512437599588465
-5.1830000000001	-0.0299999999999997	0.6509509529065618	0.04658114337097312
-5.1830000000001	-0.0199999999999997	0.6001481964127634	0.04315231850812797
-5.1830000000001	-0.0099999999999996	0.5464035387519093	0.04149530920970333
-5.1830000000001	3.33066907387547e-16	0.48953625885757757	0.03989915128946196
-5.1830000000001	0.0100000000000003	0.428205012065365	0.0365346523429111
-5.1830000000001	0.0200000000000003	0.3371706904839613	0.03038857683740775
-5.1830000000001	0.0300000000000004	0.2761060778995328	0.02547031309675399
-5.1830000000001	0.0400000000000004	0.27100802463924983	0.026028183123488674
-5.1830000000001	0.0500000000000004	0.30881337769200795	0.03009914026664461
-5.1830000000001	0.0600000000000004	0.37266303009717494	0.03648424336175021
-5.1830000000001	0.0700000000000004	0.4434386510474933	0.04367846130335867
-5.1830000000001	0.0800000000000004	0.5098332733226214	0.05185935052189416
-5.1830000000001	0.0900000000000004	0.5651984707807787	0.05920575325057563
-5.1830000000001	0.1	0.6082206048957322	0.06444440324978501
-5.1830000000001	0.11	0.641007747702673	0.06853982114490786
-5.1830000000001	0.12	0.6667188820009903	0.07089607662542427
-5.1830000000001	0.13	0.6862172860060107	0.07311919530192747
-5.1830000000001	0.14	0.704342221836904	0.07640817468437588
-5.1830000000001	0.15	0.7220687539307266	0.07949005654576703
-5.1830000000001	0.16	0.7389420445386159	0.08131018134078159
-5.1830000000001	0.17	0.7545947616903852	0.08316834200453745
-5.1830000000001	0.18	0.7692085279647569	0.08357253037498208
-5.1830000000001	0.190000000000001	0.7817247397614023	0.08370866467319284
-5.1830000000001	0.200000000000001	0.7901767406398758	0.08500029901233504
-5.1830000000001	0.21	0.7969083153326202	0.08619279819576849
-5.1830000000001	0.220000000000001	0.8035204710597198	0.08592705797714231
-5.1830000000001	0.230000000000001	0.8080689086792818	0.08612954281274744
-5.1830000000001	0.240000000000001	0.8101770407937822	0.0867317235358456
-5.1830000000001	0.250000000000001	0.8110923657083615	0.08652929128738247
-5.1830000000001	0.260000000000001	0.8115103620890546	0.08585874667178968
-5.1830000000001	0.270000000000001	0.8121482648234145	0.08433122685091535
-5.1830000000001	0.280000000000001	0.8128458469751293	0.08343233180635463
-5.1830000000001	0.290000000000001	0.8127597234981057	0.08261143921467376
-5.1830000000001	0.300000000000001	0.8106884928568971	0.08072555736775273
-5.1830000000001	0.310000000000001	0.8068869796030262	0.08109059050738555
-5.1830000000001	0.320000000000001	0.8035904877062664	0.08110140852980083
-5.1830000000001	0.330000000000001	0.8010191639278668	0.07941617095302718
-5.1830000000001	0.340000000000001	0.7984268051119764	0.07815557832820798
-5.1830000000001	0.350000000000001	0.7950033216365913	0.07870853704757422
-5.1830000000001	0.360000000000001	0.790859478065428	0.08111460050707409
-5.1830000000001	0.370000000000001	0.7884390056115712	0.08036219200780709
-5.1830000000001	0.380000000000001	0.7868100517941093	0.08144044836333401
-5.1830000000001	0.390000000000001	0.7832639039733288	0.07876820144703786
-5.18200000000009	-0.4	0.7438701947510202	0.07621878416199632
-5.18200000000009	-0.39	0.7448021072983348	0.07749476242035852
-5.18200000000009	-0.38	0.7476319217180502	0.07776038243777482
-5.18200000000009	-0.37	0.7511909309637446	0.07766785829440195
-5.18200000000009	-0.36	0.7547293258690845	0.0794159455775333
-5.18200000000009	-0.35	0.7585271730202562	0.08092293369388424
-5.18200000000009	-0.34	0.7616119922681415	0.08140390748721864
-5.18200000000009	-0.33	0.7660822396285804	0.08078576266943417
-5.18200000000009	-0.32	0.7712587235555688	0.08064907995747864
-5.18200000000009	-0.31	0.7749124506009057	0.08107763892995076
-5.18200000000009	-0.3	0.7770767162274	0.0820195281002461
-5.18200000000009	-0.29	0.7804123934114048	0.08289182883782041
-5.18200000000009	-0.28	0.7851092783442186	0.08324493210191317
-5.18200000000009	-0.27	0.7892753589520648	0.08317164751135071
-5.18200000000009	-0.26	0.7926082715327646	0.08292536470821123
-5.18200000000009	-0.25	0.7967941851918154	0.0820129245994372
-5.18200000000009	-0.24	0.7998968541767504	0.08176029372096247
-5.18200000000009	-0.23	0.8011423090884265	0.08246676318614864
-5.18200000000009	-0.22	0.8012851069848245	0.08372101524845021
-5.18200000000009	-0.21	0.8026275634971899	0.08430361084203421
-5.18200000000009	-0.2	0.8040149748980855	0.08378033407250074
-5.18200000000009	-0.19	0.8055802826698827	0.0823616405535717
-5.18200000000009	-0.18	0.8060468399495894	0.08141531899899374
-5.18200000000009	-0.17	0.8032015196989932	0.08123933831785433
-5.18200000000009	-0.16	0.800673227600091	0.08075363163914857
-5.18200000000009	-0.15	0.7975982046740168	0.07910310188585017
-5.18200000000009	-0.14	0.7925875970872877	0.07800032467839668
-5.18200000000009	-0.13	0.7876295170149757	0.07623154792673466
-5.18200000000009	-0.12	0.7822663019868848	0.0739801220905241
-5.18200000000009	-0.11	0.7738132193065573	0.07225663078491414
-5.18200000000009	-0.0999999999999998	0.7646686846678141	0.07116979513498477
-5.18200000000009	-0.0899999999999998	0.756048403424884	0.06857921677684876
-5.18200000000009	-0.0799999999999997	0.7461259928638101	0.06555816375518804
-5.18200000000009	-0.0699999999999997	0.7347021008661575	0.0635207244162971
-5.18200000000009	-0.0599999999999997	0.7209141103084119	0.060944423594342816
-5.18200000000009	-0.0499999999999997	0.7053017203379573	0.056983626225987336
-5.18200000000009	-0.0399999999999997	0.6846843121054121	0.05226939114236188
-5.18200000000009	-0.0299999999999997	0.6537411012496802	0.04810479800270831
-5.18200000000009	-0.0199999999999997	0.6087236429515946	0.045346957237862605
-5.18200000000009	-0.0099999999999996	0.5465877456314766	0.04175583198622712
-5.18200000000009	3.33066907387547e-16	0.4682654119878708	0.03826017578372941
-5.18200000000009	0.0100000000000003	0.38615412602841676	0.033026333795486223
-5.18200000000009	0.0200000000000003	0.33521848814446314	0.029884806314739484
-5.18200000000009	0.0300000000000004	0.3204986451445249	0.02896882405507721
-5.18200000000009	0.0400000000000004	0.33016112265750897	0.030659018013543704
-5.18200000000009	0.0500000000000004	0.3631455741765134	0.03390752183878797
-5.18200000000009	0.0600000000000004	0.41293008431031175	0.03876866416742443
-5.18200000000009	0.0700000000000004	0.46817511155978203	0.04545639205480293
-5.18200000000009	0.0800000000000004	0.5202783746753961	0.05283656354218672
-5.18200000000009	0.0900000000000004	0.5661402397421202	0.05941121304321614
-5.18200000000009	0.1	0.6045716858600707	0.06451634310020181
-5.18200000000009	0.11	0.6371040041413015	0.06812351508622672
-5.18200000000009	0.12	0.6643887400342365	0.0705181444967893
-5.18200000000009	0.13	0.6837900823334457	0.07232809734589035
-5.18200000000009	0.14	0.698153651789323	0.075024098837692
-5.18200000000009	0.15	0.7101738572357058	0.07789407516835038
-5.18200000000009	0.16	0.7222033181094261	0.07868500033603563
-5.18200000000009	0.17	0.7329367798712079	0.07854226253701596
-5.18200000000009	0.18	0.7408717994670504	0.0797486899241639
-5.18200000000009	0.190000000000001	0.7484348593983973	0.08115039764393063
-5.18200000000009	0.200000000000001	0.7562499792521493	0.08080139621434261
-5.18200000000009	0.21	0.7624249666778822	0.08092998043286329
-5.18200000000009	0.220000000000001	0.7659970176509509	0.08177911257276493
-5.18200000000009	0.230000000000001	0.7690197534701901	0.08147054350135716
-5.18200000000009	0.240000000000001	0.7720859416918758	0.08153033561484826
-5.18200000000009	0.250000000000001	0.7756289643044311	0.08065838796550467
-5.18200000000009	0.260000000000001	0.7773635140322949	0.08008110371972597
-5.18200000000009	0.270000000000001	0.7771143389105325	0.08102784597531187
-5.18200000000009	0.280000000000001	0.7775990464270868	0.08118731414672956
-5.18200000000009	0.290000000000001	0.7780829726415852	0.07983909553815247
-5.18200000000009	0.300000000000001	0.7782986719851727	0.0788859901815961
-5.18200000000009	0.310000000000001	0.7793167080224174	0.07795851752750976
-5.18200000000009	0.320000000000001	0.7789601339656519	0.07661933647584983
-5.18200000000009	0.330000000000001	0.7768727364017504	0.07668123960590761
-5.18200000000009	0.340000000000001	0.7747243973032729	0.07778452015149083
-5.18200000000009	0.350000000000001	0.7731314434726149	0.07845695792097404
-5.18200000000009	0.360000000000001	0.7714944963450366	0.07703407993170906
-5.18200000000009	0.370000000000001	0.7690751056930342	0.07713078103389087
-5.18200000000009	0.380000000000001	0.7672086361795315	0.07601006393815758
-5.18200000000009	0.390000000000001	0.76567319816252	0.07355976678577084
-5.18100000000009	-0.4	0.7379907797423548	0.0772647892886091
-5.18100000000009	-0.39	0.7382734907345078	0.07738612392981904
-5.18100000000009	-0.38	0.7399422909310267	0.07752236340231382
-5.18100000000009	-0.37	0.7431637177639818	0.0770584054568309
-5.18100000000009	-0.36	0.7475870870268577	0.07712914330547414
-5.18100000000009	-0.35	0.7500330419358666	0.07788690822816147
-5.18100000000009	-0.34	0.7534284586423485	0.07870270733471331
-5.18100000000009	-0.33	0.7591959071139177	0.07865189267947034
-5.18100000000009	-0.32	0.7638854598284274	0.07890194676475544
-5.18100000000009	-0.31	0.7667907600090829	0.07966692370324671
-5.18100000000009	-0.3	0.7700578028481934	0.0807406875745314
-5.18100000000009	-0.29	0.7749056592899817	0.08143195922145231
-5.18100000000009	-0.28	0.7789534628520658	0.08225343778967538
-5.18100000000009	-0.27	0.7820813138052614	0.08346805381890696
-5.18100000000009	-0.26	0.7864341255142101	0.08401996078639866
-5.18100000000009	-0.25	0.7915403523999761	0.08366821728808678
-5.18100000000009	-0.24	0.7967562019037627	0.08287453502733302
-5.18100000000009	-0.23	0.800591671738067	0.08248399689796702
-5.18100000000009	-0.22	0.8032881239782751	0.08310613837468159
-5.18100000000009	-0.21	0.8065580516180282	0.08340830678103087
-5.18100000000009	-0.2	0.8093256023066372	0.08344972328088965
-5.18100000000009	-0.19	0.8127818403374506	0.08277754844969774
-5.18100000000009	-0.18	0.8143390947069153	0.08265080479663484
-5.18100000000009	-0.17	0.8154702391753266	0.08256005360723316
-5.18100000000009	-0.16	0.8175941776075996	0.08113489932457664
-5.18100000000009	-0.15	0.8175459172083841	0.08036442322429296
-5.18100000000009	-0.14	0.8151547135097165	0.07969128679116595
-5.18100000000009	-0.13	0.8128365314555763	0.07809023446578248
-5.18100000000009	-0.12	0.8098791845756682	0.07557363936314336
-5.18100000000009	-0.11	0.8037658598814452	0.07339585120572596
-5.18100000000009	-0.0999999999999998	0.7944256993320891	0.07194580044574997
-5.18100000000009	-0.0899999999999998	0.7828707289559761	0.07022566723409528
-5.18100000000009	-0.0799999999999997	0.7691558802530021	0.06777386006602865
-5.18100000000009	-0.0699999999999997	0.7517753445920773	0.06403874993798489
-5.18100000000009	-0.0599999999999997	0.7294648557070534	0.06060856531064952
-5.18100000000009	-0.0499999999999997	0.701308247289079	0.05654496292037897
-5.18100000000009	-0.0399999999999997	0.665443497242313	0.05239620616396551
-5.18100000000009	-0.0299999999999997	0.6208133842551724	0.04744230304788122
-5.18100000000009	-0.0199999999999997	0.5669727466903611	0.04346386253528051
-5.18100000000009	-0.0099999999999996	0.5022513419574927	0.038782505976962985
-5.18100000000009	3.33066907387547e-16	0.4304753243713178	0.03406830094460798
-5.18100000000009	0.0100000000000003	0.35835018514401995	0.028739211524376102
-5.18100000000009	0.0200000000000003	0.2997507595331154	0.026192615189416787
-5.18100000000009	0.0300000000000004	0.2701924659286645	0.023825560467883818
-5.18100000000009	0.0400000000000004	0.2772927248342338	0.024620155499194142
-5.18100000000009	0.0500000000000004	0.31361838274385245	0.029473901755093682
-5.18100000000009	0.0600000000000004	0.37136273382392726	0.036572842216024304
-5.18100000000009	0.0700000000000004	0.4390901965920697	0.0436231090869678
-5.18100000000009	0.0800000000000004	0.505831746845598	0.050392809790649286
-5.18100000000009	0.0900000000000004	0.5618067802821181	0.057819314717614895
-5.18100000000009	0.1	0.6070718510978538	0.06357602404554598
-5.18100000000009	0.11	0.6444207136464064	0.06795539249610243
-5.18100000000009	0.12	0.6735552713149867	0.07181466948401947
-5.18100000000009	0.13	0.6971209513283757	0.07526313206352077
-5.18100000000009	0.14	0.7183064259511943	0.07702921933360088
-5.18100000000009	0.15	0.7366768707882445	0.07888127983338696
-5.18100000000009	0.16	0.7512330010516322	0.08144468542339323
-5.18100000000009	0.17	0.7641645047178816	0.08322255231782374
-5.18100000000009	0.18	0.776270653338828	0.08402144826491638
-5.18100000000009	0.190000000000001	0.7872565356279353	0.08415979875397779
-5.18100000000009	0.200000000000001	0.7955546200916693	0.08414520193659931
-5.18100000000009	0.21	0.8014238180813875	0.08422208502224612
-5.18100000000009	0.220000000000001	0.8062517212746332	0.08512310610771809
-5.18100000000009	0.230000000000001	0.8096077724043165	0.08578085690859273
-5.18100000000009	0.240000000000001	0.8116666825150851	0.08530794404460515
-5.18100000000009	0.250000000000001	0.7990493823050089	0.08406748496046361
-5.18100000000009	0.260000000000001	0.7829176671586614	0.08102146033717922
-5.18100000000009	0.270000000000001	0.7761048370907845	0.07895532318884345
-5.18100000000009	0.280000000000001	0.7722985759323603	0.07946866090077492
-5.18100000000009	0.290000000000001	0.7706322398393483	0.07915549416955024
-5.18100000000009	0.300000000000001	0.7712692410743139	0.07836900138743827
-5.18100000000009	0.310000000000001	0.7726320715323579	0.0770246442109462
-5.18100000000009	0.320000000000001	0.7718320186526535	0.0763747740395395
-5.18100000000009	0.330000000000001	0.7698490150128681	0.07685484633089841
-5.18100000000009	0.340000000000001	0.7696589784139867	0.07754296272090506
-5.18100000000009	0.350000000000001	0.768723940658447	0.0758901566755057
-5.18100000000009	0.360000000000001	0.7677738177691623	0.07577571101055816
-5.18100000000009	0.370000000000001	0.7662579122906508	0.07643120054496712
-5.18100000000009	0.380000000000001	0.7630991698859375	0.07616615898998476
-5.18100000000009	0.390000000000001	0.7617748035052979	0.07550073039797384
-5.18000000000009	-0.4	0.7365020996255683	0.07716835112471858
-5.18000000000009	-0.39	0.7371737786379011	0.0768882845385322
-5.18000000000009	-0.38	0.738059293889911	0.07816770352797146
-5.18000000000009	-0.37	0.7411742233001639	0.07819500401012867
-5.18000000000009	-0.36	0.7461356689882832	0.07749361300572696
-5.18000000000009	-0.35	0.7503012688067776	0.07761815549099314
-5.18000000000009	-0.34	0.7528765591876745	0.07870224907219861
-5.18000000000009	-0.33	0.7552874156350866	0.08016204356426249
-5.18000000000009	-0.32	0.759475613095184	0.08045140313154907
-5.18000000000009	-0.31	0.7653186675250317	0.07974321329953371
-5.18000000000009	-0.3	0.7714005598474503	0.0795225481758103
-5.18000000000009	-0.29	0.7755225269739446	0.08050277371464507
-5.18000000000009	-0.28	0.7785937635999818	0.08159428214869549
-5.18000000000009	-0.27	0.7839051723234961	0.08136086828457836
-5.18000000000009	-0.26	0.7893684540553793	0.08113060967866607
-5.18000000000009	-0.25	0.7933390289628564	0.08178153911476489
-5.18000000000009	-0.24	0.7958465865111596	0.08310014338628642
-5.18000000000009	-0.23	0.7994940631400468	0.0838783423533214
-5.18000000000009	-0.22	0.803548597920839	0.08399645412483989
-5.18000000000009	-0.21	0.8072107389863349	0.08390021879799042
-5.18000000000009	-0.2	0.8100149507535599	0.08424722941222164
-5.18000000000009	-0.19	0.8130379269803814	0.08407692068122649
-5.18000000000009	-0.18	0.8169104184853152	0.08256510201674716
-5.18000000000009	-0.17	0.8185134691375825	0.0820522676442361
-5.18000000000009	-0.16	0.8189921065401469	0.08164378962659026
-5.18000000000009	-0.15	0.8204696681256857	0.0798259185852238
-5.18000000000009	-0.14	0.8203363660513007	0.0780457453474219
-5.18000000000009	-0.13	0.8177706916768485	0.07716361072652964
-5.18000000000009	-0.12	0.8130857666824609	0.0757041918611493
-5.18000000000009	-0.11	0.8073030527746865	0.07390657456167037
-5.18000000000009	-0.0999999999999998	0.7994158728809236	0.07189243904729718
-5.18000000000009	-0.0899999999999998	0.790596239519559	0.06895106376714916
-5.18000000000009	-0.0799999999999997	0.7777163017632105	0.06667076733314187
-5.18000000000009	-0.0699999999999997	0.7604628778653426	0.06399954211874044
-5.18000000000009	-0.0599999999999997	0.7389183049900363	0.06082723961772549
-5.18000000000009	-0.0499999999999997	0.7096019444402735	0.05686903782266772
-5.18000000000009	-0.0399999999999997	0.6723425108794293	0.05236406386509882
-5.18000000000009	-0.0299999999999997	0.6235098965875963	0.04792921548541465
-5.18000000000009	-0.0199999999999997	0.5622562090217091	0.04278949404910949
-5.18000000000009	-0.0099999999999996	0.4876579195697851	0.03830660688735891
-5.18000000000009	3.33066907387547e-16	0.4050234019112501	0.03279812986065385
-5.18000000000009	0.0100000000000003	0.3248297306522505	0.026464215169593016
-5.18000000000009	0.0200000000000003	0.26184801421573356	0.022452605022585684
-5.18000000000009	0.0300000000000004	0.23017212273378337	0.02050655356018953
-5.18000000000009	0.0400000000000004	0.23609882151409411	0.021277482288052034
-5.18000000000009	0.0500000000000004	0.275152739650793	0.024920237305311333
-5.18000000000009	0.0600000000000004	0.33850299006959517	0.03082231005553961
-5.18000000000009	0.0700000000000004	0.4118131535223593	0.03850044857412916
-5.18000000000009	0.0800000000000004	0.48330135160690735	0.04718595723016639
-5.18000000000009	0.0900000000000004	0.5461789445729985	0.05544637394031554
-5.18000000000009	0.1	0.597483116426331	0.062215443591839795
-5.18000000000009	0.11	0.6391309409857916	0.06719632790759386
-5.18000000000009	0.12	0.6731491747675976	0.07053297420247925
-5.18000000000009	0.13	0.699824795879104	0.07343999474738278
-5.18000000000009	0.14	0.7206094026742517	0.076925997367732
-5.18000000000009	0.15	0.7383701918353991	0.08005473478952406
-5.18000000000009	0.16	0.7540843313240025	0.08222072078413825
-5.18000000000009	0.17	0.7682592464826508	0.08340660895265453
-5.18000000000009	0.18	0.7810937485353044	0.08364901529807377
-5.18000000000009	0.190000000000001	0.7911752441257138	0.08357793187401744
-5.18000000000009	0.200000000000001	0.7991885742038302	0.08360009379543058
-5.18000000000009	0.21	0.8046205437612469	0.08506231482949445
-5.18000000000009	0.220000000000001	0.8078622243554493	0.08646801920948192
-5.18000000000009	0.230000000000001	0.8110115911354873	0.08541627452123832
-5.18000000000009	0.240000000000001	0.8140579463188747	0.08495858201267817
-5.18000000000009	0.250000000000001	0.814413017850837	0.08501403940464371
-5.18000000000009	0.260000000000001	0.8139968244818386	0.08422617183111565
-5.18000000000009	0.270000000000001	0.8141886640924149	0.08187858579365044
-5.18000000000009	0.280000000000001	0.8137053989697286	0.0812596972353165
-5.18000000000009	0.290000000000001	0.8118734269440396	0.08194398224192732
-5.18000000000009	0.300000000000001	0.8087961803091348	0.08269198089536453
-5.18000000000009	0.310000000000001	0.8068855973013737	0.08164286558745255
-5.18000000000009	0.320000000000001	0.8043386140711498	0.08081526431809749
-5.18000000000009	0.330000000000001	0.8011761454586155	0.08112305208744902
-5.18000000000009	0.340000000000001	0.7988487079900445	0.08036395744896065
-5.18000000000009	0.350000000000001	0.796914866235962	0.0786986580886412
-5.18000000000009	0.360000000000001	0.7938664676591104	0.07726192701996597
-5.18000000000009	0.370000000000001	0.7893790917714624	0.07692353326164396
-5.18000000000009	0.380000000000001	0.7853954150314885	0.07750633920637724
-5.18000000000009	0.390000000000001	0.7829896671064565	0.07910353009838508
-5.17900000000009	-0.4	0.7350142008108381	0.07628755373115431
-5.17900000000009	-0.39	0.7348733862156885	0.07718031104894782
-5.17900000000009	-0.38	0.7374644829401709	0.07799212852349544
-5.17900000000009	-0.37	0.7415091613069362	0.07745668899011043
-5.17900000000009	-0.36	0.7442888522235253	0.07812141891847754
-5.17900000000009	-0.35	0.746819428123474	0.07898097091694871
-5.17900000000009	-0.34	0.7512590244012584	0.07933695147531983
-5.17900000000009	-0.33	0.7566217586270911	0.079010938342235
-5.17900000000009	-0.32	0.7609440995687519	0.07893041168717944
-5.17900000000009	-0.31	0.7649429215346862	0.07945532618512961
-5.17900000000009	-0.3	0.7681291297087067	0.08029812527404062
-5.17900000000009	-0.29	0.7703846874268205	0.0816342712699962
-5.17900000000009	-0.28	0.7737486717614982	0.08180619519224588
-5.17900000000009	-0.27	0.7778865654289158	0.0803430801677335
-5.17900000000009	-0.26	0.7814595780065007	0.08041599664572065
-5.17900000000009	-0.25	0.7836196967280379	0.08179947900304471
-5.17900000000009	-0.24	0.7863094177495378	0.0826354341900177
-5.17900000000009	-0.23	0.7902563733057734	0.0820589011950248
-5.17900000000009	-0.22	0.7924948024966781	0.0820368444491863
-5.17900000000009	-0.21	0.7930070959669713	0.08314302482621008
-5.17900000000009	-0.2	0.7927698206656065	0.08287889228602084
-5.17900000000009	-0.19	0.7940640167787564	0.08123075151321558
-5.17900000000009	-0.18	0.7959962959158197	0.0794109422423437
-5.17900000000009	-0.17	0.7950095119608256	0.07829367339179573
-5.17900000000009	-0.16	0.7926785886791091	0.07804018608696053
-5.17900000000009	-0.15	0.7896832585111485	0.07676490649224217
-5.17900000000009	-0.14	0.7868559683000622	0.07479722837571479
-5.17900000000009	-0.13	0.7825464887704092	0.07249968320554455
-5.17900000000009	-0.12	0.7751020063975289	0.0708974213655699
-5.17900000000009	-0.11	0.7670972706549378	0.0691990218615028
-5.17900000000009	-0.0999999999999998	0.7595950320479227	0.0662134654769005
-5.17900000000009	-0.0899999999999998	0.7512283733444167	0.06312384572441346
-5.17900000000009	-0.0799999999999997	0.7416053816055692	0.060437298733482754
-5.17900000000009	-0.0699999999999997	0.7300007084234662	0.05785244115557888
-5.17900000000009	-0.0599999999999997	0.7160466011307852	0.05613939224699129
-5.17900000000009	-0.0499999999999997	0.6999513667476871	0.053623619763678715
-5.17900000000009	-0.0399999999999997	0.6788963093857041	0.05055906176404536
-5.17900000000009	-0.0299999999999997	0.6492490976548168	0.04816398535825853
-5.17900000000009	-0.0199999999999997	0.6088506345173136	0.04513502541420415
-5.17900000000009	-0.0099999999999996	0.553932762300161	0.04103728990841946
-5.17900000000009	3.33066907387547e-16	0.484478352463243	0.035900032576911683
-5.17900000000009	0.0100000000000003	0.4073058844912908	0.03135698518909468
-5.17900000000009	0.0200000000000003	0.34179049699270797	0.028085624534556923
-5.17900000000009	0.0300000000000004	0.3084621525522985	0.026957971509064458
-5.17900000000009	0.0400000000000004	0.31688659753604725	0.027969824738764394
-5.17900000000009	0.0500000000000004	0.35965321597446465	0.03223786897683487
-5.17900000000009	0.0600000000000004	0.41294354673482203	0.03871274851294419
-5.17900000000009	0.0700000000000004	0.43688064551823264	0.0426309085982686
-5.17900000000009	0.0800000000000004	0.47487816872747296	0.04687288440593524
-5.17900000000009	0.0900000000000004	0.5290980080367604	0.053567429902326075
-5.17900000000009	0.1	0.5825824321497265	0.06024395287331529
-5.17900000000009	0.11	0.6294443032141857	0.06517930758741536
-5.17900000000009	0.12	0.6669386681702254	0.06890278834100777
-5.17900000000009	0.13	0.6964183207594029	0.07182424794186378
-5.17900000000009	0.14	0.7197506319817086	0.07564101911654071
-5.17900000000009	0.15	0.739048722250872	0.0790967913720217
-5.17900000000009	0.16	0.7571363960035533	0.0808673936647969
-5.17900000000009	0.17	0.772315704472476	0.08159907513273582
-5.17900000000009	0.18	0.7834223880030678	0.08264644002512943
-5.17900000000009	0.190000000000001	0.7922027759849718	0.08433783786454188
-5.17900000000009	0.200000000000001	0.8001304032702939	0.08450103224378075
-5.17900000000009	0.21	0.8064466860934345	0.08435405738599253
-5.17900000000009	0.220000000000001	0.8104398586425149	0.08422793727226921
-5.17900000000009	0.230000000000001	0.8062277413313776	0.08361514136379682
-5.17900000000009	0.240000000000001	0.78404117890897	0.08244041679439956
-5.17900000000009	0.250000000000001	0.7696138432100899	0.08102245198909415
-5.17900000000009	0.260000000000001	0.7652104271957566	0.08000769141642669
-5.17900000000009	0.270000000000001	0.7649204440904211	0.0791888647644068
-5.17900000000009	0.280000000000001	0.7656088309328275	0.07775989412528028
-5.17900000000009	0.290000000000001	0.7669130036573422	0.07597492038932983
-5.17900000000009	0.300000000000001	0.7670966696424353	0.07528944840529003
-5.17900000000009	0.310000000000001	0.765904343257679	0.07634579826616815
-5.17900000000009	0.320000000000001	0.7640106483953579	0.07639890423914726
-5.17900000000009	0.330000000000001	0.7707378958677786	0.07826659077231478
-5.17900000000009	0.340000000000001	0.7854876687276244	0.07998488341851172
-5.17900000000009	0.350000000000001	0.7927224016735693	0.07932474363714388
-5.17900000000009	0.360000000000001	0.7924273701509761	0.08002747187016425
-5.17900000000009	0.370000000000001	0.788690704929056	0.07922510514072412
-5.17900000000009	0.380000000000001	0.7853544868505775	0.07827933199989093
-5.17900000000009	0.390000000000001	0.782872772362347	0.077871177020496
-5.17800000000009	-0.4	0.7322188838660302	0.0751855578257571
-5.17800000000009	-0.39	0.7323096951553913	0.07612631260705613
-5.17800000000009	-0.38	0.7344636836578164	0.07719742456084697
-5.17800000000009	-0.37	0.7383282419448495	0.07711278855846904
-5.17800000000009	-0.36	0.742730155460192	0.07706291296670836
-5.17800000000009	-0.35	0.7463868274112941	0.07748820399387402
-5.17800000000009	-0.34	0.7491406752807171	0.0789067397500864
-5.17800000000009	-0.33	0.753956197851307	0.07855037605350476
-5.17800000000009	-0.32	0.7580653035528873	0.07877762214216551
-5.17800000000009	-0.31	0.7616589304708268	0.0800580553206819
-5.17800000000009	-0.3	0.7662611576962138	0.0806687552369322
-5.17800000000009	-0.29	0.7712438187242839	0.08070613751506348
-5.17800000000009	-0.28	0.7754081564384638	0.0810911539454749
-5.17800000000009	-0.27	0.7788817033118528	0.08226406048786725
-5.17800000000009	-0.26	0.7839799368745959	0.08297721609227479
-5.17800000000009	-0.25	0.7896389647144302	0.08274118787346121
-5.17800000000009	-0.24	0.7942929982573002	0.08289040897337058
-5.17800000000009	-0.23	0.7985042741741655	0.08313410747050282
-5.17800000000009	-0.22	0.8025967922301038	0.08319249474259803
-5.17800000000009	-0.21	0.8069339178057116	0.08342871077410809
-5.17800000000009	-0.2	0.8095373350606339	0.08362027241301391
-5.17800000000009	-0.19	0.8121046321314144	0.0834377708681874
-5.17800000000009	-0.18	0.8154612842477873	0.08222454465471649
-5.17800000000009	-0.17	0.8191417558525912	0.08037867446754901
-5.17800000000009	-0.16	0.8213919045614334	0.07922939478663468
-5.17800000000009	-0.15	0.8225615131072488	0.0782204263640307
-5.17800000000009	-0.14	0.821858762340938	0.07704869928624976
-5.17800000000009	-0.13	0.8190056290697794	0.07594541874066653
-5.17800000000009	-0.12	0.8163306325641977	0.07331087714075255
-5.17800000000009	-0.11	0.8128462676722653	0.07005381843744043
-5.17800000000009	-0.0999999999999998	0.8062492571711265	0.06771613389607044
-5.17800000000009	-0.0899999999999998	0.7971786456892112	0.06589490475945808
-5.17800000000009	-0.0799999999999997	0.7858250107327812	0.06296308915575564
-5.17800000000009	-0.0699999999999997	0.7720868431912699	0.05987766138771276
-5.17800000000009	-0.0599999999999997	0.7542490657701917	0.055602307472371944
-5.17800000000009	-0.0499999999999997	0.7280793074100684	0.05181438435832952
-5.17800000000009	-0.0399999999999997	0.6909343645820432	0.04805438151002046
-5.17800000000009	-0.0299999999999997	0.6388030346975258	0.04285475903017667
-5.17800000000009	-0.0199999999999997	0.5682398977442461	0.038030420515946885
-5.17800000000009	-0.0099999999999996	0.4793489269362778	0.0314739907437149
-5.17800000000009	3.33066907387547e-16	0.3816797918681429	0.0245883606536223
-5.17800000000009	0.0100000000000003	0.2892952007538112	0.019311432509242044
-5.17800000000009	0.0200000000000003	0.2201902581269763	0.016277127410348445
-5.17800000000009	0.0300000000000004	0.18710246443960238	0.014719037284128671
-5.17800000000009	0.0400000000000004	0.1923723589927571	0.016597014085247153
-5.17800000000009	0.0500000000000004	0.23059312411245717	0.02147671044951306
-5.17800000000009	0.0600000000000004	0.29246280792192725	0.028651382703577175
-5.17800000000009	0.0700000000000004	0.3659844937672136	0.03676106454108295
-5.17800000000009	0.0800000000000004	0.44206136651431477	0.04458016978389338
-5.17800000000009	0.0900000000000004	0.5119058862654825	0.051661271776355336
-5.17800000000009	0.1	0.5696062740947448	0.0575425761766946
-5.17800000000009	0.11	0.6151226836359516	0.06361223437059285
-5.17800000000009	0.12	0.6543978754307285	0.06852919093518904
-5.17800000000009	0.13	0.687935067798679	0.07192975371265121
-5.17800000000009	0.14	0.710505910428929	0.07541399840337382
-5.17800000000009	0.15	0.7188844088606169	0.07697997479270677
-5.17800000000009	0.16	0.725838414115657	0.0772722191670893
-5.17800000000009	0.17	0.733876024636827	0.07678580631192214
-5.17800000000009	0.18	0.7396982243187378	0.07790086648185575
-5.17800000000009	0.190000000000001	0.7439098608276168	0.07929498656171627
-5.17800000000009	0.200000000000001	0.7487707589967794	0.07937328951310355
-5.17800000000009	0.21	0.7539031895346316	0.07834855231874603
-5.17800000000009	0.220000000000001	0.7577529030955021	0.07734748706148158
-5.17800000000009	0.230000000000001	0.760264847956345	0.07737667318600223
-5.17800000000009	0.240000000000001	0.761095972590027	0.07842240786150609
-5.17800000000009	0.250000000000001	0.7616454680463165	0.07896799680235173
-5.17800000000009	0.260000000000001	0.7630524119857125	0.07808496819230158
-5.17800000000009	0.270000000000001	0.7642236432407626	0.07649161619650723
-5.17800000000009	0.280000000000001	0.7652660198132767	0.07657267624096296
-5.17800000000009	0.290000000000001	0.7649283773083217	0.07776893919372439
-5.17800000000009	0.300000000000001	0.7633711830568856	0.07879307538719513
-5.17800000000009	0.310000000000001	0.7624366260906976	0.0780884615118113
-5.17800000000009	0.320000000000001	0.7628627359917515	0.07633339510247812
-5.17800000000009	0.330000000000001	0.7624969065205551	0.07487960311033638
-5.17800000000009	0.340000000000001	0.7614589172476741	0.07465693965714792
-5.17800000000009	0.350000000000001	0.7590817168808972	0.07619811723191848
-5.17800000000009	0.360000000000001	0.7557155689296046	0.07686368104948386
-5.17800000000009	0.370000000000001	0.754779689779793	0.07660379308088079
-5.17800000000009	0.380000000000001	0.7549959300307607	0.07468060408142335
-5.17800000000009	0.390000000000001	0.7541196701931817	0.0749206665206738
-5.17700000000009	-0.4	0.7301192258768107	0.07555131967901357
-5.17700000000009	-0.39	0.7310795056799203	0.07511830578509662
-5.17700000000009	-0.38	0.7329677314278477	0.07626656376282556
-5.17700000000009	-0.37	0.7354513691251111	0.07785416868417148
-5.17700000000009	-0.36	0.7390689759992126	0.07786582810860265
-5.17700000000009	-0.35	0.7437851530629445	0.0770542810864546
-5.17700000000009	-0.34	0.7472249837634827	0.07782385568347211
-5.17700000000009	-0.33	0.7509571414755251	0.07894234156142886
-5.17700000000009	-0.32	0.7563135050875698	0.07907191743315509
-5.17700000000009	-0.31	0.7605964804395257	0.07907759689482632
-5.17700000000009	-0.3	0.763438495192343	0.08001416720449876
-5.17700000000009	-0.29	0.7673073205945777	0.08129307534299068
-5.17700000000009	-0.28	0.7725177009968772	0.0813873348775373
-5.17700000000009	-0.27	0.778646651719319	0.08071314669253575
-5.17700000000009	-0.26	0.7830039709381452	0.08122566553961354
-5.17700000000009	-0.25	0.7857366034547111	0.08277962941628461
-5.17700000000009	-0.24	0.7867684625084799	0.0836091764266721
-5.17700000000009	-0.23	0.7868182855118079	0.0827365751880091
-5.17700000000009	-0.22	0.7884322142877408	0.08182238466371672
-5.17700000000009	-0.21	0.7885099237575118	0.08209351886856062
-5.17700000000009	-0.2	0.7895685273707476	0.08137309865991649
-5.17700000000009	-0.19	0.7908550306606726	0.07965203389630647
-5.17700000000009	-0.18	0.791900292046736	0.0785374395017052
-5.17700000000009	-0.17	0.7917772069912983	0.07851190446070155
-5.17700000000009	-0.16	0.7894269314735418	0.0783347818777482
-5.17700000000009	-0.15	0.7866254242174059	0.07672989816896887
-5.17700000000009	-0.14	0.7843455259382099	0.07394530157994725
-5.17700000000009	-0.13	0.7815695612294421	0.07028817136503986
-5.17700000000009	-0.12	0.7760829005538995	0.06789876315234315
-5.17700000000009	-0.11	0.7696288682516189	0.06471285548586461
-5.17700000000009	-0.0999999999999998	0.7633699810447868	0.06051326529280949
-5.17700000000009	-0.0899999999999998	0.7554302736366069	0.05600665736258734
-5.17700000000009	-0.0799999999999997	0.7449893792939114	0.05230140572849172
-5.17700000000009	-0.0699999999999997	0.73220674363805	0.049554927644042596
-5.17700000000009	-0.0599999999999997	0.719243747520687	0.04518607671481273
-5.17700000000009	-0.0499999999999997	0.7044921716491465	0.04145115064241129
-5.17700000000009	-0.0399999999999997	0.6836831642007007	0.03736322648278239
-5.17700000000009	-0.0299999999999997	0.655273834755603	0.03417610178889506
-5.17700000000009	-0.0199999999999997	0.5976199043138612	0.029904552962733772
-5.17700000000009	-0.0099999999999996	0.5009543511949303	0.023909696886604832
-5.17700000000009	3.33066907387547e-16	0.3922522754376647	0.01961549219159999
-5.17700000000009	0.0100000000000003	0.2929585137594852	0.016601254901069847
-5.17700000000009	0.0200000000000003	0.22123908044145454	0.015130199147129894
-5.17700000000009	0.0300000000000004	0.1878194589324795	0.014401755573227027
-5.17700000000009	0.0400000000000004	0.19413028766428014	0.01598315891337326
-5.17700000000009	0.0500000000000004	0.23288352488734454	0.020995903808304024
-5.17700000000009	0.0600000000000004	0.294112947033232	0.02846683024214361
-5.17700000000009	0.0700000000000004	0.3659401699243873	0.03516847882170962
-5.17700000000009	0.0800000000000004	0.43849072788900634	0.042135702344367525
-5.17700000000009	0.0900000000000004	0.5048162951221044	0.05009912676912759
-5.17700000000009	0.1	0.5608415722590885	0.057445920148837204
-5.17700000000009	0.11	0.6081936199415896	0.06312609947806155
-5.17700000000009	0.12	0.6484638895141815	0.06751014071532037
-5.17700000000009	0.13	0.6802158076515462	0.07184976795852283
-5.17700000000009	0.14	0.7066844439394219	0.07548094994423624
-5.17700000000009	0.15	0.7291466255432607	0.07779279894351389
-5.17700000000009	0.16	0.74785525377974	0.0795736257706352
-5.17700000000009	0.17	0.763919536593292	0.07997759627840359
-5.17700000000009	0.18	0.7735228755963015	0.08021357190878449
-5.17700000000009	0.190000000000001	0.7638158638790167	0.07995933335187286
-5.17700000000009	0.200000000000001	0.7553995023695208	0.08017487494048742
-5.17700000000009	0.21	0.7541149222886283	0.08006550773632432
-5.17700000000009	0.220000000000001	0.7563587604758982	0.07893663956259545
-5.17700000000009	0.230000000000001	0.759525315901174	0.0779074098839957
-5.17700000000009	0.240000000000001	0.7612917788031004	0.07736743279075342
-5.17700000000009	0.250000000000001	0.7609885135628082	0.07808843146183148
-5.17700000000009	0.260000000000001	0.7616145765818927	0.07779292665625073
-5.17700000000009	0.270000000000001	0.763029033042053	0.07630674820964034
-5.17700000000009	0.280000000000001	0.7640134730908783	0.07638159540302467
-5.17700000000009	0.290000000000001	0.7631922048712234	0.07627942518903029
-5.17700000000009	0.300000000000001	0.7608160262011786	0.0772099178744764
-5.17700000000009	0.310000000000001	0.7590345983757518	0.07728046790913257
-5.17700000000009	0.320000000000001	0.7587112597024854	0.07710886702513378
-5.17700000000009	0.330000000000001	0.7592060640406493	0.07546005012455628
-5.17700000000009	0.340000000000001	0.7584538508630245	0.07541590658289946
-5.17700000000009	0.350000000000001	0.7562902463412483	0.07511593934176562
-5.17700000000009	0.360000000000001	0.7544547884895076	0.07573264175793805
-5.17700000000009	0.370000000000001	0.753107884572387	0.07506015891283983
-5.17700000000009	0.380000000000001	0.7513248941428479	0.07446721107217288
-5.17700000000009	0.390000000000001	0.7558613718368898	0.0763187757466468
-5.17600000000009	-0.4	0.7273008905803571	0.0749519260989637
-5.17600000000009	-0.39	0.7278542925340216	0.07607570078756355
-5.17600000000009	-0.38	0.7291451831364861	0.07599543707079927
-5.17600000000009	-0.37	0.7332069900304607	0.07559816021377926
-5.17600000000009	-0.36	0.7373578052150084	0.07530238495708959
-5.17600000000009	-0.35	0.7396255031611022	0.07706959159311212
-5.17600000000009	-0.34	0.7419515583280208	0.07846033104056452
-5.17600000000009	-0.33	0.7468535048883389	0.07783663447255502
-5.17600000000009	-0.32	0.749891205643985	0.07815528533993688
-5.17600000000009	-0.31	0.7510382165481974	0.07955644464724948
-5.17600000000009	-0.3	0.754615856832998	0.08065511250867122
-5.17600000000009	-0.29	0.7598710719264897	0.0804400141582268
-5.17600000000009	-0.28	0.7654078561180646	0.07956856984701297
-5.17600000000009	-0.27	0.7705973216673051	0.079471996457568
-5.17600000000009	-0.26	0.774569038481759	0.0798537148939838
-5.17600000000009	-0.25	0.7771712537245827	0.08053435632989522
-5.17600000000009	-0.24	0.7789246147940125	0.08218035603744463
-5.17600000000009	-0.23	0.7815875311638296	0.08237874655265323
-5.17600000000009	-0.22	0.7850885437936197	0.08144442248510193
-5.17600000000009	-0.21	0.7879851294543184	0.08091877927223748
-5.17600000000009	-0.2	0.7893920734066207	0.0806334163625904
-5.17600000000009	-0.19	0.7900832849445476	0.07994015389902207
-5.17600000000009	-0.18	0.7914333140698934	0.07897450264169424
-5.17600000000009	-0.17	0.7904349908865151	0.07861848452181636
-5.17600000000009	-0.16	0.7891725877371836	0.07752052283685605
-5.17600000000009	-0.15	0.7885670188740223	0.0749155580112002
-5.17600000000009	-0.14	0.7860595214308413	0.07264770981520732
-5.17600000000009	-0.13	0.7803694819163387	0.07042933904842004
-5.17600000000009	-0.12	0.7749109481019154	0.06674662871689396
-5.17600000000009	-0.11	0.7698967345047032	0.06164604373129254
-5.17600000000009	-0.0999999999999998	0.7629170063998345	0.0573759147708717
-5.17600000000009	-0.0899999999999998	0.7551186544812781	0.05331992255896018
-5.17600000000009	-0.0799999999999997	0.755276417314083	0.0496540890952583
-5.17600000000009	-0.0699999999999997	0.7514619825301759	0.04608065957371941
-5.17600000000009	-0.0599999999999997	0.7396148053398968	0.04100168809578635
-5.17600000000009	-0.0499999999999997	0.7216931281377191	0.034117568022664274
-5.17600000000009	-0.0399999999999997	0.6945961450426189	0.028749586308621247
-5.17600000000009	-0.0299999999999997	0.6539030710925646	0.024055022747395245
-5.17600000000009	-0.0199999999999997	0.5960210005665512	0.019192481213589407
-5.17600000000009	-0.0099999999999996	0.5167611350177911	0.015644433665687178
-5.17600000000009	3.33066907387547e-16	0.4190836159756053	0.012504364552806393
-5.17600000000009	0.0100000000000003	0.3219167076151686	0.011591823963678322
-5.17600000000009	0.0200000000000003	0.24585742917448103	0.012331838690212801
-5.17600000000009	0.0300000000000004	0.20700882809592247	0.014229027811758884
-5.17600000000009	0.0400000000000004	0.21111302060063666	0.016981224798558396
-5.17600000000009	0.0500000000000004	0.24965955846390828	0.02062355723563737
-5.17600000000009	0.0600000000000004	0.3098989662593861	0.026873737427586405
-5.17600000000009	0.0700000000000004	0.37774422528393886	0.03461032144034907
-5.17600000000009	0.0800000000000004	0.44447775216833646	0.04335085551747214
-5.17600000000009	0.0900000000000004	0.5052053232344998	0.05134312800415737
-5.17600000000009	0.1	0.5581703620664503	0.05730444820989547
-5.17600000000009	0.11	0.602678111207994	0.06265243160623402
-5.17600000000009	0.12	0.6394492913469223	0.06795948681778957
-5.17600000000009	0.13	0.6705265254739731	0.07161609115611438
-5.17600000000009	0.14	0.6981145266072003	0.07372933177879779
-5.17600000000009	0.15	0.7219238525228356	0.07553533304458379
-5.17600000000009	0.16	0.7404108916041977	0.07805294985040825
-5.17600000000009	0.17	0.7560026672342973	0.07976222747685024
-5.17600000000009	0.18	0.7697624107206797	0.08096800127467876
-5.17600000000009	0.190000000000001	0.7800306975173137	0.0827098681952117
-5.17600000000009	0.200000000000001	0.7888408951488809	0.08361356373663036
-5.17600000000009	0.21	0.7970417977094654	0.08338478509512752
-5.17600000000009	0.220000000000001	0.8014925726236197	0.08343102462900642
-5.17600000000009	0.230000000000001	0.8031423210709898	0.08370563712901545
-5.17600000000009	0.240000000000001	0.8055933243972567	0.08391860943725798
-5.17600000000009	0.250000000000001	0.807350892476766	0.08494428569509777
-5.17600000000009	0.260000000000001	0.8084843207462237	0.08437962998850292
-5.17600000000009	0.270000000000001	0.8098893414894931	0.08272737235684835
-5.17600000000009	0.280000000000001	0.8090640465622189	0.08185631118384502
-5.17600000000009	0.290000000000001	0.8065570299212961	0.08157311187919726
-5.17600000000009	0.300000000000001	0.8044494387141761	0.08182995727927835
-5.17600000000009	0.310000000000001	0.8030841441526252	0.08167713017146701
-5.17600000000009	0.320000000000001	0.8014206327680402	0.08051575534205964
-5.17600000000009	0.330000000000001	0.7982648953613077	0.0800706087355616
-5.17600000000009	0.340000000000001	0.7952900593363639	0.08129306031735546
-5.17600000000009	0.350000000000001	0.7929837771155275	0.0793790966875116
-5.17600000000009	0.360000000000001	0.7904684666517838	0.0766081653652038
-5.17600000000009	0.370000000000001	0.7873498711259256	0.0758498745659339
-5.17600000000009	0.380000000000001	0.7838275830510626	0.07783077471100497
-5.17600000000009	0.390000000000001	0.7799781700028966	0.07836764162165741
-5.17500000000009	-0.4	0.7258030752464778	0.07574624692340164
-5.17500000000009	-0.39	0.7251306149320886	0.07555239396805029
-5.17500000000009	-0.38	0.7255364710848016	0.07539828222005295
-5.17500000000009	-0.37	0.7287528495134056	0.07578051150741609
-5.17500000000009	-0.36	0.7328180220231876	0.07633134418587106
-5.17500000000009	-0.35	0.737587988705651	0.07676022619530347
-5.17500000000009	-0.34	0.7418481861135436	0.07769067380513456
-5.17500000000009	-0.33	0.7453633823647777	0.07878334667945178
-5.17500000000009	-0.32	0.7504649815433283	0.07845525257978007
-5.17500000000009	-0.31	0.7546135730319513	0.07887704277461838
-5.17500000000009	-0.3	0.7582876139178447	0.07975021496418835
-5.17500000000009	-0.29	0.7632042850069877	0.07996187258226507
-5.17500000000009	-0.28	0.7669230403867356	0.08156610270172499
-5.17500000000009	-0.27	0.770324106497165	0.08309411834920209
-5.17500000000009	-0.26	0.7745488448385404	0.08380406610955339
-5.17500000000009	-0.25	0.7796891485020774	0.08342720075842817
-5.17500000000009	-0.24	0.7863364027036804	0.08242615052679896
-5.17500000000009	-0.23	0.7908904897400963	0.08227807132870352
-5.17500000000009	-0.22	0.7926642247422983	0.08279230302979287
-5.17500000000009	-0.21	0.7952161361924422	0.08336523752841078
-5.17500000000009	-0.2	0.7989217296474781	0.08210487027908545
-5.17500000000009	-0.19	0.8018904354533097	0.08113081251570711
-5.17500000000009	-0.18	0.8029487385667476	0.08133410119182131
-5.17500000000009	-0.17	0.8028972928541848	0.08091579680367512
-5.17500000000009	-0.16	0.8038564908683465	0.07917474874799588
-5.17500000000009	-0.15	0.8049197822939195	0.07627928245194888
-5.17500000000009	-0.14	0.8032300672572482	0.07375947950396289
-5.17500000000009	-0.13	0.7991025709241444	0.07099950142833421
-5.17500000000009	-0.12	0.7944121768024565	0.06746587697245368
-5.17500000000009	-0.11	0.7890303307481661	0.06258209192143652
-5.17500000000009	-0.0999999999999998	0.7815380687654221	0.056987307358193504
-5.17500000000009	-0.0899999999999998	0.7712069773432079	0.051156967864286876
-5.17500000000009	-0.0799999999999997	0.7585924417493429	0.043487609597968394
-5.17500000000009	-0.0699999999999997	0.7436618877050467	0.03703158271940484
-5.17500000000009	-0.0599999999999997	0.725977245409558	0.030359368177015546
-5.17500000000009	-0.0499999999999997	0.7049215870479789	0.023811202171171404
-5.17500000000009	-0.0399999999999997	0.6802505455211292	0.019083733791711795
-5.17500000000009	-0.0299999999999997	0.649086046010078	0.012764422492293391
-5.17500000000009	-0.0199999999999997	0.6035811155921332	0.010343064489679584
-5.17500000000009	-0.0099999999999996	0.5377969002359497	0.008949700356858022
-5.17500000000009	3.33066907387547e-16	0.45301813029167864	0.009063721564259759
-5.17500000000009	0.0100000000000003	0.3628133406808302	0.011117561663421035
-5.17500000000009	0.0200000000000003	0.28816414643663024	0.014010498119646098
-5.17500000000009	0.0300000000000004	0.24916616647350484	0.014780382609742331
-5.17500000000009	0.0400000000000004	0.25047603369694177	0.017922338303023977
-5.17500000000009	0.0500000000000004	0.28451330419193593	0.023452366858265416
-5.17500000000009	0.0600000000000004	0.3394843049231019	0.02954996034224158
-5.17500000000009	0.0700000000000004	0.40169995510645556	0.03658245072384842
-5.17500000000009	0.0800000000000004	0.46098115655130223	0.04372607562736303
-5.17500000000009	0.0900000000000004	0.5148729092698638	0.05154228104002355
-5.17500000000009	0.1	0.5622607165315865	0.05718987483221108
-5.17500000000009	0.11	0.6028786653256206	0.06180690171847086
-5.17500000000009	0.12	0.6373192827877528	0.06631343452309815
-5.17500000000009	0.13	0.6662671093681368	0.07055152260446347
-5.17500000000009	0.14	0.6911703777661871	0.07351180688635338
-5.17500000000009	0.15	0.7141103553783184	0.07493381342362267
-5.17500000000009	0.16	0.7331286795739999	0.07652121550792755
-5.17500000000009	0.17	0.7482376107785493	0.07918833137629726
-5.17500000000009	0.18	0.7605363803250346	0.0812686371294766
-5.17500000000009	0.190000000000001	0.7717623025059052	0.08195771512141838
-5.17500000000009	0.200000000000001	0.7817986028131081	0.08159046579093487
-5.17500000000009	0.21	0.7889430653641658	0.08211375007328595
-5.17500000000009	0.220000000000001	0.7938810118983815	0.0834158268094505
-5.17500000000009	0.230000000000001	0.7974159209905759	0.08394594748221261
-5.17500000000009	0.240000000000001	0.8004394381118715	0.0838824441865355
-5.17500000000009	0.250000000000001	0.8036235427743991	0.08264893417990662
-5.17500000000009	0.260000000000001	0.8041509213784371	0.08232727830680023
-5.17500000000009	0.270000000000001	0.8046344870009217	0.08265426055334715
-5.17500000000009	0.280000000000001	0.8047067273433929	0.08257569466495923
-5.17500000000009	0.290000000000001	0.8027790158084225	0.0828536352089437
-5.17500000000009	0.300000000000001	0.8023316905803245	0.08230441020892564
-5.17500000000009	0.310000000000001	0.8016527995599315	0.07997281080589023
-5.17500000000009	0.320000000000001	0.7997030913700479	0.07903680393430716
-5.17500000000009	0.330000000000001	0.7968456308914718	0.07960546381135905
-5.17500000000009	0.340000000000001	0.7931942477523035	0.07968208396000521
-5.17500000000009	0.350000000000001	0.786293791721319	0.0801754233542322
-5.17500000000009	0.360000000000001	0.7676906992901193	0.07665372125978348
-5.17500000000009	0.370000000000001	0.7535352565648491	0.07294903682083137
-5.17500000000009	0.380000000000001	0.7470213044376309	0.07545941907368968
[truncated: 22,001 more rows]
