# Supplementary material for: Long-range crossed Andreev reflection in a topological insulator nanowire proximitized by a superconductor
Source: Nat Phys. 2025 Mar 11;21(5):708–15. doi: 10.1038/s41567-025-02806-y (PMC12084150; doi:10.1038/s41567-025-02806-y)
Supplement: Supplementary file 2 — Source data for Supplementary Figs. 2–5 and 7. [file 41567_2025_2806_MOESM2_ESM.zip › SupplementaryData/Figure_S5_raw_dim=2_.txt]

V_{g}	V_{L}=V_{R}	iac_{RR}	iac_{LR}
-5.1990000000001	-0.4	5.9625227004e-10	6.4488535281e-11
-5.1990000000001	-0.39	5.9683164582e-10	6.4480118454e-11
-5.1990000000001	-0.38	5.9931268916e-10	6.4238742925e-11
-5.1990000000001	-0.37	6.0168686323e-10	6.47116045e-11
-5.1990000000001	-0.36	6.0378289782e-10	6.5657723462e-11
-5.1990000000001	-0.35	6.0623674653e-10	6.6371588036e-11
-5.1990000000001	-0.34	6.1063859612e-10	6.5967958653e-11
-5.1990000000001	-0.33	6.1510661617e-10	6.5963953966e-11
-5.1990000000001	-0.32	6.1809062026e-10	6.6825281829e-11
-5.1990000000001	-0.31	6.2055573799e-10	6.7283055978e-11
-5.1990000000001	-0.3	6.2435460277e-10	6.693052128e-11
-5.1990000000001	-0.29	6.2761143781e-10	6.6667422652e-11
-5.1990000000001	-0.28	6.3062165864e-10	6.7073054379e-11
-5.1990000000001	-0.27	6.3324007206e-10	6.6635746043e-11
-5.1990000000001	-0.26	6.3565829769e-10	6.6244229674e-11
-5.1990000000001	-0.25	6.3768634573e-10	6.6905305721e-11
-5.1990000000001	-0.24	6.3892076723e-10	6.7021115683e-11
-5.1990000000001	-0.23	6.4123114571e-10	6.6329684341e-11
-5.1990000000001	-0.22	6.4238617197e-10	6.6259119194e-11
-5.1990000000001	-0.21	6.421810016e-10	6.6635891562e-11
-5.1990000000001	-0.2	6.4241117798e-10	6.6578929545e-11
-5.1990000000001	-0.19	6.4203599468e-10	6.6314270953e-11
-5.1990000000001	-0.18	6.4262687229e-10	6.5605825512e-11
-5.1990000000001	-0.17	6.429492496e-10	6.4474251121e-11
-5.1990000000001	-0.16	6.4129149541e-10	6.3709280221e-11
-5.1990000000001	-0.15	6.3975541852e-10	6.2741327565e-11
-5.1990000000001	-0.14	6.3741598278e-10	6.168828113e-11
-5.1990000000001	-0.13	6.3295718282e-10	6.1245809775e-11
-5.1990000000001	-0.12	6.2913494185e-10	5.9826881625e-11
-5.1990000000001	-0.11	6.2467772514e-10	5.811987794e-11
-5.1990000000001	-0.0999999999999998	6.1724996194e-10	5.6885037338e-11
-5.1990000000001	-0.0899999999999998	6.0962955467e-10	5.4742465727e-11
-5.1990000000001	-0.0799999999999997	6.019808352e-10	5.2391161444e-11
-5.1990000000001	-0.0699999999999997	5.9263138101e-10	4.9532984849e-11
-5.1990000000001	-0.0599999999999997	5.8243577369e-10	4.5945378952e-11
-5.1990000000001	-0.0499999999999997	5.701480899e-10	4.2124147876e-11
-5.1990000000001	-0.0399999999999997	5.5368910544e-10	3.8934586337e-11
-5.1990000000001	-0.0299999999999997	5.3366376087e-10	3.6973285023e-11
-5.1990000000001	-0.0199999999999997	5.1027326845e-10	3.514054988e-11
-5.1990000000001	-0.0099999999999996	4.8087206669e-10	3.3862231066e-11
-5.1990000000001	3.33066907387547e-16	4.4370163232e-10	3.2512523467e-11
-5.1990000000001	0.0100000000000003	4.0312050842e-10	3.1768874032e-11
-5.1990000000001	0.0200000000000003	3.6859996617e-10	2.9805771192e-11
-5.1990000000001	0.0300000000000004	3.5179865081e-10	2.8852620744e-11
-5.1990000000001	0.0400000000000004	3.5753606353e-10	2.9445515247e-11
-5.1990000000001	0.0500000000000004	3.831080161e-10	3.2299733721e-11
-5.1990000000001	0.0600000000000004	4.1868011467e-10	3.6227027886e-11
-5.1990000000001	0.0700000000000004	4.5328745618e-10	4.1036328184e-11
-5.1990000000001	0.0800000000000004	4.8424494453e-10	4.561857495e-11
-5.1990000000001	0.0900000000000004	5.2227717824e-10	5.052453489e-11
-5.1990000000001	0.1	5.5023008026e-10	5.4402835667e-11
-5.1990000000001	0.11	5.6591695175e-10	5.6117621716e-11
-5.1990000000001	0.12	5.6946906261e-10	5.6866201339e-11
-5.1990000000001	0.13	5.6802947074e-10	5.8110983809e-11
-5.1990000000001	0.14	5.7297120802e-10	6.0013233451e-11
-5.1990000000001	0.15	5.838773679e-10	6.1235757312e-11
-5.1990000000001	0.16	5.937429145e-10	6.2127481215e-11
-5.1990000000001	0.17	6.0133356601e-10	6.3741049962e-11
-5.1990000000001	0.18	6.1203730293e-10	6.5796641866e-11
-5.1990000000001	0.190000000000001	6.2213689089e-10	6.7166314693e-11
-5.1990000000001	0.200000000000001	6.2978384085e-10	6.757567171e-11
-5.1990000000001	0.21	6.3501601107e-10	6.8475131411e-11
-5.1990000000001	0.220000000000001	6.3820718788e-10	6.9877272472e-11
-5.1990000000001	0.230000000000001	6.4009688795e-10	7.0857093669e-11
-5.1990000000001	0.240000000000001	6.4132502303e-10	7.1092601866e-11
-5.1990000000001	0.250000000000001	6.4246249385e-10	7.1381841553e-11
-5.1990000000001	0.260000000000001	6.4345514402e-10	7.0879806299e-11
-5.1990000000001	0.270000000000001	6.434939336e-10	7.0086651249e-11
-5.1990000000001	0.280000000000001	6.4212251455e-10	7.0227024844e-11
-5.1990000000001	0.290000000000001	6.4031044021e-10	7.0380698889e-11
-5.1990000000001	0.300000000000001	6.3881473616e-10	6.9016299676e-11
-5.1990000000001	0.310000000000001	6.3634491526e-10	6.9551460911e-11
-5.1990000000001	0.320000000000001	6.3256123103e-10	7.0453627268e-11
-5.1990000000001	0.330000000000001	6.2998961657e-10	6.9976819213e-11
-5.1990000000001	0.340000000000001	6.2755313702e-10	6.7159492755e-11
-5.1990000000001	0.350000000000001	6.2447129749e-10	6.6542072454e-11
-5.1990000000001	0.360000000000001	6.2019196339e-10	6.7613727879e-11
-5.1990000000001	0.370000000000001	6.1686071567e-10	6.6142488504e-11
-5.1990000000001	0.380000000000001	6.1471182853e-10	6.5504002851e-11
-5.1990000000001	0.390000000000001	6.1107533984e-10	6.5065675881e-11
-5.1980000000001	-0.4	5.9547023848e-10	6.3983490691e-11
-5.1980000000001	-0.39	5.9606079012e-10	6.4161379123e-11
-5.1980000000001	-0.38	5.9867510572e-10	6.4136623405e-11
-5.1980000000001	-0.37	6.0181138106e-10	6.4194953302e-11
-5.1980000000001	-0.36	6.0456357896e-10	6.482906756e-11
-5.1980000000001	-0.35	6.0751806013e-10	6.5747194458e-11
-5.1980000000001	-0.34	6.1204209924e-10	6.6096876981e-11
-5.1980000000001	-0.33	6.1635803431e-10	6.6275818972e-11
-5.1980000000001	-0.32	6.1816894449e-10	6.7107280483e-11
-5.1980000000001	-0.31	6.2105897814e-10	6.7382497946e-11
-5.1980000000001	-0.3	6.2517230399e-10	6.6856999183e-11
-5.1980000000001	-0.29	6.2874089926e-10	6.6384894308e-11
-5.1980000000001	-0.28	6.3142320141e-10	6.6844176035e-11
-5.1980000000001	-0.27	6.3258563168e-10	6.8054068834e-11
-5.1980000000001	-0.26	6.2825754285e-10	6.7407480674e-11
-5.1980000000001	-0.25	6.1674052849e-10	6.5217463998e-11
-5.1980000000001	-0.24	6.2579200603e-10	6.5028812969e-11
-5.1980000000001	-0.23	6.3719861209e-10	6.5873906715e-11
-5.1980000000001	-0.22	6.4147398807e-10	6.6990533378e-11
-5.1980000000001	-0.21	6.4250179566e-10	6.7259132629e-11
-5.1980000000001	-0.2	6.4274156466e-10	6.6954444628e-11
-5.1980000000001	-0.19	6.4360424876e-10	6.5856159199e-11
-5.1980000000001	-0.18	6.4441822469e-10	6.4823415596e-11
-5.1980000000001	-0.17	6.4371214248e-10	6.4227340044e-11
-5.1980000000001	-0.16	6.4067277126e-10	6.3906313153e-11
-5.1980000000001	-0.15	6.3677988946e-10	6.3682807377e-11
-5.1980000000001	-0.14	6.2469020486e-10	6.1588844983e-11
-5.1980000000001	-0.13	6.1376881786e-10	5.8853760129e-11
-5.1980000000001	-0.12	6.1002033763e-10	5.7592376834e-11
-5.1980000000001	-0.11	6.1037051491e-10	5.7514745276e-11
-5.1980000000001	-0.0999999999999998	6.0837846249e-10	5.66607574e-11
-5.1980000000001	-0.0899999999999998	6.0303923674e-10	5.4168177303e-11
-5.1980000000001	-0.0799999999999997	5.9520034119e-10	5.1756337052e-11
-5.1980000000001	-0.0699999999999997	5.8539560996e-10	4.9397133989e-11
-5.1980000000001	-0.0599999999999997	5.736770574e-10	4.70261788e-11
-5.1980000000001	-0.0499999999999997	5.6099761277e-10	4.4794174028e-11
-5.1980000000001	-0.0399999999999997	5.4689142853e-10	4.2408864829e-11
-5.1980000000001	-0.0299999999999997	5.3067482077e-10	4.0321497363e-11
-5.1980000000001	-0.0199999999999997	5.0958418287e-10	3.824334417e-11
-5.1980000000001	-0.0099999999999996	4.8198173754e-10	3.7148885895e-11
-5.1980000000001	3.33066907387547e-16	4.4650956988e-10	3.4958700417e-11
-5.1980000000001	0.0100000000000003	4.062211141e-10	3.3804506529e-11
-5.1980000000001	0.0200000000000003	3.7084650248e-10	3.1282342388e-11
-5.1980000000001	0.0300000000000004	3.5322161857e-10	2.990590292e-11
-5.1980000000001	0.0400000000000004	3.5818682518e-10	3.0799463275e-11
-5.1980000000001	0.0500000000000004	3.8228963967e-10	3.3956504194e-11
-5.1980000000001	0.0600000000000004	4.156569019e-10	3.7716477527e-11
-5.1980000000001	0.0700000000000004	4.4780303724e-10	4.1099640657e-11
-5.1980000000001	0.0800000000000004	4.7334805131e-10	4.4535010238e-11
-5.1980000000001	0.0900000000000004	4.9222726375e-10	4.7915155301e-11
-5.1980000000001	0.1	5.0688222982e-10	5.060233525e-11
-5.1980000000001	0.11	5.2023259923e-10	5.2423297893e-11
-5.1980000000001	0.12	5.3446125239e-10	5.3764885524e-11
-5.1980000000001	0.13	5.489023868e-10	5.539538688e-11
-5.1980000000001	0.14	5.6290091015e-10	5.7367770933e-11
-5.1980000000001	0.15	5.7714455761e-10	5.9464148944e-11
-5.1980000000001	0.16	5.9016621672e-10	6.1578652821e-11
-5.1980000000001	0.17	6.0092899948e-10	6.4102216857e-11
-5.1980000000001	0.18	6.1033614911e-10	6.6474615596e-11
-5.1980000000001	0.190000000000001	6.1940280721e-10	6.785193691e-11
-5.1980000000001	0.200000000000001	6.2732598744e-10	6.8111822475e-11
-5.1980000000001	0.21	6.3372096047e-10	6.8543059751e-11
-5.1980000000001	0.220000000000001	6.3781957142e-10	6.9811526919e-11
-5.1980000000001	0.230000000000001	6.4104581252e-10	7.0189178223e-11
-5.1980000000001	0.240000000000001	6.4409766346e-10	6.9901742972e-11
-5.1980000000001	0.250000000000001	6.4524337649e-10	6.9880031515e-11
-5.1980000000001	0.260000000000001	6.4422027208e-10	7.0548092481e-11
-5.1980000000001	0.270000000000001	6.4333658665e-10	7.1127375122e-11
-5.1980000000001	0.280000000000001	6.4288130961e-10	7.0457434049e-11
-5.1980000000001	0.290000000000001	6.421268452e-10	6.9066468859e-11
-5.1980000000001	0.300000000000001	6.4045991749e-10	6.9329451071e-11
-5.1980000000001	0.310000000000001	6.383176893e-10	6.9882778917e-11
-5.1980000000001	0.320000000000001	6.3572851941e-10	6.8485591328e-11
-5.1980000000001	0.330000000000001	6.3286945224e-10	6.6791183781e-11
-5.1980000000001	0.340000000000001	6.2928758562e-10	6.7578972084e-11
-5.1980000000001	0.350000000000001	6.2526133843e-10	6.7790719913e-11
-5.1980000000001	0.360000000000001	6.2245586887e-10	6.6732801497e-11
-5.1980000000001	0.370000000000001	6.199743133e-10	6.4947456121e-11
-5.1980000000001	0.380000000000001	6.1576929875e-10	6.4685964026e-11
-5.1980000000001	0.390000000000001	6.1172554269e-10	6.5972306766e-11
-5.1970000000001	-0.4	5.9526730329e-10	6.398120895e-11
-5.1970000000001	-0.39	5.9549086727e-10	6.368572358e-11
-5.1970000000001	-0.38	5.9777209535e-10	6.3507980667e-11
-5.1970000000001	-0.37	6.0066017322e-10	6.4367084997e-11
-5.1970000000001	-0.36	6.0336231254e-10	6.5642164554e-11
-5.1970000000001	-0.35	6.0650766827e-10	6.60205842e-11
-5.1970000000001	-0.34	6.1122798361e-10	6.5849680686e-11
-5.1970000000001	-0.33	6.1515830457e-10	6.5250386251e-11
-5.1970000000001	-0.32	6.1828885227e-10	6.5241579432e-11
-5.1970000000001	-0.31	6.208947394e-10	6.6415494075e-11
-5.1970000000001	-0.3	6.2385546044e-10	6.7183410283e-11
-5.1970000000001	-0.29	6.2660896219e-10	6.7460461287e-11
-5.1970000000001	-0.28	6.2968442217e-10	6.7465065513e-11
-5.1970000000001	-0.27	6.3322279602e-10	6.6846131813e-11
-5.1970000000001	-0.26	6.3594542444e-10	6.7227176623e-11
-5.1970000000001	-0.25	6.386410445e-10	6.717289798e-11
-5.1970000000001	-0.24	6.4134118147e-10	6.6829752177e-11
-5.1970000000001	-0.23	6.4326855354e-10	6.68790075e-11
-5.1970000000001	-0.22	6.4448756166e-10	6.6481088288e-11
-5.1970000000001	-0.21	6.4482782036e-10	6.6663516918e-11
-5.1970000000001	-0.2	6.4484039322e-10	6.6662207246e-11
-5.1970000000001	-0.19	6.4435522072e-10	6.6355994204e-11
-5.1970000000001	-0.18	6.4333532937e-10	6.5976550104e-11
-5.1970000000001	-0.17	6.425739266e-10	6.4663443482e-11
-5.1970000000001	-0.16	6.396220997e-10	6.3959060935e-11
-5.1970000000001	-0.15	6.356659811e-10	6.3208653592e-11
-5.1970000000001	-0.14	6.3186935149e-10	6.1930035008e-11
-5.1970000000001	-0.13	6.2602553517e-10	6.1216630274e-11
-5.1970000000001	-0.12	6.1857369728e-10	6.048543728e-11
-5.1970000000001	-0.11	6.1054546386e-10	5.9122440871e-11
-5.1970000000001	-0.0999999999999998	6.0229660012e-10	5.6950905127e-11
-5.1970000000001	-0.0899999999999998	5.9309918433e-10	5.4888438899e-11
-5.1970000000001	-0.0799999999999997	5.8317789808e-10	5.2969896933e-11
-5.1970000000001	-0.0699999999999997	5.7235513814e-10	5.0820130855e-11
-5.1970000000001	-0.0599999999999997	5.6013786234e-10	4.9122143537e-11
-5.1970000000001	-0.0499999999999997	5.4847607389e-10	4.65671852e-11
-5.1970000000001	-0.0399999999999997	5.3701922297e-10	4.3463482871e-11
-5.1970000000001	-0.0299999999999997	5.2397022955e-10	4.1280197911e-11
-5.1970000000001	-0.0199999999999997	5.0689307973e-10	3.9736542385e-11
-5.1970000000001	-0.0099999999999996	4.8263533972e-10	3.940781462e-11
-5.1970000000001	3.33066907387547e-16	4.503947217e-10	3.7591761793e-11
-5.1970000000001	0.0100000000000003	4.1416860186e-10	3.5665521864e-11
-5.1970000000001	0.0200000000000003	3.8261476438e-10	3.3178649028e-11
-5.1970000000001	0.0300000000000004	3.662413219e-10	3.171939461e-11
-5.1970000000001	0.0400000000000004	3.6884839647e-10	3.3101259032e-11
-5.1970000000001	0.0500000000000004	3.8675870746e-10	3.5679413122e-11
-5.1970000000001	0.0600000000000004	4.1349995881e-10	3.8668999332e-11
-5.1970000000001	0.0700000000000004	4.387779627e-10	4.1089285514e-11
-5.1970000000001	0.0800000000000004	4.5929080807e-10	4.3942345656e-11
-5.1970000000001	0.0900000000000004	4.7528841533e-10	4.7134482884e-11
-5.1970000000001	0.1	4.9103405327e-10	4.896876635e-11
-5.1970000000001	0.11	5.0621307455e-10	5.0444272347e-11
-5.1970000000001	0.12	5.2185910754e-10	5.2739609964e-11
-5.1970000000001	0.13	5.3748837672e-10	5.5639975471e-11
-5.1970000000001	0.14	5.5292248726e-10	5.8101699688e-11
-5.1970000000001	0.15	5.6882267818e-10	5.9510878054e-11
-5.1970000000001	0.16	5.8328616433e-10	6.1194068985e-11
-5.1970000000001	0.17	5.9561519884e-10	6.3581723953e-11
-5.1970000000001	0.18	6.0668224469e-10	6.5684673609e-11
-5.1970000000001	0.190000000000001	6.1623519287e-10	6.7842251156e-11
-5.1970000000001	0.200000000000001	6.240662653e-10	6.9127854658e-11
-5.1970000000001	0.21	6.3102506101e-10	6.8878364982e-11
-5.1970000000001	0.220000000000001	6.3728224486e-10	6.8467989331e-11
-5.1970000000001	0.230000000000001	6.4162397757e-10	6.8865669891e-11
-5.1970000000001	0.240000000000001	6.4341775142e-10	6.9460918894e-11
-5.1970000000001	0.250000000000001	6.4421626739e-10	7.0204108488e-11
-5.1970000000001	0.260000000000001	6.4449366182e-10	7.0831080666e-11
-5.1970000000001	0.270000000000001	6.4472686499e-10	7.0332997711e-11
-5.1970000000001	0.280000000000001	6.4479652792e-10	6.9372408325e-11
-5.1970000000001	0.290000000000001	6.4348517917e-10	6.9171149516e-11
-5.1970000000001	0.300000000000001	6.4076748677e-10	6.9068599259e-11
-5.1970000000001	0.310000000000001	6.3818716444e-10	6.8933115108e-11
-5.1970000000001	0.320000000000001	6.3623515889e-10	6.9159758277e-11
-5.1970000000001	0.330000000000001	6.3454518095e-10	6.786902668e-11
-5.1970000000001	0.340000000000001	6.3134292141e-10	6.7636050517e-11
-5.1970000000001	0.350000000000001	6.270209793e-10	6.7438971018e-11
-5.1970000000001	0.360000000000001	6.2348674983e-10	6.6029845038e-11
-5.1970000000001	0.370000000000001	6.2063345686e-10	6.6339154728e-11
-5.1970000000001	0.380000000000001	6.1688600108e-10	6.7102001049e-11
-5.1970000000001	0.390000000000001	6.1228820123e-10	6.6880311351e-11
-5.1960000000001	-0.4	5.9471945278e-10	6.420823629e-11
-5.1960000000001	-0.39	5.9521379881e-10	6.3719943864e-11
-5.1960000000001	-0.38	5.903001409e-10	6.2861759216e-11
-5.1960000000001	-0.37	5.8585545048e-10	6.3013925683e-11
-5.1960000000001	-0.36	5.8575496078e-10	6.3805945683e-11
-5.1960000000001	-0.35	5.875277333e-10	6.3840334769e-11
-5.1960000000001	-0.34	5.8979606256e-10	6.3210091321e-11
-5.1960000000001	-0.33	5.9150541201e-10	6.3210632652e-11
-5.1960000000001	-0.32	5.9177563526e-10	6.3731946284e-11
-5.1960000000001	-0.31	5.9383003972e-10	6.3551869243e-11
-5.1960000000001	-0.3	5.9694848023e-10	6.2854855787e-11
-5.1960000000001	-0.29	5.9929178096e-10	6.2677456299e-11
-5.1960000000001	-0.28	6.1153522693e-10	6.3966255402e-11
-5.1960000000001	-0.27	6.2634102069e-10	6.618577172e-11
-5.1960000000001	-0.26	6.3455603085e-10	6.6867511487e-11
-5.1960000000001	-0.25	6.395008415e-10	6.6716928268e-11
-5.1960000000001	-0.24	6.4127086662e-10	6.6938379314e-11
-5.1960000000001	-0.23	6.4261490479e-10	6.7402218701e-11
-5.1960000000001	-0.22	6.4443629235e-10	6.6792737925e-11
-5.1960000000001	-0.21	6.4635383897e-10	6.5872294363e-11
-5.1960000000001	-0.2	6.4640413038e-10	6.5759511199e-11
-5.1960000000001	-0.19	6.4493161626e-10	6.6169869388e-11
-5.1960000000001	-0.18	6.4317202196e-10	6.5878720488e-11
-5.1960000000001	-0.17	6.4185080118e-10	6.4914894756e-11
-5.1960000000001	-0.16	6.3929609023e-10	6.388167385e-11
-5.1960000000001	-0.15	6.3468441367e-10	6.3623965252e-11
-5.1960000000001	-0.14	6.2966286205e-10	6.2896986492e-11
-5.1960000000001	-0.13	6.2374183908e-10	6.1376712983e-11
-5.1960000000001	-0.12	6.1625395902e-10	5.9732643422e-11
-5.1960000000001	-0.11	6.0685062781e-10	5.8637105394e-11
-5.1960000000001	-0.0999999999999998	5.9661502019e-10	5.7429843582e-11
-5.1960000000001	-0.0899999999999998	5.8595654555e-10	5.534166703e-11
-5.1960000000001	-0.0799999999999997	5.7472372428e-10	5.3151440807e-11
-5.1960000000001	-0.0699999999999997	5.619479809e-10	5.1161233569e-11
-5.1960000000001	-0.0599999999999997	5.4749231786e-10	4.9756036606e-11
-5.1960000000001	-0.0499999999999997	5.3339130245e-10	4.7813836136e-11
-5.1960000000001	-0.0399999999999997	5.2146357484e-10	4.5344006503e-11
-5.1960000000001	-0.0299999999999997	5.1017040387e-10	4.295934632e-11
-5.1960000000001	-0.0199999999999997	4.9570151605e-10	4.1496087215e-11
-5.1960000000001	-0.0099999999999996	4.7629554756e-10	4.1188212344e-11
-5.1960000000001	3.33066907387547e-16	4.5116948895e-10	3.9995781844e-11
-5.1960000000001	0.0100000000000003	4.2300964706e-10	3.8591574412e-11
-5.1960000000001	0.0200000000000003	3.9820913225e-10	3.5913521424e-11
-5.1960000000001	0.0300000000000004	3.8374508731e-10	3.5016267793e-11
-5.1960000000001	0.0400000000000004	3.8356333971e-10	3.5776404548e-11
-5.1960000000001	0.0500000000000004	3.9480784908e-10	3.7059615715e-11
-5.1960000000001	0.0600000000000004	4.1186362505e-10	3.8865717943e-11
-5.1960000000001	0.0700000000000004	4.2912848294e-10	4.0729442844e-11
-5.1960000000001	0.0800000000000004	4.4403788634e-10	4.3065959471e-11
-5.1960000000001	0.0900000000000004	4.5894505456e-10	4.5814272016e-11
-5.1960000000001	0.1	4.7516352497e-10	4.8667515512e-11
-5.1960000000001	0.11	4.9304421991e-10	5.0748256035e-11
-5.1960000000001	0.12	5.1141916774e-10	5.2574055735e-11
-5.1960000000001	0.13	5.2831857465e-10	5.5295502534e-11
-5.1960000000001	0.14	5.4475315847e-10	5.8246665867e-11
-5.1960000000001	0.15	5.6177857332e-10	6.039115251e-11
-5.1960000000001	0.16	5.7794796303e-10	6.1545835342e-11
-5.1960000000001	0.17	5.9204590507e-10	6.3117116224e-11
-5.1960000000001	0.18	6.0428944416e-10	6.5086910035e-11
-5.1960000000001	0.190000000000001	6.1498507857e-10	6.6399667412e-11
-5.1960000000001	0.200000000000001	6.231107749e-10	6.7656871397e-11
-5.1960000000001	0.21	6.2959617935e-10	6.8728782935e-11
-5.1960000000001	0.220000000000001	6.3504087739e-10	6.8624533014e-11
-5.1960000000001	0.230000000000001	6.3999807462e-10	6.8711291533e-11
-5.1960000000001	0.240000000000001	6.4279800281e-10	6.9781974889e-11
-5.1960000000001	0.250000000000001	6.4389626496e-10	6.9399923086e-11
-5.1960000000001	0.260000000000001	6.4522754401e-10	6.9523684215e-11
-5.1960000000001	0.270000000000001	6.4532333054e-10	6.9588422775e-11
-5.1960000000001	0.280000000000001	6.4354380593e-10	7.0202891948e-11
-5.1960000000001	0.290000000000001	6.4223152585e-10	7.0446688915e-11
-5.1960000000001	0.300000000000001	6.4086797647e-10	6.9175235694e-11
-5.1960000000001	0.310000000000001	6.3891033642e-10	6.8233336788e-11
-5.1960000000001	0.320000000000001	6.3560842536e-10	6.7753862822e-11
-5.1960000000001	0.330000000000001	6.3235294074e-10	6.8133912282e-11
-5.1960000000001	0.340000000000001	6.2933433801e-10	6.7872880027e-11
-5.1960000000001	0.350000000000001	6.2699201517e-10	6.7192508141e-11
-5.1960000000001	0.360000000000001	6.2507521361e-10	6.6563498694e-11
-5.1960000000001	0.370000000000001	6.2176412903e-10	6.7159591708e-11
-5.1960000000001	0.380000000000001	6.1662052758e-10	6.6440325463e-11
-5.1960000000001	0.390000000000001	6.1180284247e-10	6.5260642441e-11
-5.1950000000001	-0.4	5.9464224614e-10	6.3662161119e-11
-5.1950000000001	-0.39	5.9490124695e-10	6.3211971428e-11
-5.1950000000001	-0.38	5.9607438743e-10	6.3323747599e-11
-5.1950000000001	-0.37	5.9860842302e-10	6.4653332811e-11
-5.1950000000001	-0.36	6.0229226947e-10	6.5349467332e-11
-5.1950000000001	-0.35	6.06398331e-10	6.5191311296e-11
-5.1950000000001	-0.34	6.1035687104e-10	6.5178005025e-11
-5.1950000000001	-0.33	6.1316979118e-10	6.6110532498e-11
-5.1950000000001	-0.32	6.1633684672e-10	6.6443358082e-11
-5.1950000000001	-0.31	6.2083932571e-10	6.6072045593e-11
-5.1950000000001	-0.3	6.2487870455e-10	6.5530074062e-11
-5.1950000000001	-0.29	6.2766321935e-10	6.6321721533e-11
-5.1950000000001	-0.28	6.3034254126e-10	6.7526823841e-11
-5.1950000000001	-0.27	6.314329803e-10	6.7498983117e-11
-5.1950000000001	-0.26	6.1972867697e-10	6.5112678567e-11
-5.1950000000001	-0.25	6.0972603969e-10	6.3616601983e-11
-5.1950000000001	-0.24	6.0613821261e-10	6.3363078516e-11
-5.1950000000001	-0.23	6.0679768212e-10	6.2908563996e-11
-5.1950000000001	-0.22	6.0843639076e-10	6.2130187871e-11
-5.1950000000001	-0.21	6.1009302735e-10	6.1814725632e-11
-5.1950000000001	-0.2	6.1130700633e-10	6.1590410769e-11
-5.1950000000001	-0.19	6.1177597381e-10	6.1804382131e-11
-5.1950000000001	-0.18	6.1173909344e-10	6.2449951656e-11
-5.1950000000001	-0.17	6.1261272058e-10	6.2485958915e-11
-5.1950000000001	-0.16	6.1424933374e-10	6.1766814906e-11
-5.1950000000001	-0.15	6.1571062542e-10	6.1027461197e-11
-5.1950000000001	-0.14	6.1642895453e-10	6.0658279108e-11
-5.1950000000001	-0.13	6.1620622873e-10	6.0517311795e-11
-5.1950000000001	-0.12	6.159058772e-10	6.0120073613e-11
-5.1950000000001	-0.11	6.1502596363e-10	5.9568480356e-11
-5.1950000000001	-0.0999999999999998	6.0968929902e-10	5.8644480305e-11
-5.1950000000001	-0.0899999999999998	5.9047150426e-10	5.6696345564e-11
-5.1950000000001	-0.0799999999999997	5.7153166272e-10	5.403161631e-11
-5.1950000000001	-0.0699999999999997	5.5543868802e-10	5.0931150327e-11
-5.1950000000001	-0.0599999999999997	5.3946906701e-10	4.8380866065e-11
-5.1950000000001	-0.0499999999999997	5.2278116345e-10	4.6486916835e-11
-5.1950000000001	-0.0399999999999997	5.0636571832e-10	4.4644906302e-11
-5.1950000000001	-0.0299999999999997	4.9161482602e-10	4.2544052121e-11
-5.1950000000001	-0.0199999999999997	4.7692526132e-10	4.1616990347e-11
-5.1950000000001	-0.0099999999999996	4.606496077e-10	4.1215785313e-11
-5.1950000000001	3.33066907387547e-16	4.426102154e-10	4.0116213495e-11
-5.1950000000001	0.0100000000000003	4.2448509485e-10	3.8744302583e-11
-5.1950000000001	0.0200000000000003	4.0841856971e-10	3.748103918e-11
-5.1950000000001	0.0300000000000004	3.985655494e-10	3.7297207746e-11
-5.1950000000001	0.0400000000000004	3.9696875028e-10	3.7282679114e-11
-5.1950000000001	0.0500000000000004	4.0170536377e-10	3.8499696529e-11
-5.1950000000001	0.0600000000000004	4.092221614e-10	4.0282640839e-11
-5.1950000000001	0.0700000000000004	4.2046089657e-10	4.1448965203e-11
-5.1950000000001	0.0800000000000004	4.3396647088e-10	4.2406181456e-11
-5.1950000000001	0.0900000000000004	4.4915853068e-10	4.4397552847e-11
-5.1950000000001	0.1	4.6618571505e-10	4.6916972497e-11
-5.1950000000001	0.11	4.8460606486e-10	4.9683824182e-11
-5.1950000000001	0.12	5.0305323675e-10	5.3107034182e-11
-5.1950000000001	0.13	5.2360654809e-10	5.6073640008e-11
-5.1950000000001	0.14	5.5568623357e-10	5.9046916431e-11
-5.1950000000001	0.15	5.8010034263e-10	6.0940685216e-11
-5.1950000000001	0.16	5.867311731e-10	6.2269106274e-11
-5.1950000000001	0.17	5.9238825925e-10	6.400271086e-11
-5.1950000000001	0.18	6.0131293721e-10	6.5599038498e-11
-5.1950000000001	0.190000000000001	6.1100935563e-10	6.6983758006e-11
-5.1950000000001	0.200000000000001	6.2028709799e-10	6.7650538404e-11
-5.1950000000001	0.21	6.2763630413e-10	6.7786831642e-11
-5.1950000000001	0.220000000000001	6.291590631e-10	6.7245884566e-11
-5.1950000000001	0.230000000000001	6.2833586708e-10	6.7485909676e-11
-5.1950000000001	0.240000000000001	6.2749022618e-10	6.8484497024e-11
-5.1950000000001	0.250000000000001	6.2674055807e-10	6.823380827e-11
-5.1950000000001	0.260000000000001	6.28354121e-10	6.7289487924e-11
-5.1950000000001	0.270000000000001	6.3634836115e-10	6.7314394983e-11
-5.1950000000001	0.280000000000001	6.4136246219e-10	6.8127125269e-11
-5.1950000000001	0.290000000000001	6.4145266078e-10	6.8362388993e-11
-5.1950000000001	0.300000000000001	6.4036939293e-10	6.7821150878e-11
-5.1950000000001	0.310000000000001	6.3831093721e-10	6.772679626e-11
-5.1950000000001	0.320000000000001	6.3507356681e-10	6.8396946881e-11
-5.1950000000001	0.330000000000001	6.3176946715e-10	6.8248785101e-11
-5.1950000000001	0.340000000000001	6.2939743511e-10	6.7283009412e-11
-5.1950000000001	0.350000000000001	6.2773227692e-10	6.6107488237e-11
-5.1950000000001	0.360000000000001	6.256760098e-10	6.4406171441e-11
-5.1950000000001	0.370000000000001	6.2172566541e-10	6.3631800003e-11
-5.1950000000001	0.380000000000001	6.1732241884e-10	6.4342829864e-11
-5.1950000000001	0.390000000000001	6.1383661814e-10	6.4621021738e-11
-5.1940000000001	-0.4	5.9327813797e-10	6.341811968e-11
-5.1940000000001	-0.39	5.9301662259e-10	6.3695874996e-11
-5.1940000000001	-0.38	5.9390221722e-10	6.4010819187e-11
-5.1940000000001	-0.37	5.971249193e-10	6.4112147084e-11
-5.1940000000001	-0.36	6.0194795951e-10	6.3847639831e-11
-5.1940000000001	-0.35	6.0618617572e-10	6.3885760028e-11
-5.1940000000001	-0.34	6.0891578905e-10	6.4965884667e-11
-5.1940000000001	-0.33	6.1239884235e-10	6.585214287e-11
-5.1940000000001	-0.32	6.1690867878e-10	6.6103675636e-11
-5.1940000000001	-0.31	6.2079047784e-10	6.6211534431e-11
-5.1940000000001	-0.3	6.2357597053e-10	6.6670280648e-11
-5.1940000000001	-0.29	6.2788883224e-10	6.6423043609e-11
-5.1940000000001	-0.28	6.3163135201e-10	6.630923599e-11
-5.1940000000001	-0.27	6.3386387192e-10	6.6602055449e-11
-5.1940000000001	-0.26	6.3663753681e-10	6.6832295852e-11
-5.1940000000001	-0.25	6.3857156783e-10	6.7513762042e-11
-5.1940000000001	-0.24	6.4072422683e-10	6.7893764935e-11
-5.1940000000001	-0.23	6.4359595999e-10	6.7962252069e-11
-5.1940000000001	-0.22	6.4588258974e-10	6.734135095e-11
-5.1940000000001	-0.21	6.478393916e-10	6.6428020364e-11
-5.1940000000001	-0.2	6.480557844e-10	6.6468009027e-11
-5.1940000000001	-0.19	6.4691104926e-10	6.6810287535e-11
-5.1940000000001	-0.18	6.4621847123e-10	6.6259270534e-11
-5.1940000000001	-0.17	6.4488695934e-10	6.5143615939e-11
-5.1940000000001	-0.16	6.4116474241e-10	6.4814620418e-11
-5.1940000000001	-0.15	6.371255964e-10	6.4160779584e-11
-5.1940000000001	-0.14	6.3263899647e-10	6.2826403882e-11
-5.1940000000001	-0.13	6.2607247382e-10	6.1589095276e-11
-5.1940000000001	-0.12	6.1692232266e-10	6.0843065148e-11
-5.1940000000001	-0.11	6.0669230297e-10	5.9447350213e-11
-5.1940000000001	-0.0999999999999998	5.9577398933e-10	5.7131156791e-11
-5.1940000000001	-0.0899999999999998	5.8309463784e-10	5.4628285579e-11
-5.1940000000001	-0.0799999999999997	5.6751817465e-10	5.2496476565e-11
-5.1940000000001	-0.0699999999999997	5.4943049327e-10	5.0887448015e-11
-5.1940000000001	-0.0599999999999997	5.2983812056e-10	4.9075181596e-11
-5.1940000000001	-0.0499999999999997	5.1053143106e-10	4.6441631275e-11
-5.1940000000001	-0.0399999999999997	4.9110413529e-10	4.3581906357e-11
-5.1940000000001	-0.0299999999999997	4.7148964368e-10	4.1503697867e-11
-5.1940000000001	-0.0199999999999997	4.5342058875e-10	3.9741251385e-11
-5.1940000000001	-0.0099999999999996	4.3737217784e-10	3.7981147761e-11
-5.1940000000001	3.33066907387547e-16	4.2281961069e-10	3.6404366256e-11
-5.1940000000001	0.0100000000000003	4.0888115764e-10	3.594889713e-11
-5.1940000000001	0.0200000000000003	3.9698593318e-10	3.6810233723e-11
-5.1940000000001	0.0300000000000004	3.8978853263e-10	3.7570256973e-11
-5.1940000000001	0.0400000000000004	3.8920866791e-10	3.7612626329e-11
-5.1940000000001	0.0500000000000004	3.9368099533e-10	3.8057941128e-11
-5.1940000000001	0.0600000000000004	4.0096151643e-10	3.9663916687e-11
-5.1940000000001	0.0700000000000004	4.117325414e-10	4.1284869076e-11
-5.1940000000001	0.0800000000000004	4.2737824842e-10	4.2591366218e-11
-5.1940000000001	0.0900000000000004	4.447595682e-10	4.4421351049e-11
-5.1940000000001	0.1	4.6332580969e-10	4.7240706044e-11
-5.1940000000001	0.11	4.8212213442e-10	5.0329585792e-11
-5.1940000000001	0.12	5.0183092244e-10	5.2377715474e-11
-5.1940000000001	0.13	5.2218544297e-10	5.4954754887e-11
-5.1940000000001	0.14	5.4098558612e-10	5.7967274915e-11
-5.1940000000001	0.15	5.585222505e-10	6.0314394068e-11
-5.1940000000001	0.16	5.7516591623e-10	6.1731034657e-11
-5.1940000000001	0.17	5.889729131e-10	6.3181068981e-11
-5.1940000000001	0.18	6.0034128837e-10	6.5372232348e-11
-5.1940000000001	0.190000000000001	6.1007570475e-10	6.6646648338e-11
-5.1940000000001	0.200000000000001	6.191091612e-10	6.774890353e-11
-5.1940000000001	0.21	6.2687550671e-10	6.7315093474e-11
-5.1940000000001	0.220000000000001	6.3273180276e-10	6.6891557071e-11
-5.1940000000001	0.230000000000001	6.3716429286e-10	6.7313277395e-11
-5.1940000000001	0.240000000000001	6.3894041814e-10	6.7910796497e-11
-5.1940000000001	0.250000000000001	6.3968645409e-10	6.8990653381e-11
-5.1940000000001	0.260000000000001	6.4129326493e-10	6.8895862205e-11
-5.1940000000001	0.270000000000001	6.4266216941e-10	6.8160268711e-11
-5.1940000000001	0.280000000000001	6.4257383347e-10	6.7510374356e-11
-5.1940000000001	0.290000000000001	6.412344519e-10	6.7123322515e-11
-5.1940000000001	0.300000000000001	6.3925068825e-10	6.7078735447e-11
-5.1940000000001	0.310000000000001	6.3726240769e-10	6.7185185617e-11
-5.1940000000001	0.320000000000001	6.3406643458e-10	6.6903239349e-11
-5.1940000000001	0.330000000000001	6.3214153051e-10	6.5127003472e-11
-5.1940000000001	0.340000000000001	6.2971678562e-10	6.604239461e-11
-5.1940000000001	0.350000000000001	6.2518501654e-10	6.614322192e-11
-5.1940000000001	0.360000000000001	6.2119434588e-10	6.5740931313e-11
-5.1940000000001	0.370000000000001	6.1894236133e-10	6.4905104227e-11
-5.1940000000001	0.380000000000001	6.1645889655e-10	6.5086921677e-11
-5.1940000000001	0.390000000000001	6.1223087832e-10	6.5765640466e-11
-5.1930000000001	-0.4	5.827746354e-10	6.1871949583e-11
-5.1930000000001	-0.39	5.803573411e-10	6.1790045584e-11
-5.1930000000001	-0.38	5.8019757271e-10	6.1590957921e-11
-5.1930000000001	-0.37	5.8286301792e-10	6.168068503e-11
-5.1930000000001	-0.36	5.8551453985e-10	6.202099612e-11
-5.1930000000001	-0.35	5.8654700406e-10	6.2485289527e-11
-5.1930000000001	-0.34	5.8762240224e-10	6.329654716e-11
-5.1930000000001	-0.33	5.8969277889e-10	6.3555379165e-11
-5.1930000000001	-0.32	5.9238472022e-10	6.2893261202e-11
-5.1930000000001	-0.31	5.9545915574e-10	6.2340468867e-11
-5.1930000000001	-0.3	5.9665655717e-10	6.2741339207e-11
-5.1930000000001	-0.29	5.9759109281e-10	6.3334498554e-11
-5.1930000000001	-0.28	6.0027502477e-10	6.3047173899e-11
-5.1930000000001	-0.27	6.0393493623e-10	6.2391068786e-11
-5.1930000000001	-0.26	6.0634794645e-10	6.2609522138e-11
-5.1930000000001	-0.25	6.0775238089e-10	6.3726020744e-11
-5.1930000000001	-0.24	6.0971388593e-10	6.4050150104e-11
-5.1930000000001	-0.23	6.1199846677e-10	6.3996977406e-11
-5.1930000000001	-0.22	6.1428332701e-10	6.3823512755e-11
-5.1930000000001	-0.21	6.1676451005e-10	6.3753325958e-11
-5.1930000000001	-0.2	6.1855046079e-10	6.3718983438e-11
-5.1930000000001	-0.19	6.2142778188e-10	6.3082983252e-11
-5.1930000000001	-0.18	6.2355166301e-10	6.2973640161e-11
-5.1930000000001	-0.17	6.2426072545e-10	6.3411070732e-11
-5.1930000000001	-0.16	6.2565724365e-10	6.3503620913e-11
-5.1930000000001	-0.15	6.2770764343e-10	6.2633794732e-11
-5.1930000000001	-0.14	6.2831602991e-10	6.234991597e-11
-5.1930000000001	-0.13	6.2785455957e-10	6.2139140209e-11
-5.1930000000001	-0.12	6.2439083122e-10	6.0839008074e-11
-5.1930000000001	-0.11	6.1422316357e-10	5.9164938284e-11
-5.1930000000001	-0.0999999999999998	6.0062399134e-10	5.784535897e-11
-5.1930000000001	-0.0899999999999998	5.8543072082e-10	5.6086189579e-11
-5.1930000000001	-0.0799999999999997	5.6932815351e-10	5.3290923825e-11
-5.1930000000001	-0.0699999999999997	5.5139395408e-10	5.0522619858e-11
-5.1930000000001	-0.0599999999999997	5.3089670837e-10	4.7288116184e-11
-5.1930000000001	-0.0499999999999997	5.0914743915e-10	4.3279246893e-11
-5.1930000000001	-0.0399999999999997	4.8590935767e-10	3.9901959826e-11
-5.1930000000001	-0.0299999999999997	4.6345992014e-10	3.7134854938e-11
-5.1930000000001	-0.0199999999999997	4.4072507881e-10	3.5316651338e-11
-5.1930000000001	-0.0099999999999996	4.1914824396e-10	3.3670815174e-11
-5.1930000000001	3.33066907387547e-16	3.9987051859e-10	3.2698587165e-11
-5.1930000000001	0.0100000000000003	3.8161298726e-10	3.2251226366e-11
-5.1930000000001	0.0200000000000003	3.6668453831e-10	3.2478317735e-11
-5.1930000000001	0.0300000000000004	3.5816635936e-10	3.3340218943e-11
-5.1930000000001	0.0400000000000004	3.5870368592e-10	3.4788838821e-11
-5.1930000000001	0.0500000000000004	3.6849693861e-10	3.6699112388e-11
-5.1930000000001	0.0600000000000004	3.8437864278e-10	3.8223239244e-11
-5.1930000000001	0.0700000000000004	4.0257009678e-10	4.0172203444e-11
-5.1930000000001	0.0800000000000004	4.2139948346e-10	4.3361543794e-11
-5.1930000000001	0.0900000000000004	4.4149728492e-10	4.6630087309e-11
-5.1930000000001	0.1	4.6214191243e-10	4.8964761663e-11
-5.1930000000001	0.11	4.8420396633e-10	5.0873536384e-11
-5.1930000000001	0.12	5.0606820732e-10	5.2875111578e-11
-5.1930000000001	0.13	5.2637588233e-10	5.5527925724e-11
-5.1930000000001	0.14	5.4464275017e-10	5.8482930763e-11
-5.1930000000001	0.15	5.6169489399e-10	6.0971343191e-11
-5.1930000000001	0.16	5.7792030275e-10	6.2369619263e-11
-5.1930000000001	0.17	5.9146499261e-10	6.3735141885e-11
-5.1930000000001	0.18	6.0239373706e-10	6.5102119697e-11
-5.1930000000001	0.190000000000001	6.1142561026e-10	6.6185183823e-11
-5.1930000000001	0.200000000000001	6.1980304308e-10	6.6860415973e-11
-5.1930000000001	0.21	6.2634944916e-10	6.7275587935e-11
-5.1930000000001	0.220000000000001	6.3096312806e-10	6.8452581763e-11
-5.1930000000001	0.230000000000001	6.3463663682e-10	6.8866362562e-11
-5.1930000000001	0.240000000000001	6.3862525858e-10	6.7894544918e-11
-5.1930000000001	0.250000000000001	6.4123347402e-10	6.6942931153e-11
-5.1930000000001	0.260000000000001	6.4122546464e-10	6.7093037069e-11
-5.1930000000001	0.270000000000001	6.3956626691e-10	6.7846226739e-11
-5.1930000000001	0.280000000000001	6.3887014985e-10	6.7712372402e-11
-5.1930000000001	0.290000000000001	6.3931145705e-10	6.6745613003e-11
-5.1930000000001	0.300000000000001	6.389643997e-10	6.5575429471e-11
-5.1930000000001	0.310000000000001	6.3790273853e-10	6.6228286596e-11
-5.1930000000001	0.320000000000001	6.3488446176e-10	6.6858244827e-11
-5.1930000000001	0.330000000000001	6.3181291334e-10	6.7066733027e-11
-5.1930000000001	0.340000000000001	6.2931543216e-10	6.6023331601e-11
-5.1930000000001	0.350000000000001	6.2614860944e-10	6.5535254544e-11
-5.1930000000001	0.360000000000001	6.223870907e-10	6.5216806252e-11
-5.1930000000001	0.370000000000001	6.1935922131e-10	6.4663850935e-11
-5.1930000000001	0.380000000000001	6.15900103e-10	6.37806952e-11
-5.1930000000001	0.390000000000001	6.1194053851e-10	6.4262642991e-11
-5.1920000000001	-0.4	5.9203701094e-10	6.2915548915e-11
-5.1920000000001	-0.39	5.9250430204e-10	6.3346064417e-11
-5.1920000000001	-0.38	5.9424159117e-10	6.3521973789e-11
-5.1920000000001	-0.37	5.9852413833e-10	6.3377508195e-11
-5.1920000000001	-0.36	6.0170739889e-10	6.389808259e-11
-5.1920000000001	-0.35	6.0518104583e-10	6.4502313035e-11
-5.1920000000001	-0.34	6.0948207974e-10	6.444316823e-11
-5.1920000000001	-0.33	6.1412071809e-10	6.4277794445e-11
-5.1920000000001	-0.32	6.1716288328e-10	6.4831919735e-11
-5.1920000000001	-0.31	6.1880093999e-10	6.5982108936e-11
-5.1920000000001	-0.3	6.2159714289e-10	6.6754542058e-11
-5.1920000000001	-0.29	6.2641906552e-10	6.6543929279e-11
-5.1920000000001	-0.28	6.3211065717e-10	6.62997365e-11
-5.1920000000001	-0.27	6.3595268875e-10	6.6384527599e-11
-5.1920000000001	-0.26	6.3872560859e-10	6.6454429179e-11
-5.1920000000001	-0.25	6.4043533057e-10	6.7089026561e-11
-5.1920000000001	-0.24	6.4221164212e-10	6.7840435077e-11
-5.1920000000001	-0.23	6.4495061524e-10	6.7837483948e-11
-5.1920000000001	-0.22	6.4813336357e-10	6.7245907849e-11
-5.1920000000001	-0.21	6.4965658821e-10	6.7132496042e-11
-5.1920000000001	-0.2	6.5153408796e-10	6.7127199145e-11
-5.1920000000001	-0.19	6.5293279476e-10	6.6735467408e-11
-5.1920000000001	-0.18	6.5282415599e-10	6.6420173971e-11
-5.1920000000001	-0.17	6.5124225803e-10	6.6303391941e-11
-5.1920000000001	-0.16	6.484025158e-10	6.6347693792e-11
-5.1920000000001	-0.15	6.4520728774e-10	6.5920781344e-11
-5.1920000000001	-0.14	6.4144432545e-10	6.4687244594e-11
-5.1920000000001	-0.13	6.3629373908e-10	6.3240190502e-11
-5.1920000000001	-0.12	6.2815486453e-10	6.2267767498e-11
-5.1920000000001	-0.11	6.183066871e-10	6.062296452e-11
-5.1920000000001	-0.0999999999999998	6.0731056146e-10	5.7950761402e-11
-5.1920000000001	-0.0899999999999998	5.9274830855e-10	5.5807572789e-11
-5.1920000000001	-0.0799999999999997	5.7578156702e-10	5.3109490545e-11
-5.1920000000001	-0.0699999999999997	5.5711423047e-10	4.9332645722e-11
-5.1920000000001	-0.0599999999999997	5.342121236e-10	4.5654064161e-11
-5.1920000000001	-0.0499999999999997	5.0956914201e-10	4.1719712317e-11
-5.1920000000001	-0.0399999999999997	4.8346435651e-10	3.6217091838e-11
-5.1920000000001	-0.0299999999999997	4.5746634714e-10	3.1506348751e-11
-5.1920000000001	-0.0199999999999997	4.3098274618e-10	2.92851415e-11
-5.1920000000001	-0.0099999999999996	4.048269242e-10	2.7806274011e-11
-5.1920000000001	3.33066907387547e-16	3.7712205667e-10	2.6729211095e-11
-5.1920000000001	0.0100000000000003	3.4787920304e-10	2.7151915128e-11
-5.1920000000001	0.0200000000000003	3.2228489872e-10	2.8091156855e-11
-5.1920000000001	0.0300000000000004	3.089979291e-10	2.8207045398e-11
-5.1920000000001	0.0400000000000004	3.1217264477e-10	2.9383861693e-11
-5.1920000000001	0.0500000000000004	3.3012020867e-10	3.2642469159e-11
-5.1920000000001	0.0600000000000004	3.5748684313e-10	3.6492772051e-11
-5.1920000000001	0.0700000000000004	3.8799145259e-10	3.9724475937e-11
-5.1920000000001	0.0800000000000004	4.1674659587e-10	4.3238187209e-11
-5.1920000000001	0.0900000000000004	4.426761996e-10	4.6739759273e-11
-5.1920000000001	0.1	4.6733422205e-10	4.952623276e-11
-5.1920000000001	0.11	4.9018380232e-10	5.2477495046e-11
-5.1920000000001	0.12	5.1106540486e-10	5.5517314468e-11
-5.1920000000001	0.13	5.3076939657e-10	5.8208301198e-11
-5.1920000000001	0.14	5.5007576011e-10	6.0209643561e-11
-5.1920000000001	0.15	5.6680492125e-10	6.1859411653e-11
-5.1920000000001	0.16	5.811299663e-10	6.3463603146e-11
-5.1920000000001	0.17	5.939763505e-10	6.4650416607e-11
-5.1920000000001	0.18	6.0398816131e-10	6.6203577444e-11
-5.1920000000001	0.190000000000001	6.1261705123e-10	6.7207857501e-11
-5.1920000000001	0.200000000000001	6.2017962337e-10	6.7376811057e-11
-5.1920000000001	0.21	6.2707434408e-10	6.731452886e-11
-5.1920000000001	0.220000000000001	6.3192616217e-10	6.7523529287e-11
-5.1920000000001	0.230000000000001	6.3462066464e-10	6.8396661663e-11
-5.1920000000001	0.240000000000001	6.3602351584e-10	6.9085252471e-11
-5.1920000000001	0.250000000000001	6.3672121614e-10	6.9326534867e-11
-5.1920000000001	0.260000000000001	6.3755833544e-10	6.8984203972e-11
-5.1920000000001	0.270000000000001	6.3735316508e-10	6.8364903564e-11
-5.1920000000001	0.280000000000001	6.3566300087e-10	6.6942005651e-11
-5.1920000000001	0.290000000000001	6.3268053345e-10	6.592044374e-11
-5.1920000000001	0.300000000000001	6.2912981957e-10	6.6538294777e-11
-5.1920000000001	0.310000000000001	6.2628588639e-10	6.5820111195e-11
-5.1920000000001	0.320000000000001	6.2469672412e-10	6.5183913102e-11
-5.1920000000001	0.330000000000001	6.2334984541e-10	6.3900445821e-11
-5.1920000000001	0.340000000000001	6.207392551e-10	6.3355703605e-11
-5.1920000000001	0.350000000000001	6.1726560816e-10	6.4446218312e-11
-5.1920000000001	0.360000000000001	6.1337668449e-10	6.3955021324e-11
-5.1920000000001	0.370000000000001	6.0994094238e-10	6.3590693753e-11
-5.1920000000001	0.380000000000001	6.0716462322e-10	6.4066291088e-11
-5.1920000000001	0.390000000000001	6.0515534133e-10	6.355055375e-11
-5.1910000000001	-0.4	5.9128860012e-10	6.2909547705e-11
-5.1910000000001	-0.39	5.9268139303e-10	6.3044310082e-11
-5.1910000000001	-0.38	5.9473845176e-10	6.3264265191e-11
-5.1910000000001	-0.37	5.9711826034e-10	6.4133002888e-11
-5.1910000000001	-0.36	6.0149678029e-10	6.4036546974e-11
-5.1910000000001	-0.35	6.055647973e-10	6.4023898449e-11
-5.1910000000001	-0.34	6.0859243385e-10	6.4887560438e-11
-5.1910000000001	-0.33	6.1249062419e-10	6.4785697032e-11
-5.1910000000001	-0.32	6.159376353e-10	6.5138109494e-11
-5.1910000000001	-0.31	6.1986939982e-10	6.5765326144e-11
-5.1910000000001	-0.3	6.2443027273e-10	6.5704935696e-11
-5.1910000000001	-0.29	6.2829232775e-10	6.5659551183e-11
-5.1910000000001	-0.28	6.3134836964e-10	6.6470034653e-11
-5.1910000000001	-0.27	6.3303988427e-10	6.7334115738e-11
-5.1910000000001	-0.26	6.3699227758e-10	6.7471317016e-11
-5.1910000000001	-0.25	6.4152851701e-10	6.7102763569e-11
-5.1910000000001	-0.24	6.4404583536e-10	6.7182502244e-11
-5.1910000000001	-0.23	6.4592412673e-10	6.7621812923e-11
-5.1910000000001	-0.22	6.4846277237e-10	6.7848310573e-11
-5.1910000000001	-0.21	6.5130880103e-10	6.6978269024e-11
-5.1910000000001	-0.2	6.5284618177e-10	6.7236123141e-11
-5.1910000000001	-0.19	6.5392628312e-10	6.7590520484e-11
-5.1910000000001	-0.18	6.5507944673e-10	6.7069887882e-11
-5.1910000000001	-0.17	6.5485369414e-10	6.6554022487e-11
-5.1910000000001	-0.16	6.527969148e-10	6.6651985981e-11
-5.1910000000001	-0.15	6.4917211421e-10	6.6758692265e-11
-5.1910000000001	-0.14	6.4526256174e-10	6.6258740844e-11
-5.1910000000001	-0.13	6.4070662484e-10	6.4641912468e-11
-5.1910000000001	-0.12	6.3464334235e-10	6.2355026603e-11
-5.1910000000001	-0.11	6.2538087368e-10	6.0543190921e-11
-5.1910000000001	-0.0999999999999998	6.1300741509e-10	5.8832071954e-11
-5.1910000000001	-0.0899999999999998	5.9898160398e-10	5.6282407604e-11
-5.1910000000001	-0.0799999999999997	5.8323428966e-10	5.2302592667e-11
-5.1910000000001	-0.0699999999999997	5.6330207735e-10	4.8286045785e-11
-5.1910000000001	-0.0599999999999997	5.3941137157e-10	4.3912758701e-11
-5.1910000000001	-0.0499999999999997	5.1347580738e-10	3.8751898683e-11
-5.1910000000001	-0.0399999999999997	4.8564085737e-10	3.184916859e-11
-5.1910000000001	-0.0299999999999997	4.5555992983e-10	2.6051307213e-11
-5.1910000000001	-0.0199999999999997	4.2310063727e-10	2.3842033988e-11
-5.1910000000001	-0.0099999999999996	3.874123795e-10	2.2358477872e-11
-5.1910000000001	3.33066907387547e-16	3.4940270707e-10	2.1449389169e-11
-5.1910000000001	0.0100000000000003	3.0996322166e-10	2.1597939485e-11
-5.1910000000001	0.0200000000000003	2.7604370844e-10	2.1931588708e-11
-5.1910000000001	0.0300000000000004	2.5842296891e-10	2.2783955501e-11
-5.1910000000001	0.0400000000000004	2.6308768429e-10	2.5218434166e-11
-5.1910000000001	0.0500000000000004	2.8805669863e-10	2.8722645948e-11
-5.1910000000001	0.0600000000000004	3.2595703378e-10	3.3096803236e-11
-5.1910000000001	0.0700000000000004	3.6788114812e-10	3.7734702346e-11
-5.1910000000001	0.0800000000000004	4.0693720803e-10	4.2526843026e-11
-5.1910000000001	0.0900000000000004	4.4129230082e-10	4.7826426453e-11
-5.1910000000001	0.1	4.7104326077e-10	5.1575299585e-11
-5.1910000000001	0.11	4.9706236459e-10	5.4070272017e-11
-5.1910000000001	0.12	5.1996731199e-10	5.6059140479e-11
-5.1910000000001	0.13	5.3993738256e-10	5.8029126376e-11
-5.1910000000001	0.14	5.5711218156e-10	6.0731003759e-11
-5.1910000000001	0.15	5.7179206051e-10	6.354561192e-11
-5.1910000000001	0.16	5.8448994532e-10	6.5296236426e-11
-5.1910000000001	0.17	5.9639755636e-10	6.5766752232e-11
-5.1910000000001	0.18	6.0714893043e-10	6.5462704515e-11
-5.1910000000001	0.190000000000001	6.1574517749e-10	6.6207937198e-11
-5.1910000000001	0.200000000000001	6.2215826474e-10	6.7077961285e-11
-5.1910000000001	0.21	6.2702028081e-10	6.7871407373e-11
-5.1910000000001	0.220000000000001	6.313407328e-10	6.7757471697e-11
-5.1910000000001	0.230000000000001	6.341131404e-10	6.7719334038e-11
-5.1910000000001	0.240000000000001	6.3466881402e-10	6.8099092459e-11
-5.1910000000001	0.250000000000001	6.3503859565e-10	6.8799656583e-11
-5.1910000000001	0.260000000000001	6.3577741385e-10	6.8308331538e-11
-5.1910000000001	0.270000000000001	6.3570248894e-10	6.8052962888e-11
-5.1910000000001	0.280000000000001	6.3489400782e-10	6.8426225334e-11
-5.1910000000001	0.290000000000001	6.3504674472e-10	6.7420012783e-11
-5.1910000000001	0.300000000000001	6.3494127244e-10	6.578732864e-11
-5.1910000000001	0.310000000000001	6.3304733485e-10	6.5387156792e-11
-5.1910000000001	0.320000000000001	6.307725329e-10	6.5309327329e-11
-5.1910000000001	0.330000000000001	6.2893237919e-10	6.4191792626e-11
-5.1910000000001	0.340000000000001	6.2620397657e-10	6.4848427428e-11
-5.1910000000001	0.350000000000001	6.2246629968e-10	6.4675870817e-11
-5.1910000000001	0.360000000000001	6.1911982484e-10	6.408370682e-11
-5.1910000000001	0.370000000000001	6.1721191742e-10	6.4037775155e-11
-5.1910000000001	0.380000000000001	6.1569940299e-10	6.4045080217e-11
-5.1910000000001	0.390000000000001	6.1298222281e-10	6.3069665339e-11
-5.1900000000001	-0.4	5.9300642461e-10	6.2495883321e-11
-5.1900000000001	-0.39	5.9434375726e-10	6.2587362481e-11
-5.1900000000001	-0.38	5.954565946e-10	6.3056219369e-11
-5.1900000000001	-0.37	5.9703812003e-10	6.3892023172e-11
-5.1900000000001	-0.36	6.0056499206e-10	6.4698315691e-11
-5.1900000000001	-0.35	6.0585103929e-10	6.4573448617e-11
-5.1900000000001	-0.34	6.0673211701e-10	6.4104638295e-11
-5.1900000000001	-0.33	6.0006575659e-10	6.3783681253e-11
-5.1900000000001	-0.32	5.9720692225e-10	6.3893996412e-11
-5.1900000000001	-0.31	5.9829601087e-10	6.3855201006e-11
-5.1900000000001	-0.3	6.010549143e-10	6.289157318e-11
-5.1900000000001	-0.29	6.0374946333e-10	6.2523543602e-11
-5.1900000000001	-0.28	6.0566705652e-10	6.3306814991e-11
-5.1900000000001	-0.27	6.0736993328e-10	6.4405379817e-11
-5.1900000000001	-0.26	6.1016641557e-10	6.4367265441e-11
-5.1900000000001	-0.25	6.1390576884e-10	6.3566386234e-11
-5.1900000000001	-0.24	6.1748377047e-10	6.3533190405e-11
-5.1900000000001	-0.23	6.201359909e-10	6.408545305e-11
-5.1900000000001	-0.22	6.2266010791e-10	6.4387975726e-11
-5.1900000000001	-0.21	6.2615051866e-10	6.3965318259e-11
-5.1900000000001	-0.2	6.2842061743e-10	6.3998519909e-11
-5.1900000000001	-0.19	6.3023488037e-10	6.4862688305e-11
-5.1900000000001	-0.18	6.3851014711e-10	6.6572084324e-11
-5.1900000000001	-0.17	6.4894044772e-10	6.7284784745e-11
-5.1900000000001	-0.16	6.529268343e-10	6.7092373502e-11
-5.1900000000001	-0.15	6.5172147006e-10	6.7127979128e-11
-5.1900000000001	-0.14	6.493432913e-10	6.6701346077e-11
-5.1900000000001	-0.13	6.4597516321e-10	6.4984685741e-11
-5.1900000000001	-0.12	6.3938400708e-10	6.3711684197e-11
-5.1900000000001	-0.11	6.301545538e-10	6.2457117019e-11
-5.1900000000001	-0.0999999999999998	6.2010632828e-10	5.9905688977e-11
-5.1900000000001	-0.0899999999999998	6.074544508e-10	5.6267890614e-11
-5.1900000000001	-0.0799999999999997	5.9161544777e-10	5.2567000967e-11
-5.1900000000001	-0.0699999999999997	5.7173208334e-10	4.8272125423e-11
-5.1900000000001	-0.0599999999999997	5.4764589295e-10	4.2522678268e-11
-5.1900000000001	-0.0499999999999997	5.2035669796e-10	3.6323949462e-11
-5.1900000000001	-0.0399999999999997	4.9050468951e-10	2.9184602317e-11
-5.1900000000001	-0.0299999999999997	4.56647994e-10	2.2560746584e-11
-5.1900000000001	-0.0199999999999997	4.174712114e-10	1.9949754642e-11
-5.1900000000001	-0.0099999999999996	3.7502285559e-10	1.8467349582e-11
-5.1900000000001	3.33066907387547e-16	3.284367267e-10	1.8104547053e-11
-5.1900000000001	0.0100000000000003	2.7932177763e-10	1.7641452723e-11
-5.1900000000001	0.0200000000000003	2.3974010255e-10	1.8930267834e-11
-5.1900000000001	0.0300000000000004	2.2035660222e-10	1.9406895444e-11
-5.1900000000001	0.0400000000000004	2.2698557004e-10	2.0476325881e-11
-5.1900000000001	0.0500000000000004	2.5713362265e-10	2.4054558889e-11
-5.1900000000001	0.0600000000000004	3.017103998e-10	2.9577268288e-11
-5.1900000000001	0.0700000000000004	3.5168253817e-10	3.6046034074e-11
-5.1900000000001	0.0800000000000004	3.9956057444e-10	4.2016152292e-11
-5.1900000000001	0.0900000000000004	4.4201011769e-10	4.656384699e-11
-5.1900000000001	0.1	4.7678500414e-10	5.0681264838e-11
-5.1900000000001	0.11	5.0478968769e-10	5.4147327319e-11
-5.1900000000001	0.12	5.2786055021e-10	5.6944374228e-11
-5.1900000000001	0.13	5.4676551372e-10	5.9622828849e-11
-5.1900000000001	0.14	5.6217969395e-10	6.2059250195e-11
-5.1900000000001	0.15	5.7603358291e-10	6.4214802114e-11
-5.1900000000001	0.16	5.9459041804e-10	6.596352905e-11
-5.1900000000001	0.17	6.1210170388e-10	6.6954706563e-11
-5.1900000000001	0.18	6.2281447463e-10	6.7884131568e-11
-5.1900000000001	0.190000000000001	6.2900320627e-10	6.9094251376e-11
-5.1900000000001	0.200000000000001	6.3399830833e-10	6.9066468859e-11
-5.1900000000001	0.21	6.3783740625e-10	6.8854994606e-11
-5.1900000000001	0.220000000000001	6.4034038223e-10	6.8863516208e-11
-5.1900000000001	0.230000000000001	6.4233932644e-10	6.8372237729e-11
-5.1900000000001	0.240000000000001	6.4344652928e-10	6.8471959094e-11
-5.1900000000001	0.250000000000001	6.4359935932e-10	6.8045698572e-11
-5.1900000000001	0.260000000000001	6.4133754931e-10	6.8048236426e-11
-5.1900000000001	0.270000000000001	6.3791852444e-10	6.8754219683e-11
-5.1900000000001	0.280000000000001	6.3651874661e-10	6.8343535531e-11
-5.1900000000001	0.290000000000001	6.3588256016e-10	6.7477673292e-11
-5.1900000000001	0.300000000000001	6.3333027065e-10	6.7080749432e-11
-5.1900000000001	0.310000000000001	6.301051937e-10	6.7340856185e-11
-5.1900000000001	0.320000000000001	6.2769227661e-10	6.6520698601e-11
-5.1900000000001	0.330000000000001	6.2552862801e-10	6.6352286376e-11
-5.1900000000001	0.340000000000001	6.2259486876e-10	6.5747980261e-11
-5.1900000000001	0.350000000000001	6.2013361603e-10	6.4442807343e-11
-5.1900000000001	0.360000000000001	6.1817299575e-10	6.3732563285e-11
-5.1900000000001	0.370000000000001	6.147664506e-10	6.2120240182e-11
-5.1900000000001	0.380000000000001	6.1140912585e-10	6.1667826958e-11
-5.1900000000001	0.390000000000001	6.0998392291e-10	6.2056898605e-11
-5.1890000000001	-0.4	5.79659082e-10	6.1419949634e-11
-5.1890000000001	-0.39	5.8095646091e-10	6.1295734486e-11
-5.1890000000001	-0.38	5.8303801343e-10	6.0969096376e-11
-5.1890000000001	-0.37	5.8424449526e-10	6.1623106012e-11
-5.1890000000001	-0.36	5.850228481e-10	6.2990828883e-11
-5.1890000000001	-0.35	5.8778659441e-10	6.3498952659e-11
-5.1890000000001	-0.34	5.9137684293e-10	6.287311553e-11
-5.1890000000001	-0.33	5.9923259541e-10	6.3909246819e-11
-5.1890000000001	-0.32	6.0948142782e-10	6.5659469692e-11
-5.1890000000001	-0.31	6.1696371995e-10	6.621410721e-11
-5.1890000000001	-0.3	6.2300805002e-10	6.560915499e-11
-5.1890000000001	-0.29	6.2711834908e-10	6.5360125154e-11
-5.1890000000001	-0.28	6.2996488996e-10	6.5932783764e-11
-5.1890000000001	-0.27	6.3270013779e-10	6.7234766902e-11
-5.1890000000001	-0.26	6.3629816286e-10	6.7469553323e-11
-5.1890000000001	-0.25	6.4008836634e-10	6.7420059349e-11
-5.1890000000001	-0.24	6.4228414558e-10	6.8087008549e-11
-5.1890000000001	-0.23	6.4588803798e-10	6.7964015761e-11
-5.1890000000001	-0.22	6.4931609668e-10	6.75620744e-11
-5.1890000000001	-0.21	6.513400469e-10	6.7950453376e-11
-5.1890000000001	-0.2	6.5347030759e-10	6.8093283335e-11
-5.1890000000001	-0.19	6.5433043055e-10	6.8641459802e-11
-5.1890000000001	-0.18	6.5446249209e-10	6.9159717532e-11
-5.1890000000001	-0.17	6.5512773581e-10	6.835940294e-11
-5.1890000000001	-0.16	6.557314191e-10	6.7349907476e-11
-5.1890000000001	-0.15	6.5477192402e-10	6.6550530028e-11
-5.1890000000001	-0.14	6.5190461464e-10	6.6152028739e-11
-5.1890000000001	-0.13	6.4658676274e-10	6.6081283148e-11
-5.1890000000001	-0.12	6.4043668099e-10	6.5307697514e-11
-5.1890000000001	-0.11	6.3398894854e-10	6.3288328238e-11
-5.1890000000001	-0.0999999999999998	6.2572904862e-10	6.0146517353e-11
-5.1890000000001	-0.0899999999999998	6.1384043656e-10	5.6856469018e-11
-5.1890000000001	-0.0799999999999997	5.9765432961e-10	5.3363275947e-11
-5.1890000000001	-0.0699999999999997	5.7807057165e-10	4.8684023204e-11
-5.1890000000001	-0.0599999999999997	5.5506872013e-10	4.2270874837e-11
-5.1890000000001	-0.0499999999999997	5.2756988443e-10	3.5427857074e-11
-5.1890000000001	-0.0399999999999997	4.9510342069e-10	2.6812325814e-11
-5.1890000000001	-0.0299999999999997	4.5653255656e-10	2.1287548589e-11
-5.1890000000001	-0.0199999999999997	4.1100415401e-10	1.6876503651e-11
-5.1890000000001	-0.0099999999999996	3.5985435825e-10	1.6813648108e-11
-5.1890000000001	3.33066907387547e-16	3.0617350712e-10	1.6828496882e-11
-5.1890000000001	0.0100000000000003	2.5190990418e-10	1.7094786745e-11
-5.1890000000001	0.0200000000000003	2.0931835752e-10	1.5754558262e-11
-5.1890000000001	0.0300000000000004	1.8966179341e-10	1.5249781427e-11
-5.1890000000001	0.0400000000000004	1.9678289536e-10	1.6149992007e-11
-5.1890000000001	0.0500000000000004	2.2793672979e-10	2.1133664995e-11
-5.1890000000001	0.0600000000000004	2.7548621874e-10	2.7543143369e-11
-5.1890000000001	0.0700000000000004	3.312145127e-10	3.4108801628e-11
-5.1890000000001	0.0800000000000004	3.8650839124e-10	4.0776768583e-11
-5.1890000000001	0.0900000000000004	4.3425960466e-10	4.7541828826e-11
-5.1890000000001	0.1	4.738281481e-10	5.211312091e-11
-5.1890000000001	0.11	5.0723059103e-10	5.5341562256e-11
-5.1890000000001	0.12	5.3649717011e-10	5.88998897e-11
-5.1890000000001	0.13	5.5769896135e-10	6.2035006704e-11
-5.1890000000001	0.14	5.7473457418e-10	6.4150628168e-11
-5.1890000000001	0.15	5.9004020877e-10	6.5080064815e-11
-5.1890000000001	0.16	6.0155880637e-10	6.5655075014e-11
-5.1890000000001	0.17	6.1015924439e-10	6.691016024e-11
-5.1890000000001	0.18	6.1874506064e-10	6.8764411844e-11
-5.1890000000001	0.190000000000001	6.2644421123e-10	6.9997977698e-11
-5.1890000000001	0.200000000000001	6.3297520392e-10	6.9816707401e-11
-5.1890000000001	0.21	6.3794427551e-10	6.9101923145e-11
-5.1890000000001	0.220000000000001	6.4016240649e-10	6.9020857336e-11
-5.1890000000001	0.230000000000001	6.4089330845e-10	6.8818998989e-11
-5.1890000000001	0.240000000000001	6.4205029048e-10	6.7881855648e-11
-5.1890000000001	0.250000000000001	6.4264172688e-10	6.7470833892e-11
-5.1890000000001	0.260000000000001	6.4075086266e-10	6.7651853897e-11
-5.1890000000001	0.270000000000001	6.3604698516e-10	6.9048692239e-11
-5.1890000000001	0.280000000000001	6.3234856352e-10	6.7330279853e-11
-5.1890000000001	0.290000000000001	6.311500445e-10	6.5216555959e-11
-5.1890000000001	0.300000000000001	6.3067218289e-10	6.5265281592e-11
-5.1890000000001	0.310000000000001	6.2890420668e-10	6.5306469332e-11
-5.1890000000001	0.320000000000001	6.272112485e-10	6.4210768323e-11
-5.1890000000001	0.330000000000001	6.2620243989e-10	6.309087621e-11
-5.1890000000001	0.340000000000001	6.2337145209e-10	6.3255493296e-11
-5.1890000000001	0.350000000000001	6.2097706832e-10	6.3084310386e-11
-5.1890000000001	0.360000000000001	6.1960672028e-10	6.1336759245e-11
-5.1890000000001	0.370000000000001	6.1736968346e-10	6.1505747726e-11
-5.1890000000001	0.380000000000001	6.1372695491e-10	6.2935211463e-11
-5.1890000000001	0.390000000000001	6.0980683193e-10	6.4336427022e-11
-5.1880000000001	-0.4	5.7829502039e-10	6.080668536e-11
-5.1880000000001	-0.39	5.7935272343e-10	6.0789723648e-11
-5.1880000000001	-0.38	5.8096549474e-10	6.0884677805e-11
-5.1880000000001	-0.37	5.8341971599e-10	6.1227229889e-11
-5.1880000000001	-0.36	5.8517488651e-10	6.1934516998e-11
-5.1880000000001	-0.35	5.8662728406e-10	6.2265933957e-11
-5.1880000000001	-0.34	5.8946805075e-10	6.1739387456e-11
-5.1880000000001	-0.33	5.9347283095e-10	6.1811757041e-11
-5.1880000000001	-0.32	5.9622353874e-10	6.2803580659e-11
-5.1880000000001	-0.31	5.9774667025e-10	6.3410773873e-11
-5.1880000000001	-0.3	6.0046636499e-10	6.3660554588e-11
-5.1880000000001	-0.29	6.0357660986e-10	6.3688721275e-11
-5.1880000000001	-0.28	6.0580745339e-10	6.3854479231e-11
-5.1880000000001	-0.27	6.0732895508e-10	6.4650166314e-11
-5.1880000000001	-0.26	6.1023128219e-10	6.4752920298e-11
-5.1880000000001	-0.25	6.1446772888e-10	6.4188538818e-11
-5.1880000000001	-0.24	6.1771152541e-10	6.3736492302e-11
-5.1880000000001	-0.23	6.1930664815e-10	6.4481166191e-11
-5.1880000000001	-0.22	6.2037729658e-10	6.5596913919e-11
-5.1880000000001	-0.21	6.2283105217e-10	6.5926660318e-11
-5.1880000000001	-0.2	6.3578505069e-10	6.6388223786e-11
-5.1880000000001	-0.19	6.4754220657e-10	6.7554332782e-11
-5.1880000000001	-0.18	6.5159099177e-10	6.8349560024e-11
-5.1880000000001	-0.17	6.5361056477e-10	6.7943177419e-11
-5.1880000000001	-0.16	6.5427911468e-10	6.7468860652e-11
-5.1880000000001	-0.15	6.5298210829e-10	6.7540683085e-11
-5.1880000000001	-0.14	6.5056360327e-10	6.7658227636e-11
-5.1880000000001	-0.13	6.4660739154e-10	6.7330233287e-11
-5.1880000000001	-0.12	6.4108106308e-10	6.6232640529e-11
-5.1880000000001	-0.11	6.3457223587e-10	6.444270839e-11
-5.1880000000001	-0.0999999999999998	6.2697622925e-10	6.1435322277e-11
-5.1880000000001	-0.0899999999999998	6.1667091213e-10	5.7989847846e-11
-5.1880000000001	-0.0799999999999997	6.0217282735e-10	5.4514128715e-11
-5.1880000000001	-0.0699999999999997	5.8397883549e-10	4.944242537e-11
-5.1880000000001	-0.0599999999999997	5.6183328852e-10	4.2287830729e-11
-5.1880000000001	-0.0499999999999997	5.3431885317e-10	3.5360103357e-11
-5.1880000000001	-0.0399999999999997	5.0027626567e-10	2.6625712053e-11
-5.1880000000001	-0.0299999999999997	4.5864344575e-10	2.1485112666e-11
-5.1880000000001	-0.0199999999999997	4.0856385604e-10	1.7244210176e-11
-5.1880000000001	-0.0099999999999996	3.5118965898e-10	1.668130426e-11
-5.1880000000001	3.33066907387547e-16	2.9033254832e-10	1.5873064694e-11
-5.1880000000001	0.0100000000000003	2.3284181952e-10	1.5714020992e-11
-5.1880000000001	0.0200000000000003	1.9072726136e-10	1.4519026445e-11
-5.1880000000001	0.0300000000000004	1.716430299e-10	1.3943239173e-11
-5.1880000000001	0.0400000000000004	1.8001046265e-10	1.4464229753e-11
-5.1880000000001	0.0500000000000004	2.1273586899e-10	1.8862621801e-11
-5.1880000000001	0.0600000000000004	2.6298495941e-10	2.5687826565e-11
-5.1880000000001	0.0700000000000004	3.2156195957e-10	3.318694944e-11
-5.1880000000001	0.0800000000000004	3.8048231509e-10	3.9637810551e-11
-5.1880000000001	0.0900000000000004	4.3270597234e-10	4.5479374239e-11
-5.1880000000001	0.1	4.7424389049e-10	5.1105162129e-11
-5.1880000000001	0.11	5.0556082278e-10	5.6002725614e-11
-5.1880000000001	0.12	5.2990494296e-10	5.9102731757e-11
-5.1880000000001	0.13	5.4960823618e-10	6.0737179592e-11
-5.1880000000001	0.14	5.6578451768e-10	6.199683412e-11
-5.1880000000001	0.15	5.7836682536e-10	6.2994484324e-11
-5.1880000000001	0.16	5.8814468794e-10	6.4758688677e-11
-5.1880000000001	0.17	5.959270522e-10	6.5980746876e-11
-5.1880000000001	0.18	6.0424362309e-10	6.6219171276e-11
-5.1880000000001	0.190000000000001	6.1123892665e-10	6.6334416624e-11
-5.1880000000001	0.200000000000001	6.1703799292e-10	6.6301121842e-11
-5.1880000000001	0.21	6.2095443718e-10	6.6759367473e-11
-5.1880000000001	0.220000000000001	6.2307161279e-10	6.7969760858e-11
-5.1880000000001	0.230000000000001	6.255691871e-10	6.8238005042e-11
-5.1880000000001	0.240000000000001	6.2841079198e-10	6.7706924165e-11
-5.1880000000001	0.250000000000001	6.3032149337e-10	6.6999276169e-11
-5.1880000000001	0.260000000000001	6.2987306155e-10	6.6743395291e-11
-5.1880000000001	0.270000000000001	6.2882225029e-10	6.7264214158e-11
-5.1880000000001	0.280000000000001	6.2917983159e-10	6.7015527748e-11
-5.1880000000001	0.290000000000001	6.2940726057e-10	6.6000327934e-11
-5.1880000000001	0.300000000000001	6.2895226292e-10	6.4440927235e-11
-5.1880000000001	0.310000000000001	6.2771616504e-10	6.3581723953e-11
-5.1880000000001	0.320000000000001	6.2552099116e-10	6.4436910907e-11
-5.1880000000001	0.330000000000001	6.232526619e-10	6.3605461037e-11
-5.1880000000001	0.340000000000001	6.2175975181e-10	6.2570278533e-11
-5.1880000000001	0.350000000000001	6.1947200447e-10	6.3366896939e-11
-5.1880000000001	0.360000000000001	6.1610047705e-10	6.3108926406e-11
-5.1880000000001	0.370000000000001	6.1361049302e-10	6.2485306989e-11
-5.1880000000001	0.380000000000001	6.1262771487e-10	6.247345591e-11
-5.1880000000001	0.390000000000001	6.0996315442e-10	6.1030022334e-11
-5.1870000000001	-0.4	5.8783278801e-10	6.1244139215e-11
-5.1870000000001	-0.39	5.8937268332e-10	6.1147194356e-11
-5.1870000000001	-0.38	5.9132110327e-10	6.1617128085e-11
-5.1870000000001	-0.37	5.9317741543e-10	6.3252751715e-11
-5.1870000000001	-0.36	5.9644286521e-10	6.4228154952e-11
-5.1870000000001	-0.35	5.9978053905e-10	6.4191356068e-11
-5.1870000000001	-0.34	6.0334703885e-10	6.3578982372e-11
-5.1870000000001	-0.33	6.0809217393e-10	6.2956800684e-11
-5.1870000000001	-0.32	6.1253593303e-10	6.3459516969e-11
-5.1870000000001	-0.31	6.153086666e-10	6.4955657581e-11
-5.1870000000001	-0.3	6.1782319099e-10	6.5983633976e-11
-5.1870000000001	-0.29	6.2110484578e-10	6.6181994043e-11
-5.1870000000001	-0.28	6.2547586858e-10	6.5699440893e-11
-5.1870000000001	-0.27	6.296817679e-10	6.5242272103e-11
-5.1870000000001	-0.26	6.3312021084e-10	6.565474323e-11
-5.1870000000001	-0.25	6.3497647643e-10	6.6831364529e-11
-5.1870000000001	-0.24	6.3747009262e-10	6.7541096359e-11
-5.1870000000001	-0.23	6.4073950052e-10	6.7231932189e-11
-5.1870000000001	-0.22	6.443017628e-10	6.7091162782e-11
-5.1870000000001	-0.21	6.4702471718e-10	6.7006301833e-11
-5.1870000000001	-0.2	6.4814453945e-10	6.7607103847e-11
-5.1870000000001	-0.19	6.4880270511e-10	6.7913345993e-11
-5.1870000000001	-0.18	6.5047889948e-10	6.7473598756e-11
-5.1870000000001	-0.17	6.5065696836e-10	6.7357136868e-11
-5.1870000000001	-0.16	6.4200386405e-10	6.6891580354e-11
-5.1870000000001	-0.15	6.3258558512e-10	6.5689574694e-11
-5.1870000000001	-0.14	6.2953387387e-10	6.4645148814e-11
-5.1870000000001	-0.13	6.2794135883e-10	6.4046401531e-11
-5.1870000000001	-0.12	6.2617873773e-10	6.3995068194e-11
-5.1870000000001	-0.11	6.2447092496e-10	6.2745780451e-11
-5.1870000000001	-0.0999999999999998	6.2288711779e-10	6.0315959854e-11
-5.1870000000001	-0.0899999999999998	6.2017068267e-10	5.7596672559e-11
-5.1870000000001	-0.0799999999999997	6.1518345028e-10	5.4286071099e-11
-5.1870000000001	-0.0699999999999997	6.0709868558e-10	5.1146897022e-11
-5.1870000000001	-0.0599999999999997	5.9579778463e-10	4.6426578774e-11
-5.1870000000001	-0.0499999999999997	5.8154496364e-10	4.0612395969e-11
-5.1870000000001	-0.0399999999999997	5.6047695689e-10	3.3713577432e-11
-5.1870000000001	-0.0299999999999997	5.2913795225e-10	2.7932028752e-11
-5.1870000000001	-0.0199999999999997	4.8475316726e-10	2.4745444534e-11
-5.1870000000001	-0.0099999999999996	4.2665759102e-10	2.353311429e-11
-5.1870000000001	3.33066907387547e-16	3.4557052422e-10	2.02593219e-11
-5.1870000000001	0.0100000000000003	2.4937484413e-10	1.8035837275e-11
-5.1870000000001	0.0200000000000003	1.856133691e-10	1.3912736904e-11
-5.1870000000001	0.0300000000000004	1.6009743558e-10	1.3410230167e-11
-5.1870000000001	0.0400000000000004	1.6735562822e-10	1.4566309983e-11
-5.1870000000001	0.0500000000000004	2.014731057e-10	1.8724106485e-11
-5.1870000000001	0.0600000000000004	2.5369555224e-10	2.4360718089e-11
-5.1870000000001	0.0700000000000004	3.1468763482e-10	3.168953408e-11
-5.1870000000001	0.0800000000000004	3.7404187024e-10	3.9786368143e-11
-5.1870000000001	0.0900000000000004	4.2673484422e-10	4.6912932885e-11
-5.1870000000001	0.1	4.6968786046e-10	5.2238226635e-11
-5.1870000000001	0.11	5.0274613313e-10	5.5606005481e-11
-5.1870000000001	0.12	5.275413394e-10	5.8047287166e-11
-5.1870000000001	0.13	5.456905812e-10	6.0624594335e-11
-5.1870000000001	0.14	5.6003849022e-10	6.1982864281e-11
-5.1870000000001	0.15	5.7205250487e-10	6.2900793273e-11
-5.1870000000001	0.16	5.8187590912e-10	6.4525421476e-11
-5.1870000000001	0.17	5.9083197266e-10	6.5155274933e-11
-5.1870000000001	0.18	5.9874416329e-10	6.529627135e-11
-5.1870000000001	0.190000000000001	6.0447310098e-10	6.6485669231e-11
-5.1870000000001	0.200000000000001	6.091136951e-10	6.7498744465e-11
-5.1870000000001	0.21	6.1390432529e-10	6.6955864895e-11
-5.1870000000001	0.220000000000001	6.1827516183e-10	6.6511920886e-11
-5.1870000000001	0.230000000000001	6.2103131786e-10	6.728026201e-11
-5.1870000000001	0.240000000000001	6.2238387764e-10	6.7604758078e-11
-5.1870000000001	0.250000000000001	6.2394961715e-10	6.6471897298e-11
-5.1870000000001	0.260000000000001	6.2584155239e-10	6.5851170802e-11
-5.1870000000001	0.270000000000001	6.2651243061e-10	6.6125957528e-11
-5.1870000000001	0.280000000000001	6.2548909336e-10	6.6511315526e-11
-5.1870000000001	0.290000000000001	6.249754224e-10	6.5970217111e-11
-5.1870000000001	0.300000000000001	6.2473393045e-10	6.4176757587e-11
-5.1870000000001	0.310000000000001	6.2315170653e-10	6.2980403891e-11
-5.1870000000001	0.320000000000001	6.2132501043e-10	6.3877692446e-11
-5.1870000000001	0.330000000000001	6.1913193204e-10	6.4413785003e-11
-5.1870000000001	0.340000000000001	6.1807963066e-10	6.4130179817e-11
-5.1870000000001	0.350000000000001	6.1676949263e-10	6.2840047758e-11
-5.1870000000001	0.360000000000001	6.1386236921e-10	6.1421474675e-11
-5.1870000000001	0.370000000000001	6.1152256094e-10	6.1517034192e-11
-5.1870000000001	0.380000000000001	6.1040767469e-10	6.1122037005e-11
-5.1870000000001	0.390000000000001	6.0829627328e-10	6.1055395054e-11
-5.1860000000001	-0.4	5.875330884e-10	6.2069034902e-11
-5.1860000000001	-0.39	5.8785770088e-10	6.2039098702e-11
-5.1860000000001	-0.38	5.8886432089e-10	6.2284182059e-11
-5.1860000000001	-0.37	5.9170708992e-10	6.2691222411e-11
-5.1860000000001	-0.36	5.9610437602e-10	6.214818568e-11
-5.1860000000001	-0.35	6.0016261414e-10	6.2214920763e-11
-5.1860000000001	-0.34	6.0395319015e-10	6.2543456443e-11
-5.1860000000001	-0.33	6.0781762004e-10	6.284280098e-11
-5.1860000000001	-0.32	6.1166970991e-10	6.2979169888e-11
-5.1860000000001	-0.31	6.1388872564e-10	6.393782096e-11
-5.1860000000001	-0.3	6.159346085e-10	6.5100420034e-11
-5.1860000000001	-0.29	6.1870459467e-10	6.5583240939e-11
-5.1860000000001	-0.28	6.2144384719e-10	6.6223868635e-11
-5.1860000000001	-0.27	6.2443711795e-10	6.6525390139e-11
-5.1860000000001	-0.26	6.2796818092e-10	6.6449108999e-11
-5.1860000000001	-0.25	6.3251582906e-10	6.5991841257e-11
-5.1860000000001	-0.24	6.3575375825e-10	6.6133326618e-11
-5.1860000000001	-0.23	6.369904615e-10	6.6949118627e-11
-5.1860000000001	-0.22	6.38666749e-10	6.7516369745e-11
-5.1860000000001	-0.21	6.4130919054e-10	6.7432620563e-11
-5.1860000000001	-0.2	6.4375870861e-10	6.6747277742e-11
-5.1860000000001	-0.19	6.4535653219e-10	6.637526094e-11
-5.1860000000001	-0.18	6.451647263e-10	6.6920660902e-11
-5.1860000000001	-0.17	6.4430986531e-10	6.7612552084e-11
-5.1860000000001	-0.16	6.4372802153e-10	6.7776464857e-11
-5.1860000000001	-0.15	6.4294324256e-10	6.7110342206e-11
-5.1860000000001	-0.14	6.4175692387e-10	6.577357417e-11
-5.1860000000001	-0.13	6.3903229311e-10	6.485976628e-11
-5.1860000000001	-0.12	6.3481032848e-10	6.4368679887e-11
-5.1860000000001	-0.11	6.2990766019e-10	6.2626542058e-11
-5.1860000000001	-0.0999999999999998	6.2353764661e-10	6.0627440689e-11
-5.1860000000001	-0.0899999999999998	6.1431587674e-10	5.9026503004e-11
-5.1860000000001	-0.0799999999999997	6.0346941464e-10	5.6081806542e-11
-5.1860000000001	-0.0699999999999997	5.9054368176e-10	5.1594962133e-11
-5.1860000000001	-0.0599999999999997	5.7466672733e-10	4.5685606892e-11
-5.1860000000001	-0.0499999999999997	5.6476853788e-10	4.0214555338e-11
-5.1860000000001	-0.0399999999999997	5.5212038569e-10	3.5797685268e-11
-5.1860000000001	-0.0299999999999997	5.277578719e-10	3.1091104029e-11
-5.1860000000001	-0.0199999999999997	4.9065286294e-10	2.9055197956e-11
-5.1860000000001	-0.0099999999999996	4.3657547794e-10	2.6759039611e-11
-5.1860000000001	3.33066907387547e-16	3.3993253019e-10	2.2792311211e-11
-5.1860000000001	0.0100000000000003	2.4373936467e-10	1.8810182519e-11
-5.1860000000001	0.0200000000000003	1.8296763301e-10	1.6377473366e-11
-5.1860000000001	0.0300000000000004	1.5878039412e-10	1.44843405e-11
-5.1860000000001	0.0400000000000004	1.671490958e-10	1.4630131773e-11
-5.1860000000001	0.0500000000000004	2.0154742524e-10	1.8075827393e-11
-5.1860000000001	0.0600000000000004	2.5361469015e-10	2.4588784436e-11
-5.1860000000001	0.0700000000000004	3.1468612142e-10	3.2025380642e-11
-5.1860000000001	0.0800000000000004	3.7534548901e-10	3.9174919948e-11
-5.1860000000001	0.0900000000000004	4.2770695873e-10	4.6053814003e-11
-5.1860000000001	0.1	4.693062976e-10	5.1445362624e-11
-5.1860000000001	0.11	5.0177527592e-10	5.4978055414e-11
-5.1860000000001	0.12	5.257171113e-10	5.7749584084e-11
-5.1860000000001	0.13	5.4285661317e-10	6.0196965933e-11
-5.1860000000001	0.14	5.5544362403e-10	6.2536774203e-11
-5.1860000000001	0.15	5.6665912271e-10	6.3793116715e-11
-5.1860000000001	0.16	5.772287026e-10	6.4134318382e-11
-5.1860000000001	0.17	5.8638565242e-10	6.4434908563e-11
-5.1860000000001	0.18	5.9307375923e-10	6.5422576154e-11
-5.1860000000001	0.190000000000001	5.9935320169e-10	6.5687898314e-11
-5.1860000000001	0.200000000000001	6.0619185679e-10	6.5391149838e-11
-5.1860000000001	0.21	6.1173951253e-10	6.5478758188e-11
-5.1860000000001	0.220000000000001	6.1501315795e-10	6.5922929207e-11
-5.1860000000001	0.230000000000001	6.1649032868e-10	6.6093308851e-11
-5.1860000000001	0.240000000000001	6.1822002754e-10	6.6120910924e-11
-5.1860000000001	0.250000000000001	6.2075457536e-10	6.5417389851e-11
-5.1860000000001	0.260000000000001	6.2384586781e-10	6.547368248e-11
-5.1860000000001	0.270000000000001	6.2900003977e-10	6.6775776213e-11
-5.1860000000001	0.280000000000001	6.3056298532e-10	6.6876388155e-11
-5.1860000000001	0.290000000000001	6.2662260607e-10	6.507866201e-11
-5.1860000000001	0.300000000000001	6.2378481962e-10	6.3603569288e-11
-5.1860000000001	0.310000000000001	6.2138298526e-10	6.3242181204e-11
-5.1860000000001	0.320000000000001	6.1844862066e-10	6.3559302362e-11
-5.1860000000001	0.330000000000001	6.1656460166e-10	6.3988589682e-11
-5.1860000000001	0.340000000000001	6.1488407664e-10	6.328651798e-11
-5.1860000000001	0.350000000000001	6.1431974173e-10	6.2874134164e-11
-5.1860000000001	0.360000000000001	6.1301169917e-10	6.2691635685e-11
-5.1860000000001	0.370000000000001	6.1094639823e-10	6.2922202051e-11
-5.1860000000001	0.380000000000001	6.0849254951e-10	6.2029517721e-11
-5.1860000000001	0.390000000000001	6.0465978459e-10	6.1116961297e-11
-5.1850000000001	-0.4	5.8223675005e-10	6.1072222888e-11
-5.1850000000001	-0.39	5.827838555e-10	6.2071048887e-11
-5.1850000000001	-0.38	5.8441818692e-10	6.2727543991e-11
-5.1850000000001	-0.37	5.8767646551e-10	6.2948610866e-11
-5.1850000000001	-0.36	5.912928842e-10	6.3081004191e-11
-5.1850000000001	-0.35	5.9547186829e-10	6.2873651041e-11
-5.1850000000001	-0.34	5.9938239865e-10	6.2757328851e-11
-5.1850000000001	-0.33	6.0253175907e-10	6.337070954e-11
-5.1850000000001	-0.32	6.0636508279e-10	6.3656730345e-11
-5.1850000000001	-0.31	6.0964273289e-10	6.3626881456e-11
-5.1850000000001	-0.3	6.1308490112e-10	6.3499750104e-11
-5.1850000000001	-0.29	6.1585437506e-10	6.4111157553e-11
-5.1850000000001	-0.28	6.1835800298e-10	6.4847094472e-11
-5.1850000000001	-0.27	6.2092803419e-10	6.5424566856e-11
-5.1850000000001	-0.26	6.2377355061e-10	6.6018849611e-11
-5.1850000000001	-0.25	6.2754373066e-10	6.5993983299e-11
-5.1850000000001	-0.24	6.3084363937e-10	6.5790489316e-11
-5.1850000000001	-0.23	6.3271038234e-10	6.6109665204e-11
-5.1850000000001	-0.22	6.3429484144e-10	6.6277408041e-11
-5.1850000000001	-0.21	6.3700317405e-10	6.589233526e-11
-5.1850000000001	-0.2	6.3857315108e-10	6.6024757689e-11
-5.1850000000001	-0.19	6.3817999326e-10	6.6700205207e-11
-5.1850000000001	-0.18	6.3832271844e-10	6.7213102011e-11
-5.1850000000001	-0.17	6.3795899041e-10	6.7065190524e-11
-5.1850000000001	-0.16	6.3770674169e-10	6.5988936694e-11
-5.1850000000001	-0.15	6.3729803078e-10	6.4530421514e-11
-5.1850000000001	-0.14	6.3562905416e-10	6.3491991023e-11
-5.1850000000001	-0.13	6.3256882131e-10	6.3005439006e-11
-5.1850000000001	-0.12	6.2727034092e-10	6.2529556453e-11
-5.1850000000001	-0.11	6.2109297141e-10	6.1641953653e-11
-5.1850000000001	-0.0999999999999998	6.1528813094e-10	5.9538794449e-11
-5.1850000000001	-0.0899999999999998	6.0930550098e-10	5.667223013e-11
-5.1850000000001	-0.0799999999999997	6.0049449094e-10	5.4286920931e-11
-5.1850000000001	-0.0699999999999997	5.8812857606e-10	5.152419908e-11
-5.1850000000001	-0.0599999999999997	5.729675293e-10	4.8138893908e-11
-5.1850000000001	-0.0499999999999997	5.5356109515e-10	4.2660126928e-11
-5.1850000000001	-0.0399999999999997	5.3376434371e-10	3.6731708678e-11
-5.1850000000001	-0.0299999999999997	5.1348297857e-10	3.2832133002e-11
-5.1850000000001	-0.0199999999999997	4.5834886841e-10	2.801551891e-11
-5.1850000000001	-0.0099999999999996	3.8204789162e-10	2.5102484506e-11
-5.1850000000001	3.33066907387547e-16	3.0452182982e-10	2.2942080977e-11
-5.1850000000001	0.0100000000000003	2.3603772279e-10	2.1039809508e-11
-5.1850000000001	0.0200000000000003	1.8702896778e-10	1.6910457634e-11
-5.1850000000001	0.0300000000000004	1.6546489205e-10	1.4949013712e-11
-5.1850000000001	0.0400000000000004	1.7448574072e-10	1.5883230662e-11
-5.1850000000001	0.0500000000000004	2.0942324772e-10	2.0024820697e-11
-5.1850000000001	0.0600000000000004	2.6186129544e-10	2.6363143115e-11
-5.1850000000001	0.0700000000000004	3.2228517812e-10	3.2988216844e-11
-5.1850000000001	0.0800000000000004	3.8112832699e-10	3.9805445704e-11
-5.1850000000001	0.0900000000000004	4.3125171214e-10	4.6090199612e-11
-5.1850000000001	0.1	4.7143180855e-10	5.0363689661e-11
-5.1850000000001	0.11	4.9982503988e-10	5.3477694746e-11
-5.1850000000001	0.12	5.165792536e-10	5.6350947125e-11
-5.1850000000001	0.13	5.3171301261e-10	5.8834557422e-11
-5.1850000000001	0.14	5.4853707552e-10	6.0294230934e-11
-5.1850000000001	0.15	5.65098878e-10	6.1444455059e-11
-5.1850000000001	0.16	5.7950252667e-10	6.2585697742e-11
-5.1850000000001	0.17	5.9149959125e-10	6.4557051519e-11
-5.1850000000001	0.18	6.0122967698e-10	6.6433602478e-11
-5.1850000000001	0.190000000000001	6.0986513272e-10	6.7570566898e-11
-5.1850000000001	0.200000000000001	6.1800521798e-10	6.7549187224e-11
-5.1850000000001	0.21	6.2450282276e-10	6.6724827047e-11
-5.1850000000001	0.220000000000001	6.2823975459e-10	6.7049078643e-11
-5.1850000000001	0.230000000000001	6.3081150874e-10	6.7855254747e-11
-5.1850000000001	0.240000000000001	6.3325194642e-10	6.7172560375e-11
-5.1850000000001	0.250000000000001	6.3382117078e-10	6.6693581175e-11
-5.1850000000001	0.260000000000001	6.3356650062e-10	6.5957551124e-11
-5.1850000000001	0.270000000000001	6.3383080997e-10	6.4437114634e-11
-5.1850000000001	0.280000000000001	6.3253780827e-10	6.4102758188e-11
-5.1850000000001	0.290000000000001	6.2994556502e-10	6.4124871278e-11
-5.1850000000001	0.300000000000001	6.287464872e-10	6.3426239649e-11
-5.1850000000001	0.310000000000001	6.2777274288e-10	6.2830612296e-11
-5.1850000000001	0.320000000000001	6.2518082559e-10	6.3387071714e-11
-5.1850000000001	0.330000000000001	6.2156813219e-10	6.3832837623e-11
-5.1850000000001	0.340000000000001	6.1914664693e-10	6.2920886558e-11
-5.1850000000001	0.350000000000001	6.1796177179e-10	6.2375830021e-11
-5.1850000000001	0.360000000000001	6.1519676819e-10	6.2999140937e-11
-5.1850000000001	0.370000000000001	6.1140591279e-10	6.2173214974e-11
-5.1850000000001	0.380000000000001	6.0910121538e-10	6.1383860884e-11
-5.1850000000001	0.390000000000001	6.075814832e-10	6.0667551588e-11
-5.1840000000001	-0.4	5.8125043288e-10	6.0164218303e-11
-5.1840000000001	-0.39	5.8116582222e-10	5.9741490986e-11
-5.1840000000001	-0.38	5.8315563947e-10	5.9730676003e-11
-5.1840000000001	-0.37	5.8565796353e-10	6.1005307361e-11
-5.1840000000001	-0.36	5.8815185912e-10	6.2364921905e-11
-5.1840000000001	-0.35	5.9222583659e-10	6.2542670639e-11
-5.1840000000001	-0.34	5.9701302089e-10	6.2022905331e-11
-5.1840000000001	-0.33	5.9979748912e-10	6.2613375485e-11
-5.1840000000001	-0.32	6.0231885873e-10	6.3718139427e-11
-5.1840000000001	-0.31	6.0558998957e-10	6.3733494608e-11
-5.1840000000001	-0.3	6.0933362693e-10	6.3574721571e-11
-5.1840000000001	-0.29	6.1288098805e-10	6.3797365874e-11
-5.1840000000001	-0.28	6.1546997167e-10	6.4814131474e-11
-5.1840000000001	-0.27	6.1729908921e-10	6.5969995921e-11
-5.1840000000001	-0.26	6.2046819367e-10	6.6128245089e-11
-5.1840000000001	-0.25	6.2385206111e-10	6.5826985519e-11
-5.1840000000001	-0.24	6.2634423375e-10	6.5351231024e-11
-5.1840000000001	-0.23	6.2793940306e-10	6.6037877696e-11
-5.1840000000001	-0.22	6.2940884382e-10	6.6613726085e-11
-5.1840000000001	-0.21	6.3157919794e-10	6.609945558e-11
-5.1840000000001	-0.2	6.3296235166e-10	6.5554195317e-11
-5.1840000000001	-0.19	6.329478696e-10	6.5722339787e-11
-5.1840000000001	-0.18	6.326708477e-10	6.5735768294e-11
-5.1840000000001	-0.17	6.3272882253e-10	6.4931513043e-11
-5.1840000000001	-0.16	6.3203698955e-10	6.4433540683e-11
-5.1840000000001	-0.15	6.2966034748e-10	6.3927040901e-11
-5.1840000000001	-0.14	6.2641990371e-10	6.3316652086e-11
-5.1840000000001	-0.13	6.2240287662e-10	6.2485033413e-11
-5.1840000000001	-0.12	6.1905118637e-10	6.0888641747e-11
-5.1840000000001	-0.11	6.1440202408e-10	5.8997300221e-11
-5.1840000000001	-0.0999999999999998	6.089231465e-10	5.7144020684e-11
-5.1840000000001	-0.0899999999999998	6.0161780566e-10	5.5113842245e-11
-5.1840000000001	-0.0799999999999997	5.9374026023e-10	5.311871646e-11
-5.1840000000001	-0.0699999999999997	5.8401217684e-10	5.0800089957e-11
-5.1840000000001	-0.0599999999999997	5.7098502293e-10	4.8154930118e-11
-5.1840000000001	-0.0499999999999997	5.5532716215e-10	4.4241175056e-11
-5.1840000000001	-0.0399999999999997	5.3416853771e-10	3.8437772309e-11
-5.1840000000001	-0.0299999999999997	5.023714155e-10	3.3413915662e-11
-5.1840000000001	-0.0199999999999997	4.5626638457e-10	3.0572709511e-11
-5.1840000000001	-0.0099999999999996	3.9505618624e-10	2.8974705492e-11
-5.1840000000001	3.33066907387547e-16	3.2412963919e-10	2.6291387621e-11
-5.1840000000001	0.0100000000000003	2.5570821017e-10	2.2371041996e-11
-5.1840000000001	0.0200000000000003	2.0483012777e-10	1.9231559418e-11
-5.1840000000001	0.0300000000000004	1.8104256596e-10	1.6911403509e-11
-5.1840000000001	0.0400000000000004	1.8790642498e-10	1.7832127924e-11
-5.1840000000001	0.0500000000000004	2.2214821074e-10	2.1046496113e-11
-5.1840000000001	0.0600000000000004	2.739690477e-10	2.6388157858e-11
-5.1840000000001	0.0700000000000004	3.3139537554e-10	3.3637386514e-11
-5.1840000000001	0.0800000000000004	3.8687654305e-10	4.0300822002e-11
-5.1840000000001	0.0900000000000004	4.347293172e-10	4.5133542153e-11
-5.1840000000001	0.1	4.7109453008e-10	4.9664353719e-11
-5.1840000000001	0.11	4.9798395485e-10	5.371326115e-11
-5.1840000000001	0.12	5.1874984056e-10	5.5928714573e-11
-5.1840000000001	0.13	5.3493343294e-10	5.7385809487e-11
-5.1840000000001	0.14	5.4728821851e-10	5.924172001e-11
-5.1840000000001	0.15	5.5673401803e-10	6.1591790291e-11
-5.1840000000001	0.16	5.6601306424e-10	6.2223745044e-11
-5.1840000000001	0.17	5.7550370693e-10	6.2329729553e-11
-5.1840000000001	0.18	5.8352001943e-10	6.2987243291e-11
-5.1840000000001	0.190000000000001	5.8920872398e-10	6.4012949588e-11
-5.1840000000001	0.200000000000001	5.9449225664e-10	6.4243038651e-11
-5.1840000000001	0.21	6.0010133311e-10	6.4031494549e-11
-5.1840000000001	0.220000000000001	6.0467389412e-10	6.4178311732e-11
-5.1840000000001	0.230000000000001	6.0751438141e-10	6.3891126774e-11
-5.1840000000001	0.240000000000001	6.097800564e-10	6.488354411e-11
-5.1840000000001	0.250000000000001	6.2005287036e-10	6.5484782681e-11
-5.1840000000001	0.260000000000001	6.2879947945e-10	6.5399555024e-11
-5.1840000000001	0.270000000000001	6.3136033714e-10	6.4700713847e-11
-5.1840000000001	0.280000000000001	6.3042668626e-10	6.4753508195e-11
-5.1840000000001	0.290000000000001	6.2852292322e-10	6.4264750108e-11
-5.1840000000001	0.300000000000001	6.2291719951e-10	6.3153263181e-11
-5.1840000000001	0.310000000000001	6.1643742956e-10	6.2957545742e-11
-5.1840000000001	0.320000000000001	6.1270664446e-10	6.343756686e-11
-5.1840000000001	0.330000000000001	6.0970634222e-10	6.2610593159e-11
-5.1840000000001	0.340000000000001	6.0805450194e-10	6.2287301989e-11
-5.1840000000001	0.350000000000001	6.0705249198e-10	6.1541044852e-11
-5.1840000000001	0.360000000000001	6.0504716821e-10	6.1087764334e-11
-5.1840000000001	0.370000000000001	6.0278633609e-10	6.0438294895e-11
-5.1840000000001	0.380000000000001	6.0085658915e-10	6.1934289988e-11
-5.1840000000001	0.390000000000001	5.9950337745e-10	6.1911757803e-11
-5.1830000000001	-0.4	5.790241994e-10	5.9550453443e-11
-5.1830000000001	-0.39	5.7981023565e-10	5.9667555615e-11
-5.1830000000001	-0.38	5.8204797097e-10	6.0118257534e-11
-5.1830000000001	-0.37	5.8403657749e-10	6.1196816387e-11
-5.1830000000001	-0.36	5.8683389798e-10	6.1539857415e-11
-5.1830000000001	-0.35	5.9058102779e-10	6.1858387198e-11
-5.1830000000001	-0.34	5.9290342033e-10	6.2652496854e-11
-5.1830000000001	-0.33	5.9480518103e-10	6.3598586712e-11
-5.1830000000001	-0.32	5.9839724563e-10	6.3945999136e-11
-5.1830000000001	-0.31	6.0253995471e-10	6.3513492933e-11
-5.1830000000001	-0.3	6.0621593148e-10	6.3101551495e-11
-5.1830000000001	-0.29	6.0850945301e-10	6.3506467268e-11
-5.1830000000001	-0.28	6.1060497537e-10	6.464967737e-11
-5.1830000000001	-0.27	6.1422646977e-10	6.4597895835e-11
-5.1830000000001	-0.26	6.183645688e-10	6.3788529951e-11
-5.1830000000001	-0.25	6.2070582062e-10	6.3743308419e-11
-5.1830000000001	-0.24	6.2140882947e-10	6.4775324427e-11
-5.1830000000001	-0.23	6.2249777839e-10	6.5965100657e-11
-5.1830000000001	-0.22	6.2492517754e-10	6.6011532908e-11
-5.1830000000001	-0.21	6.2579028308e-10	6.4832472708e-11
-5.1830000000001	-0.2	6.2570851296e-10	6.3946697628e-11
-5.1830000000001	-0.19	6.2526040711e-10	6.4091949025e-11
-5.1830000000001	-0.18	6.2465351075e-10	6.4662267687e-11
-5.1830000000001	-0.17	6.245687604e-10	6.4233836019e-11
-5.1830000000001	-0.16	6.2506720424e-10	6.3124240842e-11
-5.1830000000001	-0.15	6.2480899505e-10	6.1925314367e-11
-5.1830000000001	-0.14	6.2267016619e-10	6.1022187583e-11
-5.1830000000001	-0.13	6.1861854047e-10	6.065267371e-11
-5.1830000000001	-0.12	6.1316681094e-10	6.022201851e-11
-5.1830000000001	-0.11	6.0715768486e-10	5.8959238231e-11
-5.1830000000001	-0.0999999999999998	6.009130273e-10	5.6692567887e-11
-5.1830000000001	-0.0899999999999998	5.9327404015e-10	5.4005638231e-11
-5.1830000000001	-0.0799999999999997	5.8304029517e-10	5.1530817291e-11
-5.1830000000001	-0.0699999999999997	5.7254401036e-10	4.9464928452e-11
-5.1830000000001	-0.0599999999999997	5.6319604628e-10	4.7330692178e-11
-5.1830000000001	-0.0499999999999997	5.5139097385e-10	4.3869644287e-11
-5.1830000000001	-0.0399999999999997	5.338226445e-10	3.970413527e-11
-5.1830000000001	-0.0299999999999997	5.0436276942e-10	3.6091497168e-11
-5.1830000000001	-0.0199999999999997	4.6500032768e-10	3.3434812212e-11
-5.1830000000001	-0.0099999999999996	4.2335847393e-10	3.2150946208e-11
-5.1830000000001	3.33066907387547e-16	3.7929718383e-10	3.091422841e-11
-5.1830000000001	0.0100000000000003	3.3177717123e-10	2.8307383764e-11
-5.1830000000001	0.0200000000000003	2.6124294382e-10	2.3545348085e-11
-5.1830000000001	0.0300000000000004	2.1392952185e-10	1.9734632224e-11
-5.1830000000001	0.0400000000000004	2.0997950342e-10	2.0166875038e-11
-5.1830000000001	0.0500000000000004	2.3927143775e-10	2.3321089975e-11
-5.1830000000001	0.0600000000000004	2.8874273412e-10	2.8268326423e-11
-5.1830000000001	0.0700000000000004	3.4358033445e-10	3.3842472476e-11
-5.1830000000001	0.0800000000000004	3.9502349682e-10	4.0181100485e-11
-5.1830000000001	0.0900000000000004	4.3792095967e-10	4.5873160707e-11
-5.1830000000001	0.1	4.7125490382e-10	4.993211478e-11
-5.1830000000001	0.11	4.9665868282e-10	5.3105282132e-11
-5.1830000000001	0.12	5.1657990552e-10	5.4930930492e-11
-5.1830000000001	0.13	5.316874478e-10	5.6653423235e-11
-5.1830000000001	0.14	5.4573081434e-10	5.920175463e-11
-5.1830000000001	0.15	5.5946549401e-10	6.1589624966e-11
-5.1830000000001	0.16	5.7253907435e-10	6.2999874353e-11
-5.1830000000001	0.17	5.8466694318e-10	6.443959428e-11
-5.1830000000001	0.18	5.9598982334e-10	6.4752763137e-11
-5.1830000000001	0.190000000000001	6.0568749905e-10	6.485824124e-11
-5.1830000000001	0.200000000000001	6.1223618686e-10	6.5859011374e-11
-5.1830000000001	0.21	6.1745187268e-10	6.678297068e-11
-5.1830000000001	0.220000000000001	6.2257503159e-10	6.6577072721e-11
-5.1830000000001	0.230000000000001	6.2609920278e-10	6.6733959829e-11
-5.1830000000001	0.240000000000001	6.2773260288e-10	6.7200534977e-11
-5.1830000000001	0.250000000000001	6.2844180502e-10	6.7043688614e-11
-5.1830000000001	0.260000000000001	6.2876567245e-10	6.6524144495e-11
-5.1830000000001	0.270000000000001	6.2925992534e-10	6.5340608126e-11
-5.1830000000001	0.280000000000001	6.2980041839e-10	6.4644136e-11
-5.1830000000001	0.290000000000001	6.2973368913e-10	6.400810089e-11
-5.1830000000001	0.300000000000001	6.2812888063e-10	6.2546902336e-11
-5.1830000000001	0.310000000000001	6.2518343329e-10	6.2829733361e-11
-5.1830000000001	0.320000000000001	6.2262928113e-10	6.2838115264e-11
-5.1830000000001	0.330000000000001	6.2063699588e-10	6.1532377731e-11
-5.1830000000001	0.340000000000001	6.1862841249e-10	6.0555659002e-11
-5.1830000000001	0.350000000000001	6.1597586609e-10	6.098409649e-11
-5.1830000000001	0.360000000000001	6.1276517808e-10	6.2848336529e-11
-5.1830000000001	0.370000000000001	6.1088977382e-10	6.2265363522e-11
-5.1830000000001	0.380000000000001	6.0962764546e-10	6.3100806437e-11
-5.1830000000001	0.390000000000001	6.068800576e-10	6.1030325014e-11
-5.18200000000009	-0.4	5.7635745034e-10	5.9055013116e-11
-5.18200000000009	-0.39	5.7707950473e-10	6.0043652775e-11
-5.18200000000009	-0.38	5.792720709e-10	6.0249457601e-11
-5.18200000000009	-0.37	5.8202962391e-10	6.0177769046e-11
-5.18200000000009	-0.36	5.8477120474e-10	6.1532203108e-11
-5.18200000000009	-0.35	5.8771381155e-10	6.2699831324e-11
-5.18200000000009	-0.34	5.901039578e-10	6.3072494231e-11
-5.18200000000009	-0.33	5.9356754646e-10	6.2593549956e-11
-5.18200000000009	-0.32	5.9757833369e-10	6.2487646937e-11
-5.18200000000009	-0.31	6.0040927492e-10	6.281969836e-11
-5.18200000000009	-0.3	6.0208616778e-10	6.3549482729e-11
-5.18200000000009	-0.29	6.0467068106e-10	6.4225349342e-11
-5.18200000000009	-0.28	6.0830987059e-10	6.449893699e-11
-5.18200000000009	-0.27	6.1153778806e-10	6.4442155417e-11
-5.18200000000009	-0.26	6.141201593e-10	6.4251333242e-11
-5.18200000000009	-0.25	6.173634436e-10	6.3544366276e-11
-5.18200000000009	-0.24	6.1976741999e-10	6.3348625554e-11
-5.18200000000009	-0.23	6.2073240988e-10	6.3896004576e-11
-5.18200000000009	-0.22	6.20843051e-10	6.4867810579e-11
-5.18200000000009	-0.21	6.2188319862e-10	6.5319210989e-11
-5.18200000000009	-0.2	6.229581777e-10	6.4913771348e-11
-5.18200000000009	-0.19	6.2417099252e-10	6.3814554596e-11
-5.18200000000009	-0.18	6.2453248538e-10	6.3081335975e-11
-5.18200000000009	-0.17	6.2232790515e-10	6.2944984529e-11
-5.18200000000009	-0.16	6.2036896124e-10	6.2568654539e-11
-5.18200000000009	-0.15	6.1798640527e-10	6.1289808946e-11
-5.18200000000009	-0.14	6.1410414055e-10	6.043536705e-11
-5.18200000000009	-0.13	6.1026257463e-10	5.9064902598e-11
-5.18200000000009	-0.12	6.0610710643e-10	5.7320477208e-11
-5.18200000000009	-0.11	5.9955758043e-10	5.5985100335e-11
-5.18200000000009	-0.0999999999999998	5.9247231111e-10	5.5143010104e-11
-5.18200000000009	-0.0899999999999998	5.8579323813e-10	5.3135806229e-11
-5.18200000000009	-0.0799999999999997	5.7810526341e-10	5.0795066636e-11
-5.18200000000009	-0.0699999999999997	5.692539271e-10	4.9216439947e-11
-5.18200000000009	-0.0599999999999997	5.5857086554e-10	4.7220298438e-11
-5.18200000000009	-0.0499999999999997	5.4647424258e-10	4.4151436305e-11
-5.18200000000009	-0.0399999999999997	5.3049968556e-10	4.0498803719e-11
-5.18200000000009	-0.0299999999999997	5.0652460195e-10	3.7272038753e-11
-5.18200000000009	-0.0199999999999997	4.7164466232e-10	3.5135238431e-11
-5.18200000000009	-0.0099999999999996	4.2350119911e-10	3.2352801645e-11
-5.18200000000009	3.33066907387547e-16	3.6281633656e-10	2.9644335154e-11
-5.18200000000009	0.0100000000000003	2.99195759e-10	2.5589106372e-11
-5.18200000000009	0.0200000000000003	2.5973035954e-10	2.3155022063e-11
-5.18200000000009	0.0300000000000004	2.4832529016e-10	2.2445310606e-11
-5.18200000000009	0.0400000000000004	2.5581186637e-10	2.3754888389e-11
-5.18200000000009	0.0500000000000004	2.8136852197e-10	2.6271858951e-11
-5.18200000000009	0.0600000000000004	3.1994201709e-10	3.0038316618e-11
-5.18200000000009	0.0700000000000004	3.6274637096e-10	3.5220029531e-11
-5.18200000000009	0.0800000000000004	4.0311645716e-10	4.0938254097e-11
-5.18200000000009	0.0900000000000004	4.386506509e-10	4.6032352839e-11
-5.18200000000009	0.1	4.6842768788e-10	4.9987854436e-11
-5.18200000000009	0.11	4.936340265e-10	5.2782724379e-11
-5.18200000000009	0.12	5.1477449015e-10	5.4638105212e-11
-5.18200000000009	0.13	5.2980682813e-10	5.6040473282e-11
-5.18200000000009	0.14	5.409358535e-10	5.8129359968e-11
-5.18200000000009	0.15	5.5024921894e-10	6.0353043955e-11
-5.18200000000009	0.16	5.5956975557e-10	6.096586003e-11
-5.18200000000009	0.17	5.678861402e-10	6.0855265474e-11
-5.18200000000009	0.18	5.7403426617e-10	6.179001648e-11
-5.18200000000009	0.190000000000001	5.7989419438e-10	6.2876072479e-11
-5.18200000000009	0.200000000000001	5.8594942093e-10	6.260566297e-11
-5.18200000000009	0.21	5.9073385783e-10	6.2705291202e-11
-5.18200000000009	0.220000000000001	5.9350151569e-10	6.3363206573e-11
-5.18200000000009	0.230000000000001	5.9584355913e-10	6.3124124426e-11
-5.18200000000009	0.240000000000001	5.9821926989e-10	6.3170451904e-11
-5.18200000000009	0.250000000000001	6.0096443631e-10	6.2494858867e-11
-5.18200000000009	0.260000000000001	6.0230838135e-10	6.2047573738e-11
-5.18200000000009	0.270000000000001	6.0211531818e-10	6.2781118322e-11
-5.18200000000009	0.280000000000001	6.0249087401e-10	6.2904675724e-11
-5.18200000000009	0.290000000000001	6.0286582448e-10	6.1860063579e-11
-5.18200000000009	0.300000000000001	6.0303295031e-10	6.1121588806e-11
-5.18200000000009	0.310000000000001	6.0382173397e-10	6.0402974486e-11
-5.18200000000009	0.320000000000001	6.0354545712e-10	5.9365364723e-11
-5.18200000000009	0.330000000000001	6.0192812234e-10	5.9413327836e-11
-5.18200000000009	0.340000000000001	6.002635695e-10	6.0268159723e-11
-5.18200000000009	0.350000000000001	5.9902933426e-10	6.0789170675e-11
-5.18200000000009	0.360000000000001	5.9776101261e-10	5.9686711757e-11
-5.18200000000009	0.370000000000001	5.9588644654e-10	5.9761636658e-11
-5.18200000000009	0.380000000000001	5.9444028884e-10	5.8893294772e-11
-5.18200000000009	0.390000000000001	5.9325061738e-10	5.6994782062e-11
-5.18100000000009	-0.4	5.7180202566e-10	5.9865467483e-11
-5.18100000000009	-0.39	5.7202107273e-10	5.9959478676e-11
-5.18100000000009	-0.38	5.7331407443e-10	6.0065038269e-11
-5.18100000000009	-0.37	5.7581006549e-10	5.9705559397e-11
-5.18100000000009	-0.36	5.7923733257e-10	5.9760367731e-11
-5.18100000000009	-0.35	5.8113248087e-10	6.0347490944e-11
-5.18100000000009	-0.34	5.8376328088e-10	6.0979579575e-11
-5.18100000000009	-0.33	5.8823195286e-10	6.0940207914e-11
-5.18100000000009	-0.32	5.9186546132e-10	6.1133952113e-11
-5.18100000000009	-0.31	5.9411651455e-10	6.1726663262e-11
-5.18100000000009	-0.3	5.9664784931e-10	6.2558625359e-11
-5.18100000000009	-0.29	6.0040401295e-10	6.3094228972e-11
-5.18100000000009	-0.28	6.0354028828e-10	6.3730718102e-11
-5.18100000000009	-0.27	6.0596377589e-10	6.4671813743e-11
-5.18100000000009	-0.26	6.0933637433e-10	6.5099436324e-11
-5.18100000000009	-0.25	6.1329272576e-10	6.4826902235e-11
-5.18100000000009	-0.24	6.173340138e-10	6.4211949939e-11
-5.18100000000009	-0.23	6.2030577101e-10	6.3909357414e-11
-5.18100000000009	-0.22	6.2239500694e-10	6.4391398337e-11
-5.18100000000009	-0.21	6.2492857687e-10	6.462552119e-11
-5.18100000000009	-0.2	6.2707290053e-10	6.4657611074e-11
-5.18100000000009	-0.19	6.2975082546e-10	6.4136803849e-11
-5.18100000000009	-0.18	6.3095740043e-10	6.4038601704e-11
-5.18100000000009	-0.17	6.3183382154e-10	6.396828685e-11
-5.18100000000009	-0.16	6.3347946852e-10	6.2864064239e-11
-5.18100000000009	-0.15	6.3344207592e-10	6.2267092289e-11
-5.18100000000009	-0.14	6.3158934936e-10	6.1745540006e-11
-5.18100000000009	-0.13	6.2979320064e-10	6.0505029978e-11
-5.18100000000009	-0.12	6.2750182115e-10	5.8555149008e-11
-5.18100000000009	-0.11	6.227651611e-10	5.6867778767e-11
-5.18100000000009	-0.0999999999999998	6.1552831903e-10	5.5744266137e-11
-5.18100000000009	-0.0899999999999998	6.0657542199e-10	5.4411491146e-11
-5.18100000000009	-0.0799999999999997	5.9594903141e-10	5.2511808462e-11
-5.18100000000009	-0.0699999999999997	5.8248243295e-10	4.9617810873e-11
-5.18100000000009	-0.0599999999999997	5.6519606151e-10	4.6960072359e-11
-5.18100000000009	-0.0499999999999997	5.4338006303e-10	4.3811555952e-11
-5.18100000000009	-0.0399999999999997	5.1559172571e-10	4.0597061161e-11
-5.18100000000009	-0.0299999999999997	4.8101190478e-10	3.6758731585e-11
-5.18100000000009	-0.0199999999999997	4.3929568492e-10	3.3676199382e-11
-5.18100000000009	-0.0099999999999996	3.8914894685e-10	3.0049041379e-11
-5.18100000000009	3.33066907387547e-16	3.3353623003e-10	2.6396432077e-11
-5.18100000000009	0.0100000000000003	2.7765301056e-10	2.2267404711e-11
-5.18100000000009	0.0200000000000003	2.3224963807e-10	2.0294278511e-11
-5.18100000000009	0.0300000000000004	2.0934760105e-10	1.84602628e-11
-5.18100000000009	0.0400000000000004	2.1484894678e-10	1.9075922319e-11
-5.18100000000009	0.0500000000000004	2.4299439974e-10	2.2836649441e-11
-5.18100000000009	0.0600000000000004	2.8773525264e-10	2.8336973628e-11
-5.18100000000009	0.0700000000000004	3.4021111205e-10	3.3799585071e-11
-5.18100000000009	0.0800000000000004	3.919230774e-10	3.9044811274e-11
-5.18100000000009	0.0900000000000004	4.3529304676e-10	4.4798935414e-11
-5.18100000000009	0.1	4.7036483884e-10	4.9259286607e-11
-5.18100000000009	0.11	4.9930308014e-10	5.2652461454e-11
-5.18100000000009	0.12	5.2187680267e-10	5.5642664665e-11
-5.18100000000009	0.13	5.4013570771e-10	5.8314565104e-11
-5.18100000000009	0.14	5.5655040778e-10	5.9682945721e-11
-5.18100000000009	0.15	5.7078399695e-10	6.1117939185e-11
-5.18100000000009	0.16	5.820622202e-10	6.310408935e-11
-5.18100000000009	0.17	5.9208166786e-10	6.4481596928e-11
-5.18100000000009	0.18	6.0146162286e-10	6.5100588836e-11
-5.18100000000009	0.190000000000001	6.0997358523e-10	6.5207784064e-11
-5.18100000000009	0.200000000000001	6.1640301719e-10	6.5196474316e-11
-5.18100000000009	0.21	6.2095052563e-10	6.5256044036e-11
-5.18100000000009	0.220000000000001	6.2469122931e-10	6.5954163438e-11
-5.18100000000009	0.230000000000001	6.2729152851e-10	6.6463794792e-11
-5.18100000000009	0.240000000000001	6.2888679095e-10	6.6097377567e-11
-5.18100000000009	0.250000000000001	6.1911079101e-10	6.513625849e-11
-5.18100000000009	0.260000000000001	6.0661179014e-10	6.2776170671e-11
-5.18100000000009	0.270000000000001	6.0133314691e-10	6.1175308656e-11
-5.18100000000009	0.280000000000001	5.9838402085e-10	6.1573047424e-11
-5.18100000000009	0.290000000000001	5.9709292836e-10	6.1330402968e-11
-5.18100000000009	0.300000000000001	5.9758648276e-10	6.0721021146e-11
-5.18100000000009	0.310000000000001	5.986424163e-10	5.9679400874e-11
-5.18100000000009	0.320000000000001	5.9802252799e-10	5.9175875504e-11
-5.18100000000009	0.330000000000001	5.9648607858e-10	5.9547839919e-11
-5.18100000000009	0.340000000000001	5.9633883648e-10	6.008099881e-11
-5.18100000000009	0.350000000000001	5.9561436065e-10	5.8800389525e-11
-5.18100000000009	0.360000000000001	5.9487819672e-10	5.8711715974e-11
-5.18100000000009	0.370000000000001	5.9370365925e-10	5.9219595278e-11
-5.18100000000009	0.380000000000001	5.9125623666e-10	5.901423865e-11
-5.18100000000009	0.390000000000001	5.9023010544e-10	5.8498658473e-11
-5.18000000000009	-0.4	5.7064858265e-10	5.9790746309e-11
-5.18000000000009	-0.39	5.7116900571e-10	5.9573748149e-11
-5.18000000000009	-0.38	5.7185511105e-10	6.0565053718e-11
-5.18000000000009	-0.37	5.7426858693e-10	6.0586206382e-11
-5.18000000000009	-0.36	5.7811276056e-10	6.0042762198e-11
-5.18000000000009	-0.35	5.8134030551e-10	6.0139258858e-11
-5.18000000000009	-0.34	5.8333566412e-10	6.0979224509e-11
-5.18000000000009	-0.33	5.8520361781e-10	6.2110286672e-11
-5.18000000000009	-0.32	5.8844867162e-10	6.2334485119e-11
-5.18000000000009	-0.31	5.9297592379e-10	6.1785773141e-11
-5.18000000000009	-0.3	5.9768822975e-10	6.1614799779e-11
-5.18000000000009	-0.29	6.0088196769e-10	6.2374287518e-11
-5.18000000000009	-0.28	6.0326159e-10	6.3219998265e-11
-5.18000000000009	-0.27	6.073769182e-10	6.3039147062e-11
-5.18000000000009	-0.26	6.11609919e-10	6.2860740582e-11
-5.18000000000009	-0.25	6.1468635686e-10	6.336508668e-11
-5.18000000000009	-0.24	6.1662923545e-10	6.4386753365e-11
-5.18000000000009	-0.23	6.194553338e-10	6.4989709063e-11
-5.18000000000009	-0.22	6.2259682454e-10	6.5081223147e-11
-5.18000000000009	-0.21	6.2543428503e-10	6.5006659133e-11
-5.18000000000009	-0.2	6.2760701403e-10	6.527552614e-11
-5.18000000000009	-0.19	6.2994924374e-10	6.5143569373e-11
-5.18000000000009	-0.18	6.3294968568e-10	6.3972198404e-11
-5.18000000000009	-0.17	6.3419174403e-10	6.3574849628e-11
-5.18000000000009	-0.16	6.3456259668e-10	6.3258357113e-11
-5.18000000000009	-0.15	6.3570742495e-10	6.1849853955e-11
-5.18000000000009	-0.14	6.3560414128e-10	6.0470559401e-11
-5.18000000000009	-0.13	6.3361623324e-10	5.9787073405e-11
-5.18000000000009	-0.12	6.2998631038e-10	5.8656302281e-11
-5.18000000000009	-0.11	6.255058106e-10	5.7263491908e-11
-5.18000000000009	-0.0999999999999998	6.1939475127e-10	5.5702921236e-11
-5.18000000000009	-0.0899999999999998	6.1256121844e-10	5.3423916688e-11
-5.18000000000009	-0.0799999999999997	6.0258172452e-10	5.1657122094e-11
-5.18000000000009	-0.0699999999999997	5.8921361342e-10	4.9587432295e-11
-5.18000000000009	-0.0599999999999997	5.7252068073e-10	4.7129503218e-11
-5.18000000000009	-0.0499999999999997	5.4980609566e-10	4.4062652159e-11
-5.18000000000009	-0.0399999999999997	5.2093714476e-10	4.0572157013e-11
-5.18000000000009	-0.0299999999999997	4.8310118727e-10	3.7135995808e-11
-5.18000000000009	-0.0199999999999997	4.3564126827e-10	3.3153692493e-11
-5.18000000000009	-0.0099999999999996	3.7784182932e-10	2.9680310399e-11
-5.18000000000009	3.33066907387547e-16	3.1381584704e-10	2.541229187e-11
-5.18000000000009	0.0100000000000003	2.5168105494e-10	2.0504716667e-11
-5.18000000000009	0.0200000000000003	2.0288224332e-10	1.7396484327e-11
-5.18000000000009	0.0300000000000004	1.7833947204e-10	1.5888665803e-11
-5.18000000000009	0.0400000000000004	1.8293153262e-10	1.6485988453e-11
-5.18000000000009	0.0500000000000004	2.1319086663e-10	1.9308428455e-11
-5.18000000000009	0.0600000000000004	2.6227522176e-10	2.3881408561e-11
-5.18000000000009	0.0700000000000004	3.1907660887e-10	2.9830500716e-11
-5.18000000000009	0.0800000000000004	3.744663205e-10	3.6560112494e-11
-5.18000000000009	0.0900000000000004	4.231844563e-10	4.2960359133e-11
-5.18000000000009	0.1	4.6293539926e-10	4.8205096391e-11
-5.18000000000009	0.11	4.9520451576e-10	5.2064331248e-11
-5.18000000000009	0.12	5.2156215534e-10	5.4649595404e-11
-5.18000000000009	0.13	5.4223067127e-10	5.6901981588e-11
-5.18000000000009	0.14	5.5833477527e-10	5.9602968395e-11
-5.18000000000009	0.15	5.7209599763e-10	6.2027142849e-11
-5.18000000000009	0.16	5.8427145705e-10	6.3705368666e-11
-5.18000000000009	0.17	5.9525431134e-10	6.4624205697e-11
-5.18000000000009	0.18	6.0519860126e-10	6.4812024357e-11
-5.18000000000009	0.190000000000001	6.1300983652e-10	6.4756948268e-11
-5.18000000000009	0.200000000000001	6.1921863817e-10	6.4774119528e-11
-5.18000000000009	0.21	6.2342737801e-10	6.5907061798e-11
-5.18000000000009	0.220000000000001	6.2593906187e-10	6.6996214446e-11
-5.18000000000009	0.230000000000001	6.2837922014e-10	6.6181313014e-11
-5.18000000000009	0.240000000000001	6.3073956408e-10	6.582668866e-11
-5.18000000000009	0.250000000000001	6.3101467676e-10	6.5869657556e-11
-5.18000000000009	0.260000000000001	6.3069220632e-10	6.5259210533e-11
-5.18000000000009	0.270000000000001	6.3084084541e-10	6.3440279337e-11
-5.18000000000009	0.280000000000001	6.3046640716e-10	6.2960758805e-11
-5.18000000000009	0.290000000000001	6.2904697843e-10	6.3490949105e-11
-5.18000000000009	0.300000000000001	6.2666269951e-10	6.4070505323e-11
-5.18000000000009	0.310000000000001	6.2518236227e-10	6.3257641159e-11
-5.18000000000009	0.320000000000001	6.232089363e-10	6.2616408104e-11
-5.18000000000009	0.330000000000001	6.2075862661e-10	6.2854884891e-11
-5.18000000000009	0.340000000000001	6.1895530671e-10	6.2266731402e-11
-5.18000000000009	0.350000000000001	6.1745694838e-10	6.0976442182e-11
-5.18000000000009	0.360000000000001	6.150950212e-10	5.9863249771e-11
-5.18000000000009	0.370000000000001	6.116181612e-10	5.9601059183e-11
-5.18000000000009	0.380000000000001	6.0853157192e-10	6.0052622575e-11
-5.18000000000009	0.390000000000001	6.0666757636e-10	6.1290140729e-11
-5.17900000000009	-0.4	5.69495745e-10	5.9108296409e-11
-5.17900000000009	-0.39	5.6938664056e-10	5.9800012968e-11
-5.17900000000009	-0.38	5.7139424607e-10	6.0429016594e-11
-5.17900000000009	-0.37	5.7452809997e-10	6.0014153132e-11
-5.17900000000009	-0.36	5.7668182999e-10	6.0529191978e-11
-5.17900000000009	-0.35	5.7864254341e-10	6.1195180751e-11
-5.17900000000009	-0.34	5.8208238333e-10	6.1470997753e-11
-5.17900000000009	-0.33	5.86237479e-10	6.1218399787e-11
-5.17900000000009	-0.32	5.8958646841e-10	6.1156006996e-11
-5.17900000000009	-0.31	5.9268479235e-10	6.1562715564e-11
-5.17900000000009	-0.3	5.9515349567e-10	6.2215724029e-11
-5.17900000000009	-0.29	5.9690112248e-10	6.3250982203e-11
-5.17900000000009	-0.28	5.995075684e-10	6.3384190435e-11
-5.17900000000009	-0.27	6.0271364637e-10	6.2250555493e-11
-5.17900000000009	-0.26	6.0548204929e-10	6.2307051849e-11
-5.17900000000009	-0.25	6.0715572909e-10	6.337898667e-11
-5.17900000000009	-0.24	6.0923974961e-10	6.4026692417e-11
-5.17900000000009	-0.23	6.1229788698e-10	6.3579989364e-11
-5.17900000000009	-0.22	6.1403224245e-10	6.3562899595e-11
-5.17900000000009	-0.21	6.1442917213e-10	6.4419978298e-11
-5.17900000000009	-0.2	6.1424532905e-10	6.4215325983e-11
-5.17900000000009	-0.19	6.1524808407e-10	6.2938331394e-11
-5.17900000000009	-0.18	6.1674523167e-10	6.1528326478e-11
-5.17900000000009	-0.17	6.1598066241e-10	6.0662656324e-11
-5.17900000000009	-0.16	6.1417464167e-10	6.0466252035e-11
-5.17900000000009	-0.15	6.1185383238e-10	5.9478153707e-11
-5.17900000000009	-0.14	6.0966322199e-10	5.7953578653e-11
-5.17900000000009	-0.13	6.0632419772e-10	5.617341958e-11
-5.17900000000009	-0.12	6.0055614449e-10	5.4931972409e-11
-5.17900000000009	-0.11	5.9435400181e-10	5.3616036894e-11
-5.17900000000009	-0.0999999999999998	5.8854119852e-10	5.1302800421e-11
-5.17900000000009	-0.0899999999999998	5.8205863461e-10	4.8908934696e-11
-5.17900000000009	-0.0799999999999997	5.7460265234e-10	4.6827373444e-11
-5.17900000000009	-0.0699999999999997	5.6561124511e-10	4.4824602082e-11
-5.17900000000009	-0.0599999999999997	5.5479947478e-10	4.3497316074e-11
-5.17900000000009	-0.0499999999999997	5.4232873954e-10	4.1548072477e-11
-5.17900000000009	-0.0399999999999997	5.2601508796e-10	3.9173624828e-11
-5.17900000000009	-0.0299999999999997	5.0304415636e-10	3.7317897659e-11
-5.17900000000009	-0.0199999999999997	4.7174305655e-10	3.497103171e-11
-5.17900000000009	-0.0099999999999996	4.291921854e-10	3.1796068652e-11
-5.17900000000009	3.33066907387547e-16	3.7537827156e-10	2.7815674548e-11
-5.17900000000009	0.0100000000000003	3.1558433548e-10	2.4295679759e-11
-5.17900000000009	0.0200000000000003	2.6482241228e-10	2.1760999516e-11
-5.17900000000009	0.0300000000000004	2.3899930529e-10	2.0887283608e-11
-5.17900000000009	0.0400000000000004	2.4552664254e-10	2.1671276772e-11
-5.17900000000009	0.0500000000000004	2.786626108e-10	2.4978196598e-11
-5.17900000000009	0.0600000000000004	3.199524479e-10	2.9994992656e-11
-5.17900000000009	0.0700000000000004	3.3849913161e-10	3.3030819031e-11
-5.17900000000009	0.0800000000000004	3.6793996114e-10	3.6317540798e-11
-5.17900000000009	0.0900000000000004	4.0994998999e-10	4.1504536057e-11
-5.17900000000009	0.1	4.513902124e-10	4.6677567298e-11
-5.17900000000009	0.11	4.8769921996e-10	5.0501525402e-11
-5.17900000000009	0.12	5.1675019786e-10	5.3386512445e-11
-5.17900000000009	0.13	5.395913031e-10	5.5650086142e-11
-5.17900000000009	0.14	5.5766939186e-10	5.8607355459e-11
-5.17900000000009	0.15	5.7262172922e-10	6.1284919502e-11
-5.17900000000009	0.16	5.8663622476e-10	6.26567984e-11
-5.17900000000009	0.17	5.983972922e-10	6.3223711913e-11
-5.17900000000009	0.18	6.0700285248e-10	6.4035219839e-11
-5.17900000000009	0.190000000000001	6.1380597763e-10	6.53457304e-11
-5.17900000000009	0.200000000000001	6.1994837597e-10	6.5472174902e-11
-5.17900000000009	0.21	6.2484228984e-10	6.5358297434e-11
-5.17900000000009	0.220000000000001	6.2793623656e-10	6.5260578413e-11
-5.17900000000009	0.230000000000001	6.2467264943e-10	6.4785778522e-11
-5.17900000000009	0.240000000000001	6.0748229735e-10	6.387559115e-11
-5.17900000000009	0.250000000000001	5.9630386531e-10	6.2776939012e-11
-5.17900000000009	0.260000000000001	5.9289205819e-10	6.1990693212e-11
-5.17900000000009	0.270000000000001	5.9266737662e-10	6.1356258811e-11
-5.17900000000009	0.280000000000001	5.9320074506e-10	6.0249079252e-11
-5.17900000000009	0.290000000000001	5.9421123005e-10	5.8866065228e-11
-5.17900000000009	0.300000000000001	5.9435353614e-10	5.8334955247e-11
-5.17900000000009	0.310000000000001	5.9342971072e-10	5.9153424809e-11
-5.17900000000009	0.320000000000001	5.9196245857e-10	5.9194571804e-11
-5.17900000000009	0.330000000000001	5.9717479162e-10	6.0641672462e-11
-5.17900000000009	0.340000000000001	6.0860305093e-10	6.1973021366e-11
-5.17900000000009	0.350000000000001	6.1420858838e-10	6.1461539008e-11
-5.17900000000009	0.360000000000001	6.1397999525e-10	6.2006019289e-11
-5.17900000000009	0.370000000000001	6.1108479276e-10	6.1384338187e-11
-5.17900000000009	0.380000000000001	6.0849986039e-10	6.0651544482e-11
-5.17900000000009	0.390000000000001	6.0657700524e-10	6.033530226e-11
-5.17800000000009	-0.4	5.6732990779e-10	5.8254459873e-11
-5.17800000000009	-0.39	5.6740026921e-10	5.8983365307e-11
-5.17800000000009	-0.38	5.6906919926e-10	5.9813272674e-11
-5.17800000000009	-0.37	5.7206349447e-10	5.9747695923e-11
-5.17800000000009	-0.36	5.7547413744e-10	5.9709051857e-11
-5.17800000000009	-0.35	5.7830736041e-10	6.0038571246e-11
-5.17800000000009	-0.34	5.80441067e-10	6.1137665762e-11
-5.17800000000009	-0.33	5.8417217806e-10	6.0861551901e-11
-5.17800000000009	-0.32	5.8735595085e-10	6.1037624255e-11
-5.17800000000009	-0.31	5.9014032595e-10	6.2029715627e-11
-5.17800000000009	-0.3	5.9370617382e-10	6.2502891524e-11
-5.17800000000009	-0.29	5.9756678529e-10	6.2531855656e-11
-5.17800000000009	-0.28	6.0079335235e-10	6.2830169918e-11
-5.17800000000009	-0.27	6.0348468833e-10	6.3738948666e-11
-5.17800000000009	-0.26	6.0743484646e-10	6.429150817e-11
-5.17800000000009	-0.25	6.1181951314e-10	6.4108631341e-11
-5.17800000000009	-0.24	6.1542550102e-10	6.4224249218e-11
-5.17800000000009	-0.23	6.1868843623e-10	6.4413069049e-11
-5.17800000000009	-0.22	6.2185935676e-10	6.4458308043e-11
-5.17800000000009	-0.21	6.2521980144e-10	6.4641330391e-11
-5.17800000000009	-0.2	6.2723695301e-10	6.4789754106e-11
-5.17800000000009	-0.19	6.2922611833e-10	6.4648350235e-11
-5.17800000000009	-0.18	6.3182688318e-10	6.3708331436e-11
-5.17800000000009	-0.17	6.3467854634e-10	6.2278134283e-11
-5.17800000000009	-0.16	6.364219822e-10	6.1387661844e-11
-5.17800000000009	-0.15	6.3732820563e-10	6.0605903855e-11
-5.17800000000009	-0.14	6.3678370789e-10	5.9698038967e-11
-5.17800000000009	-0.13	6.3457307406e-10	5.884320708e-11
-5.17800000000009	-0.12	6.3250046223e-10	5.6801940082e-11
-5.17800000000009	-0.11	6.2980074435e-10	5.4278341122e-11
-5.17800000000009	-0.0999999999999998	6.246893201e-10	5.2467081696e-11
-5.17800000000009	-0.0899999999999998	6.1766132712e-10	5.1055976655e-11
-5.17800000000009	-0.0799999999999997	6.0886442661e-10	4.8784379032e-11
-5.17800000000009	-0.0699999999999997	5.9821996838e-10	4.6393761295e-11
-5.17800000000009	-0.0599999999999997	5.8439909481e-10	4.3081177864e-11
-5.17800000000009	-0.0499999999999997	5.6412252598e-10	4.0146260289e-11
-5.17800000000009	-0.0399999999999997	5.3534228355e-10	3.7232975592e-11
-5.17800000000009	-0.0299999999999997	4.9495045096e-10	3.3204260399e-11
-5.17800000000009	-0.0199999999999997	4.4027748518e-10	2.9466318665e-11
-5.17800000000009	-0.0099999999999996	3.7140394561e-10	2.4386336736e-11
-5.17800000000009	3.33066907387547e-16	2.9572900385e-10	1.9051287381e-11
-5.17800000000009	0.0100000000000003	2.2414857522e-10	1.496267505e-11
-5.17800000000009	0.0200000000000003	1.7060543178e-10	1.2611667626e-11
-5.17800000000009	0.0300000000000004	1.4496870572e-10	1.1404445104e-11
-5.17800000000009	0.0400000000000004	1.4905186836e-10	1.2859518756e-11
-5.17800000000009	0.0500000000000004	1.7866566777e-10	1.664035226e-11
-5.17800000000009	0.0600000000000004	2.2660286631e-10	2.2199354135e-11
-5.17800000000009	0.0700000000000004	2.8356814291e-10	2.8482810012e-11
-5.17800000000009	0.0800000000000004	3.4251320176e-10	3.4541124478e-11
-5.17800000000009	0.0900000000000004	3.9662937634e-10	4.0027627256e-11
-5.17800000000009	0.1	4.4133616611e-10	4.4584515854e-11
-5.17800000000009	0.11	4.7660269774e-10	4.9287342699e-11
-5.17800000000009	0.12	5.0703347661e-10	5.3097045748e-11
-5.17800000000009	0.13	5.3301840089e-10	5.5731832981e-11
-5.17800000000009	0.14	5.505064968e-10	5.8431457728e-11
-5.17800000000009	0.15	5.5699823424e-10	5.9644790599e-11
-5.17800000000009	0.16	5.623862613e-10	5.9871224221e-11
-5.17800000000009	0.17	5.6861387566e-10	5.9494347079e-11
-5.17800000000009	0.18	5.7312496938e-10	6.0358305927e-11
-5.17800000000009	0.190000000000001	5.7638818398e-10	6.1438482953e-11
-5.17800000000009	0.200000000000001	5.8015445247e-10	6.1499152798e-11
-5.17800000000009	0.21	5.8413110673e-10	6.070517702e-11
-5.17800000000009	0.220000000000001	5.8711390011e-10	5.9929542476e-11
-5.17800000000009	0.230000000000001	5.8906017803e-10	5.9952156153e-11
-5.17800000000009	0.240000000000001	5.8970414102e-10	6.0762400972e-11
-5.17800000000009	0.250000000000001	5.9012989514e-10	6.1185128288e-11
-5.17800000000009	0.260000000000001	5.9122000821e-10	6.0500949621e-11
-5.17800000000009	0.270000000000001	5.9212748893e-10	5.9266405879e-11
-5.17800000000009	0.280000000000001	5.9293513186e-10	5.9329211945e-11
-5.17800000000009	0.290000000000001	5.9267352335e-10	6.0256087454e-11
-5.17800000000009	0.300000000000001	5.9146699496e-10	6.1049597571e-11
-5.17800000000009	0.310000000000001	5.9074289165e-10	6.0503656277e-11
-5.17800000000009	0.320000000000001	5.9107304551e-10	5.9143814724e-11
-5.17800000000009	0.330000000000001	5.9078959748e-10	5.8017403353e-11
-5.17800000000009	0.340000000000001	5.8998535387e-10	5.7844881667e-11
-5.17800000000009	0.350000000000001	5.8814347722e-10	5.9039000189e-11
-5.17800000000009	0.360000000000001	5.8553535491e-10	5.955468514e-11
-5.17800000000009	0.370000000000001	5.8481022716e-10	5.9353321558e-11
-5.17800000000009	0.380000000000001	5.8497777209e-10	5.786321708e-11
-5.17800000000009	0.390000000000001	5.8429883793e-10	5.804921966e-11
-5.17700000000009	-0.4	5.6570307352e-10	5.8537855512e-11
-5.17700000000009	-0.39	5.6644710712e-10	5.8202352375e-11
-5.17700000000009	-0.38	5.6791012175e-10	5.9092033189e-11
-5.17700000000009	-0.37	5.6983446702e-10	6.0322124045e-11
-5.17700000000009	-0.36	5.7263742201e-10	6.0331157874e-11
-5.17700000000009	-0.35	5.7629155926e-10	5.9702363797e-11
-5.17700000000009	-0.34	5.7895677164e-10	6.0298637254e-11
-5.17700000000009	-0.33	5.8184848167e-10	6.1165250372e-11
-5.17700000000009	-0.32	5.8599864133e-10	6.1265646946e-11
-5.17700000000009	-0.31	5.8931712992e-10	6.1270047445e-11
-5.17700000000009	-0.3	5.9151914902e-10	6.1995710712e-11
-5.17700000000009	-0.29	5.9451675043e-10	6.2986620469e-11
-5.17700000000009	-0.28	5.9855380096e-10	6.3059653621e-11
-5.17700000000009	-0.27	6.033025682e-10	6.2537286431e-11
-5.17700000000009	-0.26	6.066786591e-10	6.2934390735e-11
-5.17700000000009	-0.25	6.0879592784e-10	6.4138416201e-11
-5.17700000000009	-0.24	6.095954217e-10	6.4781156834e-11
-5.17700000000009	-0.23	6.0963402502e-10	6.410505739e-11
-5.17700000000009	-0.22	6.1088451184e-10	6.3396734186e-11
-5.17700000000009	-0.21	6.1094472185e-10	6.3606811455e-11
-5.17700000000009	-0.2	6.1176493764e-10	6.3048623269e-11
-5.17700000000009	-0.19	6.1276173219e-10	6.1715126503e-11
-5.17700000000009	-0.18	6.135716103e-10	6.0851528542e-11
-5.17700000000009	-0.17	6.1347624287e-10	6.0831743758e-11
-5.17700000000009	-0.16	6.1165522784e-10	6.0694507556e-11
-5.17700000000009	-0.15	6.0948459432e-10	5.9451028937e-11
-5.17700000000009	-0.14	6.0771810822e-10	5.7293497957e-11
-5.17700000000009	-0.13	6.055672653e-10	5.445991992e-11
-5.17700000000009	-0.12	6.0131615028e-10	5.2608584519e-11
-5.17700000000009	-0.11	5.9631550685e-10	5.0140114035e-11
-5.17700000000009	-0.0999999999999998	5.9146606363e-10	4.6886233031e-11
-5.17700000000009	-0.0899999999999998	5.853143055e-10	4.3394471868e-11
-5.17700000000009	-0.0799999999999997	5.7722460479e-10	4.0523608914e-11
-5.17700000000009	-0.0699999999999997	5.6732050143e-10	3.8395612501e-11
-5.17700000000009	-0.0599999999999997	5.5727665313e-10	3.5010586726e-11
-5.17700000000009	-0.0499999999999997	5.4584699683e-10	3.2116731745e-11
-5.17700000000009	-0.0399999999999997	5.2972398698e-10	2.8949370608e-11
-5.17700000000009	-0.0299999999999997	5.0771217793e-10	2.647995716e-11
-5.17700000000009	-0.0199999999999997	4.6304138377e-10	2.3170321947e-11
-5.17700000000009	-0.0099999999999996	3.8814402651e-10	1.8525452469e-11
-5.17700000000009	3.33066907387547e-16	3.039206611e-10	1.5198263281e-11
-5.17700000000009	0.0100000000000003	2.2698694374e-10	1.2862804579e-11
-5.17700000000009	0.0200000000000003	1.7141806893e-10	1.1723017087e-11
-5.17700000000009	0.0300000000000004	1.4552423963e-10	1.1158612324e-11
-5.17700000000009	0.0400000000000004	1.5041392762e-10	1.2383898138e-11
-5.17700000000009	0.0500000000000004	1.804402913e-10	1.6267818864e-11
-5.17700000000009	0.0600000000000004	2.2788140923e-10	2.2056361195e-11
-5.17700000000009	0.0700000000000004	2.8353380039e-10	2.7248859988e-11
-5.17700000000009	0.0800000000000004	3.397466382e-10	3.2647128683e-11
-5.17700000000009	0.0900000000000004	3.9113629609e-10	3.8817262975e-11
-5.17700000000009	0.1	4.3454519473e-10	4.4509625877e-11
-5.17700000000009	0.11	4.7123399563e-10	4.8910680925e-11
-5.17700000000009	0.12	5.0243576989e-10	5.230747629e-11
-5.17700000000009	0.13	5.2703744732e-10	5.5669859285e-11
-5.17700000000009	0.14	5.4754558951e-10	5.8483332396e-11
-5.17700000000009	0.15	5.6494949386e-10	6.0274574207e-11
-5.17700000000009	0.16	5.7944511063e-10	6.1654375168e-11
-5.17700000000009	0.17	5.9189186431e-10	6.1967375223e-11
-5.17700000000009	0.18	5.9933261946e-10	6.2150211306e-11
-5.17700000000009	0.190000000000001	5.9181153774e-10	6.195322494e-11
-5.17700000000009	0.200000000000001	5.8529046364e-10	6.212022854e-11
-5.17700000000009	0.21	5.8429515921e-10	6.2035489827e-11
-5.17700000000009	0.220000000000001	5.8603370562e-10	6.1160832411e-11
-5.17700000000009	0.230000000000001	5.8848718181e-10	6.0363375815e-11
-5.17700000000009	0.240000000000001	5.8985585347e-10	5.994499661e-11
-5.17700000000009	0.250000000000001	5.8962088078e-10	6.0503632994e-11
-5.17700000000009	0.260000000000001	5.9010596015e-10	6.027467316e-11
-5.17700000000009	0.270000000000001	5.9120189399e-10	5.9123168467e-11
-5.17700000000009	0.280000000000001	5.9196464717e-10	5.9181160759e-11
-5.17700000000009	0.290000000000001	5.9132832102e-10	5.910199834e-11
-5.17700000000009	0.300000000000001	5.8948723599e-10	5.9822952608e-11
-5.17700000000009	0.310000000000001	5.8810696937e-10	5.9877615422e-11
-5.17700000000009	0.320000000000001	5.878564436e-10	5.9744657483e-11
-5.17700000000009	0.330000000000001	5.8823982254e-10	5.8467139024e-11
-5.17700000000009	0.340000000000001	5.8765700087e-10	5.8432936203e-11
-5.17700000000009	0.350000000000001	5.8598062024e-10	5.8200518833e-11
-5.17700000000009	0.360000000000001	5.8455849066e-10	5.8678345522e-11
-5.17700000000009	0.370000000000001	5.8351489715e-10	5.8157299645e-11
-5.17700000000009	0.380000000000001	5.8213341981e-10	5.7697878219e-11
-5.17700000000009	0.390000000000001	5.8564832434e-10	5.9132487513e-11
-5.17600000000009	-0.4	5.6351940148e-10	5.8073439868e-11
-5.17600000000009	-0.39	5.6394818239e-10	5.8944150805e-11
-5.17600000000009	-0.38	5.6494837627e-10	5.8881961741e-11
-5.17600000000009	-0.37	5.6809550151e-10	5.8574147988e-11
-5.17600000000009	-0.36	5.7131159119e-10	5.8344978606e-11
-5.17600000000009	-0.35	5.7306862436e-10	5.9714226518e-11
-5.17600000000009	-0.34	5.7487087324e-10	6.0791784199e-11
-5.17600000000009	-0.33	5.786689464e-10	6.0308538377e-11
-5.17600000000009	-0.32	5.8102258481e-10	6.0555431992e-11
-5.17600000000009	-0.31	5.8191129938e-10	6.1641063076e-11
-5.17600000000009	-0.3	5.8468328789e-10	6.2492321013e-11
-5.17600000000009	-0.29	5.8875507675e-10	6.2325660838e-11
-5.17600000000009	-0.28	5.9304502793e-10	6.1650457792e-11
-5.17600000000009	-0.27	5.9706587344e-10	6.1575631844e-11
-5.17600000000009	-0.26	6.0014319606e-10	6.187139079e-11
-5.17600000000009	-0.25	6.021594163e-10	6.2398758018e-11
-5.17600000000009	-0.24	6.0351793654e-10	6.367409369e-11
-5.17600000000009	-0.23	6.0558118857e-10	6.3827808481e-11
-5.17600000000009	-0.22	6.0829380527e-10	6.3103885623e-11
-5.17600000000009	-0.21	6.1053810641e-10	6.269661244e-11
-5.17600000000009	-0.2	6.1162821949e-10	6.247551064e-11
-5.17600000000009	-0.19	6.1216377653e-10	6.1938364524e-11
-5.17600000000009	-0.18	6.1320979148e-10	6.1190169072e-11
-5.17600000000009	-0.17	6.1243628152e-10	6.0914322967e-11
-5.17600000000009	-0.16	6.1145815998e-10	6.0063612182e-11
-5.17600000000009	-0.15	6.1098895967e-10	5.804526154e-11
-5.17600000000009	-0.14	6.0904612765e-10	5.6288111955e-11
-5.17600000000009	-0.13	6.0463743284e-10	5.4569297936e-11
-5.17600000000009	-0.12	6.0040811077e-10	5.171590019e-11
-5.17600000000009	-0.11	5.9652305208e-10	4.7763920156e-11
-5.17600000000009	-0.0999999999999998	5.9111509472e-10	4.4455385068e-11
-5.17600000000009	-0.0899999999999998	5.8507286012e-10	4.1312765097e-11
-5.17600000000009	-0.0799999999999997	5.8519509621e-10	3.8472443703e-11
-5.17600000000009	-0.0699999999999997	5.8223963715e-10	3.5703717731e-11
-5.17600000000009	-0.0599999999999997	5.7306033559e-10	3.1768484041e-11
-5.17600000000009	-0.0499999999999997	5.591744557e-10	2.6434604661e-11
-5.17600000000009	-0.0399999999999997	5.3817946464e-10	2.2275443189e-11
-5.17600000000009	-0.0299999999999997	5.0665009767e-10	1.8638052279e-11
-5.17600000000009	-0.0199999999999997	4.6180253848e-10	1.4870510495e-11
-5.17600000000009	-0.0099999999999996	4.0039126761e-10	1.2121450709e-11
-5.17600000000009	3.33066907387547e-16	3.2470982987e-10	9.6884963568e-12
-5.17600000000009	0.0100000000000003	2.4942401797e-10	8.9814515377e-12
-5.17600000000009	0.0200000000000003	1.9049259135e-10	9.5548217359e-12
-5.17600000000009	0.0300000000000004	1.6039233888e-10	1.102478127e-11
-5.17600000000009	0.0400000000000004	1.6357230488e-10	1.3157208741e-11
-5.17600000000009	0.0500000000000004	1.93438516e-10	1.5979321324e-11
-5.17600000000009	0.0600000000000004	2.4011256173e-10	2.0822018269e-11
-5.17600000000009	0.0700000000000004	2.9267969076e-10	2.6816394529e-11
-5.17600000000009	0.0800000000000004	3.4438543953e-10	3.3588640508e-11
-5.17600000000009	0.0900000000000004	3.9143771864e-10	3.9781126543e-11
-5.17600000000009	0.1	4.3247551657e-10	4.4400012121e-11
-5.17600000000009	0.11	4.6696052887e-10	4.8543678713e-11
-5.17600000000009	0.12	4.9545117654e-10	5.2655633772e-11
-5.17600000000009	0.13	5.1953010261e-10	5.5488804355e-11
-5.17600000000009	0.14	5.4090553895e-10	5.7126162574e-11
-5.17600000000009	0.15	5.5935322307e-10	5.8525468921e-11
-5.17600000000009	0.16	5.7367715053e-10	6.0476141516e-11
-5.17600000000009	0.17	5.8575780131e-10	6.18005055e-11
-5.17600000000009	0.18	5.9641897678e-10	6.2734750099e-11
-5.17600000000009	0.190000000000001	6.0437493958e-10	6.4084364567e-11
-5.17600000000009	0.200000000000001	6.1120116152e-10	6.4784556162e-11
-5.17600000000009	0.21	6.1755529605e-10	6.4607296372e-11
-5.17600000000009	0.220000000000001	6.2100379728e-10	6.4643123187e-11
-5.17600000000009	0.230000000000001	6.2228203751e-10	6.4855895471e-11
-5.17600000000009	0.240000000000001	6.2418109737e-10	6.5020908369e-11
-5.17600000000009	0.250000000000001	6.2554287724e-10	6.5815611742e-11
-5.17600000000009	0.260000000000001	6.2642106786e-10	6.5378111321e-11
-5.17600000000009	0.270000000000001	6.2750969082e-10	6.4097926952e-11
-5.17600000000009	0.280000000000001	6.2687024474e-10	6.3423020765e-11
-5.17600000000009	0.290000000000001	6.2492778525e-10	6.3203595346e-11
-5.17600000000009	0.300000000000001	6.2329480425e-10	6.3402601518e-11
-5.17600000000009	0.310000000000001	6.222369615e-10	6.3284189673e-11
-5.17600000000009	0.320000000000001	6.2094805762e-10	6.2384345802e-11
-5.17600000000009	0.330000000000001	6.1850296333e-10	6.2039442128e-11
-5.17600000000009	0.340000000000001	6.1619803309e-10	6.2986608827e-11
-5.17600000000009	0.350000000000001	6.1441110447e-10	6.150365225e-11
-5.17600000000009	0.360000000000001	6.1246221885e-10	5.9356709244e-11
-5.17600000000009	0.370000000000001	6.1004590243e-10	5.8769178577e-11
-5.17600000000009	0.380000000000001	6.0731680132e-10	6.030399818e-11
-5.17600000000009	0.390000000000001	6.0433424078e-10	6.0719967587e-11
-5.17500000000009	-0.4	5.6235888042e-10	5.8688886929e-11
-5.17500000000009	-0.39	5.61837852e-10	5.8538687881e-11
-5.17500000000009	-0.38	5.6215231307e-10	5.8419280685e-11
-5.17500000000009	-0.37	5.6464439258e-10	5.8715435443e-11
-5.17500000000009	-0.36	5.6779412553e-10	5.9142225655e-11
-5.17500000000009	-0.35	5.7148993947e-10	5.947452737e-11
-5.17500000000009	-0.34	5.747907795e-10	6.0195446713e-11
-5.17500000000009	-0.33	5.775143858e-10	6.1042059679e-11
-5.17500000000009	-0.32	5.8146715164e-10	6.0787849361e-11
-5.17500000000009	-0.31	5.8468151838e-10	6.1114656273e-11
-5.17500000000009	-0.3	5.8752819896e-10	6.1791198095e-11
-5.17500000000009	-0.29	5.9133768082e-10	6.1955192359e-11
-5.17500000000009	-0.28	5.942190066e-10	6.3198164571e-11
-5.17500000000009	-0.27	5.9685418382e-10	6.4382085111e-11
-5.17500000000009	-0.26	6.0012754984e-10	6.4932159148e-11
-5.17500000000009	-0.25	6.0411030427e-10	6.4640160417e-11
-5.17500000000009	-0.24	6.092606578e-10	6.3864537515e-11
-5.17500000000009	-0.23	6.1278920621e-10	6.3749804394e-11
-5.17500000000009	-0.22	6.1416351236e-10	6.4148235833e-11
-5.17500000000009	-0.21	6.1614075676e-10	6.4592150738e-11
-5.17500000000009	-0.2	6.1901188456e-10	6.3615606632e-11
-5.17500000000009	-0.19	6.2131206505e-10	6.2860897742e-11
-5.17500000000009	-0.18	6.2213204801e-10	6.3018407673e-11
-5.17500000000009	-0.17	6.220921874e-10	6.2694301596e-11
-5.17500000000009	-0.16	6.2283538282e-10	6.1345321592e-11
-5.17500000000009	-0.15	6.2365923077e-10	5.9101887746e-11
-5.17500000000009	-0.14	6.2235002406e-10	5.7149521308e-11
-5.17500000000009	-0.13	6.1915200204e-10	5.5011064978e-11
-5.17500000000009	-0.12	6.1551784165e-10	5.2273180336e-11
-5.17500000000009	-0.11	6.1134793796e-10	4.848917888e-11
-5.17500000000009	-0.0999999999999998	6.0554286465e-10	4.415428848e-11
-5.17500000000009	-0.0899999999999998	5.9753824025e-10	3.9636887959e-11
-5.17500000000009	-0.0799999999999997	5.8776438236e-10	3.3694598824e-11
-5.17500000000009	-0.0699999999999997	5.7619605213e-10	2.8692409978e-11
-5.17500000000009	-0.0599999999999997	5.6249382906e-10	2.3522716947e-11
-5.17500000000009	-0.0499999999999997	5.4617971182e-10	1.844913786e-11
-5.17500000000009	-0.0399999999999997	5.2706436254e-10	1.4786251995e-11
-5.17500000000009	-0.0299999999999997	5.0291782245e-10	9.8899916338e-12
-5.17500000000009	-0.0199999999999997	4.6766018495e-10	8.0139012425e-12
-5.17500000000009	-0.0099999999999996	4.1668997146e-10	6.9343099312e-12
-5.17500000000009	3.33066907387547e-16	3.5100260284e-10	7.0226546086e-12
-5.17500000000009	0.0100000000000003	2.8111110441e-10	8.6139887571e-12
-5.17500000000009	0.0200000000000003	2.2327222396e-10	1.085546246e-11
-5.17500000000009	0.0300000000000004	1.9305623136e-10	1.1451976025e-11
-5.17500000000009	0.0400000000000004	1.940711285e-10	1.3886392117e-11
-5.17500000000009	0.0500000000000004	2.204435179e-10	1.8171108968e-11
-5.17500000000009	0.0600000000000004	2.6303555351e-10	2.2895580332e-11
-5.17500000000009	0.0700000000000004	3.1124080997e-10	2.8344418388e-11
-5.17500000000009	0.0800000000000004	3.5717242863e-10	3.3879364491e-11
-5.17500000000009	0.0900000000000004	3.9892825298e-10	3.9935432142e-11
-5.17500000000009	0.1	4.3564476073e-10	4.4311239617e-11
-5.17500000000009	0.11	4.6711592004e-10	4.78885544e-11
-5.17500000000009	0.12	4.9380082637e-10	5.1380257355e-11
-5.17500000000009	0.13	5.1622986794e-10	5.4663966876e-11
-5.17500000000009	0.14	5.3552514873e-10	5.6957622292e-11
-5.17500000000009	0.15	5.5329925381e-10	5.8059406001e-11
-5.17500000000009	0.16	5.6803482585e-10	5.9289339697e-11
-5.17500000000009	0.17	5.7974136434e-10	6.1355845537e-11
-5.17500000000009	0.18	5.892705638e-10	6.2967685517e-11
-5.17500000000009	0.190000000000001	5.9796851128e-10	6.3501589466e-11
-5.17500000000009	0.200000000000001	6.0574472882e-10	6.3217041316e-11
-5.17500000000009	0.21	6.1128032394e-10	6.3622486778e-11
-5.17500000000009	0.220000000000001	6.1510629021e-10	6.4631347777e-11
-5.17500000000009	0.230000000000001	6.178451702e-10	6.5042090137e-11
-5.17500000000009	0.240000000000001	6.20187819e-10	6.4992887201e-11
-5.17500000000009	0.250000000000001	6.226548925e-10	6.4037152333e-11
-5.17500000000009	0.260000000000001	6.2306351028e-10	6.3787930412e-11
-5.17500000000009	0.270000000000001	6.2343818136e-10	6.4041279256e-11
-5.17500000000009	0.280000000000001	6.2349415384e-10	6.3980405685e-11
-5.17500000000009	0.290000000000001	6.2200054526e-10	6.4195756568e-11
-5.17500000000009	0.300000000000001	6.2165395357e-10	6.3770212e-11
-5.17500000000009	0.310000000000001	6.2112794258e-10	6.1963667395e-11
-5.17500000000009	0.320000000000001	6.1961729079e-10	6.1238440685e-11
-5.17500000000009	0.330000000000001	6.174033042e-10	6.1679043574e-11
-5.17500000000009	0.340000000000001	6.1457417905e-10	6.1738409568e-11
-5.17500000000009	0.350000000000001	6.0922764242e-10	6.2120653456e-11
-5.17500000000009	0.360000000000001	5.9481379576e-10	5.9392006369e-11
-5.17500000000009	0.370000000000001	5.8384602889e-10	5.6521582883e-11
-5.17500000000009	0.380000000000001	5.7879895903e-10	5.846665008e-11
[truncated: 22,001 more rows]
