# Supplementary material for: Long-range crossed Andreev reflection in a topological insulator nanowire proximitized by a superconductor
Source: Nat Phys. 2025 Mar 11;21(5):708–15. doi: 10.1038/s41567-025-02806-y (PMC12084150; doi:10.1038/s41567-025-02806-y)
Supplement: Supplementary file 2 — Source data for Supplementary Figs. 2–5 and 7. [file 41567_2025_2806_MOESM2_ESM.zip › SupplementaryData/Figure_S7_plot_dim=1_.txt]

V_{g}	G_{LL}/G_{0}
-10.9989999999989	0.1920472875186323
-10.9979999999989	0.23980098132366856
-10.9969999999989	0.2672916212708921
-10.9959999999989	0.2669044291589594
-10.9949999999989	0.2479320156742558
-10.9939999999989	0.20959999659291592
-10.9929999999989	0.17333300210855052
-10.9919999999989	0.1550059088104015
-10.9909999999989	0.16055566241477054
-10.9899999999989	0.18701379006350688
-10.9889999999989	0.2247004889582922
-10.9879999999989	0.25967684306954847
-10.9869999999989	0.28497339438248664
-10.9859999999989	0.29155566028534297
-10.9849999999989	0.2715507345021521
-10.9839999999989	0.2410916216967776
-10.9829999999989	0.2187635432419904
-10.9819999999989	0.2126975334883777
-10.9809999999989	0.21360098174955408
-10.9799999999989	0.21205221330182314
-10.9789999999989	0.20198521839157227
-10.9779999999989	0.1803024601233396
-10.9769999999989	0.15526403688502327
-10.9759999999989	0.1422285691166215
-10.9749999999989	0.14713300253443604
-10.9739999999989	0.1704935932877105
-10.9729999999989	0.20727684392131954
-10.9719999999989	0.24328571033106308
-10.9709999999989	0.2687113256813121
-10.9699999999989	0.28265024171089026
-10.9689999999989	0.28871625146450297
-10.9679999999989	0.2876837391660157
-10.9669999999989	0.28355368997206665
-10.9659999999989	0.2823921136362685
-10.9649999999989	0.28781280320332664
-10.9639999999989	0.29723447792702296
-10.9629999999989	0.3061398965014757
-10.9619999999989	0.3096246255088702
-10.9609999999989	0.3092374333969375
-10.9599999999989	0.3091083693596266
-10.9589999999989	0.3129802904789538
-10.9579999999989	0.3207241327176084
-10.9569999999989	0.3293714232174393
-10.9559999999989	0.33453398470987555
-10.9549999999989	0.3344049206725647
-10.9539999999989	0.3293714232174393
-10.9529999999989	0.3227891573145829
-10.9519999999989	0.3172394037102138
-10.9509999999989	0.3129802904789538
-10.9499999999989	0.30768866494920666
-10.9489999999989	0.3011063990463502
-10.9479999999989	0.29581477351660296
-10.9469999999989	0.2951694533300484
-10.9459999999989	0.2974926060016448
-10.9449999999989	0.2994285665613084
-10.9439999999989	0.2989123104120648
-10.9429999999989	0.2964600937031575
-10.9419999999989	0.29065221202416663
-10.9409999999989	0.2813596013377812
-10.9399999999989	0.274519207360303
-10.9389999999989	0.2749063994722357
-10.9379999999989	0.27942364077811754
-10.9369999999989	0.28226304959895754
-10.9359999999989	0.27993989692736115
-10.9349999999989	0.2743901433229921
-10.9339999999989	0.26806600549475756
-10.9329999999989	0.2622581238157667
-10.9319999999989	0.26096748344265763
-10.9309999999989	0.2684531976066903
-10.9299999999989	0.28458620227055387
-10.9289999999989	0.3031714236433248
-10.9279999999989	0.3180137879340793
-10.9269999999989	0.3285970389935738
-10.9259999999989	0.3381477777545811
-10.9249999999989	0.34692413229172286
-10.9239999999989	0.35389359030651196
-10.9229999999989	0.359443343910881
-10.9219999999989	0.36434777732869555
-10.9209999999989	0.36821969844802277
-10.9199999999989	0.3705428511196192
-10.9189999999989	0.37067191515693004
-10.9179999999989	0.3686068905599555
-10.9169999999989	0.36589654577642644
-10.9159999999989	0.3640896492540737
-10.9149999999989	0.36434777732869555
-10.9139999999989	0.3661546738510483
-10.9129999999989	0.3664128019256701
-10.9119999999989	0.3635733931048301
-10.9109999999989	0.35983053602281373
-10.9099999999989	0.35905615179894823
-10.9089999999989	0.36125024043323367
-10.9079999999989	0.3661546738510483
-10.9069999999989	0.375060092425501
-10.9059999999989	0.38667585578348274
-10.9049999999989	0.3959684664698682
-10.9039999999989	0.3980334910668427
-10.9029999999989	0.3937743778355827
-10.9019999999989	0.3840945750372646
-10.9009999999989	0.3727369397539046
-10.8999999999989	0.36176649658247734
-10.8989999999989	0.3571201912392846
-10.8979999999989	0.3593142798735701
-10.8969999999989	0.36021772813474645
-10.8959999999989	0.3550551666423101
-10.8949999999989	0.3451172357693701
-10.893999999999	0.34382659539626104
-10.892999999999	0.35169950167222647
-10.891999999999	0.35815270353777195
-10.890999999999	0.363702457142141
-10.889999999999	0.3797063977686937
-10.888999999999	0.38783743211928096
-10.887999999999	0.38951526460432273
-10.886999999999	0.38086797410449186
-10.885999999999	0.3677034422987792
-10.884999999999	0.35647487105273007
-10.883999999999	0.3470531963290338
-10.882999999999	0.33969654620231193
-10.881999999999	0.3364699452695392
-10.880999999999	0.3391802900530683
-10.879999999999	0.34382659539626104
-10.878999999999	0.3443428515455047
-10.877999999999	0.3393093540903792
-10.876999999999	0.3344049206725647
-10.875999999999	0.33208176800096834
-10.874999999999	0.3327270881875229
-10.873999999999	0.3360827531576065
-10.872999999999	0.3402128023515556
-10.871999999999	0.34563349191861376
-10.870999999999	0.35053792533642836
-10.869999999999	0.35027979726180647
-10.868999999999	0.3444719155828156
-10.867999999999	0.33672807334416105
-10.866999999999	0.33182363992634656
-10.865999999999	0.33195270396365745
-10.864999999999	0.33788964967995927
-10.863999999999	0.35027979726180647
-10.862999999999	0.36679999403760283
-10.861999999999	0.38267487062684463
-10.860999999999	0.3932581216863391
-10.859999999999	0.3951940822460027
-10.858999999999	0.38938620056701184
-10.857999999999	0.3802226539179373
-10.856999999999	0.37312413186583737
-10.855999999999	0.3717044274554173
-10.854999999999	0.3763507327986101
-10.853999999999	0.3848689592611301
-10.852999999999	0.3937743778355827
-10.851999999999	0.4006147718130609
-10.850999999999	0.40422856485776637
-10.849999999999	0.40500294908163176
-10.848999999999	0.40332511659659004
-10.847999999999	0.4006147718130609
-10.846999999999	0.3988078752907082
-10.845999999999	0.39906600336533
-10.844999999999	0.4013891560369264
-10.843999999999	0.4048738850443209
-10.842999999999	0.40861674212633725
-10.841999999999	0.41016551057406814
-10.840999999999	0.40616452541743
-10.839999999999	0.3963556585818009
-10.838999999999	0.38164235832835736
-10.837999999999	0.36589654577642644
-10.836999999999	0.3546679745303774
-10.835999999999	0.35247388589609197
-10.834999999999	0.35699112720197373
-10.833999999999	0.3618955606197882
-10.832999999999	0.35815270353777195
-10.831999999999	0.34150344272466465
-10.830999999999	0.31504531507592837
-10.829999999999	0.2831664978601339
-10.828999999999	0.24728669548770124
-10.827999999999	0.2181182230554359
-10.826999999999	0.20430837106316863
-10.825999999999	0.20740590795863043
-10.824999999999	0.22495861703291406
-10.823999999999	0.24689950337576852
-10.822999999999	0.2595477790322376
-10.821999999999	0.25386896139055765
-10.820999999999	0.23438029175661038
-10.819999999999	0.2063733956601432
-10.818999999999	0.18236748472031414
-10.817999999999	0.17113891347426508
-10.816999999999	0.17088078539964324
-10.815999999999	0.1773339872651887
-10.814999999999	0.18107684434720503
-10.813999999999	0.1760433468920796
-10.812999999999	0.15771625359393057
-10.811999999999	0.13306502246754698
-10.810999999999	0.11899704240065792
-10.809999999999	0.12364334774385062
-10.808999999999	0.1482945788702342
-10.807999999999	0.18856255851123774
-10.806999999999	0.23192807504770313
-10.805999999999	0.25361083331593576
-10.804999999999	0.24444728666686127
-10.803999999999	0.21631132653308316
-10.802999999999	0.1803024601233396
-10.801999999999	0.1642985194967869
-10.800999999999	0.17810837148905415
-10.799999999999	0.21218127733913406
-10.798999999999	0.2532236412040031
-10.797999999999	0.27981083289005027
-10.796999999999	0.2843280741959321
-10.795999999999	0.2693566458678667
-10.794999999999	0.24496354281610488
-10.793999999999	0.23192807504770313
-10.792999999999	0.2416078778460213
-10.791999999999	0.267420685308203
-10.790999999999	0.2964600937031575
-10.789999999999	0.3156906352624829
-10.788999999999	0.3216275809787847
-10.787999999999	0.31543250718786114
-10.786999999999	0.29671822177777935
-10.785999999999	0.27852019251694116
-10.784999999999	0.275938911770723
-10.783999999999	0.28819999531525936
-10.782999999999	0.3051073842029884
-10.781999999999	0.31517437911323926
-10.780999999999	0.31362561066550837
-10.779999999999	0.30071920693441756
-10.778999999999	0.2749063994722357
-10.777999999999	0.24715763145039035
-10.776999999999	0.2312827548611486
-10.775999999999	0.23683250846551765
-10.774999999999	0.2724541827633285
-10.773999999999	0.33453398470987555
-10.772999999999	0.41158521498448813
-10.771999999999	0.40732610175322814
-10.770999999999	0.3813842302537355
-10.769999999999	0.36150836850785556
-10.768999999999	0.35311920608264646
-10.767999999999	0.35841083161239373
-10.766999999999	0.37080097919424093
-10.765999999999	0.3784157573955846
-10.764999999999	0.375060092425501
-10.763999999999	0.36112117639592284
-10.762999999999	0.3444719155828156
-10.761999999999	0.3313073837771029
-10.760999999999	0.32679014247122107
-10.759999999999	0.33195270396365745
-10.758999999999	0.3412453146500429
-10.757999999999	0.3452462998066811
-10.756999999999	0.3358246250829847
-10.755999999999	0.3172394037102138
-10.754999999999	0.2973635419643339
-10.753999999999	0.2807142811512266
-10.752999999999	0.26948570990517756
-10.751999999999	0.26483940456198485
-10.750999999999	0.2669044291589594
-10.749999999999	0.27180886257677395
-10.748999999999	0.2710344783529085
-10.747999999999	0.2590315228829939
-10.746999999999	0.2417369418833322
-10.745999999999	0.22237733628669581
-10.744999999999	0.19579014460064864
-10.743999999999	0.17126797751157596
-10.742999999999	0.15913595800435054
-10.741999999999	0.15900689396703965
-10.740999999999	0.1667507362056942
-10.739999999999	0.17191329769813052
-10.738999999999	0.1692029529146014
-10.737999999999	0.16055566241477054
-10.736999999999	0.14197044104199966
-10.735999999999	0.11977142662452336
-10.734999999999	0.1088009834530961
-10.733999999999	0.10402561407259249
-10.732999999999	0.10957536767696158
-10.731999999999	0.12415960389309427
-10.730999999999	0.14713300253443604
-10.729999999999	0.1743655144070378
-10.728999999999	0.20133989820501774
-10.727999999999	0.21747290286888135
-10.726999999999	0.22031231168972132
-10.725999999999	0.21618226249577221
-10.724999999999	0.2101162527421595
-10.723999999999	0.20263053857812682
-10.722999999999	0.19514482441409411
-10.721999999999	0.19011132695896865
-10.720999999999	0.18959507080972504
-10.719999999999	0.19153103136938865
-10.718999999999	0.1935960559663632
-10.717999999999	0.19475763230216137
-10.716999999999	0.1965645288245141
-10.715999999999	0.1983714253468668
-10.714999999999	0.19720984901106867
-10.7139999999991	0.1889497506231705
-10.7129999999991	0.1729458099966178
-10.7119999999991	0.15448965266115786
-10.7109999999991	0.13835664799729422
-10.7099999999991	0.12945122942284154
-10.7089999999991	0.13254876631830334
-10.7079999999991	0.13964728837040333
-10.7069999999991	0.1508758596164524
-10.7059999999991	0.161330046638636
-10.7049999999991	0.17075172136233233
-10.7039999999991	0.1827546768322469
-10.7029999999991	0.19462856826485048
-10.7019999999991	0.20546994739896682
-10.7009999999991	0.21514975019728497
-10.6999999999991	0.21502068615997408
-10.6989999999991	0.19630640074989228
-10.6979999999991	0.16752512042955964
-10.6969999999991	0.14274482526586513
-10.6959999999991	0.12661182060200155
-10.6949999999991	0.12106206699763246
-10.6939999999991	0.1263536925273797
-10.6929999999991	0.14132512085544513
-10.6919999999991	0.16378226334754326
-10.6909999999991	0.191014775220145
-10.6899999999991	0.21631132653308316
-10.6889999999991	0.23528374001778676
-10.6879999999991	0.24651231126383583
-10.6869999999991	0.25128768064433943
-10.6859999999991	0.2493517200846758
-10.6849999999991	0.23928472517442492
-10.6839999999991	0.22392610473442676
-10.6829999999991	0.20430837106316863
-10.6819999999991	0.18391625316804505
-10.6809999999991	0.16533103179527417
-10.6799999999991	0.15048866750451964
-10.6789999999991	0.1395182243330924
-10.6779999999991	0.13293595843023606
-10.6769999999991	0.1300965496093961
-10.6759999999991	0.1303546776840179
-10.6749999999991	0.1331940865048579
-10.6739999999991	0.1378403918480506
-10.6729999999991	0.14416452967628512
-10.6719999999991	0.15165024384031783
-10.6709999999991	0.15913595800435054
-10.6699999999991	0.16520196775796328
-10.6689999999991	0.1682995046534251
-10.6679999999991	0.165589159869896
-10.6669999999991	0.1553931009223342
-10.6659999999991	0.14158324893006696
-10.6649999999991	0.1289349732735979
-10.6639999999991	0.11977142662452336
-10.6629999999991	0.116028569542507
-10.6619999999991	0.11925517047527974
-10.6609999999991	0.1300965496093961
-10.6599999999991	0.1482945788702342
-10.6589999999991	0.1716551696235087
-10.6579999999991	0.19617733671258136
-10.6569999999991	0.21773103094350316
-10.6559999999991	0.23231526715963582
-10.6549999999991	0.24147881380871036
-10.6539999999991	0.24741575952501216
-10.6529999999991	0.25128768064433943
-10.6519999999991	0.254772409651734
-10.6509999999991	0.26006403518148125
-10.6499999999991	0.2696147739424885
-10.6489999999991	0.2831664978601339
-10.6479999999991	0.29671822177777935
-10.6469999999991	0.3078177289865175
-10.6459999999991	0.31530344315055026
-10.6449999999991	0.32033694060567564
-10.6439999999991	0.3249832459488684
-10.6429999999991	0.3280807828443302
-10.6419999999991	0.32795171880701923
-10.6409999999991	0.3248541819115575
-10.6399999999991	0.3199497484937429
-10.6389999999991	0.3147871870013066
-10.6379999999991	0.3107862018446684
-10.6369999999991	0.30949556147155927
-10.6359999999991	0.3131093545162648
-10.6349999999991	0.3204660046429865
-10.6339999999991	0.3252413740234902
-10.6329999999991	0.32201477309071747
-10.6319999999991	0.3109152658819793
-10.6309999999991	0.2994285665613084
-10.6299999999991	0.2832955618974448
-10.6289999999991	0.26148373959190124
-10.6279999999991	0.25115861660702854
-10.6269999999991	0.24741575952501216
-10.6259999999991	0.24496354281610488
-10.6249999999991	0.2467704393384576
-10.6239999999991	0.2546433456144231
-10.6229999999991	0.249093592010054
-10.6219999999991	0.24509260685341583
-10.6209999999991	0.2478029516369449
-10.6199999999991	0.25645024213677575
-10.6189999999991	0.2692275818305558
-10.6179999999991	0.2777458082930757
-10.6169999999991	0.2740029512110594
-10.6159999999991	0.25593398598753214
-10.6149999999991	0.23012117852535036
-10.6139999999991	0.20663152373476498
-10.6129999999991	0.1906275831082123
-10.6119999999991	0.18172216453375958
-10.6109999999991	0.18210935664569233
-10.6099999999991	0.1904985190709014
-10.6089999999991	0.20585713951089954
-10.6079999999991	0.22792708989106492
-10.6069999999991	0.25309457716669215
-10.6059999999991	0.27271231083795033
-10.6049999999991	0.28355368997206665
-10.6039999999991	0.2898778278003012
-10.6029999999991	0.2928463006584521
-10.6019999999991	0.2909103400987884
-10.6009999999991	0.2843280741959321
-10.5999999999991	0.2818758574870248
-10.5989999999991	0.28910344357643575
-10.5979999999991	0.30342955171794656
-10.5969999999991	0.31891723619525564
-10.5959999999991	0.3328561522248338
-10.5949999999991	0.34563349191861376
-10.5939999999991	0.3559586149034865
-10.5929999999991	0.36137930447054467
-10.5919999999991	0.36499309751525005
-10.5909999999991	0.37157536341810643
-10.5899999999991	0.3821586144776009
-10.5889999999991	0.3942906339848264
-10.5879999999991	0.40126009199961543
-10.5869999999991	0.3963556585818009
-10.5859999999991	0.38267487062684463
-10.5849999999991	0.37002659497037554
-10.5839999999991	0.36628373788835916
-10.5829999999991	0.37002659497037554
-10.5819999999991	0.3773832450970973
-10.5809999999991	0.3848689592611301
-10.5799999999991	0.39028964882818823
-10.5789999999991	0.3904187128654991
-10.5779999999991	0.38577240752230646
-10.5769999999991	0.3797063977686937
-10.5759999999991	0.3729950678285264
-10.5749999999991	0.3633152650302083
-10.5739999999991	0.36512216155256094
-10.5729999999991	0.3772541810597864
-10.5719999999991	0.3868049198207937
-10.5709999999991	0.3904187128654991
-10.5699999999991	0.3899024567162555
-10.5689999999991	0.3888699444177682
-10.5679999999991	0.38951526460432273
-10.5669999999991	0.3940325059102046
-10.5659999999991	0.39971132355188455
-10.5649999999991	0.4013891560369264
-10.5639999999991	0.3968719147310446
-10.5629999999991	0.38848275230583545
-10.5619999999991	0.3813842302537355
-10.5609999999991	0.37996452584331547
-10.5599999999991	0.3859014715596173
-10.5589999999991	0.3966137866564228
-10.5579999999991	0.4069389096412955
-10.5569999999991	0.4162315203276809
-10.5559999999991	0.42552413101406633
-10.5549999999991	0.42952511617070444
-10.5539999999991	0.4318482688423009
-10.5529999999991	0.4324935890288554
-10.5519999999991	0.43081575654381354
-10.5509999999991	0.42216846604398267
-10.5499999999991	0.4104236386486899
-10.5489999999991	0.4093911263502027
-10.5479999999991	0.40655171752936275
-10.5469999999991	0.4024216683354136
-10.5459999999991	0.39906600336533
-10.5449999999991	0.3977753629922209
-10.5439999999991	0.3982916191414646
-10.5429999999991	0.40022757970112816
-10.5419999999991	0.4030669885219682
-10.5409999999991	0.4066807815666736
-10.5399999999991	0.4093911263502027
-10.5389999999991	0.4093911263502027
-10.5379999999991	0.4053901411935645
-10.5369999999991	0.39842068317877544
-10.5359999999991	0.3927418655370955
-10.5349999999991	0.3932581216863391
-10.5339999999992	0.39816255510415366
-10.5329999999992	0.3899024567162555
-10.5319999999992	0.3815132942910464
-10.5309999999992	0.37402758012701376
-10.5299999999992	0.36718718614953555
-10.5289999999992	0.36150836850785556
-10.5279999999992	0.3568620631646628
-10.5269999999992	0.35415171838113374
-10.5259999999992	0.3547970385676883
-10.5249999999992	0.35905615179894823
-10.5239999999992	0.36499309751525005
-10.5229999999992	0.3704137870823082
-10.5219999999992	0.37325319590314826
-10.5209999999992	0.3726078757165937
-10.5199999999992	0.36912314670919916
-10.5189999999992	0.36241181676903195
-10.5179999999992	0.35144137359760463
-10.5169999999992	0.33466304874718655
-10.5159999999992	0.3137546747028193
-10.5149999999992	0.29400787699425024
-10.5139999999992	0.27877832059156304
-10.5129999999992	0.26909851779324484
-10.5119999999992	0.266000980897783
-10.5109999999992	0.26909851779324484
-10.5099999999992	0.27516452754685755
-10.5089999999992	0.28213398556164665
-10.5079999999992	0.28819999531525936
-10.5069999999992	0.2922009804718975
-10.5059999999992	0.2947822612181157
-10.5049999999992	0.29349162084500663
-10.5039999999992	0.28678029090483936
-10.5029999999992	0.280198025001983
-10.5019999999992	0.2894906356883684
-10.5009999999992	0.34240689098584104
-10.4999999999992	0.40655171752936275
-10.4989999999992	0.4179093528127227
-10.4979999999992	0.4264275792752427
-10.4969999999992	0.4318482688423009
-10.4959999999992	0.43313890921540993
-10.4949999999992	0.43210639691692265
-10.4939999999992	0.4306866925065026
-10.4929999999992	0.4339132934392753
-10.4919999999992	0.4438512243122154
-10.4909999999992	0.45662856400599533
-10.4899999999992	0.4632108299088517
-10.4889999999992	0.459984228976079
-10.4879999999992	0.44901378580465173
-10.4869999999992	0.4337842294019645
-10.4859999999992	0.41971624933507545
-10.4849999999992	0.41093989479793364
-10.4839999999992	0.40706797367860637
-10.4829999999992	0.4046157569696991
-10.4819999999992	0.3988078752907082
-10.4809999999992	0.38861181634314645
-10.4799999999992	0.37686698894785375
-10.4789999999992	0.3669290580749137
-10.4779999999992	0.3616374325451665
-10.4769999999992	0.3606049202466792
-10.4759999999992	0.3593142798735701
-10.4749999999992	0.35453891049306646
-10.4739999999992	0.3510541814856719
-10.4729999999992	0.35221575782147013
-10.4719999999992	0.3515704376349156
-10.4709999999992	0.35337733415726824
-10.4699999999992	0.3567329991273519
-10.4689999999992	0.35983053602281373
-10.4679999999992	0.3616374325451665
-10.4669999999992	0.36125024043323367
-10.4659999999992	0.3562167429781083
-10.4649999999992	0.3452462998066811
-10.4639999999992	0.3322108320382792
-10.4629999999992	0.32356354153844835
-10.4619999999992	0.32124038886685197
-10.4609999999992	0.325499502098112
-10.4599999999992	0.33466304874718655
-10.4589999999992	0.34653694017979014
-10.4579999999992	0.3576364473885283
-10.4569999999992	0.35918521583625923
-10.4559999999992	0.34563349191861376
-10.4549999999992	0.325499502098112
-10.4539999999992	0.30833398513576116
-10.4529999999992	0.29865418233744295
-10.4519999999992	0.29671822177777935
-10.4509999999992	0.30188078327021567
-10.4499999999992	0.3123349702923993
-10.4489999999992	0.3243379257623138
-10.4479999999992	0.3288551670681956
-10.4469999999992	0.32214383712802835
-10.4459999999992	0.3063980245760975
-10.4449999999992	0.2885871874271921
-10.4439999999992	0.2772295521438321
-10.4429999999992	0.27671329599458844
-10.4419999999992	0.28587684264366303
-10.4409999999992	0.2989123104120648
-10.4399999999992	0.30833398513576116
-10.4389999999992	0.31143152203122293
-10.4379999999992	0.31130245799391204
-10.4369999999992	0.3088502412850047
-10.4359999999992	0.30007388674786295
-10.4349999999992	0.2862640347555957
-10.4339999999992	0.2740029512110594
-10.4329999999992	0.26754974934551395
-10.4319999999992	0.2684531976066903
-10.4309999999992	0.2761970398453448
-10.4299999999992	0.28961969972567936
-10.4289999999992	0.3063980245760975
-10.4279999999992	0.324079797687692
-10.4269999999992	0.33892216197844655
-10.4259999999992	0.34640787614247925
-10.4249999999992	0.34653694017979014
-10.4239999999992	0.3434394032843283
-10.4229999999992	0.34163250676197554
-10.4219999999992	0.3446009796201265
-10.4209999999992	0.35389359030651196
-10.4199999999992	0.36705812211222466
-10.4189999999992	0.3791901416194501
-10.4179999999992	0.3859014715596173
-10.4169999999992	0.3871921119327264
-10.4159999999992	0.38564334348499546
-10.4149999999992	0.38499802329844096
-10.4139999999992	0.38654679174617185
-10.4129999999992	0.3908059049774318
-10.4119999999992	0.3975172349175991
-10.4109999999992	0.40384137274583365
-10.4099999999992	0.4087458061636482
-10.4089999999992	0.41326304746952996
-10.4079999999992	0.41584432821574807
-10.4069999999992	0.41713496858885724
-10.4059999999992	0.41713496858885724
-10.4049999999992	0.4159733922530591
-10.4039999999992	0.4150699439918827
-10.4029999999992	0.4150699439918827
-10.4019999999992	0.41571526417843724
-10.4009999999992	0.41610245629036996
-10.3999999999992	0.41571526417843724
-10.3989999999992	0.41468275187995
-10.3979999999992	0.41339211150684085
-10.3969999999992	0.41326304746952996
-10.3959999999992	0.41416649573070635
-10.3949999999992	0.4163605843649918
-10.3939999999992	0.4193290572231427
-10.3929999999992	0.42216846604398267
-10.3919999999992	0.4248788108275118
-10.3909999999992	0.4279763477229736
-10.3899999999992	0.4312029486557463
-10.3889999999992	0.4350748697750736
-10.3879999999992	0.4389467908944008
-10.3869999999992	0.4417861997152408
-10.3859999999992	0.44423841642414813
-10.3849999999992	0.4465615690957444
-10.3839999999992	0.4481103375434754
-10.3829999999992	0.44875565773002984
-10.3819999999992	0.4481103375434754
-10.3809999999992	0.4463034410211226
-10.3799999999992	0.44320590412566085
-10.3789999999992	0.4402374312675099
-10.3779999999992	0.4375270864839808
-10.3769999999992	0.43559112592431726
-10.3759999999992	0.43455861362582987
-10.3749999999992	0.43404235747658637
-10.3739999999992	0.43133201269305715
-10.3729999999992	0.4206196975962518
-10.3719999999992	0.4092620623128918
-10.3709999999992	0.4077132938651609
-10.3699999999992	0.4066807815666736
-10.3689999999992	0.40577733330549726
-10.3679999999992	0.4059063973428082
-10.3669999999992	0.4066807815666736
-10.3659999999992	0.4074551657905391
-10.3649999999992	0.40848767808902636
-10.3639999999992	0.41016551057406814
-10.3629999999992	0.4127467913202864
-10.3619999999992	0.4167477764769245
-10.3609999999992	0.423071914305159
-10.3599999999992	0.4318482688423009
-10.3589999999992	0.4398502391555772
-10.3579999999992	0.44591624890918996
-10.3569999999992	0.4488847217673408
-10.3559999999992	0.44901378580465173
-10.3549999999992	0.44746501735692085
-10.3539999999993	0.4466906331330554
-10.3529999999993	0.44423841642414813
-10.3519999999993	0.44565812083456807
-10.3509999999993	0.44927191387927357
-10.3499999999993	0.45353102711053356
-10.3489999999993	0.4574029482298607
-10.3479999999993	0.45985516493876805
-10.3469999999993	0.461274869349188
-10.3459999999993	0.46217831761036443
-10.3449999999993	0.4624364456849862
-10.3439999999993	0.4633398939461626
-10.3429999999993	0.4647595983565826
-10.3419999999993	0.46592117469238076
-10.3409999999993	0.46863151947590986
-10.3399999999993	0.4713418642594389
-10.3389999999993	0.474052209042968
-10.3379999999993	0.47727880997574074
-10.3369999999993	0.481150731095068
-10.3359999999993	0.4850226522143953
-10.3349999999993	0.4885073812217898
-10.3339999999993	0.49121772600531893
-10.3329999999993	0.49328275060229343
-10.3319999999993	0.4948315190500243
-10.3309999999993	0.49625122346044437
-10.3299999999993	0.498187184020108
-10.3289999999993	0.5001231445797716
-10.3279999999993	0.501026592840948
-10.3269999999993	0.4996068884305279
-10.3259999999993	0.4948315190500243
-10.3249999999993	0.48670048469943705
-10.3239999999993	0.476891617863808
-10.3229999999993	0.46901871158784264
-10.3219999999993	0.46514679046851537
-10.3209999999993	0.46540491854313715
-10.3199999999993	0.4700512238863298
-10.3189999999993	0.48231230743086617
-10.3179999999993	0.4947024550127135
-10.3169999999993	0.49328275060229343
-10.3159999999993	0.4852807802890171
-10.3149999999993	0.4763753617145644
-10.3139999999993	0.46772807121473353
-10.3129999999993	0.46062954916263343
-10.3119999999993	0.4539182192224662
-10.3109999999993	0.4446256085360808
-10.3099999999993	0.4317192048049899
-10.3089999999993	0.41584432821574807
-10.3079999999993	0.3967428506937336
-10.3069999999993	0.3745438362762573
-10.3059999999993	0.350925117448361
-10.3049999999993	0.32691920650853196
-10.3039999999993	0.30420393594181205
-10.3029999999993	0.2825211776735793
-10.3019999999993	0.26535566071122846
-10.3009999999993	0.25528866580097764
-10.2999999999993	0.2481901437488776
-10.2989999999993	0.2376068926893831
-10.2979999999993	0.22069950380165404
-10.2969999999993	0.19901674553342136
-10.2959999999993	0.1822384206830032
-10.2949999999993	0.17230048981006324
-10.2939999999993	0.16636354409376145
-10.2929999999993	0.16494383968334142
-10.2919999999993	0.16636354409376145
-10.2909999999993	0.16894482483997963
-10.2899999999993	0.17255861788468504
-10.2889999999993	0.17797930745174326
-10.2879999999993	0.18714285410081774
-10.2869999999993	0.19591920863795959
-10.2859999999993	0.19630640074989228
-10.2849999999993	0.19346699192905228
-10.2839999999993	0.1862394058396414
-10.2829999999993	0.1757852188174578
-10.2819999999993	0.16623448005645056
-10.2809999999993	0.159910342228216
-10.2799999999993	0.15590935707157783
-10.2789999999993	0.1494561552060324
-10.2779999999993	0.13525911110183242
-10.2769999999993	0.11486699320670883
-10.2759999999993	0.0953783235727616
-10.2749999999993	0.08324630406553617
-10.2739999999993	0.07963251102083074
-10.2729999999993	0.08569852077444344
-10.2719999999993	0.0997665008413325
-10.2709999999993	0.120287682773767
-10.2699999999993	0.14158324893006696
-10.2689999999993	0.15784531763124146
-10.2679999999993	0.16687980024300508
-10.2669999999993	0.1644275835340978
-10.2659999999993	0.14610049023594876
-10.2649999999993	0.12312709159460701
-10.2639999999993	0.11125320016200338
-10.2629999999993	0.11473792916939793
-10.2619999999993	0.12996748557208515
-10.2609999999993	0.14919802713141056
-10.2599999999993	0.16507290372065234
-10.2589999999993	0.17346206614586143
-10.2579999999993	0.1657182239072069
-10.2569999999993	0.1334522145794797
-10.2559999999993	0.10260590966217248
-10.2549999999993	0.09215172263998887
-10.2539999999993	0.10157339736368522
-10.2529999999993	0.12119113103494335
-10.2519999999993	0.13964728837040333
-10.2509999999993	0.14984334731796511
-10.2499999999993	0.14003448048233605
-10.2489999999993	0.10505812637107975
-10.2479999999993	0.07175960474486529
-10.2469999999993	0.057046304491421694
-10.2459999999993	0.05523940796906897
-10.2449999999993	0.06104728964805986
-10.2439999999993	0.0690492599613362
-10.2429999999993	0.07550246182688165
-10.2419999999993	0.07924531890889801
-10.2409999999993	0.08079408735662891
-10.2399999999993	0.08389162425209071
-10.2389999999993	0.09228078667729979
-10.2379999999993	0.1057034465576343
-10.2369999999993	0.120287682773767
-10.2359999999993	0.13241970228099242
-10.2349999999993	0.14016354451964697
-10.2339999999993	0.14906896309409967
-10.2329999999993	0.16804137657880325
-10.2319999999993	0.17991526801140686
-10.2309999999993	0.18262561279493594
-10.2299999999993	0.18430344527997775
-10.2289999999993	0.1862394058396414
-10.2279999999993	0.1907566471455232
-10.2269999999993	0.20004925783190866
-10.2259999999993	0.21218127733913406
-10.2249999999993	0.22250640032400676
-10.2239999999993	0.22624925740602314
-10.2229999999993	0.2228935924359395
-10.2219999999993	0.21695664671963766
-10.2209999999993	0.21347191771224314
-10.2199999999993	0.21476255808535222
-10.2189999999993	0.21798915901812496
-10.2179999999993	0.21682758268232677
-10.2169999999993	0.20611526758552134
-10.2159999999993	0.18856255851123774
-10.2149999999993	0.17230048981006324
-10.2139999999993	0.164169455459476
-10.2129999999993	0.16365319931023237
-10.2119999999993	0.1667507362056942
-10.2109999999993	0.17139704154888688
-10.2099999999993	0.17991526801140686
-10.2089999999993	0.19449950422753956
-10.2079999999993	0.20895467640636134
-10.2069999999993	0.21656945460770496
-10.2059999999993	0.21450443001073044
-10.2049999999993	0.20353398683930318
-10.2039999999993	0.18701379006350688
-10.2029999999993	0.16842856869073597
-10.2019999999993	0.15332807632535964
-10.2009999999993	0.15578029303426694
-10.1999999999993	0.18817536639930504
-10.1989999999993	0.18959507080972504
-10.1979999999993	0.17668866707863412
-10.1969999999993	0.17785024341443234
-10.1959999999993	0.1926926077051868
-10.1949999999993	0.21669851864501588
-10.1939999999993	0.23954285324904673
-10.1929999999993	0.2475448235623231
-10.1919999999993	0.2357999961670304
-10.1909999999993	0.2141172378987977
-10.1899999999993	0.19759704112300136
-10.1889999999993	0.19178915944401048
-10.1879999999993	0.19424137615291773
-10.1869999999993	0.20469556317510135
-10.1859999999993	0.22276452839862856
-10.1849999999993	0.24522167089072672
-10.1839999999993	0.26483940456198485
-10.1829999999993	0.2776167442557648
-10.1819999999993	0.28497339438248664
-10.1809999999993	0.29168472432265385
-10.1799999999993	0.3003320148224848
-10.1789999999993	0.30665615265071927
-10.1779999999993	0.3088502412850047
-10.1769999999993	0.31452905892668476
-10.1759999999993	0.32343447750113746
-10.1749999999993	0.3327270881875229
-10.1739999999994	0.3391802900530683
-10.1729999999994	0.3420196988739084
-10.1719999999994	0.3440847234708828
-10.1709999999994	0.3489891568886974
-10.1699999999994	0.356603935090041
-10.1689999999994	0.3626699448436537
-10.1679999999994	0.3627990088809646
-10.1669999999994	0.3563458070154192
-10.1659999999994	0.34227782694853015
-10.1649999999994	0.31220590625508843
-10.1639999999994	0.2834246259347557
-10.1629999999994	0.29813792618819934
-10.1619999999994	0.31853004408332297
-10.1609999999994	0.33375960048601017
-10.1599999999994	0.3362118171949174
-10.1589999999994	0.32988767936668284
-10.1579999999994	0.3211113248295411
-10.1569999999994	0.31607782737441564
-10.1559999999994	0.3171103396729029
-10.1549999999994	0.32227290116533924
-10.1539999999994	0.3245960538369356
-10.1529999999994	0.3174975317848356
-10.1519999999994	0.3008482709717284
-10.1509999999994	0.2893615716510575
-10.1499999999994	0.2880709312779484
-10.1489999999994	0.2914265962480321
-10.1479999999994	0.297105413889712
-10.1469999999994	0.3017517192329048
-10.1459999999994	0.30071920693441756
-10.1449999999994	0.2922009804718975
-10.1439999999994	0.28084334518853754
-10.1429999999994	0.2721960546887066
-10.1419999999994	0.266000980897783
-10.1409999999994	0.26187093170383396
-10.1399999999994	0.26058029133072486
-10.1389999999994	0.2607093553680358
-10.1379999999994	0.25774088250988486
-10.1369999999994	0.2463832472265249
-10.1359999999994	0.2258620652940904
-10.1349999999994	0.2057280754735886
-10.1339999999994	0.1983714253468668
-10.1329999999994	0.20521181932434496
-10.1319999999994	0.21644039057039405
-10.1309999999994	0.22276452839862856
-10.1299999999994	0.2257330012567795
-10.1289999999994	0.23012117852535036
-10.1279999999994	0.23270245927156857
-10.1269999999994	0.236316252316274
-10.1259999999994	0.24406009455492853
-10.1249999999994	0.2565793061740867
-10.1239999999994	0.26471034052467396
-10.1229999999994	0.25916058692030486
-10.1219999999994	0.24535073492803763
-10.1209999999994	0.22792708989106492
-10.1199999999994	0.21695664671963766
-10.1189999999994	0.21205221330182314
-10.1179999999994	0.21592413442115044
-10.1169999999994	0.2290886662268631
-10.1159999999994	0.25025516834585215
-10.1149999999994	0.274519207360303
-10.1139999999994	0.29387881295693935
-10.1129999999994	0.3061398965014757
-10.1119999999994	0.3091083693596266
-10.1109999999994	0.30446206401643383
-10.1099999999994	0.2980088621508884
-10.1089999999994	0.29400787699425024
-10.1079999999994	0.29400787699425024
-10.1069999999994	0.2960729015912248
-10.1059999999994	0.2968472858150903
-10.1049999999994	0.2941369410315612
-10.1039999999994	0.2866512268675284
-10.1029999999994	0.275938911770723
-10.1019999999994	0.2654847247485394
-10.1009999999994	0.25864433077106125
-10.0999999999994	0.25632117809946486
-10.0989999999994	0.25774088250988486
-10.0979999999994	0.2608384194053467
-10.0969999999994	0.26290344400232124
-10.0959999999994	0.263161572076943
-10.0949999999994	0.2589024588456831
-10.0939999999994	0.2489645279727431
-10.0929999999994	0.23851034095055948
-10.0919999999994	0.23244433119694674
-10.0909999999994	0.23154088293577038
-10.0899999999994	0.23567093212971946
-10.0889999999994	0.24406009455492853
-10.0879999999994	0.2527073850547594
-10.0869999999994	0.261741867666523
-10.0859999999994	0.27038915816635395
-10.0849999999994	0.27697142406921027
-10.0839999999994	0.283037433822823
-10.0829999999994	0.2885871874271921
-10.0819999999994	0.2923300445092084
-10.0809999999994	0.29349162084500663
-10.0799999999994	0.29194285239727574
-10.0789999999994	0.28884531550181386
-10.0779999999994	0.28652216283021753
-10.0769999999994	0.2862640347555957
-10.0759999999994	0.28639309879290664
-10.0749999999994	0.2862640347555957
-10.0739999999994	0.2847152663078648
-10.0729999999994	0.27993989692736115
-10.0719999999994	0.27374482313643755
-10.0709999999994	0.2672916212708921
-10.0699999999994	0.26058029133072486
-10.0689999999994	0.25438521753980126
-10.0679999999994	0.24948078412198668
-10.0669999999994	0.24496354281610488
-10.0659999999994	0.24186600592064306
-10.0649999999994	0.2410916216967776
-10.0639999999994	0.2430275822564413
-10.0629999999994	0.24870639989812124
-10.0619999999994	0.2582571386591285
-10.0609999999994	0.2696147739424885
-10.0599999999994	0.27787487233038666
-10.0589999999994	0.2800689609646721
-10.0579999999994	0.2761970398453448
-10.0569999999994	0.27026009412904306
-10.0559999999994	0.2669044291589594
-10.0549999999994	0.26703349319627034
-10.0539999999994	0.2697438379797994
-10.0529999999994	0.2734866950618158
-10.0519999999994	0.2756807836961012
-10.0509999999994	0.2720669906513957
-10.0499999999994	0.26354876418887574
-10.0489999999994	0.2555467938755994
-10.0479999999994	0.2532236412040031
-10.0469999999994	0.25709556232333036
-10.0459999999994	0.2658719168604721
-10.0449999999994	0.27890738462887393
-10.0439999999994	0.29426600506887207
-10.0429999999994	0.3091083693596266
-10.0419999999994	0.32033694060567564
-10.0409999999994	0.32769359073239746
-10.0399999999994	0.33182363992634656
-10.0389999999994	0.33479211278449744
-10.0379999999994	0.33853496986651377
-10.0369999999994	0.34382659539626104
-10.0359999999994	0.35027979726180647
-10.0349999999994	0.35724925527659557
-10.0339999999994	0.36318620099289733
-10.0329999999994	0.3675743782614682
-10.0319999999994	0.37067191515693004
-10.0309999999994	0.37389851608970276
-10.0299999999994	0.3772541810597864
-10.0289999999994	0.3812551662164246
-10.0279999999994	0.38564334348499546
-10.0269999999994	0.38925713652970095
-10.0259999999994	0.3911930970893646
-10.0249999999994	0.3904187128654991
-10.0239999999994	0.38770836808197007
-10.0229999999994	0.3844817671491973
-10.0219999999994	0.38344925485071
-10.0209999999994	0.38577240752230646
-10.0199999999994	0.3901605847908773
-10.0189999999994	0.3959684664698682
-10.0179999999994	0.3998403875891955
-10.0169999999994	0.40048570777575004
-10.0159999999994	0.39816255510415366
-10.0149999999994	0.3937743778355827
-10.0139999999994	0.38951526460432273
-10.0129999999994	0.38641772770886096
-10.0119999999994	0.3844817671491973
-10.0109999999994	0.38332019081339913
-10.0099999999994	0.38357831888802096
-10.0089999999994	0.3853852154103736
-10.0079999999994	0.38848275230583545
-10.0069999999994	0.3920965453505409
-10.0059999999994	0.39467782609675917
-10.0049999999994	0.3951940822460027
-10.0039999999994	0.3928709295744064
-10.0029999999994	0.38912807249239
-10.0019999999994	0.3870630478954155
-10.0009999999994	0.3875793040446591
-9.99999999999945	0.3920965453505409
-9.99899999999945	0.40048570777575004
-9.99799999999945	0.41106895883524447
-9.99699999999945	0.4212650177828063
-9.99599999999945	0.4279763477229736
-9.99499999999945	0.4324935890288554
-9.99399999999945	0.43636551014818264
-9.99299999999945	0.44191526375255175
-9.99199999999945	0.4473359533196099
-9.99099999999945	0.45107881040162623
-9.98999999999945	0.45159506655086984
-9.98899999999945	0.4494009779165844
-9.98799999999945	0.4460453129465008
-9.98699999999945	0.4428187120137281
-9.98599999999945	0.44062462337944264
-9.98499999999945	0.43817240667053536
-9.98399999999945	0.4357201899616281
-9.98299999999946	0.4341714215138972
-9.98199999999946	0.4339132934392753
-9.98099999999946	0.43481674170045176
-9.97999999999946	0.43533299784969537
-9.97899999999946	0.4346876776631408
-9.97799999999946	0.4332679732527209
-9.97699999999946	0.4312029486557463
-9.97599999999946	0.4293960521333936
-9.97499999999946	0.4283635398349063
-9.97399999999946	0.42875073194683905
-9.97299999999946	0.4291379240587717
-9.97199999999946	0.4279763477229736
-9.97099999999946	0.425911323125999
-9.96999999999946	0.4248788108275118
-9.96899999999946	0.42655664331255355
-9.96799999999946	0.4275891556110408
-9.96699999999946	0.42578225908868816
-9.96599999999946	0.4222975300812936
-9.96499999999947	0.41971624933507545
-9.96399999999947	0.4195871852977645
-9.96299999999947	0.42049063355894084
-9.96199999999947	0.4212650177828063
-9.96099999999947	0.4220394020066717
-9.95999999999947	0.42216846604398267
-9.95899999999947	0.42100688970818456
-9.95799999999947	0.4167477764769245
-9.95699999999947	0.4095201903875136
-9.95599999999947	0.40100196392499365
-9.95499999999947	0.39248373746247367
-9.95399999999947	0.38628866367155
-9.95299999999947	0.38370738292533185
-9.95199999999947	0.3839655109999537
-9.95099999999947	0.3848689592611301
-9.94999999999947	0.38512708733575185
-9.94899999999947	0.3828039346641555
-9.94799999999947	0.3791901416194501
-9.94699999999948	0.37686698894785375
-9.94599999999948	0.3769960529851646
-9.94499999999948	0.37996452584331547
-9.94399999999948	0.38383644696264274
-9.94299999999948	0.38564334348499546
-9.94199999999948	0.3840945750372646
-9.94099999999948	0.3790610775821391
-9.93999999999948	0.3717044274554173
-9.93899999999948	0.36254088080634284
-9.93799999999948	0.3536354622318901
-9.93699999999948	0.3476985165155883
-9.93599999999948	0.3458916199932356
-9.93499999999948	0.34563349191861376
-9.93399999999948	0.34382659539626104
-9.93299999999948	0.33905122601575743
-9.93199999999948	0.3323398960755901
-9.93099999999948	0.3248541819115575
-9.92999999999948	0.31891723619525564
-9.92899999999949	0.31530344315055026
-9.92799999999949	0.31414186681475204
-9.92699999999949	0.3140128027774411
-9.92599999999949	0.3110443299192902
-9.92499999999949	0.3045911280537448
-9.92399999999949	0.29581477351660296
-9.92299999999949	0.28794186724063753
-9.92199999999949	0.28406994612131026
-9.92099999999949	0.28406994612131026
-9.91999999999949	0.2852315224571085
-9.91899999999949	0.2862640347555957
-9.91799999999949	0.2866512268675284
-9.91699999999949	0.28781280320332664
-9.91599999999949	0.28961969972567936
-9.91499999999949	0.2876837391660157
-9.91399999999949	0.28032708903929393
-9.91299999999949	0.26884038971862306
-9.91199999999949	0.25877339480837214
-9.9109999999995	0.2541270894651794
-9.9099999999995	0.257611818472574
-9.9089999999995	0.267420685308203
-9.9079999999995	0.2742610792856812
-9.9069999999995	0.26819506953206845
-9.9059999999995	0.2556758579129103
-9.9049999999995	0.2569664982860194
-9.9039999999995	0.26754974934551395
-9.9029999999995	0.2754226556214794
-9.9019999999995	0.2551596017636667
-9.9009999999995	0.20508275528703407
-9.8999999999995	0.15939408607897235
-9.8989999999995	0.1380985199226724
-9.8979999999995	0.13938916029578152
-9.8969999999995	0.1624916229744342
-9.8959999999995	0.19901674553342136
-9.8949999999995	0.23076649871190494
-9.8939999999995	0.2416078778460213
-9.89299999999951	0.24547979896534852
-9.89199999999951	0.244834478778794
-9.89099999999951	0.21656945460770496
-9.88999999999951	0.18172216453375958
-9.88899999999951	0.1667507362056942
-9.88799999999951	0.1761724109293905
-9.88699999999951	0.200952706093085
-9.88599999999951	0.22263546436131768
-9.88499999999951	0.22960492237610675
-9.88399999999951	0.22676551355526678
-9.88299999999951	0.21450443001073044
-9.88199999999951	0.1837871891307341
-9.88099999999951	0.15952315011628326
-9.87999999999951	0.1862394058396414
-9.87899999999951	0.21334285367493222
-9.87799999999951	0.21553694230921772
-9.87699999999951	0.19992019379459774
-9.87599999999951	0.17565615478014687
-9.87499999999952	0.14274482526586513
-9.87399999999952	0.11848078625141427
-9.87299999999952	0.1156413774305743
-9.87199999999952	0.1319034461317488
-9.87099999999952	0.15784531763124146
-9.86999999999952	0.17965713993678506
-9.86899999999952	0.1861103418023305
-9.86799999999952	0.17694679515325598
-9.86699999999952	0.15371526843729238
-9.86599999999952	0.1260955644527579
-9.86499999999952	0.10634876674418885
-9.86399999999952	0.10170246140099613
-9.86299999999952	0.11331822475897792
-9.86199999999952	0.14016354451964697
-9.86099999999952	0.17694679515325598
-9.85999999999952	0.2081802921824959
-9.85899999999952	0.2199251195777886
-9.85799999999952	0.21321378963762136
-9.85699999999953	0.1939832480782959
-9.85599999999953	0.17372019422048326
-9.85499999999953	0.16726699235493778
-9.85399999999953	0.18249654875762503
-9.85299999999953	0.21747290286888135
-9.85199999999953	0.25541772983828853
-9.85099999999953	0.2796817688527394
-9.84999999999953	0.28884531550181386
-9.84899999999953	0.2959438375539139
-9.84799999999953	0.30162265519559384
-9.84699999999953	0.3073014728372738
-9.84599999999953	0.31917536426987747
-9.84499999999953	0.33776058564264827
-9.84399999999953	0.35337733415726824
-9.84299999999953	0.35828176757508284
-9.84199999999953	0.358023639500461
-9.84099999999953	0.36034679217205734
-9.83999999999953	0.36628373788835916
-9.83899999999954	0.37286600379121554
-9.83799999999954	0.37596354068667737
-9.83699999999954	0.3729950678285264
-9.83599999999954	0.3674453142241574
-9.83499999999954	0.3627990088809646
-9.83399999999954	0.35724925527659557
-9.83299999999954	0.3350502408591193
-9.83199999999954	0.263161572076943
-9.83099999999954	0.19759704112300136
-9.82999999999954	0.21360098174955408
-9.82899999999954	0.23476748386854313
-9.82799999999954	0.25348176927862487
-9.82699999999954	0.2692275818305558
-9.82599999999954	0.28729654705408303
-9.82499999999954	0.3244669897996247
-9.82399999999954	0.38048078199255914
-9.82299999999954	0.3868049198207937
-9.82199999999954	0.38086797410449186
-9.82099999999955	0.37467290031356826
-9.81999999999955	0.36899408267188827
-9.81899999999955	0.3652512255898719
-9.81799999999955	0.3656384177018046
-9.81699999999955	0.3688650186345773
-9.81599999999955	0.37080097919424093
-9.81499999999955	0.36821969844802277
-9.81399999999955	0.3607339842839901
-9.81299999999955	0.3501507332244955
-9.81199999999955	0.3418906348365974
-9.81099999999955	0.33711526545609377
-9.80999999999955	0.3341467925979429
-9.80899999999955	0.33104925570248106
-9.80799999999955	0.32704827054584296
-9.80699999999955	0.3224019652026502
-9.80599999999955	0.3173684677475247
-9.80499999999955	0.3089793053223157
-9.80399999999955	0.29387881295693935
-9.80299999999956	0.2720669906513957
-9.80199999999956	0.25025516834585215
-9.80099999999956	0.23425122771929946
-9.79999999999956	0.22547487318215764
-9.79899999999956	0.22340984858518312
-9.79799999999956	0.2288305381522413
-9.79699999999956	0.24018817343560128
-9.79599999999956	0.251933000830894
-9.79499999999956	0.2578699465471958
-9.79399999999956	0.25503053772635575
-9.79299999999956	0.24599605511459216
-9.79199999999956	0.2360581242416522
-9.79099999999956	0.23037930659997222
-9.78999999999956	0.2302502425626613
-9.78899999999956	0.23296058734619038
-9.78799999999956	0.23450935579392132
-9.78699999999956	0.2312827548611486
-9.78599999999956	0.22276452839862856
-9.78499999999957	0.21218127733913406
-9.78399999999957	0.20314679472737043
-9.78299999999957	0.19682265689913592
-9.78199999999957	0.19604827267527045
-9.78099999999957	0.2022433464661941
-9.77999999999957	0.21334285367493222
-9.77899999999957	0.22521674510753584
-9.77799999999957	0.2317990110103922
-9.77699999999957	0.22779802585375403
-9.77599999999957	0.2125684694510668
-9.77499999999957	0.18972413484703596
-9.77399999999957	0.1715261055861978
-9.77299999999957	0.1671379283176269
-9.77199999999957	0.17939901186216325
-9.77099999999957	0.2022433464661941
-9.76999999999957	0.22366797665980495
-9.76899999999957	0.23425122771929946
-9.76799999999957	0.23257339523425768
-9.76699999999958	0.21966699150316674
-9.76599999999958	0.1954029524887159
-9.76499999999958	0.1746236424816596
-9.76399999999958	0.17036452925039963
-9.76299999999958	0.18288374086955778
-9.76199999999958	0.20405024298854682
-9.76099999999958	0.22173201610014132
-9.75999999999958	0.2293467943014849
-9.75899999999958	0.22857241007761947
-9.75799999999958	0.21979605554047768
-9.75699999999958	0.20921280448098317
-9.75599999999958	0.20275960261543774
-9.75499999999958	0.202372410503505
-9.75399999999958	0.20624433162283226
-9.75299999999958	0.21179408522720136
-9.75199999999958	0.2141172378987977
-9.75099999999958	0.20959999659291592
-9.74999999999958	0.19824236130955591
-9.74899999999959	0.1862394058396414
-9.74799999999959	0.1787536916756087
-9.74699999999959	0.17836649956367595
-9.74599999999959	0.18456157335459958
-9.74499999999959	0.19579014460064864
-9.74399999999959	0.21308472560031044
-9.74299999999959	0.236316252316274
-9.74199999999959	0.2574827544352631
-9.74099999999959	0.26483940456198485
-9.73999999999959	0.2541270894651794
-9.73899999999959	0.23412216368198852
-9.73799999999959	0.21695664671963766
-9.73699999999959	0.20947093255560498
-9.73599999999959	0.21502068615997408
-9.73499999999959	0.23373497157005582
-9.73399999999959	0.2616128036292122
-9.73299999999959	0.2912975322107212
-9.73199999999959	0.30936649743424843
-9.7309999999996	0.3082049210984502
-9.7299999999996	0.2894906356883684
-9.7289999999996	0.26535566071122846
-9.7279999999996	0.249093592010054
-9.7269999999996	0.24767388759963396
-9.7259999999996	0.2622581238157667
-9.7249999999996	0.29013595587492297
-9.7239999999996	0.32317634942651563
-9.7229999999996	0.3491182209260083
-9.7219999999996	0.3559586149034865
-9.7209999999996	0.3478275805528992
-9.7199999999996	0.3391802900530683
-9.7189999999996	0.33995467427693377
-9.7179999999996	0.35118324552298286
-9.7169999999996	0.37067191515693004
-9.7159999999996	0.3908059049774318
-9.7149999999996	0.40100196392499365
-9.7139999999996	0.3955812743579354
-9.71299999999961	0.3809970381418028
-9.71199999999961	0.3692522107465101
-9.71099999999961	0.3661546738510483
-9.70999999999961	0.3723497476419719
-9.70899999999961	0.38332019081339913
-9.70799999999961	0.39028964882818823
-9.70699999999961	0.38912807249239
-9.70599999999961	0.3809970381418028
-9.70499999999961	0.3714462993807955
-9.70399999999961	0.366541865962981
-9.70299999999961	0.36679999403760283
-9.70199999999961	0.36731625018684644
-9.70099999999961	0.3607339842839901
-9.69999999999961	0.3446009796201265
-9.69899999999961	0.3207241327176084
-9.69799999999961	0.30046107885979567
-9.69699999999961	0.29400787699425024
-9.69599999999961	0.30846304917307205
-9.69499999999962	0.3470531963290338
-9.69399999999962	0.38473989522381913
-9.69299999999962	0.39648472261911183
-9.69199999999962	0.40293792448465726
-9.69099999999962	0.40500294908163176
-9.68999999999962	0.4069389096412955
-9.68899999999962	0.4122305351710427
-9.68799999999962	0.42165220989473906
-9.68699999999962	0.4309448205811245
-9.68599999999962	0.4372689584093591
-9.68499999999962	0.4349458057377627
-9.68399999999962	0.4211359537454954
-9.68299999999962	0.40229260429810276
-9.68199999999962	0.3860305355969282
-9.68099999999962	0.37854482143289553
-9.67999999999962	0.38177142236566824
-9.67899999999962	0.39196748131323
-9.67799999999962	0.40177634814885904
-9.67699999999963	0.40422856485776637
-9.67599999999963	0.39532314628331366
-9.67499999999963	0.3782866933582737
-9.67399999999963	0.3595724079481919
-9.67299999999963	0.3440847234708828
-9.67199999999963	0.33492117682180833
-9.67099999999963	0.3292423591801283
-9.66999999999963	0.322660093277272
-9.66899999999963	0.31194777818046654
-9.66799999999963	0.29852511830013206
-9.66699999999963	0.2831664978601339
-9.66599999999963	0.2650975326366067
-9.66499999999963	0.24431822262955039
-9.66399999999963	0.22624925740602314
-9.66299999999963	0.21618226249577221
-9.66199999999963	0.21773103094350316
-9.66099999999963	0.23089556274921585
-9.65999999999963	0.25128768064433943
-9.65899999999964	0.27180886257677395
-9.65799999999964	0.2880709312779484
-9.65699999999964	0.3025261034567702
-9.65599999999964	0.31543250718786114
-9.65499999999964	0.32691920650853196
-9.65399999999964	0.338276841791892
-9.65299999999964	0.3527320139707137
-9.65199999999964	0.3686068905599555
-9.65099999999964	0.38370738292533185
-9.64999999999964	0.39261280149978456
-9.64899999999964	0.3908059049774318
-9.64799999999964	0.3797063977686937
-9.64699999999964	0.363702457142141
-9.64599999999964	0.34976354111256286
-9.64499999999964	0.3412453146500429
-9.64399999999964	0.3358246250829847
-9.64299999999964	0.3316945758890356
-9.64199999999964	0.32769359073239746
-9.64099999999965	0.3256285661354229
-9.63999999999965	0.3295004872547502
-9.63899999999965	0.33788964967995927
-9.63799999999965	0.34369753135895015
-9.63699999999965	0.34356846732163926
-9.63599999999965	0.3403418663888665
-9.63499999999965	0.33995467427693377
-9.63399999999965	0.3433103392470174
-9.63299999999965	0.3461497480678574
-9.63199999999965	0.34653694017979014
-9.63099999999965	0.3515704376349156
-9.62999999999965	0.3692522107465101
-9.62899999999965	0.3906768409401209
-9.62799999999965	0.4040995008204554
-9.62699999999965	0.40810048597709364
-9.62599999999965	0.40810048597709364
-9.62499999999965	0.40887487020095903
-9.62399999999965	0.4106817667233118
-9.62299999999966	0.40900393423827
-9.62199999999966	0.39945319547726277
-9.62099999999966	0.3812551662164246
-9.61999999999966	0.3599596000601246
-9.61899999999966	0.34150344272466465
-9.61799999999966	0.31543250718786114
-9.61699999999966	0.2866512268675284
-9.61599999999966	0.2707763502782866
-9.61499999999966	0.2627743799650103
-9.61399999999966	0.2567083702113976
-9.61299999999966	0.24857733586081035
-9.61199999999966	0.23941378921173584
-9.61099999999966	0.23154088293577038
-9.60999999999966	0.2257330012567795
-9.60899999999966	0.22199014417476312
-9.60799999999966	0.21682758268232677
-9.60699999999966	0.2065024596974541
-9.60599999999966	0.19372512000367412
-9.60499999999967	0.1861103418023305
-9.60399999999967	0.19036945503359048
-9.60299999999967	0.20611526758552134
-9.60199999999967	0.22353891262249406
-9.60099999999967	0.23373497157005582
-9.59999999999967	0.22947585833879586
-9.59899999999967	0.20430837106316863
-9.59799999999967	0.17384925825779415
-9.59699999999967	0.16158817471325782
-9.59599999999967	0.1716551696235087
-9.59499999999967	0.19449950422753956
-9.59399999999967	0.21218127733913406
-9.59299999999967	0.2125684694510668
-9.59199999999967	0.18998226292165774
-9.59099999999967	0.14532610601208332
-9.58999999999967	0.11215664842317975
-9.58899999999967	0.1069940869307434
-9.58799999999967	0.127386204825867
-9.58699999999967	0.1661054160191396
-9.58599999999968	0.20546994739896682
-9.58499999999968	0.22534580914484675
-9.58399999999968	0.22547487318215764
-9.58299999999968	0.20443743510047951
-9.58199999999968	0.1688157608026687
-9.58099999999968	0.1510049236537633
-9.57999999999968	0.15952315011628326
-9.57899999999968	0.18882068658585957
-9.57799999999968	0.22612019336871222
-9.57699999999968	0.2542561535024903
-9.57599999999968	0.25038423238316304
-9.57499999999968	0.20043644994384135
-9.57399999999968	0.15578029303426694
-9.57299999999968	0.14584236216132693
-9.57199999999968	0.16946108098922327
-9.57099999999968	0.2170857107569486
-9.56999999999968	0.26793694145744673
-9.56899999999968	0.29374974891962846
-9.56799999999969	0.29723447792702296
-9.56699999999969	0.28871625146450297
-9.56599999999969	0.2725832468006394
-9.56499999999969	0.283037433822823
-9.56399999999969	0.3073014728372738
-9.56299999999969	0.3190463002325665
-9.56199999999969	0.3257576301727338
-9.56099999999969	0.32601575824735557
-9.55999999999969	0.32214383712802835
-9.55899999999969	0.3171103396729029
-9.55799999999969	0.3147871870013066
-9.55699999999969	0.3165940835236593
-9.55599999999969	0.32214383712802835
-9.55499999999969	0.32975861532937195
-9.55399999999969	0.33685713738147194
-9.55299999999969	0.3412453146500429
-9.55199999999969	0.34072905850079926
-9.55099999999969	0.33543743297105194
-9.5499999999997	0.32640295035928835
-9.5489999999997	0.3149162510386175
-9.5479999999997	0.30278423153139206
-9.5469999999997	0.29387881295693935
-9.5459999999997	0.2914265962480321
-9.5449999999997	0.2949113252554266
-9.5439999999997	0.30278423153139206
-9.5429999999997	0.31220590625508843
-9.5419999999997	0.32007881253105386
-9.5409999999997	0.32511230998617924
-9.5399999999997	0.3274354626577756
-9.5389999999997	0.32769359073239746
-9.5379999999997	0.32691920650853196
-9.5369999999997	0.32614482228466657
-9.5359999999997	0.3266610784339102
-9.5349999999997	0.3292423591801283
-9.5339999999997	0.33388866452332105
-9.5329999999997	0.33956748216500104
-9.53199999999971	0.3453753638439919
-9.53099999999971	0.3501507332244955
-9.52999999999971	0.35131230956029375
-9.52899999999971	0.34666600421710103
-9.52799999999971	0.33569556104567383
-9.52699999999971	0.3224019652026502
-9.52599999999971	0.31207684221777743
-9.52499999999971	0.3079467930238284
-9.52399999999971	0.3097536895461811
-9.52299999999971	0.31362561066550837
-9.52199999999971	0.31517437911323926
-9.52099999999971	0.31130245799391204
-9.51999999999971	0.30420393594181205
-9.51899999999971	0.2989123104120648
-9.51799999999971	0.30020295078517384
-9.51699999999971	0.31052807377004654
-9.51599999999971	0.3280807828443302
-9.51499999999971	0.3489891568886974
-9.51399999999972	0.36705812211222466
-9.51299999999972	0.3781576293209628
-9.51199999999972	0.38332019081339913
-9.51099999999972	0.38525615137306274
-9.50999999999972	0.38745024000734823
-9.50899999999972	0.3913221611266755
-9.50799999999972	0.39480689013407
-9.50699999999972	0.39571033839524644
-9.50599999999972	0.3940325059102046
-9.50499999999972	0.3913221611266755
-9.50399999999972	0.39183841727591917
-9.50299999999972	0.39480689013407
-9.50199999999972	0.39919506740264094
-9.50099999999972	0.4066807815666736
-9.49999999999972	0.41661871243961357
-9.49899999999972	0.4220394020066717
-9.49799999999972	0.4283635398349063
-9.49699999999972	0.4354620618870063
-9.49599999999973	0.43817240667053536
-9.49499999999973	0.43868866281977903
-9.49399999999973	0.44088275145406447
-9.49299999999973	0.44475467257339163
-9.49199999999973	0.4504334902150717
-9.49099999999973	0.45559605170750805
-9.48999999999973	0.4624364456849862
-9.48899999999973	0.4701802879236408
-9.48799999999973	0.47831132227422796
-9.48699999999973	0.4860551645128826
-9.48599999999973	0.4919921102291843
-9.48499999999973	0.49547683923657887
-9.48399999999973	0.4968965436469989
-9.48299999999973	0.49650935153506615
-9.48199999999973	0.4945733909754025
-9.48099999999973	0.49134679004262977
-9.47999999999973	0.48695861277405883
-9.47899999999973	0.48050541090851345
-9.47799999999974	0.4734068888564135
-9.47699999999974	0.467082751028179
-9.47599999999974	0.46269457375960804
-9.47499999999974	0.4593389087895244
-9.47399999999974	0.4597261009014572
-9.47299999999974	0.46166206146112077
-9.47199999999974	0.4645014702819608
-9.47099999999974	0.4620492535730535
-9.46999999999974	0.4517241305881808
-9.46899999999974	0.4349458057377627
-9.46799999999974	0.41584432821574807
-9.46699999999974	0.3979044270295319
-9.46599999999974	0.38370738292533185
-9.46499999999974	0.3742857082016355
-9.46399999999974	0.36628373788835916
-9.46299999999974	0.3560876789407974
-9.46199999999974	0.3412453146500429
-9.46099999999974	0.32304728538920474
-9.45999999999975	0.30549457631492116
-9.45899999999975	0.29297536469576296
-9.45799999999975	0.2871674830167721
-9.45699999999975	0.2875546751287048
-9.45599999999975	0.2894906356883684
-9.45499999999975	0.28703841897946114
-9.45399999999975	0.27800393636769755
-9.45299999999975	0.266000980897783
-9.45199999999975	0.2565793061740867
-9.45099999999975	0.2528364490920703
-9.44999999999975	0.2565793061740867
-9.44899999999975	0.2665172370470267
-9.44799999999975	0.28084334518853754
-9.44699999999975	0.3057527043895429
-9.44599999999975	0.3391802900530683
-9.44499999999975	0.3711881713061737
-9.44399999999975	0.39196748131323
-9.44299999999975	0.39493595417138094
-9.44199999999976	0.38164235832835736
-9.44099999999976	0.36125024043323367
-9.43999999999976	0.3440847234708828
-9.43899999999976	0.33569556104567383
-9.43799999999976	0.3364699452695392
-9.43699999999976	0.3434394032843283
-9.43599999999976	0.35324827011995735
-9.43499999999976	0.3633152650302083
-9.43399999999976	0.37157536341810643
-9.43299999999976	0.376479796835921
-9.43199999999976	0.3781576293209628
-9.43099999999976	0.3758344766493664
-9.42999999999976	0.36989753093306466
-9.42899999999976	0.360863048321301
-9.42799999999976	0.352344821858781
-9.42699999999976	0.34692413229172286
-9.42599999999976	0.34627881210516825
-9.42499999999976	0.34808570862752103
-9.42399999999977	0.34860196477676464
-9.42299999999977	0.3453753638439919
-9.42199999999977	0.3381477777545811
-9.42099999999977	0.3275645266950865
-9.41999999999977	0.31594876333710475
-9.41899999999977	0.3058817684268539
-9.41799999999977	0.29813792618819934
-9.41699999999977	0.2914265962480321
-9.41599999999977	0.2838118180466884
-9.41499999999977	0.27503546350954666
-9.41399999999977	0.26677536512164846
-9.41299999999977	0.2589024588456831
-9.41199999999977	0.2493517200846758
-9.41099999999977	0.2359290602043413
-9.40999999999977	0.21837635113005768
-9.40899999999977	0.19695172093644683
-9.40799999999977	0.17384925825779415
-9.40699999999977	0.14893989905678873
-9.40599999999978	0.12545024426620335
-9.40499999999978	0.10905911152771795
-9.40399999999978	0.10802659922923066
-9.40299999999978	0.12506305215427063
-9.40199999999978	0.15603842110888871
-9.40099999999978	0.18662659795157413
-9.39999999999978	0.19901674553342136
-9.39899999999978	0.19682265689913592
-9.39799999999978	0.18843349447392688
-9.39699999999978	0.17475270651897049
-9.39599999999978	0.17191329769813052
-9.39499999999978	0.1846906373919105
-9.39399999999978	0.19862955342148866
-9.39299999999978	0.19785516919762322
-9.39199999999978	0.18288374086955778
-9.39099999999978	0.14919802713141056
-9.38999999999978	0.10454187022183614
-9.38899999999978	0.0761477820134362
-9.38799999999979	0.06801674766284893
-9.38699999999979	0.07601871797612528
-9.38599999999979	0.09757241220704706
-9.38499999999979	0.12674088463931243
-9.38399999999979	0.14842364290754514
-9.38299999999979	0.1541024605492251
-9.38199999999979	0.1480364507956124
-9.38099999999979	0.13074186979595062
-9.37999999999979	0.1085428553784743
-9.37899999999979	0.09215172263998887
-9.37799999999979	0.08324630406553617
-9.37699999999979	0.08040689524469617
-9.37599999999979	0.0833753681028471
-9.37499999999979	0.09124827437881251
-9.37399999999979	0.1011862052517525
-9.37299999999979	0.1097044317142725
-9.37199999999979	0.11757733799023791
-9.37099999999979	0.12970935749746335
-9.3699999999998	0.14816551483292328
-9.3689999999998	0.1682995046534251
-9.3679999999998	0.1803024601233396
-9.3669999999998	0.18056058819796142
-9.3659999999998	0.17062265732502144
-9.3649999999998	0.15900689396703965
-9.3639999999998	0.16184630278787962
-9.3629999999998	0.18288374086955778
-9.3619999999998	0.21773103094350316
-9.3609999999998	0.25348176927862487
-9.3599999999998	0.2772295521438321
-9.3589999999998	0.28884531550181386
-9.3579999999998	0.28200492152433576
-9.3569999999998	0.2672916212708921
-9.3559999999998	0.2672916212708921
-9.3549999999998	0.29052314798685575
-9.3539999999998	0.32214383712802835
-9.3529999999998	0.3449881717320592
-9.35199999999981	0.355184230679621
-9.35099999999981	0.3568620631646628
-9.34999999999981	0.34886009285138647
-9.34899999999981	0.3420196988739084
-9.34799999999981	0.3448591076947483
-9.34699999999981	0.3568620631646628
-9.34599999999981	0.3736403880150809
-9.34499999999981	0.38654679174617185
-9.34399999999981	0.38512708733575185
-9.34299999999981	0.372220683604661
-9.34199999999981	0.3578945754631501
-9.34099999999981	0.34666600421710103
-9.33999999999981	0.33956748216500104
-9.33899999999981	0.33905122601575743
-9.33799999999981	0.3420196988739084
-9.33699999999981	0.34227782694853015
-9.33599999999981	0.33995467427693377
-9.33499999999981	0.33866403390382466
-9.33399999999982	0.33853496986651377
-9.33299999999982	0.3381477777545811
-9.33199999999982	0.3335014724113884
-9.33099999999982	0.31465812296399565
-9.32999999999982	0.28639309879290664
-9.32899999999982	0.26677536512164846
-9.32799999999982	0.2687113256813121
-9.32699999999982	0.2894906356883684
-9.32599999999982	0.3180137879340793
-9.32499999999982	0.34072905850079926
-9.32399999999982	0.3527320139707137
-9.32299999999982	0.35531329471693196
-9.32199999999982	0.3492472849633192
-9.32099999999982	0.34150344272466465
-9.31999999999982	0.34150344272466465
-9.31899999999982	0.35144137359760463
-9.31799999999982	0.3677034422987792
-9.31699999999982	0.38499802329844096
-9.31599999999983	0.3940325059102046
-9.31499999999983	0.39493595417138094
-9.31399999999983	0.3909349690147428
-9.31299999999983	0.3839655109999537
-9.31199999999983	0.3745438362762573
-9.31099999999983	0.3640896492540737
-9.30999999999983	0.36125024043323367
-9.30899999999983	0.37002659497037554
-9.30799999999983	0.3828039346641555
-9.30699999999983	0.3942906339848264
-9.30599999999983	0.3999694516265063
-9.30499999999983	0.3993241314399518
-9.30399999999983	0.3940325059102046
-9.30299999999983	0.38525615137306274
-9.30199999999983	0.37480196435087915
-9.30099999999983	0.3714462993807955
-9.29999999999983	0.3786738854702064
-9.29899999999983	0.3911930970893646
-9.29799999999984	0.40384137274583365
-9.29699999999984	0.4104236386486899
-9.29599999999984	0.4102945746113791
-9.29499999999984	0.4048738850443209
-9.29399999999984	0.40229260429810276
-9.29299999999984	0.40655171752936275
-9.29199999999984	0.41894186511120995
-9.29099999999984	0.43584925399893903
-9.28999999999984	0.4466906331330554
-9.28899999999984	0.4475940813942317
-9.28799999999984	0.43881772685709
-9.28699999999984	0.42655664331255355
-9.28599999999984	0.41816748088734457
-9.28499999999984	0.41365023958146263
-9.28399999999984	0.41210147113373186
-9.28299999999984	0.40629358945474087
-9.28199999999984	0.3955812743579354
-9.28099999999984	0.3828039346641555
-9.27999999999985	0.37518915646281187
-9.27899999999985	0.376479796835921
-9.27799999999985	0.3859014715596173
-9.27699999999985	0.3985497472160863
-9.27599999999985	0.4087458061636482
-9.27499999999985	0.41584432821574807
-9.27399999999985	0.420232505484319
-9.27299999999985	0.41816748088734457
-9.27199999999985	0.41003644653675725
-9.27099999999985	0.40190541218617
-9.26999999999985	0.4006147718130609
-9.26899999999985	0.4071970377159172
-9.26799999999985	0.4193290572231427
-9.26699999999985	0.4343004855512081
-9.26599999999985	0.4477231454315427
-9.26499999999985	0.45559605170750805
-9.26399999999985	0.4584354605283481
-9.26299999999985	0.45830639649103716
-9.26199999999986	0.458564524565659
-9.26099999999986	0.4625655097222972
-9.25999999999986	0.4701802879236408
-9.25899999999986	0.4786985143861607
-9.25799999999986	0.4850226522143953
-9.25699999999986	0.48618422855019344
-9.25599999999986	0.4812797951323789
-9.25499999999986	0.472632504632548
-9.25399999999986	0.4628236377969189
-9.25299999999986	0.4539182192224662
-9.25199999999986	0.44720688928229896
-9.25099999999986	0.44088275145406447
-9.24999999999986	0.43210639691692265
-9.24899999999986	0.4190709291485208
-9.24799999999986	0.4028088604473463
-9.24699999999986	0.38641772770886096
-9.24599999999986	0.3727369397539046
-9.24499999999986	0.3633152650302083
-9.24399999999987	0.359443343910881
-9.24299999999987	0.35905615179894823
-9.24199999999987	0.3595724079481919
-9.24099999999987	0.3599596000601246
-9.23999999999987	0.3595724079481919
-9.23899999999987	0.35815270353777195
-9.23799999999987	0.3559586149034865
-9.23699999999987	0.3526029499334028
-9.23599999999987	0.34627881210516825
-9.23499999999987	0.3316945758890356
-9.23399999999987	0.30833398513576116
-9.23299999999987	0.2866512268675284
-9.23199999999987	0.27671329599458844
-9.23099999999987	0.2814886653750921
-9.22999999999987	0.2949113252554266
-9.22899999999987	0.3060108324641648
-9.22799999999987	0.3115605860685339
-9.22699999999987	0.30768866494920666
-9.22599999999988	0.2914265962480321
-9.22499999999988	0.267420685308203
-9.22399999999988	0.25064236045778493
-9.22299999999988	0.2481901437488776
-9.22199999999988	0.25180393679358304
-9.22099999999988	0.25012610430854126
-9.21999999999988	0.2422531980325758
-9.21899999999988	0.22857241007761947
-9.21799999999988	0.20185615435426138
-9.21699999999988	0.17384925825779415
-9.21599999999988	0.1642985194967869
-9.21499999999988	0.1743655144070378
-9.21399999999988	0.18533595757846502
-9.21299999999988	0.1803024601233396
-9.21199999999988	0.1644275835340978
-9.21099999999988	0.1405507366315797
-9.20999999999988	0.10183152543830704
-9.20899999999988	0.06646797921511803
-9.20799999999989	0.050980294737808976
-9.20699999999989	0.05227093511091807
-9.20599999999989	0.06685517132705075
-9.20499999999989	0.09421674723696344
-9.20399999999989	0.1260955644527579
-9.20299999999989	0.15423152458653602
-9.20199999999989	0.17230048981006324
-9.20099999999989	0.1365497514749415
-9.19999999999989	0.08621477692368708
-9.19899999999989	0.06646797921511803
-9.19799999999989	0.07382462934183984
-9.19699999999989	0.10518719040839068
-9.19599999999989	0.15190837191493964
-9.19499999999989	0.18882068658585957
-9.19399999999989	0.2063733956601432
-9.19299999999989	0.21527881423459588
-9.19199999999989	0.19320886385443048
-9.19099999999989	0.1688157608026687
-9.1899999999999	0.17023546521308872
-9.1889999999999	0.19733891304837958
-9.1879999999999	0.230637434674594
-9.1869999999999	0.2537398973532467
-9.1859999999999	0.26677536512164846
-9.1849999999999	0.254772409651734
-9.1839999999999	0.22753989777913222
-9.1829999999999	0.2185054151673686
-9.1819999999999	0.232057139085014
-9.1809999999999	0.253352705241314
-9.1799999999999	0.26483940456198485
-9.1789999999999	0.27361575909912667
-9.1779999999999	0.29168472432265385
-9.1769999999999	0.29968669463593023
-9.1759999999999	0.29762167003895573
-9.1749999999999	0.30239703941945933
-9.1739999999999	0.312722162404332
-9.1729999999999	0.3196916204191211
-9.17199999999991	0.3243379257623138
-9.17099999999991	0.33066206359054834
-9.16999999999991	0.3350502408591193
-9.16899999999991	0.3344049206725647
-9.16799999999991	0.33401772856063194
-9.16699999999991	0.3381477777545811
-9.16599999999991	0.346795068254412
-9.16499999999991	0.3557004868288647
-9.16399999999991	0.35169950167222647
-9.16299999999991	0.33492117682180833
-9.16199999999991	0.3205950686802974
-9.16099999999991	0.3097536895461811
-9.15999999999991	0.2951694533300484
-9.15899999999991	0.27387388717374844
-9.15799999999991	0.24393103051761764
-9.15699999999991	0.21063250889140314
-9.15599999999991	0.19153103136938865
-9.15499999999991	0.19230541559325412
-9.15399999999991	0.2065024596974541
-9.15299999999992	0.22353891262249406
-9.15199999999992	0.23321871542081218
-9.15099999999992	0.23012117852535036
-9.14999999999992	0.2181182230554359
-9.14899999999992	0.21050344485409228
-9.14799999999992	0.21721477479425952
-9.14699999999992	0.2350256119431649
-9.14599999999992	0.2555467938755994
-9.14499999999992	0.27671329599458844
-9.14399999999992	0.2949113252554266
-9.14299999999992	0.30007388674786295
-9.14199999999992	0.29426600506887207
-9.14099999999992	0.2932334927703848
-9.13999999999992	0.30278423153139206
-9.13899999999992	0.3218857090534065
-9.13799999999992	0.34369753135895015
-9.13699999999992	0.35724925527659557
-9.13599999999992	0.35557142279155374
-9.13499999999993	0.3444719155828156
-9.13399999999993	0.3344049206725647
-9.13299999999993	0.3327270881875229
-9.13199999999993	0.34227782694853015
-9.13099999999993	0.359443343910881
-9.12999999999993	0.3723497476419719
-9.12899999999993	0.37286600379121554
-9.12799999999993	0.3646059054033174
-9.12699999999993	0.3550551666423101
-9.12599999999993	0.34744038844096653
-9.12499999999993	0.3448591076947483
-9.12399999999993	0.35169950167222647
-9.12299999999993	0.35905615179894823
-9.12199999999993	0.35247388589609197
-9.12099999999993	0.3376315216053374
-9.11999999999993	0.32820984688164107
-9.11899999999993	0.33040393551592656
-9.11799999999993	0.3400837383142447
-9.11699999999994	0.3518285657095374
-9.11599999999994	0.36731625018684644
-9.11499999999994	0.38499802329844096
-9.11399999999994	0.38874088038045734
-9.11299999999994	0.37660886087323187
-9.11199999999994	0.36344432906751917
-9.11099999999994	0.35724925527659557
-9.10999999999994	0.35905615179894823
-9.10899999999994	0.3675743782614682
-9.10799999999994	0.3815132942910464
-9.10699999999994	0.4007438358503718
-9.10599999999994	0.4234591064170917
-9.10499999999994	0.44527092872263535
-9.10399999999994	0.45985516493876805
-9.10299999999994	0.4663083668043135
-9.10199999999994	0.46863151947590986
-9.10099999999994	0.4712128002221281
-9.09999999999994	0.47624629767725346
-9.09899999999995	0.48257043550548806
-9.09799999999995	0.4855389083636389
-9.09699999999995	0.48308669165473167
-9.09599999999995	0.47650442575187524
-9.09499999999995	0.46901871158784264
-9.09399999999995	0.4632108299088517
-9.09299999999995	0.45959703686414616
-9.09199999999995	0.4597261009014572
-9.09099999999995	0.46308176587154076
-9.08999999999995	0.46772807121473353
-9.08899999999995	0.4713418642594389
-9.08799999999995	0.4728906327071698
-9.08699999999995	0.47301969674448074
-9.08599999999995	0.4731487607817917
-9.08499999999995	0.4736650169310353
-9.08399999999995	0.4752137853787662
-9.08299999999995	0.4776660020876735
-9.08199999999995	0.479731026684648
-9.08099999999996	0.48063447494582434
-9.07999999999996	0.4799891547592698
-9.07899999999996	0.4776660020876735
-9.07799999999996	0.4739231450056571
-9.07699999999996	0.4691477756251535
-9.07599999999996	0.46437240624464987
-9.07499999999996	0.4593389087895244
-9.07399999999996	0.4536600911478444
-9.07299999999996	0.4469487612076772
-9.07199999999996	0.4398502391555772
-9.07099999999996	0.43339703729003176
-9.06999999999996	0.42862166790952816
-9.06899999999996	0.42668570734986444
-9.06799999999996	0.4290088600214609
-9.06699999999996	0.4349458057377627
-9.06599999999996	0.44243151990179536
-9.06499999999996	0.448626593692719
-9.06399999999996	0.45004629810313895
-9.06299999999997	0.4496591059912063
-9.06199999999997	0.44823940158078623
-9.06099999999997	0.44539999275994624
-9.05999999999997	0.4407536874167535
-9.05899999999997	0.4359783180362499
-9.05799999999997	0.4326226530661663
-9.05699999999997	0.4299123082826372
-9.05599999999997	0.4274600915737299
-9.05499999999997	0.4251369389021336
-9.05399999999997	0.423071914305159
-9.05299999999997	0.42074876163356273
-9.05199999999997	0.4186837370365881
-9.05099999999997	0.41687684051423546
-9.04999999999997	0.41610245629036996
-9.04899999999997	0.4164896484023027
-9.04799999999997	0.41894186511120995
-9.04699999999997	0.42397536256633545
-9.04599999999997	0.43159014076767904
-9.04499999999998	0.4410118154913754
-9.04399999999998	0.4504334902150717
-9.04299999999998	0.4586935886029698
-9.04199999999998	0.46398521413271715
-9.04099999999998	0.4665664948789353
-9.03999999999998	0.46669555891624626
-9.03899999999998	0.4656630466177589
-9.03799999999998	0.46437240624464987
-9.03699999999998	0.4637270860580953
-9.03599999999998	0.4660502387296917
-9.03499999999998	0.4691477756251535
-9.03399999999998	0.4723743765579262
-9.03299999999998	0.4741812730802789
-9.03199999999998	0.47431033711758985
-9.03099999999998	0.47301969674448074
-9.02999999999998	0.47147092829674986
-9.02899999999998	0.4704384159982626
-9.02799999999998	0.47030935196095164
-9.02699999999999	0.4710837361848171
-9.02599999999999	0.47172905637137164
-9.02499999999999	0.4718581204086826
-9.02399999999999	0.4705674800355735
-9.02299999999999	0.46746994314011164
-9.02199999999999	0.46295270183422993
-9.02099999999999	0.4584354605283481
-9.01999999999999	0.4546926034463317
-9.01899999999999	0.4518531946254917
-9.01799999999999	0.44953004195389534
-9.01699999999999	0.44591624890918996
-9.01599999999999	0.4393339830063335
-9.01499999999999	0.43081575654381354
-9.01399999999999	0.42242659411860456
-9.01299999999999	0.4164896484023027
-9.01199999999999	0.41326304746952996
-9.01099999999999	0.41106895883524447
-9.00999999999999	0.4077132938651609
-9.009	0.4016472841115482
-9.008	0.39532314628331366
-9.007	0.39196748131323
-9.006	0.39480689013407
-9.005	0.40293792448465726
-9.004	0.4122305351710427
-9.003	0.4177802887754118
-9.002	0.41739309666347907
-9.001	0.41468275187995
[truncated: 13,993 more rows]
