# Supplementary material for: Long-range crossed Andreev reflection in a topological insulator nanowire proximitized by a superconductor
Source: Nat Phys. 2025 Mar 11;21(5):708–15. doi: 10.1038/s41567-025-02806-y (PMC12084150; doi:10.1038/s41567-025-02806-y)
Supplement: Supplementary file 2 — Source data for Supplementary Figs. 2–5 and 7. [file 41567_2025_2806_MOESM2_ESM.zip › SupplementaryData/Figure_S7_raw_dim=1_.txt]

V_{g}	iac_{LL}
-10.9989999999989	1.488e-10
-10.9979999999989	1.858e-10
-10.9969999999989	2.071e-10
-10.9959999999989	2.068e-10
-10.9949999999989	1.921e-10
-10.9939999999989	1.624e-10
-10.9929999999989	1.343e-10
-10.9919999999989	1.201e-10
-10.9909999999989	1.244e-10
-10.9899999999989	1.449e-10
-10.9889999999989	1.741e-10
-10.9879999999989	2.012e-10
-10.9869999999989	2.208e-10
-10.9859999999989	2.259e-10
-10.9849999999989	2.104e-10
-10.9839999999989	1.868e-10
-10.9829999999989	1.695e-10
-10.9819999999989	1.648e-10
-10.9809999999989	1.655e-10
-10.9799999999989	1.643e-10
-10.9789999999989	1.565e-10
-10.9779999999989	1.397e-10
-10.9769999999989	1.203e-10
-10.9759999999989	1.102e-10
-10.9749999999989	1.14e-10
-10.9739999999989	1.321e-10
-10.9729999999989	1.606e-10
-10.9719999999989	1.885e-10
-10.9709999999989	2.082e-10
-10.9699999999989	2.19e-10
-10.9689999999989	2.237e-10
-10.9679999999989	2.229e-10
-10.9669999999989	2.197e-10
-10.9659999999989	2.188e-10
-10.9649999999989	2.23e-10
-10.9639999999989	2.303e-10
-10.9629999999989	2.372e-10
-10.9619999999989	2.399e-10
-10.9609999999989	2.396e-10
-10.9599999999989	2.395e-10
-10.9589999999989	2.425e-10
-10.9579999999989	2.485e-10
-10.9569999999989	2.552e-10
-10.9559999999989	2.592e-10
-10.9549999999989	2.591e-10
-10.9539999999989	2.552e-10
-10.9529999999989	2.501e-10
-10.9519999999989	2.458e-10
-10.9509999999989	2.425e-10
-10.9499999999989	2.384e-10
-10.9489999999989	2.333e-10
-10.9479999999989	2.292e-10
-10.9469999999989	2.287e-10
-10.9459999999989	2.305e-10
-10.9449999999989	2.32e-10
-10.9439999999989	2.316e-10
-10.9429999999989	2.297e-10
-10.9419999999989	2.252e-10
-10.9409999999989	2.18e-10
-10.9399999999989	2.127e-10
-10.9389999999989	2.13e-10
-10.9379999999989	2.165e-10
-10.9369999999989	2.187e-10
-10.9359999999989	2.169e-10
-10.9349999999989	2.126e-10
-10.9339999999989	2.077e-10
-10.9329999999989	2.032e-10
-10.9319999999989	2.022e-10
-10.9309999999989	2.08e-10
-10.9299999999989	2.205e-10
-10.9289999999989	2.349e-10
-10.9279999999989	2.464e-10
-10.9269999999989	2.546e-10
-10.9259999999989	2.62e-10
-10.9249999999989	2.688e-10
-10.9239999999989	2.742e-10
-10.9229999999989	2.785e-10
-10.9219999999989	2.823e-10
-10.9209999999989	2.853e-10
-10.9199999999989	2.871e-10
-10.9189999999989	2.872e-10
-10.9179999999989	2.856e-10
-10.9169999999989	2.835e-10
-10.9159999999989	2.821e-10
-10.9149999999989	2.823e-10
-10.9139999999989	2.837e-10
-10.9129999999989	2.839e-10
-10.9119999999989	2.817e-10
-10.9109999999989	2.788e-10
-10.9099999999989	2.782e-10
-10.9089999999989	2.799e-10
-10.9079999999989	2.837e-10
-10.9069999999989	2.906e-10
-10.9059999999989	2.996e-10
-10.9049999999989	3.068e-10
-10.9039999999989	3.084e-10
-10.9029999999989	3.051e-10
-10.9019999999989	2.976e-10
-10.9009999999989	2.888e-10
-10.8999999999989	2.803e-10
-10.8989999999989	2.767e-10
-10.8979999999989	2.784e-10
-10.8969999999989	2.791e-10
-10.8959999999989	2.751e-10
-10.8949999999989	2.674e-10
-10.893999999999	2.664e-10
-10.892999999999	2.725e-10
-10.891999999999	2.775e-10
-10.890999999999	2.818e-10
-10.889999999999	2.942e-10
-10.888999999999	3.005e-10
-10.887999999999	3.018e-10
-10.886999999999	2.951e-10
-10.885999999999	2.849e-10
-10.884999999999	2.762e-10
-10.883999999999	2.689e-10
-10.882999999999	2.632e-10
-10.881999999999	2.607e-10
-10.880999999999	2.628e-10
-10.879999999999	2.664e-10
-10.878999999999	2.668e-10
-10.877999999999	2.629e-10
-10.876999999999	2.591e-10
-10.875999999999	2.573e-10
-10.874999999999	2.578e-10
-10.873999999999	2.604e-10
-10.872999999999	2.636e-10
-10.871999999999	2.678e-10
-10.870999999999	2.716e-10
-10.869999999999	2.714e-10
-10.868999999999	2.669e-10
-10.867999999999	2.609e-10
-10.866999999999	2.571e-10
-10.865999999999	2.572e-10
-10.864999999999	2.618e-10
-10.863999999999	2.714e-10
-10.862999999999	2.842e-10
-10.861999999999	2.965e-10
-10.860999999999	3.047e-10
-10.859999999999	3.062e-10
-10.858999999999	3.017e-10
-10.857999999999	2.946e-10
-10.856999999999	2.891e-10
-10.855999999999	2.88e-10
-10.854999999999	2.916e-10
-10.853999999999	2.982e-10
-10.852999999999	3.051e-10
-10.851999999999	3.104e-10
-10.850999999999	3.132e-10
-10.849999999999	3.138e-10
-10.848999999999	3.125e-10
-10.847999999999	3.104e-10
-10.846999999999	3.09e-10
-10.845999999999	3.092e-10
-10.844999999999	3.11e-10
-10.843999999999	3.137e-10
-10.842999999999	3.166e-10
-10.841999999999	3.178e-10
-10.840999999999	3.147e-10
-10.839999999999	3.071e-10
-10.838999999999	2.957e-10
-10.837999999999	2.835e-10
-10.836999999999	2.748e-10
-10.835999999999	2.731e-10
-10.834999999999	2.766e-10
-10.833999999999	2.804e-10
-10.832999999999	2.775e-10
-10.831999999999	2.646e-10
-10.830999999999	2.441e-10
-10.829999999999	2.194e-10
-10.828999999999	1.916e-10
-10.827999999999	1.69e-10
-10.826999999999	1.583e-10
-10.825999999999	1.607e-10
-10.824999999999	1.743e-10
-10.823999999999	1.913e-10
-10.822999999999	2.011e-10
-10.821999999999	1.967e-10
-10.820999999999	1.816e-10
-10.819999999999	1.599e-10
-10.818999999999	1.413e-10
-10.817999999999	1.326e-10
-10.816999999999	1.324e-10
-10.815999999999	1.374e-10
-10.814999999999	1.403e-10
-10.813999999999	1.364e-10
-10.812999999999	1.222e-10
-10.811999999999	1.031e-10
-10.810999999999	9.22e-11
-10.809999999999	9.58e-11
-10.808999999999	1.149e-10
-10.807999999999	1.461e-10
-10.806999999999	1.797e-10
-10.805999999999	1.965e-10
-10.804999999999	1.894e-10
-10.803999999999	1.676e-10
-10.802999999999	1.397e-10
-10.801999999999	1.273e-10
-10.800999999999	1.38e-10
-10.799999999999	1.644e-10
-10.798999999999	1.962e-10
-10.797999999999	2.168e-10
-10.796999999999	2.203e-10
-10.795999999999	2.087e-10
-10.794999999999	1.898e-10
-10.793999999999	1.797e-10
-10.792999999999	1.872e-10
-10.791999999999	2.072e-10
-10.790999999999	2.297e-10
-10.789999999999	2.446e-10
-10.788999999999	2.492e-10
-10.787999999999	2.444e-10
-10.786999999999	2.299e-10
-10.785999999999	2.158e-10
-10.784999999999	2.138e-10
-10.783999999999	2.233e-10
-10.782999999999	2.364e-10
-10.781999999999	2.442e-10
-10.780999999999	2.43e-10
-10.779999999999	2.33e-10
-10.778999999999	2.13e-10
-10.777999999999	1.915e-10
-10.776999999999	1.792e-10
-10.775999999999	1.835e-10
-10.774999999999	2.111e-10
-10.773999999999	2.592e-10
-10.772999999999	3.189e-10
-10.771999999999	3.156e-10
-10.770999999999	2.955e-10
-10.769999999999	2.801e-10
-10.768999999999	2.736e-10
-10.767999999999	2.777e-10
-10.766999999999	2.873e-10
-10.765999999999	2.932e-10
-10.764999999999	2.906e-10
-10.763999999999	2.798e-10
-10.762999999999	2.669e-10
-10.761999999999	2.567e-10
-10.760999999999	2.532e-10
-10.759999999999	2.572e-10
-10.758999999999	2.644e-10
-10.757999999999	2.675e-10
-10.756999999999	2.602e-10
-10.755999999999	2.458e-10
-10.754999999999	2.304e-10
-10.753999999999	2.175e-10
-10.752999999999	2.088e-10
-10.751999999999	2.052e-10
-10.750999999999	2.068e-10
-10.749999999999	2.106e-10
-10.748999999999	2.1e-10
-10.747999999999	2.007e-10
-10.746999999999	1.873e-10
-10.745999999999	1.723e-10
-10.744999999999	1.517e-10
-10.743999999999	1.327e-10
-10.742999999999	1.233e-10
-10.741999999999	1.232e-10
-10.740999999999	1.292e-10
-10.739999999999	1.332e-10
-10.738999999999	1.311e-10
-10.737999999999	1.244e-10
-10.736999999999	1.1e-10
-10.735999999999	9.28e-11
-10.734999999999	8.43e-11
-10.733999999999	8.06e-11
-10.732999999999	8.49e-11
-10.731999999999	9.62e-11
-10.730999999999	1.14e-10
-10.729999999999	1.351e-10
-10.728999999999	1.56e-10
-10.727999999999	1.685e-10
-10.726999999999	1.707e-10
-10.725999999999	1.675e-10
-10.724999999999	1.628e-10
-10.723999999999	1.57e-10
-10.722999999999	1.512e-10
-10.721999999999	1.473e-10
-10.720999999999	1.469e-10
-10.719999999999	1.484e-10
-10.718999999999	1.5e-10
-10.717999999999	1.509e-10
-10.716999999999	1.523e-10
-10.715999999999	1.537e-10
-10.714999999999	1.528e-10
-10.7139999999991	1.464e-10
-10.7129999999991	1.34e-10
-10.7119999999991	1.197e-10
-10.7109999999991	1.072e-10
-10.7099999999991	1.003e-10
-10.7089999999991	1.027e-10
-10.7079999999991	1.082e-10
-10.7069999999991	1.169e-10
-10.7059999999991	1.25e-10
-10.7049999999991	1.323e-10
-10.7039999999991	1.416e-10
-10.7029999999991	1.508e-10
-10.7019999999991	1.592e-10
-10.7009999999991	1.667e-10
-10.6999999999991	1.666e-10
-10.6989999999991	1.521e-10
-10.6979999999991	1.298e-10
-10.6969999999991	1.106e-10
-10.6959999999991	9.81e-11
-10.6949999999991	9.38e-11
-10.6939999999991	9.79e-11
-10.6929999999991	1.095e-10
-10.6919999999991	1.269e-10
-10.6909999999991	1.48e-10
-10.6899999999991	1.676e-10
-10.6889999999991	1.823e-10
-10.6879999999991	1.91e-10
-10.6869999999991	1.947e-10
-10.6859999999991	1.932e-10
-10.6849999999991	1.854e-10
-10.6839999999991	1.735e-10
-10.6829999999991	1.583e-10
-10.6819999999991	1.425e-10
-10.6809999999991	1.281e-10
-10.6799999999991	1.166e-10
-10.6789999999991	1.081e-10
-10.6779999999991	1.03e-10
-10.6769999999991	1.008e-10
-10.6759999999991	1.01e-10
-10.6749999999991	1.032e-10
-10.6739999999991	1.068e-10
-10.6729999999991	1.117e-10
-10.6719999999991	1.175e-10
-10.6709999999991	1.233e-10
-10.6699999999991	1.28e-10
-10.6689999999991	1.304e-10
-10.6679999999991	1.283e-10
-10.6669999999991	1.204e-10
-10.6659999999991	1.097e-10
-10.6649999999991	9.99e-11
-10.6639999999991	9.28e-11
-10.6629999999991	8.99e-11
-10.6619999999991	9.24e-11
-10.6609999999991	1.008e-10
-10.6599999999991	1.149e-10
-10.6589999999991	1.33e-10
-10.6579999999991	1.52e-10
-10.6569999999991	1.687e-10
-10.6559999999991	1.8e-10
-10.6549999999991	1.871e-10
-10.6539999999991	1.917e-10
-10.6529999999991	1.947e-10
-10.6519999999991	1.974e-10
-10.6509999999991	2.015e-10
-10.6499999999991	2.089e-10
-10.6489999999991	2.194e-10
-10.6479999999991	2.299e-10
-10.6469999999991	2.385e-10
-10.6459999999991	2.443e-10
-10.6449999999991	2.482e-10
-10.6439999999991	2.518e-10
-10.6429999999991	2.542e-10
-10.6419999999991	2.541e-10
-10.6409999999991	2.517e-10
-10.6399999999991	2.479e-10
-10.6389999999991	2.439e-10
-10.6379999999991	2.408e-10
-10.6369999999991	2.398e-10
-10.6359999999991	2.426e-10
-10.6349999999991	2.483e-10
-10.6339999999991	2.52e-10
-10.6329999999991	2.495e-10
-10.6319999999991	2.409e-10
-10.6309999999991	2.32e-10
-10.6299999999991	2.195e-10
-10.6289999999991	2.026e-10
-10.6279999999991	1.946e-10
-10.6269999999991	1.917e-10
-10.6259999999991	1.898e-10
-10.6249999999991	1.912e-10
-10.6239999999991	1.973e-10
-10.6229999999991	1.93e-10
-10.6219999999991	1.899e-10
-10.6209999999991	1.92e-10
-10.6199999999991	1.987e-10
-10.6189999999991	2.086e-10
-10.6179999999991	2.152e-10
-10.6169999999991	2.123e-10
-10.6159999999991	1.983e-10
-10.6149999999991	1.783e-10
-10.6139999999991	1.601e-10
-10.6129999999991	1.477e-10
-10.6119999999991	1.408e-10
-10.6109999999991	1.411e-10
-10.6099999999991	1.476e-10
-10.6089999999991	1.595e-10
-10.6079999999991	1.766e-10
-10.6069999999991	1.961e-10
-10.6059999999991	2.113e-10
-10.6049999999991	2.197e-10
-10.6039999999991	2.246e-10
-10.6029999999991	2.269e-10
-10.6019999999991	2.254e-10
-10.6009999999991	2.203e-10
-10.5999999999991	2.184e-10
-10.5989999999991	2.24e-10
-10.5979999999991	2.351e-10
-10.5969999999991	2.471e-10
-10.5959999999991	2.579e-10
-10.5949999999991	2.678e-10
-10.5939999999991	2.758e-10
-10.5929999999991	2.8e-10
-10.5919999999991	2.828e-10
-10.5909999999991	2.879e-10
-10.5899999999991	2.961e-10
-10.5889999999991	3.055e-10
-10.5879999999991	3.109e-10
-10.5869999999991	3.071e-10
-10.5859999999991	2.965e-10
-10.5849999999991	2.867e-10
-10.5839999999991	2.838e-10
-10.5829999999991	2.867e-10
-10.5819999999991	2.924e-10
-10.5809999999991	2.982e-10
-10.5799999999991	3.024e-10
-10.5789999999991	3.025e-10
-10.5779999999991	2.989e-10
-10.5769999999991	2.942e-10
-10.5759999999991	2.89e-10
-10.5749999999991	2.815e-10
-10.5739999999991	2.829e-10
-10.5729999999991	2.923e-10
-10.5719999999991	2.997e-10
-10.5709999999991	3.025e-10
-10.5699999999991	3.021e-10
-10.5689999999991	3.013e-10
-10.5679999999991	3.018e-10
-10.5669999999991	3.053e-10
-10.5659999999991	3.097e-10
-10.5649999999991	3.11e-10
-10.5639999999991	3.075e-10
-10.5629999999991	3.01e-10
-10.5619999999991	2.955e-10
-10.5609999999991	2.944e-10
-10.5599999999991	2.99e-10
-10.5589999999991	3.073e-10
-10.5579999999991	3.153e-10
-10.5569999999991	3.225e-10
-10.5559999999991	3.297e-10
-10.5549999999991	3.328e-10
-10.5539999999991	3.346e-10
-10.5529999999991	3.351e-10
-10.5519999999991	3.338e-10
-10.5509999999991	3.271e-10
-10.5499999999991	3.18e-10
-10.5489999999991	3.172e-10
-10.5479999999991	3.15e-10
-10.5469999999991	3.118e-10
-10.5459999999991	3.092e-10
-10.5449999999991	3.082e-10
-10.5439999999991	3.086e-10
-10.5429999999991	3.101e-10
-10.5419999999991	3.123e-10
-10.5409999999991	3.151e-10
-10.5399999999991	3.172e-10
-10.5389999999991	3.172e-10
-10.5379999999991	3.141e-10
-10.5369999999991	3.087e-10
-10.5359999999991	3.043e-10
-10.5349999999991	3.047e-10
-10.5339999999992	3.085e-10
-10.5329999999992	3.021e-10
-10.5319999999992	2.956e-10
-10.5309999999992	2.898e-10
-10.5299999999992	2.845e-10
-10.5289999999992	2.801e-10
-10.5279999999992	2.765e-10
-10.5269999999992	2.744e-10
-10.5259999999992	2.749e-10
-10.5249999999992	2.782e-10
-10.5239999999992	2.828e-10
-10.5229999999992	2.87e-10
-10.5219999999992	2.892e-10
-10.5209999999992	2.887e-10
-10.5199999999992	2.86e-10
-10.5189999999992	2.808e-10
-10.5179999999992	2.723e-10
-10.5169999999992	2.593e-10
-10.5159999999992	2.431e-10
-10.5149999999992	2.278e-10
-10.5139999999992	2.16e-10
-10.5129999999992	2.085e-10
-10.5119999999992	2.061e-10
-10.5109999999992	2.085e-10
-10.5099999999992	2.132e-10
-10.5089999999992	2.186e-10
-10.5079999999992	2.233e-10
-10.5069999999992	2.264e-10
-10.5059999999992	2.284e-10
-10.5049999999992	2.274e-10
-10.5039999999992	2.222e-10
-10.5029999999992	2.171e-10
-10.5019999999992	2.243e-10
-10.5009999999992	2.653e-10
-10.4999999999992	3.15e-10
-10.4989999999992	3.238e-10
-10.4979999999992	3.304e-10
-10.4969999999992	3.346e-10
-10.4959999999992	3.356e-10
-10.4949999999992	3.348e-10
-10.4939999999992	3.337e-10
-10.4929999999992	3.362e-10
-10.4919999999992	3.439e-10
-10.4909999999992	3.538e-10
-10.4899999999992	3.589e-10
-10.4889999999992	3.564e-10
-10.4879999999992	3.479e-10
-10.4869999999992	3.361e-10
-10.4859999999992	3.252e-10
-10.4849999999992	3.184e-10
-10.4839999999992	3.154e-10
-10.4829999999992	3.135e-10
-10.4819999999992	3.09e-10
-10.4809999999992	3.011e-10
-10.4799999999992	2.92e-10
-10.4789999999992	2.843e-10
-10.4779999999992	2.802e-10
-10.4769999999992	2.794e-10
-10.4759999999992	2.784e-10
-10.4749999999992	2.747e-10
-10.4739999999992	2.72e-10
-10.4729999999992	2.729e-10
-10.4719999999992	2.724e-10
-10.4709999999992	2.738e-10
-10.4699999999992	2.764e-10
-10.4689999999992	2.788e-10
-10.4679999999992	2.802e-10
-10.4669999999992	2.799e-10
-10.4659999999992	2.76e-10
-10.4649999999992	2.675e-10
-10.4639999999992	2.574e-10
-10.4629999999992	2.507e-10
-10.4619999999992	2.489e-10
-10.4609999999992	2.522e-10
-10.4599999999992	2.593e-10
-10.4589999999992	2.685e-10
-10.4579999999992	2.771e-10
-10.4569999999992	2.783e-10
-10.4559999999992	2.678e-10
-10.4549999999992	2.522e-10
-10.4539999999992	2.389e-10
-10.4529999999992	2.314e-10
-10.4519999999992	2.299e-10
-10.4509999999992	2.339e-10
-10.4499999999992	2.42e-10
-10.4489999999992	2.513e-10
-10.4479999999992	2.548e-10
-10.4469999999992	2.496e-10
-10.4459999999992	2.374e-10
-10.4449999999992	2.236e-10
-10.4439999999992	2.148e-10
-10.4429999999992	2.144e-10
-10.4419999999992	2.215e-10
-10.4409999999992	2.316e-10
-10.4399999999992	2.389e-10
-10.4389999999992	2.413e-10
-10.4379999999992	2.412e-10
-10.4369999999992	2.393e-10
-10.4359999999992	2.325e-10
-10.4349999999992	2.218e-10
-10.4339999999992	2.123e-10
-10.4329999999992	2.073e-10
-10.4319999999992	2.08e-10
-10.4309999999992	2.14e-10
-10.4299999999992	2.244e-10
-10.4289999999992	2.374e-10
-10.4279999999992	2.511e-10
-10.4269999999992	2.626e-10
-10.4259999999992	2.684e-10
-10.4249999999992	2.685e-10
-10.4239999999992	2.661e-10
-10.4229999999992	2.647e-10
-10.4219999999992	2.67e-10
-10.4209999999992	2.742e-10
-10.4199999999992	2.844e-10
-10.4189999999992	2.938e-10
-10.4179999999992	2.99e-10
-10.4169999999992	3e-10
-10.4159999999992	2.988e-10
-10.4149999999992	2.983e-10
-10.4139999999992	2.995e-10
-10.4129999999992	3.028e-10
-10.4119999999992	3.08e-10
-10.4109999999992	3.129e-10
-10.4099999999992	3.167e-10
-10.4089999999992	3.202e-10
-10.4079999999992	3.222e-10
-10.4069999999992	3.232e-10
-10.4059999999992	3.232e-10
-10.4049999999992	3.223e-10
-10.4039999999992	3.216e-10
-10.4029999999992	3.216e-10
-10.4019999999992	3.221e-10
-10.4009999999992	3.224e-10
-10.3999999999992	3.221e-10
-10.3989999999992	3.213e-10
-10.3979999999992	3.203e-10
-10.3969999999992	3.202e-10
-10.3959999999992	3.209e-10
-10.3949999999992	3.226e-10
-10.3939999999992	3.249e-10
-10.3929999999992	3.271e-10
-10.3919999999992	3.292e-10
-10.3909999999992	3.316e-10
-10.3899999999992	3.341e-10
-10.3889999999992	3.371e-10
-10.3879999999992	3.401e-10
-10.3869999999992	3.423e-10
-10.3859999999992	3.442e-10
-10.3849999999992	3.46e-10
-10.3839999999992	3.472e-10
-10.3829999999992	3.477e-10
-10.3819999999992	3.472e-10
-10.3809999999992	3.458e-10
-10.3799999999992	3.434e-10
-10.3789999999992	3.411e-10
-10.3779999999992	3.39e-10
-10.3769999999992	3.375e-10
-10.3759999999992	3.367e-10
-10.3749999999992	3.363e-10
-10.3739999999992	3.342e-10
-10.3729999999992	3.259e-10
-10.3719999999992	3.171e-10
-10.3709999999992	3.159e-10
-10.3699999999992	3.151e-10
-10.3689999999992	3.144e-10
-10.3679999999992	3.145e-10
-10.3669999999992	3.151e-10
-10.3659999999992	3.157e-10
-10.3649999999992	3.165e-10
-10.3639999999992	3.178e-10
-10.3629999999992	3.198e-10
-10.3619999999992	3.229e-10
-10.3609999999992	3.278e-10
-10.3599999999992	3.346e-10
-10.3589999999992	3.408e-10
-10.3579999999992	3.455e-10
-10.3569999999992	3.478e-10
-10.3559999999992	3.479e-10
-10.3549999999992	3.467e-10
-10.3539999999993	3.461e-10
-10.3529999999993	3.442e-10
-10.3519999999993	3.453e-10
-10.3509999999993	3.481e-10
-10.3499999999993	3.514e-10
-10.3489999999993	3.544e-10
-10.3479999999993	3.563e-10
-10.3469999999993	3.574e-10
-10.3459999999993	3.581e-10
-10.3449999999993	3.583e-10
-10.3439999999993	3.59e-10
-10.3429999999993	3.601e-10
-10.3419999999993	3.61e-10
-10.3409999999993	3.631e-10
-10.3399999999993	3.652e-10
-10.3389999999993	3.673e-10
-10.3379999999993	3.698e-10
-10.3369999999993	3.728e-10
-10.3359999999993	3.758e-10
-10.3349999999993	3.785e-10
-10.3339999999993	3.806e-10
-10.3329999999993	3.822e-10
-10.3319999999993	3.834e-10
-10.3309999999993	3.845e-10
-10.3299999999993	3.86e-10
-10.3289999999993	3.875e-10
-10.3279999999993	3.882e-10
-10.3269999999993	3.871e-10
-10.3259999999993	3.834e-10
-10.3249999999993	3.771e-10
-10.3239999999993	3.695e-10
-10.3229999999993	3.634e-10
-10.3219999999993	3.604e-10
-10.3209999999993	3.606e-10
-10.3199999999993	3.642e-10
-10.3189999999993	3.737e-10
-10.3179999999993	3.833e-10
-10.3169999999993	3.822e-10
-10.3159999999993	3.76e-10
-10.3149999999993	3.691e-10
-10.3139999999993	3.624e-10
-10.3129999999993	3.569e-10
-10.3119999999993	3.517e-10
-10.3109999999993	3.445e-10
-10.3099999999993	3.345e-10
-10.3089999999993	3.222e-10
-10.3079999999993	3.074e-10
-10.3069999999993	2.902e-10
-10.3059999999993	2.719e-10
-10.3049999999993	2.533e-10
-10.3039999999993	2.357e-10
-10.3029999999993	2.189e-10
-10.3019999999993	2.056e-10
-10.3009999999993	1.978e-10
-10.2999999999993	1.923e-10
-10.2989999999993	1.841e-10
-10.2979999999993	1.71e-10
-10.2969999999993	1.542e-10
-10.2959999999993	1.412e-10
-10.2949999999993	1.335e-10
-10.2939999999993	1.289e-10
-10.2929999999993	1.278e-10
-10.2919999999993	1.289e-10
-10.2909999999993	1.309e-10
-10.2899999999993	1.337e-10
-10.2889999999993	1.379e-10
-10.2879999999993	1.45e-10
-10.2869999999993	1.518e-10
-10.2859999999993	1.521e-10
-10.2849999999993	1.499e-10
-10.2839999999993	1.443e-10
-10.2829999999993	1.362e-10
-10.2819999999993	1.288e-10
-10.2809999999993	1.239e-10
-10.2799999999993	1.208e-10
-10.2789999999993	1.158e-10
-10.2779999999993	1.048e-10
-10.2769999999993	8.9e-11
-10.2759999999993	7.39e-11
-10.2749999999993	6.45e-11
-10.2739999999993	6.17e-11
-10.2729999999993	6.64e-11
-10.2719999999993	7.73e-11
-10.2709999999993	9.32e-11
-10.2699999999993	1.097e-10
-10.2689999999993	1.223e-10
-10.2679999999993	1.293e-10
-10.2669999999993	1.274e-10
-10.2659999999993	1.132e-10
-10.2649999999993	9.54e-11
-10.2639999999993	8.62e-11
-10.2629999999993	8.89e-11
-10.2619999999993	1.007e-10
-10.2609999999993	1.156e-10
-10.2599999999993	1.279e-10
-10.2589999999993	1.344e-10
-10.2579999999993	1.284e-10
-10.2569999999993	1.034e-10
-10.2559999999993	7.95e-11
-10.2549999999993	7.14e-11
-10.2539999999993	7.87e-11
-10.2529999999993	9.39e-11
-10.2519999999993	1.082e-10
-10.2509999999993	1.161e-10
-10.2499999999993	1.085e-10
-10.2489999999993	8.14e-11
-10.2479999999993	5.56e-11
-10.2469999999993	4.42e-11
-10.2459999999993	4.28e-11
-10.2449999999993	4.73e-11
-10.2439999999993	5.35e-11
-10.2429999999993	5.85e-11
-10.2419999999993	6.14e-11
-10.2409999999993	6.26e-11
-10.2399999999993	6.5e-11
-10.2389999999993	7.15e-11
-10.2379999999993	8.19e-11
-10.2369999999993	9.32e-11
-10.2359999999993	1.026e-10
-10.2349999999993	1.086e-10
-10.2339999999993	1.155e-10
-10.2329999999993	1.302e-10
-10.2319999999993	1.394e-10
-10.2309999999993	1.415e-10
-10.2299999999993	1.428e-10
-10.2289999999993	1.443e-10
-10.2279999999993	1.478e-10
-10.2269999999993	1.55e-10
-10.2259999999993	1.644e-10
-10.2249999999993	1.724e-10
-10.2239999999993	1.753e-10
-10.2229999999993	1.727e-10
-10.2219999999993	1.681e-10
-10.2209999999993	1.654e-10
-10.2199999999993	1.664e-10
-10.2189999999993	1.689e-10
-10.2179999999993	1.68e-10
-10.2169999999993	1.597e-10
-10.2159999999993	1.461e-10
-10.2149999999993	1.335e-10
-10.2139999999993	1.272e-10
-10.2129999999993	1.268e-10
-10.2119999999993	1.292e-10
-10.2109999999993	1.328e-10
-10.2099999999993	1.394e-10
-10.2089999999993	1.507e-10
-10.2079999999993	1.619e-10
-10.2069999999993	1.678e-10
-10.2059999999993	1.662e-10
-10.2049999999993	1.577e-10
-10.2039999999993	1.449e-10
-10.2029999999993	1.305e-10
-10.2019999999993	1.188e-10
-10.2009999999993	1.207e-10
-10.1999999999993	1.458e-10
-10.1989999999993	1.469e-10
-10.1979999999993	1.369e-10
-10.1969999999993	1.378e-10
-10.1959999999993	1.493e-10
-10.1949999999993	1.679e-10
-10.1939999999993	1.856e-10
-10.1929999999993	1.918e-10
-10.1919999999993	1.827e-10
-10.1909999999993	1.659e-10
-10.1899999999993	1.531e-10
-10.1889999999993	1.486e-10
-10.1879999999993	1.505e-10
-10.1869999999993	1.586e-10
-10.1859999999993	1.726e-10
-10.1849999999993	1.9e-10
-10.1839999999993	2.052e-10
-10.1829999999993	2.151e-10
-10.1819999999993	2.208e-10
-10.1809999999993	2.26e-10
-10.1799999999993	2.327e-10
-10.1789999999993	2.376e-10
-10.1779999999993	2.393e-10
-10.1769999999993	2.437e-10
-10.1759999999993	2.506e-10
-10.1749999999993	2.578e-10
-10.1739999999994	2.628e-10
-10.1729999999994	2.65e-10
-10.1719999999994	2.666e-10
-10.1709999999994	2.704e-10
-10.1699999999994	2.763e-10
-10.1689999999994	2.81e-10
-10.1679999999994	2.811e-10
-10.1669999999994	2.761e-10
-10.1659999999994	2.652e-10
-10.1649999999994	2.419e-10
-10.1639999999994	2.196e-10
-10.1629999999994	2.31e-10
-10.1619999999994	2.468e-10
-10.1609999999994	2.586e-10
-10.1599999999994	2.605e-10
-10.1589999999994	2.556e-10
-10.1579999999994	2.488e-10
-10.1569999999994	2.449e-10
-10.1559999999994	2.457e-10
-10.1549999999994	2.497e-10
-10.1539999999994	2.515e-10
-10.1529999999994	2.46e-10
-10.1519999999994	2.331e-10
-10.1509999999994	2.242e-10
-10.1499999999994	2.232e-10
-10.1489999999994	2.258e-10
-10.1479999999994	2.302e-10
-10.1469999999994	2.338e-10
-10.1459999999994	2.33e-10
-10.1449999999994	2.264e-10
-10.1439999999994	2.176e-10
-10.1429999999994	2.109e-10
-10.1419999999994	2.061e-10
-10.1409999999994	2.029e-10
-10.1399999999994	2.019e-10
-10.1389999999994	2.02e-10
-10.1379999999994	1.997e-10
-10.1369999999994	1.909e-10
-10.1359999999994	1.75e-10
-10.1349999999994	1.594e-10
-10.1339999999994	1.537e-10
-10.1329999999994	1.59e-10
-10.1319999999994	1.677e-10
-10.1309999999994	1.726e-10
-10.1299999999994	1.749e-10
-10.1289999999994	1.783e-10
-10.1279999999994	1.803e-10
-10.1269999999994	1.831e-10
-10.1259999999994	1.891e-10
-10.1249999999994	1.988e-10
-10.1239999999994	2.051e-10
-10.1229999999994	2.008e-10
-10.1219999999994	1.901e-10
-10.1209999999994	1.766e-10
-10.1199999999994	1.681e-10
-10.1189999999994	1.643e-10
-10.1179999999994	1.673e-10
-10.1169999999994	1.775e-10
-10.1159999999994	1.939e-10
-10.1149999999994	2.127e-10
-10.1139999999994	2.277e-10
-10.1129999999994	2.372e-10
-10.1119999999994	2.395e-10
-10.1109999999994	2.359e-10
-10.1099999999994	2.309e-10
-10.1089999999994	2.278e-10
-10.1079999999994	2.278e-10
-10.1069999999994	2.294e-10
-10.1059999999994	2.3e-10
-10.1049999999994	2.279e-10
-10.1039999999994	2.221e-10
-10.1029999999994	2.138e-10
-10.1019999999994	2.057e-10
-10.1009999999994	2.004e-10
-10.0999999999994	1.986e-10
-10.0989999999994	1.997e-10
-10.0979999999994	2.021e-10
-10.0969999999994	2.037e-10
-10.0959999999994	2.039e-10
-10.0949999999994	2.006e-10
-10.0939999999994	1.929e-10
-10.0929999999994	1.848e-10
-10.0919999999994	1.801e-10
-10.0909999999994	1.794e-10
-10.0899999999994	1.826e-10
-10.0889999999994	1.891e-10
-10.0879999999994	1.958e-10
-10.0869999999994	2.028e-10
-10.0859999999994	2.095e-10
-10.0849999999994	2.146e-10
-10.0839999999994	2.193e-10
-10.0829999999994	2.236e-10
-10.0819999999994	2.265e-10
-10.0809999999994	2.274e-10
-10.0799999999994	2.262e-10
-10.0789999999994	2.238e-10
-10.0779999999994	2.22e-10
-10.0769999999994	2.218e-10
-10.0759999999994	2.219e-10
-10.0749999999994	2.218e-10
-10.0739999999994	2.206e-10
-10.0729999999994	2.169e-10
-10.0719999999994	2.121e-10
-10.0709999999994	2.071e-10
-10.0699999999994	2.019e-10
-10.0689999999994	1.971e-10
-10.0679999999994	1.933e-10
-10.0669999999994	1.898e-10
-10.0659999999994	1.874e-10
-10.0649999999994	1.868e-10
-10.0639999999994	1.883e-10
-10.0629999999994	1.927e-10
-10.0619999999994	2.001e-10
-10.0609999999994	2.089e-10
-10.0599999999994	2.153e-10
-10.0589999999994	2.17e-10
-10.0579999999994	2.14e-10
-10.0569999999994	2.094e-10
-10.0559999999994	2.068e-10
-10.0549999999994	2.069e-10
-10.0539999999994	2.09e-10
-10.0529999999994	2.119e-10
-10.0519999999994	2.136e-10
-10.0509999999994	2.108e-10
-10.0499999999994	2.042e-10
-10.0489999999994	1.98e-10
-10.0479999999994	1.962e-10
-10.0469999999994	1.992e-10
-10.0459999999994	2.06e-10
-10.0449999999994	2.161e-10
-10.0439999999994	2.28e-10
-10.0429999999994	2.395e-10
-10.0419999999994	2.482e-10
-10.0409999999994	2.539e-10
-10.0399999999994	2.571e-10
-10.0389999999994	2.594e-10
-10.0379999999994	2.623e-10
-10.0369999999994	2.664e-10
-10.0359999999994	2.714e-10
-10.0349999999994	2.768e-10
-10.0339999999994	2.814e-10
-10.0329999999994	2.848e-10
-10.0319999999994	2.872e-10
-10.0309999999994	2.897e-10
-10.0299999999994	2.923e-10
-10.0289999999994	2.954e-10
-10.0279999999994	2.988e-10
-10.0269999999994	3.016e-10
-10.0259999999994	3.031e-10
-10.0249999999994	3.025e-10
-10.0239999999994	3.004e-10
-10.0229999999994	2.979e-10
-10.0219999999994	2.971e-10
-10.0209999999994	2.989e-10
-10.0199999999994	3.023e-10
-10.0189999999994	3.068e-10
-10.0179999999994	3.098e-10
-10.0169999999994	3.103e-10
-10.0159999999994	3.085e-10
-10.0149999999994	3.051e-10
-10.0139999999994	3.018e-10
-10.0129999999994	2.994e-10
-10.0119999999994	2.979e-10
-10.0109999999994	2.97e-10
-10.0099999999994	2.972e-10
-10.0089999999994	2.986e-10
-10.0079999999994	3.01e-10
-10.0069999999994	3.038e-10
-10.0059999999994	3.058e-10
-10.0049999999994	3.062e-10
-10.0039999999994	3.044e-10
-10.0029999999994	3.015e-10
-10.0019999999994	2.999e-10
-10.0009999999994	3.003e-10
-9.99999999999945	3.038e-10
-9.99899999999945	3.103e-10
-9.99799999999945	3.185e-10
-9.99699999999945	3.264e-10
-9.99599999999945	3.316e-10
-9.99499999999945	3.351e-10
-9.99399999999945	3.381e-10
-9.99299999999945	3.424e-10
-9.99199999999945	3.466e-10
-9.99099999999945	3.495e-10
-9.98999999999945	3.499e-10
-9.98899999999945	3.482e-10
-9.98799999999945	3.456e-10
-9.98699999999945	3.431e-10
-9.98599999999945	3.414e-10
-9.98499999999945	3.395e-10
-9.98399999999945	3.376e-10
-9.98299999999946	3.364e-10
-9.98199999999946	3.362e-10
-9.98099999999946	3.369e-10
-9.97999999999946	3.373e-10
-9.97899999999946	3.368e-10
-9.97799999999946	3.357e-10
-9.97699999999946	3.341e-10
-9.97599999999946	3.327e-10
-9.97499999999946	3.319e-10
-9.97399999999946	3.322e-10
-9.97299999999946	3.325e-10
-9.97199999999946	3.316e-10
-9.97099999999946	3.3e-10
-9.96999999999946	3.292e-10
-9.96899999999946	3.305e-10
-9.96799999999946	3.313e-10
-9.96699999999946	3.299e-10
-9.96599999999946	3.272e-10
-9.96499999999947	3.252e-10
-9.96399999999947	3.251e-10
-9.96299999999947	3.258e-10
-9.96199999999947	3.264e-10
-9.96099999999947	3.27e-10
-9.95999999999947	3.271e-10
-9.95899999999947	3.262e-10
-9.95799999999947	3.229e-10
-9.95699999999947	3.173e-10
-9.95599999999947	3.107e-10
-9.95499999999947	3.041e-10
-9.95399999999947	2.993e-10
-9.95299999999947	2.973e-10
-9.95199999999947	2.975e-10
-9.95099999999947	2.982e-10
-9.94999999999947	2.984e-10
-9.94899999999947	2.966e-10
-9.94799999999947	2.938e-10
-9.94699999999948	2.92e-10
-9.94599999999948	2.921e-10
-9.94499999999948	2.944e-10
-9.94399999999948	2.974e-10
-9.94299999999948	2.988e-10
-9.94199999999948	2.976e-10
-9.94099999999948	2.937e-10
-9.93999999999948	2.88e-10
-9.93899999999948	2.809e-10
-9.93799999999948	2.74e-10
-9.93699999999948	2.694e-10
-9.93599999999948	2.68e-10
-9.93499999999948	2.678e-10
-9.93399999999948	2.664e-10
-9.93299999999948	2.627e-10
-9.93199999999948	2.575e-10
-9.93099999999948	2.517e-10
-9.92999999999948	2.471e-10
-9.92899999999949	2.443e-10
-9.92799999999949	2.434e-10
-9.92699999999949	2.433e-10
-9.92599999999949	2.41e-10
-9.92499999999949	2.36e-10
-9.92399999999949	2.292e-10
-9.92299999999949	2.231e-10
-9.92199999999949	2.201e-10
-9.92099999999949	2.201e-10
-9.91999999999949	2.21e-10
-9.91899999999949	2.218e-10
-9.91799999999949	2.221e-10
-9.91699999999949	2.23e-10
-9.91599999999949	2.244e-10
-9.91499999999949	2.229e-10
-9.91399999999949	2.172e-10
-9.91299999999949	2.083e-10
-9.91199999999949	2.005e-10
-9.9109999999995	1.969e-10
-9.9099999999995	1.996e-10
-9.9089999999995	2.072e-10
-9.9079999999995	2.125e-10
-9.9069999999995	2.078e-10
-9.9059999999995	1.981e-10
-9.9049999999995	1.991e-10
-9.9039999999995	2.073e-10
-9.9029999999995	2.134e-10
-9.9019999999995	1.977e-10
-9.9009999999995	1.589e-10
-9.8999999999995	1.235e-10
-9.8989999999995	1.07e-10
-9.8979999999995	1.08e-10
-9.8969999999995	1.259e-10
-9.8959999999995	1.542e-10
-9.8949999999995	1.788e-10
-9.8939999999995	1.872e-10
-9.89299999999951	1.902e-10
-9.89199999999951	1.897e-10
-9.89099999999951	1.678e-10
-9.88999999999951	1.408e-10
-9.88899999999951	1.292e-10
-9.88799999999951	1.365e-10
-9.88699999999951	1.557e-10
-9.88599999999951	1.725e-10
-9.88499999999951	1.779e-10
-9.88399999999951	1.757e-10
-9.88299999999951	1.662e-10
-9.88199999999951	1.424e-10
-9.88099999999951	1.236e-10
-9.87999999999951	1.443e-10
-9.87899999999951	1.653e-10
-9.87799999999951	1.67e-10
-9.87699999999951	1.549e-10
-9.87599999999951	1.361e-10
-9.87499999999952	1.106e-10
-9.87399999999952	9.18e-11
-9.87299999999952	8.96e-11
-9.87199999999952	1.022e-10
-9.87099999999952	1.223e-10
-9.86999999999952	1.392e-10
-9.86899999999952	1.442e-10
-9.86799999999952	1.371e-10
-9.86699999999952	1.191e-10
-9.86599999999952	9.77e-11
-9.86499999999952	8.24e-11
-9.86399999999952	7.88e-11
-9.86299999999952	8.78e-11
-9.86199999999952	1.086e-10
-9.86099999999952	1.371e-10
-9.85999999999952	1.613e-10
-9.85899999999952	1.704e-10
-9.85799999999952	1.652e-10
-9.85699999999953	1.503e-10
-9.85599999999953	1.346e-10
-9.85499999999953	1.296e-10
-9.85399999999953	1.414e-10
-9.85299999999953	1.685e-10
-9.85199999999953	1.979e-10
-9.85099999999953	2.167e-10
-9.84999999999953	2.238e-10
-9.84899999999953	2.293e-10
-9.84799999999953	2.337e-10
-9.84699999999953	2.381e-10
-9.84599999999953	2.473e-10
-9.84499999999953	2.617e-10
-9.84399999999953	2.738e-10
-9.84299999999953	2.776e-10
-9.84199999999953	2.774e-10
-9.84099999999953	2.792e-10
-9.83999999999953	2.838e-10
-9.83899999999954	2.889e-10
-9.83799999999954	2.913e-10
-9.83699999999954	2.89e-10
-9.83599999999954	2.847e-10
-9.83499999999954	2.811e-10
-9.83399999999954	2.768e-10
-9.83299999999954	2.596e-10
-9.83199999999954	2.039e-10
-9.83099999999954	1.531e-10
-9.82999999999954	1.655e-10
-9.82899999999954	1.819e-10
-9.82799999999954	1.964e-10
-9.82699999999954	2.086e-10
-9.82599999999954	2.226e-10
-9.82499999999954	2.514e-10
-9.82399999999954	2.948e-10
-9.82299999999954	2.997e-10
-9.82199999999954	2.951e-10
-9.82099999999955	2.903e-10
-9.81999999999955	2.859e-10
-9.81899999999955	2.83e-10
-9.81799999999955	2.833e-10
-9.81699999999955	2.858e-10
-9.81599999999955	2.873e-10
-9.81499999999955	2.853e-10
-9.81399999999955	2.795e-10
-9.81299999999955	2.713e-10
-9.81199999999955	2.649e-10
-9.81099999999955	2.612e-10
-9.80999999999955	2.589e-10
-9.80899999999955	2.565e-10
-9.80799999999955	2.534e-10
-9.80699999999955	2.498e-10
-9.80599999999955	2.459e-10
-9.80499999999955	2.394e-10
-9.80399999999955	2.277e-10
-9.80299999999956	2.108e-10
-9.80199999999956	1.939e-10
-9.80099999999956	1.815e-10
-9.79999999999956	1.747e-10
-9.79899999999956	1.731e-10
-9.79799999999956	1.773e-10
-9.79699999999956	1.861e-10
-9.79599999999956	1.952e-10
-9.79499999999956	1.998e-10
-9.79399999999956	1.976e-10
-9.79299999999956	1.906e-10
-9.79199999999956	1.829e-10
-9.79099999999956	1.785e-10
-9.78999999999956	1.784e-10
-9.78899999999956	1.805e-10
-9.78799999999956	1.817e-10
-9.78699999999956	1.792e-10
-9.78599999999956	1.726e-10
-9.78499999999957	1.644e-10
-9.78399999999957	1.574e-10
-9.78299999999957	1.525e-10
-9.78199999999957	1.519e-10
-9.78099999999957	1.567e-10
-9.77999999999957	1.653e-10
-9.77899999999957	1.745e-10
-9.77799999999957	1.796e-10
-9.77699999999957	1.765e-10
-9.77599999999957	1.647e-10
-9.77499999999957	1.47e-10
-9.77399999999957	1.329e-10
-9.77299999999957	1.295e-10
-9.77199999999957	1.39e-10
-9.77099999999957	1.567e-10
-9.76999999999957	1.733e-10
-9.76899999999957	1.815e-10
-9.76799999999957	1.802e-10
-9.76699999999958	1.702e-10
-9.76599999999958	1.514e-10
-9.76499999999958	1.353e-10
-9.76399999999958	1.32e-10
-9.76299999999958	1.417e-10
-9.76199999999958	1.581e-10
-9.76099999999958	1.718e-10
-9.75999999999958	1.777e-10
-9.75899999999958	1.771e-10
-9.75799999999958	1.703e-10
-9.75699999999958	1.621e-10
-9.75599999999958	1.571e-10
-9.75499999999958	1.568e-10
-9.75399999999958	1.598e-10
-9.75299999999958	1.641e-10
-9.75199999999958	1.659e-10
-9.75099999999958	1.624e-10
-9.74999999999958	1.536e-10
-9.74899999999959	1.443e-10
-9.74799999999959	1.385e-10
-9.74699999999959	1.382e-10
-9.74599999999959	1.43e-10
-9.74499999999959	1.517e-10
-9.74399999999959	1.651e-10
-9.74299999999959	1.831e-10
-9.74199999999959	1.995e-10
-9.74099999999959	2.052e-10
-9.73999999999959	1.969e-10
-9.73899999999959	1.814e-10
-9.73799999999959	1.681e-10
-9.73699999999959	1.623e-10
-9.73599999999959	1.666e-10
-9.73499999999959	1.811e-10
-9.73399999999959	2.027e-10
-9.73299999999959	2.257e-10
-9.73199999999959	2.397e-10
-9.7309999999996	2.388e-10
-9.7299999999996	2.243e-10
-9.7289999999996	2.056e-10
-9.7279999999996	1.93e-10
-9.7269999999996	1.919e-10
-9.7259999999996	2.032e-10
-9.7249999999996	2.248e-10
-9.7239999999996	2.504e-10
-9.7229999999996	2.705e-10
-9.7219999999996	2.758e-10
-9.7209999999996	2.695e-10
-9.7199999999996	2.628e-10
-9.7189999999996	2.634e-10
-9.7179999999996	2.721e-10
-9.7169999999996	2.872e-10
-9.7159999999996	3.028e-10
-9.7149999999996	3.107e-10
-9.7139999999996	3.065e-10
-9.71299999999961	2.952e-10
-9.71199999999961	2.861e-10
-9.71099999999961	2.837e-10
-9.70999999999961	2.885e-10
-9.70899999999961	2.97e-10
-9.70799999999961	3.024e-10
-9.70699999999961	3.015e-10
-9.70599999999961	2.952e-10
-9.70499999999961	2.878e-10
-9.70399999999961	2.84e-10
-9.70299999999961	2.842e-10
-9.70199999999961	2.846e-10
-9.70099999999961	2.795e-10
-9.69999999999961	2.67e-10
-9.69899999999961	2.485e-10
-9.69799999999961	2.328e-10
-9.69699999999961	2.278e-10
-9.69599999999961	2.39e-10
-9.69499999999962	2.689e-10
-9.69399999999962	2.981e-10
-9.69299999999962	3.072e-10
-9.69199999999962	3.122e-10
-9.69099999999962	3.138e-10
-9.68999999999962	3.153e-10
-9.68899999999962	3.194e-10
-9.68799999999962	3.267e-10
-9.68699999999962	3.339e-10
-9.68599999999962	3.388e-10
-9.68499999999962	3.37e-10
-9.68399999999962	3.263e-10
-9.68299999999962	3.117e-10
-9.68199999999962	2.991e-10
-9.68099999999962	2.933e-10
-9.67999999999962	2.958e-10
-9.67899999999962	3.037e-10
-9.67799999999962	3.113e-10
-9.67699999999963	3.132e-10
-9.67599999999963	3.063e-10
-9.67499999999963	2.931e-10
-9.67399999999963	2.786e-10
-9.67299999999963	2.666e-10
-9.67199999999963	2.595e-10
-9.67099999999963	2.551e-10
-9.66999999999963	2.5e-10
-9.66899999999963	2.417e-10
-9.66799999999963	2.313e-10
-9.66699999999963	2.194e-10
-9.66599999999963	2.054e-10
-9.66499999999963	1.893e-10
-9.66399999999963	1.753e-10
-9.66299999999963	1.675e-10
-9.66199999999963	1.687e-10
-9.66099999999963	1.789e-10
-9.65999999999963	1.947e-10
-9.65899999999964	2.106e-10
-9.65799999999964	2.232e-10
-9.65699999999964	2.344e-10
-9.65599999999964	2.444e-10
-9.65499999999964	2.533e-10
-9.65399999999964	2.621e-10
-9.65299999999964	2.733e-10
-9.65199999999964	2.856e-10
-9.65099999999964	2.973e-10
-9.64999999999964	3.042e-10
-9.64899999999964	3.028e-10
-9.64799999999964	2.942e-10
-9.64699999999964	2.818e-10
-9.64599999999964	2.71e-10
-9.64499999999964	2.644e-10
-9.64399999999964	2.602e-10
-9.64299999999964	2.57e-10
-9.64199999999964	2.539e-10
-9.64099999999965	2.523e-10
-9.63999999999965	2.553e-10
-9.63899999999965	2.618e-10
-9.63799999999965	2.663e-10
-9.63699999999965	2.662e-10
-9.63599999999965	2.637e-10
-9.63499999999965	2.634e-10
-9.63399999999965	2.66e-10
-9.63299999999965	2.682e-10
-9.63199999999965	2.685e-10
-9.63099999999965	2.724e-10
-9.62999999999965	2.861e-10
-9.62899999999965	3.027e-10
-9.62799999999965	3.131e-10
-9.62699999999965	3.162e-10
-9.62599999999965	3.162e-10
-9.62499999999965	3.168e-10
-9.62399999999965	3.182e-10
-9.62299999999966	3.169e-10
-9.62199999999966	3.095e-10
-9.62099999999966	2.954e-10
-9.61999999999966	2.789e-10
-9.61899999999966	2.646e-10
-9.61799999999966	2.444e-10
-9.61699999999966	2.221e-10
-9.61599999999966	2.098e-10
-9.61499999999966	2.036e-10
-9.61399999999966	1.989e-10
-9.61299999999966	1.926e-10
-9.61199999999966	1.855e-10
-9.61099999999966	1.794e-10
-9.60999999999966	1.749e-10
-9.60899999999966	1.72e-10
-9.60799999999966	1.68e-10
-9.60699999999966	1.6e-10
-9.60599999999966	1.501e-10
-9.60499999999967	1.442e-10
-9.60399999999967	1.475e-10
-9.60299999999967	1.597e-10
-9.60199999999967	1.732e-10
-9.60099999999967	1.811e-10
-9.59999999999967	1.778e-10
-9.59899999999967	1.583e-10
-9.59799999999967	1.347e-10
-9.59699999999967	1.252e-10
-9.59599999999967	1.33e-10
-9.59499999999967	1.507e-10
-9.59399999999967	1.644e-10
-9.59299999999967	1.647e-10
-9.59199999999967	1.472e-10
-9.59099999999967	1.126e-10
-9.58999999999967	8.69e-11
-9.58899999999967	8.29e-11
-9.58799999999967	9.87e-11
-9.58699999999967	1.287e-10
-9.58599999999968	1.592e-10
-9.58499999999968	1.746e-10
-9.58399999999968	1.747e-10
-9.58299999999968	1.584e-10
-9.58199999999968	1.308e-10
-9.58099999999968	1.17e-10
-9.57999999999968	1.236e-10
-9.57899999999968	1.463e-10
-9.57799999999968	1.752e-10
-9.57699999999968	1.97e-10
-9.57599999999968	1.94e-10
-9.57499999999968	1.553e-10
-9.57399999999968	1.207e-10
-9.57299999999968	1.13e-10
-9.57199999999968	1.313e-10
-9.57099999999968	1.682e-10
-9.56999999999968	2.076e-10
-9.56899999999968	2.276e-10
-9.56799999999969	2.303e-10
-9.56699999999969	2.237e-10
-9.56599999999969	2.112e-10
-9.56499999999969	2.193e-10
-9.56399999999969	2.381e-10
-9.56299999999969	2.472e-10
-9.56199999999969	2.524e-10
-9.56099999999969	2.526e-10
-9.55999999999969	2.496e-10
-9.55899999999969	2.457e-10
-9.55799999999969	2.439e-10
-9.55699999999969	2.453e-10
-9.55599999999969	2.496e-10
-9.55499999999969	2.555e-10
-9.55399999999969	2.61e-10
-9.55299999999969	2.644e-10
-9.55199999999969	2.64e-10
-9.55099999999969	2.599e-10
-9.5499999999997	2.529e-10
-9.5489999999997	2.44e-10
-9.5479999999997	2.346e-10
-9.5469999999997	2.277e-10
-9.5459999999997	2.258e-10
-9.5449999999997	2.285e-10
-9.5439999999997	2.346e-10
-9.5429999999997	2.419e-10
-9.5419999999997	2.48e-10
-9.5409999999997	2.519e-10
-9.5399999999997	2.537e-10
-9.5389999999997	2.539e-10
-9.5379999999997	2.533e-10
-9.5369999999997	2.527e-10
-9.5359999999997	2.531e-10
-9.5349999999997	2.551e-10
-9.5339999999997	2.587e-10
-9.5329999999997	2.631e-10
-9.53199999999971	2.676e-10
-9.53099999999971	2.713e-10
-9.52999999999971	2.722e-10
-9.52899999999971	2.686e-10
-9.52799999999971	2.601e-10
-9.52699999999971	2.498e-10
-9.52599999999971	2.418e-10
-9.52499999999971	2.386e-10
-9.52399999999971	2.4e-10
-9.52299999999971	2.43e-10
-9.52199999999971	2.442e-10
-9.52099999999971	2.412e-10
-9.51999999999971	2.357e-10
-9.51899999999971	2.316e-10
-9.51799999999971	2.326e-10
-9.51699999999971	2.406e-10
-9.51599999999971	2.542e-10
-9.51499999999971	2.704e-10
-9.51399999999972	2.844e-10
-9.51299999999972	2.93e-10
-9.51199999999972	2.97e-10
-9.51099999999972	2.985e-10
-9.50999999999972	3.002e-10
-9.50899999999972	3.032e-10
-9.50799999999972	3.059e-10
-9.50699999999972	3.066e-10
-9.50599999999972	3.053e-10
-9.50499999999972	3.032e-10
-9.50399999999972	3.036e-10
-9.50299999999972	3.059e-10
-9.50199999999972	3.093e-10
-9.50099999999972	3.151e-10
-9.49999999999972	3.228e-10
-9.49899999999972	3.27e-10
-9.49799999999972	3.319e-10
-9.49699999999972	3.374e-10
-9.49599999999973	3.395e-10
-9.49499999999973	3.399e-10
-9.49399999999973	3.416e-10
-9.49299999999973	3.446e-10
-9.49199999999973	3.49e-10
-9.49099999999973	3.53e-10
-9.48999999999973	3.583e-10
-9.48899999999973	3.643e-10
-9.48799999999973	3.706e-10
-9.48699999999973	3.766e-10
-9.48599999999973	3.812e-10
-9.48499999999973	3.839e-10
-9.48399999999973	3.85e-10
-9.48299999999973	3.847e-10
-9.48199999999973	3.832e-10
-9.48099999999973	3.807e-10
-9.47999999999973	3.773e-10
-9.47899999999973	3.723e-10
-9.47799999999974	3.668e-10
-9.47699999999974	3.619e-10
-9.47599999999974	3.585e-10
-9.47499999999974	3.559e-10
-9.47399999999974	3.562e-10
-9.47299999999974	3.577e-10
-9.47199999999974	3.599e-10
-9.47099999999974	3.58e-10
-9.46999999999974	3.5e-10
-9.46899999999974	3.37e-10
-9.46799999999974	3.222e-10
-9.46699999999974	3.083e-10
-9.46599999999974	2.973e-10
-9.46499999999974	2.9e-10
-9.46399999999974	2.838e-10
-9.46299999999974	2.759e-10
-9.46199999999974	2.644e-10
-9.46099999999974	2.503e-10
-9.45999999999975	2.367e-10
-9.45899999999975	2.27e-10
-9.45799999999975	2.225e-10
-9.45699999999975	2.228e-10
-9.45599999999975	2.243e-10
-9.45499999999975	2.224e-10
-9.45399999999975	2.154e-10
-9.45299999999975	2.061e-10
-9.45199999999975	1.988e-10
-9.45099999999975	1.959e-10
-9.44999999999975	1.988e-10
-9.44899999999975	2.065e-10
-9.44799999999975	2.176e-10
-9.44699999999975	2.369e-10
-9.44599999999975	2.628e-10
-9.44499999999975	2.876e-10
-9.44399999999975	3.037e-10
-9.44299999999975	3.06e-10
-9.44199999999976	2.957e-10
-9.44099999999976	2.799e-10
-9.43999999999976	2.666e-10
-9.43899999999976	2.601e-10
-9.43799999999976	2.607e-10
-9.43699999999976	2.661e-10
-9.43599999999976	2.737e-10
-9.43499999999976	2.815e-10
-9.43399999999976	2.879e-10
-9.43299999999976	2.917e-10
-9.43199999999976	2.93e-10
-9.43099999999976	2.912e-10
-9.42999999999976	2.866e-10
-9.42899999999976	2.796e-10
-9.42799999999976	2.73e-10
-9.42699999999976	2.688e-10
-9.42599999999976	2.683e-10
-9.42499999999976	2.697e-10
-9.42399999999977	2.701e-10
-9.42299999999977	2.676e-10
-9.42199999999977	2.62e-10
-9.42099999999977	2.538e-10
-9.41999999999977	2.448e-10
-9.41899999999977	2.37e-10
-9.41799999999977	2.31e-10
-9.41699999999977	2.258e-10
-9.41599999999977	2.199e-10
-9.41499999999977	2.131e-10
-9.41399999999977	2.067e-10
-9.41299999999977	2.006e-10
-9.41199999999977	1.932e-10
-9.41099999999977	1.828e-10
-9.40999999999977	1.692e-10
-9.40899999999977	1.526e-10
-9.40799999999977	1.347e-10
-9.40699999999977	1.154e-10
-9.40599999999978	9.72e-11
-9.40499999999978	8.45e-11
-9.40399999999978	8.37e-11
-9.40299999999978	9.69e-11
-9.40199999999978	1.209e-10
-9.40099999999978	1.446e-10
-9.39999999999978	1.542e-10
-9.39899999999978	1.525e-10
-9.39799999999978	1.46e-10
-9.39699999999978	1.354e-10
-9.39599999999978	1.332e-10
-9.39499999999978	1.431e-10
-9.39399999999978	1.539e-10
-9.39299999999978	1.533e-10
-9.39199999999978	1.417e-10
-9.39099999999978	1.156e-10
-9.38999999999978	8.1e-11
-9.38899999999978	5.9e-11
-9.38799999999979	5.27e-11
-9.38699999999979	5.89e-11
-9.38599999999979	7.56e-11
-9.38499999999979	9.82e-11
-9.38399999999979	1.15e-10
-9.38299999999979	1.194e-10
-9.38199999999979	1.147e-10
-9.38099999999979	1.013e-10
-9.37999999999979	8.41e-11
-9.37899999999979	7.14e-11
-9.37799999999979	6.45e-11
-9.37699999999979	6.23e-11
-9.37599999999979	6.46e-11
-9.37499999999979	7.07e-11
-9.37399999999979	7.84e-11
-9.37299999999979	8.5e-11
-9.37199999999979	9.11e-11
-9.37099999999979	1.005e-10
-9.3699999999998	1.148e-10
-9.3689999999998	1.304e-10
-9.3679999999998	1.397e-10
-9.3669999999998	1.399e-10
-9.3659999999998	1.322e-10
-9.3649999999998	1.232e-10
-9.3639999999998	1.254e-10
-9.3629999999998	1.417e-10
-9.3619999999998	1.687e-10
-9.3609999999998	1.964e-10
-9.3599999999998	2.148e-10
-9.3589999999998	2.238e-10
-9.3579999999998	2.185e-10
-9.3569999999998	2.071e-10
-9.3559999999998	2.071e-10
-9.3549999999998	2.251e-10
-9.3539999999998	2.496e-10
-9.3529999999998	2.673e-10
-9.35199999999981	2.752e-10
-9.35099999999981	2.765e-10
-9.34999999999981	2.703e-10
-9.34899999999981	2.65e-10
-9.34799999999981	2.672e-10
-9.34699999999981	2.765e-10
-9.34599999999981	2.895e-10
-9.34499999999981	2.995e-10
-9.34399999999981	2.984e-10
-9.34299999999981	2.884e-10
-9.34199999999981	2.773e-10
-9.34099999999981	2.686e-10
-9.33999999999981	2.631e-10
-9.33899999999981	2.627e-10
-9.33799999999981	2.65e-10
-9.33699999999981	2.652e-10
-9.33599999999981	2.634e-10
-9.33499999999981	2.624e-10
-9.33399999999982	2.623e-10
-9.33299999999982	2.62e-10
-9.33199999999982	2.584e-10
-9.33099999999982	2.438e-10
-9.32999999999982	2.219e-10
-9.32899999999982	2.067e-10
-9.32799999999982	2.082e-10
-9.32699999999982	2.243e-10
-9.32599999999982	2.464e-10
-9.32499999999982	2.64e-10
-9.32399999999982	2.733e-10
-9.32299999999982	2.753e-10
-9.32199999999982	2.706e-10
-9.32099999999982	2.646e-10
-9.31999999999982	2.646e-10
-9.31899999999982	2.723e-10
-9.31799999999982	2.849e-10
-9.31699999999982	2.983e-10
-9.31599999999983	3.053e-10
-9.31499999999983	3.06e-10
-9.31399999999983	3.029e-10
-9.31299999999983	2.975e-10
-9.31199999999983	2.902e-10
-9.31099999999983	2.821e-10
-9.30999999999983	2.799e-10
-9.30899999999983	2.867e-10
-9.30799999999983	2.966e-10
-9.30699999999983	3.055e-10
-9.30599999999983	3.099e-10
-9.30499999999983	3.094e-10
-9.30399999999983	3.053e-10
-9.30299999999983	2.985e-10
-9.30199999999983	2.904e-10
-9.30099999999983	2.878e-10
-9.29999999999983	2.934e-10
-9.29899999999983	3.031e-10
-9.29799999999984	3.129e-10
-9.29699999999984	3.18e-10
-9.29599999999984	3.179e-10
-9.29499999999984	3.137e-10
-9.29399999999984	3.117e-10
-9.29299999999984	3.15e-10
-9.29199999999984	3.246e-10
-9.29099999999984	3.377e-10
-9.28999999999984	3.461e-10
-9.28899999999984	3.468e-10
-9.28799999999984	3.4e-10
-9.28699999999984	3.305e-10
-9.28599999999984	3.24e-10
-9.28499999999984	3.205e-10
-9.28399999999984	3.193e-10
-9.28299999999984	3.148e-10
-9.28199999999984	3.065e-10
-9.28099999999984	2.966e-10
-9.27999999999985	2.907e-10
-9.27899999999985	2.917e-10
-9.27799999999985	2.99e-10
-9.27699999999985	3.088e-10
-9.27599999999985	3.167e-10
-9.27499999999985	3.222e-10
-9.27399999999985	3.256e-10
-9.27299999999985	3.24e-10
-9.27199999999985	3.177e-10
-9.27099999999985	3.114e-10
-9.26999999999985	3.104e-10
-9.26899999999985	3.155e-10
-9.26799999999985	3.249e-10
-9.26699999999985	3.365e-10
-9.26599999999985	3.469e-10
-9.26499999999985	3.53e-10
-9.26399999999985	3.552e-10
-9.26299999999985	3.551e-10
-9.26199999999986	3.553e-10
-9.26099999999986	3.584e-10
-9.25999999999986	3.643e-10
-9.25899999999986	3.709e-10
-9.25799999999986	3.758e-10
-9.25699999999986	3.767e-10
-9.25599999999986	3.729e-10
-9.25499999999986	3.662e-10
-9.25399999999986	3.586e-10
-9.25299999999986	3.517e-10
-9.25199999999986	3.465e-10
-9.25099999999986	3.416e-10
-9.24999999999986	3.348e-10
-9.24899999999986	3.247e-10
-9.24799999999986	3.121e-10
-9.24699999999986	2.994e-10
-9.24599999999986	2.888e-10
-9.24499999999986	2.815e-10
-9.24399999999987	2.785e-10
-9.24299999999987	2.782e-10
-9.24199999999987	2.786e-10
-9.24099999999987	2.789e-10
-9.23999999999987	2.786e-10
-9.23899999999987	2.775e-10
-9.23799999999987	2.758e-10
-9.23699999999987	2.732e-10
-9.23599999999987	2.683e-10
-9.23499999999987	2.57e-10
-9.23399999999987	2.389e-10
-9.23299999999987	2.221e-10
-9.23199999999987	2.144e-10
-9.23099999999987	2.181e-10
-9.22999999999987	2.285e-10
-9.22899999999987	2.371e-10
-9.22799999999987	2.414e-10
-9.22699999999987	2.384e-10
-9.22599999999988	2.258e-10
-9.22499999999988	2.072e-10
-9.22399999999988	1.942e-10
-9.22299999999988	1.923e-10
-9.22199999999988	1.951e-10
-9.22099999999988	1.938e-10
-9.21999999999988	1.877e-10
-9.21899999999988	1.771e-10
-9.21799999999988	1.564e-10
-9.21699999999988	1.347e-10
-9.21599999999988	1.273e-10
-9.21499999999988	1.351e-10
-9.21399999999988	1.436e-10
-9.21299999999988	1.397e-10
-9.21199999999988	1.274e-10
-9.21099999999988	1.089e-10
-9.20999999999988	7.89e-11
-9.20899999999988	5.15e-11
-9.20799999999989	3.95e-11
-9.20699999999989	4.05e-11
-9.20599999999989	5.18e-11
-9.20499999999989	7.3e-11
-9.20399999999989	9.77e-11
-9.20299999999989	1.195e-10
-9.20199999999989	1.335e-10
-9.20099999999989	1.058e-10
-9.19999999999989	6.68e-11
-9.19899999999989	5.15e-11
-9.19799999999989	5.72e-11
-9.19699999999989	8.15e-11
-9.19599999999989	1.177e-10
-9.19499999999989	1.463e-10
-9.19399999999989	1.599e-10
-9.19299999999989	1.668e-10
-9.19199999999989	1.497e-10
-9.19099999999989	1.308e-10
-9.1899999999999	1.319e-10
-9.1889999999999	1.529e-10
-9.1879999999999	1.787e-10
-9.1869999999999	1.966e-10
-9.1859999999999	2.067e-10
-9.1849999999999	1.974e-10
-9.1839999999999	1.763e-10
-9.1829999999999	1.693e-10
-9.1819999999999	1.798e-10
-9.1809999999999	1.963e-10
-9.1799999999999	2.052e-10
-9.1789999999999	2.12e-10
-9.1779999999999	2.26e-10
-9.1769999999999	2.322e-10
-9.1759999999999	2.306e-10
-9.1749999999999	2.343e-10
-9.1739999999999	2.423e-10
-9.1729999999999	2.477e-10
-9.17199999999991	2.513e-10
-9.17099999999991	2.562e-10
-9.16999999999991	2.596e-10
-9.16899999999991	2.591e-10
-9.16799999999991	2.588e-10
-9.16699999999991	2.62e-10
-9.16599999999991	2.687e-10
-9.16499999999991	2.756e-10
-9.16399999999991	2.725e-10
-9.16299999999991	2.595e-10
-9.16199999999991	2.484e-10
-9.16099999999991	2.4e-10
-9.15999999999991	2.287e-10
-9.15899999999991	2.122e-10
-9.15799999999991	1.89e-10
-9.15699999999991	1.632e-10
-9.15599999999991	1.484e-10
-9.15499999999991	1.49e-10
-9.15399999999991	1.6e-10
-9.15299999999992	1.732e-10
-9.15199999999992	1.807e-10
-9.15099999999992	1.783e-10
-9.14999999999992	1.69e-10
-9.14899999999992	1.631e-10
-9.14799999999992	1.683e-10
-9.14699999999992	1.821e-10
-9.14599999999992	1.98e-10
-9.14499999999992	2.144e-10
-9.14399999999992	2.285e-10
-9.14299999999992	2.325e-10
-9.14199999999992	2.28e-10
-9.14099999999992	2.272e-10
-9.13999999999992	2.346e-10
-9.13899999999992	2.494e-10
-9.13799999999992	2.663e-10
-9.13699999999992	2.768e-10
-9.13599999999992	2.755e-10
-9.13499999999993	2.669e-10
-9.13399999999993	2.591e-10
-9.13299999999993	2.578e-10
-9.13199999999993	2.652e-10
-9.13099999999993	2.785e-10
-9.12999999999993	2.885e-10
-9.12899999999993	2.889e-10
-9.12799999999993	2.825e-10
-9.12699999999993	2.751e-10
-9.12599999999993	2.692e-10
-9.12499999999993	2.672e-10
-9.12399999999993	2.725e-10
-9.12299999999993	2.782e-10
-9.12199999999993	2.731e-10
-9.12099999999993	2.616e-10
-9.11999999999993	2.543e-10
-9.11899999999993	2.56e-10
-9.11799999999993	2.635e-10
-9.11699999999994	2.726e-10
-9.11599999999994	2.846e-10
-9.11499999999994	2.983e-10
-9.11399999999994	3.012e-10
-9.11299999999994	2.918e-10
-9.11199999999994	2.816e-10
-9.11099999999994	2.768e-10
-9.10999999999994	2.782e-10
-9.10899999999994	2.848e-10
-9.10799999999994	2.956e-10
-9.10699999999994	3.105e-10
-9.10599999999994	3.281e-10
-9.10499999999994	3.45e-10
-9.10399999999994	3.563e-10
-9.10299999999994	3.613e-10
-9.10199999999994	3.631e-10
-9.10099999999994	3.651e-10
-9.09999999999994	3.69e-10
-9.09899999999995	3.739e-10
-9.09799999999995	3.762e-10
-9.09699999999995	3.743e-10
-9.09599999999995	3.692e-10
-9.09499999999995	3.634e-10
-9.09399999999995	3.589e-10
-9.09299999999995	3.561e-10
-9.09199999999995	3.562e-10
-9.09099999999995	3.588e-10
-9.08999999999995	3.624e-10
-9.08899999999995	3.652e-10
-9.08799999999995	3.664e-10
-9.08699999999995	3.665e-10
-9.08599999999995	3.666e-10
-9.08499999999995	3.67e-10
-9.08399999999995	3.682e-10
-9.08299999999995	3.701e-10
-9.08199999999995	3.717e-10
-9.08099999999996	3.724e-10
-9.07999999999996	3.719e-10
-9.07899999999996	3.701e-10
-9.07799999999996	3.672e-10
-9.07699999999996	3.635e-10
-9.07599999999996	3.598e-10
-9.07499999999996	3.559e-10
-9.07399999999996	3.515e-10
-9.07299999999996	3.463e-10
-9.07199999999996	3.408e-10
-9.07099999999996	3.358e-10
-9.06999999999996	3.321e-10
-9.06899999999996	3.306e-10
-9.06799999999996	3.324e-10
-9.06699999999996	3.37e-10
-9.06599999999996	3.428e-10
-9.06499999999996	3.476e-10
-9.06399999999996	3.487e-10
-9.06299999999997	3.484e-10
-9.06199999999997	3.473e-10
-9.06099999999997	3.451e-10
-9.05999999999997	3.415e-10
-9.05899999999997	3.378e-10
-9.05799999999997	3.352e-10
-9.05699999999997	3.331e-10
-9.05599999999997	3.312e-10
-9.05499999999997	3.294e-10
-9.05399999999997	3.278e-10
-9.05299999999997	3.26e-10
-9.05199999999997	3.244e-10
-9.05099999999997	3.23e-10
-9.04999999999997	3.224e-10
-9.04899999999997	3.227e-10
-9.04799999999997	3.246e-10
-9.04699999999997	3.285e-10
-9.04599999999997	3.344e-10
-9.04499999999998	3.417e-10
-9.04399999999998	3.49e-10
-9.04299999999998	3.554e-10
-9.04199999999998	3.595e-10
-9.04099999999998	3.615e-10
-9.03999999999998	3.616e-10
-9.03899999999998	3.608e-10
-9.03799999999998	3.598e-10
-9.03699999999998	3.593e-10
-9.03599999999998	3.611e-10
-9.03499999999998	3.635e-10
-9.03399999999998	3.66e-10
-9.03299999999998	3.674e-10
-9.03199999999998	3.675e-10
-9.03099999999998	3.665e-10
-9.02999999999998	3.653e-10
-9.02899999999998	3.645e-10
-9.02799999999998	3.644e-10
-9.02699999999999	3.65e-10
-9.02599999999999	3.655e-10
-9.02499999999999	3.656e-10
-9.02399999999999	3.646e-10
-9.02299999999999	3.622e-10
-9.02199999999999	3.587e-10
-9.02099999999999	3.552e-10
-9.01999999999999	3.523e-10
-9.01899999999999	3.501e-10
-9.01799999999999	3.483e-10
-9.01699999999999	3.455e-10
-9.01599999999999	3.404e-10
-9.01499999999999	3.338e-10
-9.01399999999999	3.273e-10
-9.01299999999999	3.227e-10
-9.01199999999999	3.202e-10
-9.01099999999999	3.185e-10
-9.00999999999999	3.159e-10
-9.009	3.112e-10
-9.008	3.063e-10
-9.007	3.037e-10
-9.006	3.059e-10
-9.005	3.122e-10
-9.004	3.194e-10
-9.003	3.237e-10
-9.002	3.234e-10
-9.001	3.213e-10
[truncated: 13,993 more rows]
