# Supplementary material for: Long-range crossed Andreev reflection in a topological insulator nanowire proximitized by a superconductor
Source: Nat Phys. 2025 Mar 11;21(5):708–15. doi: 10.1038/s41567-025-02806-y (PMC12084150; doi:10.1038/s41567-025-02806-y)
Supplement: Supplementary file 3 — The file ‘SEM_SC.tif’ is the unprocessed SEM image used in Fig. 1a. Among the other eight text files, the files named ‘raw’ contain the raw data and the files named ‘plot’ contain the processed data to make the plots: Figure_1b_plot_dim=2_.txt, Figure_1b_raw_dim=2_.txt, Figure_1c_1_plot_dim=1_.txt, Figure_1c_1_raw_dim=1_.txt, Figure_1c_2_plot_dim=1_.txt, Figure_1c_2_raw_dim=1_.txt, Figure_1d_f_plot_dim=2_.txt, Figure_1d_f_raw_dim=2_.txt. [file 41567_2025_2806_MOESM3_ESM.zip]

Archive with 10 entries (9 files):
- Figure1/
- Figure1/Figure_1b_plot_dim=2_.txt
- Figure1/Figure_1b_raw_dim=2_.txt
- Figure1/Figure_1c_1_plot_dim=1_.txt
- Figure1/Figure_1c_1_raw_dim=1_.txt
- Figure1/Figure_1c_2_plot_dim=1_.txt
- Figure1/Figure_1c_2_raw_dim=1_.txt
- Figure1/Figure_1d_f_plot_dim=2_.txt
- Figure1/Figure_1d_f_raw_dim=2_.txt
- Figure1/SEM_SC.tif
