# Supplementary material for: Long-range crossed Andreev reflection in a topological insulator nanowire proximitized by a superconductor
Source: Nat Phys. 2025 Mar 11;21(5):708–15. doi: 10.1038/s41567-025-02806-y (PMC12084150; doi:10.1038/s41567-025-02806-y)
Supplement: Supplementary file 3 — The file ‘SEM_SC.tif’ is the unprocessed SEM image used in Fig. 1a. Among the other eight text files, the files named ‘raw’ contain the raw data and the files named ‘plot’ contain the processed data to make the plots: Figure_1b_plot_dim=2_.txt, Figure_1b_raw_dim=2_.txt, Figure_1c_1_plot_dim=1_.txt, Figure_1c_1_raw_dim=1_.txt, Figure_1c_2_plot_dim=1_.txt, Figure_1c_2_raw_dim=1_.txt, Figure_1d_f_plot_dim=2_.txt, Figure_1d_f_raw_dim=2_.txt. [file 41567_2025_2806_MOESM3_ESM.zip › Figure1/Figure_1c_1_plot_dim=1_.txt]

V_{g}	G_{LL}/G_{0}
-10.0	0.3944949202798938
-9.95	0.39449039326435603
-9.9	0.3919087094860469
-9.85	0.3894959523262841
-9.8	0.3878007059895353
-9.75	0.3852291478291741
-9.7	0.38338313762773246
-9.65	0.3825513960276906
-9.59999999999999	0.38214716778394303
-9.54999999999999	0.3825750590586658
-9.49999999999999	0.383744022430566
-9.44999999999999	0.3846972302765201
-9.39999999999999	0.3857589142292667
-9.34999999999999	0.3866618811186322
-9.29999999999999	0.38753731566412297
-9.24999999999999	0.38918817049966464
-9.19999999999999	0.3913578192419348
-9.14999999999999	0.39397894826318763
-9.09999999999999	0.39652384979892646
-9.04999999999999	0.3987420532042218
-8.99999999999999	0.4005810208981137
-8.94999999999999	0.4018251051866848
-8.89999999999998	0.40352007685515245
-8.84999999999998	0.4046719210878895
-8.79999999999998	0.404532456709244
-8.74999999999998	0.4037000002258717
-8.69999999999998	0.40218657950377995
-8.64999999999998	0.4015763614489105
-8.59999999999998	0.4021762937044826
-8.54999999999998	0.4026838060290141
-8.49999999999998	0.40060356527405927
-8.44999999999998	0.3979016345418108
-8.39999999999998	0.39407312572873937
-8.34999999999998	0.38933318163180375
-8.29999999999998	0.38346598352380945
-8.24999999999998	0.37778654476314943
-8.19999999999997	0.3714505778404926
-8.14999999999997	0.3645649384132609
-8.09999999999997	0.35949714855443016
-8.04999999999997	0.355581982169973
-7.99999999999997	0.3542733918824768
-7.94999999999997	0.3546410238399207
-7.89999999999997	0.35636080145677806
-7.84999999999997	0.35754686373436984
-7.79999999999997	0.35822959544180627
-7.74999999999997	0.3589358848591794
-7.69999999999997	0.36155149066212117
-7.64999999999997	0.3647759932541301
-7.59999999999997	0.3682361885212498
-7.54999999999997	0.3709882493549156
-7.49999999999996	0.3730113768647422
-7.44999999999996	0.3753909092714653
-7.39999999999996	0.37743327155362666
-7.34999999999996	0.3786965734066757
-7.29999999999996	0.38328359752337665
-7.24999999999996	0.38531460142297846
-7.19999999999996	0.38693626997669744
-7.14999999999996	0.38805970040432336
-7.09999999999996	0.38853882725551603
-7.04999999999996	0.388929168949321
-6.99999999999996	0.38912666566528387
-6.94999999999996	0.39043552828612116
-6.89999999999996	0.394253729250706
-6.84999999999996	0.3992564217775305
-6.79999999999995	0.40354783733413
-6.74999999999995	0.4058552077263954
-6.69999999999995	0.41052075727170917
-6.64999999999995	0.41281619473169023
-6.59999999999995	0.41094553517354154
-6.54999999999995	0.41234267914663014
-6.49999999999995	0.4162440394557366
-6.44999999999995	0.41813580074427226
-6.39999999999995	0.41434229492394503
-6.34999999999995	0.4104069325640095
-6.29999999999995	0.4073934231462291
-6.24999999999995	0.4040690911705665
-6.19999999999995	0.3995504955164405
-6.14999999999995	0.39508421339349203
-6.09999999999994	0.39328963999213273
-6.04999999999994	0.3870719718992903
-5.99999999999994	0.3857190196646711
-5.94999999999994	0.3801241101530058
-5.89999999999994	0.37336150938363644
-5.84999999999994	0.368375704008715
-5.79999999999994	0.367565386836161
-5.74999999999994	0.3690698942045286
-5.69999999999994	0.36759945087489254
-5.64999999999994	0.3686428859961426
-5.59999999999994	0.3697396988897159
-5.54999999999994	0.37065571802283864
-5.49999999999994	0.371635420942951
-5.44999999999994	0.37245360480806927
-5.39999999999993	0.37427416692098936
-5.34999999999993	0.37622700800086006
-5.29999999999993	0.37689478073977767
-5.24999999999993	0.37785971279511976
-5.19999999999993	0.3809707803168245
-5.14999999999993	0.37962045327426414
-5.09999999999993	0.38210643635706637
-5.04999999999993	0.38413822742222054
-4.99999999999993	0.37863510679642154
-4.94999999999993	0.3613164455258836
-4.89999999999993	0.3562542470872163
-4.84999999999993	0.3516815202602775
-4.79999999999993	0.3483135224514591
-4.74999999999993	0.3418391556658272
-4.69999999999993	0.3327463088665872
-4.64999999999992	0.3266254560162783
-4.59999999999992	0.32711051878221337
-4.54999999999992	0.33209193230423606
-4.49999999999992	0.3402528740235402
-4.44999999999992	0.34750925073532485
-4.39999999999992	0.3495769156552996
-4.34999999999992	0.34769899710021873
-4.29999999999992	0.34540694610299094
-4.24999999999992	0.34632135856545254
-4.19999999999992	0.3502532278893803
-4.14999999999992	0.35110189704354244
-4.09999999999992	0.3516834446662729
-4.04999999999992	0.3534627763260805
-3.99999999999991	0.36014763178289194
-3.94999999999991	0.37064884051323155
-3.89999999999991	0.3787449588508086
-3.84999999999991	0.38174510737065065
-3.79999999999991	0.3800618210000963
-3.74999999999991	0.3753085932160632
-3.69999999999991	0.36966692969771814
-3.64999999999991	0.3615815598296126
-3.59999999999991	0.35202699446565744
-3.54999999999991	0.3448154672922067
-3.49999999999991	0.3404455706825375
-3.44999999999991	0.34555519358773706
-3.39999999999991	0.35239930158221705
-3.34999999999991	0.3511181039465857
-3.2999999999999	0.3500026917253409
-3.2499999999999	0.3482810787871059
-3.1999999999999	0.3480286843981677
-3.1499999999999	0.3506938268345123
-3.0999999999999	0.355581982169973
-3.0499999999999	0.3613788077105625
-2.9999999999999	0.3687328810621795
-2.9499999999999	0.3803216026374665
-2.8999999999999	0.38233315429562637
-2.8499999999999	0.3798950244242373
-2.7999999999999	0.37969378080790295
-2.7499999999999	0.3887233879263943
-2.6999999999999	0.39116805777669983
-2.6499999999999	0.38750277477890516
-2.59999999999989	0.3798662250889885
-2.54999999999989	0.37198191300445443
-2.49999999999989	0.3683317059221647
-2.44999999999989	0.3670083709952372
-2.39999999999989	0.3651791389173379
-2.34999999999989	0.36236322268626203
-2.29999999999989	0.3549457132749075
-2.24999999999989	0.34968731590304675
-2.19999999999989	0.35236780026660525
-2.14999999999989	0.35690352123852853
-2.09999999999989	0.35645847977057415
-2.04999999999989	0.351895843771226
-1.99999999999989	0.3500793100398174
-1.94999999999989	0.35424967612925073
-1.89999999999989	0.3672343988678973
-1.84999999999988	0.3798045083482744
-1.79999999999988	0.3869549073053362
-1.74999999999988	0.3923982967519069
-1.69999999999988	0.39346397508837083
-1.64999999999988	0.38926589041615745
-1.59999999999988	0.3876602905293713
-1.54999999999988	0.3870981235173652
-1.49999999999988	0.38927808927256363
-1.44999999999988	0.39083437672720883
-1.39999999999988	0.39330739444586077
-1.34999999999988	0.4022195559649194
-1.29999999999988	0.4108134350336987
-1.24999999999988	0.4169207716024452
-1.19999999999988	0.4201458783722677
-1.14999999999987	0.4204967796869037
-1.09999999999987	0.4170866405581461
-1.04999999999987	0.40934116852142516
-0.999999999999872	0.4013116548588808
-0.949999999999871	0.4010598464863983
-0.899999999999871	0.4019302115423932
-0.84999999999987	0.4068100032183872
-0.799999999999869	0.4127746188168101
-0.749999999999869	0.4148257717259248
-0.699999999999868	0.41779807707079486
-0.649999999999867	0.4163117974788875
-0.599999999999866	0.4215512460963724
-0.549999999999866	0.42919241127424695
-0.499999999999865	0.4387343024534529
-0.449999999999864	0.44916423272945244
-0.399999999999864	0.450262820928554
-0.349999999999863	0.45585105173684437
-0.299999999999862	0.46500888834742693
-0.249999999999861	0.47249575592566617
-0.199999999999861	0.47766063124664965
-0.14999999999986	0.4788009538728461
-0.0999999999998593	0.4762994547960796
-0.0499999999998586	0.4736642342968051
1.4210854715201999e-13	0.47514325525487416
0.0500000000001428	0.4761570251493142
0.100000000000144	0.47551120432137656
0.150000000000144	0.4758915204564303
0.200000000000145	0.4801120752217802
0.250000000000146	0.48552775086777533
0.300000000000146	0.486374978994424
0.350000000000147	0.4852364043744438
0.400000000000148	0.48185642064583034
0.450000000000149	0.4776515762408705
0.500000000000149	0.4756991686870496
0.55000000000015	0.47610017936785337
0.600000000000151	0.47776530309674176
0.650000000000151	0.481664187689845
0.700000000000152	0.48947319123028143
0.750000000000153	0.4958912358284179
0.800000000000154	0.5015073759558693
0.850000000000154	0.5061239070016778
0.900000000000155	0.5080070101615193
0.950000000000156	0.5060118115711371
1.00000000000016	0.4994216504819712
1.05000000000016	0.4930631539004312
1.10000000000016	0.4880668948411166
1.15000000000016	0.48549920640606004
1.20000000000016	0.48515136147057275
1.25000000000016	0.4866353313721006
1.30000000000016	0.48905004763440896
1.35000000000016	0.49193936093103535
1.40000000000016	0.49501017342324904
1.45000000000016	0.49478218499673443
1.50000000000016	0.49646705255911777
1.55000000000016	0.49558721228067965
1.60000000000016	0.4959126412545332
1.65000000000017	0.4963840841228637
1.70000000000017	0.4912581583794894
1.75000000000017	0.4895297629774816
1.80000000000017	0.491103434524624
1.85000000000017	0.4952962290208404
1.90000000000017	0.5004322103180823
1.95000000000017	0.5049212332309562
2.00000000000017	0.5078281241266337
2.05000000000017	0.5085692116593153
2.10000000000017	0.5073297119606539
2.15000000000017	0.5043782500063055
2.20000000000017	0.5023303006192589
2.25000000000017	0.5016856384812208
2.30000000000017	0.5021349768802602
2.35000000000018	0.5046129303584894
2.40000000000018	0.510338588163045
2.45000000000018	0.5150276635227589
2.50000000000018	0.5178035794749901
2.55000000000018	0.5196528287797846
2.60000000000018	0.5209039083441871
2.65000000000018	0.5220304081478917
2.70000000000018	0.5238834126296645
2.75000000000018	0.526881547446327
2.80000000000018	0.530043246258461
2.85000000000018	0.5335388778791761
2.90000000000018	0.5384856252299765
2.95000000000018	0.5438353376556522
3.00000000000018	0.5508919377274663
3.05000000000019	0.5542925964289444
3.10000000000019	0.5551436500260518
3.15000000000019	0.5571040274818574
3.20000000000019	0.5572276870034416
3.25000000000019	0.5533641416293761
3.30000000000019	0.5541652153449904
3.35000000000019	0.5524145684993326
3.40000000000019	0.5522768033547265
3.45000000000019	0.553211375014443
3.50000000000019	0.5537530310507224
3.55000000000019	0.5545832846241361
3.60000000000019	0.5552947392590316
3.65000000000019	0.555669079874083
3.70000000000019	0.5613705638044375
3.7500000000002	0.5624096852607906
3.8000000000002	0.5650326945057056
3.8500000000002	0.5644262985096877
3.9000000000002	0.5607298802681138
3.9500000000002	0.5556985336341558
4.0000000000002	0.5511855088071802
4.0500000000002	0.5472344813131772
4.1000000000002	0.5436447960579844
4.1500000000002	0.543464311440398
4.2000000000002	0.5434365731550798
4.2500000000002	0.5441084154825158
4.3000000000002	0.5468980887723218
4.3500000000002	0.5523696712064775
4.4000000000002	0.559171847211843
4.45000000000021	0.5671626236993571
4.50000000000021	0.575567198745785
4.55000000000021	0.5833173093959918
4.60000000000021	0.5875895190945544
4.65000000000021	0.5890575743143901
4.70000000000021	0.5918075037362119
4.75000000000021	0.5890495151313361
4.80000000000021	0.5871881724081353
4.85000000000021	0.5898714351534387
4.90000000000021	0.5936291521672358
4.95000000000021	0.5917603971267775
5.00000000000021	0.5897384719680993
5.05000000000021	0.5864360520782811
5.10000000000021	0.5823379106631806
5.15000000000022	0.5783440878485301
5.20000000000022	0.5786001949475786
5.25000000000022	0.5787460448829466
5.30000000000022	0.5768145946621834
5.35000000000022	0.5760095550400934
5.40000000000022	0.5783386195542538
5.45000000000022	0.5780626242424385
5.50000000000022	0.5778053740591022
5.55000000000022	0.5775948036072016
5.60000000000022	0.578713304368983
5.65000000000022	0.5806497955718094
5.70000000000022	0.5826382894733948
5.75000000000022	0.5877148553015981
5.80000000000022	0.5916253182225124
5.85000000000023	0.59534753420764
5.90000000000023	0.5996030039011206
5.95000000000023	0.6040416977824821
6.00000000000023	0.6084618489306435
6.05000000000023	0.6124633687147116
6.10000000000023	0.6165438400262014
6.15000000000023	0.61659488941292
6.20000000000023	0.617769555791301
6.25000000000023	0.6200084704242458
6.30000000000023	0.6208012132596932
6.35000000000023	0.6213668782718103
6.40000000000023	0.6227476483671771
6.45000000000023	0.6237438733580963
6.50000000000023	0.6238417975052877
6.55000000000024	0.6235406209447358
6.60000000000024	0.6232744226477491
6.65000000000024	0.62477150032853
6.70000000000024	0.6282593391008711
6.75000000000024	0.6275210513762612
6.80000000000024	0.6263649972214336
6.85000000000024	0.6251210960398877
6.90000000000024	0.6237397499865656
6.95000000000024	0.623263166273014
7.00000000000024	0.6224503228544068
7.05000000000024	0.624468546272854
7.10000000000024	0.625657191234083
7.15000000000024	0.625246251097473
7.20000000000024	0.6261481861738086
7.25000000000025	0.6250840438565993
7.30000000000025	0.6231451520518808
7.35000000000025	0.6223642769024659
7.40000000000025	0.6229503840626137
7.45000000000025	0.624443969167629
7.50000000000025	0.6268195358082354
7.55000000000025	0.6308856905587604
7.60000000000025	0.6340250235012822
7.65000000000025	0.6337834483104775
7.70000000000025	0.6337261171142038
7.75000000000025	0.6318891906605735
7.80000000000025	0.6331224600653198
7.85000000000025	0.6346898971026563
7.90000000000025	0.6362615998510885
7.95000000000026	0.6397373994350992
8.00000000000026	0.6444143399221625
8.05000000000026	0.6481441125038857
8.10000000000026	0.6520260555200154
8.15000000000026	0.655777607154472
8.20000000000026	0.659294484084143
8.25000000000026	0.6603142652040832
8.30000000000026	0.6616509850398159
8.35000000000026	0.6647119585386513
8.40000000000026	0.6683611370606081
8.45000000000026	0.6713945344175047
8.50000000000026	0.6744207686377027
8.55000000000026	0.6771837551621145
8.60000000000026	0.6790627237282264
8.65000000000027	0.6805311245181435
8.70000000000027	0.6824179767214453
8.75000000000027	0.6827191312395938
8.80000000000027	0.6815320778473639
8.85000000000027	0.6793854340523197
8.90000000000027	0.6768453635327665
8.95000000000027	0.6739148786947494
9.00000000000027	0.6704082172751931
9.05000000000027	0.6672468876239115
9.10000000000027	0.6644108486081519
9.15000000000027	0.6625694608637316
9.20000000000027	0.6614275595958075
9.25000000000027	0.6602737594665765
9.30000000000027	0.6595369706333178
9.35000000000028	0.6596305123741137
9.40000000000028	0.6607151665160399
9.45000000000028	0.6627987601993336
9.50000000000028	0.6650779199596736
9.55000000000028	0.6664461846215092
9.60000000000028	0.6687140362448118
9.65000000000028	0.668562812891929
9.70000000000028	0.6703184839082618
9.75000000000028	0.6732049836232669
9.80000000000028	0.6754159533529284
9.85000000000028	0.6762952954536028
9.90000000000028	0.6763413495923203
9.95000000000028	0.6756571146178487
