# Supplementary material for: Long-range crossed Andreev reflection in a topological insulator nanowire proximitized by a superconductor
Source: Nat Phys. 2025 Mar 11;21(5):708–15. doi: 10.1038/s41567-025-02806-y (PMC12084150; doi:10.1038/s41567-025-02806-y)
Supplement: Supplementary file 3 — The file ‘SEM_SC.tif’ is the unprocessed SEM image used in Fig. 1a. Among the other eight text files, the files named ‘raw’ contain the raw data and the files named ‘plot’ contain the processed data to make the plots: Figure_1b_plot_dim=2_.txt, Figure_1b_raw_dim=2_.txt, Figure_1c_1_plot_dim=1_.txt, Figure_1c_1_raw_dim=1_.txt, Figure_1c_2_plot_dim=1_.txt, Figure_1c_2_raw_dim=1_.txt, Figure_1d_f_plot_dim=2_.txt, Figure_1d_f_raw_dim=2_.txt. [file 41567_2025_2806_MOESM3_ESM.zip › Figure1/Figure_1c_1_raw_dim=1_.txt]

V_{g}	vac_{LL}
-10.0	0.00032716273563
-9.95	0.00032716649002
-9.9	0.00032932168688
-9.85	0.00033136169077
-9.8	0.00033281021751
-9.75	0.00033503185841
-9.7	0.00033664505463
-9.65	0.00033737698686
-9.59999999999999	0.00033773385803
-9.54999999999999	0.00033735611942
-9.49999999999999	0.00033632846316
-9.44999999999999	0.00033549510408
-9.39999999999999	0.00033457175596
-9.34999999999999	0.00033379043452
-9.29999999999999	0.00033303641248
-9.24999999999999	0.00033162374166
-9.19999999999999	0.00032978525269
-9.14999999999999	0.00032759120222
-9.09999999999999	0.00032548871241
-9.04999999999999	0.00032367801759
-8.99999999999999	0.00032219209243
-8.94999999999999	0.00032119455864
-8.89999999999998	0.00031984539237
-8.84999999999998	0.00031893499545
-8.79999999999998	0.00031904494972
-8.74999999999998	0.00031970284181
-8.69999999999998	0.00032090587774
-8.64999999999998	0.00032139351242
-8.59999999999998	0.00032091408502
-8.54999999999998	0.00032050962909
-8.49999999999998	0.00032217396074
-8.44999999999998	0.00032436166657
-8.39999999999998	0.00032751291292
-8.34999999999998	0.000331500225
-8.29999999999998	0.00033657232416
-8.24999999999998	0.0003416321706
-8.19999999999997	0.00034745951416
-8.14999999999997	0.00035402207868
-8.09999999999997	0.00035901268711
-8.04999999999997	0.00036296562757
-7.99999999999997	0.00036430632463
-7.94999999999997	0.00036392867332
-7.89999999999997	0.00036217237357
-7.84999999999997	0.00036097096745
-7.79999999999997	0.0003602830111
-7.74999999999997	0.0003595740709
-7.69999999999997	0.00035697277053
-7.64999999999997	0.00035381724592
-7.59999999999997	0.00035049254075
-7.54999999999997	0.00034789252095
-7.49999999999996	0.00034600563231
-7.44999999999996	0.00034381236765
-7.39999999999996	0.00034195193439
-7.34999999999996	0.00034081120975
-7.29999999999996	0.00033673248254
-7.24999999999996	0.00033495755633
-7.19999999999996	0.00033355373307
-7.14999999999996	0.00033258809708
-7.09999999999996	0.0003321779659
-7.04999999999996	0.00033184458152
-6.99999999999996	0.00033167615766
-6.94999999999996	0.00033056427492
-6.89999999999996	0.00032736288267
-6.84999999999996	0.00032326101791
-6.79999999999995	0.00031982338987
-6.74999999999995	0.00031800512807
-6.69999999999995	0.0003143910144
-6.64999999999995	0.00031264286372
-6.59999999999995	0.00031406604103
-6.54999999999995	0.00031300188857
-6.49999999999995	0.00031006819336
-6.44999999999995	0.00030866535963
-6.39999999999995	0.00031149134156
-6.34999999999995	0.00031447820948
-6.29999999999995	0.00031680442044
-6.24999999999995	0.00031941081397
-6.19999999999995	0.0003230230941
-6.14999999999995	0.0003266747517
-6.09999999999994	0.00032816536259
-6.04999999999994	0.00033343679388
-5.99999999999994	0.00033460636041
-5.94999999999994	0.0003395313106
-5.89999999999994	0.0003456811537
-5.84999999999994	0.00035035979818
-5.79999999999994	0.00035113218473
-5.74999999999994	0.00034970080014
-5.69999999999994	0.00035109964665
-5.64999999999994	0.00035010586726
-5.59999999999994	0.00034906729707
-5.54999999999994	0.00034820463043
-5.49999999999994	0.00034728669561
-5.44999999999994	0.00034652379691
-5.39999999999993	0.00034483821946
-5.34999999999993	0.00034304830479
-5.29999999999993	0.00034244050039
-5.24999999999993	0.0003415660176
-5.19999999999993	0.00033877673559
-5.14999999999993	0.00033998177969
-5.09999999999993	0.00033776985947
-5.04999999999993	0.00033598332084
-4.99999999999993	0.00034086653613
-4.94999999999993	0.00035720499
-4.89999999999993	0.00036228069803
-4.84999999999993	0.0003669912403
-4.79999999999993	0.00037053984124
-4.74999999999993	0.0003775577934
-4.69999999999993	0.00038787518861
-4.64999999999992	0.00039514384116
-4.59999999999992	0.00039455789374
-4.54999999999992	0.0003886394843
-4.49999999999992	0.00037931799307
-4.44999999999992	0.00037139741471
-4.39999999999992	0.00036920068669
-4.34999999999992	0.00037119473564
-4.29999999999992	0.00037365790922
-4.24999999999992	0.00037267131847
-4.19999999999992	0.00036848778836
-4.14999999999992	0.00036759709474
-4.09999999999992	0.00036698923213
-4.04999999999992	0.00036514180829
-3.99999999999991	0.00035836425377
-3.94999999999991	0.00034821109148
-3.89999999999991	0.00034076767042
-3.84999999999991	0.00033808956505
-3.79999999999991	0.00033958695712
-3.74999999999991	0.00034388777567
-3.69999999999991	0.00034913601121
-3.64999999999991	0.00035694308463
-3.59999999999991	0.0003666310804
-3.54999999999991	0.00037429886288
-3.49999999999991	0.00037910329411
-3.44999999999991	0.00037349760532
-3.39999999999991	0.00036624373752
-3.34999999999991	0.0003675801272
-3.2999999999999	0.00036875155638
-3.2499999999999	0.00037057435839
-3.1999999999999	0.00037084310316
-3.1499999999999	0.00036802483373
-3.0999999999999	0.00036296562757
-3.0499999999999	0.00035714334808
-2.9999999999999	0.00035002041841
-2.9499999999999	0.0003393549996
-2.8999999999999	0.00033756956691
-2.8499999999999	0.00033973605605
-2.7999999999999	0.00033991612145
-2.7499999999999	0.00033202025224
-2.6999999999999	0.00032994523644
-2.6499999999999	0.00033306609839
-2.59999999999989	0.00033976181294
-2.54999999999989	0.00034696320654
-2.49999999999989	0.00035040164948
-2.44999999999989	0.00035166510497
-2.39999999999989	0.00035342664341
-2.34999999999989	0.00035617311369
-2.29999999999989	0.00036361627281
-2.24999999999989	0.00036908412585
-2.19999999999989	0.00036627647933
-2.14999999999989	0.00036162164179
-2.09999999999989	0.00036207312951
-2.04999999999989	0.00036676772288
-1.99999999999989	0.00036867085146
-1.94999999999989	0.00036433071364
-1.89999999999989	0.00035144865979
-1.84999999999988	0.0003398170229
-1.79999999999988	0.00033353766776
-1.74999999999988	0.000328910799
-1.69999999999988	0.00032801995985
-1.64999999999988	0.00033155753044
-1.59999999999988	0.00033293076558
-1.54999999999988	0.00033341426752
-1.49999999999988	0.00033154714038
-1.44999999999988	0.00033022693242
-1.39999999999988	0.00032815054874
-1.34999999999988	0.00032087956788
-1.29999999999988	0.00031416703132
-1.24999999999988	0.00030956490082
-1.19999999999988	0.00030718863127
-1.14999999999987	0.00030693228473
-1.09999999999987	0.00030944179161
-1.04999999999987	0.00031529698754
-0.999999999999872	0.00032160550472
-0.949999999999871	0.0003218074271
-0.899999999999871	0.00032111056498
-0.84999999999987	0.00031725876033
-0.799999999999869	0.00031267435406
-0.749999999999869	0.00031112830038
-0.699999999999868	0.00030891486676
-0.649999999999867	0.00031001772732
-0.599999999999866	0.00030616452568
-0.549999999999866	0.00030071369838
-0.499999999999865	0.00029417357291
-0.449999999999864	0.00028734264197
-0.399999999999864	0.0002866415598
-0.349999999999863	0.00028312765062
-0.299999999999862	0.00027755176416
-0.249999999999861	0.00027315385523
-0.199999999999861	0.0002702002821
-0.14999999999986	0.00026955676731
-0.0999999999998593	0.00027097246493
-0.0499999999998586	0.00027248001425
1.4210854715201999e-13	0.00027163184131
0.0500000000001428	0.0002710535191
0.100000000000144	0.00027142165345
0.150000000000144	0.0002712047426
0.200000000000145	0.00026882064412
0.250000000000146	0.00026582216378
0.300000000000146	0.00026535912184
0.350000000000147	0.00026598176919
0.400000000000148	0.00026784749934
0.450000000000149	0.00027020540438
0.500000000000149	0.00027131440584
0.55000000000015	0.00027108588256
0.600000000000151	0.00027014108491
0.650000000000151	0.00026795439771
0.700000000000152	0.00026367948158
0.750000000000153	0.00026026682463
0.800000000000154	0.00025735222152
0.850000000000154	0.00025500482298
0.900000000000155	0.00025405955967
0.950000000000156	0.00025506131351
1.00000000000016	0.00025842699688
1.05000000000016	0.0002617596474
1.10000000000016	0.00026443923707
1.15000000000016	0.00026583779254
1.20000000000016	0.00026602839353
1.25000000000016	0.00026521715336
1.30000000000016	0.0002639076265
1.35000000000016	0.0002623576147
1.40000000000016	0.00026073007029
1.45000000000016	0.00026085021091
1.50000000000016	0.0002599649597
1.55000000000016	0.00026042648824
1.60000000000016	0.00026025559055
1.65000000000017	0.00026000841171
1.70000000000017	0.00026272141258
1.75000000000017	0.00026364900987
1.80000000000017	0.00026280418388
1.85000000000017	0.00026057948708
1.90000000000017	0.0002579051361
1.95000000000017	0.00025561221992
2.00000000000017	0.00025414905394
2.05000000000017	0.0002537787077
2.10000000000017	0.00025439873571
2.15000000000017	0.00025588739663
2.20000000000017	0.00025693062344
2.25000000000017	0.00025726077729
2.30000000000017	0.00025703056599
2.35000000000018	0.00025576839107
2.40000000000018	0.0002528988407
2.45000000000018	0.00025059632026
2.50000000000018	0.00024925288744
2.55000000000018	0.00024836589
2.60000000000018	0.00024776937789
2.65000000000018	0.00024723471142
2.70000000000018	0.00024636022863
2.75000000000018	0.00024495835532
2.80000000000018	0.00024349718296
2.85000000000018	0.00024190184195
2.90000000000018	0.00023967963352
2.95000000000018	0.00023732190311
3.00000000000018	0.00023428194982
3.05000000000019	0.00023284459894
3.10000000000019	0.00023248764046
3.15000000000019	0.00023166954634
3.20000000000019	0.00023161813442
3.25000000000019	0.00023323527421
3.30000000000019	0.00023289812088
3.35000000000019	0.00023363619403
3.40000000000019	0.00023369447445
3.45000000000019	0.00023329968099
3.50000000000019	0.00023307147785
3.55000000000019	0.00023272255203
3.60000000000019	0.00023242438328
3.65000000000019	0.00023226780468
3.70000000000019	0.00022990880825
3.7500000000002	0.00022948402329
3.8000000000002	0.00022841870668
3.8500000000002	0.00022866411018
3.9000000000002	0.00023017149942
3.9500000000002	0.00023225549376
4.0000000000002	0.00023415716714
4.0500000000002	0.00023584777955
4.1000000000002	0.00023740508186
4.1500000000002	0.00023748392414
4.2000000000002	0.00023749604588
4.2500000000002	0.00023720279569
4.3000000000002	0.00023599284759
4.3500000000002	0.00023365518427
4.4000000000002	0.00023081283143
4.45000000000021	0.00022756090038
4.50000000000021	0.00022423799965
4.55000000000021	0.00022125871328
4.60000000000021	0.00021964999905
4.65000000000021	0.00021910258511
4.70000000000021	0.00021808448946
4.75000000000021	0.0002191055828
4.80000000000021	0.00021980013116
4.85000000000021	0.00021880028362
4.90000000000021	0.00021741526143
4.95000000000021	0.0002181018499
5.00000000000021	0.00021884961461
5.05000000000021	0.00022008203086
5.10000000000021	0.00022163083486
5.15000000000022	0.00022316133254
5.20000000000022	0.00022306255414
5.25000000000022	0.00022300634009
5.30000000000022	0.00022375307162
5.35000000000022	0.00022406579228
5.40000000000022	0.00022316344257
5.45000000000022	0.00022326999169
5.50000000000022	0.00022336939583
5.55000000000022	0.00022345082834
5.60000000000022	0.0002230189566
5.65000000000022	0.00022227517911
5.70000000000022	0.00022151657322
5.75000000000022	0.00021960315644
5.80000000000022	0.00021815164655
5.85000000000023	0.00021678772464
5.90000000000023	0.00021524915064
5.95000000000023	0.00021366743022
6.00000000000023	0.00021211525018
6.05000000000023	0.00021072939853
6.10000000000023	0.00020933472842
6.15000000000023	0.00020931739709
6.20000000000023	0.00020891938766
6.25000000000023	0.00020816495817
6.30000000000023	0.00020789913833
6.35000000000023	0.00020770987612
6.40000000000023	0.00020724933711
6.45000000000023	0.00020691832469
6.50000000000023	0.00020688584482
6.55000000000024	0.00020698577282
6.60000000000024	0.00020707417571
6.65000000000024	0.0002065779845
6.70000000000024	0.00020543114806
6.75000000000024	0.00020567284082
6.80000000000024	0.00020605244208
6.85000000000024	0.00020646245684
6.90000000000024	0.00020691969257
6.95000000000024	0.00020707791555
7.00000000000024	0.00020734833379
7.05000000000024	0.00020667820354
7.10000000000024	0.00020628554921
7.15000000000024	0.00020642112941
7.20000000000024	0.00020612379012
7.25000000000025	0.00020647469501
7.30000000000025	0.00020711713296
7.35000000000025	0.00020737700106
7.40000000000025	0.00020718188898
7.45000000000025	0.00020668633806
7.50000000000025	0.00020590302302
7.55000000000025	0.00020457594655
7.60000000000025	0.00020356300229
7.65000000000025	0.0002036405931
7.70000000000025	0.00020365901582
7.75000000000025	0.0002042510605
7.80000000000025	0.00020385319658
7.85000000000025	0.00020334975852
7.90000000000025	0.00020284744096
7.95000000000026	0.00020174533711
8.00000000000026	0.00020028113795
8.05000000000026	0.00019912861171
8.10000000000026	0.00019794306718
8.15000000000026	0.00019681068079
8.20000000000026	0.00019576083287
8.25000000000026	0.00019545850228
8.30000000000026	0.0001950636215
8.35000000000026	0.00019416536088
8.40000000000026	0.0001931052393
8.45000000000026	0.00019223277923
8.50000000000026	0.0001913701999
8.55000000000026	0.00019058938778
8.60000000000026	0.00019006202638
8.65000000000027	0.0001896519243
8.70000000000027	0.00018912754604
8.75000000000027	0.00018904411991
8.80000000000027	0.00018937338609
8.85000000000027	0.00018997174629
8.90000000000027	0.00019068467373
8.95000000000027	0.00019151385641
9.00000000000027	0.0001925155957
9.05000000000027	0.00019342770975
9.10000000000027	0.00019425335631
9.15000000000027	0.00019479321782
9.20000000000027	0.00019512951258
9.25000000000027	0.00019547049305
9.30000000000027	0.00019568885909
9.35000000000028	0.00019566110859
9.40000000000028	0.00019533990417
9.45000000000028	0.0001947258279
9.50000000000028	0.00019405852072
9.55000000000028	0.00019366010383
9.60000000000028	0.00019300333224
9.65000000000028	0.00019304698799
9.70000000000028	0.00019254136714
9.75000000000028	0.00019171580789
9.80000000000028	0.00019108822744
9.85000000000028	0.00019083976804
9.90000000000028	0.00019082677318
9.95000000000028	0.00019102002261
