# Supplementary material for: Long-range crossed Andreev reflection in a topological insulator nanowire proximitized by a superconductor
Source: Nat Phys. 2025 Mar 11;21(5):708–15. doi: 10.1038/s41567-025-02806-y (PMC12084150; doi:10.1038/s41567-025-02806-y)
Supplement: Supplementary file 3 — The file ‘SEM_SC.tif’ is the unprocessed SEM image used in Fig. 1a. Among the other eight text files, the files named ‘raw’ contain the raw data and the files named ‘plot’ contain the processed data to make the plots: Figure_1b_plot_dim=2_.txt, Figure_1b_raw_dim=2_.txt, Figure_1c_1_plot_dim=1_.txt, Figure_1c_1_raw_dim=1_.txt, Figure_1c_2_plot_dim=1_.txt, Figure_1c_2_raw_dim=1_.txt, Figure_1d_f_plot_dim=2_.txt, Figure_1d_f_raw_dim=2_.txt. [file 41567_2025_2806_MOESM3_ESM.zip › Figure1/Figure_1d_f_plot_dim=2_.txt]

V_{g}	V_{L}	G_{LL}/G_{0}	G_{RL}/G_{0}
-3.19999999999998	-0.58	0.3039083960746949	0.03922168013351871
-3.19999999999998	-0.57	0.2827145675239333	0.03843685512851263
-3.19999999999998	-0.5599999999999999	0.2792030373753981	0.03741461960304058
-3.19999999999998	-0.5499999999999999	0.2809636405119023	0.03807314419315388
-3.19999999999998	-0.54	0.2801641886447005	0.03685594385791505
-3.19999999999998	-0.53	0.2772560036634021	0.03924331242258579
-3.19999999999998	-0.52	0.2837297488066432	0.03881347256698178
-3.19999999999998	-0.51	0.2927112918928634	0.03848561886843918
-3.19999999999998	-0.5	0.29386073685447456	0.0417985481506165
-3.19999999999998	-0.49	0.2716440041645769	0.039830167613391185
-3.19999999999998	-0.48	0.27838663727054075	0.03809906988518565
-3.19999999999998	-0.47	0.2911432796228837	0.039101825458008846
-3.19999999999998	-0.45999999999999996	0.2798963824838321	0.038483511607636
-3.19999999999998	-0.44999999999999996	0.2779177360975717	0.0385302957994962
-3.19999999999998	-0.44	0.26959663328219224	0.04020048956366711
-3.19999999999998	-0.43	0.27304010003932155	0.03991460077743744
-3.19999999999998	-0.42	0.2737502731751667	0.04100483583988296
-3.19999999999998	-0.41	0.27005053948555285	0.03958728797982201
-3.19999999999998	-0.39999999999999997	0.2675580670580881	0.03916657207531105
-3.19999999999998	-0.38999999999999996	0.2570342946439322	0.04088665645558724
-3.19999999999998	-0.38	0.2659753302463773	0.04053197556303737
-3.19999999999998	-0.37	0.25930947505177626	0.04157042309843308
-3.19999999999998	-0.36	0.2669557135543819	0.04225051236483625
-3.19999999999998	-0.35	0.27322974598717475	0.0427015638084994
-3.19999999999998	-0.33999999999999997	0.2606122654746386	0.04149432882636952
-3.19999999999998	-0.32999999999999996	0.26692620439161036	0.0425022154484098
-3.19999999999998	-0.32	0.2600208802458281	0.0437705422085614
-3.19999999999998	-0.31	0.24647329019767206	0.0425409274423421
-3.19999999999998	-0.3	0.2650670370503043	0.04715145224502284
-3.19999999999998	-0.29	0.2624461006171446	0.0429001496492221
-3.19999999999998	-0.27999999999999997	0.2475799588846091	0.04301195842102039
-3.19999999999998	-0.26999999999999996	0.24316889512911957	0.04572949829489557
-3.19999999999998	-0.26	0.24924933003461602	0.04736024383869294
-3.19999999999998	-0.25	0.24713663030511596	0.04399321317456746
-3.19999999999998	-0.24	0.248899156650653	0.05042228514638691
-3.19999999999998	-0.22999999999999998	0.24621451407961256	0.049493862158946564
-3.19999999999998	-0.21999999999999997	0.24465740996649984	0.04695890646701971
-3.19999999999998	-0.21	0.24631902820106633	0.04794165621190208
-3.19999999999998	-0.19999999999999998	0.2441819578772826	0.04790570882385587
-3.19999999999998	-0.18999999999999997	0.24571892843939247	0.048652099797565525
-3.19999999999998	-0.18	0.2491041731960889	0.05324768596450879
-3.19999999999998	-0.16999999999999998	0.24809935920158488	0.052818428328392855
-3.19999999999998	-0.15999999999999998	0.24938368386474735	0.053838462688649454
-3.19999999999998	-0.15	0.25298105201356214	0.05788914730722853
-3.19999999999998	-0.13999999999999999	0.25862580606781554	0.05880610243869765
-3.19999999999998	-0.12999999999999998	0.26064447914849925	0.05708889159564568
-3.19999999999998	-0.12	0.26707305905464196	0.05816270805536302
-3.19999999999998	-0.10999999999999999	0.26646322307627907	0.05893941203106269
-3.19999999999998	-0.09999999999999998	0.267033272767801	0.057177700799778436
-3.19999999999998	-0.08999999999999998	0.26194627792073727	0.05665001042736106
-3.19999999999998	-0.07999999999999949	0.2561288261433798	0.048829425218850545
-3.19999999999998	-0.06999999999999948	0.2276047655578807	0.04881200745138983
-3.19999999999998	-0.05999999999999949	0.21010506637485366	0.03918775361339039
-3.19999999999998	-0.049999999999999496	0.17745142096781183	0.03287831845440455
-3.19999999999998	-0.03999999999999951	0.14426573920340843	0.026203480165328846
-3.19999999999998	-0.02999999999999951	0.1157259248692098	0.017504952319079597
-3.19999999999998	-0.0199999999999995	0.08615231324786499	0.015210152974687372
-3.19999999999998	-0.009999999999999495	0.06639598955888923	0.012549792735423615
-3.19999999999998	5.0133508455729725e-16	0.05826496841929683	0.010135185667211399
-3.19999999999998	0.0100000000000006	0.060353936102709754	0.009414695968940817
-3.19999999999998	0.020000000000000556	0.07872912885334789	0.005678251899668494
-3.19999999999998	0.030000000000000603	0.10241516687779523	0.006469597298568585
-3.19999999999998	0.0400000000000006	0.13275850334218464	0.01145735087140706
-3.19999999999998	0.05000000000000059	0.17585750553263743	0.010516718168683414
-3.19999999999998	0.06000000000000059	0.21650397183881864	0.007504358066951326
-3.19999999999998	0.0700000000000006	0.25228752661557446	0.006940504321435091
-3.19999999999998	0.08000000000000061	0.29188151951472585	0.0020256587745671483
-3.19999999999998	0.09000000000000062	0.3061448720104588	0.0034300062053382535
-3.19999999999998	0.10000000000000062	0.31333657325109343	0.002598231968479577
-3.19999999999998	0.11000000000000061	0.3138287632293982	0.0020777829563819296
-3.19999999999998	0.12000000000000102	0.3234633242427375	0.0038840476305104406
-3.19999999999998	0.130000000000001	0.3261766646283854	-0.0022226475012606293
-3.19999999999998	0.140000000000001	0.33484078889897717	-0.0012943738260690898
-3.19999999999998	0.15000000000000102	0.34115701161699546	-0.0023135158395076864
-3.19999999999998	0.16000000000000103	0.35359142714403446	-3.050703695921615e-05
-3.19999999999998	0.170000000000001	0.34011211083585247	0.00028229624787654597
-3.19999999999998	0.18000000000000102	0.3338864289535051	0.0057114421941299644
-3.19999999999998	0.19000000000000103	0.33099963961461765	0.0002607384090767261
-3.19999999999998	0.200000000000001	0.32233467393684745	0.0111501932144975
-3.19999999999998	0.21000000000000102	0.32943691614366527	0.014785320210036455
-3.19999999999998	0.22000000000000103	0.3467751112759186	0.009672912402996668
-3.19999999999998	0.230000000000001	0.3406919568491856	0.012279884948687859
-3.19999999999998	0.24000000000000102	0.351635528642823	0.011781400419711006
-3.19999999999998	0.250000000000001	0.33428405138851963	0.01631546002183372
-3.19999999999998	0.260000000000001	0.3467946438144188	0.022666069400376868
-3.19999999999998	0.270000000000001	0.34306350781201495	0.01852739068417397
-3.19999999999998	0.280000000000001	0.34608660423617443	0.014307278176004154
-3.19999999999998	0.29000000000000103	0.34716528129529056	0.01558887203902384
-3.19999999999998	0.30000000000000104	0.3569003597685723	0.021702670018815415
-3.19999999999998	0.310000000000001	0.34718147827699775	0.019012926453700223
-3.19999999999998	0.320000000000001	0.3292169496848764	0.02335892994433597
-3.19999999999998	0.330000000000001	0.3483036377717618	0.017195647022521198
-3.19999999999998	0.340000000000001	0.3484235976189744	0.018152410974121548
-3.19999999999998	0.35000000000000103	0.3568346402704288	0.02131054299241118
-3.19999999999998	0.36000000000000104	0.3521966835248343	0.023581786845156747
-3.19999999999998	0.370000000000001	0.33522530951440155	0.025428731322651582
-3.19999999999998	0.380000000000001	0.3282248468589342	0.021698170021755555
-3.19999999999998	0.390000000000001	0.34062088844689253	0.022087222551776267
-3.19999999999998	0.400000000000001	0.32862114708451196	0.022722418902327887
-3.19999999999998	0.41000000000000103	0.34769563485120164	0.025828483551759453
-3.19999999999998	0.42000000000000104	0.3383522890014045	0.025302327610065904
-3.19999999999998	0.430000000000001	0.34217522795670036	0.028332737471131193
-3.19999999999998	0.440000000000001	0.3355011690905086	0.025134135530573296
-3.19999999999998	0.450000000000001	0.32104321238089456	0.024618258588249606
-3.19999999999998	0.460000000000001	0.3377981357917917	0.0258891828008713
-3.19999999999998	0.47000000000000103	0.3410350684685344	0.029650483437119873
-3.19999999999998	0.48000000000000104	0.3515793350257069	0.02973954055519933
-3.19999999999998	0.490000000000001	0.34154468748675293	0.031078383544263788
-3.19999999999998	0.500000000000001	0.3338738980744971	0.027723271485806642
-3.19999999999998	0.510000000000001	0.3148148560464726	0.025868699926435777
-3.19999999999998	0.520000000000001	0.31022564050235185	0.02645730553405016
-3.19999999999998	0.530000000000001	0.34019225435011624	0.02950693616523651
-3.19999999999998	0.540000000000001	0.3299808823804388	0.028928322203656754
-3.19999999999998	0.550000000000001	0.34193855365493175	0.030038219399093017
-3.19999999999998	0.560000000000001	0.33251716778945734	0.029272628311961476
-3.19999999999998	0.5700000000000011	0.32242169891326544	0.027516455684439403
-3.19999999999998	0.5800000000000011	0.30442684981020823	0.026393494225757375
-3.19999999999998	0.590000000000001	0.30494548384818165	0.02681809410080617
-3.19999999999998	0.600000000000001	0.32506111614208527	0.028993061308141357
-3.19999999999998	0.610000000000001	0.34195138503373795	0.0318559702392496
-3.19899999999998	-0.58	0.290429470417541	0.04227737712164093
-3.19899999999998	-0.57	0.29400001889161936	0.028833074774249356
-3.19899999999998	-0.5599999999999999	0.2835372180452408	0.036796204332856575
-3.19899999999998	-0.5499999999999999	0.2790184097986948	0.03709564569740782
-3.19899999999998	-0.54	0.28786860406567083	0.04216394940282462
-3.19899999999998	-0.53	0.2993658482666629	0.04666328146151972
-3.19899999999998	-0.52	0.2858665787228446	0.03843015772071018
-3.19899999999998	-0.51	0.2954995170269492	0.042709827576177875
-3.19899999999998	-0.5	0.2618092796846391	0.04013242617097054
-3.19899999999998	-0.49	0.29317340176781476	0.04131965156810548
-3.19899999999998	-0.48	0.2822637564826899	0.04359524516672122
-3.19899999999998	-0.47	0.26694456497702623	0.03800434457401607
-3.19899999999998	-0.45999999999999996	0.2811017205498548	0.040253858474937516
-3.19899999999998	-0.44999999999999996	0.2818344011889795	0.044285829418579406
-3.19899999999998	-0.44	0.2767415766355081	0.039961614100555
-3.19899999999998	-0.43	0.2737945369128708	0.03699303975806091
-3.19899999999998	-0.42	0.2750777347050172	0.03356104836972045
-3.19899999999998	-0.41	0.27120896940790457	0.04173736246689187
-3.19899999999998	-0.39999999999999997	0.2757308427704599	0.044735295720967835
-3.19899999999998	-0.38999999999999996	0.2702374208171949	0.0402389123250918
-3.19899999999998	-0.38	0.2753409131457638	0.04314304806418999
-3.19899999999998	-0.37	0.2696447434250555	0.035593642136138415
-3.19899999999998	-0.36	0.2677519200160207	0.03978709836077109
-3.19899999999998	-0.35	0.2653079784543681	0.030624869873684995
-3.19899999999998	-0.33999999999999997	0.25524111724155346	0.04094736885116193
-3.19899999999998	-0.32999999999999996	0.25808313199437083	0.04654128947522685
-3.19899999999998	-0.32	0.2566652498261872	0.046018470968208124
-3.19899999999998	-0.31	0.2573714563466289	0.05184159093478382
-3.19899999999998	-0.3	0.24964298585422695	0.04276338805719888
-3.19899999999998	-0.29	0.24537476507720365	0.04652517137229674
-3.19899999999998	-0.27999999999999997	0.2434438381827784	0.051439066585681606
-3.19899999999998	-0.26999999999999996	0.24757201064365458	0.045048593920692846
-3.19899999999998	-0.26	0.25175207956033735	0.047880710928015914
-3.19899999999998	-0.25	0.24815612377218924	0.0494235262312032
-3.19899999999998	-0.24	0.24293779511602887	0.04257163860559658
-3.19899999999998	-0.22999999999999998	0.2437021334985798	0.0493740488019976
-3.19899999999998	-0.21999999999999997	0.24372865267351812	0.04934281927497814
-3.19899999999998	-0.21	0.24190538013182575	0.05131307042893166
-3.19899999999998	-0.19999999999999998	0.24553820736006413	0.0499302379038729
-3.19899999999998	-0.18999999999999997	0.2491302867098516	0.04711565886392979
-3.19899999999998	-0.18	0.2508809432681924	0.050186568695952505
-3.19899999999998	-0.16999999999999998	0.24982412763069134	0.06227318478743321
-3.19899999999998	-0.15999999999999998	0.2562416641337623	0.05359144741483222
-3.19899999999998	-0.15	0.2595927569974178	0.05616382670345125
-3.19899999999998	-0.13999999999999999	0.26983060307287177	0.05321833832150801
-3.19899999999998	-0.12999999999999998	0.2724436663932531	0.05325254656261697
-3.19899999999998	-0.12	0.27806810660695	0.05765414830312728
-3.19899999999998	-0.10999999999999999	0.27248790008484935	0.059285761543156866
-3.19899999999998	-0.09999999999999998	0.2779759130159363	0.05131563595224957
-3.19899999999998	-0.08999999999999998	0.2714939942472124	0.05538141697315467
-3.19899999999998	-0.07999999999999949	0.2559382486500244	0.05431394858877257
-3.19899999999998	-0.06999999999999948	0.24035126600654624	0.044043223991882596
-3.19899999999998	-0.05999999999999949	0.21526500773826857	0.03397040159512545
-3.19899999999998	-0.049999999999999496	0.17952035277201348	0.02661423071802148
-3.19899999999998	-0.03999999999999951	0.13877825214374148	0.024244830213728617
-3.19899999999998	-0.02999999999999951	0.11413872562194596	0.01304505439470901
-3.19899999999998	-0.0199999999999995	0.08809601892879189	0.009016379568342614
-3.19899999999998	-0.009999999999999495	0.06765584595726719	0.008579797229708301
-3.19899999999998	5.0133508455729725e-16	0.05728560306387667	0.008572459380081766
-3.19899999999998	0.0100000000000006	0.06155972492617349	0.005723478652946133
-3.19899999999998	0.020000000000000556	0.07291094085342106	0.007389436296773093
-3.19899999999998	0.030000000000000603	0.09614998419309498	0.00821737562923992
-3.19899999999998	0.0400000000000006	0.12817594388214293	0.011827133798250362
-3.19899999999998	0.05000000000000059	0.16620495956185652	0.01387960755904468
-3.19899999999998	0.06000000000000059	0.20535981586854027	0.016184851179631664
-3.19899999999998	0.0700000000000006	0.24856049243605952	0.012701312664983292
-3.19899999999998	0.08000000000000061	0.27479733756001845	0.017093912535169984
-3.19899999999998	0.09000000000000062	0.2959259274278011	0.010969535992828202
-3.19899999999998	0.10000000000000062	0.29474841571019295	0.013127758742103554
-3.19899999999998	0.11000000000000061	0.32785973859757844	0.01578212587137015
-3.19899999999998	0.12000000000000102	0.32408851580853554	0.011952654788968618
-3.19899999999998	0.130000000000001	0.3311858298083398	0.007579807670859854
-3.19899999999998	0.140000000000001	0.339131907830308	0.0029224808332157523
-3.19899999999998	0.15000000000000102	0.32314308073158843	0.006722627749106763
-3.19899999999998	0.16000000000000103	0.32763448332685574	0.005239691891365836
-3.19899999999998	0.170000000000001	0.3289566860908803	0.015517719124308523
-3.19899999999998	0.18000000000000102	0.3315856759392787	0.012688957393730925
-3.19899999999998	0.19000000000000103	0.3406203475524186	0.017383465550088868
-3.19899999999998	0.200000000000001	0.33007704258685594	0.019035003858819177
-3.19899999999998	0.21000000000000102	0.3328882259674651	0.010600985118512657
-3.19899999999998	0.22000000000000103	0.33388225200244004	0.011064801265596889
-3.19899999999998	0.230000000000001	0.33521626443563235	0.013696921957285203
-3.19899999999998	0.24000000000000102	0.3382079285008939	0.014917732056189494
-3.19899999999998	0.250000000000001	0.3452955964352393	0.015545381145809611
-3.19899999999998	0.260000000000001	0.3332338317364285	0.022924261418485328
-3.19899999999998	0.270000000000001	0.33889291968138485	0.019581642674948253
-3.19899999999998	0.280000000000001	0.3353965347717167	0.01949747057002092
-3.19899999999998	0.29000000000000103	0.3563499928589965	0.018891060300971818
-3.19899999999998	0.30000000000000104	0.3317105640064112	0.02381039269830771
-3.19899999999998	0.310000000000001	0.34640456394627683	0.025588222031231452
-3.19899999999998	0.320000000000001	0.3625650971174762	0.026403440796176972
-3.19899999999998	0.330000000000001	0.3318669144785495	0.025668200272542227
-3.19899999999998	0.340000000000001	0.32014134989082543	0.024773403306722775
-3.19899999999998	0.35000000000000103	0.3251908723111091	0.023885944190271728
-3.19899999999998	0.36000000000000104	0.3524270473050306	0.022453271758367945
-3.19899999999998	0.370000000000001	0.33088740263673766	0.027037378800758904
-3.19899999999998	0.380000000000001	0.3317356558105354	0.026989417022169067
-3.19899999999998	0.390000000000001	0.34050077834332765	0.02200121175927291
-3.19899999999998	0.400000000000001	0.33123445081247566	0.026073684553044606
-3.19899999999998	0.41000000000000103	0.3372576553552571	0.02537928018766232
-3.19899999999998	0.42000000000000104	0.3204408288181741	0.020076777560308616
-3.19899999999998	0.430000000000001	0.3116917530107367	0.023787776270143324
-3.19899999999998	0.440000000000001	0.33895527356372107	0.02848750092927558
-3.19899999999998	0.450000000000001	0.32323701721626846	0.024461258278683444
-3.19899999999998	0.460000000000001	0.34506949975733825	0.027433842426570473
-3.19899999999998	0.47000000000000103	0.3247547256935682	0.028658626645952034
-3.19899999999998	0.48000000000000104	0.3360861236133153	0.028462968808767954
-3.19899999999998	0.490000000000001	0.3492795135698889	0.030892170817251298
-3.19899999999998	0.500000000000001	0.3329589337648379	0.02824568431616202
-3.19899999999998	0.510000000000001	0.32373668966922986	0.02648002150285332
-3.19899999999998	0.520000000000001	0.3213769483755682	0.026226894799066463
-3.19899999999998	0.530000000000001	0.3271163300911405	0.02915297271772916
-3.19899999999998	0.540000000000001	0.333528532713116	0.028426031646688568
-3.19899999999998	0.550000000000001	0.35208730128858284	0.032095243864916814
-3.19899999999998	0.560000000000001	0.3456524108737742	0.030997531971784942
-3.19899999999998	0.5700000000000011	0.32981789084082225	0.029474207889827627
-3.19899999999998	0.5800000000000011	0.33322163141623273	0.03022834239085968
-3.19899999999998	0.590000000000001	0.32404130715216006	0.0291944737325915
-3.19899999999998	0.600000000000001	0.3408267914815751	0.03134694095591805
-3.19899999999998	0.610000000000001	0.28561722329862205	0.026414499219721357
-3.19799999999998	-0.58	0.27779507173927004	0.03909929749619771
-3.19799999999998	-0.57	0.2850822420354956	0.039346740982549866
-3.19799999999998	-0.5599999999999999	0.28626603421566177	0.03759142666056063
-3.19799999999998	-0.5499999999999999	0.27539909007703484	0.035714015175413255
-3.19799999999998	-0.54	0.26987757132166496	0.04011349087501232
-3.19799999999998	-0.53	0.280103788017505	0.0327915000656286
-3.19799999999998	-0.52	0.2796380420859625	0.032812249634118905
-3.19799999999998	-0.51	0.26464858992636736	0.042165797482390646
-3.19799999999998	-0.5	0.2875096260105208	0.040513314473951546
-3.19799999999998	-0.49	0.284315124026586	0.03756021215659513
-3.19799999999998	-0.48	0.27540263598239595	0.04030383172945525
-3.19799999999998	-0.47	0.2751325159614666	0.03914571357419198
-3.19799999999998	-0.45999999999999996	0.28277184294290375	0.033015429378895005
-3.19799999999998	-0.44999999999999996	0.28771468763802494	0.04367681981917847
-3.19799999999998	-0.44	0.2871034092657939	0.04147139311571771
-3.19799999999998	-0.43	0.2604928765809143	0.040421827058108636
-3.19799999999998	-0.42	0.27382957528225205	0.03837371994670147
-3.19799999999998	-0.41	0.2861302379787558	0.044750057813880584
-3.19799999999998	-0.39999999999999997	0.2743548804338116	0.03441493593215564
-3.19799999999998	-0.38999999999999996	0.2629973990722226	0.03818860404717854
-3.19799999999998	-0.38	0.27689362994633687	0.04438578343914182
-3.19799999999998	-0.37	0.26646259201766864	0.044809962614473314
-3.19799999999998	-0.36	0.2518220210916142	0.05003337347556588
-3.19799999999998	-0.35	0.2730515791625832	0.04067639616479817
-3.19799999999998	-0.33999999999999997	0.2685729177819856	0.04658091799547924
-3.19799999999998	-0.32999999999999996	0.2655292370635794	0.043921581336766324
-3.19799999999998	-0.32	0.2617611695288694	0.03913938052449198
-3.19799999999998	-0.31	0.2567453031892209	0.04206438978776318
-3.19799999999998	-0.3	0.2519000310482772	0.04660232115328897
-3.19799999999998	-0.29	0.26162693590898245	0.04349239507048174
-3.19799999999998	-0.27999999999999997	0.25588743399607206	0.0442433912168259
-3.19799999999998	-0.26999999999999996	0.25351465097503617	0.042888317437729695
-3.19799999999998	-0.26	0.24936281409375655	0.04657307868586282
-3.19799999999998	-0.25	0.24972730633246218	0.052493354261371576
-3.19799999999998	-0.24	0.24676129000175903	0.05532846500583807
-3.19799999999998	-0.22999999999999998	0.25208381723070844	0.0528170572940309
-3.19799999999998	-0.21999999999999997	0.2558346059818569	0.04773321770646269
-3.19799999999998	-0.21	0.24804747776883218	0.04937647534528821
-3.19799999999998	-0.19999999999999998	0.2430540588144345	0.05444403531144617
-3.19799999999998	-0.18999999999999997	0.24869077448940974	0.05522395464401966
-3.19799999999998	-0.18	0.25748621753313783	0.055824106986382314
-3.19799999999998	-0.16999999999999998	0.2585590348397384	0.05773170751654635
-3.19799999999998	-0.15999999999999998	0.2652143424565798	0.053802045768216795
-3.19799999999998	-0.15	0.26487483684771435	0.06118912501326169
-3.19799999999998	-0.13999999999999999	0.2742525900211887	0.05884284239738122
-3.19799999999998	-0.12999999999999998	0.2792677051177952	0.05784293782332942
-3.19799999999998	-0.12	0.2699205729550546	0.05726274623458319
-3.19799999999998	-0.10999999999999999	0.2863935967219626	0.058534093026094566
-3.19799999999998	-0.09999999999999998	0.26861300456862464	0.06108308961012818
-3.19799999999998	-0.08999999999999998	0.2636097292002001	0.05463827891782565
-3.19799999999998	-0.07999999999999949	0.24649228182879196	0.05029550393052657
-3.19799999999998	-0.06999999999999948	0.2230570491481593	0.04239424932858846
-3.19799999999998	-0.05999999999999949	0.19305338355784452	0.03396285902954363
-3.19799999999998	-0.049999999999999496	0.15878627515407412	0.026607249712647274
-3.19799999999998	-0.03999999999999951	0.12312494150132175	0.02139379481396431
-3.19799999999998	-0.02999999999999951	0.09438564733982382	0.014069150207914372
-3.19799999999998	-0.0199999999999995	0.07333801986019312	0.00863134623454327
-3.19799999999998	-0.009999999999999495	0.05584134820972767	0.008416829165291365
-3.19799999999998	5.0133508455729725e-16	0.05217711866740858	0.003457801104977083
-3.19799999999998	0.0100000000000006	0.05012872608183856	0.007377592815667088
-3.19799999999998	0.020000000000000556	0.06450930387274975	0.006303035434416962
-3.19799999999998	0.030000000000000603	0.08545076448074664	0.007850359186164455
-3.19799999999998	0.0400000000000006	0.11498839114995715	0.008977149211161588
-3.19799999999998	0.05000000000000059	0.1530309969694991	0.008851303304181622
-3.19799999999998	0.06000000000000059	0.1884146004281256	0.013107644919829523
-3.19799999999998	0.0700000000000006	0.22642235569227342	0.012354373420196248
-3.19799999999998	0.08000000000000061	0.2593849908588246	0.010853843250750188
-3.19799999999998	0.09000000000000062	0.28573700285628095	0.011560583167045259
-3.19799999999998	0.10000000000000062	0.3044157613379747	0.010076354217488898
-3.19799999999998	0.11000000000000061	0.3175542197817467	0.00974758023583022
-3.19799999999998	0.12000000000000102	0.33220963544687016	0.007232588115374905
-3.19799999999998	0.130000000000001	0.3386696477119107	0.008034628049897213
-3.19799999999998	0.140000000000001	0.3439748661111907	0.0063275445474530465
-3.19799999999998	0.15000000000000102	0.3460560132715486	0.006671882583490254
-3.19799999999998	0.16000000000000103	0.3460421601960102	0.007846915636845062
-3.19799999999998	0.170000000000001	0.35799159773989814	0.006011863471963807
-3.19799999999998	0.18000000000000102	0.34524808727906575	0.011561948566729468
-3.19799999999998	0.19000000000000103	0.3302896768273405	0.016451397115358025
-3.19799999999998	0.200000000000001	0.3483291803320362	0.011192314012032523
-3.19799999999998	0.21000000000000102	0.34310894350280347	0.01189449664851793
-3.19799999999998	0.22000000000000103	0.3345201847829078	0.017922424695909274
-3.19799999999998	0.230000000000001	0.3491536939572544	0.016451740812889384
-3.19799999999998	0.24000000000000102	0.32237427992122836	0.015157854595399563
-3.19799999999998	0.250000000000001	0.33609411692343166	0.01766204465775756
-3.19799999999998	0.260000000000001	0.33449416143328153	0.019811867475117238
-3.19799999999998	0.270000000000001	0.3314175458440807	0.016854961946463035
-3.19799999999998	0.280000000000001	0.32638659435778083	0.026082149279882377
-3.19799999999998	0.29000000000000103	0.3170385006034303	0.017692614961812358
-3.19799999999998	0.30000000000000104	0.3132063362798114	0.021896883575215093
-3.19799999999998	0.310000000000001	0.31720687110621065	0.02338908330443696
-3.19799999999998	0.320000000000001	0.3282924895532041	0.019395189546806666
-3.19799999999998	0.330000000000001	0.33856333059166854	0.02387192959238131
-3.19799999999998	0.340000000000001	0.3358502907187251	0.026584278318370434
-3.19799999999998	0.35000000000000103	0.33561701207887185	0.02408906946873344
-3.19799999999998	0.36000000000000104	0.3344919978295729	0.021470672264675247
-3.19799999999998	0.370000000000001	0.3314283638626241	0.022763074759410862
-3.19799999999998	0.380000000000001	0.326888220065883	0.027802691923963924
-3.19799999999998	0.390000000000001	0.34337969456943684	0.024889460405870728
-3.19799999999998	0.400000000000001	0.3349843680974314	0.024653789032342
-3.19799999999998	0.41000000000000103	0.3250962446626966	0.027019307443978763
-3.19799999999998	0.42000000000000104	0.33838438246502067	0.024136373902240358
-3.19799999999998	0.430000000000001	0.3317123069129838	0.029080848810379385
-3.19799999999998	0.440000000000001	0.34296921070950837	0.028197915985204512
-3.19799999999998	0.450000000000001	0.35257263985084136	0.02746552270586831
-3.19799999999998	0.460000000000001	0.33025878536291653	0.026395973354899342
-3.19799999999998	0.47000000000000103	0.3398206552776345	0.02932347301847489
-3.19799999999998	0.48000000000000104	0.33635498151702375	0.02977461649124985
-3.19799999999998	0.490000000000001	0.33827088338282624	0.029037989908908574
-3.19799999999998	0.500000000000001	0.30973934032267053	0.02862790233494407
-3.19799999999998	0.510000000000001	0.3403659737699525	0.031684050074054046
-3.19799999999998	0.520000000000001	0.30336439979181357	0.028362070088496748
-3.19799999999998	0.530000000000001	0.3233511774160875	0.02954210976404407
-3.19799999999998	0.540000000000001	0.3393452933267409	0.0317174018875119
-3.19799999999998	0.550000000000001	0.3353640807031803	0.03038089904756211
-3.19799999999998	0.560000000000001	0.32891338394478625	0.03251120434818486
-3.19799999999998	0.5700000000000011	0.3308864410322212	0.03042263107156355
-3.19799999999998	0.5800000000000011	0.333352649689571	0.0318537390227637
-3.19799999999998	0.590000000000001	0.3301138539089177	0.03125311714672395
-3.19799999999998	0.600000000000001	0.3119843504759312	0.02891693135245275
-3.19799999999998	0.610000000000001	0.31434487307164916	0.029243423407332762
-3.19699999999998	-0.58	0.28153864846945204	0.04230473770375777
-3.19699999999998	-0.57	0.2781246307699721	0.035735174176330396
-3.19699999999998	-0.5599999999999999	0.2937191409572688	0.03804754905219063
-3.19699999999998	-0.5499999999999999	0.28657921596219654	0.04327740189561196
-3.19699999999998	-0.54	0.28780988623992576	0.038847076050149844
-3.19699999999998	-0.53	0.30165536256521	0.045212851320387354
-3.19699999999998	-0.52	0.2768813995671268	0.04056917378423566
-3.19699999999998	-0.51	0.277593345668559	0.046254322642906326
-3.19699999999998	-0.5	0.2882683299992717	0.044053621313289944
-3.19699999999998	-0.49	0.2800323590231981	0.037931589615799705
-3.19699999999998	-0.48	0.2605805326159426	0.03890165072024794
-3.19699999999998	-0.47	0.2833000930002283	0.03738002071090348
-3.19699999999998	-0.45999999999999996	0.2766528688447332	0.04611796672625582
-3.19699999999998	-0.44999999999999996	0.2742734748152334	0.03523814613578899
-3.19699999999998	-0.44	0.28145186388771	0.04075595746344577
-3.19699999999998	-0.43	0.25855798308399197	0.04143537060336731
-3.19699999999998	-0.42	0.26985593527167184	0.039868447637734464
-3.19699999999998	-0.41	0.26544620874867286	0.042210906383036706
-3.19699999999998	-0.39999999999999997	0.2597634413602591	0.04173826396886737
-3.19699999999998	-0.38999999999999996	0.2654731937028155	0.04410526234620422
-3.19699999999998	-0.38	0.26712438455696036	0.04087056088981932
-3.19699999999998	-0.37	0.25713351995345224	0.03983747729066154
-3.19699999999998	-0.36	0.2767254998511389	0.04289064256120914
-3.19699999999998	-0.35	0.25613994467462764	0.04687449584142629
-3.19699999999998	-0.33999999999999997	0.2567380611221465	0.045458356577234064
-3.19699999999998	-0.32999999999999996	0.2657244122309486	0.041250258459607864
-3.19699999999998	-0.32	0.2596022227604166	0.04386192820588379
-3.19699999999998	-0.31	0.24477918784846125	0.04417607531915166
-3.19699999999998	-0.3	0.25810852428538666	0.04303361700430379
-3.19699999999998	-0.29	0.25552743424419	0.04473498395129802
-3.19699999999998	-0.27999999999999997	0.2579411754922448	0.0454256095217171
-3.19699999999998	-0.26999999999999996	0.25679602769194315	0.047979342746885534
-3.19699999999998	-0.26	0.25815531224462607	0.042647898153194405
-3.19699999999998	-0.25	0.2513482067217792	0.04316515739846115
-3.19699999999998	-0.24	0.25849508829427537	0.0477669789523474
-3.19699999999998	-0.22999999999999998	0.2527213293140401	0.047748971452581
-3.19699999999998	-0.21999999999999997	0.2619589891022055	0.051058418683829696
-3.19699999999998	-0.21	0.25795605027742174	0.05013840595820338
-3.19699999999998	-0.19999999999999998	0.2560744655840664	0.05721534977325512
-3.19699999999998	-0.18999999999999997	0.25707053502541205	0.0579190921953526
-3.19699999999998	-0.18	0.26594503979445594	0.05539523248976754
-3.19699999999998	-0.16999999999999998	0.26958629605300066	0.06197292455931892
-3.19699999999998	-0.15999999999999998	0.2713937171948523	0.06072341289520631
-3.19699999999998	-0.15	0.2756388895741221	0.061250310696986325
-3.19699999999998	-0.13999999999999999	0.27765383643407815	0.05942598640470999
-3.19699999999998	-0.12999999999999998	0.2763277572187865	0.06059183869401502
-3.19699999999998	-0.12	0.28404175860009356	0.06267387608260463
-3.19699999999998	-0.10999999999999999	0.27800440046906927	0.059439088232043816
-3.19699999999998	-0.09999999999999998	0.26868452372706797	0.0581700966139917
-3.19699999999998	-0.08999999999999998	0.2578314026178716	0.052603709360395455
-3.19699999999998	-0.07999999999999949	0.23309782690622555	0.0463639264911444
-3.19699999999998	-0.06999999999999948	0.2000602618962618	0.04173061247065677
-3.19699999999998	-0.05999999999999949	0.16587251571760528	0.03452471632450907
-3.19699999999998	-0.049999999999999496	0.1331842376152643	0.023131631268533213
-3.19699999999998	-0.03999999999999951	0.10188559462006853	0.017509626982373065
-3.19699999999998	-0.02999999999999951	0.07759934415200828	0.011419159119508663
-3.19699999999998	-0.0199999999999995	0.056790858828253805	0.009828862838699104
-3.19699999999998	-0.009999999999999495	0.045136328834498224	0.006881490223771716
-3.19699999999998	5.0133508455729725e-16	0.04006324716938569	0.0053601574286421295
-3.19699999999998	0.0100000000000006	0.04387962018021689	0.003332262976232505
-3.19699999999998	0.020000000000000556	0.05396437245122346	0.004882118211174317
-3.19699999999998	0.030000000000000603	0.07165775556862924	0.006339734073636184
-3.19699999999998	0.0400000000000006	0.09893953904298179	0.006528064860756117
-3.19699999999998	0.05000000000000059	0.1310737015023793	0.007755079357940831
-3.19699999999998	0.06000000000000059	0.16617175423737163	0.008699532644368877
-3.19699999999998	0.0700000000000006	0.201504603147168	0.009518595000490343
-3.19699999999998	0.08000000000000061	0.23839213713573215	0.008033334958210844
-3.19699999999998	0.09000000000000062	0.263887992787598	0.007116876592027243
-3.19699999999998	0.10000000000000062	0.29010273609526593	0.007532494785981643
-3.19699999999998	0.11000000000000061	0.30476193806042634	0.007718499040759097
-3.19699999999998	0.12000000000000102	0.31899710360282435	0.00739392314672479
-3.19699999999998	0.130000000000001	0.32822202215050716	0.007897242918663436
-3.19699999999998	0.140000000000001	0.33345668300876663	0.008474985427602182
-3.19699999999998	0.15000000000000102	0.3402223645124839	0.009054298991379429
-3.19699999999998	0.16000000000000103	0.33694603621283475	0.010207917149066575
-3.19699999999998	0.170000000000001	0.3401976032671721	0.010851258006189255
-3.19699999999998	0.18000000000000102	0.34746476022263934	0.010186849237804111
-3.19699999999998	0.19000000000000103	0.3481280853070292	0.01267201479268909
-3.19699999999998	0.200000000000001	0.3650513792207067	0.018569284227946185
-3.19699999999998	0.21000000000000102	0.34707020289072776	0.01774096551354858
-3.19699999999998	0.22000000000000103	0.34564742256163855	0.017353531930545885
-3.19699999999998	0.230000000000001	0.34570409698101284	0.018438158901151542
-3.19699999999998	0.24000000000000102	0.34317640589461323	0.021527966466335053
-3.19699999999998	0.250000000000001	0.3381202724658656	0.020639870664081544
-3.19699999999998	0.260000000000001	0.3300446185644274	0.02022501827688416
-3.19699999999998	0.270000000000001	0.343693086677446	0.019462315752612067
-3.19699999999998	0.280000000000001	0.3382800787050413	0.02166139625732869
-3.19699999999998	0.29000000000000103	0.3367423268279688	0.02471218006020073
-3.19699999999998	0.30000000000000104	0.3267266709201346	0.024989123317334435
-3.19699999999998	0.310000000000001	0.33002096916707785	0.026113998590477965
-3.19699999999998	0.320000000000001	0.35827785465031886	0.026572339052131008
-3.19699999999998	0.330000000000001	0.31211741215564015	0.027293392189523466
-3.19699999999998	0.340000000000001	0.33612377634255547	0.02547908020256222
-3.19699999999998	0.35000000000000103	0.34498397727991065	0.025979885160185096
-3.19699999999998	0.36000000000000104	0.3407667815054077	0.023591964426006088
-3.19699999999998	0.370000000000001	0.3356197165770544	0.02747415270824035
-3.19699999999998	0.380000000000001	0.326014694785501	0.026164347470388597
-3.19699999999998	0.390000000000001	0.32128244093739994	0.027862591089620796
-3.19699999999998	0.400000000000001	0.34480442815366663	0.02979410771247981
-3.19699999999998	0.41000000000000103	0.3313253822991749	0.028349456573657453
-3.19699999999998	0.42000000000000104	0.3296471163396573	0.027149324675993385
-3.19699999999998	0.430000000000001	0.31799313100259247	0.028070884978806367
-3.19699999999998	0.440000000000001	0.3305777667826576	0.02833364085098843
-3.19699999999998	0.450000000000001	0.32462713312825314	0.028711732620221794
-3.19699999999998	0.460000000000001	0.33295899386996014	0.02987844321376903
-3.19699999999998	0.47000000000000103	0.3447416235151802	0.03180246610242474
-3.19699999999998	0.48000000000000104	0.3379519320091931	0.03101305282959176
-3.19699999999998	0.490000000000001	0.33845788492471257	0.031145919182496033
-3.19699999999998	0.500000000000001	0.3184600488743129	0.029956671040852097
-3.19699999999998	0.510000000000001	0.32880499337206537	0.032295290889940875
-3.19699999999998	0.520000000000001	0.32841728745620014	0.029882274597164877
-3.19699999999998	0.530000000000001	0.32324059318064374	0.030322147417364415
-3.19699999999998	0.540000000000001	0.31233506475436823	0.02921263336142932
-3.19699999999998	0.550000000000001	0.32192494133286725	0.029794423237913113
-3.19699999999998	0.560000000000001	0.32553963333440544	0.03170614062563584
-3.19699999999998	0.5700000000000011	0.33215229992277745	0.03382222473556366
-3.19699999999998	0.5800000000000011	0.3364719664123635	0.032375133906987846
-3.19699999999998	0.590000000000001	0.33681597953110654	0.033105665961585824
-3.19699999999998	0.600000000000001	0.33355116040082694	0.03325287370639491
-3.19699999999998	0.610000000000001	0.31063053503764215	0.032855405280914934
-3.19599999999998	-0.58	0.2851520182744599	0.034403490614637246
-3.19599999999998	-0.57	0.30717814342489436	0.04051065879940358
-3.19599999999998	-0.5599999999999999	0.2883631679962523	0.0363333056520658
-3.19599999999998	-0.5499999999999999	0.2880849044217607	0.03920652363381435
-3.19599999999998	-0.54	0.2719657802337306	0.034527649961692906
-3.19599999999998	-0.53	0.2906441781234105	0.03672398651980389
-3.19599999999998	-0.52	0.2947334207276781	0.040716325186139254
-3.19599999999998	-0.51	0.2910979340704189	0.03722620195246787
-3.19599999999998	-0.5	0.2736405303469014	0.03561173978584424
-3.19599999999998	-0.49	0.2754206660219058	0.039277359143923975
-3.19599999999998	-0.48	0.2720296666740714	0.041600574580652326
-3.19599999999998	-0.47	0.26953902730440943	0.04192724881329292
-3.19599999999998	-0.45999999999999996	0.275781717516628	0.04155349364475754
-3.19599999999998	-0.44999999999999996	0.2774848048394859	0.04153051661554482
-3.19599999999998	-0.44	0.26107993461521395	0.040078741732976195
-3.19599999999998	-0.43	0.27311865090336485	0.04198453925918924
-3.19599999999998	-0.42	0.2790410074402979	0.03829774587584776
-3.19599999999998	-0.41	0.2691808005052078	0.04143601667986912
-3.19599999999998	-0.39999999999999997	0.2639419326497754	0.03939209028432502
-3.19599999999998	-0.38999999999999996	0.26742795029705047	0.04137817406446453
-3.19599999999998	-0.38	0.24828909528776175	0.04008369999384141
-3.19599999999998	-0.37	0.2695720523264341	0.041717112480767836
-3.19599999999998	-0.36	0.2673888852071436	0.04661617798846273
-3.19599999999998	-0.35	0.2603324092499267	0.04187650177082718
-3.19599999999998	-0.33999999999999997	0.27198200727445204	0.04580765099638381
-3.19599999999998	-0.32999999999999996	0.2686371648272467	0.03737975026108522
-3.19599999999998	-0.32	0.24138389133931737	0.03934630150014322
-3.19599999999998	-0.31	0.26743125579482924	0.04463493977950555
-3.19599999999998	-0.3	0.25695805763994967	0.04253777969824548
-3.19599999999998	-0.29	0.25888108136258225	0.046312015007121246
-3.19599999999998	-0.27999999999999997	0.254580106004318	0.05254730163636656
-3.19599999999998	-0.26999999999999996	0.25525740437449074	0.04619878637087312
-3.19599999999998	-0.26	0.25664902278546575	0.0434148734198601
-3.19599999999998	-0.25	0.2607472203172725	0.042970586996776625
-3.19599999999998	-0.24	0.2588921698348158	0.04375196375659739
-3.19599999999998	-0.22999999999999998	0.26308574625807707	0.04635810429110111
-3.19599999999998	-0.21999999999999997	0.2614759042819793	0.04527480703758715
-3.19599999999998	-0.21	0.25153585433242354	0.04854222549950918
-3.19599999999998	-0.19999999999999998	0.2615511195892296	0.04651284708996505
-3.19599999999998	-0.18999999999999997	0.26176083898296343	0.048726781716706226
-3.19599999999998	-0.18	0.27251801024721706	0.051251670638294264
-3.19599999999998	-0.16999999999999998	0.268859054482162	0.05596886940908337
-3.19599999999998	-0.15999999999999998	0.2666913030554287	0.05714613696592698
-3.19599999999998	-0.15	0.27946756808459566	0.05595320581290447
-3.19599999999998	-0.13999999999999999	0.2875333655591004	0.05604141401615045
-3.19599999999998	-0.12999999999999998	0.289994916463127	0.055723694702014534
-3.19599999999998	-0.12	0.2881364402726471	0.05414530012335634
-3.19599999999998	-0.10999999999999999	0.282467976715922	0.055354439529248366
-3.19599999999998	-0.09999999999999998	0.2709095505727717	0.0536589135624055
-3.19599999999998	-0.08999999999999998	0.2478340021211692	0.04994878630456648
-3.19599999999998	-0.07999999999999949	0.22277779391013708	0.04488291665525788
-3.19599999999998	-0.06999999999999948	0.1897168199104061	0.03926677025276606
-3.19599999999998	-0.05999999999999949	0.15484185882952134	0.031144352822620017
-3.19599999999998	-0.049999999999999496	0.12048547169052236	0.024581727102833576
-3.19599999999998	-0.03999999999999951	0.09149162344538887	0.01857736018292821
-3.19599999999998	-0.02999999999999951	0.06676443337961932	0.013729876546483513
-3.19599999999998	-0.0199999999999995	0.049574204758359795	0.01018984485347463
-3.19599999999998	-0.009999999999999495	0.0389489570316366	0.007565500084698339
-3.19599999999998	5.0133508455729725e-16	0.035785184992354904	0.004754731299206588
-3.19599999999998	0.0100000000000006	0.03806371974226274	0.003917228769040042
-3.19599999999998	0.020000000000000556	0.04700035677262178	0.00466523657763474
-3.19599999999998	0.030000000000000603	0.0643548841121367	0.005163014930150163
-3.19599999999998	0.0400000000000006	0.08931602894295057	0.004791802277590201
-3.19599999999998	0.05000000000000059	0.11838046478553764	0.0060124006168693605
-3.19599999999998	0.06000000000000059	0.15233158174707512	0.006115848427896173
-3.19599999999998	0.0700000000000006	0.185893505327136	0.007253471031021656
-3.19599999999998	0.08000000000000061	0.21971507647854277	0.0062144619350311256
-3.19599999999998	0.09000000000000062	0.24890582776423908	0.007848712067177436
-3.19599999999998	0.10000000000000062	0.2736913450008537	0.008165131716782749
-3.19599999999998	0.11000000000000061	0.2930126940292448	0.008727532729497967
-3.19599999999998	0.12000000000000102	0.3069157162142833	0.009634527203982201
-3.19599999999998	0.130000000000001	0.3211014193582735	0.009872953793472052
-3.19599999999998	0.140000000000001	0.32906739052366213	0.011590126135172914
-3.19599999999998	0.15000000000000102	0.32948995450644847	0.011759189667048399
-3.19599999999998	0.16000000000000103	0.33996525617282086	0.012653205331456911
-3.19599999999998	0.170000000000001	0.3393125988635285	0.01597652536258454
-3.19599999999998	0.18000000000000102	0.3283051406295502	0.01473550753570331
-3.19599999999998	0.19000000000000103	0.33630663096657815	0.017252901783501844
-3.19599999999998	0.200000000000001	0.34106827378011284	0.018019114529509977
-3.19599999999998	0.21000000000000102	0.3512042501400799	0.021134586727606357
-3.19599999999998	0.22000000000000103	0.32601199027441197	0.021246042409883294
-3.19599999999998	0.230000000000001	0.3451568552925685	0.022525643578373798
-3.19599999999998	0.24000000000000102	0.34162996955659813	0.021890507327781795
-3.19599999999998	0.250000000000001	0.33994250827486555	0.022908988474625212
-3.19599999999998	0.260000000000001	0.340568961944978	0.026133392150241533
-3.19599999999998	0.270000000000001	0.3395845519293541	0.026431242738582193
-3.19599999999998	0.280000000000001	0.33460982411918466	0.02561794529962514
-3.19599999999998	0.29000000000000103	0.33028063176147765	0.025421652654520347
-3.19599999999998	0.30000000000000104	0.3444339108830392	0.026743449744462872
-3.19599999999998	0.310000000000001	0.34061535924028286	0.026062417657523314
-3.19599999999998	0.320000000000001	0.3397344716954886	0.02790429306493307
-3.19599999999998	0.330000000000001	0.3365957125725194	0.03010987001700222
-3.19599999999998	0.340000000000001	0.33879808168440434	0.0291638621099758
-3.19599999999998	0.35000000000000103	0.34882278265810135	0.02997802536599267
-3.19599999999998	0.36000000000000104	0.33258372868187297	0.027988467046451505
-3.19599999999998	0.370000000000001	0.3518071746101807	0.029440146144144846
-3.19599999999998	0.380000000000001	0.3312387179147707	0.028047269385909457
-3.19599999999998	0.390000000000001	0.3407001004156542	0.030591565012433267
-3.19599999999998	0.400000000000001	0.3466999861198984	0.030012697504552214
-3.19599999999998	0.41000000000000103	0.3403160606153943	0.03071930219529284
-3.19599999999998	0.42000000000000104	0.34226582888458723	0.03094906873294711
-3.19599999999998	0.430000000000001	0.3383331170549181	0.033720824555044444
-3.19599999999998	0.440000000000001	0.33621347577104815	0.03148028059697226
-3.19599999999998	0.450000000000001	0.34282491031411993	0.03256492259192249
-3.19599999999998	0.460000000000001	0.33700180911990846	0.03083217210966501
-3.19599999999998	0.47000000000000103	0.3489263652211466	0.03391987241533598
-3.19599999999998	0.48000000000000104	0.35747984517698517	0.03401657351751778
-3.19599999999998	0.490000000000001	0.3239388965421991	0.03165240735755362
-3.19599999999998	0.500000000000001	0.33137316189613214	0.032780295149239316
-3.19599999999998	0.510000000000001	0.2937480491204442	0.028562156554199976
-3.19599999999998	0.520000000000001	0.30654447774672183	0.030636692694478034
-3.19599999999998	0.530000000000001	0.30638199705547126	0.03033988258943081
-3.19599999999998	0.540000000000001	0.3426853578232849	0.03424919856676105
-3.19599999999998	0.550000000000001	0.31795082050712253	0.03205037160963636
-3.19599999999998	0.560000000000001	0.32496723973671476	0.031362741654242486
-3.19599999999998	0.5700000000000011	0.3196941148139574	0.03173887641386234
-3.19599999999998	0.5800000000000011	0.30859232943136466	0.03225144784808213
-3.19599999999998	0.590000000000001	0.3452530755912015	0.03481223156928373
-3.19599999999998	0.600000000000001	0.33242785899908645	0.03534346784964347
-3.19599999999998	0.610000000000001	0.3255036934656301	0.030915754482286662
-3.19499999999998	-0.58	0.2836478924319146	0.03936094339442738
-3.19499999999998	-0.57	0.29642370671783763	0.040550306101054666
-3.19499999999998	-0.5599999999999999	0.2834706571657316	0.037935635104817685
-3.19499999999998	-0.5499999999999999	0.27983889671629364	0.03929432616039696
-3.19499999999998	-0.54	0.2745500856472888	0.04356931196187184
-3.19499999999998	-0.53	0.28363743500538513	0.04132656308153008
-3.19499999999998	-0.52	0.28677547293142014	0.04169196809079233
-3.19499999999998	-0.51	0.28570412809060847	0.04073322834688913
-3.19499999999998	-0.5	0.2721918468655238	0.0418893857341941
-3.19499999999998	-0.49	0.28067329680164654	0.03921768347587925
-3.19499999999998	-0.48	0.29078192761545707	0.04287396102018966
-3.19499999999998	-0.47	0.2836471111298584	0.03886952344701648
-3.19499999999998	-0.45999999999999996	0.2704038981699567	0.04330711013837043
-3.19499999999998	-0.44999999999999996	0.27833146536306314	0.04247732648390796
-3.19499999999998	-0.44	0.26596502307620007	0.043435664308201935
-3.19499999999998	-0.43	0.2810701980397269	0.04322107680870488
-3.19499999999998	-0.42	0.2761684618279769	0.044579362188911426
-3.19499999999998	-0.41	0.2715723047165798	0.04524410714162312
-3.19499999999998	-0.39999999999999997	0.2664234367894381	0.04351177360461009
-3.19499999999998	-0.38999999999999996	0.2737773482805394	0.03885639156970285
-3.19499999999998	-0.38	0.26760467471486743	0.044946521369455504
-3.19499999999998	-0.37	0.2563595204823884	0.04117727437013413
-3.19499999999998	-0.36	0.2627049819094882	0.037833855541851445
-3.19499999999998	-0.35	0.26216639463587843	0.039994868251255825
-3.19499999999998	-0.33999999999999997	0.25458377211992345	0.04050994135436106
-3.19499999999998	-0.32999999999999996	0.2605625626815549	0.03956338315441748
-3.19499999999998	-0.32	0.25208162358089187	0.04083616108025041
-3.19499999999998	-0.31	0.2571788054007949	0.03963368903347169
-3.19499999999998	-0.3	0.25904097774008167	0.04437243745491542
-3.19499999999998	-0.29	0.26188302253900686	0.044316007193724326
-3.19499999999998	-0.27999999999999997	0.2448121527653638	0.04046431033418654
-3.19499999999998	-0.26999999999999996	0.26331109168002986	0.042043944477415725
-3.19499999999998	-0.26	0.26277271475498815	0.04034104497628877
-3.19499999999998	-0.25	0.25471509089305977	0.04624243408721781
-3.19499999999998	-0.24	0.25942243323949676	0.043943870970916316
-3.19499999999998	-0.22999999999999998	0.2640364701469579	0.042366377895524256
-3.19499999999998	-0.21999999999999997	0.2607318046247152	0.04530637838425622
-3.19499999999998	-0.21	0.26351356900668926	0.042969125812475265
-3.19499999999998	-0.19999999999999998	0.26723466829260606	0.04634144528853447
-3.19499999999998	-0.18999999999999997	0.26273692512965857	0.046930569258623184
-3.19499999999998	-0.18	0.26981052962699115	0.04816824119842579
-3.19499999999998	-0.16999999999999998	0.2741750007616617	0.04950778660689756
-3.19499999999998	-0.15999999999999998	0.2818591323881834	0.04760188766345462
-3.19499999999998	-0.15	0.28330826662571124	0.049730923349526585
-3.19499999999998	-0.13999999999999999	0.2879414454206444	0.05206090380554398
-3.19499999999998	-0.12999999999999998	0.2905422483028014	0.051260163537230105
-3.19499999999998	-0.12	0.2804908628747598	0.055687187631642446
-3.19499999999998	-0.10999999999999999	0.27795502822189155	0.04981810609382371
-3.19499999999998	-0.09999999999999998	0.26693395730705083	0.0470434523194582
-3.19499999999998	-0.08999999999999998	0.24855690144863019	0.04332548575200276
-3.19499999999998	-0.07999999999999949	0.2219598312011672	0.039441428730922025
-3.19499999999998	-0.06999999999999948	0.1895016163792244	0.033846174635292575
-3.19499999999998	-0.05999999999999949	0.1532316712844637	0.02721712513039867
-3.19499999999998	-0.049999999999999496	0.11946781879794133	0.02166362935298697
-3.19499999999998	-0.03999999999999951	0.09074164900223007	0.01680593339165409
-3.19499999999998	-0.02999999999999951	0.06670129819780815	0.012124845405531206
-3.19499999999998	-0.0199999999999995	0.05024652608497789	0.008446901765765092
-3.19499999999998	-0.009999999999999495	0.039079866374927365	0.006311155994317474
-3.19499999999998	5.0133508455729725e-16	0.03503428650876779	0.004360303564495912
-3.19499999999998	0.0100000000000006	0.03708355430338762	0.004304046560159149
-3.19499999999998	0.020000000000000556	0.046220918242306466	0.005498972754998471
-3.19499999999998	0.030000000000000603	0.06150992445871699	0.005897231403182836
-3.19499999999998	0.0400000000000006	0.08423309085735786	0.007094191611757569
-3.19499999999998	0.05000000000000059	0.11277807379969905	0.007902704517658402
-3.19499999999998	0.06000000000000059	0.14515256162889445	0.009951938505631494
-3.19499999999998	0.0700000000000006	0.17704156815358732	0.0117944336954558
-3.19499999999998	0.08000000000000061	0.2068508999837113	0.012924625012528678
-3.19499999999998	0.09000000000000062	0.2365849714245168	0.0142918380774374
-3.19499999999998	0.10000000000000062	0.2601499753101335	0.015028314408589006
-3.19499999999998	0.11000000000000061	0.2815067353082959	0.014404611268638734
-3.19499999999998	0.12000000000000102	0.2970704441694923	0.015017733969834883
-3.19499999999998	0.130000000000001	0.3076820228750288	0.01811778578905877
-3.19499999999998	0.140000000000001	0.31519730319651196	0.018763293068132438
-3.19499999999998	0.15000000000000102	0.31683007336011876	0.019549404591206274
-3.19499999999998	0.16000000000000103	0.32206076761588115	0.02049677226401355
-3.19499999999998	0.170000000000001	0.3293952968119281	0.020245555616343426
-3.19499999999998	0.18000000000000102	0.3341795673260801	0.0233216547196611
-3.19499999999998	0.19000000000000103	0.3556479632896199	0.02281653569979308
-3.19499999999998	0.200000000000001	0.3397596536508427	0.02241949360896628
-3.19499999999998	0.21000000000000102	0.33626071447353145	0.024990398566821094
-3.19499999999998	0.22000000000000103	0.3466019628095707	0.0248394458327921
-3.19499999999998	0.230000000000001	0.34276757479002734	0.024329402359092794
-3.19499999999998	0.24000000000000102	0.3374835717306981	0.02536417064016408
-3.19499999999998	0.250000000000001	0.33413794798143637	0.026747991060083635
-3.19499999999998	0.260000000000001	0.33186054386476144	0.028352412749294127
-3.19499999999998	0.270000000000001	0.3214286344828068	0.026862904379535903
-3.19499999999998	0.280000000000001	0.31991266891207965	0.028293276103004174
-3.19499999999998	0.29000000000000103	0.3261894359020694	0.02619525583832953
-3.19499999999998	0.30000000000000104	0.35327905673275745	0.030293720057737842
-3.19499999999998	0.310000000000001	0.35143094781757717	0.029239002291631226
-3.19499999999998	0.320000000000001	0.3317796190484414	0.028654599938332758
-3.19499999999998	0.330000000000001	0.3375823162379599	0.02831115776920611
-3.19499999999998	0.340000000000001	0.3326177754006298	0.028874354169381306
-3.19499999999998	0.35000000000000103	0.33762366512891334	0.029316137046988225
-3.19499999999998	0.36000000000000104	0.3564917089535401	0.029679549360430647
-3.19499999999998	0.370000000000001	0.3466292482764177	0.03316108203369981
-3.19499999999998	0.380000000000001	0.3402316800320369	0.030223720314708213
-3.19499999999998	0.390000000000001	0.3285574409595377	0.028741407057236965
-3.19499999999998	0.400000000000001	0.3357221271999217	0.030731872512398853
-3.19499999999998	0.41000000000000103	0.32974601109036505	0.03077083241898722
-3.19499999999998	0.42000000000000104	0.3320795186729261	0.031619404876562986
-3.19499999999998	0.430000000000001	0.3203571694446572	0.03107221764668914
-3.19499999999998	0.440000000000001	0.3280180423248574	0.031365710976342005
-3.19499999999998	0.450000000000001	0.3377377051184883	0.032230502955368404
-3.19499999999998	0.460000000000001	0.3191337712801102	0.028471953777252444
-3.19499999999998	0.47000000000000103	0.3338133171577478	0.031365571995024065
-3.19499999999998	0.48000000000000104	0.3332867799479816	0.03069944661725106
-3.19499999999998	0.490000000000001	0.3337323322363056	0.03252212754617479
-3.19499999999998	0.500000000000001	0.34560021391816953	0.0339983857165819
-3.19499999999998	0.510000000000001	0.33596901850773114	0.034005064342985655
-3.19499999999998	0.520000000000001	0.31272189921694715	0.03244477868390502
-3.19499999999998	0.530000000000001	0.3632637009788297	0.035320731221559855
-3.19499999999998	0.540000000000001	0.34777779172572826	0.03563171556509588
-3.19499999999998	0.550000000000001	0.33777232279073344	0.033209169645854096
-3.19499999999998	0.560000000000001	0.29972473617058276	0.031419823626871256
-3.19499999999998	0.5700000000000011	0.3207672926996654	0.03215482938431277
-3.19499999999998	0.5800000000000011	0.3309246346559354	0.034535647034025965
-3.19499999999998	0.590000000000001	0.3354075330927203	0.03678380492622068
-3.19499999999998	0.600000000000001	0.3356110321161119	0.03485610841817642
-3.19499999999998	0.610000000000001	0.3483594106917419	0.036826213077994385
-3.19399999999998	-0.58	0.2880110413571486	0.0413352776001963
-3.19399999999998	-0.57	0.29454683988292774	0.040648408287578236
-3.19399999999998	-0.5599999999999999	0.2825457763240169	0.03777854088954862
-3.19399999999998	-0.5499999999999999	0.28501832554904694	0.04034874530458724
-3.19399999999998	-0.54	0.2832368676775122	0.042559517161596574
-3.19399999999998	-0.53	0.2880348109647425	0.039529588102789476
-3.19399999999998	-0.52	0.2756031901000226	0.04152381545068824
-3.19399999999998	-0.51	0.28242779977805293	0.04256869745559512
-3.19399999999998	-0.5	0.2762183148903192	0.03924291426003069
-3.19399999999998	-0.49	0.27666257501531444	0.042961857453765816
-3.19399999999998	-0.48	0.2824298431844236	0.043745397818585885
-3.19399999999998	-0.47	0.2817071692156782	0.04372267245779273
-3.19399999999998	-0.45999999999999996	0.2636170614185045	0.04002129728141735
-3.19399999999998	-0.44999999999999996	0.26007238605060656	0.03884510025784698
-3.19399999999998	-0.44	0.267318327666123	0.042202000294619894
-3.19399999999998	-0.43	0.26892092756223995	0.038168508068007666
-3.19399999999998	-0.42	0.2745128536151846	0.0433264623795731
-3.19399999999998	-0.41	0.2654896611382129	0.04210644485130617
-3.19399999999998	-0.39999999999999997	0.28458921065001236	0.039524303047909874
-3.19399999999998	-0.38999999999999996	0.2773752723597885	0.041607399701191636
-3.19399999999998	-0.38	0.270318525935975	0.03803869555220646
-3.19399999999998	-0.37	0.26945515758232447	0.04416750353885749
-3.19399999999998	-0.36	0.2677212689591791	0.04054525769025004
-3.19399999999998	-0.35	0.2664510227431769	0.04310887363011496
-3.19399999999998	-0.33999999999999997	0.2670359472198757	0.04115151395363662
-3.19399999999998	-0.32999999999999996	0.2585396224985761	0.03850293897314286
-3.19399999999998	-0.32	0.25570439905668285	0.04456168899468639
-3.19399999999998	-0.31	0.26243305888977037	0.04237643339728199
-3.19399999999998	-0.3	0.2537545406362599	0.04576908925235054
-3.19399999999998	-0.29	0.25265678178188744	0.04397688472177869
-3.19399999999998	-0.27999999999999997	0.25168727661045476	0.04059582443412758
-3.19399999999998	-0.26999999999999996	0.2529215829318687	0.04237283114643414
-3.19399999999998	-0.26	0.25508290366550457	0.03815210448962406
-3.19399999999998	-0.25	0.24911505131975442	0.04478165169900249
-3.19399999999998	-0.24	0.25144756725169115	0.045743757049678556
-3.19399999999998	-0.22999999999999998	0.2535130883709237	0.04454440645278013
-3.19399999999998	-0.21999999999999997	0.256736378320696	0.043819591423941436
-3.19399999999998	-0.21	0.2561610097711325	0.04488035488641282
-3.19399999999998	-0.19999999999999998	0.25464636639693555	0.04544647177730902
-3.19399999999998	-0.18999999999999997	0.25633031181941496	0.04554932187483914
-3.19399999999998	-0.18	0.2606032504677901	0.0484207931955422
-3.19399999999998	-0.16999999999999998	0.26553602838740986	0.04728080274125521
-3.19399999999998	-0.15999999999999998	0.2648351407121034	0.05127116937234184
-3.19399999999998	-0.15	0.2672679938015225	0.05112701922039931
-3.19399999999998	-0.13999999999999999	0.2752843589366338	0.05075347440172258
-3.19399999999998	-0.12999999999999998	0.2814085016494001	0.048751186124477014
-3.19399999999998	-0.12	0.28227604696702213	0.04669316624968418
-3.19399999999998	-0.10999999999999999	0.28088824490219194	0.04514689518849396
-3.19399999999998	-0.09999999999999998	0.2724100103126179	0.04410505575210904
-3.19399999999998	-0.08999999999999998	0.25608573435876003	0.040478362494874374
-3.19399999999998	-0.07999999999999949	0.23510753003631613	0.0371169436796429
-3.19399999999998	-0.06999999999999948	0.20865926769411894	0.031560536802209556
-3.19399999999998	-0.05999999999999949	0.17101704140136925	0.027825310230010055
-3.19399999999998	-0.049999999999999496	0.13692954222896497	0.019878169182423727
-3.19399999999998	-0.03999999999999951	0.10717261770817633	0.015385774932660197
-3.19399999999998	-0.02999999999999951	0.08192860412249256	0.011382369391021956
-3.19399999999998	-0.0199999999999995	0.06123903065500219	0.008208707125129595
-3.19399999999998	-0.009999999999999495	0.04727722302756955	0.006281378260125654
-3.19399999999998	5.0133508455729725e-16	0.04224065218859258	0.005354250243544063
-3.19399999999998	0.0100000000000006	0.043631493054565505	0.0052011747537998206
-3.19399999999998	0.020000000000000556	0.053523677010406744	0.0060637970236142
-3.19399999999998	0.030000000000000603	0.07210980617702492	0.007841888824778005
-3.19399999999998	0.0400000000000006	0.09758853329135644	0.00994961995551253
-3.19399999999998	0.05000000000000059	0.12618258798623988	0.012533359107318332
-3.19399999999998	0.06000000000000059	0.15696710444817705	0.0151179283915264
-3.19399999999998	0.0700000000000006	0.18653349654993479	0.01681839477742197
-3.19399999999998	0.08000000000000061	0.21315552338113009	0.019295629931745217
-3.19399999999998	0.09000000000000062	0.23590182832488246	0.02012769551453512
-3.19399999999998	0.10000000000000062	0.25622757065064167	0.021032433417128946
-3.19399999999998	0.11000000000000061	0.2721710221636948	0.021421085905422167
-3.19399999999998	0.12000000000000102	0.28310347543899084	0.023511037727932397
-3.19399999999998	0.130000000000001	0.29471659268736056	0.02172330314314997
-3.19399999999998	0.140000000000001	0.30062605775327156	0.0211304736245205
-3.19399999999998	0.15000000000000102	0.30669968631188366	0.02125749899727342
-3.19399999999998	0.16000000000000103	0.31986624157066684	0.02230834406142328
-3.19399999999998	0.170000000000001	0.3204864448114228	0.021359678600676512
-3.19399999999998	0.18000000000000102	0.31112783353832696	0.02316950186044964
-3.19399999999998	0.19000000000000103	0.30934745745574016	0.021730545208933725
-3.19399999999998	0.200000000000001	0.3174501564164432	0.02444945236011673
-3.19399999999998	0.21000000000000102	0.32447048215631674	0.021288253358261188
-3.19399999999998	0.22000000000000103	0.3302413262768949	0.021250933057971284
-3.19399999999998	0.230000000000001	0.32176089803750435	0.020332794706127307
-3.19399999999998	0.24000000000000102	0.3211180670832246	0.021663114744985484
-3.19399999999998	0.250000000000001	0.3300179641561907	0.023498713445600717
-3.19399999999998	0.260000000000001	0.3231744229392563	0.027016548473028534
-3.19399999999998	0.270000000000001	0.3273518925320405	0.024701497263339894
-3.19399999999998	0.280000000000001	0.3283366931986925	0.025972804614172115
-3.19399999999998	0.29000000000000103	0.3275412980852178	0.031208032662412476
-3.19399999999998	0.30000000000000104	0.32689828682847794	0.027009206866606003
-3.19399999999998	0.310000000000001	0.32420607164445714	0.026346107153838002
-3.19399999999998	0.320000000000001	0.33247016949455627	0.02475122823884678
-3.19399999999998	0.330000000000001	0.33839339748477565	0.026360298295843777
-3.19399999999998	0.340000000000001	0.3414167343165175	0.03171786390708075
-3.19399999999998	0.35000000000000103	0.324378198414073	0.028904693464297002
-3.19399999999998	0.36000000000000104	0.3341442584901023	0.02713076312754634
-3.19399999999998	0.370000000000001	0.3391963351651228	0.028581634628967102
-3.19399999999998	0.380000000000001	0.3319155955878074	0.029414875919314243
-3.19399999999998	0.390000000000001	0.33776309742241045	0.02820338509701709
-3.19399999999998	0.400000000000001	0.33898466252915466	0.028674911902298154
-3.19399999999998	0.41000000000000103	0.36421286226359795	0.03348693364572323
-3.19399999999998	0.42000000000000104	0.3448068922571734	0.02938723361750742
-3.19399999999998	0.430000000000001	0.3273337422951927	0.029742769058536008
-3.19399999999998	0.440000000000001	0.32889391151140823	0.030787292341566956
-3.19399999999998	0.450000000000001	0.3342847725854537	0.030544793968326545
-3.19399999999998	0.460000000000001	0.3262258265269951	0.03052810115872596
-3.19399999999998	0.47000000000000103	0.3344757106837292	0.029425759676625012
-3.19399999999998	0.48000000000000104	0.3545461777405346	0.0322574803992747
-3.19399999999998	0.490000000000001	0.327164380141788	0.030315536403737894
-3.19399999999998	0.500000000000001	0.31875339759545585	0.031017207249947873
-3.19399999999998	0.510000000000001	0.3307429219259827	0.03148721277096795
-3.19399999999998	0.520000000000001	0.33497225792846563	0.0313731971977277
-3.19399999999998	0.530000000000001	0.34055312555528466	0.032953071742085976
-3.19399999999998	0.540000000000001	0.33206713805027027	0.03148555062750729
-3.19399999999998	0.550000000000001	0.3463403469600301	0.03305141057268451
-3.19399999999998	0.560000000000001	0.3434129599861374	0.032640588650160514
-3.19399999999998	0.5700000000000011	0.3191890934568464	0.03095999568670052
-3.19399999999998	0.5800000000000011	0.33647683452716126	0.03167185726022268
-3.19399999999998	0.590000000000001	0.33342897684478356	0.03326299306516637
-3.19399999999998	0.600000000000001	0.31181904507625374	0.028882503370785788
-3.19399999999998	0.610000000000001	0.3244956641116709	0.031139259337490992
-3.19299999999998	-0.58	0.28269855084468626	0.043594786902915864
-3.19299999999998	-0.57	0.28681537941559904	0.04097419604516919
-3.19299999999998	-0.5599999999999999	0.2786655018575348	0.0403107507569881
-3.19299999999998	-0.5499999999999999	0.27410967192745267	0.04220250738980377
-3.19299999999998	-0.54	0.28545943041970917	0.04232173852726466
-3.19299999999998	-0.53	0.2823935126517137	0.04346476028149253
-3.19299999999998	-0.52	0.2877253253670146	0.04240081151083646
-3.19299999999998	-0.51	0.29082664210931153	0.041695818254296246
-3.19299999999998	-0.5	0.28589085917880463	0.04590811962494771
-3.19299999999998	-0.49	0.26737728588654397	0.04236421804757907
-3.19299999999998	-0.48	0.27827569244308303	0.03845207548523074
-3.19299999999998	-0.47	0.273084904684406	0.03854015221997638
-3.19299999999998	-0.45999999999999996	0.26950717424837545	0.04282629786351617
-3.19299999999998	-0.44999999999999996	0.2732693519715556	0.04619179221903607
-3.19299999999998	-0.44	0.26098626855841134	0.04313446125826061
-3.19299999999998	-0.43	0.2701298115465302	0.044559236158470114
-3.19299999999998	-0.42	0.2737011112636506	0.04533224773209186
-3.19299999999998	-0.41	0.26869714474439976	0.03903285305051916
-3.19299999999998	-0.39999999999999997	0.27979956118560295	0.04218363595085929
-3.19299999999998	-0.38999999999999996	0.26737088522664804	0.0414963609628685
-3.19299999999998	-0.38	0.26510622233754916	0.04435088780426078
-3.19299999999998	-0.37	0.2597984797296402	0.0473244692389986
-3.19299999999998	-0.36	0.26355840369788164	0.044164367063341974
-3.19299999999998	-0.35	0.25773770651496114	0.046746531403900456
-3.19299999999998	-0.33999999999999997	0.2541578425213298	0.0460264943347575
-3.19299999999998	-0.32999999999999996	0.25764193695957205	0.04401488302643195
-3.19299999999998	-0.32	0.2531299200239502	0.041020788667278825
-3.19299999999998	-0.31	0.25881121495948156	0.04313666242605734
-3.19299999999998	-0.3	0.25255190706841973	0.04439986564980947
-3.19299999999998	-0.29	0.25115238548565194	0.044253082361771806
-3.19299999999998	-0.27999999999999997	0.24709788075096753	0.043891163160492304
-3.19299999999998	-0.26999999999999996	0.2551527099505767	0.04154334799176975
-3.19299999999998	-0.26	0.24358605010263423	0.046942547964251125
-3.19299999999998	-0.25	0.24286785359765842	0.04379609978672724
-3.19299999999998	-0.24	0.24707941499126768	0.04320171329892112
-3.19299999999998	-0.22999999999999998	0.25150455719391757	0.04083564271777608
-3.19299999999998	-0.21999999999999997	0.24307136765701032	0.045239704807320306
-3.19299999999998	-0.21	0.24210069051958688	0.04401031541659487
-3.19299999999998	-0.19999999999999998	0.24649938867547444	0.04600687164373657
-3.19299999999998	-0.18999999999999997	0.243650582611733	0.049791218799856825
-3.19299999999998	-0.18	0.24133355748762328	0.04889115180479298
-3.19299999999998	-0.16999999999999998	0.24946182904180222	0.047397765098142135
-3.19299999999998	-0.15999999999999998	0.24979319109710552	0.04712050819345689
-3.19299999999998	-0.15	0.2577998500487293	0.045855667239997386
-3.19299999999998	-0.13999999999999999	0.257886604571457	0.04901333911659991
-3.19299999999998	-0.12999999999999998	0.2629753122789855	0.049698642069341964
-3.19299999999998	-0.12	0.2643825867642874	0.047773747728690565
-3.19299999999998	-0.10999999999999999	0.2654087964141086	0.04751420157973712
-3.19299999999998	-0.09999999999999998	0.2647570105581025	0.04553598340213971
-3.19299999999998	-0.08999999999999998	0.25604645892028516	0.042773274527658854
-3.19299999999998	-0.07999999999999949	0.24536450297618823	0.03975677784725411
-3.19299999999998	-0.06999999999999948	0.22686467758518192	0.035582854163702944
-3.19299999999998	-0.05999999999999949	0.20157066821427141	0.029860612258117984
-3.19299999999998	-0.049999999999999496	0.17290483142910654	0.024567325609678514
-3.19299999999998	-0.03999999999999951	0.141918814265499	0.01928122468282667
-3.19299999999998	-0.02999999999999951	0.11110258746912156	0.014304786837404257
-3.19299999999998	-0.0199999999999995	0.08664154329735091	0.010555965428994212
-3.19299999999998	-0.009999999999999495	0.0678284835687959	0.007982714688121369
-3.19299999999998	5.0133508455729725e-16	0.058583701923800496	0.007011198972474116
-3.19299999999998	0.0100000000000006	0.06047684085955921	0.006683739211446292
-3.19299999999998	0.020000000000000556	0.07161467129037391	0.007885336520388012
-3.19299999999998	0.030000000000000603	0.09526612920666416	0.008833930611561553
-3.19299999999998	0.0400000000000006	0.1236280321417449	0.0130656067598035
-3.19299999999998	0.05000000000000059	0.15619690631311056	0.015016740440038224
-3.19299999999998	0.06000000000000059	0.1865608421089977	0.01795958723348253
-3.19299999999998	0.0700000000000006	0.21134267820695282	0.019103615665260535
-3.19299999999998	0.08000000000000061	0.22690329191893852	0.01878066388338702
-3.19299999999998	0.09000000000000062	0.248242442574727	0.02041514314653256
-3.19299999999998	0.10000000000000062	0.26370790275397366	0.019966097545152075
-3.19299999999998	0.11000000000000061	0.2745761390559293	0.018755019911045244
-3.19299999999998	0.12000000000000102	0.2827519197533754	0.01841910528315584
-3.19299999999998	0.130000000000001	0.29068005789997015	0.01729075922766479
-3.19299999999998	0.140000000000001	0.2962684680936616	0.017107198418146136
-3.19299999999998	0.15000000000000102	0.29916781835766515	0.01635329492883447
-3.19299999999998	0.16000000000000103	0.3050775538772664	0.017761662494896874
-3.19299999999998	0.170000000000001	0.30745658730184605	0.019009333592261084
-3.19299999999998	0.18000000000000102	0.3069582671044291	0.018030674413302365
-3.19299999999998	0.19000000000000103	0.3052237474355796	0.01614943717969501
-3.19299999999998	0.200000000000001	0.3144230032256501	0.017849282843718898
-3.19299999999998	0.21000000000000102	0.31235856390827194	0.01882437169969132
-3.19299999999998	0.22000000000000103	0.31083604742129656	0.018128406608078244
-3.19299999999998	0.230000000000001	0.31437260926883376	0.022157088948423827
-3.19299999999998	0.24000000000000102	0.31428038563171223	0.01927992126253259
-3.19299999999998	0.250000000000001	0.3106208889721832	0.019261947568509484
-3.19299999999998	0.260000000000001	0.33440452208409827	0.022028722591288772
-3.19299999999998	0.270000000000001	0.32357922733622296	0.02116504997820477
-3.19299999999998	0.280000000000001	0.3221515488462282	0.02145635716569612
-3.19299999999998	0.29000000000000103	0.3244269696616546	0.024043906103063634
-3.19299999999998	0.30000000000000104	0.3245419712557458	0.024457980943968245
-3.19299999999998	0.310000000000001	0.32416349070820344	0.025166444982855977
-3.19299999999998	0.320000000000001	0.3339953003284843	0.02575992808951423
-3.19299999999998	0.330000000000001	0.3287725393035289	0.027583134896311187
-3.19299999999998	0.340000000000001	0.32736754861927364	0.024743621816251213
-3.19299999999998	0.35000000000000103	0.3292361817235785	0.02460399044276725
-3.19299999999998	0.36000000000000104	0.3574343193349666	0.030164431540637478
-3.19299999999998	0.370000000000001	0.3352931024521173	0.02585369555451219
-3.19299999999998	0.380000000000001	0.3273425770124875	0.025440420797062553
-3.19299999999998	0.390000000000001	0.3350457904342654	0.02600452433285847
-3.19299999999998	0.400000000000001	0.31529039829982625	0.02465110330781423
-3.19299999999998	0.41000000000000103	0.3223932114601324	0.027731253533795124
-3.19299999999998	0.42000000000000104	0.3310544809761892	0.027390144000965528
-3.19299999999998	0.430000000000001	0.3433904224496565	0.03002331081075408
-3.19299999999998	0.440000000000001	0.361519625382845	0.0315801144189061
-3.19299999999998	0.450000000000001	0.3378920121842558	0.028708415843536794
-3.19299999999998	0.460000000000001	0.3335878515255507	0.028768998648492892
-3.19299999999998	0.47000000000000103	0.3282420955963878	0.03061302451443912
-3.19299999999998	0.48000000000000104	0.3153239942624329	0.029378387630340865
-3.19299999999998	0.490000000000001	0.326777155028181	0.028464484458093076
-3.19299999999998	0.500000000000001	0.34833236563247705	0.03114726016558754
-3.19299999999998	0.510000000000001	0.3431835578104575	0.0315804261885759
-3.19299999999998	0.520000000000001	0.2979254586081062	0.027206827348339454
-3.19299999999998	0.530000000000001	0.32833326749066927	0.03229874664794382
-3.19299999999998	0.540000000000001	0.33331069979902134	0.029169911563394702
-3.19299999999998	0.550000000000001	0.3201163482379313	0.03167113605941667
-3.19299999999998	0.560000000000001	0.3276291344097999	0.030734901934457975
-3.19299999999998	0.5700000000000011	0.3337081118854678	0.031651468292780705
-3.19299999999998	0.5800000000000011	0.3234852908386366	0.03249736253864632
-3.19299999999998	0.590000000000001	0.3323376186632134	0.032537693478306
-3.19299999999998	0.600000000000001	0.3485540148927165	0.030662980865439875
-3.19299999999998	0.610000000000001	0.32879988486259176	0.03079931800069167
-3.19199999999998	-0.58	0.29162624423286554	0.04372609816581586
-3.19199999999998	-0.57	0.27969943436378225	0.04438322167158741
-3.19199999999998	-0.5599999999999999	0.284448366008755	0.04419383115049849
-3.19199999999998	-0.5499999999999999	0.28276027368131845	0.04378298669081231
-3.19199999999998	-0.54	0.27629476224286964	0.04326245198871212
-3.19199999999998	-0.53	0.27959467984765257	0.043212054277422966
-3.19199999999998	-0.52	0.2732920097182809	0.044748532773856105
-3.19199999999998	-0.51	0.27350308135465284	0.041894114863801964
-3.19199999999998	-0.5	0.2746213042930276	0.043387832120230695
-3.19199999999998	-0.49	0.27598203123957876	0.04357663290901392
-3.19199999999998	-0.48	0.27685435452076845	0.043262004994778495
-3.19199999999998	-0.47	0.2713604517652452	0.04127220251834476
-3.19199999999998	-0.45999999999999996	0.2756384087718639	0.043644132862330494
-3.19199999999998	-0.44999999999999996	0.2705872937013598	0.041731134591475864
-3.19199999999998	-0.44	0.2701730535875022	0.04617556894053131
-3.19199999999998	-0.43	0.28024072614848095	0.04695283635432035
-3.19199999999998	-0.42	0.2686044102589121	0.04645968852984394
-3.19199999999998	-0.41	0.2791902060094983	0.04833169475890184
-3.19199999999998	-0.39999999999999997	0.26361670081358424	0.04385964440096525
-3.19199999999998	-0.38999999999999996	0.26485422250735974	0.045899795757309625
-3.19199999999998	-0.38	0.26864452709165904	0.03954569118008437
-3.19199999999998	-0.37	0.26072822867324624	0.04349042679099649
-3.19199999999998	-0.36	0.2689439459138855	0.04810217613519427
-3.19199999999998	-0.35	0.25795761288153424	0.044245081532384635
-3.19199999999998	-0.33999999999999997	0.2593403064239845	0.05000108468385428
-3.19199999999998	-0.32999999999999996	0.2612832533361454	0.04691583345863611
-3.19199999999998	-0.32	0.24515386706000622	0.04654596601640207
-3.19199999999998	-0.31	0.2491928659638097	0.04573144403721862
-3.19199999999998	-0.3	0.25479099735113625	0.04675946044417306
-3.19199999999998	-0.29	0.2511169564652427	0.046387444421284285
-3.19199999999998	-0.27999999999999997	0.25226766351826185	0.04709805328377262
-3.19199999999998	-0.26999999999999996	0.2425485566550654	0.046366217808880554
-3.19199999999998	-0.26	0.23742009271971018	0.04480876061269976
-3.19199999999998	-0.25	0.24143387962205162	0.04330815437871798
-3.19199999999998	-0.24	0.23555973840226585	0.045025583084446215
-3.19199999999998	-0.22999999999999998	0.2363198397286295	0.04697260178371334
-3.19199999999998	-0.21999999999999997	0.2409961704133046	0.04750796994726699
-3.19199999999998	-0.21	0.2314544190136291	0.04718124688324788
-3.19199999999998	-0.19999999999999998	0.23076992365845025	0.04765163929824197
-3.19199999999998	-0.18999999999999997	0.23230255199008884	0.04794078475990639
-3.19199999999998	-0.18	0.22876116710982217	0.04769123025569694
-3.19199999999998	-0.16999999999999998	0.2300703581925804	0.04855731438772696
-3.19199999999998	-0.15999999999999998	0.23282674529368622	0.046485178495232544
-3.19199999999998	-0.15	0.23338131920043506	0.04949633377656156
-3.19199999999998	-0.13999999999999999	0.23450087937130046	0.049576312019162974
-3.19199999999998	-0.12999999999999998	0.2400156068028399	0.049677791082331155
-3.19199999999998	-0.12	0.23753241986172666	0.05051154510150739
-3.19199999999998	-0.10999999999999999	0.2444173550387764	0.054307574219221014
-3.19199999999998	-0.09999999999999998	0.24480638315117187	0.04918510903189643
-3.19199999999998	-0.08999999999999998	0.24391532366949856	0.04534787376547332
-3.19199999999998	-0.07999999999999949	0.24102309526232504	0.04515642481495974
-3.19199999999998	-0.06999999999999948	0.23577476163098737	0.04163361462444038
-3.19199999999998	-0.05999999999999949	0.22470849543294039	0.03857786504917616
-3.19199999999998	-0.049999999999999496	0.21045505945635662	0.034037672417184674
-3.19199999999998	-0.03999999999999951	0.1891066684091912	0.029012732830540806
-3.19199999999998	-0.02999999999999951	0.15782090186454473	0.02317084284483178
-3.19199999999998	-0.0199999999999995	0.12897692830864008	0.017104625382010623
-3.19199999999998	-0.009999999999999495	0.10461142079878438	0.012798337744485936
-3.19199999999998	5.0133508455729725e-16	0.0906253627705341	0.01055846709671808
-3.19199999999998	0.0100000000000006	0.09215973400616406	0.009648184018421291
-3.19199999999998	0.020000000000000556	0.10635608237518324	0.010763706208956267
-3.19199999999998	0.030000000000000603	0.13509785566711374	0.012946286411989378
-3.19199999999998	0.0400000000000006	0.16708357831575174	0.015068184269556674
-3.19199999999998	0.05000000000000059	0.19843309606744072	0.016231383701781673
-3.19199999999998	0.06000000000000059	0.2210555046075913	0.020689239160658363
-3.19199999999998	0.0700000000000006	0.24350904681964947	0.016172603900776558
-3.19199999999998	0.08000000000000061	0.2531496629110184	0.017165818578552865
-3.19199999999998	0.09000000000000062	0.26853174920639866	0.012776311987568104
-3.19199999999998	0.10000000000000062	0.2708645956842414	0.014642117573979999
-3.19199999999998	0.11000000000000061	0.27632766706755646	0.01172994438241246
-3.19199999999998	0.12000000000000102	0.28414029275878744	0.010479812935239967
-3.19199999999998	0.130000000000001	0.2892801757122821	0.009958893217047507
-3.19199999999998	0.140000000000001	0.29290547540960843	0.009845397885841161
-3.19199999999998	0.15000000000000102	0.29560454199676905	0.010164284457840856
-3.19199999999998	0.16000000000000103	0.2980595119384395	0.010549912219424628
-3.19199999999998	0.170000000000001	0.3002067091299404	0.012101818605870042
-3.19199999999998	0.18000000000000102	0.3028826972861462	0.013768353774222591
-3.19199999999998	0.19000000000000103	0.3031854216190578	0.0112669931137053
-3.19199999999998	0.200000000000001	0.31090561332459926	0.015211545606625325
-3.19199999999998	0.21000000000000102	0.31369903711938874	0.014584803652625936
-3.19199999999998	0.22000000000000103	0.31532507606428717	0.018519284679212135
-3.19199999999998	0.230000000000001	0.3136041991095017	0.017994958035685897
-3.19199999999998	0.24000000000000102	0.31121290525960416	0.01779515141179093
-3.19199999999998	0.250000000000001	0.3227935984984516	0.020377584324285943
-3.19199999999998	0.260000000000001	0.3189193640869452	0.01922321867106021
-3.19199999999998	0.270000000000001	0.3205768955087702	0.019203304870940564
-3.19199999999998	0.280000000000001	0.33579382664791885	0.02144744920068821
-3.19199999999998	0.29000000000000103	0.3215855258623254	0.020553420389171545
-3.19199999999998	0.30000000000000104	0.3185698518077005	0.021838116920672813
-3.19199999999998	0.310000000000001	0.33247308435421336	0.023708025280917526
-3.19199999999998	0.320000000000001	0.321540721217241	0.021993148952044368
-3.19199999999998	0.330000000000001	0.31877746768994136	0.024248280336795682
-3.19199999999998	0.340000000000001	0.31660241409101153	0.02242298505188489
-3.19199999999998	0.35000000000000103	0.3166917829735983	0.02270032459369196
-3.19199999999998	0.36000000000000104	0.3254605115297803	0.024201732789010454
-3.19199999999998	0.370000000000001	0.33680537186113124	0.02618850584338506
-3.19199999999998	0.380000000000001	0.32953647199909136	0.025351671691598784
-3.19199999999998	0.390000000000001	0.33211419645029344	0.025989240120417263
-3.19199999999998	0.400000000000001	0.3239582788372535	0.027880745083522743
-3.19199999999998	0.41000000000000103	0.3309439267997597	0.02785652473397556
-3.19199999999998	0.42000000000000104	0.33043382697928303	0.0263666369817703
-3.19199999999998	0.430000000000001	0.32889349081427216	0.026710516754131212
-3.19199999999998	0.440000000000001	0.3422809741234544	0.02907975198418046
-3.19199999999998	0.450000000000001	0.32266765867557273	0.02778255462494151
-3.19199999999998	0.460000000000001	0.33920264568669506	0.0317192875285847
-3.19199999999998	0.47000000000000103	0.3038233543995255	0.0274115678180557
-3.19199999999998	0.48000000000000104	0.34570559949290963	0.0297839676944279
-3.19199999999998	0.490000000000001	0.3172022734451031	0.02723014995425592
-3.19199999999998	0.500000000000001	0.32579175336193283	0.028692340938339965
-3.19199999999998	0.510000000000001	0.3503805779220402	0.032572104556456
-3.19199999999998	0.520000000000001	0.3481749634045924	0.03396892914224299
-3.19199999999998	0.530000000000001	0.33306419914224017	0.03063265096122353
-3.19199999999998	0.540000000000001	0.33795752132092494	0.0344101279224801
-3.19199999999998	0.550000000000001	0.33406537708015305	0.03240074782934981
-3.19199999999998	0.560000000000001	0.33971202429733127	0.03176212013712983
-3.19199999999998	0.5700000000000011	0.3383594409172488	0.0351997872300874
-3.19199999999998	0.5800000000000011	0.3426754713502438	0.0322333952727007
-3.19199999999998	0.590000000000001	0.29330508114587134	0.030977807860952847
-3.19199999999998	0.600000000000001	0.3226100226645883	0.03140338060780849
-3.19199999999998	0.610000000000001	0.3302643145824325	0.035984078846983916
-3.19099999999998	-0.58	0.2669897602731388	0.04329187100025361
-3.19099999999998	-0.57	0.2754858445997626	0.04263223455830616
-3.19099999999998	-0.5599999999999999	0.2919275562051105	0.04124600637649472
-3.19099999999998	-0.5499999999999999	0.2826363772648102	0.044991543875925626
-3.19099999999998	-0.54	0.2764673097096215	0.03894863023762221
-3.19099999999998	-0.53	0.2827960933527559	0.04245560028784733
-3.19099999999998	-0.52	0.2632814022147982	0.040724987116372846
-3.19099999999998	-0.51	0.26444632294827597	0.0422462415003244
-3.19099999999998	-0.5	0.2866637768480141	0.045607130683209804
-3.19099999999998	-0.49	0.2716637771106594	0.04446385350350825
-3.19099999999998	-0.48	0.27081363077393683	0.043614105337084604
-3.19099999999998	-0.47	0.275167494238632	0.044458966611183745
-3.19099999999998	-0.45999999999999996	0.2731155557412477	0.04433542329065009
-3.19099999999998	-0.44999999999999996	0.2728308614478459	0.045384208047493546
-3.19099999999998	-0.44	0.2771272992372184	0.042457467148812066
-3.19099999999998	-0.43	0.26657858526238415	0.042198585856468504
-3.19099999999998	-0.42	0.26439055004120227	0.044824867445758136
-3.19099999999998	-0.41	0.2714929425043723	0.04367917123558359
-3.19099999999998	-0.39999999999999997	0.2520751027107515	0.04371405184612005
-3.19099999999998	-0.38999999999999996	0.254415431663251	0.04456007004766837
-3.19099999999998	-0.38	0.26104898304566776	0.047535743718864786
-3.19099999999998	-0.37	0.2532736795248645	0.0452210174253088
-3.19099999999998	-0.36	0.25675500935980206	0.04879804919769555
-3.19099999999998	-0.35	0.26514895351724865	0.047885210925075763
-3.19099999999998	-0.33999999999999997	0.25639398789828133	0.04655948854474383
-3.19099999999998	-0.32999999999999996	0.24967616111969754	0.04311520668110561
-3.19099999999998	-0.32	0.253466630983403	0.04622586523329994
-3.19099999999998	-0.31	0.2450633863165509	0.04774210876924428
-3.19099999999998	-0.3	0.24183401124264098	0.045435665023474826
-3.19099999999998	-0.29	0.23984573380106916	0.04344000278549102
-3.19099999999998	-0.27999999999999997	0.24134006333470964	0.04588403074390086
-3.19099999999998	-0.26999999999999996	0.24087920054101875	0.04680867117803323
-3.19099999999998	-0.26	0.23289118765155498	0.046488371313653555
-3.19099999999998	-0.25	0.24317861632275467	0.048851797491412996
-3.19099999999998	-0.24	0.22661789145165656	0.0466111483590568
-3.19099999999998	-0.22999999999999998	0.23138369619320237	0.04703534255873288
-3.19099999999998	-0.21999999999999997	0.22443235038008927	0.05065063932982768
-3.19099999999998	-0.21	0.22782193736725698	0.050367902044748745
-3.19099999999998	-0.19999999999999998	0.22793687885622602	0.04478024685889724
-3.19099999999998	-0.18999999999999997	0.22324725101354045	0.04682848168175062
-3.19099999999998	-0.18	0.2186298485031784	0.05068806292651985
-3.19099999999998	-0.16999999999999998	0.21624728419629166	0.05276694881524937
-3.19099999999998	-0.15999999999999998	0.216059501352349	0.051866235742393074
-3.19099999999998	-0.15	0.21727688949512175	0.05088629192324833
-3.19099999999998	-0.13999999999999999	0.21450211177539863	0.05444688255445406
-3.19099999999998	-0.12999999999999998	0.2192561368938847	0.05158103810828024
-3.19099999999998	-0.12	0.21897492840072183	0.05102658064181521
-3.19099999999998	-0.10999999999999999	0.21896676981119925	0.05042981268633351
-3.19099999999998	-0.09999999999999998	0.22057722780994707	0.04956864925366192
-3.19099999999998	-0.08999999999999998	0.2179443915434832	0.04941636680383187
-3.19099999999998	-0.07999999999999949	0.22102802382813655	0.04832473441280808
-3.19099999999998	-0.06999999999999948	0.22508418131816363	0.04624420328413486
-3.19099999999998	-0.05999999999999949	0.2272123718425843	0.044664219809729094
-3.19099999999998	-0.049999999999999496	0.22483248198777225	0.04197034436012934
-3.19099999999998	-0.03999999999999951	0.22073910750160142	0.03872603064015687
-3.19099999999998	-0.02999999999999951	0.20332652343331592	0.033686240688542576
-3.19099999999998	-0.0199999999999995	0.1809587290832137	0.028043210749137994
-3.19099999999998	-0.009999999999999495	0.15652966569312024	0.02224002712113477
-3.19099999999998	5.0133508455729725e-16	0.141199806412359	0.01751108441091095
-3.19099999999998	0.0100000000000006	0.14267296566230417	0.015403187065185037
-3.19099999999998	0.020000000000000556	0.1617538841479041	0.014777879062975147
-3.19099999999998	0.030000000000000603	0.1936418689758648	0.015228531404497004
-3.19099999999998	0.0400000000000006	0.22212437032184235	0.01497626300495235
-3.19099999999998	0.05000000000000059	0.24349187321037194	0.013202931791206726
-3.19099999999998	0.06000000000000059	0.2581236995703616	0.0112201291015459
-3.19099999999998	0.0700000000000006	0.26663850508732145	0.00852215745289352
-3.19099999999998	0.08000000000000061	0.27051682631156926	0.006514967728642903
-3.19099999999998	0.09000000000000062	0.2705292670264409	0.005181737997464535
-3.19099999999998	0.10000000000000062	0.27379760201597375	0.004083870218981501
-3.19099999999998	0.11000000000000061	0.2775055694232863	0.003418958816252806
-3.19099999999998	0.12000000000000102	0.27633965703918417	0.003363880337715604
-3.19099999999998	0.130000000000001	0.2784693650985556	0.003835425220092925
-3.19099999999998	0.140000000000001	0.28013933723525225	0.004493858251790967
-3.19099999999998	0.15000000000000102	0.2827078964103472	0.005225186162609511
-3.19099999999998	0.16000000000000103	0.28305915159616457	0.0064581618410263905
-3.19099999999998	0.170000000000001	0.290500027971468	0.007667640717989747
-3.19099999999998	0.18000000000000102	0.2840410073570516	0.00926456961103435
-3.19099999999998	0.19000000000000103	0.2943201121593226	0.008767087063870766
-3.19099999999998	0.200000000000001	0.28675143287013605	0.009921365383850632
-3.19099999999998	0.21000000000000102	0.2964572125421206	0.012640952418311258
-3.19099999999998	0.22000000000000103	0.2917921506192328	0.012940495201512088
-3.19099999999998	0.230000000000001	0.31071362347057724	0.015754172739479707
-3.19099999999998	0.24000000000000102	0.29778897122037407	0.02037081554794277
-3.19099999999998	0.250000000000001	0.30082516947703003	0.016452446989350812
-3.19099999999998	0.260000000000001	0.3030856554021573	0.018029138103406155
-3.19099999999998	0.270000000000001	0.3080342096063483	0.018902753532436912
-3.19099999999998	0.280000000000001	0.3021409114760365	0.018386127217209145
-3.19099999999998	0.29000000000000103	0.3084596584026838	0.019565302952287752
-3.19099999999998	0.30000000000000104	0.3045766794251126	0.02069443218771681
-3.19099999999998	0.310000000000001	0.3146694738492299	0.021513018437316952
-3.19099999999998	0.320000000000001	0.3148961114216049	0.021956147934241884
-3.19099999999998	0.330000000000001	0.30929985816124295	0.021652749351439692
-3.19099999999998	0.340000000000001	0.29317676737071574	0.024039007942158033
-3.19099999999998	0.35000000000000103	0.29909960470990693	0.023018763232042782
-3.19099999999998	0.36000000000000104	0.30648597026954477	0.02519193682612634
-3.19099999999998	0.370000000000001	0.3124124436782335	0.024818191046999668
-3.19099999999998	0.380000000000001	0.3158883945500072	0.02551678927470787
-3.19099999999998	0.390000000000001	0.31628923233157036	0.02708989316355059
-3.19099999999998	0.400000000000001	0.3144230032256501	0.02711203818144678
-3.19099999999998	0.41000000000000103	0.29478829214826396	0.026474435948175647
-3.19099999999998	0.42000000000000104	0.3344569895062996	0.028629962642250484
-3.19099999999998	0.430000000000001	0.30690345578896533	0.02563717733961794
-3.19099999999998	0.440000000000001	0.32157362604192774	0.029730444776204325
-3.19099999999998	0.450000000000001	0.3279660256717128	0.03016234118335126
-3.19099999999998	0.460000000000001	0.3302063179536216	0.027873324597032526
-3.19099999999998	0.47000000000000103	0.33497856843713153	0.030787776898297994
-3.19099999999998	0.48000000000000104	0.31584842796070617	0.02833387561718166
-3.19099999999998	0.490000000000001	0.31700081782808226	0.02862847516373279
-3.19099999999998	0.500000000000001	0.32384288659213417	0.031520532656564265
-3.19099999999998	0.510000000000001	0.31648566959034763	0.029760671384018406
-3.19099999999998	0.520000000000001	0.31809067349775566	0.03280894037154215
-3.19099999999998	0.530000000000001	0.3229822227366663	0.03012722392873983
-3.19099999999998	0.540000000000001	0.3180050909281123	0.030447290904808022
-3.19099999999998	0.550000000000001	0.3288797579360717	0.03136666882251363
-3.19099999999998	0.560000000000001	0.30378861652994243	0.028225948938039466
-3.19099999999998	0.5700000000000011	0.3124768109079262	0.03429461923578628
-3.19099999999998	0.5800000000000011	0.3209604845528797	0.03352316650922293
-3.19099999999998	0.590000000000001	0.33119667787299106	0.03723633257982044
-3.19099999999998	0.600000000000001	0.3277446468522571	0.03243718353118119
-3.19099999999998	0.610000000000001	0.3007474299611509	0.030844920848768127
-3.18999999999998	-0.58	0.2790150441828875	0.041500320057710545
-3.18999999999998	-0.57	0.2773140603844288	0.04299490501037149
-3.18999999999998	-0.5599999999999999	0.2807277775712043	0.04324089858100336
-3.18999999999998	-0.5499999999999999	0.2816176200306314	0.0438740571627014
-3.18999999999998	-0.54	0.2707104689080275	0.042115850520798595
-3.18999999999998	-0.53	0.275781386970722	0.0421527332165636
-3.18999999999998	-0.52	0.28468128404368814	0.04211296947075676
-3.18999999999998	-0.51	0.2780459296624829	0.043973898496162206
-3.18999999999998	-0.5	0.2738013883289171	0.04339256876136551
-3.18999999999998	-0.49	0.27747684157547736	0.044211985144400445
-3.18999999999998	-0.48	0.27200526602077346	0.04279740097279377
-3.18999999999998	-0.47	0.26607650881103806	0.04293474102854158
-3.18999999999998	-0.45999999999999996	0.2699962690645631	0.04242613995774494
-3.18999999999998	-0.44999999999999996	0.2581767679792527	0.03987229780123838
-3.18999999999998	-0.44	0.26866820653511647	0.044030587939881106
-3.18999999999998	-0.43	0.26230273176725827	0.04393328959257601
-3.18999999999998	-0.42	0.26184729301879944	0.04363127894894338
-3.18999999999998	-0.41	0.2560363621115823	0.04202813814415541
-3.18999999999998	-0.39999999999999997	0.2780473420102433	0.044545431911728973
-3.18999999999998	-0.38999999999999996	0.24725448665374208	0.041532496162320534
-3.18999999999998	-0.38	0.2513424371075873	0.045112964911311504
-3.18999999999998	-0.37	0.2539620062621486	0.04351056409001891
-3.18999999999998	-0.36	0.24933615968551986	0.04209922907973873
-3.18999999999998	-0.35	0.2602214944685769	0.045897249015390426
-3.18999999999998	-0.33999999999999997	0.24303413562490617	0.044539162716461425
-3.18999999999998	-0.32999999999999996	0.2505859418046133	0.045254677251382346
-3.18999999999998	-0.32	0.24955657690045913	0.04505989649983918
-3.18999999999998	-0.31	0.24580834240404745	0.045492271830071915
-3.18999999999998	-0.3	0.24182843695396314	0.04551994418185856
-3.18999999999998	-0.29	0.24115010185109798	0.0446283325216425
-3.18999999999998	-0.27999999999999997	0.23880894652738044	0.04475525271882077
-3.18999999999998	-0.26999999999999996	0.23552059819708931	0.04518062262734473
-3.18999999999998	-0.26	0.22995154025234438	0.04517848531656174
-3.18999999999998	-0.25	0.225953123960492	0.04624954843897409
-3.18999999999998	-0.24	0.22398268123291595	0.04616852220155226
-3.18999999999998	-0.22999999999999998	0.21691505669834332	0.04679688779791935
-3.18999999999998	-0.21999999999999997	0.22620704698680774	0.048432967226684207
-3.18999999999998	-0.21	0.22411614858670703	0.04876878419181658
-3.18999999999998	-0.19999999999999998	0.22151767457475846	0.04915007817146094
-3.18999999999998	-0.18999999999999997	0.22217269082618005	0.046970043771922404
-3.18999999999998	-0.18	0.21493827340308705	0.051864763289510604
-3.18999999999998	-0.16999999999999998	0.21123260483278153	0.050283356192310245
-3.18999999999998	-0.15999999999999998	0.20843399740034232	0.05105083104263283
-3.18999999999998	-0.15	0.2107293414052971	0.05158296882496807
-3.18999999999998	-0.13999999999999999	0.21063962694084412	0.05156037493396588
-3.18999999999998	-0.12999999999999998	0.21234391624998789	0.052791909148291905
-3.18999999999998	-0.12	0.20550096100959567	0.05144000189469104
-3.18999999999998	-0.10999999999999999	0.2059471894127855	0.05121422450314927
-3.18999999999998	-0.09999999999999998	0.20693789491402134	0.05051582347883687
-3.18999999999998	-0.08999999999999998	0.20751820670655868	0.05080064173179331
-3.18999999999998	-0.07999999999999949	0.20990352059369632	0.050252772741792615
-3.18999999999998	-0.06999999999999948	0.21393958961478887	0.04919777513387774
-3.18999999999998	-0.05999999999999949	0.21668276970911426	0.04711574901515985
-3.18999999999998	-0.049999999999999496	0.22021255526878125	0.04518496861874207
-3.18999999999998	-0.03999999999999951	0.22115158968583243	0.04182732108565618
-3.18999999999998	-0.02999999999999951	0.2156322044880633	0.03914493602918984
-3.18999999999998	-0.0199999999999995	0.20607547314183325	0.03364156751324904
-3.18999999999998	-0.009999999999999495	0.19322789930279097	0.028398903952883234
-3.18999999999998	5.0133508455729725e-16	0.18851806279383293	0.023427898594771526
-3.18999999999998	0.0100000000000006	0.19394238462299956	0.02035681785227868
-3.18999999999998	0.020000000000000556	0.21366820750245144	0.0172487774118349
-3.18999999999998	0.030000000000000603	0.23814719907015697	0.014989628708873017
-3.18999999999998	0.0400000000000006	0.2583125041239428	0.011748591385449252
-3.18999999999998	0.05000000000000059	0.269153124400239	0.008302110233057618
-3.18999999999998	0.06000000000000059	0.2738890443639454	0.004838165768442465
-3.18999999999998	0.0700000000000006	0.27522188485695964	0.002124777968022944
-3.18999999999998	0.08000000000000061	0.2752837579241313	0.00029479202656455795
-3.18999999999998	0.09000000000000062	0.2766039473407994	-0.00032416267630122164
-3.18999999999998	0.10000000000000062	0.276029510336738	-0.0009014420210279882
-3.18999999999998	0.11000000000000061	0.2780568979373785	-0.00037936065079076706
-3.18999999999998	0.12000000000000102	0.2777809482100415	0.0006084995112736615
-3.18999999999998	0.130000000000001	0.28105270890759737	0.0016715382691618618
-3.18999999999998	0.140000000000001	0.2948113405460174	0.004356306436676157
-3.18999999999998	0.15000000000000102	0.2826837061185236	0.004889150864878718
-3.18999999999998	0.16000000000000103	0.2786329876838762	0.008887210312091543
-3.18999999999998	0.170000000000001	0.2811433699406064	0.007802205369063461
-3.18999999999998	0.18000000000000102	0.2801768998132624	0.009105480821934651
-3.18999999999998	0.19000000000000103	0.28521371106498417	0.010257189861542485
-3.18999999999998	0.200000000000001	0.2859293232562089	0.012046527429154033
-3.18999999999998	0.21000000000000102	0.2884324333997569	0.013271469411639434
-3.18999999999998	0.22000000000000103	0.30280300451512626	0.015611227406778677
-3.18999999999998	0.230000000000001	0.28915246294962904	0.016801681307250304
-3.18999999999998	0.24000000000000102	0.29344541493876264	0.01685847968230733
-3.18999999999998	0.250000000000001	0.2963328353233542	0.01774007340227244
-3.18999999999998	0.260000000000001	0.2940941657377737	0.01827902127951175
-3.18999999999998	0.270000000000001	0.2993392840225626	0.01970647627060379
-3.18999999999998	0.280000000000001	0.2935239056976838	0.01987467022797814
-3.18999999999998	0.29000000000000103	0.3041183558631046	0.02150037862955197
-3.18999999999998	0.30000000000000104	0.3097268094565688	0.022642543957419374
-3.18999999999998	0.310000000000001	0.3085889337694494	0.022535614565127975
-3.18999999999998	0.320000000000001	0.30513173413411965	0.022805492301883924
-3.18999999999998	0.330000000000001	0.28816378583171	0.02367007392976103
-3.18999999999998	0.340000000000001	0.2991994009729153	0.023914719004483793
-3.18999999999998	0.35000000000000103	0.31201671439323764	0.025350092185259927
-3.18999999999998	0.36000000000000104	0.3010154765296016	0.024826847343588018
-3.18999999999998	0.370000000000001	0.30302964208750144	0.025686294167775202
-3.18999999999998	0.380000000000001	0.3099254103190548	0.029280803807582276
-3.18999999999998	0.390000000000001	0.3215625375696942	0.028273700365480017
-3.18999999999998	0.400000000000001	0.3024361833933058	0.026264333420103213
-3.18999999999998	0.41000000000000103	0.2975866141039591	0.028887390261819648
-3.18999999999998	0.42000000000000104	0.3169337160282863	0.028966889581335257
-3.18999999999998	0.430000000000001	0.3179896151433392	0.029577431734868917
-3.18999999999998	0.440000000000001	0.30768806293000456	0.02758449653868314
-3.18999999999998	0.450000000000001	0.315397977524383	0.031258445399336844
-3.18999999999998	0.460000000000001	0.31558164350947626	0.03331383777167979
-3.18999999999998	0.47000000000000103	0.33125365279216357	0.031954279019868324
-3.18999999999998	0.48000000000000104	0.31007722323520776	0.03220627509171297
-3.18999999999998	0.490000000000001	0.29808219973127265	0.027404517322022526
-3.18999999999998	0.500000000000001	0.3175706271120219	0.03030589596805223
-3.18999999999998	0.510000000000001	0.318866325724162	0.03170894279431936
-3.18999999999998	0.520000000000001	0.3120007878652206	0.031075934463810993
-3.18999999999998	0.530000000000001	0.3254192828361647	0.039044174412354846
-3.18999999999998	0.540000000000001	0.3195688360957968	0.033332859461813934
-3.18999999999998	0.550000000000001	0.31209652736159543	0.0316296519480713
-3.18999999999998	0.560000000000001	0.32616236079669675	0.033696912216822306
-3.18999999999998	0.5700000000000011	0.3290969597786495	0.031106675678335916
-3.18999999999998	0.5800000000000011	0.3091564893113567	0.03667699949090265
-3.18999999999998	0.590000000000001	0.3368689578016739	0.03194729613661237
-3.18999999999998	0.600000000000001	0.30377939116161945	0.03283470078803967
-3.18999999999998	0.610000000000001	0.31611701542363085	0.028720407696918217
-3.18899999999998	-0.58	0.2783005438396249	0.042130586320785667
-3.18899999999998	-0.57	0.2741492779118336	0.04116932237212547
-3.18899999999998	-0.5599999999999999	0.29505507659949387	0.04378738526935165
-3.18899999999998	-0.5499999999999999	0.2761250094384369	0.040512499366151984
-3.18899999999998	-0.54	0.2764748222174797	0.040889443598635535
-3.18899999999998	-0.53	0.2726827747395142	0.041888765951908616
-3.18899999999998	-0.52	0.2771573493073703	0.04294427816653434
-3.18899999999998	-0.51	0.26964973173719115	0.04120294839245572
-3.18899999999998	-0.5	0.2722131523567046	0.042429730940011685
-3.18899999999998	-0.49	0.26139822487122233	0.04313053596916186
-3.18899999999998	-0.48	0.2598306032393644	0.04102521729450733
-3.18899999999998	-0.47	0.27514919374543195	0.042484309367163915
-3.18899999999998	-0.45999999999999996	0.266674084364083	0.04234944092903111
-3.18899999999998	-0.44999999999999996	0.2654611736721735	0.04219609170169131
-3.18899999999998	-0.44	0.25458548496748185	0.040644839842473676
-3.18899999999998	-0.43	0.26102332028805536	0.042137272460007036
-3.18899999999998	-0.42	0.2530671754905859	0.04016412523037645
-3.18899999999998	-0.41	0.26209622773297964	0.04240976267357765
-3.18899999999998	-0.39999999999999997	0.2563194036496415	0.04175707155208874
-3.18899999999998	-0.38999999999999996	0.27017786159717777	0.04441450754409363
-3.18899999999998	-0.38	0.2572780306974086	0.04509202753012476
-3.18899999999998	-0.37	0.2528211255770485	0.041865646185614475
-3.18899999999998	-0.36	0.24918478248955686	0.04209758383850439
-3.18899999999998	-0.35	0.2529137999703204	0.04356075145015877
-3.18899999999998	-0.33999999999999997	0.254852599977524	0.042233113378774244
-3.18899999999998	-0.32999999999999996	0.2575303310273961	0.045110677350629486
-3.18899999999998	-0.32	0.2521674165120096	0.0457322967078156
-3.18899999999998	-0.31	0.24999834287583972	0.04566326044460281
-3.18899999999998	-0.3	0.2361681920789763	0.04296553858597199
-3.18899999999998	-0.29	0.25095533220422456	0.045611412816302745
-3.18899999999998	-0.27999999999999997	0.24184221490132543	0.044399407387294754
-3.18899999999998	-0.26999999999999996	0.22865820056942696	0.043160969171071095
-3.18899999999998	-0.26	0.23253571043260424	0.044857302732895926
-3.18899999999998	-0.25	0.23522654331497264	0.04571611474787174
-3.18899999999998	-0.24	0.25179686918236793	0.04651926277936815
-3.18899999999998	-0.22999999999999998	0.23060548971205913	0.0460887430402284
-3.18899999999998	-0.21999999999999997	0.23277675701095196	0.047314342367409515
-3.18899999999998	-0.21	0.22465299296665048	0.04706869437219075
-3.18899999999998	-0.19999999999999998	0.21514794772765908	0.04671889285914776
-3.18899999999998	-0.18999999999999997	0.20609865675997857	0.04583849738519273
-3.18899999999998	-0.18	0.2321610312210592	0.05106739989526005
-3.18899999999998	-0.16999999999999998	0.21911421045077303	0.04979816787736948
-3.18899999999998	-0.15999999999999998	0.21795713277105935	0.050525777562074076
-3.18899999999998	-0.15	0.21499233347550883	0.05124973992160643
-3.18899999999998	-0.13999999999999999	0.22580898883160339	0.053441711708212006
-3.18899999999998	-0.12999999999999998	0.21292087746267827	0.052470039168272725
-3.18899999999998	-0.12	0.21067280220631468	0.05121226749224512
-3.18899999999998	-0.10999999999999999	0.20835480045463461	0.051024619875147566
-3.18899999999998	-0.09999999999999998	0.2097665373806521	0.050957119921831
-3.18899999999998	-0.08999999999999998	0.208092358233876	0.04986040531425928
-3.18899999999998	-0.07999999999999949	0.2090041672892022	0.04876476875277839
-3.18899999999998	-0.06999999999999948	0.21080496238662946	0.04736721169760429
-3.18899999999998	-0.05999999999999949	0.213881457765586	0.04596395639806963
-3.18899999999998	-0.049999999999999496	0.20982726856665998	0.0430327680894703
-3.18899999999998	-0.03999999999999951	0.203685681790926	0.03984695057293119
-3.18899999999998	-0.02999999999999951	0.19472957606488345	0.035029313223557984
-3.18899999999998	-0.0199999999999995	0.17989013382265287	0.029412100044847053
-3.18899999999998	-0.009999999999999495	0.16534880321626608	0.02383517460935315
-3.18899999999998	5.0133508455729725e-16	0.16154395440560224	0.019216168175027037
-3.18899999999998	0.0100000000000006	0.1727189717941967	0.01649465981561045
-3.18899999999998	0.020000000000000556	0.19530474930183933	0.014286786849164831
-3.18899999999998	0.030000000000000603	0.2247405738735027	0.012315213493002257
-3.18899999999998	0.0400000000000006	0.24745290721376795	0.009556422395189739
-3.18899999999998	0.05000000000000059	0.2595470508529391	0.00647233701910139
-3.18899999999998	0.06000000000000059	0.26887065381566805	0.003746792559688344
-3.18899999999998	0.0700000000000006	0.2738674083139523	0.002089584414237386
-3.18899999999998	0.08000000000000061	0.27706746956351114	0.0007795735214894742
-3.18899999999998	0.09000000000000062	0.279310676705077	0.00024647328620959333
-3.18899999999998	0.10000000000000062	0.28215055790029353	0.0003123214549000082
-3.18899999999998	0.11000000000000061	0.28352366546950053	0.0017232066524234613
-3.18899999999998	0.12000000000000102	0.2849914908383501	0.002621659279145067
-3.18899999999998	0.130000000000001	0.28552211484795137	0.004131594414039235
-3.18899999999998	0.140000000000001	0.28691857132761617	0.006167387572367755
-3.18899999999998	0.15000000000000102	0.28408635289661005	0.007639878685669596
-3.18899999999998	0.16000000000000103	0.28396702409510155	0.011947877768084692
-3.18899999999998	0.170000000000001	0.28717195345945806	0.011225655495850155
-3.18899999999998	0.18000000000000102	0.28198387019896365	0.01221606518863659
-3.18899999999998	0.19000000000000103	0.29933014879256337	0.015455422525754662
-3.18899999999998	0.200000000000001	0.2794357150156553	0.014814747672691107
-3.18899999999998	0.21000000000000102	0.28635381044802805	0.016845197555094664
-3.18899999999998	0.22000000000000103	0.2868557366430219	0.01773875119928901
-3.18899999999998	0.230000000000001	0.272663542700812	0.017704879144184428
-3.18899999999998	0.24000000000000102	0.2864194097359272	0.021064318411349564
-3.18899999999998	0.250000000000001	0.2909005051610173	0.02220165131320685
-3.18899999999998	0.260000000000001	0.28913124760967834	0.022387711912438563
-3.18899999999998	0.270000000000001	0.29402417915024137	0.02174123551861217
-3.18899999999998	0.280000000000001	0.29400849301690035	0.023832625988261576
-3.18899999999998	0.29000000000000103	0.29851861680250374	0.024369271280474274
-3.18899999999998	0.30000000000000104	0.3066677731507275	0.027767593450751204
-3.18899999999998	0.310000000000001	0.28651734288211855	0.024217467753730043
-3.18899999999998	0.320000000000001	0.28901251980776593	0.026459651316810058
-3.18899999999998	0.330000000000001	0.29797711466923704	0.02624049057383068
-3.18899999999998	0.340000000000001	0.31449229867526257	0.03174714018025018
-3.18899999999998	0.35000000000000103	0.3070642536787654	0.02737507013838297
-3.18899999999998	0.36000000000000104	0.2976577726445757	0.026200497696766484
-3.18899999999998	0.370000000000001	0.31007334678394066	0.029058025788119834
-3.18899999999998	0.380000000000001	0.29517383444751416	0.027001211672154687
-3.18899999999998	0.390000000000001	0.3174574585757334	0.03063283877391999
-3.18899999999998	0.400000000000001	0.2778082937691043	0.02641775777303785
-3.18899999999998	0.41000000000000103	0.30379558814332663	0.03102476108540144
-3.18899999999998	0.42000000000000104	0.3073838360981025	0.03015600625447886
-3.18899999999998	0.430000000000001	0.294224853465206	0.02828424230314117
-3.18899999999998	0.440000000000001	0.3075785605093214	0.03451109237635614
-3.18899999999998	0.450000000000001	0.30509086604542435	0.031458821096257056
-3.18899999999998	0.460000000000001	0.3039690972016885	0.03129065530969012
-3.18899999999998	0.47000000000000103	0.27934781858595104	0.028617364153046408
-3.18899999999998	0.48000000000000104	0.2947836043359264	0.03228677169807936
-3.18899999999998	0.490000000000001	0.3143451435124329	0.03560735998999425
-3.18899999999998	0.500000000000001	0.3178500626525042	0.0338648770429393
-3.18899999999998	0.510000000000001	0.3157919037976841	0.03323861870737539
-3.18899999999998	0.520000000000001	0.31391879322960964	0.02890048269974476
-3.18899999999998	0.530000000000001	0.32146319206283624	0.03393496505931725
-3.18899999999998	0.540000000000001	0.29495434879098337	0.0328447149712365
-3.18899999999998	0.550000000000001	0.2929633818742829	0.030541460289415217
-3.18899999999998	0.560000000000001	0.3143805725457487	0.036477174084318324
-3.18899999999998	0.5700000000000011	0.3340979814050417	0.036905999750845235
-3.18899999999998	0.5800000000000011	0.3264467545903005	0.03132536313316535
-3.18899999999998	0.590000000000001	0.3421581294626926	0.037871339239793855
-3.18899999999998	0.600000000000001	0.3251336269382465	0.03613949401527535
-3.18899999999998	0.610000000000001	0.31966565739402586	0.03644441576022027
-3.18799999999998	-0.58	0.28713694513618476	0.04185604518931735
-3.18799999999998	-0.57	0.27345767570997226	0.039917587003053916
-3.18799999999998	-0.5599999999999999	0.2711004285788315	0.04039340345424554
-3.18799999999998	-0.5499999999999999	0.27377668717582104	0.04044200191863783
-3.18799999999998	-0.54	0.2627591922253557	0.04016546621475859
-3.18799999999998	-0.53	0.2896252405867715	0.04343235880138868
-3.18799999999998	-0.52	0.27783236386358995	0.0416206405098434
-3.18799999999998	-0.51	0.27146613783978335	0.04110582283221184
-3.18799999999998	-0.5	0.26690156334363657	0.04028776621495777
-3.18799999999998	-0.49	0.2677769517279291	0.04029733340293033
-3.18799999999998	-0.48	0.28075809808214	0.04099150112423765
-3.18799999999998	-0.47	0.27015877980192143	0.04076128759264976
-3.18799999999998	-0.45999999999999996	0.28431347127124335	0.043192097279570026
-3.18799999999998	-0.44999999999999996	0.26204643477575945	0.04073329220261222
-3.18799999999998	-0.44	0.2724365445235167	0.04178955191355091
-3.18799999999998	-0.43	0.2700611772016361	0.041015819137832504
-3.18799999999998	-0.42	0.2664338341108454	0.04105357328559319
-3.18799999999998	-0.41	0.25906567889317766	0.04093327537191318
-3.18799999999998	-0.39999999999999997	0.26975262316231663	0.04290275273662806
-3.18799999999998	-0.38999999999999996	0.2601348000251585	0.04182705814736489
-3.18799999999998	-0.38	0.2698286197716232	0.042695929422443206
-3.18799999999998	-0.37	0.25979481361403484	0.04174574267743545
-3.18799999999998	-0.36	0.2489491599564412	0.0405531270511369
-3.18799999999998	-0.35	0.2557668430902491	0.041225669996194744
-3.18799999999998	-0.33999999999999997	0.25512028594105457	0.041201671263796674
-3.18799999999998	-0.32999999999999996	0.2564622015460395	0.0425478276871856
-3.18799999999998	-0.32	0.26166350683636824	0.04125014952826973
-3.18799999999998	-0.31	0.2575240205187302	0.04336548989893869
-3.18799999999998	-0.3	0.26808631711541264	0.044983141126929214
-3.18799999999998	-0.29	0.25918104107928275	0.04464337633424525
-3.18799999999998	-0.27999999999999997	0.25463846322514283	0.04384075418062206
-3.18799999999998	-0.26999999999999996	0.2472536302235097	0.043608519782406915
-3.18799999999998	-0.26	0.24794972491219458	0.04484682652883961
-3.18799999999998	-0.25	0.24366481131524553	0.04431455727800405
-3.18799999999998	-0.24	0.24053177673730658	0.04413821224005284
-3.18799999999998	-0.22999999999999998	0.23138913526148833	0.0435443403602482
-3.18799999999998	-0.21999999999999997	0.2265471986773377	0.044003110913608534
-3.18799999999998	-0.21	0.2369985654696164	0.045758218642793246
-3.18799999999998	-0.19999999999999998	0.23959759541199926	0.04723687706227464
-3.18799999999998	-0.18999999999999997	0.23350692846450163	0.04727954063823137
-3.18799999999998	-0.18	0.2536198862934241	0.050668087147268205
-3.18799999999998	-0.16999999999999998	0.22837532429786747	0.04761611636825782
-3.18799999999998	-0.15999999999999998	0.2244179413741166	0.048197930659785546
-3.18799999999998	-0.15	0.22319754822045676	0.0485630652179389
-3.18799999999998	-0.13999999999999999	0.20854856326133717	0.04635481756568656
-3.18799999999998	-0.12999999999999998	0.22123367143218287	0.04889046816549376
-3.18799999999998	-0.12	0.22044010937651093	0.0484300673965343
-3.18799999999998	-0.10999999999999999	0.22230832178367974	0.04851736658498716
-3.18799999999998	-0.09999999999999998	0.22150249928978347	0.04745518325548466
-3.18799999999998	-0.08999999999999998	0.2212603108173656	0.04686042114228562
-3.18799999999998	-0.07999999999999949	0.2199193117348288	0.04571853377834473
-3.18799999999998	-0.06999999999999948	0.2169108496882639	0.043596758938164594
-3.18799999999998	-0.05999999999999949	0.21102613084461067	0.04114241254099638
-3.18799999999998	-0.049999999999999496	0.19913825084504233	0.03686495136485238
-3.18799999999998	-0.03999999999999951	0.18197644958470002	0.03208848635715474
-3.18799999999998	-0.02999999999999951	0.15960174371342936	0.026711587287404453
-3.18799999999998	-0.0199999999999995	0.13563729937095584	0.021622169656685536
-3.18799999999998	-0.009999999999999495	0.11510892946476624	0.016227618053281306
-3.18799999999998	5.0133508455729725e-16	0.10639930187770237	0.012999078737416944
-3.18799999999998	0.0100000000000006	0.10945869126661185	0.010902980737929774
-3.18799999999998	0.020000000000000556	0.12963610649323531	0.010058693232205537
-3.18799999999998	0.030000000000000603	0.159163057877112	0.010311219874691805
-3.18799999999998	0.0400000000000006	0.19087389757721335	0.009648049732323966
-3.18799999999998	0.05000000000000059	0.218380357858564	0.008975529325073636
-3.18799999999998	0.06000000000000059	0.24253560507892122	0.008062239362396171
-3.18799999999998	0.0700000000000006	0.25851489128646576	0.007399428881748592
-3.18799999999998	0.08000000000000061	0.26837900473183723	0.006549056707740998
-3.18799999999998	0.09000000000000062	0.27877398258148567	0.006562497067979665
-3.18799999999998	0.10000000000000062	0.28550101970533853	0.007108310915558599
-3.18799999999998	0.11000000000000061	0.2910840509487726	0.007486629938425707
-3.18799999999998	0.12000000000000102	0.29147022430663316	0.009077351145928848
-3.18799999999998	0.130000000000001	0.2914686316435064	0.013483501715522862
-3.18799999999998	0.140000000000001	0.28494500339181517	0.01163316345954427
-3.18799999999998	0.15000000000000102	0.29143780028420463	0.013751942684312016
-3.18799999999998	0.16000000000000103	0.292430504109743	0.015212705351542436
-3.18799999999998	0.170000000000001	0.29222174632052544	0.01783496962262151
-3.18799999999998	0.18000000000000102	0.2906651831147932	0.019196729540939074
-3.18799999999998	0.19000000000000103	0.29157912572772016	0.019588877226623756
-3.18799999999998	0.200000000000001	0.29125671859995605	0.01984025914982814
-3.18799999999998	0.21000000000000102	0.29217033066697695	0.02136476457427857
-3.18799999999998	0.22000000000000103	0.2988571007017307	0.02330209776224501
-3.18799999999998	0.230000000000001	0.2996185092015706	0.023787719925947196
-3.18799999999998	0.24000000000000102	0.29219650427295557	0.02374277817871714
-3.18799999999998	0.250000000000001	0.3052525053424028	0.02572585131819623
-3.18799999999998	0.260000000000001	0.30339210594289023	0.026392876321353627
-3.18799999999998	0.270000000000001	0.30608786703227214	0.027379928858609407
-3.18799999999998	0.280000000000001	0.2856147591951153	0.02756564012537389
-3.18799999999998	0.29000000000000103	0.3098721315615957	0.029035411237837188
-3.18799999999998	0.30000000000000104	0.29678325571356945	0.02957001688202393
-3.18799999999998	0.310000000000001	0.3128904500221876	0.030321140741104924
-3.18799999999998	0.320000000000001	0.29587934983003605	0.02813489724754909
-3.18799999999998	0.330000000000001	0.29803078407772415	0.028128276843223207
-3.18799999999998	0.340000000000001	0.3169402368984266	0.03477102166481075
-3.18799999999998	0.35000000000000103	0.30164232083783576	0.02967193542630811
-3.18799999999998	0.36000000000000104	0.2966598701583337	0.029784155507124346
-3.18799999999998	0.370000000000001	0.30556220128869876	0.031032615420653078
-3.18799999999998	0.380000000000001	0.31035975392490084	0.03441765170666321
-3.18799999999998	0.390000000000001	0.30520956380122893	0.03117917708896035
-3.18799999999998	0.400000000000001	0.308333688533697	0.030050141760524837
-3.18799999999998	0.41000000000000103	0.3111259103292942	0.03568887078543775
-3.18799999999998	0.42000000000000104	0.3134968903386352	0.03508676894369793
-3.18799999999998	0.430000000000001	0.3033371443839807	0.031658541327266726
-3.18799999999998	0.440000000000001	0.3011241676021205	0.031783271625229356
-3.18799999999998	0.450000000000001	0.2912596034135052	0.030675590623225047
-3.18799999999998	0.460000000000001	0.33866246574995856	0.035667569046148546
-3.18799999999998	0.47000000000000103	0.30800506104849695	0.03514039328173266
-3.18799999999998	0.48000000000000104	0.32442678935919445	0.03558076944006195
-3.18799999999998	0.490000000000001	0.31766092755301706	0.03461714656088837
-3.18799999999998	0.500000000000001	0.30958395145504863	0.034619625691320974
-3.18799999999998	0.510000000000001	0.3045500550758903	0.033198299036296806
-3.18799999999998	0.520000000000001	0.3065989585033732	0.03776998413359904
-3.18799999999998	0.530000000000001	0.3186890604118711	0.038172147881652935
-3.18799999999998	0.540000000000001	0.3301395166665301	0.033800731427814514
-3.18799999999998	0.550000000000001	0.3054761379038908	0.032750992581853565
-3.18799999999998	0.560000000000001	0.2982027004858656	0.033571840099210055
-3.18799999999998	0.5700000000000011	0.3073637927112362	0.03442330487411812
-3.18799999999998	0.5800000000000011	0.31129419068084446	0.0342345003295714
-3.18799999999998	0.590000000000001	0.3032783063608978	0.030070979601072814
-3.18799999999998	0.600000000000001	0.3399043747433672	0.038809659964984644
-3.18799999999998	0.610000000000001	0.3162149485827286	0.03376489672816056
-3.18699999999998	-0.58	0.2882872314920679	0.042404308587400304
-3.18699999999998	-0.57	0.27945293370700097	0.04059234613896245
-3.18699999999998	-0.5599999999999999	0.28370673045499767	0.04113045637124
-3.18699999999998	-0.5499999999999999	0.2753626093008791	0.0403591914573731
-3.18699999999998	-0.54	0.2823214526117028	0.04149972656964138
-3.18699999999998	-0.53	0.28959585163424434	0.042630243741658726
-3.18699999999998	-0.52	0.2803544656382578	0.04047347560254987
-3.18699999999998	-0.51	0.27592929337659367	0.04067574257676938
-3.18699999999998	-0.5	0.275504806197681	0.04070021835308087
-3.18699999999998	-0.49	0.2745556449129127	0.041240180419397296
-3.18699999999998	-0.48	0.27551874942444937	0.04052979317663935
-3.18699999999998	-0.47	0.2838195383863659	0.04230682242739875
-3.18699999999998	-0.45999999999999996	0.2782969077830338	0.041405252928182
-3.18699999999998	-0.44999999999999996	0.26899235656945325	0.04049196014752034
-3.18699999999998	-0.44	0.26544858270094956	0.03957092196423582
-3.18699999999998	-0.43	0.2746253911057691	0.04141812562296782
-3.18699999999998	-0.42	0.26534217542947724	0.04068220709626035
-3.18699999999998	-0.41	0.26401212959878206	0.040467386709742446
-3.18699999999998	-0.39999999999999997	0.262407696631956	0.04025672825639826
-3.18699999999998	-0.38999999999999996	0.26370513815066887	0.0416689422302011
-3.18699999999998	-0.38	0.2676277832048366	0.04186910569809027
-3.18699999999998	-0.37	0.2627980169076803	0.04055418256006555
-3.18699999999998	-0.36	0.2763235201496928	0.042183038705736
-3.18699999999998	-0.35	0.27337053052330995	0.0424957772218445
-3.18699999999998	-0.33999999999999997	0.2619361210069122	0.041743774399240846
-3.18699999999998	-0.32999999999999996	0.24705211450136663	0.03905265604270957
-3.18699999999998	-0.32	0.26112404809656575	0.041514034155802904
-3.18699999999998	-0.31	0.2638828842781244	0.042371768124687875
-3.18699999999998	-0.3	0.26116641868425144	0.04170094554645921
-3.18699999999998	-0.29	0.2585993019159311	0.041764155853865205
-3.18699999999998	-0.27999999999999997	0.2530436162444663	0.04130620792112204
-3.18699999999998	-0.26999999999999996	0.2722943476267148	0.0429949651103311
-3.18699999999998	-0.26	0.2557235409570613	0.042743228221014264
-3.18699999999998	-0.25	0.24972592403080984	0.04219684295247714
-3.18699999999998	-0.24	0.2463510465365064	0.04184594461194458
-3.18699999999998	-0.22999999999999998	0.2493294585258259	0.04341015556012399
-3.18699999999998	-0.21999999999999997	0.24944025309693127	0.04288430199740088
-3.18699999999998	-0.21	0.2550391507632601	0.04060198094100286
-3.18699999999998	-0.19999999999999998	0.2501619053689445	0.04493439616840137
-3.18699999999998	-0.18999999999999997	0.24623651072161948	0.04500396206396023
-3.18699999999998	-0.18	0.24133210005779474	0.04417415211528144
-3.18699999999998	-0.16999999999999998	0.24765403228488284	0.04597000021655268
-3.18699999999998	-0.15999999999999998	0.24815298352800386	0.046716823161142
-3.18699999999998	-0.15	0.24063254962788527	0.045454468850932725
-3.18699999999998	-0.13999999999999999	0.24410019165378416	0.045918783641700475
-3.18699999999998	-0.12999999999999998	0.2428356399367042	0.04615815493012472
-3.18699999999998	-0.12	0.23872246244543655	0.04518191853740248
-3.18699999999998	-0.10999999999999999	0.23766536134409774	0.04426236407558152
-3.18699999999998	-0.09999999999999998	0.23405236715415764	0.043142676194560574
-3.18699999999998	-0.08999999999999998	0.22447159575954986	0.04085362768038028
-3.18699999999998	-0.07999999999999949	0.2148633435725809	0.038360261275373446
-3.18699999999998	-0.06999999999999948	0.20326618291124263	0.035458150158665984
-3.18699999999998	-0.05999999999999949	0.18614568545978552	0.031441593019374534
-3.18699999999998	-0.049999999999999496	0.16586207331412967	0.026800593696223646
-3.18699999999998	-0.03999999999999951	0.1403332076761994	0.021785775346232997
-3.18699999999998	-0.02999999999999951	0.11484266337084816	0.017130567976268725
-3.18699999999998	-0.0199999999999995	0.08999894667225357	0.012741702766694231
-3.18699999999998	-0.009999999999999495	0.07062149417539502	0.009107745845454485
-3.18699999999998	5.0133508455729725e-16	0.06143860063482219	0.007876967108374305
-3.18699999999998	0.0100000000000006	0.06309083572931456	0.006900033929760925
-3.18699999999998	0.020000000000000556	0.07457389630757169	0.006889773241867616
-3.18699999999998	0.030000000000000603	0.09407785205765468	0.007895948887907131
-3.18699999999998	0.0400000000000006	0.1207028463330677	0.009871719862804426
-3.18699999999998	0.05000000000000059	0.15108949245120634	0.01059199451522136
-3.18699999999998	0.06000000000000059	0.17952035277201348	0.011832863030499104
-3.18699999999998	0.0700000000000006	0.20538508796221813	0.012791067507507562
-3.18699999999998	0.08000000000000061	0.23032150159253748	0.013494137560177559
-3.18699999999998	0.09000000000000062	0.24704233321551577	0.013978747411393738
-3.18699999999998	0.10000000000000062	0.26365657725165526	0.014648178295980006
-3.18699999999998	0.11000000000000061	0.27675215425937555	0.0157497046702814
-3.18699999999998	0.12000000000000102	0.28322006968330254	0.016637499033150642
-3.18699999999998	0.130000000000001	0.2914686316435064	0.01766355655131919
-3.18699999999998	0.140000000000001	0.29371583544658364	0.01894828876773614
-3.18699999999998	0.15000000000000102	0.29136766344032006	0.019632414133748565
-3.18699999999998	0.16000000000000103	0.30272268069840236	0.02168860658954648
-3.18699999999998	0.170000000000001	0.31493758050989634	0.023413741258509042
-3.18699999999998	0.18000000000000102	0.309479287090149	0.02414663975514738
-3.18699999999998	0.19000000000000103	0.3083473913657895	0.025154411810913654
-3.18699999999998	0.200000000000001	0.3077607840876402	0.025924613703034283
-3.18699999999998	0.21000000000000102	0.29770567245177737	0.025358504324955698
-3.18699999999998	0.22000000000000103	0.30523005794424557	0.02722912261742532
-3.18699999999998	0.230000000000001	0.300648895802457	0.027692308652841967
-3.18699999999998	0.24000000000000102	0.3053263082889864	0.02835550790624874
-3.18699999999998	0.250000000000001	0.30528423820109885	0.029025968005547336
-3.18699999999998	0.260000000000001	0.3059559172134318	0.029514120007651752
-3.18699999999998	0.270000000000001	0.30808015615840934	0.030502216785255096
-3.18699999999998	0.280000000000001	0.29804454700203253	0.03088561051288503
-3.18699999999998	0.29000000000000103	0.30912145094197546	0.031219714624005836
-3.18699999999998	0.30000000000000104	0.30227902157300335	0.03062832375251555
-3.18699999999998	0.310000000000001	0.30175753278049505	0.0321537475811678
-3.18699999999998	0.320000000000001	0.303597978931465	0.03095895895917057
-3.18699999999998	0.330000000000001	0.30297380907530547	0.03120359652107572
-3.18699999999998	0.340000000000001	0.302889248189488	0.031404111200604504
-3.18699999999998	0.35000000000000103	0.30563239823770544	0.03200118716870188
-3.18699999999998	0.36000000000000104	0.3071786542732604	0.032643259349053065
-3.18699999999998	0.370000000000001	0.33265590893212815	0.035670408777629475
-3.18699999999998	0.380000000000001	0.3282896648447771	0.035184063535239535
-3.18699999999998	0.390000000000001	0.300986087564168	0.03529569576292247
-3.18699999999998	0.400000000000001	0.29868004573800777	0.03429977657792905
-3.18699999999998	0.41000000000000103	0.29901089693203864	0.03244054538219058
-3.18699999999998	0.42000000000000104	0.3088198384570261	0.03368534669938469
-3.18699999999998	0.430000000000001	0.3074273786388726	0.038781172505398455
-3.18699999999998	0.440000000000001	0.3249199709881235	0.036597648543404325
-3.18699999999998	0.450000000000001	0.329975082720139	0.040109573097440544
-3.18699999999998	0.460000000000001	0.32384258609233607	0.0345230034704975
-3.18699999999998	0.47000000000000103	0.32656073447475314	0.035927956598408514
-3.18699999999998	0.48000000000000104	0.314772996307153	0.0337994355190474
-3.18699999999998	0.490000000000001	0.3156031293031171	0.035025016064829814
-3.18699999999998	0.500000000000001	0.3095802252472274	0.034313302863324936
-3.18699999999998	0.510000000000001	0.2922679633262767	0.03242835632541335
-3.18699999999998	0.520000000000001	0.3297496171008483	0.03618485834139509
-3.18699999999998	0.530000000000001	0.3202793698365622	0.037415509835144335
-3.18699999999998	0.540000000000001	0.32794886708548926	0.03969193356719486
-3.18699999999998	0.550000000000001	0.3072377326910194	0.03963032342669881
-3.18699999999998	0.560000000000001	0.32198212660060777	0.036854238518011735
-3.18699999999998	0.5700000000000011	0.3170195991106341	0.03776992778940291
-3.18699999999998	0.5800000000000011	0.32797347808735516	0.04363897176442423
-3.18699999999998	0.590000000000001	0.3197242850685409	0.0369830443562628
-3.18699999999998	0.600000000000001	0.29945227225639104	0.03821681729989234
-3.18699999999998	0.610000000000001	0.3198609527587331	0.03988675188153544
-3.18599999999998	-0.58	0.2788293348043298	0.0386369434720976
-3.18599999999998	-0.57	0.28516788471026117	0.04050700771717721
-3.18599999999998	-0.5599999999999999	0.28409245305670794	0.0404738249350171
-3.18599999999998	-0.5499999999999999	0.2879043335858782	0.04072543786736059
-3.18599999999998	-0.54	0.29464732729676224	0.04274134633570494
-3.18599999999998	-0.53	0.28565154047106917	0.04007592453994809
-3.18599999999998	-0.52	0.2800542354678671	0.04126723674595257
-3.18599999999998	-0.51	0.28840058033081656	0.042010915700918125
-3.18599999999998	-0.5	0.27675368680447376	0.040937790393317616
-3.18599999999998	-0.49	0.2782346440519277	0.03984587252684034
-3.18599999999998	-0.48	0.26411093419825976	0.039720665183673634
-3.18599999999998	-0.47	0.27413707757873135	0.04012810271802604
-3.18599999999998	-0.45999999999999996	0.27913434293828815	0.040655935828815486
-3.18599999999998	-0.44999999999999996	0.2637750345998775	0.03893535937899065
-3.18599999999998	-0.44	0.28044091967409385	0.04167466676619671
-3.18599999999998	-0.43	0.27432885708418536	0.04179284990754656
-3.18599999999998	-0.42	0.2727821803514944	0.04158858460515265
-3.18599999999998	-0.41	0.2704285692769448	0.041203402899206945
-3.18599999999998	-0.39999999999999997	0.2856235638663023	0.04213078164629973
-3.18599999999998	-0.38999999999999996	0.27691637784429224	0.041575587953393466
-3.18599999999998	-0.38	0.2670855598746358	0.04057487954012321
-3.18599999999998	-0.37	0.2659609062173507	0.03955682472922359
-3.18599999999998	-0.36	0.27239657793421557	0.04127997797223807
-3.18599999999998	-0.35	0.2740761360570619	0.042157327120617
-3.18599999999998	-0.33999999999999997	0.2824718231210811	0.043887264165609875
-3.18599999999998	-0.32999999999999996	0.2926545273351654	0.04432658105924703
-3.18599999999998	-0.32	0.25628238196610537	0.03964377458520923
-3.18599999999998	-0.31	0.2435525893604195	0.03756705605853314
-3.18599999999998	-0.3	0.26158742007583163	0.04110698351671514
-3.18599999999998	-0.29	0.2654099082749773	0.04158702575809424
-3.18599999999998	-0.27999999999999997	0.26637060877522295	0.042220601283746106
-3.18599999999998	-0.26999999999999996	0.2631420300264233	0.041662060765465664
-3.18599999999998	-0.26	0.2587397859651746	0.04143546451036085
-3.18599999999998	-0.25	0.2640891779509287	0.04297069592811477
-3.18599999999998	-0.24	0.2720948152058203	0.04387608929790975
-3.18599999999998	-0.22999999999999998	0.26713156651891257	0.04374519873730834
-3.18599999999998	-0.21999999999999997	0.2660064020132614	0.04388711015865672
-3.18599999999998	-0.21	0.2612211098023772	0.04320425628636746
-3.18599999999998	-0.19999999999999998	0.26374179922928476	0.04396422988837848
-3.18599999999998	-0.18999999999999997	0.2653318983054079	0.04411456284141263
-3.18599999999998	-0.18	0.2615923482828451	0.04502159769538784
-3.18599999999998	-0.16999999999999998	0.25641012478777275	0.04405049235059205
-3.18599999999998	-0.15999999999999998	0.25987910404616216	0.04388016108114405
-3.18599999999998	-0.15	0.26296942246745564	0.044116703907959104
-3.18599999999998	-0.13999999999999999	0.25967824942873746	0.04375079931762124
-3.18599999999998	-0.12999999999999998	0.2535864105281554	0.043104399927271435
-3.18599999999998	-0.12	0.2498159690411688	0.04173344468932008
-3.18599999999998	-0.10999999999999999	0.240858631269826	0.03909450826792089
-3.18599999999998	-0.09999999999999998	0.2272887140208507	0.036588562155108674
-3.18599999999998	-0.08999999999999998	0.2158529973180703	0.03413586475364765
-3.18599999999998	-0.07999999999999949	0.1968308567633376	0.030462766686999813
-3.18599999999998	-0.06999999999999948	0.17495746107731708	0.026550845745672503
-3.18599999999998	-0.05999999999999949	0.15240286049793614	0.021938316977300202
-3.18599999999998	-0.049999999999999496	0.12721435689523183	0.01795355656146233
-3.18599999999998	-0.03999999999999951	0.1030626105084926	0.014125754197043525
-3.18599999999998	-0.02999999999999951	0.07946155406054563	0.010443121808451165
-3.18599999999998	-0.0199999999999995	0.060863371062704674	0.007902552389232303
-3.18599999999998	-0.009999999999999495	0.04789689664243261	0.005794403844363675
-3.18599999999998	5.0133508455729725e-16	0.040768815133887006	0.004916176201093604
-3.18599999999998	0.0100000000000006	0.040965057069731546	0.004701251108406953
-3.18599999999998	0.020000000000000556	0.049140616157772384	0.005791111953806348
-3.18599999999998	0.030000000000000603	0.06196054393408175	0.006809039991684384
-3.18599999999998	0.0400000000000006	0.08088111903147036	0.008741374539681832
-3.18599999999998	0.05000000000000059	0.10327079734422177	0.010911840811145357
-3.18599999999998	0.06000000000000059	0.1290437145739682	0.013182781345721468
-3.18599999999998	0.0700000000000006	0.1556452472660188	0.014926686974694178
-3.18599999999998	0.08000000000000061	0.18008237909440472	0.017694981405143348
-3.18599999999998	0.09000000000000062	0.20505078101405627	0.019104889036865455
-3.18599999999998	0.10000000000000062	0.22604519735416773	0.020837215061060874
-3.18599999999998	0.11000000000000061	0.24423857219153472	0.02193027858640624
-3.18599999999998	0.12000000000000102	0.2626350253680637	0.023069087696909477
-3.18599999999998	0.130000000000001	0.27523739068784064	0.023753314481442425
-3.18599999999998	0.140000000000001	0.284367861889571	0.02475819234070402
-3.18599999999998	0.15000000000000102	0.2925908812895005	0.02569425743436497
-3.18599999999998	0.16000000000000103	0.29688407367330993	0.026092069557376293
-3.18599999999998	0.170000000000001	0.2767403746234094	0.025112619685661957
-3.18599999999998	0.18000000000000102	0.29615274530263624	0.026968184774829474
-3.18599999999998	0.19000000000000103	0.30600516926327165	0.028023280045501375
-3.18599999999998	0.200000000000001	0.3068536628446516	0.029628580698234527
-3.18599999999998	0.21000000000000102	0.3070714356407176	0.030428678647100717
-3.18599999999998	0.22000000000000103	0.30463296319345884	0.029807757953558424
-3.18599999999998	0.230000000000001	0.31038890248275214	0.0310930705115817
-3.18599999999998	0.24000000000000102	0.31381929746639936	0.030895314804293788
-3.18599999999998	0.250000000000001	0.31377277997375647	0.03199462874221735
-3.18599999999998	0.260000000000001	0.29788032341711573	0.029763819128115016
-3.18599999999998	0.270000000000001	0.30169157288767556	0.031238441447987146
-3.18599999999998	0.280000000000001	0.3067561804417042	0.03144670904295639
-3.18599999999998	0.29000000000000103	0.31164532566932385	0.03260749226217634
-3.18599999999998	0.30000000000000104	0.3313795325099202	0.03483365726425565
-3.18599999999998	0.310000000000001	0.3101895203182099	0.032443463993739194
-3.18599999999998	0.320000000000001	0.35336112345605397	0.037848647686034645
-3.18599999999998	0.330000000000001	0.33456892598438154	0.035603453481003564
-3.18599999999998	0.340000000000001	0.3121407610531917	0.03883108190419308
-3.18599999999998	0.35000000000000103	0.31358184187548094	0.033445528415736184
-3.18599999999998	0.36000000000000104	0.29198329907898274	0.031149070682356138
-3.18599999999998	0.370000000000001	0.3386307328783562	0.03661458175284336
-3.18599999999998	0.380000000000001	0.31349379518942444	0.0381937426079226
-3.18599999999998	0.390000000000001	0.31291436987322735	0.03838828671539079
-3.18599999999998	0.400000000000001	0.3190944357494196	0.03143351518651077
-3.18599999999998	0.41000000000000103	0.3404350288119827	0.037033577293106405
-3.18599999999998	0.42000000000000104	0.3203054232322963	0.03528376964314589
-3.18599999999998	0.430000000000001	0.29722415023566373	0.03280950380963152
-3.18599999999998	0.440000000000001	0.3196756340182972	0.03489080121472578
-3.18599999999998	0.450000000000001	0.32696067076982843	0.03603249325444324
-3.18599999999998	0.460000000000001	0.32483895602057344	0.033575006624705375
-3.18599999999998	0.47000000000000103	0.3144598746528339	0.034607068521968445
-3.18599999999998	0.48000000000000104	0.2842770806463177	0.03113051289096322
-3.18599999999998	0.490000000000001	0.30926214532688057	0.03449294213950832
-3.18599999999998	0.500000000000001	0.29941867628087804	0.03557179574015856
-3.18599999999998	0.510000000000001	0.29102310941419673	0.03344394703151558
-3.18599999999998	0.520000000000001	0.31774873384439767	0.03605989139935749
-3.18599999999998	0.530000000000001	0.3186669435596198	0.03401126216842186
-3.18599999999998	0.540000000000001	0.32310227273510894	0.03599716189291904
-3.18599999999998	0.550000000000001	0.3245576874351948	0.035975841373521764
-3.18599999999998	0.560000000000001	0.3158793795302523	0.0350599830695422
-3.18599999999998	0.5700000000000011	0.320276394871783	0.03604704875326083
-3.18599999999998	0.5800000000000011	0.31250490771003103	0.03977742224016976
-3.18599999999998	0.590000000000001	0.3216490817438539	0.03741521684687324
-3.18599999999998	0.600000000000001	0.3016763074514705	0.033910342788870194
-3.18599999999998	0.610000000000001	0.32856158786449485	0.03450061617359047
-3.18499999999998	-0.58	0.2965406916131775	0.038908693703463504
-3.18499999999998	-0.57	0.2772115896693458	0.04022869905932678
-3.18499999999998	-0.5599999999999999	0.2932783666325125	0.042305695549929384
-3.18499999999998	-0.5499999999999999	0.29084863875131844	0.0427516459956459
-3.18499999999998	-0.54	0.2849923923506507	0.04148353709817056
-3.18499999999998	-0.53	0.3036524596881162	0.044094838730580545
-3.18499999999998	-0.52	0.2795841322827993	0.04148507340677613
-3.18499999999998	-0.51	0.2811546086691922	0.04132590573644717
-3.18499999999998	-0.5	0.2785643833979962	0.04033052745367156
-3.18499999999998	-0.49	0.27938931772035036	0.04141216819866072
-3.18499999999998	-0.48	0.2726172956489529	0.039211620874706865
-3.18499999999998	-0.47	0.2795430237865218	0.040612885357594095
-3.18499999999998	-0.45999999999999996	0.278595334954636	0.04017155510885666
-3.18499999999998	-0.44999999999999996	0.27461156807633863	0.04162995978515989
-3.18499999999998	-0.44	0.2798072239498134	0.0422955160911983
-3.18499999999998	-0.43	0.28258315859956695	0.040867706133993806
-3.18499999999998	-0.42	0.2713056705087958	0.04121739120288104
-3.18499999999998	-0.41	0.27452547464542276	0.04219398444088812
-3.18499999999998	-0.39999999999999997	0.27067020183183477	0.04110759954194651
-3.18499999999998	-0.38999999999999996	0.2724646112795136	0.040472480194871464
-3.18499999999998	-0.38	0.2729527745501991	0.03928001481847195
-3.18499999999998	-0.37	0.2663077139984128	0.040490168413441094
-3.18499999999998	-0.36	0.2785793783805111	0.041834266407405354
-3.18499999999998	-0.35	0.28542913995488134	0.04292554195314431
-3.18499999999998	-0.33999999999999997	0.2659512901979996	0.041338395294313116
-3.18499999999998	-0.32999999999999996	0.2764447721602341	0.04259046872727079
-3.18499999999998	-0.32	0.27014105027511603	0.04171037375440447
-3.18499999999998	-0.31	0.2845609936376632	0.043158373596482745
-3.18499999999998	-0.3	0.2738424367200725	0.042094064226069
-3.18499999999998	-0.29	0.2693102261283257	0.04169383495046642
-3.18499999999998	-0.27999999999999997	0.2684203536227907	0.041458411489593755
-3.18499999999998	-0.26999999999999996	0.27269064785229263	0.04225932454625951
-3.18499999999998	-0.26	0.2702224558936942	0.04206076499975313
-3.18499999999998	-0.25	0.270114155459297	0.0425679386919917
-3.18499999999998	-0.24	0.28743347915776846	0.045042268382519804
-3.18499999999998	-0.22999999999999998	0.27592610807615275	0.04343704661114498
-3.18499999999998	-0.21999999999999997	0.2701445060292471	0.0435753820745712
-3.18499999999998	-0.21	0.27320714833266524	0.04342740429628695
-3.18499999999998	-0.19999999999999998	0.27001835585780015	0.043237844743900286
-3.18499999999998	-0.18999999999999997	0.2802194807624224	0.04464981456081055
-3.18499999999998	-0.18	0.26915531806296195	0.04385440817746416
-3.18499999999998	-0.16999999999999998	0.2714665585369194	0.04337994773499925
-3.18499999999998	-0.15999999999999998	0.26718791039238093	0.042561620666636275
-3.18499999999998	-0.15	0.2649740922033423	0.04207659011441215
-3.18499999999998	-0.13999999999999999	0.25971728445963005	0.0409704886187467
-3.18499999999998	-0.12999999999999998	0.2518090394564558	0.039684526227167484
-3.18499999999998	-0.12	0.24300847286729374	0.037700538437959424
-3.18499999999998	-0.10999999999999999	0.230031082767012	0.035067480559509
-3.18499999999998	-0.09999999999999998	0.21509609634101426	0.03165682471620103
-3.18499999999998	-0.08999999999999998	0.19671935600544566	0.02868313622929747
-3.18499999999998	-0.07999999999999949	0.17348270916424507	0.025169928911666344
-3.18499999999998	-0.06999999999999948	0.15220257683399968	0.020663379203522073
-3.18499999999998	-0.05999999999999949	0.12723549711475027	0.016965722722150283
-3.18499999999998	-0.049999999999999496	0.10347768451412973	0.013491680966907147
-3.18499999999998	-0.03999999999999951	0.08195793298409462	0.010548726180936517
-3.18499999999998	-0.02999999999999951	0.0632943572937403	0.007433742766805593
-3.18499999999998	-0.0199999999999995	0.04823998572332854	0.005619727993672026
-3.18499999999998	-0.009999999999999495	0.037337443529122674	0.004770277511514474
-3.18499999999998	5.0133508455729725e-16	0.03184787925992299	0.0037687422524576566
-3.18499999999998	0.0100000000000006	0.03240573614019483	0.0036558415838032206
-3.18499999999998	0.020000000000000556	0.0379734756467543	0.004816558364599609
-3.18499999999998	0.030000000000000603	0.0490919951562179	0.006371029805602344
-3.18499999999998	0.0400000000000006	0.06601102571561979	0.008396222334656873
-3.18499999999998	0.05000000000000059	0.08598340184544813	0.010854067687045062
-3.18499999999998	0.06000000000000059	0.10747235206099867	0.01356948151846022
-3.18499999999998	0.0700000000000006	0.13293967517766334	0.01644924477893981
-3.18499999999998	0.08000000000000061	0.15843174451658584	0.019297119288144655
-3.18499999999998	0.09000000000000062	0.18102695775402583	0.021656302772199664
-3.18499999999998	0.10000000000000062	0.20192314042233506	0.023718398187280932
-3.18499999999998	0.11000000000000061	0.22277008607676482	0.025491768841705717
-3.18499999999998	0.12000000000000102	0.24104845752013934	0.02702811211258441
-3.18499999999998	0.130000000000001	0.2558877945880859	0.027662908421408543
-3.18499999999998	0.140000000000001	0.26846383605843854	0.028613401301150233
-3.18499999999998	0.15000000000000102	0.27700703889020767	0.029025498473160886
-3.18499999999998	0.16000000000000103	0.28424853308806247	0.028923333894102374
-3.18499999999998	0.170000000000001	0.2954960612728182	0.029977227161710075
-3.18499999999998	0.18000000000000102	0.3044421452925212	0.03067806036295831
-3.18499999999998	0.19000000000000103	0.30452538396890216	0.031395436122617436
-3.18499999999998	0.200000000000001	0.30698579296595213	0.03233023911325456
-3.18499999999998	0.21000000000000102	0.30985013490668234	0.03210119002193346
-3.18499999999998	0.22000000000000103	0.3140640251834065	0.032210098962291205
-3.18499999999998	0.230000000000001	0.31574923271020033	0.03318814211472792
-3.18499999999998	0.24000000000000102	0.3236796245988275	0.03393748175125663
-3.18499999999998	0.250000000000001	0.32682298136999766	0.0339975180203497
-3.18499999999998	0.260000000000001	0.3162486647555796	0.0331685156679435
-3.18499999999998	0.270000000000001	0.31404109698299104	0.03299321111328572
-3.18499999999998	0.280000000000001	0.318373775140937	0.03328683403355716
-3.18499999999998	0.29000000000000103	0.3116660301609085	0.03513866540208587
-3.18499999999998	0.30000000000000104	0.3152333332294238	0.03451921716271668
-3.18499999999998	0.310000000000001	0.31384141431865065	0.03434135084050448
-3.18499999999998	0.320000000000001	0.3024814087355263	0.032191189960549316
-3.18499999999998	0.330000000000001	0.3198915136772511	0.031338709117391755
-3.18499999999998	0.340000000000001	0.3131853312884288	0.03320823809389879
-3.18499999999998	0.35000000000000103	0.31402550100088006	0.03841085055641317
-3.18499999999998	0.36000000000000104	0.3186258050172343	0.034683895263419126
-3.18499999999998	0.370000000000001	0.31475637862830985	0.03391534987982329
-3.18499999999998	0.380000000000001	0.316003095631394	0.034248056663656455
-3.18499999999998	0.390000000000001	0.2987004797759022	0.03230672493887817
-3.18499999999998	0.400000000000001	0.31307038979945967	0.033816575323872236
-3.18499999999998	0.41000000000000103	0.30451600834422693	0.03328951975808494
-3.18499999999998	0.42000000000000104	0.3099361081402602	0.037563840701659294
-3.18499999999998	0.430000000000001	0.30653894852720576	0.0339897275421118
-3.18499999999998	0.440000000000001	0.30028658220342036	0.03140515168389793
-3.18499999999998	0.450000000000001	0.3225224567807901	0.033987357343017326
-3.18499999999998	0.460000000000001	0.3294118543985554	0.03625937498500154
-3.18499999999998	0.47000000000000103	0.32755596250892033	0.03605195066992991
-3.18499999999998	0.48000000000000104	0.31851077337703515	0.036730590020612804
-3.18499999999998	0.490000000000001	0.32708417652240207	0.03603699700726658
-3.18499999999998	0.500000000000001	0.3326106234847855	0.03753319715118205
-3.18499999999998	0.510000000000001	0.32653017356914155	0.03619057536586374
-3.18499999999998	0.520000000000001	0.3045255943174701	0.03809172264382726
-3.18499999999998	0.530000000000001	0.34085657108513046	0.03815936909257001
-3.18499999999998	0.540000000000001	0.33237683399656603	0.03887440282523273
-3.18499999999998	0.550000000000001	0.32810924426524685	0.03589785394756778
-3.18499999999998	0.560000000000001	0.3247489560922827	0.03846739726176002
-3.18499999999998	0.5700000000000011	0.3319035154520432	0.038225674555639994
-3.18499999999998	0.5800000000000011	0.32673815004339624	0.03281133686356231
-3.18499999999998	0.590000000000001	0.33430027841633464	0.04116107738584569
-3.18499999999998	0.600000000000001	0.3299180777548587	0.034902378002035134
-3.18499999999998	0.610000000000001	0.3170712852178727	0.03410742236967648
-3.18399999999998	-0.58	0.2845471405621248	0.042971879149780255
-3.18399999999998	-0.57	0.2768225615440439	0.04059944171061064
-3.18399999999998	-0.5599999999999999	0.2825699966748548	0.04125226430189053
-3.18399999999998	-0.5499999999999999	0.2872733724187947	0.04285537129964456
-3.18399999999998	-0.54	0.2688736588136487	0.04110805780575187
-3.18399999999998	-0.53	0.27946606558560527	0.04242051308321571
-3.18399999999998	-0.52	0.28140540648728296	0.03840664354762441
-3.18399999999998	-0.51	0.2703925692901409	0.038289418251155546
-3.18399999999998	-0.5	0.2819004211740147	0.04252091034323891
-3.18399999999998	-0.49	0.2672459971595156	0.04050862666419524
-3.18399999999998	-0.48	0.2669309222500559	0.040716362748936676
-3.18399999999998	-0.47	0.27242416390086077	0.04172139461386079
-3.18399999999998	-0.45999999999999996	0.2703157312865623	0.043468674302010187
-3.18399999999998	-0.44999999999999996	0.2745968735936218	0.04237066002861722
-3.18399999999998	-0.44	0.28483715372647467	0.04343322649633023
-3.18399999999998	-0.43	0.27231342940906467	0.0422735119325018
-3.18399999999998	-0.42	0.28068047877650515	0.04301019673563031
-3.18399999999998	-0.41	0.29166296540369724	0.044427143594804486
-3.18399999999998	-0.39999999999999997	0.2895495444772631	0.0441745991105057
-3.18399999999998	-0.38999999999999996	0.288070209939044	0.04394396863367335
-3.18399999999998	-0.38	0.27622189084178816	0.04337173279869929
-3.18399999999998	-0.37	0.27005763129627497	0.04209350078668899
-3.18399999999998	-0.36	0.27434222935746555	0.04172798309032513
-3.18399999999998	-0.35	0.2718413729817627	0.04250990450812717
-3.18399999999998	-0.33999999999999997	0.2911610692548113	0.04504635143433522
-3.18399999999998	-0.32999999999999996	0.28075734683909803	0.04330551748556873
-3.18399999999998	-0.32	0.2786180828525914	0.04385350667548866
-3.18399999999998	-0.31	0.2773692322919064	0.0415583504858116
-3.18399999999998	-0.3	0.27514177138880386	0.04352643803476581
-3.18399999999998	-0.29	0.2771453292767282	0.04346717555491139
-3.18399999999998	-0.27999999999999997	0.27516115367095184	0.0433035154003402
-3.18399999999998	-0.26999999999999996	0.27923831615236155	0.0440261292626728
-3.18399999999998	-0.26	0.2791785465837765	0.04376660189382742
-3.18399999999998	-0.25	0.277761055066621	0.04386045199723783
-3.18399999999998	-0.24	0.2816592694213829	0.04376949045668687
-3.18399999999998	-0.22999999999999998	0.28330114475597473	0.04421067045423462
-3.18399999999998	-0.21999999999999997	0.2718677869824171	0.04364532359681359
-3.18399999999998	-0.21	0.2814128889619396	0.04497130515838269
-3.18399999999998	-0.19999999999999998	0.2843738118062231	0.045359555727066694
-3.18399999999998	-0.18999999999999997	0.2840874948035866	0.045098214086979865
-3.18399999999998	-0.18	0.2816377535816342	0.044232607000153905
-3.18399999999998	-0.16999999999999998	0.2802455041120486	0.044354696649203794
-3.18399999999998	-0.15999999999999998	0.2756366658652913	0.043120807261418516
-3.18399999999998	-0.15	0.2658607794084364	0.041832583603373594
-3.18399999999998	-0.13999999999999999	0.25175173399137746	0.039138463996881256
-3.18399999999998	-0.12999999999999998	0.2492895520416469	0.03877068127699756
-3.18399999999998	-0.12	0.23443200461882396	0.03551210129071511
-3.18399999999998	-0.10999999999999999	0.2180308455793193	0.03216990324689533
-3.18399999999998	-0.09999999999999998	0.19937059792648718	0.02921963127032049
-3.18399999999998	-0.08999999999999998	0.17715195706351708	0.02479339411160964
-3.18399999999998	-0.07999999999999949	0.15450713118422346	0.020982368133499418
-3.18399999999998	-0.06999999999999948	0.13139845252340582	0.01736249999680405
-3.18399999999998	-0.05999999999999949	0.10927406368087408	0.013907412318917836
-3.18399999999998	-0.049999999999999496	0.08837040605201642	0.011043622544727362
-3.18399999999998	-0.03999999999999951	0.06951530628555365	0.008471201936902106
-3.18399999999998	-0.02999999999999951	0.05242945280184873	0.006063863227657458
-3.18399999999998	-0.0199999999999995	0.03995927395273097	0.004802801070193679
-3.18399999999998	-0.009999999999999495	0.03232933009846146	0.0034448173649132595
-3.18399999999998	5.0133508455729725e-16	0.028178229438460482	0.0035768244739891354
-3.18399999999998	0.0100000000000006	0.02867236703697006	0.003889493030549019
-3.18399999999998	0.020000000000000556	0.03516761863829503	0.004272215561427306
-3.18399999999998	0.030000000000000603	0.04658900146198824	0.00598122132892988
-3.18399999999998	0.0400000000000006	0.06294631370903327	0.008447483046699483
-3.18399999999998	0.05000000000000059	0.08258437913235499	0.011308813410538805
-3.18399999999998	0.06000000000000059	0.10601210681794704	0.014949602964361083
-3.18399999999998	0.0700000000000006	0.12971485268279276	0.017775109897643804
-3.18399999999998	0.08000000000000061	0.15345791820581062	0.020612474397049045
-3.18399999999998	0.09000000000000062	0.1765866703125089	0.023416541549310818
-3.18399999999998	0.10000000000000062	0.19769467587313846	0.025615860575984153
-3.18399999999998	0.11000000000000061	0.2168722954596295	0.027671042598468438
-3.18399999999998	0.12000000000000102	0.23153490810975913	0.02835877021532871
-3.18399999999998	0.130000000000001	0.2463689563786784	0.029953474465376967
-3.18399999999998	0.140000000000001	0.2584635056790252	0.030416273605528964
-3.18399999999998	0.15000000000000102	0.2693008805626647	0.030734325348615137
-3.18399999999998	0.16000000000000103	0.2760040579406	0.03013388001798139
-3.18399999999998	0.170000000000001	0.2773573324715087	0.035813458346318966
-3.18399999999998	0.18000000000000102	0.2858165453709485	0.031459574226215245
-3.18399999999998	0.19000000000000103	0.29334979563972574	0.03149633108712515
-3.18399999999998	0.200000000000001	0.2987883762185129	0.03134586854476307
[truncated: 34,241 more rows]
