# Supplementary material for: Long-range crossed Andreev reflection in a topological insulator nanowire proximitized by a superconductor
Source: Nat Phys. 2025 Mar 11;21(5):708–15. doi: 10.1038/s41567-025-02806-y (PMC12084150; doi:10.1038/s41567-025-02806-y)
Supplement: Supplementary file 3 — The file ‘SEM_SC.tif’ is the unprocessed SEM image used in Fig. 1a. Among the other eight text files, the files named ‘raw’ contain the raw data and the files named ‘plot’ contain the processed data to make the plots: Figure_1b_plot_dim=2_.txt, Figure_1b_raw_dim=2_.txt, Figure_1c_1_plot_dim=1_.txt, Figure_1c_1_raw_dim=1_.txt, Figure_1c_2_plot_dim=1_.txt, Figure_1c_2_raw_dim=1_.txt, Figure_1d_f_plot_dim=2_.txt, Figure_1d_f_raw_dim=2_.txt. [file 41567_2025_2806_MOESM3_ESM.zip › Figure1/Figure_1d_f_raw_dim=2_.txt]

V_{g}	V_{L}	iac_{LL}	iac_{RL}
-3.19999999999998	-0.58	2.35471013e-10	3.0389317544e-11
-3.19999999999998	-0.57	2.1904984023e-10	2.9781227931e-11
-3.19999999999998	-0.5599999999999999	2.1632907446e-10	2.8989190469e-11
-3.19999999999998	-0.5499999999999999	2.1769320592e-10	2.9499421362e-11
-3.19999999999998	-0.54	2.1707378328e-10	2.8556323377e-11
-3.19999999999998	-0.53	2.1482049488e-10	3.040607844e-11
-3.19999999999998	-0.52	2.19836412e-10	3.0073034577e-11
-3.19999999999998	-0.51	2.2679539397e-10	2.9819010524e-11
-3.19999999999998	-0.5	2.2768599447e-10	3.2385898521e-11
-3.19999999999998	-0.49	2.1047226619e-10	3.0860779225e-11
-3.19999999999998	-0.48	2.1569652017e-10	2.9519508826e-11
-3.19999999999998	-0.47	2.2558048368e-10	3.0296453042e-11
-3.19999999999998	-0.45999999999999996	2.1686628461e-10	2.9817377799e-11
-3.19999999999998	-0.44999999999999996	2.1533321124e-10	2.985362662e-11
-3.19999999999998	-0.44	2.0888594445e-10	3.1147708069e-11
-3.19999999999998	-0.43	2.1155397408e-10	3.0926198815e-11
-3.19999999999998	-0.42	2.1210422274e-10	3.1770922942e-11
-3.19999999999998	-0.41	2.0923763514e-10	3.0672593857e-11
-3.19999999999998	-0.39999999999999997	2.0730644464e-10	3.0346619315e-11
-3.19999999999998	-0.38999999999999996	1.9915252924e-10	3.1679356471e-11
-3.19999999999998	-0.38	2.0608012564e-10	3.1404546462e-11
-3.19999999999998	-0.37	2.0091535989e-10	3.2209145138e-11
-3.19999999999998	-0.36	2.0683973562e-10	3.273608454e-11
-3.19999999999998	-0.35	2.117009135e-10	3.3085563336e-11
-3.19999999999998	-0.33999999999999997	2.0192477386e-10	3.2150186598e-11
-3.19999999999998	-0.32999999999999996	2.0681687165e-10	3.2931106398e-11
-3.19999999999998	-0.32	2.0146656316e-10	3.3913817606e-11
-3.19999999999998	-0.31	1.9096976612e-10	3.2961100806e-11
-3.19999999999998	-0.3	2.0537637174e-10	3.6533377715e-11
-3.19999999999998	-0.29	2.0334564615e-10	3.3239429467e-11
-3.19999999999998	-0.27999999999999997	1.9182722317e-10	3.3326059929e-11
-3.19999999999998	-0.26999999999999996	1.8840949051e-10	3.5431634751e-11
-3.19999999999998	-0.26	1.9312066725e-10	3.6695151357e-11
-3.19999999999998	-0.25	1.9148372812e-10	3.4086345113e-11
-3.19999999999998	-0.24	1.928493497e-10	3.906764905e-11
-3.19999999999998	-0.22999999999999998	1.9076926401e-10	3.8348298403e-11
-3.19999999999998	-0.21999999999999997	1.8956280546e-10	3.638419148e-11
-3.19999999999998	-0.21	1.9085024251e-10	3.7145634997e-11
-3.19999999999998	-0.19999999999999998	1.8919442082e-10	3.7117782631e-11
-3.19999999999998	-0.18999999999999997	1.9038527971e-10	3.7696093204e-11
-3.19999999999998	-0.18	1.930081984e-10	4.1256795521e-11
-3.19999999999998	-0.16999999999999998	1.922296593e-10	4.0924202767e-11
-3.19999999999998	-0.15999999999999998	1.9322476583e-10	4.1714534746e-11
-3.19999999999998	-0.15	1.9601203967e-10	4.4853042345e-11
-3.19999999999998	-0.13999999999999999	2.0038564689e-10	4.5563507592e-11
-3.19999999999998	-0.12999999999999998	2.0194973331e-10	4.4232996879e-11
-3.19999999999998	-0.12	2.0693065599e-10	4.5064999722e-11
-3.19999999999998	-0.10999999999999999	2.0645814948e-10	4.5666797087e-11
-3.19999999999998	-0.09999999999999998	2.0689982921e-10	4.4301807065e-11
-3.19999999999998	-0.08999999999999998	2.0295837894e-10	4.3892947724e-11
-3.19999999999998	-0.07999999999999949	1.9845096394e-10	3.7833486567e-11
-3.19999999999998	-0.06999999999999948	1.7635026015e-10	3.7819991121e-11
-3.19999999999998	-0.05999999999999949	1.627913327e-10	3.0363030965e-11
-3.19999999999998	-0.049999999999999496	1.3749098871e-10	2.5474422728e-11
-3.19999999999998	-0.03999999999999951	1.1177841807e-10	2.0302696794e-11
-3.19999999999998	-0.02999999999999951	8.9665508131e-11	1.3562997628e-11
-3.19999999999998	-0.0199999999999995	6.6751602571e-11	1.1784966046e-11
-3.19999999999998	-0.009999999999999495	5.1444221754e-11	9.7236945294e-12
-3.19999999999998	5.0133508455729725e-16	4.514423199e-11	7.852834824e-12
-3.19999999999998	0.0100000000000006	4.6762783313e-11	7.2945927968e-12
-3.19999999999998	0.020000000000000556	6.100005121e-11	4.3995616579e-12
-3.19999999999998	0.030000000000000603	7.9352210741e-11	5.0127033319e-12
-3.19999999999998	0.0400000000000006	1.0286250617e-10	8.8772605523e-12
-3.19999999999998	0.05000000000000059	1.3625600841e-10	8.1484497059e-12
-3.19999999999998	0.06000000000000059	1.6774926335e-10	5.814445467e-12
-3.19999999999998	0.0700000000000006	1.9547468983e-10	5.3775664128e-12
-3.19999999999998	0.08000000000000061	2.2615247872e-10	1.5694989997e-12
-3.19999999999998	0.09000000000000062	2.3720385507e-10	2.657600271e-12
-3.19999999999998	0.10000000000000062	2.4277605116e-10	2.0131339625e-12
-3.19999999999998	0.11000000000000061	2.4315740447e-10	1.6098852939e-12
-3.19999999999998	0.12000000000000102	2.5062235072e-10	3.0093957321e-12
-3.19999999999998	0.130000000000001	2.5272467174e-10	-1.7221276721e-12
-3.19999999999998	0.140000000000001	2.594377147e-10	-1.0028927136e-12
-3.19999999999998	0.15000000000000102	2.64331582e-10	-1.7925332941e-12
-3.19999999999998	0.16000000000000103	2.7396588121e-10	-2.3637132074e-14
-3.19999999999998	0.170000000000001	2.6352198329e-10	2.1872572233000002e-13
-3.19999999999998	0.18000000000000102	2.5869826786e-10	4.4252778025e-12
-3.19999999999998	0.19000000000000103	2.56461557e-10	2.0202251108000003e-13
-3.19999999999998	0.200000000000001	2.4974786211e-10	8.6392719822e-12
-3.19999999999998	0.21000000000000102	2.5525074452e-10	1.1455801723e-11
-3.19999999999998	0.22000000000000103	2.6868453715e-10	7.4946612585e-12
-3.19999999999998	0.230000000000001	2.639712533e-10	9.5145675004e-12
-3.19999999999998	0.24000000000000102	2.7245043311e-10	9.1283371148e-12
-3.19999999999998	0.250000000000001	2.5900634937e-10	1.2641368085e-11
-3.19999999999998	0.260000000000001	2.6869967114e-10	1.7561878485e-11
-3.19999999999998	0.270000000000001	2.6580875274e-10	1.4355192252e-11
-3.19999999999998	0.280000000000001	2.6815107558e-10	1.108541037e-11
-3.19999999999998	0.29000000000000103	2.6898684446e-10	1.2078401051e-11
-3.19999999999998	0.30000000000000104	2.7652967256e-10	1.6815427807e-11
-3.19999999999998	0.310000000000001	2.6899939403e-10	1.473138982e-11
-3.19999999999998	0.320000000000001	2.5508031249e-10	1.809871319e-11
-3.19999999999998	0.330000000000001	2.698688535e-10	1.3323345047e-11
-3.19999999999998	0.340000000000001	2.6996179949e-10	1.4064654533e-11
-3.19999999999998	0.35000000000000103	2.7647875249e-10	1.651160419e-11
-3.19999999999998	0.36000000000000104	2.7288522106e-10	1.8271384761e-11
-3.19999999999998	0.370000000000001	2.597356448e-10	1.9702414284e-11
-3.19999999999998	0.380000000000001	2.5431162212e-10	1.6811941168e-11
-3.19999999999998	0.390000000000001	2.6391618885e-10	1.7113382637e-11
-3.19999999999998	0.400000000000001	2.5461867917e-10	1.7605538596e-11
-3.19999999999998	0.41000000000000103	2.6939776726e-10	2.0012145978e-11
-3.19999999999998	0.42000000000000104	2.6215845719e-10	1.9604475528e-11
-3.19999999999998	0.430000000000001	2.6512050536e-10	2.1952464886e-11
-3.19999999999998	0.440000000000001	2.5994938333e-10	1.9474158762e-11
-3.19999999999998	0.450000000000001	2.4874722585e-10	1.9074452575e-11
-3.19999999999998	0.460000000000001	2.617290942e-10	2.0059176313e-11
-3.19999999999998	0.47000000000000103	2.6423709933e-10	2.2973466548e-11
-3.19999999999998	0.48000000000000104	2.7240689378e-10	2.304246882e-11
-3.19999999999998	0.490000000000001	2.6463195682e-10	2.4079816649e-11
-3.19999999999998	0.500000000000001	2.5868855882e-10	2.148024505e-11
-3.19999999999998	0.510000000000001	2.4392143823e-10	2.0043305994e-11
-3.19999999999998	0.520000000000001	2.4036567193e-10	2.0499363018e-11
-3.19999999999998	0.530000000000001	2.6358407922e-10	2.2862244805e-11
-3.19999999999998	0.540000000000001	2.5567221455e-10	2.24139294e-11
-3.19999999999998	0.550000000000001	2.6493712794e-10	2.3273887928e-11
-3.19999999999998	0.560000000000001	2.5763735175e-10	2.2680700931e-11
-3.19999999999998	0.5700000000000011	2.4981528986e-10	2.132000227e-11
-3.19999999999998	0.5800000000000011	2.3587271571e-10	2.0449921431e-11
-3.19999999999998	0.590000000000001	2.3627455812e-10	2.0778905309e-11
-3.19999999999998	0.600000000000001	2.5186033454e-10	2.2464089852e-11
-3.19999999999998	0.610000000000001	2.6494706981e-10	2.4682297953e-11
-3.19899999999998	-0.58	2.2502741776e-10	3.27568996e-11
-3.19899999999998	-0.57	2.2779391147e-10	2.2340130818e-11
-3.19899999999998	-0.5599999999999999	2.196872374e-10	2.8510036645e-11
-3.19899999999998	-0.5499999999999999	2.1618602332e-10	2.8742046561e-11
-3.19899999999998	-0.54	2.2304323502e-10	3.2669014763e-11
-3.19899999999998	-0.53	2.3195140529e-10	3.6155138514e-11
-3.19899999999998	-0.52	2.2149204742e-10	2.9776038718e-11
-3.19899999999998	-0.51	2.2895573638e-10	3.3091966179e-11
-3.19899999999998	-0.5	2.0285223145e-10	3.1094971928e-11
-3.19899999999998	-0.49	2.2715344094e-10	3.2014845056e-11
-3.19899999999998	-0.48	2.187005477e-10	3.377799585e-11
-3.19899999999998	-0.47	2.068310976e-10	2.9446114786e-11
-3.19899999999998	-0.45999999999999996	2.178001916e-10	3.1189058791e-11
-3.19899999999998	-0.44999999999999996	2.1836787928e-10	3.4313066863e-11
-3.19899999999998	-0.44	2.144219121e-10	3.0962625169e-11
-3.19899999999998	-0.43	2.1213851869e-10	2.8662546538e-11
-3.19899999999998	-0.42	2.1313275211e-10	2.6003408129e-11
-3.19899999999998	-0.41	2.1013519727e-10	3.2338491292e-11
-3.19899999999998	-0.39999999999999997	2.1363878623e-10	3.4661317477e-11
-3.19899999999998	-0.38999999999999996	2.0938243251e-10	3.1177478377e-11
-3.19899999999998	-0.38	2.1333666518e-10	3.3427629387e-11
-3.19899999999998	-0.37	2.0892322063e-10	2.7578280424e-11
-3.19899999999998	-0.36	2.0745664369e-10	3.0827408773e-11
-3.19899999999998	-0.35	2.0556305535e-10	2.3728430097e-11
-3.19899999999998	-0.33999999999999997	1.9776315894e-10	3.1726396992e-11
-3.19899999999998	-0.32999999999999996	1.9996517804e-10	3.6060618004e-11
-3.19899999999998	-0.32	1.9886658993e-10	3.5655533429e-11
-3.19899999999998	-0.31	1.9941376522e-10	4.0167340194e-11
-3.19899999999998	-0.3	1.9342567539e-10	3.3133465331e-11
-3.19899999999998	-0.29	1.9011861878e-10	3.604812955e-11
-3.19899999999998	-0.27999999999999997	1.8862251891e-10	3.9855460636e-11
-3.19899999999998	-0.26999999999999996	1.918210648e-10	3.4904063796e-11
-3.19899999999998	-0.26	1.9505982054e-10	3.7098414032e-11
-3.19899999999998	-0.25	1.9227364101e-10	3.8293801481e-11
-3.19899999999998	-0.24	1.882304321e-10	3.2984896097e-11
-3.19899999999998	-0.22999999999999998	1.8882264849e-10	3.8255465915e-11
-3.19899999999998	-0.21999999999999997	1.8884319579e-10	3.8231268991e-11
-3.19899999999998	-0.21	1.874305075e-10	3.9757837658e-11
-3.19899999999998	-0.19999999999999998	1.9024525536e-10	3.8686406333e-11
-3.19899999999998	-0.18999999999999997	1.9302843139e-10	3.6505644675e-11
-3.19899999999998	-0.18	1.9438485615e-10	3.8885013782e-11
-3.19899999999998	-0.16999999999999998	1.935660257e-10	4.8249834799e-11
-3.19899999999998	-0.15999999999999998	1.9853839185e-10	4.1523145046e-11
-3.19899999999998	-0.15	2.0113484934e-10	4.3516248115e-11
-3.19899999999998	-0.13999999999999999	2.0906722639e-10	4.1234056698e-11
-3.19899999999998	-0.12999999999999998	2.1109185182e-10	4.1260561557e-11
-3.19899999999998	-0.12	2.1544971969e-10	4.4670962961e-11
-3.19899999999998	-0.10999999999999999	2.1112612449e-10	4.5935151866e-11
-3.19899999999998	-0.09999999999999998	2.1537828725e-10	3.9759825449e-11
-3.19899999999998	-0.08999999999999998	2.1035603713e-10	4.2910029879e-11
-3.19899999999998	-0.07999999999999949	1.9830330275e-10	4.2082945583e-11
-3.19899999999998	-0.06999999999999948	1.8622636562e-10	3.4125093953e-11
-3.19899999999998	-0.05999999999999949	1.667893026e-10	2.6320578763e-11
-3.19899999999998	-0.049999999999999496	1.3909401605e-10	2.062095009e-11
-3.19899999999998	-0.03999999999999951	1.0752666276e-10	1.8785116845e-11
-3.19899999999998	-0.02999999999999951	8.8435731595e-11	1.0107427806e-11
-3.19899999999998	-0.0199999999999995	6.8257603562e-11	6.9859735959e-12
-3.19899999999998	-0.009999999999999495	5.2420370048e-11	6.6477055952e-12
-3.19899999999998	5.0133508455729725e-16	4.4385410729e-11	6.642020162e-12
-3.19899999999998	0.0100000000000006	4.7697039554e-11	4.4346037612e-12
-3.19899999999998	0.020000000000000556	5.6492065778e-11	5.7254030253e-12
-3.19899999999998	0.030000000000000603	7.4497889727e-11	6.3668980147e-12
-3.19899999999998	0.0400000000000006	9.9311897065e-11	9.163771756e-12
-3.19899999999998	0.05000000000000059	1.2877712725e-10	1.0754047253e-11
-3.19899999999998	0.06000000000000059	1.5911466908e-10	1.2540171156e-11
-3.19899999999998	0.0700000000000006	1.9258694956e-10	9.8410935607e-12
-3.19899999999998	0.08000000000000061	2.1291549783e-10	1.3244520233e-11
-3.19899999999998	0.09000000000000062	2.2928612307e-10	8.4992971097e-12
-3.19899999999998	0.10000000000000062	2.2837377619e-10	1.0171507893e-11
-3.19899999999998	0.11000000000000061	2.5402873289e-10	1.2228135893e-11
-3.19899999999998	0.12000000000000102	2.5110675488e-10	9.261026571e-12
-3.19899999999998	0.130000000000001	2.5660581887e-10	5.8729045122e-12
-3.19899999999998	0.140000000000001	2.6276251301e-10	2.2643649572e-12
-3.19899999999998	0.15000000000000102	2.5037422311e-10	5.208753646e-12
-3.19899999999998	0.16000000000000103	2.5385420304e-10	4.0597613406e-12
-3.19899999999998	0.170000000000001	2.5487865787e-10	1.202327112e-11
-3.19899999999998	0.18000000000000102	2.5691562332e-10	9.8315205832e-12
-3.19899999999998	0.19000000000000103	2.6391576976e-10	1.3468868565e-11
-3.19899999999998	0.200000000000001	2.5574672036e-10	1.4748495596e-11
-3.19899999999998	0.21000000000000102	2.5792485103e-10	8.2137405116e-12
-3.19899999999998	0.22000000000000103	2.5869503152e-10	8.5731095169e-12
-3.19899999999998	0.230000000000001	2.5972863659e-10	1.0612500773e-11
-3.19899999999998	0.24000000000000102	2.6204660535e-10	1.1558395636e-11
-3.19899999999998	0.250000000000001	2.6753819548e-10	1.2044703908e-11
-3.19899999999998	0.260000000000001	2.5819262955e-10	1.7761928029e-11
-3.19899999999998	0.270000000000001	2.625773428e-10	1.5172036365e-11
-3.19899999999998	0.280000000000001	2.598683117e-10	1.5106819046e-11
-3.19899999999998	0.29000000000000103	2.7610324323e-10	1.4636966807e-11
-3.19899999999998	0.30000000000000104	2.5701238774e-10	1.8448510673e-11
-3.19899999999998	0.310000000000001	2.6839743368e-10	1.9825989148e-11
-3.19899999999998	0.320000000000001	2.8091876302e-10	2.0457628125e-11
-3.19899999999998	0.330000000000001	2.5713352952e-10	1.9887957023e-11
-3.19899999999998	0.340000000000001	2.4804845452e-10	1.9194660126e-11
-3.19899999999998	0.35000000000000103	2.5196087081e-10	1.8507048662e-11
-3.19899999999998	0.36000000000000104	2.7306370903e-10	1.739700092e-11
-3.19899999999998	0.370000000000001	2.5637459476e-10	2.0948809106e-11
-3.19899999999998	0.380000000000001	2.570318291e-10	2.091164788e-11
-3.19899999999998	0.390000000000001	2.6382312644e-10	1.7046740686e-11
-3.19899999999998	0.400000000000001	2.5664349087e-10	2.0202129963e-11
-3.19899999999998	0.41000000000000103	2.61310325e-10	1.9664099091e-11
-3.19899999999998	0.42000000000000104	2.4828049354e-10	1.5555671416e-11
-3.19899999999998	0.430000000000001	2.4150162935e-10	1.8430987257e-11
-3.19899999999998	0.440000000000001	2.6262565516e-10	2.2072377033e-11
-3.19899999999998	0.450000000000001	2.5044700596e-10	1.8952807295e-11
-3.19899999999998	0.460000000000001	2.673630137e-10	2.125599276e-11
-3.19899999999998	0.47000000000000103	2.5162294041e-10	2.2204966808e-11
-3.19899999999998	0.48000000000000104	2.6040261146e-10	2.2053369321e-11
-3.19899999999998	0.490000000000001	2.7062497102e-10	2.393553732e-11
-3.19899999999998	0.500000000000001	2.5797963608e-10	2.1885015303e-11
-3.19899999999998	0.510000000000001	2.5083415676e-10	2.0516963559e-11
-3.19899999999998	0.520000000000001	2.4900580756e-10	2.0320838667e-11
-3.19899999999998	0.530000000000001	2.5345273316e-10	2.2587990679e-11
-3.19899999999998	0.540000000000001	2.5842096657e-10	2.2024750069e-11
-3.19899999999998	0.550000000000001	2.728004707e-10	2.4867689353e-11
-3.19899999999998	0.560000000000001	2.6781465858e-10	2.4017172109e-11
-3.19899999999998	0.5700000000000011	2.5554592721e-10	2.2836886637e-11
-3.19899999999998	0.5800000000000011	2.5818317663e-10	2.3421196966e-11
-3.19899999999998	0.590000000000001	2.5107017718e-10	2.2620146046e-11
-3.19899999999998	0.600000000000001	2.6407572441e-10	2.4287897395e-11
-3.19899999999998	0.610000000000001	2.2129884455e-10	2.0466196293e-11
-3.19799999999998	-0.58	2.1523816977e-10	3.0294494354e-11
-3.19799999999998	-0.57	2.2088433616e-10	3.0486215837e-11
-3.19799999999998	-0.5599999999999999	2.218015492e-10	2.9126182199e-11
-3.19799999999998	-0.5499999999999999	2.133817412e-10	2.7671546559e-11
-3.19799999999998	-0.54	2.0910361782e-10	3.1080300687e-11
-3.19799999999998	-0.53	2.1702698432e-10	2.5407155044e-11
-3.19799999999998	-0.52	2.166661201e-10	2.5423232e-11
-3.19799999999998	-0.51	2.0505215507e-10	3.2670446672e-11
-3.19799999999998	-0.5	2.2276509553e-10	3.1390087679e-11
-3.19799999999998	-0.49	2.2028996609e-10	2.9101996915e-11
-3.19799999999998	-0.48	2.133844886e-10	3.1227778527e-11
-3.19799999999998	-0.47	2.1317519713e-10	3.0330457957e-11
-3.19799999999998	-0.45999999999999996	2.1909421775e-10	2.558065753e-11
-3.19799999999998	-0.44999999999999996	2.2292397916e-10	3.3841200639e-11
-3.19799999999998	-0.44	2.2245035507e-10	3.2132415799e-11
-3.19799999999998	-0.43	2.0183227025e-10	3.131920239e-11
-3.19799999999998	-0.42	2.1216566674e-10	2.9732310213e-11
-3.19799999999998	-0.41	2.2169633303e-10	3.4672755282e-11
-3.19799999999998	-0.39999999999999997	2.1257267799e-10	2.6665008045e-11
-3.19799999999998	-0.38999999999999996	2.0377279725e-10	2.9588880716e-11
-3.19799999999998	-0.38	2.145397244e-10	3.4390512155e-11
-3.19799999999998	-0.37	2.0645766053e-10	3.4719170071e-11
-3.19799999999998	-0.36	1.9511401188e-10	3.876631672e-11
-3.19799999999998	-0.35	2.1156286821e-10	3.1516444869e-11
-3.19799999999998	-0.33999999999999997	2.0809276029e-10	3.6091322545e-11
-3.19799999999998	-0.32999999999999996	2.0573448855e-10	3.4030844108e-11
-3.19799999999998	-0.32	2.0281495526e-10	3.0325551052e-11
-3.19799999999998	-0.31	1.9892861601e-10	3.259187506e-11
-3.19799999999998	-0.3	1.9517445471e-10	3.6107905908e-11
-3.19799999999998	-0.29	2.0271094982e-10	3.3698306652e-11
-3.19799999999998	-0.27999999999999997	1.9826393109e-10	3.4280185355e-11
-3.19799999999998	-0.26999999999999996	1.9642547704e-10	3.3230261761e-11
-3.19799999999998	-0.26	1.9320859574e-10	3.6085248576e-11
-3.19799999999998	-0.25	1.9349100767e-10	4.0672332398e-11
-3.19799999999998	-0.24	1.9119291101e-10	4.2869002209e-11
-3.19799999999998	-0.22999999999999998	1.9531685393e-10	4.0923140477e-11
-3.19799999999998	-0.21999999999999997	1.9822299946e-10	3.6984134931e-11
-3.19799999999998	-0.21	1.9218946109e-10	3.8257346023e-11
-3.19799999999998	-0.19999999999999998	1.8832051428e-10	4.2183737969e-11
-3.19799999999998	-0.18999999999999997	1.9268789329e-10	4.2788026622e-11
-3.19799999999998	-0.18	1.9950268324e-10	4.3253030162e-11
-3.19799999999998	-0.16999999999999998	2.0033391193e-10	4.4731056551e-11
-3.19799999999998	-0.15999999999999998	2.0549050532e-10	4.1686318582e-11
-3.19799999999998	-0.15	2.0522745326e-10	4.7409895342e-11
-3.19799999999998	-0.13999999999999999	2.1249342244e-10	4.5591974049e-11
-3.19799999999998	-0.12999999999999998	2.1637917962e-10	4.4817238813e-11
-3.19799999999998	-0.12	2.0913693588e-10	4.4367701048e-11
-3.19799999999998	-0.10999999999999999	2.219003858e-10	4.5352752204e-11
-3.19799999999998	-0.09999999999999998	2.081238199e-10	4.7327738139e-11
-3.19799999999998	-0.08999999999999998	2.0424723625e-10	4.2334239697e-11
-3.19799999999998	-0.07999999999999949	1.9098448101e-10	3.8969417801e-11
-3.19799999999998	-0.06999999999999948	1.7282664776e-10	3.2847453258e-11
-3.19799999999998	-0.05999999999999949	1.4957953244e-10	2.6314734714e-11
-3.19799999999998	-0.049999999999999496	1.2302906252e-10	2.0615541143e-11
-3.19799999999998	-0.03999999999999951	9.5398334088e-11	1.6576108465e-11
-3.19799999999998	-0.02999999999999951	7.3130865349e-11	1.0900906636e-11
-3.19799999999998	-0.0199999999999995	5.682297051e-11	6.687646237e-12
-3.19799999999998	-0.009999999999999495	4.326638882e-11	6.521436444e-12
-3.19799999999998	5.0133508455729725e-16	4.0427310159e-11	2.6791360142e-12
-3.19799999999998	0.0100000000000006	3.8840196794e-11	5.7162265875e-12
-3.19799999999998	0.020000000000000556	4.9982400378e-11	4.8836496717e-12
-3.19799999999998	0.030000000000000603	6.6208036151e-11	6.082530308e-12
-3.19799999999998	0.0400000000000006	8.909406024e-11	6.9555775553e-12
-3.19799999999998	0.05000000000000059	1.1856982019e-10	6.8580709922e-12
-3.19799999999998	0.06000000000000059	1.4598536072e-10	1.0155923519e-11
-3.19799999999998	0.0700000000000006	1.7543411814e-10	9.5722818514e-12
-3.19799999999998	0.08000000000000061	2.0097387023e-10	8.4096573119e-12
-3.19799999999998	0.09000000000000062	2.2139165085e-10	8.9572458819e-12
-3.19799999999998	0.10000000000000062	2.3586412426e-10	7.8072516771e-12
-3.19799999999998	0.11000000000000061	2.4604392238e-10	7.5525145803e-12
-3.19799999999998	0.12000000000000102	2.5739907287e-10	5.6038756156e-12
-3.19799999999998	0.130000000000001	2.6240434963e-10	6.2253035139e-12
-3.19799999999998	0.140000000000001	2.6651488151e-10	4.9026395573e-12
-3.19799999999998	0.15000000000000102	2.6812737342e-10	5.1694358262e-12
-3.19799999999998	0.16000000000000103	2.6811663993e-10	6.0798622144e-12
-3.19799999999998	0.170000000000001	2.7737517375e-10	4.6580469643e-12
-3.19799999999998	0.18000000000000102	2.6750138495e-10	8.9583038061e-12
-3.19799999999998	0.19000000000000103	2.5591147132e-10	1.2746693392e-11
-3.19799999999998	0.200000000000001	2.6988864411e-10	8.6719075625e-12
-3.19799999999998	0.21000000000000102	2.6584395673e-10	9.2159651103e-12
-3.19799999999998	0.22000000000000103	2.5918930769e-10	1.3886459055e-11
-3.19799999999998	0.230000000000001	2.7052748483e-10	1.2746959692e-11
-3.19799999999998	0.24000000000000102	2.4977854919e-10	1.1744444782e-11
-3.19799999999998	0.250000000000001	2.6040880475e-10	1.3684714213e-11
-3.19799999999998	0.260000000000001	2.5916914456e-10	1.5350416652e-11
-3.19799999999998	0.270000000000001	2.5678535458e-10	1.3059379125e-11
-3.19799999999998	0.280000000000001	2.5288732722e-10	2.0208688511e-11
-3.19799999999998	0.29000000000000103	2.4564433843e-10	1.3708400365e-11
-3.19799999999998	0.30000000000000104	2.4267514236e-10	1.6965906252e-11
-3.19799999999998	0.310000000000001	2.4577479344e-10	1.812207629e-11
-3.19799999999998	0.320000000000001	2.543640323e-10	1.5027570771e-11
-3.19799999999998	0.330000000000001	2.6232197415e-10	1.8496190023e-11
-3.19799999999998	0.340000000000001	2.6021988597e-10	2.0597742696e-11
-3.19799999999998	0.35000000000000103	2.6003913954e-10	1.8664431991e-11
-3.19799999999998	0.36000000000000104	2.5916746818e-10	1.6635673819e-11
-3.19799999999998	0.370000000000001	2.5679373648e-10	1.7637039127e-11
-3.19799999999998	0.380000000000001	2.5327599142e-10	2.1541780734e-11
-3.19799999999998	0.390000000000001	2.6605373714e-10	1.9284582231e-11
-3.19799999999998	0.400000000000001	2.5954896118e-10	1.9101981889e-11
-3.19799999999998	0.41000000000000103	2.5188755244e-10	2.0934807253e-11
-3.19799999999998	0.42000000000000104	2.621833235e-10	1.87010839e-11
-3.19799999999998	0.430000000000001	2.5701373816e-10	2.2532108414e-11
-3.19799999999998	0.440000000000001	2.6573569048e-10	2.1848003962e-11
-3.19799999999998	0.450000000000001	2.7317651547e-10	2.1280538931e-11
-3.19799999999998	0.460000000000001	2.5588753633e-10	2.0451842283e-11
-3.19799999999998	0.47000000000000103	2.6329616085e-10	2.2720095876e-11
-3.19799999999998	0.48000000000000104	2.6061092503e-10	2.3069645977e-11
-3.19799999999998	0.490000000000001	2.6209538337e-10	2.2498900944e-11
-3.19799999999998	0.500000000000001	2.3998888209e-10	2.218116133e-11
-3.19799999999998	0.510000000000001	2.6371867862e-10	2.4549092632e-11
-3.19799999999998	0.520000000000001	2.3504951969e-10	2.1975192067e-11
-3.19799999999998	0.530000000000001	2.5053545833e-10	2.2889497632e-11
-3.19799999999998	0.540000000000001	2.6292784605e-10	2.4574933923e-11
-3.19799999999998	0.550000000000001	2.5984316599e-10	2.3539399263e-11
-3.19799999999998	0.560000000000001	2.5484510697e-10	2.5189979351e-11
-3.19799999999998	0.5700000000000011	2.563738497e-10	2.3571733618e-11
-3.19799999999998	0.5800000000000011	2.5828469079e-10	2.4680569186e-11
-3.19799999999998	0.590000000000001	2.5577524211e-10	2.4215201847e-11
-3.19799999999998	0.600000000000001	2.4172833655e-10	2.2405103664e-11
-3.19799999999998	0.610000000000001	2.4355729111e-10	2.2658072703e-11
-3.19699999999998	-0.58	2.1813872736e-10	3.277809883e-11
-3.19699999999998	-0.57	2.1549351513e-10	2.7687940747e-11
-3.19699999999998	-0.5599999999999999	2.2757628467e-10	2.9479590012e-11
-3.19699999999998	-0.5499999999999999	2.2204420529e-10	3.3531727968e-11
-3.19699999999998	-0.54	2.2299773991e-10	3.0099070864e-11
-3.19699999999998	-0.53	2.3372534197e-10	3.5031331936e-11
-3.19699999999998	-0.52	2.1453024819e-10	3.1433367985e-11
-3.19699999999998	-0.51	2.1508187056e-10	3.583827347e-11
-3.19699999999998	-0.5	2.2335294634e-10	3.4133149893e-11
-3.19699999999998	-0.49	2.1697164048e-10	2.9389743577e-11
-3.19699999999998	-0.48	2.0190018695e-10	3.0141355819e-11
-3.19699999999998	-0.47	2.1950351074e-10	2.896238293e-11
-3.19699999999998	-0.45999999999999996	2.1435318049e-10	3.5732623655e-11
-3.19699999999998	-0.44999999999999996	2.1250960417e-10	2.7302838862e-11
-3.19699999999998	-0.44	2.1807148587e-10	3.1578089693e-11
-3.19699999999998	-0.43	2.0033309702e-10	3.2104505226e-11
-3.19699999999998	-0.42	2.0908685401e-10	3.0890438939e-11
-3.19699999999998	-0.41	2.0567015745e-10	3.2705397462e-11
-3.19699999999998	-0.39999999999999997	2.0126709715e-10	3.2339189784e-11
-3.19699999999998	-0.38999999999999996	2.0569106564e-10	3.4173161839e-11
-3.19699999999998	-0.38	2.0697042346e-10	3.1666885479e-11
-3.19699999999998	-0.37	1.9922940992e-10	3.086644283e-11
-3.19699999999998	-0.36	2.1440945566e-10	3.3232063288e-11
-3.19699999999998	-0.35	1.9845957868e-10	3.6318789353e-11
-3.19699999999998	-0.33999999999999997	1.9892300479e-10	3.5221551661e-11
-3.19699999999998	-0.32999999999999996	2.0588571206e-10	3.1961078639e-11
-3.19699999999998	-0.32	2.011421835e-10	3.3984624315e-11
-3.19699999999998	-0.31	1.8965716008e-10	3.422802838e-11
-3.19699999999998	-0.3	1.9998485222e-10	3.3342841198e-11
-3.19699999999998	-0.29	1.9798499998e-10	3.4661075915e-11
-3.19699999999998	-0.27999999999999997	1.9985518884e-10	3.5196178942e-11
-3.19699999999998	-0.26999999999999996	1.9896791782e-10	3.717483487e-11
-3.19699999999998	-0.26	2.0002110396e-10	3.3043982694e-11
-3.19699999999998	-0.25	1.9474689616e-10	3.3444759902e-11
-3.19699999999998	-0.24	2.0028436556e-10	3.7010293454e-11
-3.19699999999998	-0.22999999999999998	1.9581080414e-10	3.6996341078e-11
-3.19699999999998	-0.21999999999999997	2.0296822768e-10	3.956053115e-11
-3.19699999999998	-0.21	1.9986671396e-10	3.8847696851e-11
-3.19699999999998	-0.19999999999999998	1.9840884488e-10	4.4330977835e-11
-3.19699999999998	-0.18999999999999997	1.9918060862e-10	4.4876243919e-11
-3.19699999999998	-0.18	2.0605665632e-10	4.2920734268e-11
-3.19699999999998	-0.16999999999999998	2.0887793507e-10	4.801719042e-11
-3.19699999999998	-0.15999999999999998	2.1027834155e-10	4.7049057321e-11
-3.19699999999998	-0.15	2.1356754005e-10	4.7457302571e-11
-3.19699999999998	-0.13999999999999999	2.1512873936e-10	4.6043799375e-11
-3.19699999999998	-0.12999999999999998	2.1410128102e-10	4.6947112423e-11
-3.19699999999998	-0.12	2.2007816005e-10	4.856029409e-11
-3.19699999999998	-0.10999999999999999	2.1540035959e-10	4.6053950791e-11
-3.19699999999998	-0.09999999999999998	2.081792336e-10	4.5070724445e-11
-3.19699999999998	-0.08999999999999998	1.9977013581e-10	4.0757836541e-11
-3.19699999999998	-0.07999999999999949	1.8060633447e-10	3.5923195537e-11
-3.19699999999998	-0.06999999999999948	1.5500852605e-10	3.2333261333e-11
-3.19699999999998	-0.05999999999999949	1.2851954671e-10	2.67500669e-11
-3.19699999999998	-0.049999999999999496	1.0319236899e-10	1.7922600091e-11
-3.19699999999998	-0.03999999999999951	7.8941893298e-11	1.35666196e-11
-3.19699999999998	-0.02999999999999951	6.012468366e-11	8.8476692326e-12
-3.19699999999998	-0.0199999999999995	4.4002078357e-11	7.6154930866e-12
-3.19699999999998	-0.009999999999999495	3.4972041612e-11	5.3318417486e-12
-3.19699999999998	5.0133508455729725e-16	3.1041371403e-11	4.1530991439e-12
-3.19699999999998	0.0100000000000006	3.3998332219e-11	2.5818679205e-12
-3.19699999999998	0.020000000000000556	4.1812090785e-11	3.7827099732e-12
-3.19699999999998	0.030000000000000603	5.5521086324e-11	4.912084114e-12
-3.19699999999998	0.0400000000000006	7.6659262413e-11	5.0580045354e-12
-3.19699999999998	0.05000000000000059	1.0155710625e-10	6.0087066231e-12
-3.19699999999998	0.06000000000000059	1.2875139946e-10	6.7404776928e-12
-3.19699999999998	0.0700000000000006	1.561276149e-10	7.3750947195e-12
-3.19699999999998	0.08000000000000061	1.847084146e-10	6.2243016146e-12
-3.19699999999998	0.09000000000000062	2.0446283743e-10	5.5142212659e-12
-3.19699999999998	0.10000000000000062	2.2477426101e-10	5.836246055e-12
-3.19699999999998	0.11000000000000061	2.3613234516e-10	5.9803638578e-12
-3.19699999999998	0.12000000000000102	2.47161882e-10	5.7288794778e-12
-3.19699999999998	0.130000000000001	2.5430943351e-10	6.118856254e-12
-3.19699999999998	0.140000000000001	2.5836529676e-10	6.5664964495e-12
-3.19699999999998	0.15000000000000102	2.6360740885e-10	7.0153539127e-12
-3.19699999999998	0.16000000000000103	2.6106887963e-10	7.9091878433e-12
-3.19699999999998	0.170000000000001	2.6358822361e-10	8.4076542407e-12
-3.19699999999998	0.18000000000000102	2.6921888348e-10	7.8928642324e-12
-3.19699999999998	0.19000000000000103	2.6973283384e-10	9.8183933005e-12
-3.19699999999998	0.200000000000001	2.828451572e-10	1.4387651754e-11
-3.19699999999998	0.21000000000000102	2.6891317684e-10	1.3745862816e-11
-3.19699999999998	0.22000000000000103	2.6781079359e-10	1.3445675722e-11
-3.19699999999998	0.230000000000001	2.6785470545e-10	1.4286054648e-11
-3.19699999999998	0.24000000000000102	2.6589622721e-10	1.6680065892e-11
-3.19699999999998	0.250000000000001	2.6197868865e-10	1.5991961118e-11
-3.19699999999998	0.260000000000001	2.5572159793e-10	1.5670529683e-11
-3.19699999999998	0.270000000000001	2.6629655622e-10	1.5079580771e-11
-3.19699999999998	0.280000000000001	2.6210250799e-10	1.6783448518e-11
-3.19699999999998	0.29000000000000103	2.6091104373e-10	1.9147223793e-11
-3.19699999999998	0.30000000000000104	2.5315082166e-10	1.9361801969e-11
-3.19699999999998	0.310000000000001	2.5570327416e-10	2.0233365649e-11
-3.19699999999998	0.320000000000001	2.7759696823e-10	2.0588492043e-11
-3.19699999999998	0.330000000000001	2.4183143396e-10	2.1147170628e-11
-3.19699999999998	0.340000000000001	2.6043178514e-10	1.9741425058e-11
-3.19699999999998	0.35000000000000103	2.672967501e-10	2.0129453333e-11
-3.19699999999998	0.36000000000000104	2.6402922813e-10	1.8279270444e-11
-3.19699999999998	0.370000000000001	2.6004123501e-10	2.1287225536e-11
-3.19699999999998	0.380000000000001	2.5259917602e-10	2.0272376423e-11
-3.19699999999998	0.390000000000001	2.4893258233e-10	2.1588191157e-11
-3.19699999999998	0.400000000000001	2.6715763379e-10	2.3084747954e-11
-3.19699999999998	0.41000000000000103	2.5671394542e-10	2.1965419e-11
-3.19699999999998	0.42000000000000104	2.5541360956e-10	2.1035545797e-11
-3.19699999999998	0.430000000000001	2.4638399482e-10	2.1749579173e-11
-3.19699999999998	0.440000000000001	2.5613468606e-10	2.1953164833e-11
-3.19699999999998	0.450000000000001	2.5152408052e-10	2.2246113804e-11
-3.19699999999998	0.460000000000001	2.5797968265e-10	2.3150091874e-11
-3.19699999999998	0.47000000000000103	2.6710897218e-10	2.4640842457e-11
-3.19699999999998	0.48000000000000104	2.6184825692e-10	2.4029197812e-11
-3.19699999999998	0.490000000000001	2.6224027388e-10	2.4132143881e-11
-3.19699999999998	0.500000000000001	2.4674576707e-10	2.3210703512e-11
-3.19699999999998	0.510000000000001	2.5476112496e-10	2.5022687623e-11
-3.19699999999998	0.520000000000001	2.5446072686e-10	2.3153060465e-11
-3.19699999999998	0.530000000000001	2.5044977665e-10	2.3493877961e-11
-3.19699999999998	0.540000000000001	2.4200007319e-10	2.2634216293e-11
-3.19699999999998	0.550000000000001	2.4943039753e-10	2.3084992426e-11
-3.19699999999998	0.560000000000001	2.5223109405e-10	2.4566208594e-11
-3.19699999999998	0.5700000000000011	2.5735464878e-10	2.6205769973e-11
-3.19699999999998	0.5800000000000011	2.60701566e-10	2.5084550725e-11
-3.19699999999998	0.590000000000001	2.6096811052e-10	2.5650573662e-11
-3.19699999999998	0.600000000000001	2.5843849871e-10	2.5764631573e-11
-3.19699999999998	0.610000000000001	2.4067938793e-10	2.5456669391e-11
-3.19599999999998	-0.58	2.2093839943e-10	2.6656140108e-11
-3.19599999999998	-0.57	2.3800444324e-10	3.1388030038e-11
-3.19599999999998	-0.5599999999999999	2.2342642769e-10	2.8151378501e-11
-3.19599999999998	-0.5499999999999999	2.2321082652e-10	3.0377574149e-11
-3.19599999999998	-0.54	2.1072158124e-10	2.6752339909e-11
-3.19599999999998	-0.53	2.2519377526e-10	2.8454081621e-11
-3.19599999999998	-0.52	2.2836215794e-10	3.1547382241e-11
-3.19599999999998	-0.51	2.2554534953e-10	2.8843202745e-11
-3.19599999999998	-0.5	2.1201919299e-10	2.7592302649e-11
-3.19599999999998	-0.49	2.1339845844e-10	3.0432458152e-11
-3.19599999999998	-0.48	2.1077108104e-10	3.2232506783e-11
-3.19599999999998	-0.47	2.0884131081e-10	3.2485616975e-11
-3.19599999999998	-0.45999999999999996	2.1367820445e-10	3.2196028042e-11
-3.19599999999998	-0.44999999999999996	2.1499777213e-10	3.2178225229e-11
-3.19599999999998	-0.44	2.022871282e-10	3.1053376733e-11
-3.19599999999998	-0.43	2.1161483601e-10	3.2530006138e-11
-3.19599999999998	-0.42	2.1620353218e-10	2.9673444806e-11
-3.19599999999998	-0.41	2.085637534e-10	3.2105005812e-11
-3.19599999999998	-0.39999999999999997	2.0450463053e-10	3.0521352892e-11
-3.19599999999998	-0.38999999999999996	2.0720562898e-10	3.2060188823e-11
-3.19599999999998	-0.38	1.9237666856e-10	3.1057218439e-11
-3.19599999999998	-0.37	2.088668989e-10	3.2322801417e-11
-3.19599999999998	-0.36	2.0717536099e-10	3.6118642311e-11
-3.19599999999998	-0.35	2.0170793869e-10	3.2446297701e-11
-3.19599999999998	-0.33999999999999997	2.107341541e-10	3.5492188181e-11
-3.19599999999998	-0.32999999999999996	2.0814253949e-10	2.8962173383e-11
-3.19599999999998	-0.32	1.870264532e-10	3.0485875322e-11
-3.19599999999998	-0.31	2.0720819011e-10	3.4583560773e-11
-3.19599999999998	-0.3	1.9909346011e-10	3.2958661905e-11
-3.19599999999998	-0.29	2.0058343653e-10	3.5882974043e-11
-3.19599999999998	-0.27999999999999997	1.9725100137e-10	4.0714131319e-11
-3.19599999999998	-0.26999999999999996	1.9777577836e-10	3.5795243457e-11
-3.19599999999998	-0.26	1.9885401707e-10	3.3638242166e-11
-3.19599999999998	-0.25	2.0202933811e-10	3.329400497e-11
-3.19599999999998	-0.24	2.0059202798e-10	3.3899422851e-11
-3.19599999999998	-0.22999999999999998	2.0384124946e-10	3.5918684443e-11
-3.19599999999998	-0.21999999999999997	2.0259392913e-10	3.5079335794e-11
-3.19599999999998	-0.21	1.9489228725e-10	3.761096159e-11
-3.19599999999998	-0.19999999999999998	2.0265220664e-10	3.6038580583e-11
-3.19599999999998	-0.18999999999999997	2.0281469915e-10	3.775395744e-11
-3.19599999999998	-0.18	2.1114945412e-10	3.9710264537e-11
-3.19599999999998	-0.16999999999999998	2.0831446163e-10	4.3365193415e-11
-3.19599999999998	-0.15999999999999998	2.0663486794e-10	4.4277351117e-11
-3.19599999999998	-0.15	2.1653403528e-10	4.3353057117e-11
-3.19599999999998	-0.13999999999999999	2.2278348915e-10	4.3421401642e-11
-3.19599999999998	-0.12999999999999998	2.2469072137e-10	4.3175229803e-11
-3.19599999999998	-0.12	2.2325075697e-10	4.1952275205e-11
-3.19599999999998	-0.10999999999999999	2.1885877941e-10	4.2889127508e-11
-3.19599999999998	-0.09999999999999998	2.0990320481e-10	4.1575418436e-11
-3.19599999999998	-0.08999999999999998	1.920240582e-10	3.8700777804e-11
-3.19599999999998	-0.07999999999999949	1.7261027824e-10	3.4775695531e-11
-3.19599999999998	-0.06999999999999948	1.4699433232e-10	3.0424253782e-11
-3.19599999999998	-0.05999999999999949	1.1997289257e-10	2.4130930251e-11
-3.19599999999998	-0.049999999999999496	9.3353248667e-11	1.9046147645e-11
-3.19599999999998	-0.03999999999999951	7.0888549089e-11	1.4393909078e-11
-3.19599999999998	-0.02999999999999951	5.1729695406e-11	1.0638034291e-11
-3.19599999999998	-0.0199999999999995	3.8410548586e-11	7.8951852629e-12
-3.19599999999998	-0.009999999999999495	3.0178009183e-11	5.8618188632e-12
-3.19599999999998	5.0133508455729725e-16	2.7726689586e-11	3.6840094253e-12
-3.19599999999998	0.0100000000000006	2.9492119211e-11	3.0351047826e-12
-3.19599999999998	0.020000000000000556	3.6416307557e-11	3.6146680941e-12
-3.19599999999998	0.030000000000000603	4.9862754531e-11	4.0003513277e-12
-3.19599999999998	0.0400000000000006	6.9202878512e-11	3.7127323594e-12
-3.19599999999998	0.05000000000000059	9.1722270008e-11	4.6584631491e-12
-3.19599999999998	0.06000000000000059	1.1802790686e-10	4.738615462e-12
-3.19599999999998	0.0700000000000006	1.4403199311e-10	5.6200558902e-12
-3.19599999999998	0.08000000000000061	1.7023725668e-10	4.8150221119e-12
-3.19599999999998	0.09000000000000062	1.9285451854e-10	6.0812541051e-12
-3.19599999999998	0.10000000000000062	2.1205856465e-10	6.3264189521e-12
-3.19599999999998	0.11000000000000061	2.2702892311e-10	6.7621724156e-12
-3.19599999999998	0.12000000000000102	2.3780111223e-10	7.4649200542e-12
-3.19599999999998	0.130000000000001	2.4879232515e-10	7.6496551628e-12
-3.19599999999998	0.140000000000001	2.5496443268e-10	8.9801360446e-12
-3.19599999999998	0.15000000000000102	2.5529183913e-10	9.1111280199e-12
-3.19599999999998	0.16000000000000103	2.6340819895e-10	9.8038195574e-12
-3.19599999999998	0.170000000000001	2.6290251408e-10	1.2378758402e-11
-3.19599999999998	0.18000000000000102	2.5437383447e-10	1.1417206406e-11
-3.19599999999998	0.19000000000000103	2.6057346258e-10	1.3367706561e-11
-3.19599999999998	0.200000000000001	2.6426282711e-10	1.3961375225e-11
-3.19599999999998	0.21000000000000102	2.7211627457e-10	1.6375271662e-11
-3.19599999999998	0.22000000000000103	2.5259708054e-10	1.6461628547e-11
-3.19599999999998	0.230000000000001	2.6743069757e-10	1.745307527e-11
-3.19599999999998	0.24000000000000102	2.6469803415e-10	1.6960965877e-11
-3.19599999999998	0.250000000000001	2.6339057367e-10	1.7750094412e-11
-3.19599999999998	0.260000000000001	2.6387595572e-10	2.0248391957e-11
-3.19599999999998	0.270000000000001	2.6311322581e-10	2.0479169325e-11
-3.19599999999998	0.280000000000001	2.5925876107e-10	1.9849019009e-11
-3.19599999999998	0.29000000000000103	2.5590446312e-10	1.9696929667e-11
-3.19599999999998	0.30000000000000104	2.6687055361e-10	2.0721070177e-11
-3.19599999999998	0.310000000000001	2.6391190477e-10	2.0193400269e-11
-3.19599999999998	0.320000000000001	2.6322938502e-10	2.162050223e-11
-3.19599999999998	0.330000000000001	2.6079744566e-10	2.3329403484e-11
-3.19599999999998	0.340000000000001	2.6250386145e-10	2.259642788e-11
-3.19599999999998	0.35000000000000103	2.7027109172e-10	2.3227249039e-11
-3.19599999999998	0.36000000000000104	2.5768892374e-10	2.1685721003e-11
-3.19599999999998	0.370000000000001	2.7258342598e-10	2.2810495284e-11
-3.19599999999998	0.380000000000001	2.5664679706e-10	2.1731281595e-11
-3.19599999999998	0.390000000000001	2.6397756301e-10	2.3702625185e-11
-3.19599999999998	0.400000000000001	2.6862632949e-10	2.325411333e-11
-3.19599999999998	0.41000000000000103	2.6368000545e-10	2.3801597126e-11
-3.19599999999998	0.42000000000000104	2.6519070379e-10	2.3979622347e-11
-3.19599999999998	0.430000000000001	2.6214360259e-10	2.6127204183e-11
-3.19599999999998	0.440000000000001	2.6050128508e-10	2.4391210172e-11
-3.19599999999998	0.450000000000001	2.6562388521e-10	2.5231600739e-11
-3.19599999999998	0.460000000000001	2.6111209299e-10	2.3889049771e-11
-3.19599999999998	0.47000000000000103	2.7035134844e-10	2.6281428291e-11
-3.19599999999998	0.48000000000000104	2.7697866317e-10	2.6356353192e-11
-3.19599999999998	0.490000000000001	2.509908285e-10	2.4524575565e-11
-3.19599999999998	0.500000000000001	2.5675096549e-10	2.5398473372e-11
-3.19599999999998	0.510000000000001	2.2759868298e-10	2.2130220896e-11
-3.19599999999998	0.520000000000001	2.3751347326e-10	2.3737590527e-11
-3.19599999999998	0.530000000000001	2.3738758173e-10	2.3507619335e-11
-3.19599999999998	0.540000000000001	2.6551575866e-10	2.6536593214e-11
-3.19599999999998	0.550000000000001	2.4635121226e-10	2.4832921918e-11
-3.19599999999998	0.560000000000001	2.5178759824e-10	2.4300139921e-11
-3.19599999999998	0.5700000000000011	2.4770193268e-10	2.4591572583e-11
-3.19599999999998	0.5800000000000011	2.3910016753e-10	2.4988717632e-11
-3.19599999999998	0.590000000000001	2.6750524994e-10	2.6972836349e-11
-3.19599999999998	0.600000000000001	2.5756815448e-10	2.7384443092e-11
-3.19599999999998	0.610000000000001	2.5220324751e-10	2.395381016e-11
-3.19499999999998	-0.58	2.1977298893e-10	3.0497219996e-11
-3.19499999999998	-0.57	2.2967180703e-10	3.1418749131e-11
-3.19499999999998	-0.5599999999999999	2.1963566542e-10	2.9392878059e-11
-3.19499999999998	-0.5499999999999999	2.1682174411e-10	3.0445604352e-11
-3.19499999999998	-0.54	2.1272392478e-10	3.3757902565e-11
-3.19499999999998	-0.53	2.1976488642e-10	3.202020016e-11
-3.19499999999998	-0.52	2.2219626699e-10	3.2303319313e-11
-3.19499999999998	-0.51	2.2136617918e-10	3.1560478965e-11
-3.19499999999998	-0.5	2.1089673974e-10	3.2456280314e-11
-3.19499999999998	-0.49	2.1746824495e-10	3.0386220897e-11
-3.19499999999998	-0.48	2.2530050483e-10	3.3219138277e-11
-3.19499999999998	-0.47	2.1977238357e-10	3.0116463313e-11
-3.19499999999998	-0.45999999999999996	2.0951142069e-10	3.3554746187e-11
-3.19499999999998	-0.44999999999999996	2.1565377247e-10	3.29118222e-11
-3.19499999999998	-0.44	2.0607213955e-10	3.3654351137e-11
-3.19499999999998	-0.43	2.1777576767e-10	3.3488086774e-11
-3.19499999999998	-0.42	2.1397785749e-10	3.4540498746e-11
-3.19499999999998	-0.41	2.104167128e-10	3.5055549233e-11
-3.19499999999998	-0.39999999999999997	2.064273227e-10	3.3713321318e-11
-3.19499999999998	-0.38999999999999996	2.1212520078e-10	3.0106288614e-11
-3.19499999999998	-0.38	2.0734255668e-10	3.4824977047e-11
-3.19499999999998	-0.37	1.9862970803e-10	3.1904529897e-11
-3.19499999999998	-0.36	2.0354622975e-10	2.931401832e-11
-3.19499999999998	-0.35	2.0312892739e-10	3.098839079e-11
-3.19499999999998	-0.33999999999999997	1.9725384191e-10	3.1387474155e-11
-3.19499999999998	-0.32999999999999996	2.0188626368e-10	3.0654072179e-11
-3.19499999999998	-0.32	1.9531515427e-10	3.1640232191e-11
-3.19499999999998	-0.31	1.992644975e-10	3.0708545819e-11
-3.19499999999998	-0.3	2.0070732571e-10	3.4380171564e-11
-3.19499999999998	-0.29	2.0290936809e-10	3.433644888e-11
-3.19499999999998	-0.27999999999999997	1.896827016e-10	3.1352118822e-11
-3.19499999999998	-0.26999999999999996	2.0401584916e-10	3.2576033846e-11
-3.19499999999998	-0.26	2.0359870978e-10	3.1256611692e-11
-3.19499999999998	-0.25	1.973555889e-10	3.5829062108e-11
-3.19499999999998	-0.24	2.0100288093e-10	3.4048114321e-11
-3.19499999999998	-0.22999999999999998	2.0457787905e-10	3.2825858216e-11
-3.19499999999998	-0.21999999999999997	2.0201739389e-10	3.5103797563e-11
-3.19499999999998	-0.21	2.0417273045e-10	3.3292872831e-11
-3.19499999999998	-0.19999999999999998	2.0705587231e-10	3.5905776895e-11
-3.19499999999998	-0.18999999999999997	2.0357097965e-10	3.6362235551e-11
-3.19499999999998	-0.18	2.090516733e-10	3.7321195123e-11
-3.19499999999998	-0.16999999999999998	2.1243330557e-10	3.8359087193e-11
-3.19499999999998	-0.15999999999999998	2.1838704124e-10	3.6882379209e-11
-3.19499999999998	-0.15	2.1950984374e-10	3.8531975588e-11
-3.19499999999998	-0.13999999999999999	2.2309967317e-10	4.0337265818e-11
-3.19499999999998	-0.12999999999999998	2.251147991e-10	3.9716844913e-11
-3.19499999999998	-0.12	2.1732689347e-10	4.314694379e-11
-3.19499999999998	-0.10999999999999999	2.1536210552e-10	3.8599525578e-11
-3.19499999999998	-0.09999999999999998	2.0682287868e-10	3.6449698382e-11
-3.19499999999998	-0.08999999999999998	1.9258416723e-10	3.3568983781e-11
-3.19499999999998	-0.07999999999999949	1.7197651323e-10	3.0559580773e-11
-3.19499999999998	-0.06999999999999948	1.4682759065e-10	2.6224326575e-11
-3.19499999999998	-0.05999999999999949	1.1872530449e-10	2.1088078211e-11
-3.19499999999998	-0.049999999999999496	9.2564761871e-11	1.6785178741e-11
-3.19499999999998	-0.03999999999999951	7.0307462011e-11	1.3021391351e-11
-3.19499999999998	-0.02999999999999951	5.1680777688e-11	9.3944414402e-12
-3.19499999999998	-0.0199999999999995	3.8931469317e-11	6.5447369707e-12
-3.19499999999998	-0.009999999999999495	3.0279438943e-11	4.889941556e-12
-3.19499999999998	5.0133508455729725e-16	2.7144886553e-11	3.3784031984e-12
-3.19499999999998	0.0100000000000006	2.8732678038e-11	3.3348147554e-12
-3.19499999999998	0.020000000000000556	3.5812391434e-11	4.2606545321e-12
-3.19499999999998	0.030000000000000603	4.7658453695e-11	4.5692289859e-12
-3.19499999999998	0.0400000000000006	6.5264571458e-11	5.4966447351e-12
-3.19499999999998	0.05000000000000059	8.7381486082e-11	6.123087951e-12
-3.19499999999998	0.06000000000000059	1.1246553622e-10	7.7108532423e-12
-3.19499999999998	0.0700000000000006	1.3717343099e-10	9.1384354164e-12
-3.19499999999998	0.08000000000000061	1.6026997473e-10	1.0014118016e-11
-3.19499999999998	0.09000000000000062	1.8330820603e-10	1.107344724e-11
-3.19499999999998	0.10000000000000062	2.015665872e-10	1.1644075857e-11
-3.19499999999998	0.11000000000000061	2.1811400075e-10	1.1160824943e-11
-3.19499999999998	0.12000000000000102	2.3017290514e-10	1.1635878036e-11
-3.19499999999998	0.130000000000001	2.3839485366e-10	1.4037826622e-11
-3.19499999999998	0.140000000000001	2.4421776179e-10	1.4537971583e-11
-3.19499999999998	0.15000000000000102	2.4548284709e-10	1.5147058002e-11
-3.19499999999998	0.16000000000000103	2.4953563698e-10	1.5881087165e-11
-3.19499999999998	0.170000000000001	2.5521849748e-10	1.5686442202e-11
-3.19499999999998	0.18000000000000102	2.5892539416e-10	1.8069832004e-11
-3.19499999999998	0.19000000000000103	2.7555930428e-10	1.7678461154e-11
-3.19499999999998	0.200000000000001	2.6324889623e-10	1.73708293e-11
-3.19499999999998	0.21000000000000102	2.6053788606e-10	1.9362790044e-11
-3.19499999999998	0.22000000000000103	2.6855038013e-10	1.9245830481e-11
-3.19499999999998	0.230000000000001	2.6557946112e-10	1.8850644119e-11
-3.19499999999998	0.24000000000000102	2.6148536708e-10	1.9652392075e-11
-3.19499999999998	0.250000000000001	2.5889314711e-10	2.072458883e-11
-3.19499999999998	0.260000000000001	2.5712859351e-10	2.1967709472e-11
-3.19499999999998	0.270000000000001	2.4904585443e-10	2.0813624724e-11
-3.19499999999998	0.280000000000001	2.478712704e-10	2.1921889856e-11
-3.19499999999998	0.29000000000000103	2.5273456704e-10	2.029632451e-11
-3.19499999999998	0.30000000000000104	2.7372385375e-10	2.3471852182e-11
-3.19499999999998	0.310000000000001	2.7229192201e-10	2.2654647182e-11
-3.19499999999998	0.320000000000001	2.5706589222e-10	2.2201846878e-11
-3.19499999999998	0.330000000000001	2.6156187523e-10	2.1935744735e-11
-3.19499999999998	0.340000000000001	2.5771530345e-10	2.2372114472e-11
-3.19499999999998	0.35000000000000103	2.6159391273e-10	2.2714411898e-11
-3.19499999999998	0.36000000000000104	2.7621304616e-10	2.2995987092e-11
-3.19499999999998	0.370000000000001	2.6857152116e-10	2.5693510543e-11
-3.19499999999998	0.380000000000001	2.636146266e-10	2.3417615739e-11
-3.19499999999998	0.390000000000001	2.5456931908e-10	2.226910583e-11
-3.19499999999998	0.400000000000001	2.601205837e-10	2.3811336723e-11
-3.19499999999998	0.41000000000000103	2.5549023412e-10	2.3841523216e-11
-3.19499999999998	0.42000000000000104	2.572982572e-10	2.449900494e-11
-3.19499999999998	0.430000000000001	2.4821567349e-10	2.4075039255e-11
-3.19499999999998	0.440000000000001	2.5415138807e-10	2.4302440579e-11
-3.19499999999998	0.450000000000001	2.6168227196e-10	2.4972489337e-11
-3.19499999999998	0.460000000000001	2.4726777337e-10	2.2060330957e-11
-3.19499999999998	0.47000000000000103	2.5864162017e-10	2.4302332895e-11
-3.19499999999998	0.48000000000000104	2.5823365431e-10	2.3786212842e-11
-3.19499999999998	0.490000000000001	2.5857887231e-10	2.5198442745e-11
-3.19499999999998	0.500000000000001	2.677742159e-10	2.6342261117e-11
-3.19499999999998	0.510000000000001	2.6031187735e-10	2.6347435778e-11
-3.19499999999998	0.520000000000001	2.4229979608e-10	2.5138512137e-11
-3.19499999999998	0.530000000000001	2.814600477e-10	2.7366826544e-11
-3.19499999999998	0.540000000000001	2.6946142316e-10	2.7607780066e-11
-3.19499999999998	0.550000000000001	2.6170909405e-10	2.5730769266e-11
-3.19499999999998	0.560000000000001	2.3222947493e-10	2.4344367557e-11
-3.19499999999998	0.5700000000000011	2.4853344075e-10	2.491385676e-11
-3.19499999999998	0.5800000000000011	2.5640344247e-10	2.6758536114e-11
-3.19499999999998	0.590000000000001	2.598768333e-10	2.8500429471e-11
-3.19499999999998	0.600000000000001	2.6003450621e-10	2.7006832534e-11
-3.19499999999998	0.610000000000001	2.6991206687e-10	2.8533287696e-11
-3.19399999999998	-0.58	2.2315359674e-10	3.2026952249e-11
-3.19399999999998	-0.57	2.2821759339e-10	3.1494759605e-11
-3.19399999999998	-0.5599999999999999	2.1891905926e-10	2.927116002e-11
-3.19399999999998	-0.5499999999999999	2.2083481308e-10	3.1262577977e-11
-3.19399999999998	-0.54	2.1945452318e-10	3.2975504291e-11
-3.19399999999998	-0.53	2.2317201365e-10	3.0627887463e-11
-3.19399999999998	-0.52	2.1353987977e-10	3.2173033105e-11
-3.19399999999998	-0.51	2.1882764995e-10	3.2982617267e-11
-3.19399999999998	-0.5	2.140164841e-10	3.040576994e-11
-3.19399999999998	-0.49	2.1436070092e-10	3.328724124e-11
-3.19399999999998	-0.48	2.188292332e-10	3.3894335502e-11
-3.19399999999998	-0.47	2.1826929878e-10	3.3876727684e-11
-3.19399999999998	-0.45999999999999996	2.0425291732e-10	3.1008868245e-11
-3.19399999999998	-0.44999999999999996	2.0150647033e-10	3.0097540002e-11
-3.19399999999998	-0.44	2.0712069236e-10	3.2698496943e-11
-3.19399999999998	-0.43	2.0836240146e-10	2.9573310167e-11
-3.19399999999998	-0.42	2.1269507706e-10	3.3569740481e-11
-3.19399999999998	-0.41	2.0570382476e-10	3.2624459709e-11
-3.19399999999998	-0.39999999999999997	2.2050233092e-10	3.0623792554e-11
-3.19399999999998	-0.38999999999999996	2.1491290536e-10	3.2237794949e-11
-3.19399999999998	-0.38	2.094452735e-10	2.9472730239e-11
-3.19399999999998	-0.37	2.0877632778e-10	3.4221386886e-11
-3.19399999999998	-0.36	2.0743289497e-10	3.1414837576e-11
-3.19399999999998	-0.35	2.0644869655e-10	3.3401150722e-11
-3.19399999999998	-0.33999999999999997	2.069019014e-10	3.188457049e-11
-3.19399999999998	-0.32999999999999996	2.0031887107e-10	2.98324303e-11
-3.19399999999998	-0.32	1.9812211394e-10	3.4526805393e-11
-3.19399999999998	-0.31	2.033355413e-10	3.2833649311e-11
-3.19399999999998	-0.3	1.9661134575e-10	3.5462310188e-11
-3.19399999999998	-0.29	1.9576079212e-10	3.4073693678e-11
-3.19399999999998	-0.27999999999999997	1.9500961062e-10	3.1454017153e-11
-3.19399999999998	-0.26999999999999996	1.9596596248e-10	3.2830858254e-11
-3.19399999999998	-0.26	1.9764057361e-10	2.9560600524e-11
-3.19399999999998	-0.25	1.9301662687e-10	3.4697234514e-11
-3.19399999999998	-0.24	1.9482388161e-10	3.5442682565e-11
-3.19399999999998	-0.22999999999999998	1.9642426632e-10	3.4513414721e-11
-3.19399999999998	-0.21999999999999997	1.9892170094e-10	3.3951821388e-11
-3.19399999999998	-0.21	1.9847590011e-10	3.4773710649e-11
-3.19399999999998	-0.19999999999999998	1.9730234053e-10	3.5212343209e-11
-3.19399999999998	-0.18999999999999997	1.9860707689e-10	3.5292032408e-11
-3.19399999999998	-0.18	2.0191778895e-10	3.7516874727e-11
-3.19399999999998	-0.16999999999999998	2.0573975053e-10	3.6633599666e-11
-3.19399999999998	-0.15999999999999998	2.0519669633e-10	3.9725372335e-11
-3.19399999999998	-0.15	2.0708169322e-10	3.9613683475e-11
-3.19399999999998	-0.13999999999999999	2.1329284646e-10	3.9324257523e-11
-3.19399999999998	-0.12999999999999998	2.1803788841e-10	3.7772866199e-11
-3.19399999999998	-0.12	2.1871007048e-10	3.6178293522e-11
-3.19399999999998	-0.10999999999999999	2.1763478871e-10	3.498022852e-11
-3.19399999999998	-0.09999999999999998	2.1106577478e-10	3.4173001768e-11
-3.19399999999998	-0.08999999999999998	1.9841757603e-10	3.1363006565e-11
-3.19399999999998	-0.07999999999999949	1.8216347089e-10	2.8758548433e-11
-3.19399999999998	-0.06999999999999948	1.6167111462e-10	2.4453393416e-11
-3.19399999999998	-0.05999999999999949	1.325055724e-10	2.1559305605e-11
-3.19399999999998	-0.049999999999999496	1.0609426536e-10	1.5401787823e-11
-3.19399999999998	-0.03999999999999951	8.3038327284e-11	1.192103955e-11
-3.19399999999998	-0.02999999999999951	6.3479033997e-11	8.8191642135e-12
-3.19399999999998	-0.0199999999999995	4.7448562691e-11	6.3601815782e-12
-3.19399999999998	-0.009999999999999495	3.6630826071e-11	4.8668694944e-12
-3.19399999999998	5.0133508455729725e-16	3.2728444785e-11	4.1485222027e-12
-3.19399999999998	0.0100000000000006	3.3806081046e-11	4.0299179091e-12
-3.19399999999998	0.020000000000000556	4.1470635915e-11	4.6982855565e-12
-3.19399999999998	0.030000000000000603	5.5871339282e-11	6.0759673943e-12
-3.19399999999998	0.0400000000000006	7.5612490764e-11	7.7090568084e-12
-3.19399999999998	0.05000000000000059	9.7767426632e-11	9.7109616036e-12
-3.19399999999998	0.06000000000000059	1.2161955237e-10	1.1713509593e-11
-3.19399999999998	0.0700000000000006	1.4452786418e-10	1.3031046547e-11
-3.19399999999998	0.08000000000000061	1.6515485477e-10	1.4950431068e-11
-3.19399999999998	0.09000000000000062	1.8277890049e-10	1.5595123114e-11
-3.19399999999998	0.10000000000000062	1.9852747209e-10	1.629612234e-11
-3.19399999999998	0.11000000000000061	2.1088060457e-10	1.6597253853e-11
-3.19399999999998	0.12000000000000102	2.1935116965e-10	1.8216567696e-11
-3.19399999999998	0.130000000000001	2.2834911942e-10	1.6831414541e-11
-3.19399999999998	0.140000000000001	2.3292782716e-10	1.6372084792e-11
-3.19399999999998	0.15000000000000102	2.3763373028e-10	1.6470505216e-11
-3.19399999999998	0.16000000000000103	2.4783529807e-10	1.7284709611e-11
-3.19399999999998	0.170000000000001	2.4831583723e-10	1.654967491e-11
-3.19399999999998	0.18000000000000102	2.4106469937e-10	1.7951942573e-11
-3.19399999999998	0.19000000000000103	2.3968524765e-10	1.683702576e-11
-3.19399999999998	0.200000000000001	2.4596329313e-10	1.8943659961e-11
-3.19399999999998	0.21000000000000102	2.5140270591e-10	1.6494333977e-11
-3.19399999999998	0.22000000000000103	2.5587400887e-10	1.6465417866e-11
-3.19399999999998	0.230000000000001	2.4930329528e-10	1.5754035849e-11
-3.19399999999998	0.24000000000000102	2.4880522396e-10	1.6784780018e-11
-3.19399999999998	0.250000000000001	2.5570094585e-10	1.8207018729e-11
-3.19399999999998	0.260000000000001	2.5039850734e-10	2.0932669577e-11
-3.19399999999998	0.270000000000001	2.536352491e-10	1.9138946664e-11
-3.19399999999998	0.280000000000001	2.5439828169e-10	2.0123967261e-11
-3.19399999999998	0.29000000000000103	2.5378200226e-10	2.4180269975e-11
-3.19399999999998	0.30000000000000104	2.5328379124e-10	2.0926981233e-11
-3.19399999999998	0.310000000000001	2.5119783822e-10	2.0413205493e-11
-3.19399999999998	0.320000000000001	2.5760093704e-10	1.917747868e-11
-3.19399999999998	0.330000000000001	2.6219030842e-10	2.042420092e-11
-3.19399999999998	0.340000000000001	2.6453281753e-10	2.45752919e-11
-3.19399999999998	0.35000000000000103	2.5133120362e-10	2.2395621636e-11
-3.19399999999998	0.36000000000000104	2.5889803655e-10	2.1021164139e-11
-3.19399999999998	0.370000000000001	2.628124319e-10	2.2145312687e-11
-3.19399999999998	0.380000000000001	2.5717124809e-10	2.2790915682e-11
-3.19399999999998	0.390000000000001	2.6170194615e-10	2.185224148e-11
-3.19399999999998	0.400000000000001	2.62648426e-10	2.2217584774e-11
-3.19399999999998	0.41000000000000103	2.8219546657e-10	2.5945983361e-11
-3.19399999999998	0.42000000000000104	2.67159543e-10	2.2769498173e-11
-3.19399999999998	0.430000000000001	2.5362118613e-10	2.3044970294e-11
-3.19399999999998	0.440000000000001	2.5483001955e-10	2.3854276515e-11
-3.19399999999998	0.450000000000001	2.5900690816e-10	2.3666386551e-11
-3.19399999999998	0.460000000000001	2.5276276283e-10	2.3653452809e-11
-3.19399999999998	0.47000000000000103	2.5915484875e-10	2.2799348517e-11
-3.19399999999998	0.48000000000000104	2.7470563073e-10	2.4993391708e-11
-3.19399999999998	0.490000000000001	2.5348996278e-10	2.3488755687e-11
-3.19399999999998	0.500000000000001	2.4697305635e-10	2.4032416695e-11
-3.19399999999998	0.510000000000001	2.5626264978e-10	2.4396581284e-11
-3.19399999999998	0.520000000000001	2.5953957811e-10	2.4308240972e-11
-3.19399999999998	0.530000000000001	2.6386368554e-10	2.5532342261e-11
-3.19399999999998	0.540000000000001	2.5728866458e-10	2.439529344e-11
-3.19399999999998	0.550000000000001	2.6834767777e-10	2.5608536089e-11
-3.19399999999998	0.560000000000001	2.6607951149e-10	2.5290227495e-11
-3.19399999999998	0.5700000000000011	2.473106375e-10	2.3988088651e-11
-3.19399999999998	0.5800000000000011	2.6070533786e-10	2.4539645528e-11
-3.19399999999998	0.590000000000001	2.5834382977e-10	2.5772472145e-11
-3.19399999999998	0.600000000000001	2.4160025641e-10	2.2378428548e-11
-3.19399999999998	0.610000000000001	2.5142221712e-10	2.4126983772e-11
-3.19299999999998	-0.58	2.1903743036e-10	3.3777640783e-11
-3.19299999999998	-0.57	2.222271869e-10	3.1747182948e-11
-3.19299999999998	-0.5599999999999999	2.1591258701e-10	3.1233139453e-11
-3.19299999999998	-0.5499999999999999	2.1238268819e-10	3.2698889845e-11
-3.19299999999998	-0.54	2.2117658518e-10	3.2791271224e-11
-3.19299999999998	-0.53	2.1880108397e-10	3.3676894964e-11
-3.19299999999998	-0.52	2.2293222137e-10	3.2852537697e-11
-3.19299999999998	-0.51	2.2533515003e-10	3.2306302455e-11
-3.19299999999998	-0.5	2.2151086014e-10	3.5570032196e-11
-3.19299999999998	-0.49	2.0716637373e-10	3.2824184746e-11
-3.19299999999998	-0.48	2.156105591e-10	2.9793020803e-11
-3.19299999999998	-0.47	2.1158868913e-10	2.9861263465e-11
-3.19299999999998	-0.45999999999999996	2.0881663077e-10	3.3182208426e-11
-3.19299999999998	-0.44999999999999996	2.1173160058e-10	3.5789824324e-11
-3.19299999999998	-0.44	2.0221455488e-10	3.3420976251e-11
-3.19299999999998	-0.43	2.0929905586e-10	3.4524904913e-11
-3.19299999999998	-0.42	2.1206613164e-10	3.5123841371e-11
-3.19299999999998	-0.41	2.0818901248e-10	3.0243012588e-11
-3.19299999999998	-0.39999999999999997	2.1679126658e-10	3.2684268081e-11
-3.19299999999998	-0.38999999999999996	2.0716141444e-10	3.2151761116e-11
-3.19299999999998	-0.38	2.0540673286e-10	3.4363474697e-11
-3.19299999999998	-0.37	2.012942452e-10	3.6667432869e-11
-3.19299999999998	-0.36	2.0420746878e-10	3.4218956716e-11
-3.19299999999998	-0.35	1.9969753921e-10	3.6219641333e-11
-3.19299999999998	-0.33999999999999997	1.9692382775e-10	3.5661750007e-11
-3.19299999999998	-0.32999999999999996	1.9962333608e-10	3.4103135113e-11
-3.19299999999998	-0.32	1.9612738397e-10	3.1783283339e-11
-3.19299999999998	-0.31	2.005293034e-10	3.3422681736e-11
-3.19299999999998	-0.3	1.9567953423e-10	3.4401423181e-11
-3.19299999999998	-0.29	1.9459517207e-10	3.4287694143e-11
-3.19299999999998	-0.27999999999999997	1.9145370461e-10	3.4007275826e-11
-3.19299999999998	-0.26999999999999996	1.9769466016e-10	3.2188167097e-11
-3.19299999999998	-0.26	1.8873270601e-10	3.6371516762e-11
-3.19299999999998	-0.25	1.8817624077e-10	3.3933619852e-11
-3.19299999999998	-0.24	1.9143939717e-10	3.3473083749e-11
-3.19299999999998	-0.22999999999999998	1.9486803794e-10	3.1639830559e-11
-3.19299999999998	-0.21999999999999997	1.8833392533e-10	3.5052138264e-11
-3.19299999999998	-0.21	1.8758183578e-10	3.4099596087e-11
-3.19299999999998	-0.19999999999999998	1.9098998746e-10	3.5646546166e-11
-3.19299999999998	-0.18999999999999997	1.8878270639e-10	3.8578693056e-11
-3.19299999999998	-0.18	1.8698745407e-10	3.7881312892e-11
-3.19299999999998	-0.16999999999999998	1.9328531343e-10	3.6724223173e-11
-3.19299999999998	-0.15999999999999998	1.9354205579e-10	3.650940198e-11
-3.19299999999998	-0.15	1.9974568859e-10	3.5529391607e-11
-3.19299999999998	-0.13999999999999999	1.9981290679e-10	3.7975984742e-11
-3.19299999999998	-0.12999999999999998	2.037556842e-10	3.8506963756e-11
-3.19299999999998	-0.12	2.0484605338e-10	3.7015537964e-11
-3.19299999999998	-0.10999999999999999	2.0564117003e-10	3.6814439227e-11
-3.19299999999998	-0.09999999999999998	2.0513616037e-10	3.5281697637e-11
-3.19299999999998	-0.08999999999999998	1.9838714506e-10	3.3141125459e-11
-3.19299999999998	-0.07999999999999949	1.9011066761e-10	3.0803916161e-11
-3.19299999999998	-0.06999999999999948	1.757768332e-10	2.7569921804e-11
-3.19299999999998	-0.05999999999999949	1.5617880272e-10	2.3136276286e-11
-3.19299999999998	-0.049999999999999496	1.3396824943e-10	1.9034989236e-11
-3.19299999999998	-0.03999999999999951	1.099599991e-10	1.4939269749e-11
-3.19299999999998	-0.02999999999999951	8.6083303904e-11	1.1083480058e-11
-3.19299999999998	-0.0199999999999995	6.7130662501e-11	8.1788588432e-12
-3.19299999999998	-0.009999999999999495	5.2554131253e-11	6.185080565e-12
-3.19299999999998	5.0133508455729725e-16	4.5391189633e-11	5.4323412769e-12
-3.19299999999998	0.0100000000000006	4.6858011046e-11	5.1786224503e-12
-3.19299999999998	0.020000000000000556	5.548770423e-11	6.1096310674e-12
-3.19299999999998	0.030000000000000603	7.3813070776e-11	6.8446104706e-12
-3.19299999999998	0.0400000000000006	9.5788133331e-11	1.0123351967e-11
-3.19299999999998	0.05000000000000059	1.2102279579e-10	1.163510824e-11
-3.19299999999998	0.06000000000000059	1.4454905177e-10	1.391525293e-11
-3.19299999999998	0.0700000000000006	1.637502457e-10	1.4801656653e-11
-3.19299999999998	0.08000000000000061	1.7580675194e-10	1.455143065e-11
-3.19299999999998	0.09000000000000062	1.9234052161e-10	1.5817840176e-11
-3.19299999999998	0.10000000000000062	2.0432330202e-10	1.5469915525e-11
-3.19299999999998	0.11000000000000061	2.127441112e-10	1.4531561465e-11
-3.19299999999998	0.12000000000000102	2.1907878108e-10	1.427129173e-11
-3.19299999999998	0.130000000000001	2.2522157524e-10	1.3397038856e-11
-3.19299999999998	0.140000000000001	2.2955152672e-10	1.3254814257e-11
-3.19299999999998	0.15000000000000102	2.317979699e-10	1.2670682918e-11
-3.19299999999998	0.16000000000000103	2.3637688719e-10	1.3761899027e-11
-3.19299999999998	0.170000000000001	2.3822018411e-10	1.4728606038e-11
-3.19299999999998	0.18000000000000102	2.3783408105e-10	1.3970331929e-11
-3.19299999999998	0.19000000000000103	2.364901593e-10	1.2512732064e-11
-3.19299999999998	0.200000000000001	2.4361782707e-10	1.3829788077e-11
-3.19299999999998	0.21000000000000102	2.4201828055e-10	1.4585295867e-11
-3.19299999999998	0.22000000000000103	2.4083862081e-10	1.404605573e-11
-3.19299999999998	0.230000000000001	2.4357878137e-10	1.7167515762e-11
-3.19299999999998	0.24000000000000102	2.4350732565e-10	1.4938259847e-11
-3.19299999999998	0.250000000000001	2.4067191407e-10	1.4924333664e-11
-3.19299999999998	0.260000000000001	2.5909969117e-10	1.7068056331e-11
-3.19299999999998	0.270000000000001	2.507121535e-10	1.6398874868e-11
-3.19299999999998	0.280000000000001	2.4960597511e-10	1.6624582349e-11
-3.19299999999998	0.29000000000000103	2.5136899203e-10	1.8629439001e-11
-3.19299999999998	0.30000000000000104	2.5145809632e-10	1.8950267986e-11
-3.19299999999998	0.310000000000001	2.5116484612e-10	1.9499192422e-11
-3.19299999999998	0.320000000000001	2.587826224e-10	1.9959028577e-11
-3.19299999999998	0.330000000000001	2.5473597925e-10	2.1371665935e-11
-3.19299999999998	0.340000000000001	2.5364737958e-10	1.9171585154e-11
-3.19299999999998	0.35000000000000103	2.5509521365e-10	1.9063397485e-11
-3.19299999999998	0.36000000000000104	2.7694338933e-10	2.3371678253e-11
-3.19299999999998	0.370000000000001	2.5978817139e-10	2.0031680469e-11
-3.19299999999998	0.380000000000001	2.5362803135e-10	1.9711471396e-11
-3.19299999999998	0.390000000000001	2.5959655177e-10	2.014854399e-11
-3.19299999999998	0.400000000000001	2.4428989273e-10	1.9099900965e-11
-3.19299999999998	0.41000000000000103	2.4979321752e-10	2.1486429614e-11
-3.19299999999998	0.42000000000000104	2.5650404859e-10	2.1222134819e-11
-3.19299999999998	0.430000000000001	2.660620492e-10	2.3262336617e-11
-3.19299999999998	0.440000000000001	2.8010872193e-10	2.4468562333e-11
-3.19299999999998	0.450000000000001	2.6180183049e-10	2.2243543935e-11
-3.19299999999998	0.460000000000001	2.5846692733e-10	2.2290484048e-11
-3.19299999999998	0.47000000000000103	2.543249866e-10	2.3719252204e-11
-3.19299999999998	0.48000000000000104	2.4431592319e-10	2.2762644221e-11
-3.19299999999998	0.490000000000001	2.5318993721e-10	2.205454366e-11
-3.19299999999998	0.500000000000001	2.6989111211e-10	2.4133182887e-11
-3.19299999999998	0.510000000000001	2.6590176858e-10	2.4468803895e-11
-3.19299999999998	0.520000000000001	2.3083537817e-10	2.1080099395e-11
-3.19299999999998	0.530000000000001	2.5439562742e-10	2.5025365176e-11
-3.19299999999998	0.540000000000001	2.5825218763e-10	2.2601115052e-11
-3.19299999999998	0.550000000000001	2.4802908301e-10	2.4539086735e-11
-3.19299999999998	0.560000000000001	2.5385005865e-10	2.3813683947e-11
-3.19299999999998	0.5700000000000011	2.5856010616e-10	2.4523847969e-11
-3.19299999999998	0.5800000000000011	2.5063937064e-10	2.517925459e-11
-3.19299999999998	0.590000000000001	2.5749823544e-10	2.5210503372e-11
-3.19299999999998	0.600000000000001	2.7006284799e-10	2.3757958843e-11
-3.19299999999998	0.610000000000001	2.5475716684e-10	2.3863594106e-11
-3.19199999999998	-0.58	2.2595468909e-10	3.3879381954e-11
-3.19199999999998	-0.57	2.167136874e-10	3.4388527274e-11
-3.19199999999998	-0.5599999999999999	2.203932032e-10	3.4241785761e-11
-3.19199999999998	-0.5499999999999999	2.1908525378e-10	3.3923459705e-11
-3.19199999999998	-0.54	2.1407571621e-10	3.3520144643e-11
-3.19199999999998	-0.53	2.1663252264e-10	3.3481096034e-11
-3.19199999999998	-0.52	2.1174915601e-10	3.4671573667e-11
-3.19199999999998	-0.51	2.1191269625e-10	3.2459944487e-11
-3.19199999999998	-0.5	2.1277910564e-10	3.3617290319e-11
-3.19199999999998	-0.49	2.1383340936e-10	3.3763574902e-11
-3.19199999999998	-0.48	2.1450929344e-10	3.3519798308e-11
-3.19199999999998	-0.47	2.1025256719e-10	3.1978081097e-11
-3.19199999999998	-0.45999999999999996	2.1356716752e-10	3.3815874485e-11
-3.19199999999998	-0.44999999999999996	2.0965351723e-10	3.2333665877e-11
-3.19199999999998	-0.44	2.0933256019e-10	3.5777254379e-11
-3.19199999999998	-0.43	2.1713308524e-10	3.6379488301e-11
-3.19199999999998	-0.42	2.0811716095e-10	3.5997392843e-11
-3.19199999999998	-0.41	2.163191326e-10	3.7447840441e-11
-3.19199999999998	-0.39999999999999997	2.0425263792e-10	3.3982854802e-11
-3.19199999999998	-0.38999999999999996	2.0521148108e-10	3.5563582787e-11
-3.19199999999998	-0.38	2.0814824384e-10	3.0640364275e-11
-3.19199999999998	-0.37	2.0201462321e-10	3.3696781611e-11
-3.19199999999998	-0.36	2.0838023629e-10	3.7270007306e-11
-3.19199999999998	-0.35	1.9986792468e-10	3.4281495027e-11
-3.19199999999998	-0.33999999999999997	2.0093924832e-10	3.8741299068e-11
-3.19199999999998	-0.32999999999999996	2.0244466141e-10	3.6350818118e-11
-3.19199999999998	-0.32	1.8994746497e-10	3.6064241431e-11
-3.19199999999998	-0.31	1.9307691837e-10	3.543314233e-11
-3.19199999999998	-0.3	1.9741440192e-10	3.6229658872e-11
-3.19199999999998	-0.29	1.9456772134e-10	3.5941417445e-11
-3.19199999999998	-0.27999999999999997	1.9545929972e-10	3.649200371e-11
-3.19199999999998	-0.26999999999999996	1.8792884657e-10	3.5924970871e-11
-3.19199999999998	-0.26	1.8395526567e-10	3.4718238749e-11
-3.19199999999998	-0.25	1.8706518458e-10	3.3555555274e-11
-3.19199999999998	-0.24	1.8251384608e-10	3.4886234789e-11
-3.19199999999998	-0.22999999999999998	1.8310277956e-10	3.6394802737e-11
-3.19199999999998	-0.21999999999999997	1.8672604347e-10	3.6809610901e-11
-3.19199999999998	-0.21	1.7933300696e-10	3.6556462874e-11
-3.19199999999998	-0.19999999999999998	1.7880265368e-10	3.6920927232e-11
-3.19199999999998	-0.18999999999999997	1.7999014817e-10	3.7144959788e-11
-3.19199999999998	-0.18	1.7724625068e-10	3.6951602669e-11
-3.19199999999998	-0.16999999999999998	1.7826062394e-10	3.7622652599e-11
-3.19199999999998	-0.15999999999999998	1.8039629795e-10	3.6017142702e-11
-3.19199999999998	-0.15	1.808259869e-10	3.8350213435e-11
-3.19199999999998	-0.13999999999999999	1.8169343239e-10	3.8412181311e-11
-3.19199999999998	-0.12999999999999998	1.8596629379e-10	3.849080822e-11
-3.19199999999998	-0.12	1.8404229777e-10	3.9136808482e-11
-3.19199999999998	-0.10999999999999999	1.893768087e-10	4.2078006663e-11
-3.19199999999998	-0.09999999999999998	1.8967823125e-10	3.8109073648e-11
-3.19199999999998	-0.08999999999999998	1.8898783019e-10	3.5135948565e-11
-3.19199999999998	-0.07999999999999949	1.8674690509e-10	3.4987612162e-11
-3.19199999999998	-0.06999999999999948	1.8268044805e-10	3.2258106512e-11
-3.19199999999998	-0.05999999999999949	1.7410620349e-10	2.9890483711e-11
-3.19199999999998	-0.049999999999999496	1.6306251055e-10	2.6372700813e-11
-3.19199999999998	-0.03999999999999951	1.4652158134e-10	2.2479331528e-11
-3.19199999999998	-0.02999999999999951	1.2228108244e-10	1.795298158e-11
-3.19199999999998	-0.0199999999999995	9.9932507146e-11	1.3252820645e-11
-3.19199999999998	-0.009999999999999495	8.1053888425e-11	9.9162694823e-12
-3.19199999999998	5.0133508455729725e-16	7.0217362372e-11	8.1807971583e-12
-3.19199999999998	0.0100000000000006	7.140620728e-11	7.4755014793e-12
-3.19199999999998	0.020000000000000556	8.2405668218e-11	8.3398183051e-12
-3.19199999999998	0.030000000000000603	1.0467505781e-10	1.0030901467e-11
-3.19199999999998	0.0400000000000006	1.2945788912e-10	1.1674967391e-11
-3.19199999999998	0.05000000000000059	1.5374778304e-10	1.2576224981e-11
-3.19199999999998	0.06000000000000059	1.7127583269e-10	1.6030212282e-11
-3.19199999999998	0.0700000000000006	1.8867304316e-10	1.2530681852e-11
-3.19199999999998	0.08000000000000061	1.9614268094e-10	1.3300233695e-11
-3.19199999999998	0.09000000000000062	2.080608625e-10	9.8992037238e-12
-3.19199999999998	0.10000000000000062	2.0986837335e-10	1.1344847007e-11
-3.19199999999998	0.11000000000000061	2.1410121117e-10	9.0884685051e-12
-3.19199999999998	0.12000000000000102	2.2015450522e-10	8.1198551925e-12
-3.19199999999998	0.130000000000001	2.2413693368e-10	7.7162418165e-12
-3.19199999999998	0.140000000000001	2.2694584914e-10	7.6283045928e-12
-3.19199999999998	0.15000000000000102	2.2903711069e-10	7.8753808339e-12
-3.19199999999998	0.16000000000000103	2.3093924392e-10	8.1741687609e-12
-3.19199999999998	0.170000000000001	2.32602912e-10	9.3766000646e-12
-3.19199999999998	0.18000000000000102	2.3467629217e-10	1.06678468e-11
-3.19199999999998	0.19000000000000103	2.3491084576e-10	8.7297696155e-12
-3.19199999999998	0.200000000000001	2.4089252111e-10	1.178604507e-11
-3.19199999999998	0.21000000000000102	2.4305689149e-10	1.1300439655e-11
-3.19199999999998	0.22000000000000103	2.4431676138e-10	1.4348911645e-11
-3.19199999999998	0.230000000000001	2.4298341013e-10	1.3942658552e-11
-3.19199999999998	0.24000000000000102	2.4113061372e-10	1.3787846547e-11
-3.19199999999998	0.250000000000001	2.5010344107e-10	1.5788739256e-11
-3.19199999999998	0.260000000000001	2.4710164871e-10	1.4894326159e-11
-3.19199999999998	0.270000000000001	2.4838591926e-10	1.4878896764e-11
-3.19199999999998	0.280000000000001	2.6017613709e-10	1.6617680376e-11
-3.19199999999998	0.29000000000000103	2.4916741531e-10	1.5924978652e-11
-3.19199999999998	0.30000000000000104	2.4683084339e-10	1.6920373309e-11
-3.19199999999998	0.310000000000001	2.576031955e-10	1.8369195459e-11
-3.19199999999998	0.320000000000001	2.4913270026e-10	1.7040493549e-11
-3.19199999999998	0.330000000000001	2.4699170608e-10	1.8787790032e-11
-3.19199999999998	0.340000000000001	2.453064546e-10	1.7373534502e-11
-3.19199999999998	0.35000000000000103	2.4537569843e-10	1.7588419723e-11
-3.19199999999998	0.36000000000000104	2.5216978975e-10	1.8751724565e-11
-3.19199999999998	0.370000000000001	2.609598916e-10	2.0291094552e-11
-3.19199999999998	0.380000000000001	2.5532788131e-10	1.9642707775e-11
-3.19199999999998	0.390000000000001	2.5732512586e-10	2.0136701642e-11
-3.19199999999998	0.400000000000001	2.5100584608e-10	2.1602257038e-11
-3.19199999999998	0.41000000000000103	2.564183902e-10	2.1583490889e-11
-3.19199999999998	0.42000000000000104	2.5602316018e-10	2.0429112192e-11
-3.19199999999998	0.430000000000001	2.5482969359e-10	2.0695553394e-11
-3.19199999999998	0.440000000000001	2.6520243846e-10	2.2531258583e-11
-3.19199999999998	0.450000000000001	2.5000586174e-10	2.152617817e-11
-3.19199999999998	0.460000000000001	2.6281732135e-10	2.4576394935e-11
-3.19199999999998	0.47000000000000103	2.3540512193e-10	2.1238734189e-11
-3.19199999999998	0.48000000000000104	2.6785586961e-10	2.3076891375e-11
-3.19199999999998	0.490000000000001	2.4577123113e-10	2.1098169964e-11
-3.19199999999998	0.500000000000001	2.5242643896e-10	2.2231088951e-11
-3.19199999999998	0.510000000000001	2.7147808578e-10	2.5237165391e-11
-3.19199999999998	0.520000000000001	2.6976915542e-10	2.6319437893e-11
-3.19199999999998	0.530000000000001	2.5806119666e-10	2.3734458955e-11
-3.19199999999998	0.540000000000001	2.6185258757e-10	2.6661282755e-11
-3.19199999999998	0.550000000000001	2.5883691851e-10	2.5104396627e-11
-3.19199999999998	0.560000000000001	2.6321199257e-10	2.4609582033e-11
-3.19199999999998	0.5700000000000011	2.6216399856e-10	2.727311803e-11
-3.19199999999998	0.5800000000000011	2.6550809853e-10	2.4974730331e-11
-3.19199999999998	0.590000000000001	2.2725546733e-10	2.4001889687e-11
-3.19199999999998	0.600000000000001	2.4996120483e-10	2.4331627355e-11
-3.19199999999998	0.610000000000001	2.5589182042e-10	2.7880794369e-11
-3.19099999999998	-0.58	2.0686611533e-10	3.3542938763e-11
-3.19099999999998	-0.57	2.134489594e-10	3.3031846397e-11
-3.19099999999998	-0.5599999999999999	2.2618814837e-10	3.1957784086e-11
-3.19099999999998	-0.5499999999999999	2.189892577e-10	3.4859860898e-11
-3.19099999999998	-0.54	2.1420940757e-10	3.017775598e-11
-3.19099999999998	-0.53	2.1911300719e-10	3.2894988544e-11
-3.19099999999998	-0.52	2.0399284549e-10	3.1554093584e-11
-3.19099999999998	-0.51	2.0489543676e-10	3.2732775435e-11
-3.19099999999998	-0.5	2.2210972384e-10	3.5336823203e-11
-3.19099999999998	-0.49	2.1048758645e-10	3.4451001557e-11
-3.19099999999998	-0.48	2.0982888527e-10	3.3792608883e-11
-3.19099999999998	-0.47	2.1320229862e-10	3.4447215148e-11
-3.19099999999998	-0.45999999999999996	2.1161243785e-10	3.435149265e-11
-3.19099999999998	-0.44999999999999996	2.113918541e-10	3.51641007e-11
-3.19099999999998	-0.44	2.1472077351e-10	3.2896435005e-11
-3.19099999999998	-0.43	2.0654753316e-10	3.2695851405e-11
-3.19099999999998	-0.42	2.048522234e-10	3.4730718471e-11
-3.19099999999998	-0.41	2.1035522223e-10	3.3843022538e-11
-3.19099999999998	-0.39999999999999997	1.9531010184e-10	3.3870048355e-11
-3.19099999999998	-0.38999999999999996	1.9712341018e-10	3.4525551018e-11
-3.19099999999998	-0.38	2.0226314664e-10	3.6831130274e-11
-3.19099999999998	-0.37	1.9623877015e-10	3.5037659109e-11
-3.19099999999998	-0.36	1.9893613644e-10	3.7809176138e-11
-3.19099999999998	-0.35	2.0543984137e-10	3.7101900671e-11
-3.19099999999998	-0.33999999999999997	1.986564137e-10	3.607471881e-11
-3.19099999999998	-0.32999999999999996	1.9345137989e-10	3.3406057628e-11
-3.19099999999998	-0.32	1.9638827071e-10	3.5816224408e-11
-3.19099999999998	-0.31	1.8987735966e-10	3.6991023808e-11
-3.19099999999998	-0.3	1.8737521023e-10	3.5203970037e-11
-3.19099999999998	-0.29	1.8583467463e-10	3.3657712629e-11
-3.19099999999998	-0.27999999999999997	1.8699249486e-10	3.555136791e-11
-3.19099999999998	-0.26999999999999996	1.8663541414e-10	3.62677878e-11
-3.19099999999998	-0.26	1.8044622848e-10	3.6019616527e-11
-3.19099999999998	-0.25	1.8841702258e-10	3.7850820809e-11
-3.19099999999998	-0.24	1.7558562104e-10	3.6114745308e-11
-3.19099999999998	-0.22999999999999998	1.7927821027e-10	3.6443414865e-11
-3.19099999999998	-0.21999999999999997	1.7389224377e-10	3.9244579966e-11
-3.19099999999998	-0.21	1.7651852686e-10	3.9025512524e-11
-3.19099999999998	-0.19999999999999998	1.7660758458e-10	3.4696146031e-11
-3.19099999999998	-0.18999999999999997	1.7297401791e-10	3.628313716e-11
-3.19099999999998	-0.18	1.6939641209e-10	3.9273576112e-11
-3.19099999999998	-0.16999999999999998	1.6755037941e-10	4.0884315968e-11
-3.19099999999998	-0.15999999999999998	1.6740488354e-10	4.0186435217e-11
-3.19099999999998	-0.15	1.6834812704e-10	3.9427165757e-11
-3.19099999999998	-0.13999999999999999	1.6619820381e-10	4.2185944039e-11
-3.19099999999998	-0.12999999999999998	1.6988166608e-10	3.9965461474e-11
-3.19099999999998	-0.12	1.6966378316e-10	3.9535862743e-11
-3.19099999999998	-0.10999999999999999	1.6965746181e-10	3.9073481457e-11
-3.19099999999998	-0.09999999999999998	1.7090525944e-10	3.840624413e-11
-3.19099999999998	-0.08999999999999998	1.6886531375e-10	3.8288254291e-11
-3.19099999999998	-0.07999999999999949	1.7125454033e-10	3.7442447501e-11
-3.19099999999998	-0.06999999999999948	1.7439728836e-10	3.5830432898e-11
-3.19099999999998	-0.05999999999999949	1.760462299e-10	3.4606247209e-11
-3.19099999999998	-0.049999999999999496	1.7420226941e-10	3.25190078e-11
-3.19099999999998	-0.03999999999999951	1.7103068531e-10	3.000528377e-11
-3.19099999999998	-0.02999999999999951	1.5753925545e-10	2.6100408286e-11
-3.19099999999998	-0.0199999999999995	1.4020848321e-10	2.1728136926e-11
-3.19099999999998	-0.009999999999999495	1.2128062081e-10	1.7231777019e-11
-3.19099999999998	5.0133508455729725e-16	1.0940290522e-10	1.3567748829e-11
-3.19099999999998	0.0100000000000006	1.1054432252e-10	1.193453063e-11
-3.19099999999998	0.020000000000000556	1.2532839319e-10	1.1450036254e-11
-3.19099999999998	0.030000000000000603	1.5003549634e-10	1.1799205822e-11
-3.19099999999998	0.0400000000000006	1.7210399965e-10	1.1603745952e-11
-3.19099999999998	0.05000000000000059	1.8865973689e-10	1.0229752661e-11
-3.19099999999998	0.06000000000000059	1.9999661017e-10	8.693458949e-12
-3.19099999999998	0.0700000000000006	2.0659395959e-10	6.6030457674e-12
-3.19099999999998	0.08000000000000061	2.0959891845e-10	5.0478567573e-12
-3.19099999999998	0.09000000000000062	2.0960855763e-10	4.014858132e-12
-3.19099999999998	0.10000000000000062	2.1214089356e-10	3.1642201066e-12
-3.19099999999998	0.11000000000000061	2.1501386072e-10	2.6490406526e-12
-3.19099999999998	0.12000000000000102	2.1411050111e-10	2.6063653422e-12
-3.19099999999998	0.130000000000001	2.1576061845e-10	2.9717226425e-12
-3.19099999999998	0.140000000000001	2.1705452818e-10	3.4818825952e-12
-3.19099999999998	0.15000000000000102	2.1904467139e-10	4.0485221689e-12
-3.19099999999998	0.16000000000000103	2.1931682713e-10	5.0038430345e-12
-3.19099999999998	0.170000000000001	2.250820864e-10	5.9409583628e-12
-3.19099999999998	0.18000000000000102	2.2007757798e-10	7.1782735176e-12
-3.19099999999998	0.19000000000000103	2.2804192267e-10	6.7928194767e-12
-3.19099999999998	0.200000000000001	2.2217764053e-10	7.6871649071e-12
-3.19099999999998	0.21000000000000102	2.2969776765e-10	9.7943258879e-12
-3.19099999999998	0.22000000000000103	2.2608323488e-10	1.0026414384e-11
-3.19099999999998	0.230000000000001	2.4074376561e-10	1.220647755e-11
-3.19099999999998	0.24000000000000102	2.3072962649e-10	1.5783494746e-11
-3.19099999999998	0.250000000000001	2.3308210075e-10	1.2747506844e-11
-3.19099999999998	0.260000000000001	2.3483354598e-10	1.3969141582e-11
-3.19099999999998	0.270000000000001	2.3866773117e-10	1.464602683e-11
-3.19099999999998	0.280000000000001	2.3410154972e-10	1.4245740022e-11
-3.19099999999998	0.29000000000000103	2.389973728e-10	1.5159376198e-11
-3.19099999999998	0.30000000000000104	2.3598880507e-10	1.6034235887e-11
-3.19099999999998	0.310000000000001	2.4380879477e-10	1.6668484022e-11
-3.19099999999998	0.320000000000001	2.4398439564e-10	1.7011824821e-11
-3.19099999999998	0.330000000000001	2.3964836728e-10	1.6776748816e-11
-3.19099999999998	0.340000000000001	2.2715604864e-10	1.8625643861e-11
-3.19099999999998	0.35000000000000103	2.3174511734e-10	1.7835148901e-11
-3.19099999999998	0.36000000000000104	2.3746814113e-10	1.9518943736e-11
-3.19099999999998	0.370000000000001	2.4206002709e-10	1.9229362078e-11
-3.19099999999998	0.380000000000001	2.4475322571e-10	1.9770642393e-11
-3.19099999999998	0.390000000000001	2.450637985e-10	2.0989497716e-11
-3.19099999999998	0.400000000000001	2.4361782707e-10	2.1006655879e-11
-3.19099999999998	0.41000000000000103	2.2840467282e-10	2.051263582e-11
-3.19099999999998	0.42000000000000104	2.5914034341e-10	2.2182757675e-11
-3.19099999999998	0.430000000000001	2.3779161274e-10	1.986392017e-11
-3.19099999999998	0.440000000000001	2.4915819522e-10	2.3035421327e-11
-3.19099999999998	0.450000000000001	2.5411108509e-10	2.3370058625e-11
-3.19099999999998	0.460000000000001	2.558468841e-10	2.1596507577e-11
-3.19099999999998	0.47000000000000103	2.5954446755e-10	2.3854651954e-11
-3.19099999999998	0.48000000000000104	2.4472225923e-10	2.1953346732e-11
-3.19099999999998	0.490000000000001	2.4561514147e-10	2.2181605163e-11
-3.19099999999998	0.500000000000001	2.5091643911e-10	2.4422397837e-11
-3.19099999999998	0.510000000000001	2.4521599989e-10	2.305884118e-11
-3.19099999999998	0.520000000000001	2.4645957164e-10	2.5420667953e-11
-3.19099999999998	0.530000000000001	2.5024958886e-10	2.3342849454e-11
-3.19099999999998	0.540000000000001	2.4639326148e-10	2.3590840283e-11
-3.19099999999998	0.550000000000001	2.5481905323e-10	2.4303182727e-11
-3.19099999999998	0.560000000000001	2.3537820671e-10	2.1869724151e-11
-3.19099999999998	0.5700000000000011	2.4210989941e-10	2.6571785565e-11
-3.19099999999998	0.5800000000000011	2.4868312757e-10	2.5974056916e-11
-3.19099999999998	0.590000000000001	2.5661422405e-10	2.8851052048e-11
-3.19099999999998	0.600000000000001	2.5393955875e-10	2.5132627343e-11
-3.19099999999998	0.610000000000001	2.3302186746e-10	2.3898927611e-11
-3.18999999999998	-0.58	2.1618341561e-10	3.2154828659e-11
-3.18999999999998	-0.57	2.1486547776e-10	3.331284679e-11
-3.18999999999998	-0.5599999999999999	2.1751045715e-10	3.3503444865e-11
-3.18999999999998	-0.5499999999999999	2.1819991525e-10	3.3994021942e-11
-3.18999999999998	-0.54	2.0974895451e-10	3.2631747308e-11
-3.18999999999998	-0.53	2.1367794834e-10	3.2660324359e-11
-3.18999999999998	-0.52	2.2057367023e-10	3.2629515044e-11
-3.18999999999998	-0.51	2.1543253679e-10	3.4071379923e-11
-3.18999999999998	-0.5	2.1214382723e-10	3.3620960312e-11
-3.18999999999998	-0.49	2.1499160212e-10	3.4255851642e-11
-3.18999999999998	-0.48	2.1075217519e-10	3.315981885e-11
-3.18999999999998	-0.47	2.0615851972e-10	3.3266231185e-11
-3.18999999999998	-0.45999999999999996	2.0919558592e-10	3.287216241e-11
-3.18999999999998	-0.44999999999999996	2.0003772806e-10	3.0893422081e-11
-3.18999999999998	-0.44	2.0816659089e-10	3.4115303424e-11
-3.18999999999998	-0.43	2.0323456265e-10	3.4039915772e-11
-3.18999999999998	-0.42	2.0288168453e-10	3.3805915155e-11
-3.18999999999998	-0.41	1.9837932196e-10	3.2563786954e-11
-3.18999999999998	-0.39999999999999997	2.1543363109e-10	3.4514209256e-11
-3.18999999999998	-0.38999999999999996	1.915750443e-10	3.2179759e-11
-3.18999999999998	-0.38	1.9474242581e-10	3.495393903e-11
-3.18999999999998	-0.37	1.9677209202e-10	3.3712384175e-11
-3.18999999999998	-0.36	1.9318794366e-10	3.2618868863e-11
-3.18999999999998	-0.35	2.016220009e-10	3.5561609548e-11
-3.18999999999998	-0.33999999999999997	1.8830507761e-10	3.4509351826e-11
-3.18999999999998	-0.32999999999999996	1.9415628631e-10	3.5063739051e-11
-3.18999999999998	-0.32	1.9335872494e-10	3.4912821138e-11
-3.18999999999998	-0.31	1.9045455847e-10	3.524782951e-11
-3.18999999999998	-0.3	1.8737089122e-10	3.5269270302e-11
-3.18999999999998	-0.29	1.8684531096e-10	3.4578441409e-11
-3.18999999999998	-0.27999999999999997	1.8503136234e-10	3.4676780342e-11
-3.18999999999998	-0.26999999999999996	1.8248351989e-10	3.5006360849e-11
-3.18999999999998	-0.26	1.7816856271e-10	3.5004704841e-11
-3.18999999999998	-0.25	1.7507055309e-10	3.5834574373e-11
-3.18999999999998	-0.24	1.7354383599e-10	3.5771794501e-11
-3.18999999999998	-0.22999999999999998	1.6806777567e-10	3.6258657929e-11
-3.18999999999998	-0.21999999999999997	1.7526729498e-10	3.7526307278e-11
-3.18999999999998	-0.21	1.7364724772e-10	3.7786501343e-11
-3.18999999999998	-0.19999999999999998	1.7163392622e-10	3.8081931416e-11
-3.18999999999998	-0.18999999999999997	1.7214143882e-10	3.6392820766e-11
-3.18999999999998	-0.18	1.6653614584e-10	4.0185294347e-11
-3.18999999999998	-0.16999999999999998	1.6366495984e-10	3.8960005622e-11
-3.18999999999998	-0.15999999999999998	1.6149657313e-10	3.9554652176e-11
-3.18999999999998	-0.15	1.6327502672e-10	3.9966957411e-11
-3.18999999999998	-0.13999999999999999	1.6320551513e-10	3.9949451457e-11
-3.18999999999998	-0.12999999999999998	1.6452601412e-10	4.0903655463e-11
-3.18999999999998	-0.12	1.5922402963e-10	3.9856185322e-11
-3.18999999999998	-0.10999999999999999	1.5956977149e-10	3.9681250928e-11
-3.18999999999998	-0.09999999999999998	1.603373792e-10	3.9140123408e-11
-3.18999999999998	-0.08999999999999998	1.607870101e-10	3.9360803203e-11
-3.18999999999998	-0.07999999999999949	1.6263517318e-10	3.8936309284e-11
-3.18999999999998	-0.06999999999999948	1.6576235648e-10	3.811888746e-11
-3.18999999999998	-0.05999999999999949	1.6788779758e-10	3.6505714525e-11
-3.18999999999998	-0.049999999999999496	1.7062270781e-10	3.5009728163e-11
-3.18999999999998	-0.03999999999999951	1.7135028029e-10	3.2408192055e-11
-3.18999999999998	-0.02999999999999951	1.6707381001e-10	3.0329855508e-11
-3.18999999999998	-0.0199999999999995	1.596691669e-10	2.60657951e-11
-3.18999999999998	-0.009999999999999495	1.4971474884e-10	2.2003731283e-11
-3.18999999999998	5.0133508455729725e-16	1.4606552431e-10	1.8152150733e-11
-3.18999999999998	0.0100000000000006	1.5026833862e-10	1.5772649203e-11
-3.18999999999998	0.020000000000000556	1.6555208713e-10	1.336451096e-11
-3.18999999999998	0.030000000000000603	1.8451863434e-10	1.1614101822e-11
-3.18999999999998	0.0400000000000006	2.0014289767e-10	9.1029163741e-12
-3.18999999999998	0.05000000000000059	2.085423097e-10	6.432551163e-12
-3.18999999999998	0.06000000000000059	2.1221174393e-10	3.7486552174e-12
-3.18999999999998	0.0700000000000006	2.1324444097e-10	1.64629746e-12
-3.18999999999998	0.08000000000000061	2.1329238079e-10	2.2840756628e-13
-3.18999999999998	0.09000000000000062	2.1431527566e-10	-2.5116421511e-13
-3.18999999999998	0.10000000000000062	2.138701966e-10	-6.9844554673e-13
-3.18999999999998	0.11000000000000061	2.1544103511e-10	-2.9393211207e-13
-3.18999999999998	0.12000000000000102	2.1522722673e-10	4.7147100304e-13
-3.18999999999998	0.130000000000001	2.1776221693e-10	1.2951231838e-12
-3.18999999999998	0.140000000000001	2.2842253093e-10	3.3753061871e-12
-3.18999999999998	0.15000000000000102	2.1902592853e-10	3.7881589378e-12
-3.18999999999998	0.16000000000000103	2.1588739473e-10	6.8858920713e-12
-3.18999999999998	0.170000000000001	2.1783246193e-10	6.0452202888e-12
-3.18999999999998	0.18000000000000102	2.1708363201e-10	7.0550100645e-12
-3.18999999999998	0.19000000000000103	2.2098619957e-10	7.9473647929e-12
-3.18999999999998	0.200000000000001	2.2154066246e-10	9.3337599537e-12
-3.18999999999998	0.21000000000000102	2.2348009516e-10	1.0282856238e-11
-3.18999999999998	0.22000000000000103	2.3461454548e-10	1.2095722195e-11
-3.18999999999998	0.230000000000001	2.2403798066e-10	1.3018096797e-11
-3.18999999999998	0.24000000000000102	2.2736419924e-10	1.3062104699e-11
-3.18999999999998	0.250000000000001	2.2960139904e-10	1.37451716e-11
-3.18999999999998	0.260000000000001	2.2786685731e-10	1.4162753359e-11
-3.18999999999998	0.270000000000001	2.3193082307e-10	1.526875858e-11
-3.18999999999998	0.280000000000001	2.274250146e-10	1.5399076801e-11
-3.18999999999998	0.29000000000000103	2.3563369177e-10	1.6658690583e-11
-3.18999999999998	0.30000000000000104	2.3997917306e-10	1.7543650756e-11
-3.18999999999998	0.310000000000001	2.3909753654e-10	1.7460800882e-11
-3.18999999999998	0.320000000000001	2.3641886655e-10	1.7669904628e-11
-3.18999999999998	0.330000000000001	2.2327194456e-10	1.8339790404e-11
-3.18999999999998	0.340000000000001	2.318224404e-10	1.8529343652e-11
-3.18999999999998	0.35000000000000103	2.4175341241e-10	1.9641483959e-11
-3.18999999999998	0.36000000000000104	2.332295524e-10	1.9236069056e-11
-3.18999999999998	0.370000000000001	2.3479014635e-10	1.9901976339e-11
-3.18999999999998	0.380000000000001	2.4013305083e-10	2.268703538e-11
-3.18999999999998	0.390000000000001	2.4914960377e-10	2.1906722395e-11
-3.18999999999998	0.400000000000001	2.3433032911e-10	2.0349846454e-11
-3.18999999999998	0.41000000000000103	2.3057283834e-10	2.2382214956e-11
-3.18999999999998	0.42000000000000104	2.4556315038e-10	2.2443811758e-11
-3.18999999999998	0.430000000000001	2.463812707e-10	2.2916865419e-11
-3.18999999999998	0.440000000000001	2.3839953355e-10	2.1372720948e-11
-3.18999999999998	0.450000000000001	2.443732461e-10	2.4219330226e-11
-3.18999999999998	0.460000000000001	2.4451555219e-10	2.581186709e-11
-3.18999999999998	0.47000000000000103	2.5665836874e-10	2.4758468498e-11
-3.18999999999998	0.48000000000000104	2.4025067687e-10	2.4953717366e-11
-3.18999999999998	0.490000000000001	2.3095682263e-10	2.12332714e-11
-3.18999999999998	0.500000000000001	2.4605663493e-10	2.3481286189e-11
-3.18999999999998	0.510000000000001	2.470605541e-10	2.456837974e-11
-3.18999999999998	0.520000000000001	2.4174107239e-10	2.4077919079e-11
-3.18999999999998	0.530000000000001	2.5213784538e-10	3.0251784483e-11
-3.18999999999998	0.540000000000001	2.4760486558e-10	2.582660527e-11
-3.18999999999998	0.550000000000001	2.4181525223e-10	2.4506944465e-11
-3.18999999999998	0.560000000000001	2.52713589e-10	2.6108676684e-11
-3.18999999999998	0.5700000000000011	2.5498734321e-10	2.4101737654e-11
-3.18999999999998	0.5800000000000011	2.3953728378e-10	2.841767564e-11
-3.18999999999998	0.590000000000001	2.6100915857e-10	2.4753058096e-11
-3.18999999999998	0.600000000000001	2.3537105881e-10	2.544062736e-11
-3.18999999999998	0.610000000000001	2.4493036326e-10	2.2252835333e-11
-3.18899999999998	-0.58	2.1562981419e-10	3.2643164741e-11
-3.18899999999998	-0.57	2.1241337527e-10	3.1898368616e-11
-3.18899999999998	-0.5599999999999999	2.2861137986e-10	3.3926867764e-11
-3.18899999999998	-0.5499999999999999	2.1394419018e-10	3.1389456126e-11
-3.18899999999998	-0.54	2.1421522833e-10	3.1681515975e-11
-3.18899999999998	-0.53	2.1127711516e-10	3.2455800101e-11
-3.18899999999998	-0.52	2.1474405658e-10	3.3273620647e-11
-3.18899999999998	-0.51	2.0892708562e-10	3.1924422365e-11
-3.18899999999998	-0.5	2.1091324743e-10	3.2874944736e-11
-3.18899999999998	-0.49	2.0253374241e-10	3.3417934901e-11
-3.18899999999998	-0.48	2.0131913479e-10	3.178671468e-11
-3.18899999999998	-0.47	2.1318811923e-10	3.2917232602e-11
-3.18899999999998	-0.45999999999999996	2.0662152674e-10	3.2812735299e-11
-3.18899999999998	-0.44999999999999996	2.0568175241e-10	3.2693918911e-11
-3.18899999999998	-0.44	1.9725516904e-10	3.1491994741e-11
-3.18899999999998	-0.43	2.022432629e-10	3.2648345223e-11
-3.18899999999998	-0.42	1.9607876893e-10	3.111953265e-11
-3.18899999999998	-0.41	2.0307456143e-10	3.285947314e-11
-3.18899999999998	-0.39999999999999997	1.9859862514e-10	3.2353762072e-11
-3.18899999999998	-0.38999999999999996	2.0933628548e-10	3.4412767855e-11
-3.18899999999998	-0.38	1.9934137817e-10	3.4937716555e-11
-3.18899999999998	-0.37	1.958881272e-10	3.2437886694e-11
-3.18899999999998	-0.36	1.9307065522e-10	3.2617594115e-11
-3.18899999999998	-0.35	1.9595993217e-10	3.3751269802e-11
-3.18899999999998	-0.33999999999999997	1.974621322e-10	3.2722603646e-11
-3.18899999999998	-0.32999999999999996	1.9953686278e-10	3.4952166607e-11
-3.18899999999998	-0.32	1.9538162742e-10	3.5433802987e-11
-3.18899999999998	-0.31	1.9370100927e-10	3.5380313057e-11
-3.18899999999998	-0.3	1.8298528157e-10	3.3290093415e-11
-3.18899999999998	-0.29	1.9444249338e-10	3.5340141039e-11
-3.18899999999998	-0.27999999999999997	1.873815665e-10	3.4401068115e-11
-3.18899999999998	-0.26999999999999996	1.7716647126e-10	3.3441514825e-11
-3.18899999999998	-0.26	1.8017080147e-10	3.4755849629e-11
-3.18899999999998	-0.25	1.8225568347e-10	3.5421265056e-11
-3.18899999999998	-0.24	1.9509452395e-10	3.6043551518e-11
-3.18899999999998	-0.22999999999999998	1.7867524875e-10	3.5709980875e-11
-3.18899999999998	-0.21999999999999997	1.8035756657e-10	3.6659586476e-11
-3.18899999999998	-0.21	1.7406319967e-10	3.6469256156e-11
-3.18899999999998	-0.19999999999999998	1.6669860343e-10	3.6198226735e-11
-3.18899999999998	-0.18999999999999997	1.5968712978e-10	3.5516088246e-11
-3.18899999999998	-0.18	1.7988049658e-10	3.9567489875e-11
-3.18899999999998	-0.16999999999999998	1.6977170017e-10	3.8584077265e-11
-3.18899999999998	-0.15999999999999998	1.6887518577e-10	3.9147835923e-11
-3.18899999999998	-0.15	1.6657803208e-10	3.97087686e-11
-3.18899999999998	-0.13999999999999999	1.7495887587e-10	4.1407128447e-11
-3.18899999999998	-0.12999999999999998	1.6497304896e-10	4.065426765e-11
-3.18899999999998	-0.12	1.6323121963e-10	3.9679734618e-11
-3.18899999999998	-0.10999999999999999	1.6143521061e-10	3.9534343523e-11
-3.18899999999998	-0.09999999999999998	1.6252903733e-10	3.948204394e-11
-3.18899999999998	-0.08999999999999998	1.6123186797e-10	3.8632299402e-11
-3.18899999999998	-0.07999999999999949	1.6193834599e-10	3.7783390144e-11
-3.18899999999998	-0.06999999999999948	1.6333361855e-10	3.6700550118e-11
-3.18899999999998	-0.05999999999999949	1.6571731539e-10	3.561329504e-11
-3.18899999999998	-0.049999999999999496	1.6257609241e-10	3.3342183451e-11
-3.18899999999998	-0.03999999999999951	1.5781753464e-10	3.0873782816e-11
-3.18899999999998	-0.02999999999999951	1.5087826177e-10	2.7141033206e-11
-3.18899999999998	-0.0199999999999995	1.393805258e-10	2.2788764909e-11
-3.18899999999998	-0.009999999999999495	1.2811376946e-10	1.8467711925e-11
-3.18899999999998	5.0133508455729725e-16	1.251657377e-10	1.488886337e-11
-3.18899999999998	0.0100000000000006	1.3382424368e-10	1.2780213729e-11
-3.18899999999998	0.020000000000000556	1.5132391127e-10	1.1069533502e-11
-3.18899999999998	0.030000000000000603	1.7413105816e-10	9.5419403806e-12
-3.18899999999998	0.0400000000000006	1.9172878237e-10	7.4044037319e-12
-3.18899999999998	0.05000000000000059	2.010994358e-10	5.0148260925e-12
-3.18899999999998	0.06000000000000059	2.083234489e-10	2.9030492442e-12
-3.18899999999998	0.0700000000000006	2.1219498012e-10	1.6190291717e-12
-3.18899999999998	0.08000000000000061	2.1467441693e-10	6.040207154e-13
-3.18899999999998	0.09000000000000062	2.164124744e-10	1.9096976303e-13
-3.18899999999998	0.10000000000000062	2.186128404e-10	2.4198952815000004e-13
-3.18899999999998	0.11000000000000061	2.1967673674e-10	1.3351563211e-12
-3.18899999999998	0.12000000000000102	2.208140213e-10	2.0312856577e-12
-3.18899999999998	0.130000000000001	2.2122515365e-10	3.2011972507e-12
-3.18899999999998	0.140000000000001	2.2230714094e-10	4.7785484639e-12
-3.18899999999998	0.15000000000000102	2.2011271212e-10	5.9194480855e-12
-3.18899999999998	0.16000000000000103	2.2002025507e-10	9.2573252914e-12
-3.18899999999998	0.170000000000001	2.2250346374e-10	8.69774085e-12
-3.18899999999998	0.18000000000000102	2.1848368924e-10	9.4651193649e-12
-3.18899999999998	0.19000000000000103	2.3192374501e-10	1.1975003144e-11
-3.18899999999998	0.200000000000001	2.1650935523e-10	1.1478602391e-11
-3.18899999999998	0.21000000000000102	2.2186955903e-10	1.3051813585e-11
-3.18899999999998	0.22000000000000103	2.2225845605e-10	1.3744147145e-11
-3.18899999999998	0.230000000000001	2.11262214e-10	1.3717902766e-11
-3.18899999999998	0.24000000000000102	2.2192038596e-10	1.6320827126e-11
-3.18899999999998	0.250000000000001	2.253923798e-10	1.7202043091e-11
-3.18899999999998	0.260000000000001	2.2402154282e-10	1.734620455e-11
-3.18899999999998	0.270000000000001	2.2781263106e-10	1.684530871e-11
-3.18899999999998	0.280000000000001	2.278004773e-10	1.846573723e-11
-3.18899999999998	0.29000000000000103	2.3129496258e-10	1.8881534925e-11
-3.18899999999998	0.30000000000000104	2.3760900367e-10	2.1514586115e-11
-3.18899999999998	0.310000000000001	2.2199626546e-10	1.876391616e-11
-3.18899999999998	0.320000000000001	2.2392955143e-10	2.0501180552e-11
-3.18899999999998	0.330000000000001	2.3087540176e-10	2.0331372798e-11
-3.18899999999998	0.340000000000001	2.4367151782e-10	2.4597975425e-11
-3.18899999999998	0.35000000000000103	2.3791620042e-10	2.1210455452e-11
-3.18899999999998	0.36000000000000104	2.3062797263e-10	2.030038595e-11
-3.18899999999998	0.370000000000001	2.4024767336e-10	2.2514424927e-11
-3.18899999999998	0.380000000000001	2.2870339453e-10	2.0920786483e-11
-3.18899999999998	0.390000000000001	2.4596895091e-10	2.3734604474e-11
-3.18899999999998	0.400000000000001	2.1524841432e-10	2.046872105e-11
-3.18899999999998	0.41000000000000103	2.3538360838e-10	2.4038269476e-11
-3.18899999999998	0.42000000000000104	2.3816381581e-10	2.3365150264e-11
-3.18899999999998	0.430000000000001	2.2796811536e-10	2.1914890385e-11
-3.18899999999998	0.440000000000001	2.3831469007e-10	2.673951094e-11
-3.18899999999998	0.450000000000001	2.3638720158e-10	2.4374583154e-11
-3.18899999999998	0.460000000000001	2.3551804479e-10	2.424428676e-11
-3.18899999999998	0.47000000000000103	2.1644125227e-10	2.217299625e-11
-3.18899999999998	0.48000000000000104	2.2840104066e-10	2.5016086875e-11
-3.18899999999998	0.490000000000001	2.4355750065e-10	2.7588909143e-11
-3.18899999999998	0.500000000000001	2.4627314415e-10	2.6238817372e-11
-3.18899999999998	0.510000000000001	2.4467846379e-10	2.5753586669e-11
-3.18899999999998	0.520000000000001	2.4322716054e-10	2.2392359097e-11
-3.18899999999998	0.530000000000001	2.4907262996e-10	2.629312221e-11
-3.18899999999998	0.540000000000001	2.2853333503e-10	2.5448386441e-11
-3.18899999999998	0.550000000000001	2.269907156e-10	2.3663803586e-11
-3.18899999999998	0.560000000000001	2.4358495139e-10	2.8262849082e-11
-3.18899999999998	0.5700000000000011	2.5886218064e-10	2.8595107142e-11
-3.18899999999998	0.5800000000000011	2.5293393992e-10	2.42711787e-11
-3.18899999999998	0.590000000000001	2.6510725729e-10	2.9343061033e-11
-3.18899999999998	0.600000000000001	2.5191651657e-10	2.8001211467e-11
-3.18899999999998	0.610000000000001	2.4767988361e-10	2.8237467632e-11
-3.18799999999998	-0.58	2.2247633897e-10	3.2430447754e-11
-3.18799999999998	-0.57	2.1187751554e-10	3.092851257e-11
-3.18799999999998	-0.5599999999999999	2.1005109884e-10	3.1297179521e-11
-3.18799999999998	-0.5499999999999999	2.1212468855e-10	3.1334834057e-11
-3.18799999999998	-0.54	2.035882324e-10	3.1120571657e-11
-3.18799999999998	-0.53	2.2440429311e-10	3.365179e-11
-3.18799999999998	-0.52	2.1526706405e-10	3.2248054049e-11
-3.18799999999998	-0.51	2.1033445373e-10	3.184916859e-11
-3.18799999999998	-0.5	2.0679777954e-10	3.1215330819e-11
-3.18799999999998	-0.49	2.0747603849e-10	3.1222743564e-11
-3.18799999999998	-0.48	2.1753394976e-10	3.1760591082e-11
-3.18799999999998	-0.47	2.0932150073e-10	3.1582219526e-11
-3.18799999999998	-0.45999999999999996	2.2028868552e-10	3.3465633169e-11
-3.18799999999998	-0.44999999999999996	2.0303598139e-10	3.1560528441e-11
-3.18799999999998	-0.44	2.1108633373e-10	3.2378928154e-11
-3.18799999999998	-0.43	2.0924587734e-10	3.1779432902e-11
-3.18799999999998	-0.42	2.0643537864e-10	3.1808685162e-11
-3.18799999999998	-0.41	2.0072646439e-10	3.1715477235e-11
-3.18799999999998	-0.39999999999999997	2.0900680684e-10	3.3241446363e-11
-3.18799999999998	-0.38999999999999996	2.0155482925e-10	3.2407988328e-11
-3.18799999999998	-0.38	2.0906568971e-10	3.3081197762e-11
-3.18799999999998	-0.37	2.0129140466e-10	3.2344984356e-11
-3.18799999999998	-0.36	1.9288809272e-10	3.1420934829e-11
-3.18799999999998	-0.35	1.9817049615e-10	3.1942027272e-11
-3.18799999999998	-0.33999999999999997	1.9766953774e-10	3.1923432834e-11
-3.18799999999998	-0.32999999999999996	1.9870926626e-10	3.2966447179e-11
-3.18799999999998	-0.32	2.0273928531e-10	3.1960994238e-11
-3.18799999999998	-0.31	1.9953197334e-10	3.3599979361e-11
-3.18799999999998	-0.3	2.0771573763e-10	3.4853350371e-11
-3.18799999999998	-0.29	2.0081584807e-10	3.4590097493e-11
-3.18799999999998	-0.27999999999999997	1.9729621708e-10	3.3968218486e-11
-3.18799999999998	-0.26999999999999996	1.9157438073e-10	3.3788281144e-11
-3.18799999999998	-0.26	1.9211372128e-10	3.474773257e-11
-3.18799999999998	-0.25	1.8879373092e-10	3.4335325472e-11
-3.18799999999998	-0.24	1.8636622699e-10	3.4198691719e-11
-3.18799999999998	-0.22999999999999998	1.7928242451e-10	3.3738554339e-11
-3.18799999999998	-0.21999999999999997	1.7553084763e-10	3.4094013972e-11
-3.18799999999998	-0.21	1.8362866249e-10	3.545388754e-11
-3.18799999999998	-0.19999999999999998	1.8564241473e-10	3.6599565647e-11
-3.18799999999998	-0.18999999999999997	1.8092331011e-10	3.6632621777e-11
-3.18799999999998	-0.18	1.9650701433e-10	3.9258098695e-11
-3.18799999999998	-0.16999999999999998	1.7694729613e-10	3.689340374e-11
-3.18799999999998	-0.15999999999999998	1.7388107954e-10	3.734419879e-11
-3.18799999999998	-0.15	1.7293550773e-10	3.7627108395e-11
-3.18799999999998	-0.13999999999999999	1.6158533981e-10	3.5916137858e-11
-3.18799999999998	-0.12999999999999998	1.7141387798e-10	3.7880783202e-11
-3.18799999999998	-0.12	1.7079901882e-10	3.7524060463e-11
-3.18799999999998	-0.10999999999999999	1.7224652693e-10	3.7591700675e-11
-3.18799999999998	-0.09999999999999998	1.7162216827e-10	3.6768711288e-11
-3.18799999999998	-0.08999999999999998	1.7143451842e-10	3.6307884147e-11
-3.18799999999998	-0.07999999999999949	1.7039550003e-10	3.5423139343e-11
-3.18799999999998	-0.06999999999999948	1.6806451604e-10	3.3779168734e-11
-3.18799999999998	-0.05999999999999949	1.635049819e-10	3.1877518632e-11
-3.18799999999998	-0.049999999999999496	1.5429414343e-10	2.8563302476e-11
-3.18799999999998	-0.03999999999999951	1.4099702239e-10	2.4862453574e-11
-3.18799999999998	-0.02999999999999951	1.2366089504e-10	2.0696382853e-11
-3.18799999999998	-0.0199999999999995	1.0509302374e-10	1.6753055388e-11
-3.18799999999998	-0.009999999999999495	8.9187454432e-11	1.2573307322e-11
-3.18799999999998	5.0133508455729725e-16	8.2439155085e-11	1.0071805445e-11
-3.18799999999998	0.0100000000000006	8.4809598047e-11	8.4477294877e-12
-3.18799999999998	0.020000000000000556	1.0044324445e-10	7.7935677837e-12
-3.18799999999998	0.030000000000000603	1.2332099723e-10	7.9892277427e-12
-3.18799999999998	0.0400000000000006	1.4789084671e-10	7.4753974332e-12
-3.18799999999998	0.05000000000000059	1.6920310445e-10	6.9543224527e-12
-3.18799999999998	0.06000000000000059	1.8791881157e-10	6.2466970121e-12
-3.18799999999998	0.0700000000000006	2.002997091e-10	5.7331453718e-12
-3.18799999999998	0.08000000000000061	2.0794251468e-10	5.074269211e-12
-3.18799999999998	0.09000000000000062	2.1599663887e-10	5.0846829254e-12
-3.18799999999998	0.10000000000000062	2.2120880894e-10	5.5075845012e-12
-3.18799999999998	0.11000000000000061	2.2553459276e-10	5.8007095504e-12
-3.18799999999998	0.12000000000000102	2.2583380342e-10	7.0332149335e-12
-3.18799999999998	0.130000000000001	2.2583256941e-10	1.0447140812e-11
-3.18799999999998	0.140000000000001	2.207780024e-10	9.0134817583e-12
-3.18799999999998	0.15000000000000102	2.2580868099e-10	1.0655131337e-11
-3.18799999999998	0.16000000000000103	2.2657783702e-10	1.1786943651e-11
-3.18799999999998	0.170000000000001	2.2641608957e-10	1.3818698062e-11
-3.18799999999998	0.18000000000000102	2.2521005012e-10	1.4873802138e-11
-3.18799999999998	0.19000000000000103	2.2591818124e-10	1.5177641762e-11
-3.18799999999998	0.200000000000001	2.2566837724e-10	1.5372414782e-11
-3.18799999999998	0.21000000000000102	2.2637625225e-10	1.6553615569e-11
-3.18799999999998	0.22000000000000103	2.3155722301e-10	1.8054679094e-11
-3.18799999999998	0.230000000000001	2.321471693e-10	1.8430943601e-11
-3.18799999999998	0.24000000000000102	2.263965318e-10	1.8396122323e-11
-3.18799999999998	0.250000000000001	2.3651244119e-10	1.9932625582e-11
-3.18799999999998	0.260000000000001	2.3507098667e-10	2.0449442673e-11
-3.18799999999998	0.270000000000001	2.3715968709e-10	2.1214220033e-11
-3.18799999999998	0.280000000000001	2.2129693534e-10	2.1358110826e-11
-3.18799999999998	0.29000000000000103	2.4009176996e-10	2.2496902966e-11
-3.18799999999998	0.30000000000000104	2.2995038889e-10	2.2911120323e-11
-3.18799999999998	0.310000000000001	2.4243039079e-10	2.3493097979e-11
-3.18799999999998	0.320000000000001	2.2925003432e-10	2.1799176466e-11
-3.18799999999998	0.330000000000001	2.3091698531e-10	2.1794046916e-11
-3.18799999999998	0.340000000000001	2.4556820281e-10	2.6940906537e-11
-3.18799999999998	0.35000000000000103	2.3371523712e-10	2.2990087746e-11
-3.18799999999998	0.36000000000000104	2.2985478863e-10	2.3077036894e-11
-3.18799999999998	0.370000000000001	2.3675239645e-10	2.4044355087e-11
-3.18799999999998	0.380000000000001	2.4046958424e-10	2.6667112252e-11
-3.18799999999998	0.390000000000001	2.3647916969e-10	2.4157912412e-11
-3.18799999999998	0.400000000000001	2.3889977019e-10	2.3283125483e-11
-3.18799999999998	0.41000000000000103	2.4106320925e-10	2.7652064455e-11
-3.18799999999998	0.42000000000000104	2.4290026631e-10	2.7185550425e-11
-3.18799999999998	0.430000000000001	2.3502840195e-10	2.4529328221e-11
-3.18799999999998	0.440000000000001	2.3331376724e-10	2.46259704e-11
-3.18799999999998	0.450000000000001	2.2567061242e-10	2.3767728999e-11
-3.18799999999998	0.460000000000001	2.6239878498e-10	2.7635559672e-11
-3.18799999999998	0.47000000000000103	2.386451466e-10	2.7227099054e-11
-3.18799999999998	0.48000000000000104	2.5136885233e-10	2.7568306541e-11
-3.18799999999998	0.490000000000001	2.4612660054e-10	2.6821682695e-11
-3.18799999999998	0.500000000000001	2.3986848537e-10	2.6823603548e-11
-3.18799999999998	0.510000000000001	2.3596817628e-10	2.5722346618e-11
-3.18799999999998	0.520000000000001	2.3755568545e-10	2.9264530167e-11
-3.18799999999998	0.530000000000001	2.4692320731e-10	2.9576130328e-11
-3.18799999999998	0.540000000000001	2.5579512585e-10	2.6189116761e-11
-3.18799999999998	0.550000000000001	2.3668571375e-10	2.5375769474e-11
-3.18799999999998	0.560000000000001	2.3105018772e-10	2.601176966e-11
-3.18799999999998	0.5700000000000011	2.3814828601e-10	2.6671492378e-11
-3.18799999999998	0.5800000000000011	2.4119359441e-10	2.6525204885e-11
-3.18799999999998	0.590000000000001	2.3498281371e-10	2.3299270833e-11
-3.18799999999998	0.600000000000001	2.6336102746e-10	3.0070080538e-11
-3.18799999999998	0.610000000000001	2.4500624277e-10	2.6161351707e-11
-3.18699999999998	-0.58	2.2336759139e-10	3.2855247264e-11
-3.18699999999998	-0.57	2.1652269643e-10	3.1451322138e-11
-3.18699999999998	-0.5599999999999999	2.1981857717e-10	3.1868254882e-11
-3.18699999999998	-0.5499999999999999	2.1335347556e-10	3.1270671752e-11
-3.18699999999998	-0.54	2.1874525119e-10	3.2154368819e-11
-3.18699999999998	-0.53	2.2438152228e-10	3.3030303894e-11
-3.18699999999998	-0.52	2.1722121164e-10	3.1359220156e-11
-3.18699999999998	-0.51	2.1379254758e-10	3.1515938463e-11
-3.18699999999998	-0.5	2.1346365102e-10	3.1534902519e-11
-3.18699999999998	-0.49	2.1272823215e-10	3.1953270081e-11
-3.18699999999998	-0.48	2.1347445436e-10	3.1402855529e-11
-3.18699999999998	-0.47	2.1990598179e-10	3.2779714093e-11
-3.18699999999998	-0.45999999999999996	2.1562699694e-10	3.2081169775e-11
-3.18699999999998	-0.44999999999999996	2.0841774531e-10	3.1373542151e-11
-3.18699999999998	-0.44	2.0567199681e-10	3.0659913318e-11
-3.18699999999998	-0.43	2.1278227214e-10	3.2091143657e-11
-3.18699999999998	-0.42	2.0558955148e-10	3.1520947232e-11
-3.18699999999998	-0.41	2.0455901977e-10	3.1354502426e-11
-3.18699999999998	-0.39999999999999997	2.0331589039e-10	3.1191282324e-11
-3.18699999999998	-0.38999999999999996	2.0432115998e-10	3.2285478665e-11
-3.18699999999998	-0.38	2.0736046135e-10	3.2440567156e-11
-3.18699999999998	-0.37	2.0361831412e-10	3.1421752647e-11
-3.18699999999998	-0.36	2.140979981e-10	3.268380533e-11
-3.18699999999998	-0.35	2.1180999465e-10	3.2926118001e-11
-3.18699999999998	-0.33999999999999997	2.0295050927e-10	3.2343459316e-11
-3.18699999999998	-0.32999999999999996	1.914182445e-10	3.0258356128e-11
-3.18699999999998	-0.32	2.0232130773e-10	3.2165454468e-11
-3.18699999999998	-0.31	2.0445887931e-10	3.2830034615e-11
-3.18699999999998	-0.3	2.0235413685e-10	3.2310275128e-11
-3.18699999999998	-0.29	2.0036511123e-10	3.2359251054e-11
-3.18699999999998	-0.27999999999999997	1.9606051501e-10	3.2004428795e-11
-3.18699999999998	-0.26999999999999996	2.1097615827e-10	3.3312893356e-11
-3.18699999999998	-0.26	1.9813694526e-10	3.3117845305e-11
-3.18699999999998	-0.25	1.9348993665e-10	3.2694500987e-11
-3.18699999999998	-0.24	1.9087505061e-10	3.2422621734e-11
-3.18699999999998	-0.22999999999999998	1.9318275154e-10	3.3634586725e-11
-3.18699999999998	-0.21999999999999997	1.9326859619e-10	3.3227150561e-11
-3.18699999999998	-0.21	1.9760667346e-10	3.1458787271e-11
-3.18699999999998	-0.19999999999999998	1.9382773899e-10	3.481558233e-11
-3.18699999999998	-0.18999999999999997	1.9078630721e-10	3.4869482624e-11
-3.18699999999998	-0.18	1.8698632484e-10	3.4226538264e-11
-3.18699999999998	-0.16999999999999998	1.9188461592e-10	3.5617977846e-11
-3.18699999999998	-0.15999999999999998	1.9227120792e-10	3.6196623114e-11
-3.18699999999998	-0.15	1.8644430675e-10	3.5218539415e-11
-3.18699999999998	-0.13999999999999999	1.891310676e-10	3.5578294774e-11
-3.18699999999998	-0.12999999999999998	1.8815128133e-10	3.5763761844e-11
-3.18699999999998	-0.12	1.8496435368e-10	3.5007364932e-11
-3.18699999999998	-0.10999999999999999	1.8414530205e-10	3.42948857e-11
-3.18699999999998	-0.09999999999999998	1.8134592101e-10	3.3427341259e-11
-3.18699999999998	-0.08999999999999998	1.7392265145e-10	3.1653765473e-11
-3.18699999999998	-0.07999999999999949	1.6647808952e-10	2.9721882311e-11
-3.18699999999998	-0.06999999999999948	1.5749250306e-10	2.7473299997e-11
-3.18699999999998	-0.05999999999999949	1.4422738459e-10	2.4361234682e-11
-3.18699999999998	-0.049999999999999496	1.2851145584e-10	2.0765345835e-11
-3.18699999999998	-0.03999999999999951	1.0873145657e-10	1.6879818577e-11
-3.18699999999998	-0.02999999999999951	8.898114902e-11	1.3272921205e-11
-3.18699999999998	-0.0199999999999995	6.9732009433e-11	9.872388182e-12
-3.18699999999998	-0.009999999999999495	5.4718181491e-11	7.0567650255e-12
-3.18699999999998	5.0133508455729725e-16	4.7603191342e-11	6.1031463702e-12
-3.18699999999998	0.0100000000000006	4.8883358249e-11	5.3462095821e-12
-3.18699999999998	0.020000000000000556	5.7780538918e-11	5.338259507e-12
-3.18699999999998	0.030000000000000603	7.2892382741e-11	6.1178536271e-12
-3.18699999999998	0.0400000000000006	9.3521672534e-11	7.648699102e-12
-3.18699999999998	0.05000000000000059	1.1706552468e-10	8.2067745097e-12
-3.18699999999998	0.06000000000000059	1.3909401605e-10	9.1682108177e-12
-3.18699999999998	0.0700000000000006	1.5913425013e-10	9.910636436e-12
-3.18699999999998	0.08000000000000061	1.7845521215e-10	1.0455381562e-11
-3.18699999999998	0.09000000000000062	1.9141066587e-10	1.083086172e-11
-3.18699999999998	0.10000000000000062	2.0428353455e-10	1.134954291e-11
-3.18699999999998	0.11000000000000061	2.1443010774e-10	1.2203015649e-11
-3.18699999999998	0.12000000000000102	2.1944150794e-10	1.2890886865e-11
-3.18699999999998	0.130000000000001	2.2583256941e-10	1.3685885642e-11
-3.18699999999998	0.140000000000001	2.2757372353e-10	1.4681307948e-11
-3.18699999999998	0.15000000000000102	2.2575433832e-10	1.5211374557e-11
-3.18699999999998	0.16000000000000103	2.3455230985e-10	1.6804531333e-11
-3.18699999999998	0.170000000000001	2.4401652627e-10	1.8141181499e-11
-3.18699999999998	0.18000000000000102	2.3978739046e-10	1.8709037977e-11
-3.18699999999998	0.19000000000000103	2.3891038727e-10	1.948986901e-11
-3.18699999999998	0.200000000000001	2.3845587857e-10	2.0086628501e-11
-3.18699999999998	0.21000000000000102	2.3066508584e-10	1.9648001762e-11
-3.18699999999998	0.22000000000000103	2.3649504874e-10	2.1097373974e-11
-3.18699999999998	0.230000000000001	2.3294552229e-10	2.1456254763e-11
-3.18699999999998	0.24000000000000102	2.3656962439e-10	2.1970107628e-11
-3.18699999999998	0.250000000000001	2.365370281e-10	2.2489586263e-11
-3.18699999999998	0.260000000000001	2.3705745116e-10	2.2867810912e-11
-3.18699999999998	0.270000000000001	2.3870333098e-10	2.3633397359e-11
-3.18699999999998	0.280000000000001	2.3092764895e-10	2.3930454336e-11
-3.18699999999998	0.29000000000000103	2.3951013573e-10	2.4189321266e-11
-3.18699999999998	0.30000000000000104	2.3420855869e-10	2.3731106194e-11
-3.18699999999998	0.310000000000001	2.3380450439e-10	2.4913018569e-11
-3.18699999999998	0.320000000000001	2.3523049895e-10	2.3987285385e-11
-3.18699999999998	0.330000000000001	2.3474688642e-10	2.4176832812e-11
-3.18699999999998	0.340000000000001	2.3468136787e-10	2.4332193425e-11
-3.18699999999998	0.35000000000000103	2.3680678569e-10	2.4794813362e-11
-3.18699999999998	0.36000000000000104	2.3800483905e-10	2.5292296777e-11
-3.18699999999998	0.370000000000001	2.5774484966e-10	2.7637759922e-11
-3.18699999999998	0.380000000000001	2.5436184369e-10	2.7260935167e-11
-3.18699999999998	0.390000000000001	2.3320678156e-10	2.7347428841e-11
-3.18699999999998	0.400000000000001	2.314200392e-10	2.6575781521e-11
-3.18699999999998	0.41000000000000103	2.3167638574e-10	2.5135232136e-11
-3.18699999999998	0.42000000000000104	2.3927644361e-10	2.6099715615e-11
-3.18699999999998	0.430000000000001	2.3819755297e-10	3.0048008193e-11
-3.18699999999998	0.440000000000001	2.5175097398e-10	2.8356193798e-11
-3.18699999999998	0.450000000000001	2.5566772092e-10	3.1077265157e-11
-3.18699999999998	0.460000000000001	2.5091620628e-10	2.6748739765e-11
-3.18699999999998	0.47000000000000103	2.5302225258e-10	2.7837310336e-11
-3.18699999999998	0.48000000000000104	2.4388900492e-10	2.6188112679e-11
-3.18699999999998	0.490000000000001	2.4453219958e-10	2.7137703728e-11
-3.18699999999998	0.500000000000001	2.3986559827e-10	2.6586261811e-11
-3.18699999999998	0.510000000000001	2.2645189893e-10	2.5125787943e-11
-3.18699999999998	0.520000000000001	2.5549302809e-10	2.8036360163e-11
-3.18699999999998	0.530000000000001	2.4815539364e-10	2.8989880229e-11
-3.18699999999998	0.540000000000001	2.5409779046e-10	3.0753674218e-11
-3.18699999999998	0.550000000000001	2.3805061355e-10	3.0705938116e-11
-3.18699999999998	0.560000000000001	2.494747052e-10	2.8555002064e-11
-3.18699999999998	0.5700000000000011	2.4562969338e-10	2.9264486511e-11
-3.18699999999998	0.5800000000000011	2.5411685929e-10	3.3811875619e-11
-3.18699999999998	0.590000000000001	2.4772530887e-10	2.8654802009e-11
-3.18699999999998	0.600000000000001	2.3201836739e-10	2.9610740603e-11
-3.18699999999998	0.610000000000001	2.4783120025e-10	3.0904621235e-11
-3.18599999999998	-0.58	2.1603952628e-10	2.9936258215e-11
-3.18599999999998	-0.57	2.2095069289e-10	3.1385201146e-11
-3.18599999999998	-0.5599999999999999	2.2011743858e-10	3.1359490822e-11
-3.18599999999998	-0.5499999999999999	2.2307091858e-10	3.155444283e-11
-3.18599999999998	-0.54	2.2829545196e-10	3.3116387203e-11
-3.18599999999998	-0.53	2.2132543381e-10	3.1051193946e-11
-3.18599999999998	-0.52	2.1698859055e-10	3.1974233571e-11
-3.18599999999998	-0.51	2.2345541511e-10	3.2550442847e-11
-3.18599999999998	-0.5	2.1443129517e-10	3.1718975515e-11
-3.18599999999998	-0.49	2.1557875443e-10	3.0872947536e-11
-3.18599999999998	-0.48	2.0463557448e-10	3.0775935738e-11
-3.18599999999998	-0.47	2.1240392234e-10	3.1091622077e-11
-3.18599999999998	-0.45999999999999996	2.1627584938e-10	3.1500592013e-11
-3.18599999999998	-0.44999999999999996	2.0437531639e-10	3.0167473597e-11
-3.18599999999998	-0.44	2.1728819702e-10	3.2289914088e-11
-3.18599999999998	-0.43	2.1255251486e-10	3.238148347e-11
-3.18599999999998	-0.42	2.1135413554e-10	3.222321684e-11
-3.18599999999998	-0.41	2.0953053609e-10	3.1924774521e-11
-3.18599999999998	-0.39999999999999997	2.2130375728e-10	3.2643316081e-11
-3.18599999999998	-0.38999999999999996	2.1455734968e-10	3.2213146915e-11
-3.18599999999998	-0.38	2.0694034174e-10	3.1437788857e-11
-3.18599999999998	-0.37	2.0606894977e-10	3.0648990651e-11
-3.18599999999998	-0.36	2.1105536725e-10	3.198410559e-11
-3.18599999999998	-0.35	2.1235670429e-10	3.2663883758e-11
-3.18599999999998	-0.33999999999999997	2.1886175964e-10	3.4004254849e-11
-3.18599999999998	-0.32999999999999996	2.2675141227e-10	3.4344641608e-11
-3.18599999999998	-0.32	1.985699404e-10	3.0716360197e-11
-3.18599999999998	-0.31	1.8870678032e-10	2.9107299633e-11
-3.18599999999998	-0.3	2.0268033259e-10	3.1850067899e-11
-3.18599999999998	-0.29	2.0564203151e-10	3.2222009031e-11
-3.18599999999998	-0.27999999999999997	2.0638639107e-10	3.271290916e-11
-3.18599999999998	-0.26999999999999996	2.0388485864e-10	3.2280146843e-11
-3.18599999999998	-0.26	2.0047395956e-10	3.2104577986e-11
-3.18599999999998	-0.25	2.0461871754e-10	3.3294089371e-11
-3.18599999999998	-0.24	2.1082155872e-10	3.3995596459e-11
-3.18599999999998	-0.22999999999999998	2.0697598811e-10	3.3894181252e-11
-3.18599999999998	-0.21999999999999997	2.0610420033e-10	3.4004135523e-11
-3.18599999999998	-0.21	2.0239651203e-10	3.3475054079e-11
-3.18599999999998	-0.19999999999999998	2.0434956532e-10	3.4063888597e-11
-3.18599999999998	-0.18999999999999997	2.0558158867e-10	3.4180367948e-11
-3.18599999999998	-0.18	2.0268415101e-10	3.4883146873e-11
-3.18599999999998	-0.16999999999999998	1.9866891671e-10	3.4130725544e-11
-3.18599999999998	-0.15999999999999998	2.0135671366e-10	3.3998751314e-11
-3.18599999999998	-0.15	2.0375112072e-10	3.4182026866e-11
-3.18599999999998	-0.13999999999999999	2.0120108966e-10	3.3898520633e-11
-3.18599999999998	-0.12999999999999998	1.96481077e-10	3.3397684456e-11
-3.18599999999998	-0.12	1.9355970435e-10	3.2335455762e-11
-3.18599999999998	-0.10999999999999999	1.8661947688e-10	3.0290783616e-11
-3.18599999999998	-0.09999999999999998	1.7610538052e-10	2.8349153581e-11
-3.18599999999998	-0.08999999999999998	1.6724488232e-10	2.6448781136e-11
-3.18599999999998	-0.07999999999999949	1.5250635333e-10	2.3602831061e-11
-3.18599999999998	-0.06999999999999948	1.3555864571e-10	2.0571838832e-11
-3.18599999999998	-0.05999999999999949	1.1808313429e-10	1.6998009232e-11
-3.18599999999998	-0.049999999999999496	9.8566850647e-11	1.391058031e-11
-3.18599999999998	-0.03999999999999951	7.9853856005e-11	1.0944763926e-11
-3.18599999999998	-0.02999999999999951	6.1567540979e-11	8.0914265709e-12
-3.18599999999998	-0.0199999999999995	4.7157498193e-11	6.1229700805e-12
-3.18599999999998	-0.009999999999999495	3.7110954872e-11	4.4895572501e-12
-3.18599999999998	5.0133508455729725e-16	3.1588051934e-11	3.8090984162e-12
-3.18599999999998	0.0100000000000006	3.1740101986e-11	3.6425724829e-12
-3.18599999999998	0.020000000000000556	3.8074600161e-11	4.4870066631e-12
-3.18599999999998	0.030000000000000603	4.8007597798e-11	5.2757066442e-12
-3.18599999999998	0.0400000000000006	6.266743294e-11	6.7728971771e-12
-3.18599999999998	0.05000000000000059	8.0015161075e-11	8.4545943537e-12
-3.18599999999998	0.06000000000000059	9.9984253757e-11	1.0214139911e-11
-3.18599999999998	0.0700000000000006	1.205953653e-10	1.1565333989e-11
-3.18599999999998	0.08000000000000061	1.395294792e-10	1.3710233907e-11
-3.18599999999998	0.09000000000000062	1.5887522604e-10	1.4802643273e-11
-3.18599999999998	0.10000000000000062	1.751418924e-10	1.6144865367e-11
-3.18599999999998	0.11000000000000061	1.8923828611e-10	1.6991781013e-11
-3.18599999999998	0.12000000000000102	2.0349202678e-10	1.7874140758e-11
-3.18599999999998	0.130000000000001	2.1325645503e-10	1.8404285947e-11
-3.18599999999998	0.140000000000001	2.2033082787e-10	1.918287453e-11
-3.18599999999998	0.15000000000000102	2.2670209873e-10	1.9908146351e-11
-3.18599999999998	0.16000000000000103	2.3002850357e-10	2.0216374833e-11
-3.18599999999998	0.170000000000001	2.1442098077e-10	1.9457488088e-11
-3.18599999999998	0.18000000000000102	2.2946186364e-10	2.089519694e-11
-3.18599999999998	0.19000000000000103	2.370956121e-10	2.1712694434e-11
-3.18599999999998	0.200000000000001	2.3775303271e-10	2.2956496105e-11
-3.18599999999998	0.21000000000000102	2.3792176507e-10	2.3576419335e-11
-3.18599999999998	0.22000000000000103	2.3603241425e-10	2.3095324286e-11
-3.18599999999998	0.230000000000001	2.4049216881e-10	2.4091196246e-11
-3.18599999999998	0.24000000000000102	2.4315007031e-10	2.393797331e-11
-3.18599999999998	0.250000000000001	2.4311402813e-10	2.4789731833e-11
-3.18599999999998	0.260000000000001	2.3080040701e-10	2.3061280081e-11
-3.18599999999998	0.270000000000001	2.3375339806e-10	2.4203830981e-11
-3.18599999999998	0.280000000000001	2.3767750245e-10	2.4365198624e-11
-3.18599999999998	0.29000000000000103	2.4146565702e-10	2.526458411e-11
-3.18599999999998	0.30000000000000104	2.567559015e-10	2.6989437174e-11
-3.18599999999998	0.310000000000001	2.4033768568e-10	2.5137493503e-11
-3.18599999999998	0.320000000000001	2.737874398e-10	2.9325479409e-11
-3.18599999999998	0.330000000000001	2.5922707282e-10	2.7585882344e-11
-3.18599999999998	0.340000000000001	2.418495249e-10	3.0086678453e-11
-3.18599999999998	0.35000000000000103	2.4296608754e-10	2.5913902209e-11
-3.18599999999998	0.36000000000000104	2.2623133846e-10	2.4134585692e-11
-3.18599999999998	0.370000000000001	2.6237419806e-10	2.8369313804e-11
-3.18599999999998	0.380000000000001	2.4289786816e-10	2.959286212e-11
-3.18599999999998	0.390000000000001	2.4244892411e-10	2.9743596679e-11
-3.18599999999998	0.400000000000001	2.4723729584e-10	2.4354975903e-11
-3.18599999999998	0.41000000000000103	2.637721831e-10	2.8693955392e-11
-3.18599999999998	0.42000000000000104	2.4817558005e-10	2.7338188374e-11
-3.18599999999998	0.430000000000001	2.3029199801e-10	2.542110451e-11
-3.18599999999998	0.440000000000001	2.4768761359e-10	2.7033712831e-11
-3.18599999999998	0.450000000000001	2.5333212689e-10	2.7918306296e-11
-3.18599999999998	0.460000000000001	2.5168820284e-10	2.6014223113e-11
-3.18599999999998	0.47000000000000103	2.4364639539e-10	2.6813874138e-11
-3.18599999999998	0.48000000000000104	2.2026048973e-10	2.4120206945e-11
-3.18599999999998	0.490000000000001	2.3961914703e-10	2.672544797e-11
-3.18599999999998	0.500000000000001	2.3199233692e-10	2.7561353636e-11
-3.18599999999998	0.510000000000001	2.254873747e-10	2.5912676938e-11
-3.18599999999998	0.520000000000001	2.4619463366e-10	2.793953463e-11
-3.18599999999998	0.530000000000001	2.4690607097e-10	2.635223791e-11
-3.18599999999998	0.540000000000001	2.503426047e-10	2.7890931233e-11
-3.18599999999998	0.550000000000001	2.5147027336e-10	2.7874411899e-11
-3.18599999999998	0.560000000000001	2.4474624079e-10	2.7164796484e-11
-3.18599999999998	0.5700000000000011	2.4815308861e-10	2.792958403e-11
-3.18599999999998	0.5800000000000011	2.4213166907e-10	3.0819911626e-11
-3.18599999999998	0.590000000000001	2.4921665899e-10	2.8989653219e-11
-3.18599999999998	0.600000000000001	2.3374157026e-10	2.6274044649e-11
-3.18599999999998	0.610000000000001	2.5457253214e-10	2.6731393882e-11
-3.18499999999998	-0.58	2.29762448e-10	3.0146812787e-11
-3.18499999999998	-0.57	2.1478608251e-10	3.1169565045e-11
-3.18499999999998	-0.5599999999999999	2.2723476868e-10	3.2778840978e-11
-3.18499999999998	-0.5499999999999999	2.2535219323e-10	3.3124367474e-11
-3.18499999999998	-0.54	2.208147198e-10	3.2141825068e-11
-3.18499999999998	-0.53	2.3527271114e-10	3.4165085526e-11
-3.18499999999998	-0.52	2.1662435029e-10	3.2143015414e-11
-3.18499999999998	-0.51	2.178411698e-10	3.2019690843e-11
-3.18499999999998	-0.5	2.158342395e-10	3.1248462619e-11
-3.18499999999998	-0.49	2.1647340618e-10	3.208652779e-11
-3.18499999999998	-0.48	2.1122638136e-10	3.0381523538e-11
-3.18499999999998	-0.47	2.1659249905e-10	3.1467236113e-11
-3.18499999999998	-0.45999999999999996	2.1585822105e-10	3.1125289388e-11
-3.18499999999998	-0.44999999999999996	2.1277156193e-10	3.2255274709e-11
-3.18499999999998	-0.44	2.1679720376e-10	3.277095384e-11
-3.18499999999998	-0.43	2.1894802339e-10	3.1664673588e-11
-3.18499999999998	-0.42	2.1021012217e-10	3.1935612787e-11
-3.18499999999998	-0.41	2.1270485595e-10	3.2692286186e-11
-3.18499999999998	-0.39999999999999997	2.0971775521e-10	3.1850545201e-11
-3.18499999999998	-0.38999999999999996	2.1110808011e-10	3.1358448905e-11
-3.18499999999998	-0.38	2.1148631349e-10	3.0434515793e-11
-3.18499999999998	-0.37	2.0633765962e-10	3.1372153899e-11
-3.18499999999998	-0.36	2.1584585775e-10	3.2413573354e-11
-3.18499999999998	-0.35	2.2115311585e-10	3.3259103657e-11
-3.18499999999998	-0.33999999999999997	2.0606149919e-10	3.2029367867e-11
-3.18499999999998	-0.32999999999999996	2.1419194527e-10	3.2999485848e-11
-3.18499999999998	-0.32	2.0930776373e-10	3.231758019e-11
-3.18499999999998	-0.31	2.2048046812e-10	3.343950375e-11
-3.18499999999998	-0.3	2.121756319e-10	3.2614867087e-11
-3.18499999999998	-0.29	2.0866403356e-10	3.2304765773e-11
-3.18499999999998	-0.27999999999999997	2.0797455218e-10	3.2122357516e-11
-3.18499999999998	-0.26999999999999996	2.1128321532e-10	3.2742912299e-11
-3.18499999999998	-0.26	2.0937083755e-10	3.2589066541e-11
-3.18499999999998	-0.25	2.0928692538e-10	3.298202937e-11
-3.18499999999998	-0.24	2.2270609625e-10	3.4899162711e-11
-3.18499999999998	-0.22999999999999998	2.1379007958e-10	3.3655422158e-11
-3.18499999999998	-0.21999999999999997	2.0931044128e-10	3.3762605744e-11
-3.18499999999998	-0.21	2.1168340463e-10	3.3647951204e-11
-3.18499999999998	-0.19999999999999998	2.0921269897e-10	3.3501078724e-11
-3.18499999999998	-0.18999999999999997	2.1711662412e-10	3.459508589e-11
-3.18499999999998	-0.18	2.0854400937e-10	3.3978797728e-11
-3.18499999999998	-0.16999999999999998	2.1033477969e-10	3.3611181425e-11
-3.18499999999998	-0.15999999999999998	2.0701964386e-10	3.2977134106e-11
-3.18499999999998	-0.15	2.0530435722e-10	3.2601327985e-11
-3.18499999999998	-0.13999999999999999	2.0123133436e-10	3.17443104e-11
-3.18499999999998	-0.12999999999999998	1.9510395359e-10	3.0747934943e-11
-3.18499999999998	-0.12	1.8828519387e-10	2.9210723005e-11
-3.18499999999998	-0.10999999999999999	1.7823019298e-10	2.7170605608e-11
-3.18499999999998	-0.09999999999999998	1.666584285e-10	2.4527998175e-11
-3.18499999999998	-0.08999999999999998	1.5241996152e-10	2.2223957058e-11
-3.18499999999998	-0.07999999999999949	1.344159944e-10	1.9501891802e-11
-3.18499999999998	-0.06999999999999948	1.1792795267e-10	1.601017575e-11
-3.18499999999998	-0.05999999999999949	9.8583230283e-11	1.314519759e-11
-3.18499999999998	-0.049999999999999496	8.0175459152e-11	1.0453478171e-11
-3.18499999999998	-0.03999999999999951	6.3501758268e-11	8.1732498074e-12
-3.18499999999998	-0.02999999999999951	4.9041048624e-11	5.7597320847e-12
-3.18499999999998	-0.0199999999999995	3.7376783439e-11	4.3542167987e-12
-3.18499999999998	-0.009999999999999495	2.8929393739e-11	3.6960547732e-12
-3.18499999999998	5.0133508455729725e-16	2.4676028988e-11	2.9200560675e-12
-3.18499999999998	0.0100000000000006	2.5108261616e-11	2.8325795938e-12
-3.18499999999998	0.020000000000000556	2.9422197258e-11	3.7319136027e-12
-3.18499999999998	0.030000000000000603	3.8036928163e-11	4.9363323342e-12
-3.18499999999998	0.0400000000000006	5.1145948237e-11	6.5054700826e-12
-3.18499999999998	0.05000000000000059	6.6620728467e-11	8.4098312072e-12
-3.18499999999998	0.06000000000000059	8.327056421e-11	1.0513758752e-11
-3.18499999999998	0.0700000000000006	1.0300287977e-10	1.2745025742e-11
-3.18499999999998	0.08000000000000061	1.2275436893e-10	1.4951585035e-11
-3.18499999999998	0.09000000000000062	1.4026134741e-10	1.6779502039e-11
-3.18499999999998	0.10000000000000062	1.5645190142e-10	1.8377232482e-11
-3.18499999999998	0.11000000000000061	1.7260430614e-10	1.9751256332e-11
-3.18499999999998	0.12000000000000102	1.86766556e-10	2.0941629191e-11
-3.18499999999998	0.130000000000001	1.9826421048e-10	2.1433475194e-11
-3.18499999999998	0.140000000000001	2.0800824277e-10	2.2169925796e-11
-3.18499999999998	0.15000000000000102	2.1462759469e-10	2.2489222465e-11
-3.18499999999998	0.16000000000000103	2.2023837082e-10	2.2410064412e-11
-3.18499999999998	0.170000000000001	2.2895305883e-10	2.3226630583e-11
-3.18499999999998	0.18000000000000102	2.3588456679e-10	2.3769642576e-11
-3.18499999999998	0.19000000000000103	2.3594906088e-10	2.4325471895e-11
-3.18499999999998	0.200000000000001	2.3785540834e-10	2.5049765827e-11
-3.18499999999998	0.21000000000000102	2.4007472675e-10	2.487229649e-11
-3.18499999999998	0.22000000000000103	2.4333968759e-10	2.4956680136e-11
-3.18499999999998	0.230000000000001	2.4464540184e-10	2.5714476942e-11
-3.18499999999998	0.24000000000000102	2.5078994222e-10	2.6295072166e-11
-3.18499999999998	0.250000000000001	2.5322544388e-10	2.6341588818e-11
-3.18499999999998	0.260000000000001	2.4503236637e-10	2.5699270191e-11
-3.18499999999998	0.270000000000001	2.4332192261e-10	2.5563442614e-11
-3.18499999999998	0.280000000000001	2.4667892139e-10	2.5790944346e-11
-3.18499999999998	0.29000000000000103	2.4148169905e-10	2.7225760277e-11
-3.18499999999998	0.30000000000000104	2.4424567819e-10	2.6745806099e-11
-3.18499999999998	0.310000000000001	2.4316720665e-10	2.6607993641e-11
-3.18499999999998	0.320000000000001	2.3436537012e-10	2.4942029268e-11
-3.18499999999998	0.330000000000001	2.4785487913e-10	2.4281519291e-11
-3.18499999999998	0.340000000000001	2.426588675e-10	2.5730047491e-11
-3.18499999999998	0.35000000000000103	2.433098387e-10	2.976107935e-11
-3.18499999999998	0.36000000000000104	2.4687419645e-10	2.6873400202e-11
-3.18499999999998	0.370000000000001	2.4387612939e-10	2.6277924189e-11
-3.18499999999998	0.380000000000001	2.4484209716e-10	2.6535708457e-11
-3.18499999999998	0.390000000000001	2.3143587168e-10	2.5031546829e-11
-3.18499999999998	0.400000000000001	2.4256980978e-10	2.6201392757e-11
-3.18499999999998	0.41000000000000103	2.3594179656e-10	2.579302527e-11
-3.18499999999998	0.42000000000000104	2.401413396e-10	2.9104808345e-11
-3.18499999999998	0.430000000000001	2.3750918917e-10	2.6335552684e-11
-3.18499999999998	0.440000000000001	2.3266479839e-10	2.4332999601e-11
-3.18499999999998	0.450000000000001	2.4989335798e-10	2.6333716232e-11
-3.18499999999998	0.460000000000001	2.5523132645e-10	2.8094096342e-11
-3.18499999999998	0.47000000000000103	2.5379336439e-10	2.793338208e-11
-3.18499999999998	0.48000000000000104	2.4678506888e-10	2.8459198074e-11
-3.18499999999998	0.490000000000001	2.5342782028e-10	2.7921795845e-11
-3.18499999999998	0.500000000000001	2.5770976208e-10	2.9081065441e-11
-3.18499999999998	0.510000000000001	2.5299857371e-10	2.8040789766e-11
-3.18499999999998	0.520000000000001	2.3594922386e-10	2.9513816116e-11
-3.18499999999998	0.530000000000001	2.6409879792e-10	2.9566229205e-11
-3.18499999999998	0.540000000000001	2.5752861984e-10	3.01202439e-11
-3.18499999999998	0.550000000000001	2.5422205217e-10	2.7813986526e-11
-3.18499999999998	0.560000000000001	2.5161847007e-10	2.9804892256e-11
-3.18499999999998	0.5700000000000011	2.5716188829e-10	2.9617603286e-11
-3.18499999999998	0.5800000000000011	2.5315971579e-10	2.5422524777e-11
-3.18499999999998	0.590000000000001	2.5901892222e-10	3.1891980325e-11
-3.18499999999998	0.600000000000001	2.5562355295e-10	2.7042682632e-11
-3.18499999999998	0.610000000000001	2.4566974025e-10	2.6426743716e-11
-3.18399999999998	-0.58	2.2046973463e-10	3.3295006142e-11
-3.18399999999998	-0.57	2.1448465995e-10	3.1456819852e-11
-3.18399999999998	-0.5599999999999999	2.1893782541e-10	3.1962632784e-11
-3.18399999999998	-0.5499999999999999	2.2258204408e-10	3.3204734791e-11
-3.18399999999998	-0.54	2.083257772e-10	3.1850900268e-11
-3.18399999999998	-0.53	2.1653287113e-10	3.2867802656e-11
-3.18399999999998	-0.52	2.1803549025e-10	2.9757819721e-11
-3.18399999999998	-0.51	2.0950264297e-10	2.9666992486e-11
-3.18399999999998	-0.5	2.1841903217e-10	3.2945591374e-11
-3.18399999999998	-0.49	2.0706465002e-10	3.1386455521e-11
-3.18399999999998	-0.48	2.0682052709e-10	3.1547411345e-11
-3.18399999999998	-0.47	2.1107674111e-10	3.2326119253e-11
-3.18399999999998	-0.45999999999999996	2.0944310818e-10	3.3679927583e-11
-3.18399999999998	-0.44999999999999996	2.1276017651e-10	3.2829176052e-11
-3.18399999999998	-0.44	2.2069443949e-10	3.3652462298e-11
-3.18399999999998	-0.43	2.1099094301e-10	3.2753904816e-11
-3.18399999999998	-0.42	2.1747380961e-10	3.3324694959e-11
-3.18399999999998	-0.41	2.2598314099e-10	3.4422558383e-11
-3.18399999999998	-0.39999999999999997	2.2434564307e-10	3.42268846e-11
-3.18399999999998	-0.38999999999999996	2.231994411e-10	3.4048189991e-11
-3.18399999999998	-0.38	2.1401925478e-10	3.3604816417e-11
-3.18399999999998	-0.37	2.0924312994e-10	3.2614430529e-11
-3.18399999999998	-0.36	2.1256287582e-10	3.2331224065e-11
-3.18399999999998	-0.35	2.1062518936e-10	3.2937063952e-11
-3.18399999999998	-0.33999999999999997	2.2559426725e-10	3.4902326297e-11
-3.18399999999998	-0.32999999999999996	2.1753336769e-10	3.3553512185e-11
-3.18399999999998	-0.32	2.1587584633e-10	3.3978099236e-11
-3.18399999999998	-0.31	2.1490822546e-10	3.2199791167e-11
-3.18399999999998	-0.3	2.1318236832e-10	3.3724683453e-11
-3.18399999999998	-0.29	2.1473474335e-10	3.367876634e-11
-3.18399999999998	-0.27999999999999997	2.1319738589e-10	3.3551960951e-11
-3.18399999999998	-0.26999999999999996	2.1635640878e-10	3.41118488e-11
-3.18399999999998	-0.26	2.1631009877e-10	3.3910764614e-11
-3.18399999999998	-0.25	2.1521181334e-10	3.3983480535e-11
-3.18399999999998	-0.24	2.1823218558e-10	3.3913002699e-11
-3.18399999999998	-0.22999999999999998	2.1950432565e-10	3.4254833008e-11
-3.18399999999998	-0.21999999999999997	2.1064565517e-10	3.3816797077e-11
-3.18399999999998	-0.21	2.1804128774e-10	3.4844179754e-11
-3.18399999999998	-0.19999999999999998	2.2033543792e-10	3.5144999856e-11
-3.18399999999998	-0.18999999999999997	2.2011359688e-10	3.4942509956e-11
-3.18399999999998	-0.18	2.1821551491e-10	3.4271829645e-11
-3.18399999999998	-0.16999999999999998	2.1713678725e-10	3.4366425825e-11
-3.18399999999998	-0.15999999999999998	2.135658171e-10	3.3410397009e-11
-3.18399999999998	-0.15	2.059913706e-10	3.2412269502e-11
-3.18399999999998	-0.13999999999999999	1.9505955279e-10	3.0324840918e-11
-3.18399999999998	-0.12999999999999998	1.9315183163e-10	3.0039879493e-11
-3.18399999999998	-0.12	1.816400676e-10	2.7515101829e-11
-3.18399999999998	-0.10999999999999999	1.6893229913e-10	2.4925536127e-11
-3.18399999999998	-0.09999999999999998	1.5447416808e-10	2.2639638337e-11
-3.18399999999998	-0.08999999999999998	1.3725896133e-10	1.9210149185e-11
-3.18399999999998	-0.07999999999999949	1.1971354252e-10	1.6257331299e-11
-3.18399999999998	-0.06999999999999948	1.0180872632e-10	1.3452624262e-11
-3.18399999999998	-0.05999999999999949	8.46665469e-11	1.0775590636e-11
-3.18399999999998	-0.049999999999999496	6.8470201222e-11	8.5567000497e-12
-3.18399999999998	-0.03999999999999951	5.3861096967e-11	6.5635649662e-12
-3.18399999999998	-0.02999999999999951	4.0622820961e-11	4.698336852e-12
-3.18399999999998	-0.0199999999999995	3.0960812001e-11	3.7212543248e-12
-3.18399999999998	-0.009999999999999495	2.5049061514e-11	2.6690760933e-12
-3.18399999999998	5.0133508455729725e-16	2.1832750645e-11	2.7713564123e-12
-3.18399999999998	0.0100000000000006	2.2215612989e-11	3.013614878e-12
-3.18399999999998	0.020000000000000556	2.724819351e-11	3.3101518056e-12
-3.18399999999998	0.030000000000000603	3.6097585689e-11	4.6343051508e-12
-3.18399999999998	0.0400000000000006	4.8771381262e-11	6.5451873525e-12
-3.18399999999998	0.05000000000000059	6.398713449e-11	8.7621723651e-12
-3.18399999999998	0.06000000000000059	8.2139152801e-11	1.1583089508e-11
-3.18399999999998	0.0700000000000006	1.0050425772e-10	1.3772318198e-11
-3.18399999999998	0.08000000000000061	1.1890060268e-10	1.5970734239e-11
-3.18399999999998	0.09000000000000062	1.3682097197e-10	1.814335119e-11
-3.18399999999998	0.10000000000000062	1.531756483e-10	1.9847403746e-11
-3.18399999999998	0.11000000000000061	1.6803464387e-10	2.1439777629e-11
-3.18399999999998	0.12000000000000102	1.7939537065e-10	2.1972635295e-11
-3.18399999999998	0.130000000000001	1.9088892732e-10	2.3208226776e-11
-3.18399999999998	0.140000000000001	2.0025989506e-10	2.3566807795e-11
-3.18399999999998	0.15000000000000102	2.0865679253e-10	2.3813237203e-11
-3.18399999999998	0.16000000000000103	2.1385047585e-10	2.3348006653e-11
-3.18399999999998	0.170000000000001	2.1489900537e-10	2.774859604e-11
-3.18399999999998	0.18000000000000102	2.2145328112e-10	2.4375166686e-11
-3.18399999999998	0.19000000000000103	2.2729011253e-10	2.4403646239e-11
-3.18399999999998	0.200000000000001	2.3150397465e-10	2.4287066481e-11
[truncated: 34,241 more rows]
