# Supplementary material for: Long-range crossed Andreev reflection in a topological insulator nanowire proximitized by a superconductor
Source: Nat Phys. 2025 Mar 11;21(5):708–15. doi: 10.1038/s41567-025-02806-y (PMC12084150; doi:10.1038/s41567-025-02806-y)
Supplement: Supplementary file 4 — The following three files contain the data to plot Fig. 2: Figure_2c_dim=2_.txt, Figure_2d_dim=1_.txt, Figure_2e_dim=2_.txt. [file 41567_2025_2806_MOESM4_ESM.zip]

Archive with 4 entries (3 files):
- Figure2/
- Figure2/Figure_2c_dim=2_.txt
- Figure2/Figure_2d_dim=1_.txt
- Figure2/Figure_2e_dim=2_.txt
