# Supplementary material for: Long-range crossed Andreev reflection in a topological insulator nanowire proximitized by a superconductor
Source: Nat Phys. 2025 Mar 11;21(5):708–15. doi: 10.1038/s41567-025-02806-y (PMC12084150; doi:10.1038/s41567-025-02806-y)
Supplement: Supplementary file 4 — The following three files contain the data to plot Fig. 2: Figure_2c_dim=2_.txt, Figure_2d_dim=1_.txt, Figure_2e_dim=2_.txt. [file 41567_2025_2806_MOESM4_ESM.zip › Figure2/Figure_2c_dim=2_.txt]

\mu/\Delta	E/\Delta	E
0.0	0	-5.166571927621009
0.0	1	-5.166571927620968
0.0	2	-4.884516470568166
0.0	3	-4.884516470568138
0.0	4	-4.740380067528795
0.0	5	-4.740380067528758
0.0	6	-4.620386896249852
0.0	7	-4.620386896249839
0.0	8	-4.50429132130008
0.0	9	-4.504291321300039
0.0	10	-4.056324479712124
0.0	11	-4.0563244797121065
0.0	12	-3.9610948481747186
0.0	13	-3.9610948481746986
0.0	14	-3.766425229738555
0.0	15	-3.766425229738554
0.0	16	-3.25869423481184
0.0	17	-3.258694234811824
0.0	18	-3.1176481016805915
0.0	19	-3.1176481016805346
0.0	20	-2.851523582542682
0.0	21	-2.8515235825426446
0.0	22	-2.6823935641294563
0.0	23	-2.68239356412945
0.0	24	-2.215407925284146
0.0	25	-2.2154079252841177
0.0	26	-2.139479125706454
0.0	27	-2.139479125706447
0.0	28	-1.874429618155305
0.0	29	-1.8744296181552909
0.0	30	-1.5254661556702684
0.0	31	-1.5254661556702485
0.0	32	-1.3019500334596328
0.0	33	-1.3019500334596301
0.0	34	-1.079423194625645
0.0	35	-1.0794231946256287
0.0	36	-0.8160615941338171
0.0	37	-0.8160615941338166
0.0	38	-0.5437459093694071
0.0	39	-0.5437459093694029
0.0	40	0.5437459093693998
0.0	41	0.5437459093694061
0.0	42	0.8160615941338194
0.0	43	0.8160615941338212
0.0	44	1.0794231946256303
0.0	45	1.0794231946256307
0.0	46	1.301950033459633
0.0	47	1.3019500334596334
0.0	48	1.525466155670263
0.0	49	1.5254661556702767
0.0	50	1.8744296181552815
0.0	51	1.8744296181553106
0.0	52	2.1394791257064383
0.0	53	2.1394791257064396
0.0	54	2.2154079252841297
0.0	55	2.215407925284135
0.0	56	2.682393564129413
0.0	57	2.682393564129447
0.0	58	2.851523582542625
0.0	59	2.85152358254265
0.0	60	3.117648101680575
0.0	61	3.1176481016805915
0.0	62	3.2586942348118098
0.0	63	3.258694234811823
0.0	64	3.766425229738514
0.0	65	3.766425229738529
0.0	66	3.9610948481746937
0.0	67	3.961094848174708
0.0	68	4.056324479712129
0.0	69	4.056324479712133
0.0	70	4.5042913213000455
0.0	71	4.504291321300055
0.0	72	4.6203868962498635
0.0	73	4.620386896249871
0.0	74	4.740380067528738
0.0	75	4.740380067528789
0.0	76	4.884516470568143
0.0	77	4.88451647056819
0.0	78	5.166571927620984
0.0	79	5.166571927621004
0.03333333333333333	0	-5.159774319997551
0.03333333333333333	1	-5.159774319997517
0.03333333333333333	2	-4.916939431919742
0.03333333333333333	3	-4.916939431919735
0.03333333333333333	4	-4.750984169450579
0.03333333333333333	5	-4.750984169450569
0.03333333333333333	6	-4.59373632315471
0.03333333333333333	7	-4.5937363231546975
0.03333333333333333	8	-4.535568962328214
0.03333333333333333	9	-4.535568962328197
0.03333333333333333	10	-4.047123269219046
0.03333333333333333	11	-4.047123269218976
0.03333333333333333	12	-3.9883629744016895
0.03333333333333333	13	-3.98836297440168
0.03333333333333333	14	-3.77604672592356
0.03333333333333333	15	-3.7760467259235586
0.03333333333333333	16	-3.2567876368994484
0.03333333333333333	17	-3.256787636899445
0.03333333333333333	18	-3.1451389308532183
0.03333333333333333	19	-3.14513893085317
0.03333333333333333	20	-2.8646465339868032
0.03333333333333333	21	-2.8646465339867926
0.03333333333333333	22	-2.662480519028158
0.03333333333333333	23	-2.6624805190281533
0.03333333333333333	24	-2.213136984159191
0.03333333333333333	25	-2.2131369841591595
0.03333333333333333	26	-2.161912411401488
0.03333333333333333	27	-2.1619124114014747
0.03333333333333333	28	-1.8914936312287114
0.03333333333333333	29	-1.8914936312287098
0.03333333333333333	30	-1.5199644616344388
0.03333333333333333	31	-1.519964461634427
0.03333333333333333	32	-1.3082321824443337
0.03333333333333333	33	-1.308232182444329
0.03333333333333333	34	-1.0732148354810784
0.03333333333333333	35	-1.0732148354810778
0.03333333333333333	36	-0.8103059218145668
0.03333333333333333	37	-0.8103059218145624
0.03333333333333333	38	-0.5557699735149239
0.03333333333333333	39	-0.5557699735149232
0.03333333333333333	40	0.5557699735149256
0.03333333333333333	41	0.5557699735149265
0.03333333333333333	42	0.810305921814559
0.03333333333333333	43	0.8103059218145665
0.03333333333333333	44	1.073214835481073
0.03333333333333333	45	1.07321483548108
0.03333333333333333	46	1.3082321824443266
0.03333333333333333	47	1.308232182444335
0.03333333333333333	48	1.5199644616344457
0.03333333333333333	49	1.519964461634451
0.03333333333333333	50	1.8914936312287012
0.03333333333333333	51	1.8914936312287183
0.03333333333333333	52	2.161912411401479
0.03333333333333333	53	2.161912411401513
0.03333333333333333	54	2.2131369841591715
0.03333333333333333	55	2.213136984159194
0.03333333333333333	56	2.6624805190281613
0.03333333333333333	57	2.662480519028164
0.03333333333333333	58	2.864646533986807
0.03333333333333333	59	2.8646465339868166
0.03333333333333333	60	3.145138930853189
0.03333333333333333	61	3.145138930853197
0.03333333333333333	62	3.256787636899445
0.03333333333333333	63	3.256787636899475
0.03333333333333333	64	3.7760467259235515
0.03333333333333333	65	3.7760467259235715
0.03333333333333333	66	3.988362974401706
0.03333333333333333	67	3.9883629744017237
0.03333333333333333	68	4.047123269219022
0.03333333333333333	69	4.047123269219051
0.03333333333333333	70	4.535568962328242
0.03333333333333333	71	4.535568962328243
0.03333333333333333	72	4.593736323154714
0.03333333333333333	73	4.593736323154714
0.03333333333333333	74	4.750984169450572
0.03333333333333333	75	4.750984169450605
0.03333333333333333	76	4.916939431919754
0.03333333333333333	77	4.916939431919761
0.03333333333333333	78	5.159774319997484
0.03333333333333333	79	5.159774319997516
0.06666666666666667	0	-5.1596706880012535
0.06666666666666667	1	-5.159670688001247
0.06666666666666667	2	-4.949345518843132
0.06666666666666667	3	-4.949345518843118
0.06666666666666667	4	-4.752582809823301
0.06666666666666667	5	-4.7525828098232665
0.06666666666666667	6	-4.58348919123605
0.06666666666666667	7	-4.583489191236049
0.06666666666666667	8	-4.562758580082719
0.06666666666666667	9	-4.5627585800827095
0.06666666666666667	10	-4.040631773602897
0.06666666666666667	11	-4.040631773602864
0.06666666666666667	12	-4.0128350894101565
0.06666666666666667	13	-4.012835089410147
0.06666666666666667	14	-3.784848623615906
0.06666666666666667	15	-3.7848486236158787
0.06666666666666667	16	-3.255635532063259
0.06666666666666667	17	-3.2556355320632377
0.06666666666666667	18	-3.169566883498925
0.06666666666666667	19	-3.169566883498918
0.06666666666666667	20	-2.867048017657615
0.06666666666666667	21	-2.8670480176576
0.06666666666666667	22	-2.645021241569576
0.06666666666666667	23	-2.6450212415695646
0.06666666666666667	24	-2.2043525234426062
0.06666666666666667	25	-2.204352523442597
0.06666666666666667	26	-2.1730611344331368
0.06666666666666667	27	-2.1730611344331363
0.06666666666666667	28	-1.9052340405262003
0.06666666666666667	29	-1.9052340405261774
0.06666666666666667	30	-1.5137635578025421
0.06666666666666667	31	-1.5137635578025201
0.06666666666666667	32	-1.3079374022103087
0.06666666666666667	33	-1.3079374022103085
0.06666666666666667	34	-1.0690935662498393
0.06666666666666667	35	-1.0690935662498384
0.06666666666666667	36	-0.8101228675998587
0.06666666666666667	37	-0.8101228675998513
0.06666666666666667	38	-0.5582278536854467
0.06666666666666667	39	-0.5582278536854444
0.06666666666666667	40	0.5582278536854453
0.06666666666666667	41	0.5582278536854456
0.06666666666666667	42	0.8101228675998525
0.06666666666666667	43	0.8101228675998546
0.06666666666666667	44	1.0690935662498273
0.06666666666666667	45	1.069093566249828
0.06666666666666667	46	1.3079374022103092
0.06666666666666667	47	1.3079374022103099
0.06666666666666667	48	1.5137635578025193
0.06666666666666667	49	1.513763557802524
0.06666666666666667	50	1.9052340405261814
0.06666666666666667	51	1.9052340405261903
0.06666666666666667	52	2.173061134433119
0.06666666666666667	53	2.173061134433144
0.06666666666666667	54	2.2043525234425863
0.06666666666666667	55	2.2043525234426156
0.06666666666666667	56	2.6450212415695638
0.06666666666666667	57	2.645021241569579
0.06666666666666667	58	2.867048017657615
0.06666666666666667	59	2.867048017657624
0.06666666666666667	60	3.169566883498919
0.06666666666666667	61	3.1695668834989235
0.06666666666666667	62	3.255635532063245
0.06666666666666667	63	3.2556355320632537
0.06666666666666667	64	3.7848486236158827
0.06666666666666667	65	3.7848486236158845
0.06666666666666667	66	4.012835089410167
0.06666666666666667	67	4.012835089410171
0.06666666666666667	68	4.040631773602915
0.06666666666666667	69	4.040631773602926
0.06666666666666667	70	4.562758580082696
0.06666666666666667	71	4.562758580082715
0.06666666666666667	72	4.583489191236059
0.06666666666666667	73	4.583489191236079
0.06666666666666667	74	4.752582809823259
0.06666666666666667	75	4.752582809823313
0.06666666666666667	76	4.9493455188431135
0.06666666666666667	77	4.949345518843152
0.06666666666666667	78	5.159670688001232
0.06666666666666667	79	5.159670688001234
0.09999999999999999	0	-5.141328864045099
0.09999999999999999	1	-5.141328864045058
0.09999999999999999	2	-4.9820872843592685
0.09999999999999999	3	-4.982087284359235
0.09999999999999999	4	-4.769181089442109
0.09999999999999999	5	-4.769181089442088
0.09999999999999999	6	-4.597276293515369
0.09999999999999999	7	-4.597276293515348
0.09999999999999999	8	-4.55911800415403
0.09999999999999999	9	-4.5591180041540245
0.09999999999999999	10	-4.043299861342599
0.09999999999999999	11	-4.0432998613425974
0.09999999999999999	12	-4.0287010353563275
0.09999999999999999	13	-4.0287010353563035
0.09999999999999999	14	-3.799168092550793
0.09999999999999999	15	-3.799168092550771
0.09999999999999999	16	-3.232364406386487
0.09999999999999999	17	-3.232364406386462
0.09999999999999999	18	-3.1919367726469807
0.09999999999999999	19	-3.191936772646967
0.09999999999999999	20	-2.8744310571736116
0.09999999999999999	21	-2.8744310571735663
0.09999999999999999	22	-2.621012565323819
0.09999999999999999	23	-2.6210125653238183
0.09999999999999999	24	-2.197904249008736
0.09999999999999999	25	-2.1979042490087117
0.09999999999999999	26	-2.184195566227336
0.09999999999999999	27	-2.184195566227325
0.09999999999999999	28	-1.919722955474019
0.09999999999999999	29	-1.9197229554740176
0.09999999999999999	30	-1.5047576325778023
0.09999999999999999	31	-1.504757632577792
0.09999999999999999	32	-1.3144272866497029
0.09999999999999999	33	-1.3144272866496924
0.09999999999999999	34	-1.068952280139981
0.09999999999999999	35	-1.0689522801399733
0.09999999999999999	36	-0.8130064956406171
0.09999999999999999	37	-0.8130064956406066
0.09999999999999999	38	-0.5568288655903036
0.09999999999999999	39	-0.5568288655903028
0.09999999999999999	40	0.5568288655903009
0.09999999999999999	41	0.5568288655903013
0.09999999999999999	42	0.8130064956406071
0.09999999999999999	43	0.813006495640609
0.09999999999999999	44	1.0689522801399771
0.09999999999999999	45	1.0689522801399782
0.09999999999999999	46	1.3144272866496935
0.09999999999999999	47	1.3144272866496998
0.09999999999999999	48	1.5047576325777683
0.09999999999999999	49	1.504757632577789
0.09999999999999999	50	1.9197229554740192
0.09999999999999999	51	1.9197229554740234
0.09999999999999999	52	2.184195566227323
0.09999999999999999	53	2.1841955662273316
0.09999999999999999	54	2.1979042490087086
0.09999999999999999	55	2.19790424900871
0.09999999999999999	56	2.6210125653237974
0.09999999999999999	57	2.621012565323816
0.09999999999999999	58	2.874431057173576
0.09999999999999999	59	2.874431057173597
0.09999999999999999	60	3.191936772646975
0.09999999999999999	61	3.1919367726469923
0.09999999999999999	62	3.23236440638645
0.09999999999999999	63	3.23236440638649
0.09999999999999999	64	3.799168092550776
0.09999999999999999	65	3.7991680925508025
0.09999999999999999	66	4.028701035356297
0.09999999999999999	67	4.028701035356326
0.09999999999999999	68	4.043299861342583
0.09999999999999999	69	4.0432998613426
0.09999999999999999	70	4.559118004154015
0.09999999999999999	71	4.559118004154017
0.09999999999999999	72	4.5972762935153195
0.09999999999999999	73	4.597276293515344
0.09999999999999999	74	4.769181089442088
0.09999999999999999	75	4.769181089442115
0.09999999999999999	76	4.982087284359241
0.09999999999999999	77	4.982087284359241
0.09999999999999999	78	5.141328864045068
0.09999999999999999	79	5.141328864045133
0.13333333333333333	0	-5.151022437964756
0.13333333333333333	1	-5.151022437964711
0.13333333333333333	2	-5.014626811439171
0.13333333333333333	3	-5.014626811439138
0.13333333333333333	4	-4.7604540572680625
0.13333333333333333	5	-4.760454057268031
0.13333333333333333	6	-4.620694046362982
0.13333333333333333	7	-4.620694046362975
0.13333333333333333	8	-4.542474474230606
0.13333333333333333	9	-4.542474474230583
0.13333333333333333	10	-4.069131806318853
0.13333333333333333	11	-4.069131806318825
0.13333333333333333	12	-4.028635111733719
0.13333333333333333	13	-4.028635111733688
0.13333333333333333	14	-3.781917255491458
0.13333333333333333	15	-3.7819172554914147
0.13333333333333333	16	-3.2520963525109927
0.13333333333333333	17	-3.252096352510982
0.13333333333333333	18	-3.2158769956834776
0.13333333333333333	19	-3.215876995683476
0.13333333333333333	20	-2.8718092841839256
0.13333333333333333	21	-2.8718092841838994
0.13333333333333333	22	-2.6106066167756428
0.13333333333333333	23	-2.6106066167756343
0.13333333333333333	24	-2.2126549367463433
0.13333333333333333	25	-2.21265493674634
0.13333333333333333	26	-2.1871757418441597
0.13333333333333333	27	-2.1871757418441526
0.13333333333333333	28	-1.9263525174769294
0.13333333333333333	29	-1.9263525174769183
0.13333333333333333	30	-1.5111396750016393
0.13333333333333333	31	-1.5111396750016328
0.13333333333333333	32	-1.3123255162272764
0.13333333333333333	33	-1.3123255162272631
0.13333333333333333	34	-1.0689802620665614
0.13333333333333333	35	-1.0689802620665556
0.13333333333333333	36	-0.8199935528723069
0.13333333333333333	37	-0.8199935528723028
0.13333333333333333	38	-0.5509725557528224
0.13333333333333333	39	-0.5509725557528213
0.13333333333333333	40	0.5509725557528198
0.13333333333333333	41	0.5509725557528216
0.13333333333333333	42	0.8199935528723088
0.13333333333333333	43	0.8199935528723112
0.13333333333333333	44	1.068980262066541
0.13333333333333333	45	1.068980262066555
0.13333333333333333	46	1.3123255162272718
0.13333333333333333	47	1.3123255162272742
0.13333333333333333	48	1.511139675001622
0.13333333333333333	49	1.5111396750016324
0.13333333333333333	50	1.9263525174769205
0.13333333333333333	51	1.9263525174769227
0.13333333333333333	52	2.187175741844162
0.13333333333333333	53	2.187175741844166
0.13333333333333333	54	2.21265493674634
0.13333333333333333	55	2.2126549367463477
0.13333333333333333	56	2.610606616775631
0.13333333333333333	57	2.610606616775645
0.13333333333333333	58	2.871809284183919
0.13333333333333333	59	2.8718092841839375
0.13333333333333333	60	3.215876995683488
0.13333333333333333	61	3.2158769956834883
0.13333333333333333	62	3.2520963525109985
0.13333333333333333	63	3.252096352511013
0.13333333333333333	64	3.7819172554914484
0.13333333333333333	65	3.781917255491461
0.13333333333333333	66	4.028635111733707
0.13333333333333333	67	4.02863511173372
0.13333333333333333	68	4.069131806318837
0.13333333333333333	69	4.069131806318844
0.13333333333333333	70	4.542474474230565
0.13333333333333333	71	4.542474474230605
0.13333333333333333	72	4.620694046362948
0.13333333333333333	73	4.620694046362955
0.13333333333333333	74	4.760454057268028
0.13333333333333333	75	4.760454057268046
0.13333333333333333	76	5.01462681143914
0.13333333333333333	77	5.014626811439149
0.13333333333333333	78	5.151022437964716
0.13333333333333333	79	5.151022437964742
0.16666666666666666	0	-5.143354229258642
0.16666666666666666	1	-5.143354229258617
0.16666666666666666	2	-5.047466382696233
0.16666666666666666	3	-5.047466382696194
0.16666666666666666	4	-4.769547761274133
0.16666666666666666	5	-4.769547761274105
0.16666666666666666	6	-4.643615662055617
0.16666666666666666	7	-4.643615662055604
0.16666666666666666	8	-4.524271136886254
0.16666666666666666	9	-4.524271136886245
0.16666666666666666	10	-4.098327165230658
0.16666666666666666	11	-4.098327165230645
0.16666666666666666	12	-4.020843802659793
0.16666666666666666	13	-4.0208438026597815
0.16666666666666666	14	-3.7983968880670003
0.16666666666666666	15	-3.7983968880669954
0.16666666666666666	16	-3.2647133727818227
0.16666666666666666	17	-3.264713372781796
0.16666666666666666	18	-3.2321541655912385
0.16666666666666666	19	-3.2321541655912047
0.16666666666666666	20	-2.878735808084196
0.16666666666666666	21	-2.8787358080841776
0.16666666666666666	22	-2.5948601695159828
0.16666666666666666	23	-2.5948601695159796
0.16666666666666666	24	-2.2337443147186145
0.16666666666666666	25	-2.233744314718601
0.16666666666666666	26	-2.1723591663294575
0.16666666666666666	27	-2.172359166329457
0.16666666666666666	28	-1.9364126355598321
0.16666666666666666	29	-1.9364126355598161
0.16666666666666666	30	-1.505573595432361
0.16666666666666666	31	-1.5055735954323561
0.16666666666666666	32	-1.3151731528729158
0.16666666666666666	33	-1.3151731528729067
0.16666666666666666	34	-1.066172585520102
0.16666666666666666	35	-1.0661725855201005
0.16666666666666666	36	-0.8301301853882631
0.16666666666666666	37	-0.830130185388258
0.16666666666666666	38	-0.5426236883761886
0.16666666666666666	39	-0.5426236883761821
0.16666666666666666	40	0.5426236883761821
0.16666666666666666	41	0.5426236883761861
0.16666666666666666	42	0.8301301853882526
0.16666666666666666	43	0.8301301853882558
0.16666666666666666	44	1.0661725855200928
0.16666666666666666	45	1.066172585520099
0.16666666666666666	46	1.315173152872908
0.16666666666666666	47	1.3151731528729091
0.16666666666666666	48	1.505573595432352
0.16666666666666666	49	1.5055735954323544
0.16666666666666666	50	1.9364126355598192
0.16666666666666666	51	1.9364126355598414
0.16666666666666666	52	2.172359166329443
0.16666666666666666	53	2.17235916632948
0.16666666666666666	54	2.233744314718596
0.16666666666666666	55	2.2337443147186065
0.16666666666666666	56	2.594860169515987
0.16666666666666666	57	2.5948601695159876
0.16666666666666666	58	2.8787358080841754
0.16666666666666666	59	2.878735808084199
0.16666666666666666	60	3.2321541655911905
0.16666666666666666	61	3.2321541655912003
0.16666666666666666	62	3.264713372781789
0.16666666666666666	63	3.2647133727818183
0.16666666666666666	64	3.7983968880669683
0.16666666666666666	65	3.7983968880669794
0.16666666666666666	66	4.020843802659798
0.16666666666666666	67	4.020843802659818
0.16666666666666666	68	4.098327165230654
0.16666666666666666	69	4.098327165230663
0.16666666666666666	70	4.524271136886287
0.16666666666666666	71	4.524271136886294
0.16666666666666666	72	4.643615662055606
0.16666666666666666	73	4.643615662055619
0.16666666666666666	74	4.769547761274096
0.16666666666666666	75	4.769547761274127
0.16666666666666666	76	5.047466382696195
0.16666666666666666	77	5.0474663826962045
0.16666666666666666	78	5.1433542292586125
0.16666666666666666	79	5.143354229258617
0.19999999999999998	0	-5.125784742515625
0.19999999999999998	1	-5.125784742515621
0.19999999999999998	2	-5.080367452709088
0.19999999999999998	3	-5.080367452709069
0.19999999999999998	4	-4.783537479782599
0.19999999999999998	5	-4.783537479782564
0.19999999999999998	6	-4.666877181783848
0.19999999999999998	7	-4.666877181783777
0.19999999999999998	8	-4.502334938514568
0.19999999999999998	9	-4.502334938514548
0.19999999999999998	10	-4.12998754138773
0.19999999999999998	11	-4.129987541387704
0.19999999999999998	12	-3.997619819146097
0.19999999999999998	13	-3.997619819146069
0.19999999999999998	14	-3.8073805608696105
0.19999999999999998	15	-3.8073805608696096
0.19999999999999998	16	-3.2883540930154527
0.19999999999999998	17	-3.2883540930154282
0.19999999999999998	18	-3.2197998864549393
0.19999999999999998	19	-3.2197998864549304
0.19999999999999998	20	-2.8948262435214374
0.19999999999999998	21	-2.894826243521428
0.19999999999999998	22	-2.566782320917913
0.19999999999999998	23	-2.566782320917904
0.19999999999999998	24	-2.2582817004067213
0.19999999999999998	25	-2.258281700406717
0.19999999999999998	26	-2.154027827607142
0.19999999999999998	27	-2.1540278276071234
0.19999999999999998	28	-1.9505719928278835
0.19999999999999998	29	-1.9505719928278742
0.19999999999999998	30	-1.4946648719209432
0.19999999999999998	31	-1.4946648719209301
0.19999999999999998	32	-1.32951470018383
0.19999999999999998	33	-1.3295147001838168
0.19999999999999998	34	-1.0642356810061293
0.19999999999999998	35	-1.064235681006126
0.19999999999999998	36	-0.8434094438298804
0.19999999999999998	37	-0.8434094438298776
0.19999999999999998	38	-0.5287179552240387
0.19999999999999998	39	-0.5287179552240383
0.19999999999999998	40	0.5287179552240359
0.19999999999999998	41	0.528717955224036
0.19999999999999998	42	0.843409443829878
0.19999999999999998	43	0.84340944382988
0.19999999999999998	44	1.0642356810061229
0.19999999999999998	45	1.0642356810061253
0.19999999999999998	46	1.3295147001838095
0.19999999999999998	47	1.3295147001838141
0.19999999999999998	48	1.494664871920919
0.19999999999999998	49	1.4946648719209232
0.19999999999999998	50	1.950571992827859
0.19999999999999998	51	1.950571992827867
0.19999999999999998	52	2.1540278276071367
0.19999999999999998	53	2.1540278276071407
0.19999999999999998	54	2.2582817004067186
0.19999999999999998	55	2.258281700406721
0.19999999999999998	56	2.566782320917877
0.19999999999999998	57	2.5667823209179237
0.19999999999999998	58	2.8948262435214187
0.19999999999999998	59	2.8948262435214374
0.19999999999999998	60	3.2197998864549104
0.19999999999999998	61	3.219799886454923
0.19999999999999998	62	3.288354093015448
0.19999999999999998	63	3.288354093015457
0.19999999999999998	64	3.8073805608695825
0.19999999999999998	65	3.807380560869623
0.19999999999999998	66	3.99761981914607
0.19999999999999998	67	3.9976198191460814
0.19999999999999998	68	4.129987541387729
0.19999999999999998	69	4.12998754138774
0.19999999999999998	70	4.502334938514575
0.19999999999999998	71	4.502334938514583
0.19999999999999998	72	4.66687718178383
0.19999999999999998	73	4.666877181783838
0.19999999999999998	74	4.783537479782558
0.19999999999999998	75	4.783537479782573
0.19999999999999998	76	5.080367452709072
0.19999999999999998	77	5.080367452709073
0.19999999999999998	78	5.125784742515604
0.19999999999999998	79	5.125784742515613
0.2333333333333333	0	-5.124546004239077
0.2333333333333333	1	-5.124546004239053
0.2333333333333333	2	-5.112877488832091
0.2333333333333333	3	-5.112877488832077
0.2333333333333333	4	-4.804841792678263
0.2333333333333333	5	-4.804841792678246
0.2333333333333333	6	-4.688958451093442
0.2333333333333333	7	-4.6889584510934
0.2333333333333333	8	-4.484327350439227
0.2333333333333333	9	-4.484327350439225
0.2333333333333333	10	-4.1594934128761905
0.2333333333333333	11	-4.159493412876129
0.2333333333333333	12	-3.988127159460435
0.2333333333333333	13	-3.9881271594603964
0.2333333333333333	14	-3.8106119965406386
0.2333333333333333	15	-3.8106119965406173
0.2333333333333333	16	-3.315199061344879
0.2333333333333333	17	-3.3151990613448667
0.2333333333333333	18	-3.2170198208077596
0.2333333333333333	19	-3.2170198208077543
0.2333333333333333	20	-2.8988651046275655
0.2333333333333333	21	-2.8988651046275495
0.2333333333333333	22	-2.5492083637292757
0.2333333333333333	23	-2.5492083637292713
0.2333333333333333	24	-2.2795533326432738
0.2333333333333333	25	-2.2795533326432706
0.2333333333333333	26	-2.1478156553275656
0.2333333333333333	27	-2.1478156553275563
0.2333333333333333	28	-1.9566219806282361
0.2333333333333333	29	-1.9566219806282337
0.2333333333333333	30	-1.4921521274445866
0.2333333333333333	31	-1.4921521274445848
0.2333333333333333	32	-1.333921258817106
0.2333333333333333	33	-1.3339212588170999
0.2333333333333333	34	-1.066277786223767
0.2333333333333333	35	-1.066277786223767
0.2333333333333333	36	-0.8580261621893763
0.2333333333333333	37	-0.8580261621893668
0.2333333333333333	38	-0.5123021628823248
0.2333333333333333	39	-0.512302162882322
0.2333333333333333	40	0.512302162882318
0.2333333333333333	41	0.5123021628823234
0.2333333333333333	42	0.858026162189367
0.2333333333333333	43	0.8580261621893802
0.2333333333333333	44	1.0662777862237662
0.2333333333333333	45	1.0662777862237833
0.2333333333333333	46	1.3339212588170908
0.2333333333333333	47	1.3339212588170926
0.2333333333333333	48	1.4921521274445566
0.2333333333333333	49	1.4921521274445846
0.2333333333333333	50	1.9566219806282483
0.2333333333333333	51	1.9566219806282745
0.2333333333333333	52	2.147815655327545
0.2333333333333333	53	2.1478156553275505
0.2333333333333333	54	2.2795533326432915
0.2333333333333333	55	2.2795533326433066
0.2333333333333333	56	2.5492083637292646
0.2333333333333333	57	2.549208363729272
0.2333333333333333	58	2.8988651046275598
0.2333333333333333	59	2.8988651046275713
0.2333333333333333	60	3.2170198208077436
0.2333333333333333	61	3.2170198208077587
0.2333333333333333	62	3.3151990613448676
0.2333333333333333	63	3.315199061344879
0.2333333333333333	64	3.8106119965405925
0.2333333333333333	65	3.810611996540651
0.2333333333333333	66	3.988127159460389
0.2333333333333333	67	3.9881271594603955
0.2333333333333333	68	4.1594934128761505
0.2333333333333333	69	4.159493412876212
0.2333333333333333	70	4.484327350439202
0.2333333333333333	71	4.48432735043925
0.2333333333333333	72	4.68895845109346
0.2333333333333333	73	4.68895845109347
0.2333333333333333	74	4.804841792678222
0.2333333333333333	75	4.804841792678255
0.2333333333333333	76	5.112877488832086
0.2333333333333333	77	5.1128774888320905
0.2333333333333333	78	5.124546004239048
0.2333333333333333	79	5.124546004239068
0.26666666666666666	0	-5.1466995561272215
0.26666666666666666	1	-5.146699556127193
0.26666666666666666	2	-5.124239703741906
0.26666666666666666	3	-5.124239703741891
0.26666666666666666	4	-4.825199656216565
0.26666666666666666	5	-4.825199656216502
0.26666666666666666	6	-4.702443883940057
0.26666666666666666	7	-4.702443883940052
0.26666666666666666	8	-4.470909068983675
0.26666666666666666	9	-4.4709090689836435
0.26666666666666666	10	-4.188786415923018
0.26666666666666666	11	-4.188786415923
0.26666666666666666	12	-3.9923481351829886
0.26666666666666666	13	-3.992348135182967
0.26666666666666666	14	-3.807348272650339
0.26666666666666666	15	-3.8073482726503385
0.26666666666666666	16	-3.3400687633679866
0.26666666666666666	17	-3.3400687633679595
0.26666666666666666	18	-3.2177078911276538
0.26666666666666666	19	-3.217707891127614
0.26666666666666666	20	-2.8976201043780305
0.26666666666666666	21	-2.897620104378028
0.26666666666666666	22	-2.5386339651636325
0.26666666666666666	23	-2.5386339651636285
0.26666666666666666	24	-2.3029747781978887
0.26666666666666666	25	-2.3029747781978576
0.26666666666666666	26	-2.1401562402311662
0.26666666666666666	27	-2.1401562402311347
0.26666666666666666	28	-1.9635211662957717
0.26666666666666666	29	-1.9635211662957548
0.26666666666666666	30	-1.4915641193557698
0.26666666666666666	31	-1.4915641193557585
0.26666666666666666	32	-1.3302432557366994
0.26666666666666666	33	-1.3302432557366937
0.26666666666666666	34	-1.0676792992955786
0.26666666666666666	35	-1.067679299295576
0.26666666666666666	36	-0.873584099614405
0.26666666666666666	37	-0.873584099614401
0.26666666666666666	38	-0.4935077132562643
0.26666666666666666	39	-0.4935077132562642
0.26666666666666666	40	0.49350771325626375
0.26666666666666666	41	0.49350771325626497
0.26666666666666666	42	0.8735840996144
0.26666666666666666	43	0.8735840996144058
0.26666666666666666	44	1.0676792992955833
0.26666666666666666	45	1.0676792992955886
0.26666666666666666	46	1.3302432557366943
0.26666666666666666	47	1.3302432557367063
0.26666666666666666	48	1.491564119355778
0.26666666666666666	49	1.4915641193557891
0.26666666666666666	50	1.9635211662957541
0.26666666666666666	51	1.963521166295766
0.26666666666666666	52	2.140156240231154
0.26666666666666666	53	2.1401562402311614
0.26666666666666666	54	2.3029747781978847
0.26666666666666666	55	2.302974778197888
0.26666666666666666	56	2.5386339651635987
0.26666666666666666	57	2.538633965163618
0.26666666666666666	58	2.897620104378018
0.26666666666666666	59	2.8976201043780323
0.26666666666666666	60	3.217707891127651
0.26666666666666666	61	3.217707891127664
0.26666666666666666	62	3.340068763367954
0.26666666666666666	63	3.3400687633679707
0.26666666666666666	64	3.8073482726503562
0.26666666666666666	65	3.807348272650369
0.26666666666666666	66	3.992348135182968
0.26666666666666666	67	3.9923481351830024
0.26666666666666666	68	4.188786415923025
0.26666666666666666	69	4.188786415923042
0.26666666666666666	70	4.47090906898362
0.26666666666666666	71	4.470909068983657
0.26666666666666666	72	4.702443883939995
0.26666666666666666	73	4.70244388394005
0.26666666666666666	74	4.825199656216543
0.26666666666666666	75	4.825199656216574
0.26666666666666666	76	5.124239703741892
0.26666666666666666	77	5.1242397037419085
0.26666666666666666	78	5.146699556127222
0.26666666666666666	79	5.146699556127229
0.3	0	-5.179473066670098
0.3	1	-5.179473066670079
0.3	2	-5.115607695025928
0.3	3	-5.115607695025908
0.3	4	-4.845529729696622
0.3	5	-4.845529729696613
0.3	6	-4.7040947183418265
0.3	7	-4.704094718341824
0.3	8	-4.454147305493739
0.3	9	-4.454147305493738
0.3	10	-4.219760144203709
0.3	11	-4.219760144203697
0.3	12	-3.97981235732491
0.3	13	-3.9798123573248834
0.3	14	-3.8113739347083575
0.3	15	-3.811373934708341
0.3	16	-3.3717897443769598
0.3	17	-3.3717897443769256
0.3	18	-3.204629817298093
0.3	19	-3.204629817298047
0.3	20	-2.902592169638187
0.3	21	-2.9025921696381785
0.3	22	-2.52507469082755
0.3	23	-2.52507469082754
0.3	24	-2.330104174416346
0.3	25	-2.3301041744163458
0.3	26	-2.1248447503756354
0.3	27	-2.1248447503756127
0.3	28	-1.9746689173537078
0.3	29	-1.9746689173536924
0.3	30	-1.4931390907363096
0.3	31	-1.493139090736309
0.3	32	-1.3339041364339204
0.3	33	-1.3339041364339204
0.3	34	-1.0706258766538685
0.3	35	-1.0706258766538626
0.3	36	-0.8894389653613397
0.3	37	-0.8894389653613388
0.3	38	-0.46989520140841934
0.3	39	-0.46989520140841834
0.3	40	0.4698952014084194
0.3	41	0.4698952014084212
0.3	42	0.8894389653613334
0.3	43	0.8894389653613368
0.3	44	1.0706258766538717
0.3	45	1.0706258766538779
0.3	46	1.3339041364339204
0.3	47	1.3339041364339301
0.3	48	1.493139090736292
0.3	49	1.4931390907363105
0.3	50	1.9746689173536864
0.3	51	1.974668917353697
0.3	52	2.1248447503756243
0.3	53	2.124844750375635
0.3	54	2.330104174416324
0.3	55	2.3301041744163546
0.3	56	2.5250746908275112
0.3	57	2.5250746908275308
0.3	58	2.9025921696381864
0.3	59	2.9025921696381904
0.3	60	3.204629817298072
0.3	61	3.204629817298083
0.3	62	3.3717897443769322
0.3	63	3.371789744376972
0.3	64	3.8113739347083335
0.3	65	3.8113739347083353
0.3	66	3.9798123573248794
0.3	67	3.9798123573248945
0.3	68	4.219760144203678
0.3	69	4.21976014420371
0.3	70	4.454147305493713
0.3	71	4.454147305493727
0.3	72	4.704094718341792
0.3	73	4.7040947183418265
0.3	74	4.845529729696591
0.3	75	4.845529729696604
0.3	76	5.115607695025906
0.3	77	5.115607695025942
0.3	78	5.179473066670068
0.3	79	5.179473066670071
0.3333333333333333	0	-5.212362237695787
0.3333333333333333	1	-5.212362237695775
0.3333333333333333	2	-5.1302798591318775
0.3333333333333333	3	-5.130279859131823
0.3333333333333333	4	-4.872964210348166
0.3333333333333333	5	-4.872964210348157
0.3333333333333333	6	-4.710176677921892
0.3333333333333333	7	-4.710176677921825
0.3333333333333333	8	-4.4382825840303415
0.3333333333333333	9	-4.438282584030338
0.3333333333333333	10	-4.248171421935955
0.3333333333333333	11	-4.248171421935904
0.3333333333333333	12	-3.976553799123263
0.3333333333333333	13	-3.9765537991232565
0.3333333333333333	14	-3.8073538098538173
0.3333333333333333	15	-3.807353809853775
0.3333333333333333	16	-3.3966372194229866
0.3333333333333333	17	-3.396637219422977
0.3333333333333333	18	-3.2110985127988085
0.3333333333333333	19	-3.2110985127987837
0.3333333333333333	20	-2.897524955769226
0.3333333333333333	21	-2.8975249557692133
0.3333333333333333	22	-2.5194519099794346
0.3333333333333333	23	-2.5194519099794164
0.3333333333333333	24	-2.351042421759727
0.3333333333333333	25	-2.351042421759712
0.3333333333333333	26	-2.1231558461893885
0.3333333333333333	27	-2.123155846189381
0.3333333333333333	28	-1.9687012432126307
0.3333333333333333	29	-1.9687012432126259
0.3333333333333333	30	-1.4951710128858404
0.3333333333333333	31	-1.4951710128858402
0.3333333333333333	32	-1.3364824880948962
0.3333333333333333	33	-1.3364824880948847
0.3333333333333333	34	-1.0755559662131904
0.3333333333333333	35	-1.075555966213181
0.3333333333333333	36	-0.9059954084584352
0.3333333333333333	37	-0.9059954084584322
0.3333333333333333	38	-0.4493152788818312
0.3333333333333333	39	-0.44931527888183026
0.3333333333333333	40	0.44931527888182893
0.3333333333333333	41	0.44931527888183087
0.3333333333333333	42	0.9059954084584283
0.3333333333333333	43	0.9059954084584291
0.3333333333333333	44	1.0755559662131844
0.3333333333333333	45	1.0755559662131873
0.3333333333333333	46	1.3364824880948767
0.3333333333333333	47	1.3364824880948851
0.3333333333333333	48	1.4951710128858275
0.3333333333333333	49	1.4951710128858406
0.3333333333333333	50	1.9687012432126207
0.3333333333333333	51	1.9687012432126376
0.3333333333333333	52	2.1231558461893774
0.3333333333333333	53	2.123155846189408
0.3333333333333333	54	2.3510424217597183
0.3333333333333333	55	2.3510424217597263
0.3333333333333333	56	2.5194519099793964
0.3333333333333333	57	2.5194519099794257
0.3333333333333333	58	2.897524955769199
0.3333333333333333	59	2.897524955769245
0.3333333333333333	60	3.211098512798816
0.3333333333333333	61	3.2110985127988294
0.3333333333333333	62	3.3966372194229497
0.3333333333333333	63	3.396637219422967
0.3333333333333333	64	3.8073538098537996
0.3333333333333333	65	3.8073538098538133
0.3333333333333333	66	3.976553799123269
0.3333333333333333	67	3.976553799123269
0.3333333333333333	68	4.248171421935942
0.3333333333333333	69	4.24817142193596
0.3333333333333333	70	4.43828258403032
0.3333333333333333	71	4.438282584030372
0.3333333333333333	72	4.710176677921819
0.3333333333333333	73	4.710176677921835
0.3333333333333333	74	4.872964210348177
0.3333333333333333	75	4.872964210348187
0.3333333333333333	76	5.130279859131868
0.3333333333333333	77	5.130279859131887
0.3333333333333333	78	5.212362237695762
0.3333333333333333	79	5.212362237695788
0.36666666666666664	0	-5.245392641424187
0.36666666666666664	1	-5.245392641424143
0.36666666666666664	2	-5.110061458348584
0.36666666666666664	3	-5.110061458348576
0.36666666666666664	4	-4.901878727836284
0.36666666666666664	5	-4.901878727836243
0.36666666666666664	6	-4.717854952894844
0.36666666666666664	7	-4.717854952894812
0.36666666666666664	8	-4.416513328026429
0.36666666666666664	9	-4.41651332802642
0.36666666666666664	10	-4.279854207536967
0.36666666666666664	11	-4.279854207536956
0.36666666666666664	12	-3.9523597612614165
0.36666666666666664	13	-3.9523597612613917
0.36666666666666664	14	-3.826358416703234
0.36666666666666664	15	-3.826358416703209
0.36666666666666664	16	-3.4267258353954553
0.36666666666666664	17	-3.4267258353954553
0.36666666666666664	18	-3.2061654937573283
0.36666666666666664	19	-3.2061654937573087
0.36666666666666664	20	-2.9076580154960436
0.36666666666666664	21	-2.9076580154960414
0.36666666666666664	22	-2.4948986503735315
0.36666666666666664	23	-2.494898650373521
0.36666666666666664	24	-2.376169543815213
0.36666666666666664	25	-2.3761695438151977
0.36666666666666664	26	-2.104107485351282
0.36666666666666664	27	-2.1041074853512645
0.36666666666666664	28	-1.9742991885940349
0.36666666666666664	29	-1.9742991885940244
0.36666666666666664	30	-1.479822110130553
0.36666666666666664	31	-1.479822110130546
0.36666666666666664	32	-1.3490843163983641
0.36666666666666664	33	-1.3490843163983566
0.36666666666666664	34	-1.0796279638667627
0.36666666666666664	35	-1.0796279638667545
0.36666666666666664	36	-0.9195143289443594
0.36666666666666664	37	-0.9195143289443588
0.36666666666666664	38	-0.4257312441617261
0.36666666666666664	39	-0.4257312441617247
0.36666666666666664	40	0.4257312441617248
0.36666666666666664	41	0.42573124416172564
0.36666666666666664	42	0.9195143289443487
0.36666666666666664	43	0.919514328944355
0.36666666666666664	44	1.0796279638667503
0.36666666666666664	45	1.0796279638667567
0.36666666666666664	46	1.349084316398353
0.36666666666666664	47	1.3490843163983581
0.36666666666666664	48	1.4798221101305313
0.36666666666666664	49	1.479822110130533
0.36666666666666664	50	1.9742991885940457
0.36666666666666664	51	1.9742991885940497
0.36666666666666664	52	2.1041074853512627
0.36666666666666664	53	2.1041074853512645
0.36666666666666664	54	2.376169543815226
0.36666666666666664	55	2.376169543815228
0.36666666666666664	56	2.4948986503735258
0.36666666666666664	57	2.494898650373532
0.36666666666666664	58	2.907658015496024
0.36666666666666664	59	2.9076580154960485
0.36666666666666664	60	3.206165493757345
0.36666666666666664	61	3.206165493757345
0.36666666666666664	62	3.426725835395472
0.36666666666666664	63	3.4267258353954726
0.36666666666666664	64	3.826358416703243
0.36666666666666664	65	3.8263584167032687
0.36666666666666664	66	3.952359761261386
0.36666666666666664	67	3.9523597612614223
0.36666666666666664	68	4.279854207536957
0.36666666666666664	69	4.279854207536977
0.36666666666666664	70	4.416513328026413
0.36666666666666664	71	4.416513328026448
0.36666666666666664	72	4.717854952894808
0.36666666666666664	73	4.717854952894842
0.36666666666666664	74	4.90187872783627
0.36666666666666664	75	4.901878727836289
0.36666666666666664	76	5.110061458348524
0.36666666666666664	77	5.110061458348579
0.36666666666666664	78	5.245392641424159
0.36666666666666664	79	5.245392641424174
0.39999999999999997	0	-5.27848896254172
0.39999999999999997	1	-5.278488962541692
0.39999999999999997	2	-5.089451612073907
0.39999999999999997	3	-5.089451612073898
0.39999999999999997	4	-4.933447266715983
0.39999999999999997	5	-4.933447266715976
0.39999999999999997	6	-4.736878000120444
0.39999999999999997	7	-4.736878000120442
0.39999999999999997	8	-4.401770892361202
0.39999999999999997	9	-4.4017708923611805
0.39999999999999997	10	-4.311594140786082
0.39999999999999997	11	-4.311594140786075
0.39999999999999997	12	-3.940112492619877
0.39999999999999997	13	-3.9401124926198103
0.39999999999999997	14	-3.8416197344081864
0.39999999999999997	15	-3.8416197344081593
0.39999999999999997	16	-3.455451296118473
0.39999999999999997	17	-3.4554512961184467
0.39999999999999997	18	-3.1935041881774198
0.39999999999999997	19	-3.193504188177418
0.39999999999999997	20	-2.926289952153684
0.39999999999999997	21	-2.926289952153663
0.39999999999999997	22	-2.4817233584189076
0.39999999999999997	23	-2.4817233584188907
0.39999999999999997	24	-2.401065798054049
0.39999999999999997	25	-2.401065798054033
0.39999999999999997	26	-2.0905498979922617
0.39999999999999997	27	-2.0905498979922417
0.39999999999999997	28	-1.9827670456122746
0.39999999999999997	29	-1.982767045612246
0.39999999999999997	30	-1.4692167826164544
0.39999999999999997	31	-1.46921678261642
0.39999999999999997	32	-1.3617657928395317
0.39999999999999997	33	-1.3617657928395308
0.39999999999999997	34	-1.087066805708953
0.39999999999999997	35	-1.087066805708937
0.39999999999999997	36	-0.934129891411558
0.39999999999999997	37	-0.9341298914115516
0.39999999999999997	38	-0.40240011857980035
0.39999999999999997	39	-0.4024001185797996
0.39999999999999997	40	0.40240011857979957
0.39999999999999997	41	0.4024001185798
0.39999999999999997	42	0.9341298914115524
0.39999999999999997	43	0.9341298914115548
0.39999999999999997	44	1.08706680570894
0.39999999999999997	45	1.0870668057089607
0.39999999999999997	46	1.3617657928395295
0.39999999999999997	47	1.3617657928395304
0.39999999999999997	48	1.469216782616442
0.39999999999999997	49	1.4692167826164542
0.39999999999999997	50	1.98276704561225
0.39999999999999997	51	1.9827670456122746
0.39999999999999997	52	2.0905498979922377
0.39999999999999997	53	2.0905498979922554
0.39999999999999997	54	2.401065798054024
0.39999999999999997	55	2.401065798054026
0.39999999999999997	56	2.481723358418883
0.39999999999999997	57	2.481723358418884
0.39999999999999997	58	2.9262899521536614
0.39999999999999997	59	2.9262899521536974
0.39999999999999997	60	3.1935041881773887
0.39999999999999997	61	3.1935041881774127
0.39999999999999997	62	3.455451296118451
0.39999999999999997	63	3.4554512961184685
0.39999999999999997	64	3.8416197344081904
0.39999999999999997	65	3.841619734408194
0.39999999999999997	66	3.9401124926198348
0.39999999999999997	67	3.9401124926198503
0.39999999999999997	68	4.311594140786042
0.39999999999999997	69	4.311594140786049
0.39999999999999997	70	4.40177089236117
0.39999999999999997	71	4.401770892361178
0.39999999999999997	72	4.73687800012044
0.39999999999999997	73	4.736878000120441
0.39999999999999997	74	4.933447266715935
0.39999999999999997	75	4.933447266715981
0.39999999999999997	76	5.08945161207389
0.39999999999999997	77	5.089451612073904
0.39999999999999997	78	5.2784889625417
0.39999999999999997	79	5.27848896254173
0.4333333333333333	0	-5.311314115640611
0.4333333333333333	1	-5.311314115640581
0.4333333333333333	2	-5.10749904698687
0.4333333333333333	3	-5.107499046986825
0.4333333333333333	4	-4.962816378448761
0.4333333333333333	5	-4.96281637844876
0.4333333333333333	6	-4.73182436638888
0.4333333333333333	7	-4.731824366388848
0.4333333333333333	8	-4.386501974537346
0.4333333333333333	9	-4.386501974537334
0.4333333333333333	10	-4.340524966390278
0.4333333333333333	11	-4.340524966390269
0.4333333333333333	12	-3.939519148604007
0.4333333333333333	13	-3.939519148603973
0.4333333333333333	14	-3.8282715599542483
0.4333333333333333	15	-3.828271559954235
0.4333333333333333	16	-3.482050658064574
0.4333333333333333	17	-3.482050658064554
0.4333333333333333	18	-3.1967562813710977
0.4333333333333333	19	-3.19675628137109
0.4333333333333333	20	-2.9093308940965334
0.4333333333333333	21	-2.909330894096525
0.4333333333333333	22	-2.4758963079971186
0.4333333333333333	23	-2.4758963079971164
0.4333333333333333	24	-2.4235770547483417
0.4333333333333333	25	-2.4235770547483386
0.4333333333333333	26	-2.0805531245122832
0.4333333333333333	27	-2.0805531245122753
0.4333333333333333	28	-1.9772635103580856
0.4333333333333333	29	-1.9772635103580751
0.4333333333333333	30	-1.4813505882809
0.4333333333333333	31	-1.481350588280883
0.4333333333333333	32	-1.3634422244343452
0.4333333333333333	33	-1.3634422244343443
0.4333333333333333	34	-1.093156911847992
0.4333333333333333	35	-1.0931569118479894
0.4333333333333333	36	-0.943613178127096
0.4333333333333333	37	-0.9436131781270934
0.4333333333333333	38	-0.3772836337431788
0.4333333333333333	39	-0.3772836337431776
0.4333333333333333	40	0.3772836337431779
0.4333333333333333	41	0.3772836337431788
0.4333333333333333	42	0.9436131781270828
0.4333333333333333	43	0.9436131781270852
0.4333333333333333	44	1.0931569118479845
0.4333333333333333	45	1.0931569118479891
0.4333333333333333	46	1.3634422244343434
0.4333333333333333	47	1.3634422244343474
0.4333333333333333	48	1.4813505882808948
0.4333333333333333	49	1.4813505882808975
0.4333333333333333	50	1.9772635103580574
0.4333333333333333	51	1.9772635103580793
0.4333333333333333	52	2.080553124512253
0.4333333333333333	53	2.080553124512268
0.4333333333333333	54	2.4235770547483413
0.4333333333333333	55	2.4235770547483817
0.4333333333333333	56	2.4758963079971017
0.4333333333333333	57	2.4758963079971155
0.4333333333333333	58	2.909330894096507
0.4333333333333333	59	2.909330894096532
0.4333333333333333	60	3.196756281371072
0.4333333333333333	61	3.1967562813711
0.4333333333333333	62	3.4820506580645443
0.4333333333333333	63	3.4820506580645474
0.4333333333333333	64	3.828271559954223
0.4333333333333333	65	3.8282715599542474
0.4333333333333333	66	3.939519148603997
0.4333333333333333	67	3.939519148604013
0.4333333333333333	68	4.34052496639029
0.4333333333333333	69	4.340524966390296
0.4333333333333333	70	4.386501974537319
0.4333333333333333	71	4.386501974537347
0.4333333333333333	72	4.73182436638884
0.4333333333333333	73	4.731824366388848
0.4333333333333333	74	4.962816378448735
0.4333333333333333	75	4.962816378448761
0.4333333333333333	76	5.107499046986834
0.4333333333333333	77	5.107499046986843
0.4333333333333333	78	5.311314115640561
0.4333333333333333	79	5.3113141156406165
0.4666666666666666	0	-5.344350683194021
0.4666666666666666	1	-5.344350683193996
0.4666666666666666	2	-5.086779261900315
0.4666666666666666	3	-5.0867792619002925
0.4666666666666666	4	-4.994371432114583
0.4666666666666666	5	-4.9943714321145585
0.4666666666666666	6	-4.743950799986916
0.4666666666666666	7	-4.743950799986826
0.4666666666666666	8	-4.3748551582576445
0.4666666666666666	9	-4.37485515825761
0.4666666666666666	10	-4.368736012878994
0.4666666666666666	11	-4.368736012878969
0.4666666666666666	12	-3.9165391932328264
0.4666666666666666	13	-3.9165391932328077
0.4666666666666666	14	-3.847482658736466
0.4666666666666666	15	-3.8474826587364603
0.4666666666666666	16	-3.509878288290576
0.4666666666666666	17	-3.509878288290569
0.4666666666666666	18	-3.1968951337158953
0.4666666666666666	19	-3.19689513371589
0.4666666666666666	20	-2.925701657286725
0.4666666666666666	21	-2.925701657286712
0.4666666666666666	22	-2.4727827547121635
0.4666666666666666	23	-2.4727827547121515
0.4666666666666666	24	-2.4347108079241613
0.4666666666666666	25	-2.4347108079241404
0.4666666666666666	26	-2.07026492296481
0.4666666666666666	27	-2.0702649229647743
0.4666666666666666	28	-1.9813338680676618
0.4666666666666666	29	-1.9813338680676258
0.4666666666666666	30	-1.4734484494276487
0.4666666666666666	31	-1.4734484494276263
0.4666666666666666	32	-1.3696650190845607
0.4666666666666666	33	-1.3696650190845536
0.4666666666666666	34	-1.105338554341587
0.4666666666666666	35	-1.1053385543415735
0.4666666666666666	36	-0.9519686542499342
0.4666666666666666	37	-0.9519686542499249
0.4666666666666666	38	-0.3528367438833655
0.4666666666666666	39	-0.3528367438833649
0.4666666666666666	40	0.35283674388336456
0.4666666666666666	41	0.35283674388336594
0.4666666666666666	42	0.951968654249933
0.4666666666666666	43	0.951968654249939
0.4666666666666666	44	1.1053385543415772
0.4666666666666666	45	1.1053385543415908
0.4666666666666666	46	1.3696650190845587
0.4666666666666666	47	1.369665019084568
0.4666666666666666	48	1.473448449427647
0.4666666666666666	49	1.4734484494276574
0.4666666666666666	50	1.9813338680676127
0.4666666666666666	51	1.981333868067655
0.4666666666666666	52	2.070264922964785
0.4666666666666666	53	2.070264922964788
0.4666666666666666	54	2.4347108079241533
0.4666666666666666	55	2.4347108079241604
0.4666666666666666	56	2.472782754712143
0.4666666666666666	57	2.4727827547121626
0.4666666666666666	58	2.925701657286713
0.4666666666666666	59	2.9257016572867243
0.4666666666666666	60	3.1968951337158615
0.4666666666666666	61	3.196895133715903
0.4666666666666666	62	3.509878288290546
0.4666666666666666	63	3.5098782882905506
0.4666666666666666	64	3.8474826587364857
0.4666666666666666	65	3.8474826587364905
0.4666666666666666	66	3.91653919323281
0.4666666666666666	67	3.9165391932328104
0.4666666666666666	68	4.3687360128789825
0.4666666666666666	69	4.368736012878997
0.4666666666666666	70	4.374855158257626
0.4666666666666666	71	4.374855158257632
0.4666666666666666	72	4.743950799986894
0.4666666666666666	73	4.743950799986896
0.4666666666666666	74	4.99437143211455
0.4666666666666666	75	4.994371432114569
0.4666666666666666	76	5.086779261900314
0.4666666666666666	77	5.086779261900334
0.4666666666666666	78	5.344350683194007
0.4666666666666666	79	5.34435068319405
0.5	0	-5.376848629433531
0.5	1	-5.37684862943353
0.5	2	-5.110354977661058
0.5	3	-5.110354977661048
0.5	4	-5.024817197321129
0.5	5	-5.024817197321064
0.5	6	-4.733798511883351
0.5	7	-4.733798511883331
0.5	8	-4.398939614035952
0.5	9	-4.398939614035923
0.5	10	-4.367147030673916
0.5	11	-4.367147030673887
0.5	12	-3.9216794329816707
0.5	13	-3.9216794329816675
0.5	14	-3.832977657114771
0.5	15	-3.832977657114752
0.5	16	-3.5309442461600633
0.5	17	-3.5309442461600415
0.5	18	-3.1924189680107995
0.5	19	-3.192418968010788
0.5	20	-2.912530484759802
0.5	21	-2.9125304847597833
0.5	22	-2.4891690501364816
0.5	23	-2.4891690501364803
0.5	24	-2.443222949180534
0.5	25	-2.443222949180513
0.5	26	-2.060517586307082
0.5	27	-2.0605175863070757
0.5	28	-1.970914392340544
0.5	29	-1.9709143923405237
0.5	30	-1.4785922301699188
0.5	31	-1.478592230169899
0.5	32	-1.3748095519055497
0.5	33	-1.374809551905539
0.5	34	-1.111173355243002
0.5	35	-1.1111733552429994
0.5	36	-0.9628738339025851
0.5	37	-0.9628738339025803
0.5	38	-0.3303541849725381
0.5	39	-0.3303541849725376
0.5	40	0.33035418497253727
0.5	41	0.3303541849725381
0.5	42	0.9628738339025834
0.5	43	0.9628738339025918
0.5	44	1.111173355243006
0.5	45	1.111173355243013
0.5	46	1.3748095519055443
0.5	47	1.3748095519055483
0.5	48	1.4785922301699117
0.5	49	1.4785922301699164
0.5	50	1.9709143923405061
0.5	51	1.9709143923405075
0.5	52	2.060517586307074
0.5	53	2.060517586307083
0.5	54	2.443222949180521
0.5	55	2.443222949180525
0.5	56	2.489169050136472
0.5	57	2.4891690501364963
0.5	58	2.912530484759805
0.5	59	2.9125304847598112
0.5	60	3.192418968010815
0.5	61	3.1924189680108315
0.5	62	3.5309442461600655
0.5	63	3.5309442461600757
0.5	64	3.8329776571147542
0.5	65	3.8329776571147565
0.5	66	3.9216794329816462
0.5	67	3.921679432981673
0.5	68	4.367147030673889
0.5	69	4.367147030673909
0.5	70	4.398939614035916
0.5	71	4.398939614035962
0.5	72	4.733798511883328
0.5	73	4.733798511883354
0.5	74	5.02481719732111
0.5	75	5.024817197321122
0.5	76	5.110354977661042
0.5	77	5.110354977661045
0.5	78	5.3768486294335105
0.5	79	5.376848629433524
0.5333333333333333	0	-5.410291532031806
0.5333333333333333	1	-5.410291532031782
0.5333333333333333	2	-5.076063024308092
0.5333333333333333	3	-5.076063024308072
0.5333333333333333	4	-5.056543353976053
0.5333333333333333	5	-5.05654335397601
0.5333333333333333	6	-4.7555270391253135
0.5333333333333333	7	-4.755527039125275
0.5333333333333333	8	-4.43168630139423
0.5333333333333333	9	-4.431686301394218
0.5333333333333333	10	-4.336941757396646
0.5333333333333333	11	-4.3369417573966285
0.5333333333333333	12	-3.894792472783289
0.5333333333333333	13	-3.894792472783263
0.5333333333333333	14	-3.8528048140973827
0.5333333333333333	15	-3.8528048140973747
0.5333333333333333	16	-3.564082091749172
0.5333333333333333	17	-3.564082091749166
0.5333333333333333	18	-3.171156081388128
0.5333333333333333	19	-3.171156081388118
0.5333333333333333	20	-2.9474088465286012
0.5333333333333333	21	-2.947408846528597
0.5333333333333333	22	-2.5162284305281513
0.5333333333333333	23	-2.51622843052814
0.5333333333333333	24	-2.4258667243077876
0.5333333333333333	25	-2.425866724307787
0.5333333333333333	26	-2.0556280317738627
0.5333333333333333	27	-2.055628031773849
0.5333333333333333	28	-1.9698472399209475
0.5333333333333333	29	-1.9698472399209404
0.5333333333333333	30	-1.4639469496257915
0.5333333333333333	31	-1.4639469496257904
0.5333333333333333	32	-1.393176496643522
0.5333333333333333	33	-1.3931764966435032
0.5333333333333333	34	-1.1235002962845404
0.5333333333333333	35	-1.1235002962845355
0.5333333333333333	36	-0.9643627509897025
0.5333333333333333	37	-0.964362750989694
0.5333333333333333	38	-0.30392523367158236
0.5333333333333333	39	-0.3039252336715818
0.5333333333333333	40	0.30392523367158186
0.5333333333333333	41	0.3039252336715824
0.5333333333333333	42	0.9643627509896944
0.5333333333333333	43	0.964362750989699
0.5333333333333333	44	1.1235002962845297
0.5333333333333333	45	1.123500296284531
0.5333333333333333	46	1.3931764966435043
0.5333333333333333	47	1.393176496643518
0.5333333333333333	48	1.4639469496257727
0.5333333333333333	49	1.4639469496257762
0.5333333333333333	50	1.9698472399209415
0.5333333333333333	51	1.9698472399209543
0.5333333333333333	52	2.0556280317738427
0.5333333333333333	53	2.0556280317738618
0.5333333333333333	54	2.425866724307776
0.5333333333333333	55	2.425866724307776
0.5333333333333333	56	2.516228430528127
0.5333333333333333	57	2.516228430528142
0.5333333333333333	58	2.9474088465285937
0.5333333333333333	59	2.9474088465286115
0.5333333333333333	60	3.171156081388084
0.5333333333333333	61	3.1711560813880926
0.5333333333333333	62	3.5640820917491567
0.5333333333333333	63	3.564082091749163
0.5333333333333333	64	3.8528048140973428
0.5333333333333333	65	3.8528048140973796
0.5333333333333333	66	3.8947924727832475
0.5333333333333333	67	3.8947924727832532
0.5333333333333333	68	4.336941757396662
0.5333333333333333	69	4.336941757396675
0.5333333333333333	70	4.431686301394197
0.5333333333333333	71	4.431686301394255
0.5333333333333333	72	4.755527039125293
0.5333333333333333	73	4.755527039125305
0.5333333333333333	74	5.056543353976019
0.5333333333333333	75	5.056543353976027
0.5333333333333333	76	5.076063024308082
0.5333333333333333	77	5.076063024308095
0.5333333333333333	78	5.410291532031762
0.5333333333333333	79	5.410291532031785
0.5666666666666667	0	-5.4422115129049295
0.5666666666666667	1	-5.442211512904869
0.5666666666666667	2	-5.092652905234616
0.5666666666666667	3	-5.092652905234611
0.5666666666666667	4	-5.082456048383685
0.5666666666666667	5	-5.082456048383678
0.5666666666666667	6	-4.742862593227381
0.5666666666666667	7	-4.742862593227379
0.5666666666666667	8	-4.4588418844520055
0.5666666666666667	9	-4.458841884451969
0.5666666666666667	10	-4.338460372630898
0.5666666666666667	11	-4.338460372630887
0.5666666666666667	12	-3.888944977869012
0.5666666666666667	13	-3.8889449778690044
0.5666666666666667	14	-3.8445156222142347
0.5666666666666667	15	-3.844515622214202
0.5666666666666667	16	-3.5850380763640053
0.5666666666666667	17	-3.5850380763639307
0.5666666666666667	18	-3.1861687776889633
0.5666666666666667	19	-3.1861687776889567
0.5666666666666667	20	-2.9233893655570333
0.5666666666666667	21	-2.9233893655570307
0.5666666666666667	22	-2.5370015347842307
0.5666666666666667	23	-2.5370015347842285
0.5666666666666667	24	-2.4247565856086664
0.5666666666666667	25	-2.424756585608657
0.5666666666666667	26	-2.0483729024351507
0.5666666666666667	27	-2.048372902435143
0.5666666666666667	28	-1.9597859370912267
0.5666666666666667	29	-1.9597859370912187
0.5666666666666667	30	-1.4723086359912985
0.5666666666666667	31	-1.4723086359912927
0.5666666666666667	32	-1.3942250634754447
0.5666666666666667	33	-1.394225063475441
0.5666666666666667	34	-1.1298547740025056
0.5666666666666667	35	-1.129854774002498
0.5666666666666667	36	-0.9733315961229104
0.5666666666666667	37	-0.9733315961229057
0.5666666666666667	38	-0.2801164309732326
0.5666666666666667	39	-0.2801164309732324
0.5666666666666667	40	0.28011643097323197
0.5666666666666667	41	0.28011643097323224
0.5666666666666667	42	0.9733315961228959
0.5666666666666667	43	0.9733315961229126
0.5666666666666667	44	1.129854774002512
0.5666666666666667	45	1.1298547740025127
0.5666666666666667	46	1.3942250634754458
0.5666666666666667	47	1.3942250634754485
0.5666666666666667	48	1.472308635991318
0.5666666666666667	49	1.4723086359913202
0.5666666666666667	50	1.959785937091226
0.5666666666666667	51	1.959785937091239
0.5666666666666667	52	2.0483729024351343
0.5666666666666667	53	2.0483729024351387
0.5666666666666667	54	2.4247565856086712
0.5666666666666667	55	2.424756585608692
0.5666666666666667	56	2.5370015347842276
0.5666666666666667	57	2.537001534784243
0.5666666666666667	58	2.923389365556994
0.5666666666666667	59	2.923389365557022
0.5666666666666667	60	3.18616877768896
0.5666666666666667	61	3.1861687776889838
0.5666666666666667	62	3.5850380763639516
0.5666666666666667	63	3.58503807636398
0.5666666666666667	64	3.8445156222142174
0.5666666666666667	65	3.8445156222142267
0.5666666666666667	66	3.888944977869001
0.5666666666666667	67	3.8889449778690173
0.5666666666666667	68	4.3384603726308955
0.5666666666666667	69	4.338460372630929
0.5666666666666667	70	4.458841884451966
0.5666666666666667	71	4.4588418844519735
0.5666666666666667	72	4.742862593227293
0.5666666666666667	73	4.7428625932273665
0.5666666666666667	74	5.082456048383664
0.5666666666666667	75	5.082456048383675
0.5666666666666667	76	5.0926529052345995
0.5666666666666667	77	5.092652905234621
0.5666666666666667	78	5.442211512904907
0.5666666666666667	79	5.442211512904911
0.6	0	-5.475134365197727
0.6	1	-5.475134365197692
0.6	2	-5.121336006891605
0.6	3	-5.121336006891595
0.6	4	-5.078012503597979
0.6	5	-5.078012503597971
0.6	6	-4.7602564955658755
0.6	7	-4.760256495565852
0.6	8	-4.490218385131411
0.6	9	-4.490218385131405
0.6	10	-4.3211305554164845
0.6	11	-4.3211305554164685
0.6	12	-3.8815051959543467
0.6	13	-3.881505195954323
0.6	14	-3.847093330334482
0.6	15	-3.847093330334482
0.6	16	-3.611371380390425
0.6	17	-3.61137138039042
0.6	18	-3.180886511554335
0.6	19	-3.180886511554328
0.6	20	-2.9504743203470825
0.6	21	-2.950474320347057
0.6	22	-2.566072163023386
0.6	23	-2.5660721630233643
0.6	24	-2.414483780941406
0.6	25	-2.4144837809413984
0.6	26	-2.0486685821811994
0.6	27	-2.0486685821811745
0.6	28	-1.94607269821279
0.6	29	-1.946072698212782
0.6	30	-1.4716107040191315
0.6	31	-1.471610704019118
0.6	32	-1.409040302893616
0.6	33	-1.4090403028936156
0.6	34	-1.1447004071621116
0.6	35	-1.1447004071620992
0.6	36	-0.9753582445970522
0.6	37	-0.9753582445970468
0.6	38	-0.2539924852320371
0.6	39	-0.2539924852320365
0.6	40	0.25399248523203727
0.6	41	0.2539924852320377
0.6	42	0.9753582445970388
0.6	43	0.9753582445970437
0.6	44	1.1447004071620965
0.6	45	1.1447004071621003
0.6	46	1.4090403028935976
0.6	47	1.4090403028936014
0.6	48	1.47161070401911
0.6	49	1.4716107040191122
0.6	50	1.9460726982127616
0.6	51	1.9460726982127687
0.6	52	2.0486685821811568
0.6	53	2.048668582181183
0.6	54	2.414483780941388
0.6	55	2.4144837809413935
0.6	56	2.5660721630233643
0.6	57	2.5660721630233807
0.6	58	2.9504743203470762
0.6	59	2.950474320347098
0.6	60	3.1808865115543403
0.6	61	3.180886511554359
0.6	62	3.611371380390424
0.6	63	3.6113713803904504
0.6	64	3.847093330334483
0.6	65	3.8470933303345047
0.6	66	3.8815051959543485
0.6	67	3.8815051959543503
0.6	68	4.3211305554164605
0.6	69	4.321130555416478
0.6	70	4.490218385131416
0.6	71	4.490218385131439
0.6	72	4.760256495565839
0.6	73	4.760256495565861
0.6	74	5.07801250359796
0.6	75	5.078012503597961
0.6	76	5.121336006891545
0.6	77	5.121336006891546
0.6	78	5.475134365197688
0.6	79	5.475134365197703
0.6333333333333333	0	-5.507012378730851
0.6333333333333333	1	-5.507012378730812
0.6333333333333333	2	-5.151982052400446
0.6333333333333333	3	-5.151982052400437
0.6333333333333333	4	-5.080839871481008
0.6333333333333333	5	-5.080839871481002
0.6333333333333333	6	-4.753236652153259
0.6333333333333333	7	-4.753236652153255
0.6333333333333333	8	-4.516772979142207
0.6333333333333333	9	-4.516772979142174
0.6333333333333333	10	-4.314231588394684
0.6333333333333333	11	-4.314231588394655
0.6333333333333333	12	-3.881723736087591
0.6333333333333333	13	-3.881723736087574
0.6333333333333333	14	-3.84366617804617
0.6333333333333333	15	-3.843666178046143
0.6333333333333333	16	-3.6327931533153586
0.6333333333333333	17	-3.6327931533153457
0.6333333333333333	18	-3.177654400852921
0.6333333333333333	19	-3.177654400852901
0.6333333333333333	20	-2.9368762109065267
0.6333333333333333	21	-2.9368762109065107
0.6333333333333333	22	-2.586252754771805
0.6333333333333333	23	-2.586252754771786
0.6333333333333333	24	-2.414397277871544
0.6333333333333333	25	-2.4143972778714793
0.6333333333333333	26	-2.0411754785408824
0.6333333333333333	27	-2.041175478540873
0.6333333333333333	28	-1.93663445691901
0.6333333333333333	29	-1.936634456918996
0.6333333333333333	30	-1.471142574587454
0.6333333333333333	31	-1.4711425745874527
0.6333333333333333	32	-1.4115062561449516
0.6333333333333333	33	-1.4115062561449505
0.6333333333333333	34	-1.1491001376146484
0.6333333333333333	35	-1.149100137614631
0.6333333333333333	36	-0.978583654832672
0.6333333333333333	37	-0.9785836548326684
0.6333333333333333	38	-0.23030591124351224
0.6333333333333333	39	-0.23030591124351182
0.6333333333333333	40	0.23030591124351182
0.6333333333333333	41	0.2303059112435121
0.6333333333333333	42	0.9785836548326672
0.6333333333333333	43	0.9785836548326727
0.6333333333333333	44	1.1491001376146244
0.6333333333333333	45	1.14910013761465
0.6333333333333333	46	1.4115062561449538
0.6333333333333333	47	1.4115062561449703
0.6333333333333333	48	1.4711425745874398
0.6333333333333333	49	1.4711425745874496
0.6333333333333333	50	1.9366344569190048
0.6333333333333333	51	1.9366344569190053
0.6333333333333333	52	2.041175478540843
0.6333333333333333	53	2.041175478540873
0.6333333333333333	54	2.4143972778714913
0.6333333333333333	55	2.4143972778714975
0.6333333333333333	56	2.5862527547718006
0.6333333333333333	57	2.5862527547718046
0.6333333333333333	58	2.936876210906516
0.6333333333333333	59	2.936876210906554
0.6333333333333333	60	3.1776544008528917
0.6333333333333333	61	3.1776544008529135
0.6333333333333333	62	3.6327931533153452
0.6333333333333333	63	3.63279315331535
0.6333333333333333	64	3.843666178046124
0.6333333333333333	65	3.8436661780461456
0.6333333333333333	66	3.8817237360875545
0.6333333333333333	67	3.8817237360876122
0.6333333333333333	68	4.314231588394646
0.6333333333333333	69	4.314231588394659
0.6333333333333333	70	4.51677297914217
0.6333333333333333	71	4.516772979142182
0.6333333333333333	72	4.7532366521532525
0.6333333333333333	73	4.753236652153297
0.6333333333333333	74	5.08083987148102
0.6333333333333333	75	5.080839871481033
0.6333333333333333	76	5.151982052400429
0.6333333333333333	77	5.151982052400446
0.6333333333333333	78	5.507012378730823
0.6333333333333333	79	5.507012378730853
0.6666666666666666	0	-5.539601120817083
0.6666666666666666	1	-5.539601120817041
0.6666666666666666	2	-5.184834192112967
0.6666666666666666	3	-5.184834192112904
0.6666666666666666	4	-5.064029949915262
0.6666666666666666	5	-5.064029949915244
0.6666666666666666	6	-4.772522917667744
0.6666666666666666	7	-4.7725229176677315
0.6666666666666666	8	-4.545311966265861
0.6666666666666666	9	-4.545311966265848
0.6666666666666666	10	-4.286625722843865
0.6666666666666666	11	-4.286625722843853
0.6666666666666666	12	-3.900436868125761
0.6666666666666666	13	-3.9004368681257433
0.6666666666666666	14	-3.8232350933843517
0.6666666666666666	15	-3.8232350933843318
0.6666666666666666	16	-3.6599044694540646
0.6666666666666666	17	-3.659904469454044
0.6666666666666666	18	-3.1507238218472797
0.6666666666666666	19	-3.1507238218472717
0.6666666666666666	20	-2.9591331266203027
0.6666666666666666	21	-2.9591331266202827
0.6666666666666666	22	-2.61489040726376
0.6666666666666666	23	-2.614890407263756
0.6666666666666666	24	-2.398971997919708
0.6666666666666666	25	-2.398971997919708
0.6666666666666666	26	-2.047836798256862
0.6666666666666666	27	-2.047836798256852
0.6666666666666666	28	-1.914063872831987
0.6666666666666666	29	-1.9140638728319843
0.6666666666666666	30	-1.4772394734639414
0.6666666666666666	31	-1.4772394734639354
0.6666666666666666	32	-1.4172508119595248
0.6666666666666666	33	-1.4172508119595124
0.6666666666666666	34	-1.163123641293989
0.6666666666666666	35	-1.1631236412939818
0.6666666666666666	36	-0.9779796846087777
0.6666666666666666	37	-0.9779796846087665
0.6666666666666666	38	-0.20690262890301597
0.6666666666666666	39	-0.2069026289030156
0.6666666666666666	40	0.2069026289030158
0.6666666666666666	41	0.20690262890301606
0.6666666666666666	42	0.9779796846087722
0.6666666666666666	43	0.9779796846087815
0.6666666666666666	44	1.1631236412939894
0.6666666666666666	45	1.1631236412939956
0.6666666666666666	46	1.4172508119595164
0.6666666666666666	47	1.4172508119595244
0.6666666666666666	48	1.4772394734639485
0.6666666666666666	49	1.4772394734639585
0.6666666666666666	50	1.9140638728319972
0.6666666666666666	51	1.9140638728320132
0.6666666666666666	52	2.047836798256867
0.6666666666666666	53	2.0478367982568804
0.6666666666666666	54	2.398971997919704
0.6666666666666666	55	2.3989719979197206
0.6666666666666666	56	2.614890407263754
0.6666666666666666	57	2.614890407263764
0.6666666666666666	58	2.9591331266203027
0.6666666666666666	59	2.95913312662031
0.6666666666666666	60	3.150723821847247
0.6666666666666666	61	3.150723821847296
0.6666666666666666	62	3.6599044694540592
0.6666666666666666	63	3.6599044694540908
0.6666666666666666	64	3.8232350933843446
0.6666666666666666	65	3.823235093384357
0.6666666666666666	66	3.900436868125757
0.6666666666666666	67	3.9004368681257726
0.6666666666666666	68	4.2866257228438425
0.6666666666666666	69	4.2866257228438664
0.6666666666666666	70	4.545311966265827
0.6666666666666666	71	4.545311966265856
0.6666666666666666	72	4.772522917667733
0.6666666666666666	73	4.772522917667779
0.6666666666666666	74	5.064029949915192
0.6666666666666666	75	5.064029949915236
0.6666666666666666	76	5.184834192112915
0.6666666666666666	77	5.184834192112935
0.6666666666666666	78	5.539601120817036
0.6666666666666666	79	5.5396011208170535
0.7	0	-5.568937168219113
0.7	1	-5.56893716821911
0.7	2	-5.216008585633013
0.7	3	-5.216008585632994
0.7	4	-5.075587433281196
0.7	5	-5.075587433281192
0.7	6	-4.767644059382444
0.7	7	-4.767644059382388
0.7	8	-4.569242689296288
0.7	9	-4.569242689296255
0.7	10	-4.290767047597478
0.7	11	-4.290767047597447
0.7	12	-3.901223350096048
0.7	13	-3.901223350096026
0.7	14	-3.8179069231599843
0.7	15	-3.8179069231599723
0.7	16	-3.669809851840752
0.7	17	-3.6698098518407476
0.7	18	-3.1773498485563727
0.7	19	-3.177349848556332
0.7	20	-2.9493933648702244
0.7	21	-2.949393364870209
0.7	22	-2.631739574205998
0.7	23	-2.631739574205981
0.7	24	-2.40342189951128
0.7	25	-2.40342189951127
0.7	26	-2.041474879939894
0.7	27	-2.0414748799398694
0.7	28	-1.9056299522544453
0.7	29	-1.905629952254406
0.7	30	-1.4844782154421854
0.7	31	-1.4844782154421823
0.7	32	-1.4181834593501963
0.7	33	-1.418183459350194
0.7	34	-1.1647390115729102
0.7	35	-1.164739011572909
0.7	36	-0.9809144236683678
0.7	37	-0.9809144236683635
0.7	38	-0.18697986235600136
0.7	39	-0.18697986235600098
0.7	40	0.18697986235600117
0.7	41	0.18697986235600145
0.7	42	0.9809144236683552
0.7	43	0.980914423668358
0.7	44	1.1647390115728964
0.7	45	1.1647390115728977
0.7	46	1.4181834593501734
0.7	47	1.4181834593501843
0.7	48	1.484478215442172
0.7	49	1.4844782154421785
0.7	50	1.9056299522543994
0.7	51	1.9056299522544395
0.7	52	2.041474879939858
0.7	53	2.041474879939886
0.7	54	2.4034218995112746
0.7	55	2.403421899511288
0.7	56	2.6317395742059766
0.7	57	2.6317395742059806
0.7	58	2.9493933648702244
0.7	59	2.9493933648702284
0.7	60	3.177349848556331
0.7	61	3.1773498485563456
0.7	62	3.6698098518407334
0.7	63	3.6698098518407702
0.7	64	3.8179069231599816
0.7	65	3.8179069231599843
0.7	66	3.9012233500960316
0.7	67	3.9012233500960605
0.7	68	4.290767047597441
0.7	69	4.2907670475974635
0.7	70	4.5692426892962725
0.7	71	4.569242689296279
0.7	72	4.767644059382438
0.7	73	4.767644059382439
0.7	74	5.07558743328117
0.7	75	5.07558743328119
0.7	76	5.216008585632978
0.7	77	5.216008585632995
0.7	78	5.568937168219094
0.7	79	5.568937168219096
0.7333333333333333	0	-5.5980490197932555
0.7333333333333333	1	-5.5980490197932555
0.7333333333333333	2	-5.248039006123822
0.7333333333333333	3	-5.248039006123802
0.7333333333333333	4	-5.066567856186775
0.7333333333333333	5	-5.066567856186774
0.7333333333333333	6	-4.785064188357429
0.7333333333333333	7	-4.785064188357374
0.7333333333333333	8	-4.594870918849798
0.7333333333333333	9	-4.594870918849785
0.7333333333333333	10	-4.279265215890817
0.7333333333333333	11	-4.2792652158907405
0.7333333333333333	12	-3.9187563655052173
0.7333333333333333	13	-3.9187563655051867
0.7333333333333333	14	-3.8004817477965545
0.7333333333333333	15	-3.8004817477965327
0.7333333333333333	16	-3.6906684644248555
0.7333333333333333	17	-3.690668464424851
0.7333333333333333	18	-3.162334756260026
0.7333333333333333	19	-3.1623347562600137
0.7333333333333333	20	-2.9661221229874943
0.7333333333333333	21	-2.966122122987488
0.7333333333333333	22	-2.657762542340029
0.7333333333333333	23	-2.657762542340025
0.7333333333333333	24	-2.394328494591893
0.7333333333333333	25	-2.394328494591893
0.7333333333333333	26	-2.043190425749
0.7333333333333333	27	-2.043190425748967
0.7333333333333333	28	-1.8862477373311173
0.7333333333333333	29	-1.8862477373311022
0.7333333333333333	30	-1.5000912397365913
0.7333333333333333	31	-1.5000912397365884
0.7333333333333333	32	-1.4188114324920562
0.7333333333333333	33	-1.4188114324920542
0.7333333333333333	34	-1.178535977256236
0.7333333333333333	35	-1.1785359772562272
0.7333333333333333	36	-0.9820108547630949
0.7333333333333333	37	-0.9820108547630854
0.7333333333333333	38	-0.16656240456199417
0.7333333333333333	39	-0.16656240456199395
0.7333333333333333	40	0.16656240456199434
0.7333333333333333	41	0.16656240456199456
0.7333333333333333	42	0.9820108547630838
0.7333333333333333	43	0.9820108547630867
0.7333333333333333	44	1.1785359772562158
0.7333333333333333	45	1.1785359772562187
0.7333333333333333	46	1.4188114324920462
0.7333333333333333	47	1.4188114324920493
0.7333333333333333	48	1.500091239736585
0.7333333333333333	49	1.5000912397365882
0.7333333333333333	50	1.8862477373310826
0.7333333333333333	51	1.886247737331089
0.7333333333333333	52	2.0431904257489655
0.7333333333333333	53	2.043190425748966
0.7333333333333333	54	2.394328494591866
0.7333333333333333	55	2.3943284945918832
0.7333333333333333	56	2.6577625423400244
0.7333333333333333	57	2.6577625423400453
0.7333333333333333	58	2.966122122987491
0.7333333333333333	59	2.9661221229875006
0.7333333333333333	60	3.1623347562600195
0.7333333333333333	61	3.1623347562600315
0.7333333333333333	62	3.6906684644248546
0.7333333333333333	63	3.6906684644248653
0.7333333333333333	64	3.8004817477965087
0.7333333333333333	65	3.8004817477965216
0.7333333333333333	66	3.918756365505202
0.7333333333333333	67	3.918756365505254
0.7333333333333333	68	4.279265215890813
0.7333333333333333	69	4.279265215890831
0.7333333333333333	70	4.594870918849827
0.7333333333333333	71	4.59487091884983
0.7333333333333333	72	4.785064188357391
0.7333333333333333	73	4.785064188357421
0.7333333333333333	74	5.06656785618681
0.7333333333333333	75	5.0665678561868175
0.7333333333333333	76	5.248039006123799
0.7333333333333333	77	5.248039006123825
0.7333333333333333	78	5.598049019793218
0.7333333333333333	79	5.59804901979325
0.7666666666666666	0	-5.627251847394007
0.7666666666666666	1	-5.627251847393994
0.7666666666666666	2	-5.2806179096529595
0.7666666666666666	3	-5.280617909652903
0.7666666666666666	4	-5.041315515015841
0.7666666666666666	5	-5.041315515015824
0.7666666666666666	6	-4.799144247401406
0.7666666666666666	7	-4.799144247401383
0.7666666666666666	8	-4.618510853326789
0.7666666666666666	9	-4.61851085332677
0.7666666666666666	10	-4.261748026764215
0.7666666666666666	11	-4.26174802676421
0.7666666666666666	12	-3.939924046883143
0.7666666666666666	13	-3.9399240468831
0.7666666666666666	14	-3.7767905585719945
0.7666666666666666	15	-3.776790558571983
0.7666666666666666	16	-3.704465756975867
0.7666666666666666	17	-3.7044657569758375
0.7666666666666666	18	-3.1412015399659268
0.7666666666666666	19	-3.141201539965917
0.7666666666666666	20	-2.990264365969292
0.7666666666666666	21	-2.990264365969264
0.7666666666666666	22	-2.6831510631249227
0.7666666666666666	23	-2.683151063124909
0.7666666666666666	24	-2.3709496002614756
0.7666666666666666	25	-2.370949600261458
0.7666666666666666	26	-2.057687353861974
0.7666666666666666	27	-2.0576873538619522
0.7666666666666666	28	-1.8644954482932483
0.7666666666666666	29	-1.864495448293223
0.7666666666666666	30	-1.5184653242397652
0.7666666666666666	31	-1.5184653242397572
0.7666666666666666	32	-1.4132478832046884
0.7666666666666666	33	-1.4132478832046818
0.7666666666666666	34	-1.1905671188770515
0.7666666666666666	35	-1.1905671188770397
0.7666666666666666	36	-0.9808283295172292
0.7666666666666666	37	-0.9808283295172098
0.7666666666666666	38	-0.14832820863032206
0.7666666666666666	39	-0.1483282086303215
0.7666666666666666	40	0.1483282086303215
0.7666666666666666	41	0.1483282086303222
0.7666666666666666	42	0.9808283295172138
0.7666666666666666	43	0.980828329517219
0.7666666666666666	44	1.1905671188770317
0.7666666666666666	45	1.1905671188770455
0.7666666666666666	46	1.4132478832046687
0.7666666666666666	47	1.4132478832046778
0.7666666666666666	48	1.5184653242397534
0.7666666666666666	49	1.5184653242397588
0.7666666666666666	50	1.8644954482932197
0.7666666666666666	51	1.8644954482932414
0.7666666666666666	52	2.057687353861954
0.7666666666666666	53	2.057687353861961
0.7666666666666666	54	2.3709496002614343
0.7666666666666666	55	2.3709496002614623
0.7666666666666666	56	2.68315106312489
0.7666666666666666	57	2.6831510631249262
0.7666666666666666	58	2.990264365969297
0.7666666666666666	59	2.990264365969297
0.7666666666666666	60	3.1412015399659503
0.7666666666666666	61	3.141201539965959
0.7666666666666666	62	3.7044657569758552
0.7666666666666666	63	3.704465756975862
0.7666666666666666	64	3.7767905585720127
0.7666666666666666	65	3.776790558572034
0.7666666666666666	66	3.9399240468830863
0.7666666666666666	67	3.9399240468830867
0.7666666666666666	68	4.26174802676419
0.7666666666666666	69	4.2617480267642085
0.7666666666666666	70	4.6185108533267485
0.7666666666666666	71	4.618510853326762
0.7666666666666666	72	4.7991442474014026
0.7666666666666666	73	4.79914424740141
0.7666666666666666	74	5.041315515015849
0.7666666666666666	75	5.04131551501585
0.7666666666666666	76	5.28061790965293
0.7666666666666666	77	5.28061790965296
0.7666666666666666	78	5.627251847393969
0.7666666666666666	79	5.627251847393977
0.7999999999999999	0	-5.6400433925944755
0.7999999999999999	1	-5.6400433925944675
0.7999999999999999	2	-5.311559900649883
0.7999999999999999	3	-5.311559900649882
0.7999999999999999	4	-5.062061154044131
0.7999999999999999	5	-5.062061154044106
0.7999999999999999	6	-4.808246750925383
0.7999999999999999	7	-4.808246750925382
0.7999999999999999	8	-4.635847793936861
0.7999999999999999	9	-4.635847793936856
0.7999999999999999	10	-4.259697649333788
0.7999999999999999	11	-4.259697649333776
0.7999999999999999	12	-3.9570306828907986
0.7999999999999999	13	-3.957030682890772
0.7999999999999999	14	-3.7725245431087515
0.7999999999999999	15	-3.7725245431087444
0.7999999999999999	16	-3.714819099934078
0.7999999999999999	17	-3.7148190999340556
0.7999999999999999	18	-3.1472341282488303
0.7999999999999999	19	-3.1472341282488285
0.7999999999999999	20	-2.986930679149973
0.7999999999999999	21	-2.986930679149955
0.7999999999999999	22	-2.699055669206163
0.7999999999999999	23	-2.699055669206155
0.7999999999999999	24	-2.378830966395078
0.7999999999999999	25	-2.3788309663950327
0.7999999999999999	26	-2.05736150040806
0.7999999999999999	27	-2.0573615004080428
0.7999999999999999	28	-1.8525161348652104
0.7999999999999999	29	-1.852516134865193
0.7999999999999999	30	-1.5340651266724743
0.7999999999999999	31	-1.5340651266724719
0.7999999999999999	32	-1.4178488739215553
0.7999999999999999	33	-1.4178488739215516
0.7999999999999999	34	-1.191218828036936
0.7999999999999999	35	-1.1912188280369318
0.7999999999999999	36	-0.9827397367986582
0.7999999999999999	37	-0.9827397367986554
0.7999999999999999	38	-0.1337435402219168
0.7999999999999999	39	-0.1337435402219167
0.7999999999999999	40	0.13374354022191673
0.7999999999999999	41	0.13374354022191676
0.7999999999999999	42	0.9827397367986447
0.7999999999999999	43	0.982739736798645
0.7999999999999999	44	1.1912188280369265
0.7999999999999999	45	1.191218828036937
0.7999999999999999	46	1.417848873921556
0.7999999999999999	47	1.4178488739215611
0.7999999999999999	48	1.534065126672448
0.7999999999999999	49	1.5340651266724528
0.7999999999999999	50	1.8525161348651997
0.7999999999999999	51	1.8525161348652033
0.7999999999999999	52	2.0573615004080312
0.7999999999999999	53	2.057361500408035
0.7999999999999999	54	2.378830966395043
0.7999999999999999	55	2.3788309663950806
0.7999999999999999	56	2.699055669206142
0.7999999999999999	57	2.6990556692061527
0.7999999999999999	58	2.98693067914997
0.7999999999999999	59	2.986930679149992
0.7999999999999999	60	3.147234128248796
0.7999999999999999	61	3.147234128248835
0.7999999999999999	62	3.714819099934047
0.7999999999999999	63	3.714819099934073
0.7999999999999999	64	3.772524543108743
0.7999999999999999	65	3.7725245431087564
0.7999999999999999	66	3.9570306828907844
0.7999999999999999	67	3.9570306828907893
0.7999999999999999	68	4.259697649333796
0.7999999999999999	69	4.25969764933382
0.7999999999999999	70	4.63584779393684
0.7999999999999999	71	4.6358477939368665
0.7999999999999999	72	4.808246750925376
0.7999999999999999	73	4.80824675092539
0.7999999999999999	74	5.062061154044089
0.7999999999999999	75	5.062061154044134
0.7999999999999999	76	5.311559900649912
0.7999999999999999	77	5.311559900649921
0.7999999999999999	78	5.64004339259449
[truncated: 22,081 more rows]
