# Supplementary material for: Long-range crossed Andreev reflection in a topological insulator nanowire proximitized by a superconductor
Source: Nat Phys. 2025 Mar 11;21(5):708–15. doi: 10.1038/s41567-025-02806-y (PMC12084150; doi:10.1038/s41567-025-02806-y)
Supplement: Supplementary file 4 — The following three files contain the data to plot Fig. 2: Figure_2c_dim=2_.txt, Figure_2d_dim=1_.txt, Figure_2e_dim=2_.txt. [file 41567_2025_2806_MOESM4_ESM.zip › Figure2/Figure_2d_dim=1_.txt]

n/N	off	on
0.0	2.4324373103198405e-05	2.217392375073422e-05
0.001941747572815534	0.0001017701339134034	9.346013453578703e-05
0.003883495145631068	0.0002465867024898308	0.0002291760243675556
0.005825242718446602	0.00048545104885807907	0.0004584843494607168
0.007766990291262136	0.0008624362850745579	0.0008306619156271249
0.009708737864077669	0.0014472336531078894	0.00142569248971547
0.011650485436893204	0.0023481785636905983	0.002371461856275216
0.013592233009708738	0.0037325419796443277	0.0038712529227893084
0.015533980582524271	0.00585792904455147	0.006247454293019048
0.017475728155339806	0.009120742476885726	0.01001088349331174
0.019417475728155338	0.011951704249786506	0.013541875605747813
0.021359223300970873	0.013752851016242176	0.01618514381755507
0.02330097087378641	0.01414823065477628	0.01745034122637494
0.02524271844660194	0.013062970013605476	0.01710306228263843
0.027184466019417475	0.010737377838169889	0.015208289785488964
0.02912621359223301	0.007673444437491897	0.012118231159479438
0.031067961165048542	0.004525707442346011	0.008406821626115026
0.03300970873786408	0.0019603711877462116	0.004763079155771356
0.03495145631067961	0.0005132235949243368	0.0018631355765545729
0.036893203883495145	0.0004768825851450148	0.00024472100064284444
0.038834951456310676	0.0018412829705308517	0.00020741177298631977
0.040776699029126215	0.004299584142425852	0.001757154309441073
0.04271844660194175	0.0073174385031111915	0.004605342314078204
0.04466019417475728	0.010249931073120262	0.008222585185773144
0.04660194174757282	0.012480435347829869	0.011937146358799678
0.04854368932038835	0.013551270848445205	0.015059739739244795
0.05048543689320388	0.013258264640112023	0.01701148964812451
0.05242718446601942	0.011689537556756316	0.017431289656174218
0.05436893203883495	0.009201180585867351	0.01624264106176117
0.05631067961165048	0.0063362106330711356	0.013667594480936799
0.05825242718446602	0.0037052930988582	0.010185253466635466
0.06019417475728155	0.0018555913264056373	0.006442597729332516
0.062135922330097085	0.001156117445535635	0.003134231424087626
0.06407766990291262	0.0017237913861209687	0.0008734165347494141
0.06601941747572816	0.003405096769660527	7.834652827085813e-05
0.06796116504854369	0.0058158900671139565	0.0008947591299515292
0.06990291262135923	0.008429322758254814	0.003169214780319051
0.07184466019417475	0.010691722929722883	0.006477941685538921
0.07378640776699029	0.012140794952351893	0.010205823597618319
0.07572815533980583	0.012500712965766053	0.013660801794952297
0.07766990291262135	0.011734409671898887	0.016202405511049945
0.07961165048543689	0.010043198289703343	0.017360529909602098
0.08155339805825243	0.007815550063773075	0.01692242446748819
0.08349514563106795	0.005537776536502133	0.014971788708782244
0.0854368932038835	0.0036871693738278312	0.011872788513550562
0.08737864077669903	0.002631221470228655	0.00820204406797221
0.08932038834951456	0.0025543723533491595	0.0046412961857162415
0.0912621359223301	0.0034269429285535293	0.0018507385189305073
0.09320388349514563	0.005021196675315714	0.0003465604168333959
0.09514563106796116	0.00696903041475256	0.0004054241582984746
0.0970873786407767	0.008846980405878942	0.0020135607585867166
0.09902912621359224	0.010268910707522528	0.0048698537676292826
0.10097087378640776	0.010965966891593414	0.008442240534198956
0.1029126213592233	0.010837118125976585	0.01206686316847029
0.10485436893203884	0.009960855456340597	0.0150714848764063
0.10679611650485436	0.008567602643802756	0.01690021809671146
0.1087378640776699	0.006981048606054249	0.017216412405623528
0.11067961165048544	0.005543010456829512	0.015964650974141435
0.11262135922330097	0.004539256038707067	0.013380434271219575
0.1145631067961165	0.004142494308769866	0.009945864499190953
0.11650485436893204	0.004383956783202794	0.006299671652019047
0.11844660194174757	0.005157907951749145	0.0031183792819705703
0.1203883495145631	0.006255767275620971	0.0009907278826292196
0.12233009708737864	0.00742007805720692	0.00030867526585659705
0.12427184466019417	0.008404732316006427	0.0011951625945318051
0.1262135922330097	0.009027392545200715	0.0034819631519593776
0.12815533980582525	0.009202859456465365	0.006741603259075479
0.13009708737864079	0.00895137561692339	0.010367298925138782
0.13203883495145632	0.008382154633226986	0.013685954985171346
0.13398058252427184	0.0076582299168879	0.016083174823863924
0.13592233009708737	0.006952669335402529	0.017117053699537966
0.1378640776699029	0.006407459591724913	0.016599671003444734
0.13980582524271845	0.006104779479357941	0.014631247510950122
0.141747572815534	0.006056508179840763	0.011580759001084961
0.1436893203883495	0.006212744466358156	0.008016751467495505
0.14563106796116504	0.006485182899464927	0.0046013343133878325
0.14757281553398058	0.006777647180020948	0.0019671245069730102
0.14951456310679612	0.0070147600517406995	0.0006000216633549999
0.15145631067961166	0.007160874112803765	0.0007495451389119777
0.1533980582524272	0.007224595431669684	0.0023832851541926137
0.1553398058252427	0.007248575086920572	0.005193784123306217
0.15728155339805824	0.007288522287801122	0.008656409924551455
0.15922330097087378	0.00738844826618989	0.012127325321136697
0.16116504854368932	0.007560166987983012	0.014963251966957686
0.16310679611650486	0.0077737936329281155	0.01664074181255531
0.1650485436893204	0.007962750183351068	0.016852832280491874
0.1669902912621359	0.008042490031350423	0.015565230567954091
0.16893203883495145	0.007937966692460411	0.013021740961074432
0.170873786407767	0.00761196024410813	0.009698101210279817
0.17281553398058253	0.0070855846202031786	0.006212968889569461
0.17475728155339806	0.006443926961706472	0.003212718476954499
0.1766990291262136	0.005823475305032227	0.0012515102584817973
0.1786407766990291	0.005382864528308719	0.000688892942804142
0.18058252427184465	0.005263257373063896	0.001623868619901474
0.1825242718446602	0.005548090506261828	0.0038775149625176523
0.18446601941747573	0.006232968758311536	0.007027206521404712
0.18640776699029127	0.007214764644761767	0.010485893124869897
0.1883495145631068	0.00830475382762621	0.01361155957414618
0.19029126213592232	0.009264825941418467	0.015826449100116505
0.19223300970873786	0.009859838453483167	0.016723901281813593
0.1941747572815534	0.009914533002437921	0.016143039970893943
0.19611650485436893	0.00936136117457081	0.01419758944691987
0.19805825242718447	0.008266746385215356	0.011253661530555889
0.2	0.006827646476378176	0.007860843067144008
0.20194174757281552	0.005336900519018836	0.004649557683533186
0.20388349514563106	0.004123260926585904	0.002213877181612904
0.2058252427184466	0.0034784746051980545	0.001001575646629004
0.20776699029126214	0.00400130744946313	0.0016664295777565968
0.20970873786407768	0.0022868946299483208	0.0018051449312425916
0.21165048543689322	0.005210470872550193	0.0014846979339008634
0.21359223300970873	0.0013989797790329628	0.0018283081062330096
0.21553398058252426	0.005301616154986207	0.001415625484571384
0.2174757281553398	0.0017595437624590574	0.0017311515508545425
0.21941747572815534	0.00422367577347238	0.0014618344637378627
0.22135922330097088	0.0030355896656281307	0.0015481029123090963
0.22330097087378642	0.002630840047379879	0.001558239885334089
0.22524271844660193	0.0043633590713766145	0.001363482857582342
0.22718446601941747	0.0014540763485424606	0.0016149652321527928
0.229126213592233	0.004893546767130176	0.0012582100815943709
0.23106796116504855	0.001328492781898556	0.0015722999971587328
0.23300970873786409	0.00430001246377433	0.0012618800568986424
0.23495145631067962	0.002227419657474058	0.0014342708004979198
0.23689320388349513	0.002948676174625308	0.001338365912493178
0.23883495145631067	0.0035121800033785784	0.001262216465652742
0.2407766990291262	0.0016426105007703961	0.0014113905916452924
0.24271844660194175	0.004346482956683723	0.0011347030564765894
0.2446601941747573	0.0011178799569962598	0.0014123555701947969
0.24660194174757283	0.004208223248723459	0.0010997212371861864
0.24854368932038834	0.001605319415773835	0.0013206001528110044
0.2504854368932039	0.003186652678505734	0.0011480601600872696
0.2524271844660194	0.002717813084063458	0.0011726431954492478
0.2543689320388349	0.0018975711863134408	0.0012223471066379367
0.2563106796116505	0.003714103128546176	0.001036868170490761
0.258252427184466	0.0010869088588527738	0.0012541364748145816
0.26019417475728157	0.003961629344155044	0.0009708680821144855
0.2621359223300971	0.0011764594381699195	0.0012052464404846966
0.26407766990291265	0.003310520748287682	0.0009878835795524895
0.26601941747572816	0.0020273042282484477	0.001088518526184735
0.26796116504854367	0.002158847792041387	0.0010516993090705642
0.26990291262135924	0.003051789779964456	0.0009569638633631822
0.27184466019417475	0.0011857235779551055	0.001101238273546426
0.2737864077669903	0.003589083790559893	0.0008697333517178197
0.2757281553398058	0.0009293660594278855	0.0010883767285995746
0.27766990291262134	0.003305482018881585	0.000856581611184228
0.2796116504854369	0.0014712539641720118	0.0010056896822202232
0.2815533980582524	0.0023779541963046672	0.0009020225467217801
0.283495145631068	0.0024105287969405638	0.0008882853145922193
0.2854368932038835	0.0013618194815948296	0.0009573446778835509
0.287378640776699	0.0031292069770699313	0.0007902707970783158
0.28932038834951457	0.0008380812723944061	0.0009715980367634159
0.2912621359223301	0.003174185100244834	0.0007514190005502738
0.29320388349514565	0.0010633421938935621	0.0009219624111079045
0.29514563106796116	0.0025207803273358284	0.0007744404334076319
0.2970873786407767	0.0018323156197066095	0.0008255098082396086
0.29902912621359223	0.0015656443303156782	0.0008256826535729425
0.30097087378640774	0.0026246307524369784	0.0007265517762642258
0.3029126213592233	0.0008671008732375547	0.0008573665459907395
0.3048543689320388	0.0029333061783903326	0.0006686178704830059
0.3067961165048544	0.0008016714255763737	0.0008368079816197793
0.3087378640776699	0.002568426073576849	0.0006686601332518451
0.3106796116504854	0.0013472779734237795	0.000764847010798888
0.312621359223301	0.001754955092304965	0.0007086473921085747
0.3145631067961165	0.0021168356685502972	0.0006732313762697354
0.31650485436893205	0.0009764522847010131	0.0007484403065865867
0.31844660194174756	0.002609303648070413	0.0006038319280183126
0.32038834951456313	0.0006714786228430542	0.0007509703171070096
0.32233009708737864	0.002516359460439663	0.0005831610951618764
0.32427184466019415	0.0009725134481837653	0.0007040155900058219
0.3262135922330097	0.0018976975736078405	0.0006076004596179232
0.32815533980582523	0.0016420054104167047	0.0006258764172385214
0.3300970873786408	0.0011263683995912967	0.0006474214029968213
0.3320388349514563	0.002233920573776489	0.0005525995094928429
0.3339805825242718	0.0006487027150808629	0.0006660316657494876
0.3359223300970874	0.0023722713694661487	0.0005154861781753113
0.3378640776699029	0.000712464983310862	0.0006420812504396093
0.33980582524271846	0.001973367271848473	0.0005228262853206466
0.341747572815534	0.0012281457819463167	0.0005811474484529934
0.34368932038834954	0.001281148392397458	0.0005564154746926953
0.34563106796116505	0.0018399364342033056	0.000510731836799139
0.34757281553398056	0.0007038951443458409	0.0005839880379044546
0.34951456310679613	0.0021530689495973215	0.0004625839398004414
0.35145631067961164	0.0005605301485372078	0.0005791985985188742
0.3533980582524272	0.0019729727649484474	0.00045361911683083846
0.3553398058252427	0.0008935436679760617	0.0005368434220100899
0.3572815533980582	0.0014119500924945644	0.0004768191881464604
0.3592233009708738	0.001457558072862779	0.00047460821142665847
0.3611650485436893	0.0008060137810247066	0.0005068746830013763
0.36310679611650487	0.0018814623407726217	0.00042115590510061294
0.3650485436893204	0.0005015259445006207	0.0005163008048068272
0.36699029126213595	0.0018978455145982026	0.0003984649422588512
0.36893203883495146	0.0006464910844954467	0.000491830106925346
0.37087378640776697	0.0014984121353780863	0.0004092313082214062
0.37281553398058254	0.0011117072094796049	0.0004413650170965279
0.37475728155339805	0.0009257317156323912	0.00043646900895331876
0.3766990291262136	0.0015825628781314669	0.0003879713346671985
0.3786407766990291	0.0005146082962750156	0.00045477781415572684
0.38058252427184464	0.0017576164270208924	0.0003552803439572714
0.3825242718446602	0.0004860825755502455	0.000445881079036257
0.3844660194174757	0.0015291418719343317	0.0003534714662139361
0.3864077669902913	0.0008203255185709257	0.0004089788498250558
0.3883495145631068	0.0010380059144859065	0.00037408525235845664
0.39029126213592236	0.0012808376662605452	0.0003601227524592997
0.39223300970873787	0.0005762680183021244	0.000396177150662517
0.3941747572815534	0.0015677098374199865	0.0003216720389367201
0.39611650485436894	0.00040381717730028155	0.0003994634341311451
0.39805825242718446	0.001501215401049416	0.0003086830495124067
0.4	0.0005936928786037441	0.0003762548335869169
0.40194174757281553	0.0011237709878394314	0.00032046325340762035
0.40388349514563104	0.0009976691609901388	0.0003352067893118107
0.4058252427184466	0.0006630827468479931	0.0003419525510541718
0.4077669902912621	0.0013466945117416428	0.0002951859289379623
0.4097087378640777	0.0003857001132188211	0.00035349978752593505
0.4116504854368932	0.001418912361740623	0.000273492837708327
0.41359223300970877	0.0004346510359066639	0.0003427386770691575
0.4155339805825243	0.0011707367642986397	0.000275743847666965
0.4174757281553398	0.0007496630550196556	0.00031142550219120214
0.41941747572815535	0.0007539851933360845	0.00029327604517482
0.42135922330097086	0.001113787014634288	0.00027352166482021357
0.42330097087378643	0.00041454103363921054	0.00030913448391356175
0.42524271844660194	0.001291948217017702	0.0002461996872951221
0.42718446601941745	0.0003395505447674024	0.00030857518326744094
0.429126213592233	0.001173364410856116	0.00023951621961902045
0.43106796116504853	0.000547745804196657	0.00028761232285097417
0.4330097087378641	0.000831899727005117	0.00025091980759643536
0.4349514563106796	0.000886735645005788	0.00025469688640950515
0.4368932038834951	0.00047217833656465973	0.0002675262224000085
0.4388349514563107	0.0011334727253900796	0.000224967059152967
0.4407766990291262	0.0002996961875113272	0.0002743369943038519
0.44271844660194176	0.001132167502624149	0.00021091824970289783
0.4446601941747573	0.0003970045559093508	0.00026319360068905286
0.44660194174757284	0.0008846903810568231	0.0002152059911331686
0.44854368932038835	0.000680233994654471	0.00023715342601467664
0.45048543689320386	0.0005414141709604646	0.00022968248743207223
0.4524271844660194	0.0009580803706274807	0.00020799868142828463
0.45436893203883494	0.00030305412879162567	0.00024084584960920897
0.4563106796116505	0.001052528471323502	0.00018876928628674725
0.458252427184466	0.00029715395937157	0.00023810109525355166
0.4601941747572815	0.0009054445174507233	0.0001860163891915129
0.4621359223300971	0.0005049323399302986	0.00021980506474019232
0.4640776699029126	0.0006075125540883666	0.000196344159101396
0.46601941747572817	0.0007800340661658571	0.00019368230230516067
0.4679611650485437	0.0003359987735568515	0.00020900521843718393
0.46990291262135925	0.0009432374228539651	0.00017171550508004015
0.47184466019417476	0.000243469967522356	0.00021265279402425766
0.47378640776699027	0.0008921808394692761	0.00016284943845262413
0.47572815533980584	0.00036704125373713886	0.00020203235276028617
0.47766990291262135	0.0006591843547594585	0.00016792218646591469
0.4796116504854369	0.0006118458209381243	0.00018069252650945733
0.4815533980582524	0.0003849125395942975	0.00017965855317288984
0.48349514563106794	0.0008149524263521394	0.000158370547392427
0.4854368932038835	0.00022801078471774262	0.00018741935398477818
0.487378640776699	0.0008471143592929596	0.00014490978887501715
0.4893203883495146	0.0002684615262854521	0.00018363424321733924
0.4912621359223301	0.0006890496455577412	0.00014448277474482746
0.49320388349514566	0.0004632955554385356	0.00016804948321172273
0.49514563106796117	0.00043750028348170963	0.0001534822851545438
0.4970873786407767	0.0006787531000443978	0.00014743785438054186
0.49902912621359224	0.0002409474330845463	0.00016309171372879848
0.5009708737864078	0.000775633270172655	0.0001312152518182384
0.5029126213592233	0.00020733168092024792	0.00016474876609269236
0.5048543689320388	0.0006936239056673525	0.00012577348012200127
0.5067961165048543	0.000340909288994609	0.00015513504111310848
0.5087378640776699	0.00048373453626322587	0.0001309176464985418
0.5106796116504855	0.0005449188836803331	0.0001378054419444711
0.512621359223301	0.00027184688942439965	0.00014036249558767587
0.5145631067961165	0.0006851448443368969	0.00012070706245128885
0.516504854368932	0.00017886052027831515	0.0001457557916142898
0.5184466019417475	0.0006729157526696104	0.00011128004495014512
0.5203883495145631	0.0002478663476819758	0.00014167214643482138
0.5223300970873787	0.0005164012614621948	0.00011214091660108084
0.5242718446601942	0.0004220163429153541	0.0001286082581605645
0.5262135922330097	0.0003107840613231143	0.00011983022533628961
0.5281553398058253	0.0005839327687362865	0.00011235165083077241
0.5300970873786408	0.0001763064446626177	0.0001271743476662796
0.5320388349514563	0.0006297485338390573	0.00010030269373539104
0.5339805825242718	0.00018426604134958618	0.00012767546054053182
0.5359223300970873	0.0005312630409522327	9.706807954277378e-05
0.537864077669903	0.0003163323219872563	0.00011925730140390985
0.5398058252427185	0.00034919925930988174	0.00010193161084898683
0.541747572815534	0.00048014125177132754	0.00010522507339804302
0.5436893203883495	0.0001919751705318471	0.00010956529162439789
0.545631067961165	0.0005689265063969141	9.204077068835029e-05
0.5475728155339806	0.00014765940921324425	0.00011338281529539647
0.5495145631067961	0.0005268935411802732	8.538731005627314e-05
0.5514563106796116	0.00023164687050915823	0.00010943804343852527
0.5533980582524272	0.0003804597563055631	8.690353395476775e-05
0.5553398058252427	0.0003809668332217827	9.857450138028355e-05
0.5572815533980583	0.00021812915298945843	9.34477582358988e-05
0.5592233009708738	0.0004963604501481622	8.56757730304166e-05
0.5611650485436893	0.00013374125083053242	9.917720362997431e-05
0.5631067961165048	0.0005042616891483468	7.661121995919019e-05
0.5650485436893203	0.00016930536521001871	9.908321377016032e-05
0.566990291262136	0.00040012276812257335	7.477331680144536e-05
0.5689320388349515	0.0002921020650503215	9.18543393547621e-05
0.570873786407767	0.00024773108864984116	7.923506862658912e-05
0.5728155339805825	0.0004182505380580755	8.044471919756414e-05
0.574757281553398	0.00013710029303940478	8.550827982385318e-05
0.5766990291262136	0.0004661557583942223	7.0140324864108e-05
0.5786407766990291	0.00012852533176852367	8.832659143450271e-05
0.5805825242718446	0.00040592916086675733	6.537341533198019e-05
0.5825242718446602	0.00021744045756074955	8.473737852245914e-05
0.5844660194174758	0.00027497591751983095	6.719300918966688e-05
0.5864077669902913	0.00034039994203001895	7.56980815989039e-05
0.5883495145631068	0.0001519383980857648	7.282090437463898e-05
0.5902912621359223	0.0004165375439837305	6.532958483237168e-05
0.5922330097087378	0.00010686083048921576	7.744514764114451e-05
0.5941747572815534	0.00039758016129717524	5.837505776250334e-05
0.596116504854369	0.00015902269031181328	7.710368442010637e-05
0.5980582524271845	0.00029559677475720194	5.742083080241453e-05
0.6	0.00026770490497288364	7.09389283248343e-05
0.6019417475728155	0.0001726899244132763	6.14963911138402e-05
0.6038834951456311	0.00035990710279985594	6.155093649821965e-05
0.6058252427184466	0.00010074525117808007	6.679679080335874e-05
0.6077669902912621	0.00037636244304521405	5.3334487953844215e-05
0.6097087378640776	0.00011718228746799468	6.901157295372401e-05
0.6116504854368932	0.00030695718586714585	4.985316564169513e-05
0.6135922330097088	0.0002038394837715431	6.584222071027678e-05
0.6155339805825243	0.00019449623281013437	5.181004580147746e-05
0.6174757281553398	0.0003007419454583473	5.82462519003496e-05
0.6194174757281553	0.00010604027539047966	5.676023677730484e-05
0.6213592233009708	0.0003446905384444375	4.974532637883012e-05
0.6233009708737864	9.0835757928849e-05	6.065601355607607e-05
0.625242718446602	0.00030796228229873734	4.427942570980807e-05
0.6271844660194175	0.0001511288245971091	6.0255223790659654e-05
0.629126213592233	0.0002135146149407951	4.390654020397171e-05
0.6310679611650486	0.0002430541482983879	5.496691789034115e-05
0.6330097087378641	0.00011853223524124357	4.768233887873441e-05
0.6349514563106796	0.0003056309158097561	4.709101096867515e-05
0.6368932038834951	7.785748943027178e-05	5.232014849539765e-05
0.6388349514563106	0.00029883484456795354	4.037618215075728e-05
0.6407766990291263	0.00011058576886582597	5.418158418655326e-05
0.6427184466019418	0.00022706286418834666	3.779281442548648e-05
0.6446601941747573	0.00019008755356920667	5.139803752659296e-05
0.6466019417475728	0.0001343344472544821	3.983674607041968e-05
0.6485436893203883	0.00026246126735211014	4.489218438106978e-05
0.6504854368932039	7.548243407109068e-05	4.432541380637767e-05
0.6524271844660194	0.0002808074774592303	3.7747519071688596e-05
0.654368932038835	8.20729509822484e-05	4.7752751833200696e-05
0.6563106796116505	0.0002336183055718514	3.3346665103135804e-05
0.658252427184466	0.0001441575701351782	4.7366951863105196e-05
0.6601941747572816	0.0001501726871095532	3.339618349968401e-05
0.6621359223300971	0.0002183039110917232	4.2745100834536804e-05
0.6640776699029126	8.068815288294878e-05	3.698510067745896e-05
0.6660194174757281	0.000255780959372099	3.5968357595996554e-05
0.6679611650485436	6.454656636398222e-05	4.119105550960344e-05
0.6699029126213593	0.00023270218473809144	3.0338031743692852e-05
0.6718446601941748	0.00010661997484882223	4.283724617913168e-05
0.6737864077669903	0.00016354848219069255	2.8419114193863784e-05
0.6757281553398058	0.00017585607833024665	4.034848645062568e-05
0.6776699029126214	9.052006848661564e-05	3.056523173889974e-05
0.6796116504854369	0.00022599218123528267	3.462617256649358e-05
0.6815533980582524	5.633810030250216e-05	3.476891526862684e-05
0.683495145631068	0.00022468654452518973	2.845926775903297e-05
0.6854368932038835	7.794371106189034e-05	3.789055811641521e-05
0.6873786407766991	0.00017278954875224803	2.485016145856867e-05
0.6893203883495146	0.0001372243462570667	3.751766867322426e-05
0.6912621359223301	0.00010233771060712399	2.5255471811411556e-05
0.6932038834951456	0.00019372485704934736	3.335727524397588e-05
0.6951456310679611	5.543536206389522e-05	2.8768445676698776e-05
0.6970873786407767	0.00021056147614292593	2.7360369328514666e-05
0.6990291262135923	5.785640840251237e-05	3.269930332719983e-05
0.7009708737864078	0.00017700734628664532	2.2532533379373072e-05
0.7029126213592233	0.00010385724892991132	3.4186081053501734e-05
0.7048543689320388	0.0001139734140807907	2.1151566729576314e-05
0.7067961165048544	0.00016108420762299955	3.187480327219763e-05
0.7087378640776699	5.9732648420518e-05	2.3445150067659332e-05
0.7106796116504854	0.00019169686592978278	2.668519768933096e-05
0.7126213592233009	4.5529964111956994e-05	2.7493867268513135e-05
0.7145631067961165	0.00017598788465888343	2.1229846998612916e-05
0.7165048543689321	7.65602656406841e-05	3.0395362935115063e-05
0.7184466019417476	0.00012380679765319693	1.824961166868082e-05
0.7203883495145631	0.00012984482359560995	2.998663885651704e-05
0.7223300970873786	6.723012190728802e-05	1.8998616161838477e-05
0.7242718446601941	0.0001696257716956113	2.6105111543534658e-05
0.7262135922330097	3.9776261578369906e-05	2.252789733373711e-05
0.7281553398058253	0.00017004372937862495	2.0654224186954485e-05
0.7300970873786408	5.5571456725432024e-05	2.6276148887248352e-05
0.7320388349514563	0.0001307673552500732	1.6451378053137853e-05
0.7339805825242719	0.00010137032939573682	2.760257078563672e-05
0.7359223300970874	7.617296979363433e-05	1.5552188577466206e-05
0.7378640776699029	0.00014586780628059382	2.5347055374908245e-05
0.7398058252427184	3.9228837387132764e-05	1.8045106463153866e-05
0.7417475728155339	0.00015985322857093884	2.049732253008929e-05
0.7436893203883496	4.0673952117373436e-05	2.202224480201768e-05
0.7456310679611651	0.00013428309923563955	1.5579040966327987e-05
0.7475728155339806	7.659530059852362e-05	2.4731041817015963e-05
0.7495145631067961	8.513030014679782e-05	1.3142601897453411e-05
0.7514563106796116	0.00012180178467344512	2.4213949282599945e-05
0.7533980582524272	4.249376520203121e-05	1.4250521832209657e-05
0.7553398058252427	0.00014630829060434733	2.0461050318508775e-05
0.7572815533980582	3.1322798706109086e-05	1.78612040718809e-05
0.7592233009708738	0.00013419538103213034	1.5396991289507205e-05
0.7611650485436893	5.605466671851212e-05	2.146671192441966e-05
0.7631067961165049	9.302108685577645e-05	1.1719589205420418e-05
0.7650485436893204	9.858860352964737e-05	2.2596117927919036e-05
0.7669902912621359	4.826094236402199e-05	1.1288444064223489e-05
0.7689320388349514	0.00013038570023704365	2.0285056132451436e-05
0.7708737864077669	2.676751748006533e-05	1.4024356017981446e-05
0.7728155339805826	0.0001306591760281388	1.5638012493456456e-05
0.7747572815533981	3.994363607001549e-05	1.7970768936993467e-05
0.7766990291262136	9.909927021240817e-05	1.1154604518647595e-05
0.7786407766990291	7.71387506970264e-05	2.047340501822532e-05
0.7805825242718447	5.537424972703307e-05	9.228592509084328e-06
0.7825242718446602	0.00011305010390897329	1.9768629615409157e-05
0.7844660194174757	2.615711855661863e-05	1.0719124597755416e-05
0.7864077669902912	0.00012404496124039421	1.603095608711575e-05
0.7883495145631068	2.8191693277443088e-05	1.4446397708052386e-05
0.7902912621359224	0.00010291224225460447	1.1257069244463147e-05
0.7922330097087379	5.81144974350302e-05	1.7908476797576988e-05
0.7941747572815534	6.286488717950639e-05	8.06107013483062e-06
0.7961165048543689	9.51904166954108e-05	1.878534183217724e-05
0.7980582524271844	2.8620258490117112e-05	8.10604701616007e-06
0.8	0.00011485371034606918	1.6327150122262187e-05
0.8019417475728156	2.0536837963970603e-05	1.1112061024634235e-05
0.8038834951456311	0.00010424664666005756	1.1796013911013619e-05
0.8058252427184466	4.19548417746655e-05	1.5032564183907879e-05
0.8077669902912621	6.995607832240118e-05	7.699954337996502e-06
0.8097087378640777	7.758626239666548e-05	1.7289527842610068e-05
0.8116504854368932	3.331879528852395e-05	6.282308366834383e-06
0.8135922330097087	0.00010365138984387944	1.6323094889943945e-05
0.8155339805825242	1.659018213846797e-05	8.175250551344312e-06
0.8174757281553398	0.00010307322409825495	1.2524662671931338e-05
0.8194174757281554	2.891144938002699e-05	1.2025481163685473e-05
0.8213592233009709	7.604914030081273e-05	7.994568307912345e-06
0.8233009708737864	6.089761654045502e-05	1.5314506828715762e-05
0.8252427184466019	3.9477504197751416e-05	5.272906227289263e-06
0.8271844660194175	9.102448350244552e-05	1.587749959442309e-05
0.829126213592233	1.5885488186334756e-05	5.8091502459175044e-06
0.8310679611650486	9.949902112201888e-05	1.3205409277519724e-05
0.8330097087378641	1.908572441805036e-05	9.092153030165578e-06
0.8349514563106796	8.070078767185292e-05	8.746863416991675e-06
0.8368932038834952	4.566923277475095e-05	1.2963185072365837e-05
0.8388349514563107	4.639572775466477e-05	5.029808436118353e-06
0.8407766990291262	7.755414123152342e-05	1.4921344230952413e-05
0.8427184466019417	1.7912463261719222e-05	4.1342478187026365e-06
0.8446601941747572	9.373138809707623e-05	1.3632753490604332e-05
0.8466019417475729	1.246012640428892e-05	6.438073015468553e-06
0.8485436893203884	8.359988010280442e-05	9.732887014378548e-06
0.8504854368932039	3.2341567109415507e-05	1.0392339117381259e-05
0.8524271844660194	5.344809439051565e-05	5.438728602126488e-06
0.8543689320388349	6.380394707778043e-05	1.3460356425265045e-05
0.8563106796116505	2.213604128173781e-05	3.2063735771822007e-06
0.858252427184466	8.605449750733023e-05	1.3652085601775394e-05
0.8601941747572815	8.920266608295173e-06	4.246076257764525e-06
0.8621359223300971	8.454918046138923e-05	1.0726049101370397e-05
0.8640776699029126	2.1261419614679448e-05	7.792384522321134e-06
0.8660194174757282	6.00812586385323e-05	6.332474452283624e-06
0.8679611650485437	5.031517654256898e-05	1.1570014814097227e-05
0.8699029126213592	2.800610666698891e-05	3.011991010308773e-06
0.8718446601941747	7.681615686714754e-05	1.3172689748935612e-05
0.8737864077669902	8.267551503216383e-06	2.656587712068887e-06
0.8757281553398059	8.345466423648268e-05	1.1519847886348804e-05
0.8776699029126214	1.2687894549758697e-05	5.364765557834948e-06
0.8796116504854369	6.581220853253573e-05	7.509274284216925e-06
0.8815533980582524	3.76036729053554e-05	9.383870516875572e-06
0.883495145631068	3.496300559742775e-05	3.470865981373435e-06
0.8854368932038835	6.642081488076523e-05	1.217393914344082e-05
0.887378640776699	1.0224697495005859e-05	1.7530919323456226e-06
0.8893203883495145	8.032207785231011e-05	1.194786476782765e-05
0.8912621359223301	6.791988385832176e-06	3.2992329341640016e-06
0.8932038834951457	7.023150318470632e-05	8.754096747542841e-06
0.8951456310679612	2.6153828442343167e-05	7.076562781223123e-06
0.8970873786407767	4.2443834580545955e-05	4.445559503359331e-06
0.8990291262135922	5.5323993476675226e-05	1.0704325092089903e-05
0.9009708737864077	1.4438004722771668e-05	1.5540267108185497e-06
0.9029126213592233	7.52582348188529e-05	1.189917511243226e-05
0.9048543689320389	3.6506327591106756e-06	1.7532055481951242e-06
0.9067961165048544	7.301235015588326e-05	9.860776138401831e-06
0.9087378640776699	1.6407194198606622e-05	4.843348728893574e-06
0.9106796116504854	4.989315799622484e-05	5.7565785809648475e-06
0.912621359223301	4.402384302206536e-05	8.873639743954133e-06
0.9145631067961165	2.0480732339189685e-05	2.0116684000747243e-06
0.916504854368932	6.847325395157692e-05	1.1327809424747819e-05
0.9184466019417475	3.237930254664834e-06	8.351495960017512e-07
0.920388349514563	7.392418571852731e-05	1.0652751496622574e-05
0.9223300970873787	8.74549458414828e-06	2.878236751963282e-06
0.9242718446601942	5.677987210177576e-05	7.201529908365346e-06
0.9262135922330097	3.30468641857343e-05	6.839262694484991e-06
0.9281553398058252	2.786134091133144e-05	3.0179097605651245e-06
0.9300970873786408	6.027968564749976e-05	1.025549557197678e-05
0.9320388349514563	5.417361039261436e-06	5.934806470410449e-07
0.9339805825242719	7.284776462485139e-05	1.100041908788805e-05
0.9359223300970874	3.469847616087727e-06	1.3528893575267152e-06
0.9378640776699029	6.261983818613415e-05	8.576291427577436e-06
0.9398058252427185	2.2926704517100065e-05	4.7880313151628e-06
0.941747572815534	3.6038997123710846e-05	4.416188876375324e-06
0.9436893203883495	5.108516146949763e-05	8.76756370340952e-06
0.945631067961165	9.93881878457087e-06	1.0119410869970037e-06
0.9475728155339805	6.97879403911188e-05	1.0833464441660343e-05
0.9495145631067962	7.794337008162847e-07	3.98341002062141e-07
0.9514563106796117	6.700206551680194e-05	9.69607252398732e-06
0.9533980582524272	1.4176911066127522e-05	2.9155600056032193e-06
0.9553398058252427	4.444691701306849e-05	6.018265102729259e-06
0.9572815533980582	4.137660891785057e-05	7.002544290150318e-06
0.9592233009708738	1.6443537570132443e-05	2.011776528339305e-06
0.9611650485436893	6.488039767423439e-05	1.0147047631203577e-05
0.9631067961165048	7.534958005829395e-07	9.127299140283135e-08
0.9650485436893204	6.961496475132615e-05	1.0414284922314582e-05
0.9669902912621359	7.260213770111197e-06	1.4050829111015017e-06
0.9689320388349515	5.252224564884856e-05	7.624103182336032e-06
0.970873786407767	3.169586540105791e-05	5.136579682741129e-06
0.9728155339805825	2.4478523496871518e-05	3.460386317599749e-06
0.974757281553398	5.838949725708869e-05	9.00131779427317e-06
0.9766990291262136	3.3403299037322576e-06	4.461296181042096e-07
0.9786407766990292	7.02687149486928e-05	1.0637386453294722e-05
0.9805825242718447	2.5580202884122893e-06	4.0791154492907973e-07
0.9825242718446602	5.9739601412785084e-05	9.042856542514973e-06
0.9844660194174757	3.301846963000418e-05	4.951384009279346e-06
0.9864077669902913	2.0682007840442132e-05	3.078824629380887e-06
0.9883495145631068	1.2800383036686654e-05	1.8922354486381389e-06
0.9902912621359223	7.769594279653345e-06	1.1410477462666904e-06
0.9922330097087378	4.566374995804894e-06	6.666358217358882e-07
0.9941747572815534	2.5395459897305785e-06	3.6882006646610764e-07
0.996116504854369	1.2772988496888612e-06	1.8471214251544433e-07
0.9980582524271845	5.233033385267695e-07	7.543495998241245e-08
1.0	1.24510721512899e-07	1.7913091651716006e-08
