# Supplementary material for: Long-range crossed Andreev reflection in a topological insulator nanowire proximitized by a superconductor
Source: Nat Phys. 2025 Mar 11;21(5):708–15. doi: 10.1038/s41567-025-02806-y (PMC12084150; doi:10.1038/s41567-025-02806-y)
Supplement: Supplementary file 4 — The following three files contain the data to plot Fig. 2: Figure_2c_dim=2_.txt, Figure_2d_dim=1_.txt, Figure_2e_dim=2_.txt. [file 41567_2025_2806_MOESM4_ESM.zip › Figure2/Figure_2e_dim=2_.txt]

\mu/\Delta	eV/\Delta	G_{LL}
0.0	-1.4	1.902437224058632e-05
0.0	-1.3943999999999996	2.8109902396710644e-05
0.0	-1.3887999999999998	3.176600500796134e-05
0.0	-1.3831999999999998	3.168102758087222e-05
0.0	-1.3775999999999997	3.062766172976001e-05
0.0	-1.3719999999999999	2.9907996044060907e-05
0.0	-1.3663999999999998	3.007518893084511e-05
0.0	-1.3607999999999998	3.152408548174932e-05
0.0	-1.3551999999999997	3.4745830141280336e-05
0.0	-1.3496	4.050057747176697e-05
0.0	-1.3439999999999999	5.006842171396891e-05
0.0	-1.3383999999999998	6.57758233171961e-05
0.0	-1.3328	9.228304953000783e-05
0.0	-1.3272	0.00014007492877080182
0.0	-1.3215999999999997	0.00023567796756438652
0.0	-1.3159999999999998	0.0004530688823198981
0.0	-1.3103999999999998	0.0010120429172154476
0.0	-1.3047999999999997	0.002578162067103122
0.0	-1.2992	0.007060578881733729
0.0	-1.2935999999999999	0.01877339023935542
0.0	-1.2879999999999998	0.04078009940371479
0.0	-1.2823999999999998	0.05525185918412214
0.0	-1.2768	0.03864279509819884
0.0	-1.2711999999999999	0.017238077844517703
0.0	-1.2655999999999998	0.006807013668871119
0.0	-1.26	0.002927962818880691
0.0	-1.2544	0.001523210134427915
0.0	-1.2487999999999997	0.0009680248763966412
0.0	-1.2431999999999996	0.0007130588570237169
0.0	-1.2375999999999998	0.0005749915985294942
0.0	-1.2319999999999998	0.0004893286653070731
0.0	-1.2263999999999997	0.00043103977812008863
0.0	-1.2207999999999999	0.0003890839350739389
0.0	-1.2151999999999998	0.0003579003560007101
0.0	-1.2095999999999998	0.0003343563697902425
0.0	-1.2039999999999997	0.0003165401264309586
0.0	-1.1984	0.0003032265966340115
0.0	-1.1927999999999999	0.0002936150959399606
0.0	-1.1871999999999998	0.00028718952558380486
0.0	-1.1816	0.0002836410348648083
0.0	-1.1759999999999997	0.0002828265897508425
0.0	-1.1703999999999999	0.00028475140718683446
0.0	-1.1647999999999998	0.0002895705385333532
0.0	-1.1591999999999998	0.000297609730300473
0.0	-1.1536	0.00030941041149397494
0.0	-1.148	0.0003258103744957695
0.0	-1.1423999999999999	0.0003480840052283848
0.0	-1.1367999999999998	0.00037819214010953185
0.0	-1.1311999999999998	0.000419254290622512
0.0	-1.1256	0.000476520622990062
0.0	-1.1199999999999999	0.000559588798650622
0.0	-1.1143999999999998	0.0006880199267092497
0.0	-1.1088	0.0009069215771288027
0.0	-1.1031999999999997	0.0013331467235635777
0.0	-1.0976	0.0022972907558718707
0.0	-1.0919999999999999	0.004778380486954702
0.0	-1.0863999999999998	0.011622133689492506
0.0	-1.0807999999999998	0.02981745983348633
0.0	-1.0752	0.06684163247003798
0.0	-1.0695999999999999	0.09703664046891511
0.0	-1.0639999999999998	0.07581184176673834
0.0	-1.0583999999999998	0.03834790193938638
0.0	-1.0528	0.016347366010429826
0.0	-1.0472	0.007156165909881555
0.0	-1.0415999999999999	0.0036325646459064343
0.0	-1.036	0.002223926822544496
0.0	-1.0303999999999998	0.0015956524409132425
0.0	-1.0248	0.0012757617318370357
0.0	-1.0191999999999999	0.001092863099227826
0.0	-1.0135999999999998	0.0009798287100063476
0.0	-1.0079999999999998	0.0009074424323751063
0.0	-1.0024	0.0008614633462368585
0.0	-0.9967999999999999	0.0008342323412464319
0.0	-0.9911999999999999	0.0008213370535255847
0.0	-0.9855999999999999	0.0008201531317129841
0.0	-0.9799999999999999	0.0008291440274741679
0.0	-0.9743999999999998	0.000847499674659202
0.0	-0.9687999999999999	0.0008749434684749478
0.0	-0.9632	0.0009116325032656112
0.0	-0.9575999999999999	0.0009581161716655366
0.0	-0.952	0.0010153370797895858
0.0	-0.9464	0.0010846684890836063
0.0	-0.9407999999999999	0.0011679893907897013
0.0	-0.9351999999999998	0.0012678044344982893
0.0	-0.9295999999999999	0.0013874230276580543
0.0	-0.9239999999999999	0.001531221843716536
0.0	-0.9183999999999999	0.0017050304282466293
0.0	-0.9128	0.001916705304315975
0.0	-0.9071999999999999	0.0021770030366835063
0.0	-0.9015999999999998	0.0025009458608863575
0.0	-0.8959999999999999	0.0029100361443095035
0.0	-0.8904	0.0034360164664061434
0.0	-0.8847999999999999	0.00412764096220646
0.0	-0.8791999999999998	0.0050638005799983924
0.0	-0.8736	0.006381273002571966
0.0	-0.8679999999999999	0.008339106967333334
0.0	-0.8623999999999998	0.011481597947547094
0.0	-0.8567999999999999	0.01708023437390631
0.0	-0.8512	0.028381086330038913
0.0	-0.8455999999999999	0.05411051598659909
0.0	-0.8399999999999999	0.11740789646938664
0.0	-0.8343999999999999	0.2704183301463426
0.0	-0.8287999999999999	0.5673106105599902
0.0	-0.8231999999999999	0.8500609398066372
0.0	-0.8176	0.7776595500498751
0.0	-0.8119999999999999	0.46796032328233567
0.0	-0.8063999999999998	0.22259470961954955
0.0	-0.8007999999999998	0.10253356155711611
0.0	-0.7951999999999999	0.051905668679258915
0.0	-0.7895999999999999	0.030246880566016918
0.0	-0.7839999999999999	0.020069758667543965
0.0	-0.7784	0.014660364524552688
0.0	-0.7727999999999999	0.011429656177244119
0.0	-0.7671999999999999	0.009314746412763107
0.0	-0.7615999999999998	0.007836219767238117
0.0	-0.7559999999999999	0.0067539920385301586
0.0	-0.7504	0.005935564460352938
0.0	-0.7447999999999999	0.005301729462322318
0.0	-0.7392	0.004802136361436069
0.0	-0.7336	0.00440326388132092
0.0	-0.7279999999999999	0.00408200111212581
0.0	-0.7223999999999999	0.003821984002070406
0.0	-0.7167999999999999	0.0036113904520290127
0.0	-0.7111999999999999	0.0034415573925712785
0.0	-0.7056	0.0033060855598450872
0.0	-0.7	0.0032002464094657724
0.0	-0.6943999999999999	0.003120583558489204
0.0	-0.6887999999999999	0.0030646443103987406
0.0	-0.6831999999999999	0.0030308019324564233
0.0	-0.6776	0.003018144719023502
0.0	-0.6719999999999999	0.003026417870332498
0.0	-0.6664	0.00305601132698762
0.0	-0.6607999999999998	0.003107992488126612
0.0	-0.6551999999999999	0.0031841883772230233
0.0	-0.6496	0.003287328444456797
0.0	-0.6439999999999999	0.0034212682694279447
0.0	-0.6384	0.00359132824027468
0.0	-0.6327999999999999	0.0038048038831387217
0.0	-0.6272	0.004071743680161271
0.0	-0.6215999999999999	0.004406162009817289
0.0	-0.6159999999999999	0.00482799495003195
0.0	-0.6103999999999999	0.005366400596628054
0.0	-0.6048	0.006065673987174033
0.0	-0.5992	0.006996698888716753
0.0	-0.5936	0.008281269189319691
0.0	-0.5879999999999999	0.010149152221696243
0.0	-0.5823999999999999	0.013085032945754872
0.0	-0.5768	0.018235709759493502
0.0	-0.5711999999999999	0.028588916204459025
0.0	-0.5656	0.052388114718598056
0.0	-0.5599999999999999	0.11218724038702425
0.0	-0.5544	0.26071037765315086
0.0	-0.5488	0.5545836032808923
0.0	-0.5431999999999999	0.8234630042501105
0.0	-0.5376	0.7189433286675715
0.0	-0.5319999999999999	0.40602643779464276
0.0	-0.5264	0.17954725213831566
0.0	-0.5208	0.07574542802962973
0.0	-0.5151999999999999	0.03461596581197743
0.0	-0.5095999999999999	0.018137634632066787
0.0	-0.504	0.010904014041928964
0.0	-0.49839999999999995	0.00729810565096065
0.0	-0.4928	0.00525852776736142
0.0	-0.4871999999999999	0.003980116132638658
0.0	-0.4816	0.003116745237110939
0.0	-0.47600000000000003	0.002502311729393787
0.0	-0.47039999999999993	0.002048284494328901
0.0	-0.4648	0.0017031670025134506
0.0	-0.45919999999999994	0.0014349200648865498
0.0	-0.45359999999999995	0.0012225768980132278
0.0	-0.448	0.0010518777794683459
0.0	-0.44239999999999996	0.0009128255608156894
0.0	-0.4368	0.0007982354718903913
0.0	-0.4311999999999999	0.0007028350031002236
0.0	-0.4256	0.0006226847545871932
0.0	-0.42000000000000004	0.0005547946772133757
0.0	-0.41439999999999994	0.0004968634127416888
0.0	-0.4088	0.0004470974300787111
0.0	-0.4031999999999999	0.00040408315891110537
0.0	-0.39759999999999995	0.0003666950741042712
0.0	-0.392	0.0003340286276859273
0.0	-0.38639999999999997	0.00030535064444616323
0.0	-0.38079999999999997	0.0002800621786784037
0.0	-0.37520000000000003	0.0002576703858823392
0.0	-0.3696	0.0002377669990578032
0.0	-0.36400000000000005	0.00022001170012255657
0.0	-0.35839999999999994	0.00020411915850162396
0.0	-0.3528	0.00018984884436425777
0.0	-0.34720000000000006	0.0001769969606613667
0.0	-0.34159999999999996	0.00016539000711897881
0.0	-0.336	0.00015487961135150774
0.0	-0.3303999999999999	0.00014533835125984118
0.0	-0.3248	0.00013665635843775178
0.0	-0.31920000000000004	0.00012873854102024272
0.0	-0.3136	0.00012150230093023822
0.0	-0.308	0.00011487564806910276
0.0	-0.30239999999999995	0.00010879563500234996
0.0	-0.2968	0.00010320705179226448
0.0	-0.29120000000000007	9.806133306794765e-05
0.0	-0.28559999999999997	9.331563907589622e-05
0.0	-0.28	8.893208000464276e-05
0.0	-0.2743999999999999	8.487705881205116e-05
0.0	-0.2688	8.112071247666249e-05
0.0	-0.26320000000000005	7.763643531959585e-05
0.0	-0.25759999999999994	7.440047102191073e-05
0.0	-0.252	7.13915623546637e-05
0.0	-0.24640000000000006	6.859064955934389e-05
0.0	-0.2408	6.598060987984755e-05
0.0	-0.23520000000000005	6.354603201523168e-05
0.0	-0.22959999999999997	6.127302029748823e-05
0.0	-0.224	5.9149024246368624e-05
0.0	-0.21840000000000007	5.716268985044541e-05
0.0	-0.2128	5.53037295038407e-05
0.0	-0.20720000000000005	5.356280800158918e-05
0.0	-0.20159999999999995	5.193144239566261e-05
0.0	-0.196	5.040191384271307e-05
0.0	-0.19040000000000007	4.8967189851996856e-05
0.0	-0.1848	4.762085557708219e-05
0.0	-0.17919999999999991	4.635705298700942e-05
0.0	-0.1736000000000001	4.517042691828749e-05
0.0	-0.168	4.405607714856677e-05
0.0	-0.16239999999999993	4.300951575049059e-05
0.0	-0.1568000000000001	4.202662908894957e-05
0.0	-0.15120000000000003	4.1103643905904815e-05
0.0	-0.14559999999999995	4.023709701004085e-05
0.0	-0.14000000000000015	3.942380815530405e-05
0.0	-0.13440000000000007	3.866085574535253e-05
0.0	-0.12879999999999997	3.794555504451071e-05
0.0	-0.12319999999999989	3.727543861815608e-05
0.0	-0.1176000000000001	3.664823876076174e-05
0.0	-0.112	3.60618716967229e-05
0.0	-0.10639999999999993	3.551442336836464e-05
0.0	-0.10080000000000011	3.500413664648201e-05
0.0	-0.09520000000000003	3.452939981976168e-05
0.0	-0.08959999999999996	3.408873623507898e-05
0.0	-0.08400000000000014	3.368079497745356e-05
0.0	-0.07840000000000005	3.3304342489273295e-05
0.0	-0.07279999999999998	3.2958255042774625e-05
0.0	-0.06720000000000016	3.264151199098135e-05
0.0	-0.061600000000000085	3.2353189725028216e-05
0.0	-0.056	3.209245628122959e-05
0.0	-0.050399999999999924	3.185856654682422e-05
0.0	-0.04480000000000011	3.1650858016790684e-05
0.0	-0.039200000000000026	3.146874706268118e-05
0.0	-0.03359999999999995	3.13117256765714e-05
0.0	-0.028000000000000136	3.1179358662709816e-05
0.0	-0.022400000000000055	3.107128125221681e-05
0.0	-0.016799999999999975	3.0987197116426094e-05
0.0	-0.011200000000000163	3.0926876762333574e-05
0.0	-0.0056000000000000815	3.089015629833818e-05
0.0	0.0	3.087693655507981e-05
0.0	0.0056000000000000815	3.0887182556910125e-05
0.0	0.011199999999999892	3.092092333907846e-05
0.0	0.016799999999999975	3.097825210624086e-05
0.0	0.022400000000000055	3.1059326737891655e-05
0.0	0.027999999999999865	3.1164370642221005e-05
0.0	0.03359999999999995	3.129367396732029e-05
0.0	0.039200000000000026	3.144759517945588e-05
0.0	0.04479999999999984	3.162656302323401e-05
0.0	0.050399999999999924	3.183107888047912e-05
0.0	0.056	3.2061719550120025e-05
0.0	0.061599999999999815	3.231914047335239e-05
0.0	0.0671999999999999	3.2604079433545944e-05
0.0	0.07279999999999998	3.29173607661966e-05
0.0	0.07840000000000005	3.3259900119675615e-05
0.0	0.08399999999999987	3.363270980826722e-05
0.0	0.08959999999999996	3.4036904812888667e-05
0.0	0.09520000000000003	3.4473709488953936e-05
0.0	0.10079999999999985	3.4944465045953694e-05
0.0	0.10639999999999993	3.545063787544911e-05
0.0	0.112	3.599382881719022e-05
0.0	0.11759999999999982	3.657578345868939e-05
0.0	0.12319999999999989	3.7198403580328335e-05
0.0	0.12879999999999997	3.786375987138608e-05
0.0	0.13440000000000007	3.85741060634378e-05
0.0	0.13999999999999987	3.933189464288391e-05
0.0	0.14559999999999995	4.013979432852261e-05
0.0	0.15120000000000003	4.100070952605402e-05
0.0	0.15679999999999986	4.191780200107788e-05
0.0	0.16239999999999993	4.289451504799441e-05
0.0	0.168	4.393460046886536e-05
0.0	0.1735999999999998	4.5042148724908535e-05
0.0	0.17919999999999991	4.6221622678405796e-05
0.0	0.1848	4.7477895401103665e-05
0.0	0.1903999999999998	4.881629260235456e-05
0.0	0.19599999999999987	5.024264031236249e-05
0.0	0.20159999999999995	5.176331855826657e-05
0.0	0.20720000000000005	5.338532188815603e-05
0.0	0.21279999999999985	5.51163277369245e-05
0.0	0.21839999999999993	5.6964773791449514e-05
0.0	0.224	5.893994570617976e-05
0.0	0.22959999999999983	6.10520767553659e-05
0.0	0.2351999999999999	6.331246128001337e-05
0.0	0.2408	6.573358411719664e-05
0.0	0.24639999999999979	6.832926859615999e-05
0.0	0.2519999999999999	7.111484615992435e-05
0.0	0.25759999999999994	7.410735124683553e-05
0.0	0.26320000000000005	7.732574575959313e-05
0.0	0.2687999999999999	8.079117829219497e-05
0.0	0.2743999999999999	8.45272843176209e-05
0.0	0.28	8.856053480753323e-05
0.0	0.28559999999999985	9.292064229971436e-05
0.0	0.2911999999999999	9.764103534818565e-05
0.0	0.2968	0.00010275941467458708
0.0	0.3023999999999998	0.00010831840730148425
0.0	0.3079999999999999	0.00011436633865660232
0.0	0.3136	0.00012095814731554449
0.0	0.31919999999999976	0.00012815647295201326
0.0	0.32479999999999987	0.00013603295558952007
0.0	0.3303999999999999	0.00014466979385964034
0.0	0.336	0.00015416162235448982
0.0	0.34159999999999985	0.00016461778419755378
0.0	0.3471999999999999	0.00017616509587528275
0.0	0.3528	0.00018895122884396556
0.0	0.35839999999999983	0.0002031488687977218
0.0	0.3639999999999999	0.00021896086199898316
0.0	0.3696	0.0002366266233546841
0.0	0.37519999999999976	0.0002564301695611133
0.0	0.38079999999999986	0.0002787102621546149
0.0	0.38639999999999997	0.0003038733136172231
0.0	0.39199999999999974	0.00033240994541139027
0.0	0.39759999999999984	0.0003649164208921466
0.0	0.4031999999999999	0.0004021226556313372
0.0	0.4088	0.000444929205796737
0.0	0.4143999999999998	0.0004944566669070814
0.0	0.4199999999999999	0.0005521124654213153
0.0	0.4256	0.0006196823977140011
0.0	0.4311999999999998	0.000699457975579324
0.0	0.43679999999999986	0.0007944165575893051
0.0	0.44239999999999996	0.0009084809596556053
0.0	0.44799999999999973	0.0010469016785533533
0.0	0.45359999999999984	0.001216833739668617
0.0	0.45919999999999994	0.0014282332578542905
0.0	0.4648	0.0016953019407143386
0.0	0.4703999999999998	0.002038922048846529
0.0	0.47599999999999987	0.0024910048610637192
0.0	0.4816	0.0031028434675168387
0.0	0.4871999999999998	0.003962623260957327
0.0	0.49279999999999985	0.005235807068933735
0.0	0.49839999999999995	0.007267202952444417
0.0	0.5039999999999998	0.010858947912927401
0.0	0.5095999999999998	0.018064754319544407
0.0	0.5151999999999999	0.034480899718259385
0.0	0.5207999999999997	0.07545737606352854
0.0	0.5263999999999999	0.1788771950277066
0.0	0.5319999999999999	0.4045305048781478
0.0	0.5376	0.7163206674662096
0.0	0.5431999999999998	0.8204849990656953
0.0	0.5487999999999998	0.5525945574023783
0.0	0.5544	0.2597872557426381
0.0	0.5599999999999997	0.11179911962996558
0.0	0.5655999999999999	0.05221367018237843
0.0	0.5711999999999999	0.028498585663583542
0.0	0.5767999999999998	0.018181469830652528
0.0	0.5823999999999998	0.01304849355534471
0.0	0.5879999999999999	0.01012258995600075
0.0	0.5936	0.008261019770068323
0.0	0.5991999999999998	0.006980796389874482
0.0	0.6047999999999999	0.006052949326085744
0.0	0.6103999999999999	0.005356103330569225
0.0	0.6159999999999998	0.004819616796310497
0.0	0.6215999999999998	0.004399345662184272
0.0	0.6272	0.004066231483226561
0.0	0.6327999999999997	0.0038004069673739766
0.0	0.6383999999999999	0.0035879070317735746
0.0	0.6439999999999999	0.003418719742160714
0.0	0.6495999999999997	0.0032855775814711117
0.0	0.6551999999999998	0.003183182377701661
0.0	0.6607999999999998	0.0031076968413959937
0.0	0.6664	0.0030564072123009786
0.0	0.6719999999999998	0.003027500547093104
0.0	0.6775999999999999	0.003019922704816158
0.0	0.6831999999999999	0.0030332968580708062
0.0	0.6887999999999997	0.0030678914110880574
0.0	0.6943999999999998	0.0031246328216985595
0.0	0.7	0.003205164461165183
0.0	0.7055999999999997	0.0033119584442378733
0.0	0.7111999999999998	0.0034484944954354555
0.0	0.7167999999999999	0.0036195299538392023
0.0	0.7223999999999999	0.0038315004514742263
0.0	0.7279999999999998	0.004093116031479182
0.0	0.7335999999999998	0.004416260840824367
0.0	0.7392	0.0048173828526374435
0.0	0.7447999999999998	0.005319709500044094
0.0	0.7503999999999998	0.005956928866789501
0.0	0.7559999999999999	0.0067796394886370116
0.0	0.7615999999999997	0.00786743506806653
0.0	0.7671999999999998	0.009353454213999883
0.0	0.7727999999999999	0.011478929284049932
0.0	0.7783999999999996	0.014725545601227531
0.0	0.7839999999999998	0.020161173737922967
0.0	0.7895999999999999	0.030386887122500417
0.0	0.7951999999999999	0.05214758581861999
0.0	0.8007999999999997	0.10301079815230726
0.0	0.8063999999999998	0.22362456599775477
0.0	0.8119999999999999	0.4701095118802401
0.0	0.8175999999999998	0.7812027380723541
0.0	0.8231999999999998	0.8539001993618244
0.0	0.8287999999999999	0.5698461362847859
0.0	0.8343999999999997	0.27160474626134257
0.0	0.8399999999999997	0.11790442412549648
0.0	0.8455999999999999	0.05432416689093095
0.0	0.8512	0.02848107624032248
0.0	0.8567999999999998	0.017130999087569827
0.0	0.8623999999999998	0.01150831210020919
0.0	0.8679999999999999	0.008352450546195158
0.0	0.8735999999999997	0.00638630116003154
0.0	0.8791999999999998	0.005063186995016489
0.0	0.8847999999999999	0.004122939249269469
0.0	0.8903999999999997	0.0034281956629580285
0.0	0.8959999999999998	0.002899731711239814
0.0	0.9015999999999998	0.0024885891820861455
0.0	0.9071999999999997	0.0021628940319537667
0.0	0.9127999999999997	0.00190105604214891
0.0	0.9183999999999999	0.0016879928946367056
0.0	0.9239999999999999	0.0015129066269806775
0.0	0.9295999999999998	0.0013679126834386973
0.0	0.9351999999999998	0.0012471638075930535
0.0	0.9407999999999999	0.0011462744164937094
0.0	0.9463999999999997	0.0010619346418556162
0.0	0.9519999999999997	0.0009916485375280886
0.0	0.9575999999999999	0.0009335568725031602
0.0	0.9631999999999997	0.0008863206064000175
0.0	0.9687999999999998	0.0008490513758278992
0.0	0.9743999999999998	0.0008212829102547039
0.0	0.9799999999999999	0.0008029842732808665
0.0	0.9855999999999997	0.0007946243267157305
0.0	0.9911999999999999	0.0007973102725647617
0.0	0.9967999999999999	0.0008130488595240652
0.0	1.0023999999999997	0.0008452350457461433
0.0	1.0079999999999998	0.0008996092734282794
0.0	1.0135999999999998	0.0009862856854060441
0.0	1.0191999999999997	0.0011244800108072446
0.0	1.0247999999999997	0.0013546357786186698
0.0	1.0303999999999998	0.001772115617275863
0.0	1.0359999999999996	0.002626024537588744
0.0	1.0416	0.004615125786759038
0.0	1.0472	0.009745182242069834
0.0	1.0527999999999997	0.02343225189786131
0.0	1.0584	0.05678951538971268
0.0	1.0639999999999998	0.11465184957901634
0.0	1.0695999999999997	0.14877977266430906
0.0	1.0752	0.10368705249149802
0.0	1.0807999999999998	0.04713303880897539
0.0	1.0863999999999996	0.01902517208265915
0.0	1.0919999999999999	0.00829718272747476
0.0	1.0975999999999997	0.004321163982066753
0.0	1.1031999999999995	0.0027263368127838582
0.0	1.1088	0.001993528021674745
0.0	1.1143999999999996	0.001602897523424963
0.0	1.1199999999999994	0.0013673596895894158
0.0	1.1256	0.0012130111020137264
0.0	1.1311999999999998	0.0011069737773802108
0.0	1.1367999999999996	0.0010327422303752518
0.0	1.1423999999999999	0.000981154928871273
0.0	1.1479999999999997	0.0009467654184938538
0.0	1.1536	0.0009262251252414287
0.0	1.1591999999999998	0.0009174916060658192
0.0	1.1647999999999996	0.0009194149982220982
0.0	1.1703999999999999	0.0009315195407695638
0.0	1.1759999999999997	0.0009539000006999152
0.0	1.1815999999999995	0.0009871980594744394
0.0	1.1872	0.0010326475626422893
0.0	1.1927999999999999	0.0010921945315054298
0.0	1.1983999999999997	0.0011687159521749152
0.0	1.204	0.001266388739909317
0.0	1.2095999999999998	0.00139131183296463
0.0	1.2151999999999996	0.00155259626815597
0.0	1.2207999999999999	0.0017644100300093927
0.0	1.2263999999999997	0.0020501929900955665
0.0	1.2319999999999995	0.0024523707436938744
0.0	1.2375999999999998	0.003057399492139316
0.0	1.2431999999999996	0.004066769022419013
0.0	1.2487999999999995	0.006012337730766567
0.0	1.2544	0.010433728380330338
0.0	1.2599999999999996	0.022004922220635784
0.0	1.2655999999999994	0.054683550841426384
0.0	1.2711999999999999	0.14381633916393477
0.0	1.2767999999999997	0.328632522826821
0.0	1.2824	0.4751044985611712
0.0	1.2879999999999998	0.3551884726946661
0.0	1.2935999999999996	0.1669287471292677
0.0	1.2992	0.06493377320892968
0.0	1.3047999999999997	0.025121427495314205
0.0	1.3103999999999996	0.010815768029391843
0.0	1.3159999999999998	0.005478649667949122
0.0	1.3215999999999997	0.003258123777262012
0.0	1.3271999999999995	0.002188381616247097
0.0	1.3328	0.0015924036564254243
0.0	1.3383999999999998	0.0012195707363767759
0.0	1.3439999999999996	0.0009666243912097503
0.0	1.3496	0.00078537731839338
0.0	1.3551999999999997	0.0006504922482737933
0.0	1.3607999999999996	0.000547271672810713
0.0	1.3663999999999998	0.0004665201870727451
0.0	1.3719999999999997	0.000402082889399202
0.0	1.3775999999999995	0.00034935725292576546
0.0	1.3831999999999998	0.0003037282198661717
0.0	1.3887999999999996	0.0002576879756243427
0.0	1.3943999999999994	0.00019814122201751067
0.0	1.4	0.00012121469510304226
0.03333333333333333	-1.4	1.85778204579785e-05
0.03333333333333333	-1.3943999999999996	2.7523664522295972e-05
0.03333333333333333	-1.3887999999999998	3.120759492551135e-05
0.03333333333333333	-1.3831999999999998	3.122227101106213e-05
0.03333333333333333	-1.3775999999999997	3.0233170716112545e-05
0.03333333333333333	-1.3719999999999999	2.9481187682448384e-05
0.03333333333333333	-1.3663999999999998	2.9469792115281447e-05
0.03333333333333333	-1.3607999999999998	3.052635663103488e-05
0.03333333333333333	-1.3551999999999997	3.303025094719066e-05
0.03333333333333333	-1.3496	3.75415531533822e-05
0.03333333333333333	-1.3439999999999999	4.495475303581391e-05
0.03333333333333333	-1.3383999999999998	5.678025293888516e-05
0.03333333333333333	-1.3328	7.575360687697008e-05
0.03333333333333333	-1.3272	0.00010730746758947096
0.03333333333333333	-1.3215999999999997	0.0001634745554462158
0.03333333333333333	-1.3159999999999998	0.0002740120058610392
0.03333333333333333	-1.3103999999999998	0.0005195717760369869
0.03333333333333333	-1.3047999999999997	0.001131600852673489
0.03333333333333333	-1.2992	0.002777862136742477
0.03333333333333333	-1.2935999999999999	0.0072102514119684
0.03333333333333333	-1.2879999999999998	0.01755185581888064
0.03333333333333333	-1.2823999999999998	0.033253738895913175
0.03333333333333333	-1.2768	0.04007254310385209
0.03333333333333333	-1.2711999999999999	0.027261378229270657
0.03333333333333333	-1.2655999999999998	0.012632654495910929
0.03333333333333333	-1.26	0.005382270969622193
0.03333333333333333	-1.2544	0.0025467513445292934
0.03333333333333333	-1.2487999999999997	0.0014468863615790277
0.03333333333333333	-1.2431999999999996	0.0009763867174960661
0.03333333333333333	-1.2375999999999998	0.0007435454625502385
0.03333333333333333	-1.2319999999999998	0.0006103359813924787
0.03333333333333333	-1.2263999999999997	0.0005250441922772101
0.03333333333333333	-1.2207999999999999	0.00046620892673887387
0.03333333333333333	-1.2151999999999998	0.00042376747859400066
0.03333333333333333	-1.2095999999999998	0.00039241563871181306
0.03333333333333333	-1.2039999999999997	0.000369083844407774
0.03333333333333333	-1.1984	0.00035188007212972965
0.03333333333333333	-1.1927999999999999	0.0003395994524429983
0.03333333333333333	-1.1871999999999998	0.0003314758713901322
0.03333333333333333	-1.1816	0.00032704901155687595
0.03333333333333333	-1.1759999999999997	0.00032609343782079964
0.03333333333333333	-1.1703999999999999	0.0003285860288183368
0.03333333333333333	-1.1647999999999998	0.00033470189564546905
0.03333333333333333	-1.1591999999999998	0.0003448370565442918
0.03333333333333333	-1.1536	0.0003596630988735564
0.03333333333333333	-1.148	0.00038022823628074267
0.03333333333333333	-1.1423999999999999	0.00040813566049726545
0.03333333333333333	-1.1367999999999998	0.00044586569287137533
0.03333333333333333	-1.1311999999999998	0.0004973952917445531
0.03333333333333333	-1.1256	0.0005695031217355638
0.03333333333333333	-1.1199999999999999	0.00067483136365707
0.03333333333333333	-1.1143999999999998	0.0008398774144704473
0.03333333333333333	-1.1088	0.0011277931974283434
0.03333333333333333	-1.1031999999999997	0.0017075997452437601
0.03333333333333333	-1.0976	0.003071145003522232
0.03333333333333333	-1.0919999999999999	0.00670819137194171
0.03333333333333333	-1.0863999999999998	0.017022845947363807
0.03333333333333333	-1.0807999999999998	0.04492712906554749
0.03333333333333333	-1.0752	0.10176455024560392
0.03333333333333333	-1.0695999999999999	0.1451857955840596
0.03333333333333333	-1.0639999999999998	0.10675207191488836
0.03333333333333333	-1.0583999999999998	0.04982793213432086
0.03333333333333333	-1.0528	0.019925706606208834
0.03333333333333333	-1.0472	0.008320487003229463
0.03333333333333333	-1.0415999999999999	0.00408004466981249
0.03333333333333333	-1.036	0.002442693853593402
0.03333333333333333	-1.0303999999999998	0.0017298220426097662
0.03333333333333333	-1.0248	0.0013713580357355558
0.03333333333333333	-1.0191999999999999	0.001166704667252133
0.03333333333333333	-1.0135999999999998	0.001039284057060034
0.03333333333333333	-1.0079999999999998	0.0009563815568653253
0.03333333333333333	-1.0024	0.0009022085941130297
0.03333333333333333	-0.9967999999999999	0.0008682844310443799
0.03333333333333333	-0.9911999999999999	0.0008496902499801362
0.03333333333333333	-0.9855999999999999	0.0008434526121510357
0.03333333333333333	-0.9799999999999999	0.0008477715260089036
0.03333333333333333	-0.9743999999999998	0.0008616203293931642
0.03333333333333333	-0.9687999999999999	0.0008845279454786417
0.03333333333333333	-0.9632	0.0009164606422684357
0.03333333333333333	-0.9575999999999999	0.000957764377928763
0.03333333333333333	-0.952	0.0010091489950484617
0.03333333333333333	-0.9464	0.0010717060663984908
0.03333333333333333	-0.9407999999999999	0.0011469587327384175
0.03333333333333333	-0.9351999999999998	0.001236947002225848
0.03333333333333333	-0.9295999999999999	0.001344357221716603
0.03333333333333333	-0.9239999999999999	0.0014727110802253978
0.03333333333333333	-0.9183999999999999	0.0016266391773979466
0.03333333333333333	-0.9128	0.0018122794239483196
0.03333333333333333	-0.9071999999999999	0.002037865840621344
0.03333333333333333	-0.9015999999999998	0.002314617280562205
0.03333333333333333	-0.8959999999999999	0.00265811566311476
0.03333333333333333	-0.8904	0.0030905172454463196
0.03333333333333333	-0.8847999999999999	0.0036442558380232574
0.03333333333333333	-0.8791999999999998	0.004368591279330313
0.03333333333333333	-0.8736	0.005342006664950819
0.03333333333333333	-0.8679999999999999	0.006697677769167246
0.03333333333333333	-0.8623999999999998	0.008680729077159128
0.03333333333333333	-0.8567999999999999	0.01178876250092251
0.03333333333333333	-0.8512	0.017142951429239283
0.03333333333333333	-0.8455999999999999	0.027515455051120064
0.03333333333333333	-0.8399999999999999	0.05019630538092392
0.03333333333333333	-0.8343999999999999	0.10446947704926614
0.03333333333333333	-0.8287999999999999	0.23611250772320844
0.03333333333333333	-0.8231999999999999	0.5139782963457392
0.03333333333333333	-0.8176	0.8906724481916797
0.03333333333333333	-0.8119999999999999	1.0179204475281765
0.03333333333333333	-0.8063999999999998	0.6993636551878126
0.03333333333333333	-0.8007999999999998	0.3410447666534407
0.03333333333333333	-0.7951999999999999	0.15257489117520995
0.03333333333333333	-0.7895999999999999	0.0735064509584167
0.03333333333333333	-0.7839999999999999	0.04083946933264201
0.03333333333333333	-0.7784	0.026182913267593137
0.03333333333333333	-0.7727999999999999	0.018734848054386195
0.03333333333333333	-0.7671999999999999	0.01444264614865243
0.03333333333333333	-0.7615999999999998	0.011702529955561643
0.03333333333333333	-0.7559999999999999	0.009819363752793657
0.03333333333333333	-0.7504	0.008457662449507257
0.03333333333333333	-0.7447999999999999	0.007437763396455358
0.03333333333333333	-0.7392	0.006654658364782569
0.03333333333333333	-0.7336	0.006042693058808308
0.03333333333333333	-0.7279999999999999	0.005558712173225327
0.03333333333333333	-0.7223999999999999	0.0051732843311060725
0.03333333333333333	-0.7167999999999999	0.004865789839124521
0.03333333333333333	-0.7111999999999999	0.004621509357535256
0.03333333333333333	-0.7056	0.004429822404750909
0.03333333333333333	-0.7	0.004283057557155252
0.03333333333333333	-0.6943999999999999	0.004175744611608842
0.03333333333333333	-0.6887999999999999	0.004104126536642693
0.03333333333333333	-0.6831999999999999	0.004065848179848292
0.03333333333333333	-0.6776	0.004059773353051781
0.03333333333333333	-0.6719999999999999	0.004085903871435345
0.03333333333333333	-0.6664	0.004145389737196479
0.03333333333333333	-0.6607999999999998	0.004240632879977388
0.03333333333333333	-0.6551999999999999	0.0043755008130648525
0.03333333333333333	-0.6496	0.004555684664942193
0.03333333333333333	-0.6439999999999999	0.0047892633770210465
0.03333333333333333	-0.6384	0.005087581500436405
0.03333333333333333	-0.6327999999999999	0.005466630190125894
0.03333333333333333	-0.6272	0.005949279516435921
0.03333333333333333	-0.6215999999999999	0.006569039391521329
0.03333333333333333	-0.6159999999999999	0.00737676684491225
0.03333333333333333	-0.6103999999999999	0.008453545484916523
0.03333333333333333	-0.6048	0.009937729543741171
0.03333333333333333	-0.5992	0.012087532245968431
0.03333333333333333	-0.5936	0.015439868465442265
0.03333333333333333	-0.5879999999999999	0.021244360655148564
0.03333333333333333	-0.5823999999999999	0.032703496675089094
0.03333333333333333	-0.5768	0.058522259195223546
0.03333333333333333	-0.5711999999999999	0.12222176374733891
0.03333333333333333	-0.5656	0.2784235607378778
0.03333333333333333	-0.5599999999999999	0.5879381075994281
0.03333333333333333	-0.5544	0.8888434610126652
0.03333333333333333	-0.5488	0.8126431346393939
0.03333333333333333	-0.5431999999999999	0.47694970922646385
0.03333333333333333	-0.5376	0.214258353928593
0.03333333333333333	-0.5319999999999999	0.09061318355860835
0.03333333333333333	-0.5264	0.04123231235166973
0.03333333333333333	-0.5208	0.021443133381243384
0.03333333333333333	-0.5151999999999999	0.01278927031894495
0.03333333333333333	-0.5095999999999999	0.008500890288045885
0.03333333333333333	-0.504	0.0060906108785518
0.03333333333333333	-0.49839999999999995	0.004588395632080446
0.03333333333333333	-0.4928	0.0035786803996440577
0.03333333333333333	-0.4871999999999999	0.0028629326068666185
0.03333333333333333	-0.4816	0.0023358283176512992
0.03333333333333333	-0.47600000000000003	0.0019363622175763418
0.03333333333333333	-0.47039999999999993	0.001626717004774459
0.03333333333333333	-0.4648	0.0013822211198798579
0.03333333333333333	-0.45919999999999994	0.001186140053398306
0.03333333333333333	-0.45359999999999995	0.0010267694779966586
0.03333333333333333	-0.448	0.0008957158281274551
0.03333333333333333	-0.44239999999999996	0.0007868317996405473
0.03333333333333333	-0.4368	0.0006955329628074334
0.03333333333333333	-0.4311999999999999	0.000618345837924296
0.03333333333333333	-0.4256	0.0005526014934875166
0.03333333333333333	-0.42000000000000004	0.0004962233007331409
0.03333333333333333	-0.41439999999999994	0.0004475771171666638
0.03333333333333333	-0.4088	0.00040536375235652674
0.03333333333333333	-0.4031999999999999	0.00036854061446085957
0.03333333333333333	-0.39759999999999995	0.0003362638373989334
0.03333333333333333	-0.392	0.00030784500268636123
0.03333333333333333	-0.38639999999999997	0.0002827184064117117
0.03333333333333333	-0.38079999999999997	0.000260416042496002
0.03333333333333333	-0.37520000000000003	0.0002405482983429141
0.03333333333333333	-0.3696	0.00022278892507620582
0.03333333333333333	-0.36400000000000005	0.00020686323846039092
0.03333333333333333	-0.35839999999999994	0.0001925387842340126
0.03333333333333333	-0.3528	0.00017961789961956273
0.03333333333333333	-0.34720000000000006	0.00016793174560969244
0.03333333333333333	-0.34159999999999996	0.00015733548872018927
0.03333333333333333	-0.336	0.00014770438749338676
0.03333333333333333	-0.3303999999999999	0.00013893059590127166
0.03333333333333333	-0.3248	0.00013092053839829237
0.03333333333333333	-0.31920000000000004	0.00012359274351459197
0.03333333333333333	-0.3136	0.00011687604733869985
0.03333333333333333	-0.308	0.00011070809697992954
0.03333333333333333	-0.30239999999999995	0.00010503409854257088
0.03333333333333333	-0.2968	9.980576536332451e-05
0.03333333333333333	-0.29120000000000007	9.498043102849924e-05
0.03333333333333333	-0.28559999999999997	9.052029856336688e-05
0.03333333333333333	-0.28	8.639180262676646e-05
0.03333333333333333	-0.2743999999999999	8.25650658558298e-05
0.03333333333333333	-0.2688	7.901343395450395e-05
0.03333333333333333	-0.26320000000000005	7.571307688029416e-05
0.03333333333333333	-0.25759999999999994	7.264264570687278e-05
0.03333333333333333	-0.252	6.978297654317646e-05
0.03333333333333333	-0.24640000000000006	6.71168343529024e-05
0.03333333333333333	-0.2408	6.462869070943738e-05
0.03333333333333333	-0.23520000000000005	6.230453050128459e-05
0.03333333333333333	-0.22959999999999997	6.013168340492751e-05
0.03333333333333333	-0.224	5.80986766049871e-05
0.03333333333333333	-0.21840000000000007	5.619510579188168e-05
0.03333333333333333	-0.2128	5.4411521923186085e-05
0.03333333333333333	-0.20720000000000005	5.273933161311372e-05
0.03333333333333333	-0.20159999999999995	5.117070933254955e-05
0.03333333333333333	-0.196	4.969851986851117e-05
0.03333333333333333	-0.19040000000000007	4.8316249717858035e-05
0.03333333333333333	-0.1848	4.701794627540939e-05
0.03333333333333333	-0.17919999999999991	4.579816383912392e-05
0.03333333333333333	-0.1736000000000001	4.465191558944712e-05
0.03333333333333333	-0.168	4.357463081273781e-05
0.03333333333333333	-0.16239999999999993	4.2562116739396365e-05
0.03333333333333333	-0.1568000000000001	4.161052445171778e-05
0.03333333333333333	-0.15120000000000003	4.0716318386001775e-05
0.03333333333333333	-0.14559999999999995	3.987624901344736e-05
0.03333333333333333	-0.14000000000000015	3.908732834090426e-05
0.03333333333333333	-0.13440000000000007	3.834680791699423e-05
0.03333333333333333	-0.12879999999999997	3.7652159067477694e-05
0.03333333333333333	-0.12319999999999989	3.700105511929916e-05
0.03333333333333333	-0.1176000000000001	3.639135539876525e-05
0.03333333333333333	-0.112	3.5821090818845243e-05
0.03333333333333333	-0.10639999999999993	3.528845089317176e-05
0.03333333333333333	-0.10080000000000011	3.479177203009057e-05
0.03333333333333333	-0.09520000000000003	3.432952698019803e-05
0.03333333333333333	-0.08959999999999996	3.390031532589041e-05
0.03333333333333333	-0.08400000000000014	3.350285491198875e-05
0.03333333333333333	-0.07840000000000005	3.313597413131858e-05
0.03333333333333333	-0.07279999999999998	3.2798604986024534e-05
0.03333333333333333	-0.06720000000000016	3.24897768586117e-05
0.03333333333333333	-0.061600000000000085	3.220861093049947e-05
0.03333333333333333	-0.056	3.195431519488542e-05
0.03333333333333333	-0.050399999999999924	3.1726180018520856e-05
0.03333333333333333	-0.04480000000000011	3.1523574211484496e-05
0.03333333333333333	-0.039200000000000026	3.134594156812766e-05
0.03333333333333333	-0.03359999999999995	3.1192797846397865e-05
0.03333333333333333	-0.028000000000000136	3.106372816159645e-05
0.03333333333333333	-0.022400000000000055	3.095838477146222e-05
0.03333333333333333	-0.016799999999999975	3.087648523069956e-05
0.03333333333333333	-0.011200000000000163	3.081781090171648e-05
0.03333333333333333	-0.0056000000000000815	3.078220580761196e-05
0.03333333333333333	0.0	3.07695758160363e-05
0.03333333333333333	0.0056000000000000815	3.077988815073564e-05
0.03333333333333333	0.011199999999999892	3.081317122383799e-05
0.03333333333333333	0.016799999999999975	3.086951478665793e-05
0.03333333333333333	0.022400000000000055	3.094907040317126e-05
0.03333333333333333	0.027999999999999865	3.105205224881094e-05
0.03333333333333333	0.03359999999999995	3.117873823990092e-05
0.03333333333333333	0.039200000000000026	3.1329471506906874e-05
0.03333333333333333	0.04479999999999984	3.150466222189116e-05
0.03333333333333333	0.050399999999999924	3.170478979563902e-05
0.03333333333333333	0.056	3.193040546440883e-05
0.03333333333333333	0.061599999999999815	3.218213528811798e-05
0.03333333333333333	0.0671999999999999	3.2460683589590354e-05
0.03333333333333333	0.07279999999999998	3.2766836864798086e-05
0.03333333333333333	0.07840000000000005	3.310146819682757e-05
0.03333333333333333	0.08399999999999987	3.346554221563995e-05
0.03333333333333333	0.08959999999999996	3.386012065412895e-05
0.03333333333333333	0.09520000000000003	3.4286368549215306e-05
0.03333333333333333	0.10079999999999985	3.4745561148111654e-05
0.03333333333333333	0.10639999999999993	3.5239091589569024e-05
0.03333333333333333	0.112	3.576847943864883e-05
0.03333333333333333	0.11759999999999982	3.633538015849987e-05
0.03333333333333333	0.12319999999999989	3.6941595619924886e-05
0.03333333333333333	0.12879999999999997	3.7589085760867655e-05
0.03333333333333333	0.13440000000000007	3.8279981524182e-05
0.03333333333333333	0.13999999999999987	3.9016599215290966e-05
0.03333333333333333	0.14559999999999995	3.9801456442868854e-05
0.03333333333333333	0.15120000000000003	4.063728983122283e-05
0.03333333333333333	0.15679999999999986	4.1527074713680335e-05
0.03333333333333333	0.16239999999999993	4.2474047047494474e-05
0.03333333333333333	0.168	4.348172782548804e-05
0.03333333333333333	0.1735999999999998	4.45539502989939e-05
0.03333333333333333	0.17919999999999991	4.569489037157529e-05
0.03333333333333333	0.1848	4.690910057467367e-05
0.03333333333333333	0.1903999999999998	4.820154809885335e-05
0.03333333333333333	0.19599999999999987	4.957765742530321e-05
0.03333333333333333	0.20159999999999995	5.1043358188486317e-05
0.03333333333333333	0.20720000000000005	5.260513899219278e-05
0.03333333333333333	0.21279999999999985	5.427010802162755e-05
0.03333333333333333	0.21839999999999993	5.6046061427619175e-05
0.03333333333333333	0.224	5.7941560617255865e-05
0.03333333333333333	0.22959999999999983	5.996601977458025e-05
0.03333333333333333	0.2351999999999999	6.212980515706927e-05
0.03333333333333333	0.2408	6.444434798086458e-05
0.03333333333333333	0.24639999999999979	6.692227302195401e-05
0.03333333333333333	0.2519999999999999	6.95775454438993e-05
0.03333333333333333	0.25759999999999994	7.242563881322561e-05
0.03333333333333333	0.26320000000000005	7.548372781209741e-05
0.03333333333333333	0.2687999999999999	7.877090981987511e-05
0.03333333333333333	0.2743999999999999	8.230846033734498e-05
0.03333333333333333	0.28	8.612012820203191e-05
0.03333333333333333	0.28559999999999985	9.023247773190797e-05
0.03333333333333333	0.2911999999999999	9.467528639665076e-05
0.03333333333333333	0.2968	9.948200841113421e-05
0.03333333333333333	0.3023999999999998	0.00010469031686616646
0.03333333333333333	0.3079999999999999	0.00011034273976437268
0.03333333333333333	0.3136	0.00011648740877014482
0.03333333333333333	0.31919999999999976	0.00012317894378545234
0.03333333333333333	0.32479999999999987	0.00013047950188983847
0.03333333333333333	0.3303999999999999	0.00013846002604555354
0.03333333333333333	0.336	0.00014720173771303255
0.03333333333333333	0.34159999999999985	0.00015679792871227613
0.03333333333333333	0.3471999999999999	0.00016735612208508896
0.03333333333333333	0.3528	0.00017900069040600387
0.03333333333333333	0.35839999999999983	0.00019187604439372725
0.03333333333333333	0.3639999999999999	0.00020615053675632236
0.03333333333333333	0.3696	0.00022202126870598304
0.03333333333333333	0.37519999999999976	0.00023972004332683655
0.03333333333333333	0.38079999999999986	0.00025952078641732266
0.03333333333333333	0.38639999999999997	0.0002817488593002185
0.03333333333333333	0.39199999999999974	0.0003067928306421181
0.03333333333333333	0.39759999999999984	0.0003351194719612204
0.03333333333333333	0.4031999999999999	0.00036729301858002715
0.03333333333333333	0.4088	0.00040400013090464027
0.03333333333333333	0.4143999999999998	0.0004460825558884748
0.03333333333333333	0.4199999999999999	0.0004945803119173121
0.03333333333333333	0.4256	0.0005507894386819938
0.03333333333333333	0.4311999999999998	0.0006163401865812879
0.03333333333333333	0.43679999999999986	0.000693304329033792
0.03333333333333333	0.44239999999999996	0.0007843446743650091
0.03333333333333333	0.44799999999999973	0.0008929268862137722
0.03333333333333333	0.45359999999999984	0.0010236252810495567
0.03333333333333333	0.45919999999999994	0.0011825738750486864
0.03333333333333333	0.4648	0.0013781484652217652
0.03333333333333333	0.4703999999999998	0.0016220291293729794
0.03333333333333333	0.47599999999999987	0.0019309164720069127
0.03333333333333333	0.4816	0.0023294332274545805
0.03333333333333333	0.4871999999999998	0.0028553237181363367
0.03333333333333333	0.49279999999999985	0.003569478738455616
0.03333333333333333	0.49839999999999995	0.004577030507827226
0.03333333333333333	0.5039999999999998	0.006076162313795565
0.03333333333333333	0.5095999999999998	0.00848173280797106
0.03333333333333333	0.5151999999999999	0.012762186904001976
0.03333333333333333	0.5207999999999997	0.021400945172150573
0.03333333333333333	0.5263999999999999	0.04115731705834641
0.03333333333333333	0.5319999999999999	0.09045957981332506
0.03333333333333333	0.5376	0.21391383562080304
0.03333333333333333	0.5431999999999998	0.4762103453180006
0.03333333333333333	0.5487999999999998	0.8114196843980757
0.03333333333333333	0.5544	0.8875421190684931
0.03333333333333333	0.5599999999999997	0.5871011870750901
0.03333333333333333	0.5655999999999999	0.2780439793343394
0.03333333333333333	0.5711999999999999	0.12206775670592053
0.03333333333333333	0.5767999999999998	0.05845784394439666
0.03333333333333333	0.5823999999999998	0.03267412080914623
0.03333333333333333	0.5879999999999999	0.02122985307006573
0.03333333333333333	0.5936	0.015432549188656641
0.03333333333333333	0.5991999999999998	0.012084215879074276
0.03333333333333333	0.6047999999999999	0.00993693665190834
0.03333333333333333	0.6103999999999999	0.008454506372470937
0.03333333333333333	0.6159999999999998	0.0073790421136581035
0.03333333333333333	0.6215999999999998	0.006572361743072278
0.03333333333333333	0.6272	0.005953480712336925
0.03333333333333333	0.6327999999999997	0.005471603897224385
0.03333333333333333	0.6383999999999999	0.0050932628297210595
0.03333333333333333	0.6439999999999999	0.004795616962170813
0.03333333333333333	0.6495999999999997	0.0045626974938232645
0.03333333333333333	0.6551999999999998	0.004383177908714532
0.03333333333333333	0.6607999999999998	0.004248994815080584
0.03333333333333333	0.6664	0.0041544714215767395
0.03333333333333333	0.6719999999999998	0.004095754306356177
0.03333333333333333	0.6775999999999999	0.004070456201932599
0.03333333333333333	0.6831999999999999	0.004077443112668855
0.03333333333333333	0.6887999999999997	0.004116731392608111
0.03333333333333333	0.6943999999999998	0.004189478509896274
0.03333333333333333	0.7	0.004298065184406185
0.03333333333333333	0.7055999999999997	0.004446279838108518
0.03333333333333333	0.7111999999999998	0.004639631968204751
0.03333333333333333	0.7167999999999999	0.004885843103012273
0.03333333333333333	0.7223999999999999	0.005195598817571679
0.03333333333333333	0.7279999999999998	0.005583704713025324
0.03333333333333333	0.7335999999999998	0.006070897343759912
0.03333333333333333	0.7392	0.006686770486952168
0.03333333333333333	0.7447999999999998	0.007474712151343715
0.03333333333333333	0.7503999999999998	0.008500723101564285
0.03333333333333333	0.7559999999999999	0.009870353723049705
0.03333333333333333	0.7615999999999997	0.01176417265038329
0.03333333333333333	0.7671999999999998	0.014519313486430733
0.03333333333333333	0.7727999999999999	0.018834235402790736
0.03333333333333333	0.7783999999999996	0.02632018162732815
0.03333333333333333	0.7839999999999998	0.04104820141940955
0.03333333333333333	0.7895999999999999	0.07386834948220869
0.03333333333333333	0.7951999999999999	0.15329587835390054
0.03333333333333333	0.8007999999999997	0.34260077035261755
0.03333333333333333	0.8063999999999998	0.7024721516896208
0.03333333333333333	0.8119999999999999	1.0223474476918584
0.03333333333333333	0.8175999999999998	0.8944420119326203
0.03333333333333333	0.8231999999999998	0.5160726986108378
0.03333333333333333	0.8287999999999999	0.23701647021712158
0.03333333333333333	0.8343999999999997	0.10482527402263603
0.03333333333333333	0.8399999999999997	0.05033351341721147
0.03333333333333333	0.8455999999999999	0.027565255835526367
0.03333333333333333	0.8512	0.017154912991889076
0.03333333333333333	0.8567999999999998	0.011782289650477024
0.03333333333333333	0.8623999999999998	0.008664056703089635
0.03333333333333333	0.8679999999999999	0.006674666421110568
0.03333333333333333	0.8735999999999997	0.005314645789819467
0.03333333333333333	0.8791999999999998	0.004337982743045075
0.03333333333333333	0.8847999999999999	0.0036110351243798253
0.03333333333333333	0.8903999999999997	0.003055051493664688
0.03333333333333333	0.8959999999999998	0.0026206051573257603
0.03333333333333333	0.9015999999999998	0.0022751511710787965
0.03333333333333333	0.9071999999999997	0.0019964542080864183
0.03333333333333333	0.9127999999999997	0.0017688721360189228
0.03333333333333333	0.9183999999999999	0.0015811368431007027
0.03333333333333333	0.9239999999999999	0.0014249709450907316
0.03333333333333333	0.9295999999999998	0.001294195573991882
0.03333333333333333	0.9351999999999998	0.0011841389514416847
0.03333333333333333	0.9407999999999999	0.0010912357936018408
0.03333333333333333	0.9463999999999997	0.001012751694482769
0.03333333333333333	0.9519999999999997	0.0009465920011196468
0.03333333333333333	0.9575999999999999	0.0008911699489806923
0.03333333333333333	0.9631999999999997	0.0008453184851966422
0.03333333333333333	0.9687999999999998	0.0008082368113325216
0.03333333333333333	0.9743999999999998	0.0007794678340565132
0.03333333333333333	0.9799999999999999	0.0007589077057288253
0.03333333333333333	0.9855999999999997	0.0007468549686553573
0.03333333333333333	0.9911999999999999	0.0007441170609410923
0.03333333333333333	0.9967999999999999	0.0007522117643039546
0.03333333333333333	1.0023999999999997	0.0007737449548450002
0.03333333333333333	1.0079999999999998	0.0008131537679316516
0.03333333333333333	1.0135999999999998	0.0008782948368072632
0.03333333333333333	1.0191999999999997	0.0009842000171707617
0.03333333333333333	1.0247999999999997	0.0011628991165994807
0.03333333333333333	1.0303999999999998	0.0014913528579842748
0.03333333333333333	1.0359999999999996	0.0021755795338975303
0.03333333333333333	1.0416	0.0038107847547209904
0.03333333333333333	1.0472	0.008171558687054615
0.03333333333333333	1.0527999999999997	0.020345275519413227
0.03333333333333333	1.0584	0.05215351931563398
0.03333333333333333	1.0639999999999998	0.11341824678567615
0.03333333333333333	1.0695999999999997	0.15566123152522054
0.03333333333333333	1.0752	0.11007482578736419
0.03333333333333333	1.0807999999999998	0.049386054893689336
0.03333333333333333	1.0863999999999996	0.019320121132635093
0.03333333333333333	1.0919999999999999	0.008071411934998654
0.03333333333333333	1.0975999999999997	0.004031292190326732
0.03333333333333333	1.1031999999999995	0.0024749599467699165
0.03333333333333333	1.1088	0.0017902845415287973
0.03333333333333333	1.1143999999999996	0.0014390082971301346
0.03333333333333333	1.1199999999999994	0.001233276253786258
0.03333333333333333	1.1256	0.0011014655062576014
0.03333333333333333	1.1311999999999998	0.001012837246666024
0.03333333333333333	1.1367999999999996	0.0009524403965491484
0.03333333333333333	1.1423999999999999	0.0009121899836503672
0.03333333333333333	1.1479999999999997	0.0008873946369195333
0.03333333333333333	1.1536	0.0008752571978980717
0.03333333333333333	1.1591999999999998	0.0008741626261098203
0.03333333333333333	1.1647999999999996	0.0008833190819849913
0.03333333333333333	1.1703999999999999	0.0009025802811973445
0.03333333333333333	1.1759999999999997	0.0009323772777092917
0.03333333333333333	1.1815999999999995	0.0009737316804428875
0.03333333333333333	1.1872	0.0010283466957587753
0.03333333333333333	1.1927999999999999	0.0010987924227483748
0.03333333333333333	1.1983999999999997	0.001188827281548891
0.03333333333333333	1.204	0.0013039412562788006
0.03333333333333333	1.2095999999999998	0.0014522963388731943
0.03333333333333333	1.2151999999999996	0.0016464463439235621
0.03333333333333333	1.2207999999999999	0.0019067437169793936
0.03333333333333333	1.2263999999999997	0.002268790273261078
0.03333333333333333	1.2319999999999995	0.0028015498476658706
0.03333333333333333	1.2375999999999998	0.0036558286663805613
0.03333333333333333	1.2431999999999996	0.005203940518697615
0.03333333333333333	1.2487999999999995	0.008459825090175245
0.03333333333333333	1.2544	0.01634574772075725
0.03333333333333333	1.2599999999999996	0.037216462049926284
0.03333333333333333	1.2655999999999994	0.09155608698008111
0.03333333333333333	1.2711999999999999	0.20283101801218753
0.03333333333333333	1.2767999999999997	0.3034144519323947
0.03333333333333333	1.2824	0.2569637941224472
0.03333333333333333	1.2879999999999998	0.13913199873819762
0.03333333333333333	1.2935999999999996	0.059201049161761325
0.03333333333333333	1.2992	0.02413765618354616
0.03333333333333333	1.3047999999999997	0.010732847399410076
0.03333333333333333	1.3103999999999996	0.005530209376665999
0.03333333333333333	1.3159999999999998	0.003306948075367333
0.03333333333333333	1.3215999999999997	0.0022195215231014826
0.03333333333333333	1.3271999999999995	0.0016105330712243
0.03333333333333333	1.3328	0.0012299036939153625
0.03333333333333333	1.3383999999999998	0.0009725272970212859
0.03333333333333333	1.3439999999999996	0.0007887891492325246
0.03333333333333333	1.3496	0.0006525023054209443
0.03333333333333333	1.3551999999999997	0.0005484995266052265
0.03333333333333333	1.3607999999999996	0.00046734700083964954
0.03333333333333333	1.3663999999999998	0.0004028400165696668
0.03333333333333333	1.3719999999999997	0.0003506538434868656
0.03333333333333333	1.3775999999999995	0.0003073942966845972
0.03333333333333333	1.3831999999999998	0.0002693753346394142
0.03333333333333333	1.3887999999999996	0.00023010439267385002
0.03333333333333333	1.3943999999999994	0.00017787363648159987
0.03333333333333333	1.4	0.0001092083930185373
0.06666666666666667	-1.4	1.8387123279605645e-05
0.06666666666666667	-1.3943999999999996	2.731027983840529e-05
0.06666666666666667	-1.3887999999999998	3.106585559887386e-05
0.06666666666666667	-1.3831999999999998	3.118087237724901e-05
0.06666666666666667	-1.3775999999999997	3.0257536127684892e-05
0.06666666666666667	-1.3719999999999999	2.9500471888946035e-05
0.06666666666666667	-1.3663999999999998	2.9382342584967513e-05
0.06666666666666667	-1.3607999999999998	3.018830416548867e-05
0.06666666666666667	-1.3551999999999997	3.222950756371148e-05
0.06666666666666667	-1.3496	3.594960929339106e-05
0.06666666666666667	-1.3439999999999999	4.203455657129932e-05
0.06666666666666667	-1.3383999999999998	5.159641745531065e-05
0.06666666666666667	-1.3328	6.654438299821622e-05
0.06666666666666667	-1.3272	9.042538785437225e-05
0.06666666666666667	-1.3215999999999997	0.0001305373816854893
0.06666666666666667	-1.3159999999999998	0.00020374001508002433
0.06666666666666667	-1.3103999999999998	0.00035352857933142065
0.06666666666666667	-1.3047999999999997	0.0007021289633889621
0.06666666666666667	-1.2992	0.0016093543505547418
0.06666666666666667	-1.2935999999999999	0.00412041485946293
0.06666666666666667	-1.2879999999999998	0.01085022555562538
0.06666666666666667	-1.2823999999999998	0.025082091125774086
0.06666666666666667	-1.2768	0.0394251147848033
0.06666666666666667	-1.2711999999999999	0.03615388164565423
0.06666666666666667	-1.2655999999999998	0.021237281736437373
0.06666666666666667	-1.26	0.00977734658345883
0.06666666666666667	-1.2544	0.004430212474225396
0.06666666666666667	-1.2487999999999997	0.0022810928823329903
0.06666666666666667	-1.2431999999999996	0.0013968290326831475
0.06666666666666667	-1.2375999999999998	0.0009913763216520088
0.06666666666666667	-1.2319999999999998	0.0007778092228546616
0.06666666666666667	-1.2263999999999997	0.0006501428568411173
0.06666666666666667	-1.2207999999999999	0.000566370814198937
0.06666666666666667	-1.2151999999999998	0.0005080197662976305
0.06666666666666667	-1.2095999999999998	0.0004659805965908055
0.06666666666666667	-1.2039999999999997	0.0004352769441399143
0.06666666666666667	-1.1984	0.00041297378963468345
0.06666666666666667	-1.1927999999999999	0.00039725912364347996
0.06666666666666667	-1.1871999999999998	0.0003870024710268736
0.06666666666666667	-1.1816	0.00038152790360727645
0.06666666666666667	-1.1759999999999997	0.0003804952385745848
0.06666666666666667	-1.1703999999999999	0.0003838437701103045
0.06666666666666667	-1.1647999999999998	0.0003917793395983718
0.06666666666666667	-1.1591999999999998	0.0004047996404002415
0.06666666666666667	-1.1536	0.00042376339160917636
0.06666666666666667	-1.148	0.00045002206270164337
0.06666666666666667	-1.1423999999999999	0.000485655606499194
0.06666666666666667	-1.1367999999999998	0.0005339025667940643
0.06666666666666667	-1.1311999999999998	0.0005999943885145011
0.06666666666666667	-1.1256	0.0006929248658067527
0.06666666666666667	-1.1199999999999999	0.0008296148329581009
0.06666666666666667	-1.1143999999999998	0.0010457671669430006
0.06666666666666667	-1.1088	0.0014266452455181185
0.06666666666666667	-1.1031999999999997	0.002199515075375409
0.06666666666666667	-1.0976	0.004018650228918965
0.06666666666666667	-1.0919999999999999	0.008827759887323762
0.06666666666666667	-1.0863999999999998	0.022172433410331007
0.06666666666666667	-1.0807999999999998	0.056829361825031614
0.06666666666666667	-1.0752	0.1230902798370955
0.06666666666666667	-1.0695999999999999	0.16832287987478936
0.06666666666666667	-1.0639999999999998	0.11880437994511514
0.06666666666666667	-1.0583999999999998	0.05321514060093737
0.06666666666666667	-1.0528	0.020751531982473384
0.06666666666666667	-1.0472	0.008607545712657249
0.06666666666666667	-1.0415999999999999	0.004246660033300003
0.06666666666666667	-1.036	0.0025689072598193427
0.06666666666666667	-1.0303999999999998	0.0018335574860035215
0.06666666666666667	-1.0248	0.0014589617787219827
0.06666666666666667	-1.0191999999999999	0.0012418938023781938
0.06666666666666667	-1.0135999999999998	0.0011047586663401642
0.06666666666666667	-1.0079999999999998	0.0010141925241115989
0.06666666666666667	-1.0024	0.0009539207739723695
0.06666666666666667	-0.9967999999999999	0.0009150934307084065
0.06666666666666667	-0.9911999999999999	0.0008925125118235408
0.06666666666666667	-0.9855999999999999	0.0008829928344937985
0.06666666666666667	-0.9799999999999999	0.0008845714351526962
0.06666666666666667	-0.9743999999999998	0.0008960928935834485
0.06666666666666667	-0.9687999999999999	0.0009169803927542304
0.06666666666666667	-0.9632	0.0009471086598658045
0.06666666666666667	-0.9575999999999999	0.0009867389243754924
0.06666666666666667	-0.952	0.0010364962994028574
0.06666666666666667	-0.9464	0.0010973805626878605
0.06666666666666667	-0.9407999999999999	0.001170807769434088
0.06666666666666667	-0.9351999999999998	0.001258685017802766
0.06666666666666667	-0.9295999999999999	0.001363525453421053
0.06666666666666667	-0.9239999999999999	0.0014886163981437674
0.06666666666666667	-0.9183999999999999	0.0016382616656835792
0.06666666666666667	-0.9128	0.0018181317039510114
0.06666666666666667	-0.9071999999999999	0.0020357756526483374
0.06666666666666667	-0.9015999999999998	0.0023013841653556927
0.06666666666666667	-0.8959999999999999	0.002628953631209484
0.06666666666666667	-0.8904	0.0030381179828121037
0.06666666666666667	-0.8847999999999999	0.003557143878706631
0.06666666666666667	-0.8791999999999998	0.004228074924529636
0.06666666666666667	-0.8736	0.005116141662426947
0.06666666666666667	-0.8679999999999999	0.006328383319475294
0.06666666666666667	-0.8623999999999998	0.0080540388492707
0.06666666666666667	-0.8567999999999999	0.010660974233389743
0.06666666666666667	-0.8512	0.014946839002499112
0.06666666666666667	-0.8455999999999999	0.022838113372878378
0.06666666666666667	-0.8399999999999999	0.03940749490353314
0.06666666666666667	-0.8343999999999999	0.07864257737334787
0.06666666666666667	-0.8287999999999999	0.1782581109879299
0.06666666666666667	-0.8231999999999999	0.4229846985352344
0.06666666666666667	-0.8176	0.8897320987037771
0.06666666666666667	-0.8119999999999999	1.270462896965085
0.06666666666666667	-0.8063999999999998	1.0409084200511816
0.06666666666666667	-0.8007999999999998	0.568426321091731
0.06666666666666667	-0.7951999999999999	0.2597110413348103
0.06666666666666667	-0.7895999999999999	0.1193188200803884
0.06666666666666667	-0.7839999999999999	0.06141945528960442
0.06666666666666667	-0.7784	0.036640878555940094
0.06666666666666667	-0.7727999999999999	0.024863096177343787
0.06666666666666667	-0.7671999999999999	0.018505353489602326
0.06666666666666667	-0.7615999999999998	0.014653510734772088
0.06666666666666667	-0.7559999999999999	0.012104572533825415
0.06666666666666667	-0.7504	0.010310083069725171
0.06666666666666667	-0.7447999999999999	0.008991880406202074
0.06666666666666667	-0.7392	0.007994613319538726
0.06666666666666667	-0.7336	0.007224522908592197
0.06666666666666667	-0.7279999999999999	0.006621616980735861
0.06666666666666667	-0.7223999999999999	0.006145827119144869
0.06666666666666667	-0.7167999999999999	0.005769550610676486
0.06666666666666667	-0.7111999999999999	0.0054733644265701235
0.06666666666666667	-0.7056	0.005243437806627701
0.06666666666666667	-0.7	0.00506991433893058
0.06666666666666667	-0.6943999999999999	0.004945878815706117
0.06666666666666667	-0.6887999999999999	0.004866695788052882
0.06666666666666667	-0.6831999999999999	0.004829598472738457
0.06666666666666667	-0.6776	0.004833459338476624
0.06666666666666667	-0.6719999999999999	0.0048787068209602364
0.06666666666666667	-0.6664	0.004967376515006075
0.06666666666666667	-0.6607999999999998	0.0051033063581319635
0.06666666666666667	-0.6551999999999999	0.005292509225510065
0.06666666666666667	-0.6496	0.0055437896940796665
0.06666666666666667	-0.6439999999999999	0.005869725493435435
0.06666666666666667	-0.6384	0.00628822981965647
0.06666666666666667	-0.6327999999999999	0.006825095062840688
0.06666666666666667	-0.6272	0.007518302893007811
0.06666666666666667	-0.6215999999999999	0.008425755911169909
0.06666666666666667	-0.6159999999999999	0.009640227368130794
0.06666666666666667	-0.6103999999999999	0.011321013785313232
0.06666666666666667	-0.6048	0.013767864352776672
0.06666666666666667	-0.5992	0.017610316437837944
0.06666666666666667	-0.5936	0.02432920104240264
0.06666666666666667	-0.5879999999999999	0.03775649330038721
0.06666666666666667	-0.5823999999999999	0.06838641755771852
0.06666666666666667	-0.5768	0.1446793757429909
0.06666666666666667	-0.5711999999999999	0.33233540013252066
0.06666666666666667	-0.5656	0.6993627275225461
0.06666666666666667	-0.5599999999999999	1.0277767397096047
0.06666666666666667	-0.5544	0.8876053170183011
0.06666666666666667	-0.5488	0.49842311223566876
0.06666666666666667	-0.5431999999999999	0.2208028475019822
0.06666666666666667	-0.5376	0.09361308661792313
0.06666666666666667	-0.5319999999999999	0.042979764404409294
0.06666666666666667	-0.5264	0.022572835561041383
0.06666666666666667	-0.5208	0.013566300106099223
0.06666666666666667	-0.5151999999999999	0.009060455933436401
0.06666666666666667	-0.5095999999999999	0.00650833288691404
0.06666666666666667	-0.504	0.0049092854467949155
0.06666666666666667	-0.49839999999999995	0.0038309485117897016
0.06666666666666667	-0.4928	0.003065055454068316
0.06666666666666667	-0.4871999999999999	0.0025003661824573586
0.06666666666666667	-0.4816	0.0020721252784799095
0.06666666666666667	-0.47600000000000003	0.0017400504368004941
0.06666666666666667	-0.47039999999999993	0.0014777986066716563
0.06666666666666667	-0.4648	0.0012674712164880237
0.06666666666666667	-0.45919999999999994	0.0010965343899188426
0.06666666666666667	-0.45359999999999995	0.0009559914429188284
0.06666666666666667	-0.448	0.0008392488026721856
0.06666666666666667	-0.44239999999999996	0.0007413866501470017
0.06666666666666667	-0.4368	0.0006586759214664432
0.06666666666666667	-0.4311999999999999	0.0005882504704653934
0.06666666666666667	-0.4256	0.0005278797659457243
0.06666666666666667	-0.42000000000000004	0.00047580832445234046
0.06666666666666667	-0.41439999999999994	0.00043064038606929647
0.06666666666666667	-0.4088	0.0003912558400714549
0.06666666666666667	-0.4031999999999999	0.00035674809892512606
0.06666666666666667	-0.39759999999999995	0.0003263776223300966
0.06666666666666667	-0.392	0.0002995367548340875
0.06666666666666667	-0.38639999999999997	0.00027572284572062683
0.06666666666666667	-0.38079999999999997	0.0002545175026457373
0.06666666666666667	-0.37520000000000003	0.00023557043666007387
0.06666666666666667	-0.3696	0.0002185867783079866
0.06666666666666667	-0.36400000000000005	0.00020331704212872518
0.06666666666666667	-0.35839999999999994	0.00018954912929104468
0.06666666666666667	-0.3528	0.00017710191136391184
0.06666666666666667	-0.34720000000000006	0.00016582004995619425
0.06666666666666667	-0.34159999999999996	0.0001555697892044147
0.06666666666666667	-0.336	0.00014623551917812948
0.06666666666666667	-0.3303999999999999	0.0001377169540298919
0.06666666666666667	-0.3248	0.0001299268032677356
0.06666666666666667	-0.31920000000000004	0.00012278884081568864
0.06666666666666667	-0.3136	0.00011623629667107017
0.06666666666666667	-0.308	0.00011021051150362035
0.06666666666666667	-0.30239999999999995	0.00010465980660239558
0.06666666666666667	-0.2968	9.953853100087251e-05
0.06666666666666667	-0.29120000000000007	9.480625501390444e-05
0.06666666666666667	-0.28559999999999997	9.042708526129502e-05
0.06666666666666667	-0.28	8.636908090196385e-05
0.06666666666666667	-0.2743999999999999	8.260375450686898e-05
0.06666666666666667	-0.2688	7.910564396952321e-05
0.06666666666666667	-0.26320000000000005	7.585194424685916e-05
0.06666666666666667	-0.25759999999999994	7.28221896603992e-05
0.06666666666666667	-0.252	6.99979790617767e-05
0.06666666666666667	-0.24640000000000006	6.73627374507706e-05
0.06666666666666667	-0.2408	6.49015086857923e-05
0.06666666666666667	-0.23520000000000005	6.260077478858331e-05
0.06666666666666667	-0.22959999999999997	6.044829806234714e-05
0.06666666666666667	-0.224	5.84329828293982e-05
0.06666666666666667	-0.21840000000000007	5.654475408452342e-05
0.06666666666666667	-0.2128	5.477445077407124e-05
0.06666666666666667	-0.20720000000000005	5.311373174594081e-05
0.06666666666666667	-0.20159999999999995	5.155499270448596e-05
0.06666666666666667	-0.196	5.009129274475377e-05
0.06666666666666667	-0.19040000000000007	4.871628924455436e-05
0.06666666666666667	-0.1848	4.7424180063613636e-05
0.06666666666666667	-0.17919999999999991	4.620965214360779e-05
0.06666666666666667	-0.1736000000000001	4.5067835728725035e-05
0.06666666666666667	-0.168	4.3994263529894574e-05
0.06666666666666667	-0.16239999999999993	4.2984834243775325e-05
0.06666666666666667	-0.1568000000000001	4.20357799190412e-05
0.06666666666666667	-0.15120000000000003	4.1143636728071536e-05
0.06666666666666667	-0.14559999999999995	4.0305218753270145e-05
0.06666666666666667	-0.14000000000000015	3.9517594452071465e-05
0.06666666666666667	-0.13440000000000007	3.8778065505064155e-05
0.06666666666666667	-0.12879999999999997	3.808414778786435e-05
0.06666666666666667	-0.12319999999999989	3.7433554238249986e-05
0.06666666666666667	-0.1176000000000001	3.6824179420624745e-05
0.06666666666666667	-0.112	3.625408560988955e-05
0.06666666666666667	-0.10639999999999993	3.572149024036448e-05
0.06666666666666667	-0.10080000000000011	3.5224754582900484e-05
0.06666666666666667	-0.09520000000000003	3.476237352962943e-05
0.06666666666666667	-0.08959999999999996	3.433296637948042e-05
0.06666666666666667	-0.08400000000000014	3.393526853062938e-05
0.06666666666666667	-0.07840000000000005	3.356812399489226e-05
0.06666666666666667	-0.07279999999999998	3.323047866237142e-05
0.06666666666666667	-0.06720000000000016	3.292137425061586e-05
0.06666666666666667	-0.061600000000000085	3.26399428792228e-05
0.06666666666666667	-0.056	3.2385402220905165e-05
0.06666666666666667	-0.050399999999999924	3.215705118329432e-05
0.06666666666666667	-0.04480000000000011	3.1954266082958556e-05
0.06666666666666667	-0.039200000000000026	3.177649727865905e-05
0.06666666666666667	-0.03359999999999995	3.1623266229230466e-05
0.06666666666666667	-0.028000000000000136	3.149416295378536e-05
0.06666666666666667	-0.022400000000000055	3.138884387519754e-05
0.06666666666666667	-0.016799999999999975	3.1307030022365796e-05
0.06666666666666667	-0.011200000000000163	3.124850557881939e-05
0.06666666666666667	-0.0056000000000000815	3.121311676600106e-05
0.06666666666666667	0.0	3.1200771049657905e-05
0.06666666666666667	0.0056000000000000815	3.121143666542105e-05
0.06666666666666667	0.011199999999999892	3.1245142457536e-05
0.06666666666666667	0.016799999999999975	3.130197803033524e-05
0.06666666666666667	0.022400000000000055	3.1382094213428595e-05
0.06666666666666667	0.027999999999999865	3.1485703844761846e-05
0.06666666666666667	0.03359999999999995	3.161308287734807e-05
0.06666666666666667	0.039200000000000026	3.1764571820132283e-05
0.06666666666666667	0.04479999999999984	3.194057752492063e-05
0.06666666666666667	0.050399999999999924	3.214157533358242e-05
0.06666666666666667	0.056	3.23681116054076e-05
0.06666666666666667	0.061599999999999815	3.262080664660557e-05
0.06666666666666667	0.0671999999999999	3.290035806601402e-05
0.06666666666666667	0.07279999999999998	3.320754458849483e-05
0.06666666666666667	0.07840000000000005	3.354323035916038e-05
0.06666666666666667	0.08399999999999987	3.390836977714706e-05
0.06666666666666667	0.08959999999999996	3.4304012906686396e-05
0.06666666666666667	0.09520000000000003	3.4731311512564025e-05
0.06666666666666667	0.10079999999999985	3.519152577711873e-05
0.06666666666666667	0.10639999999999993	3.5686031766651826e-05
0.06666666666666667	0.112	3.621632972092399e-05
0.06666666666666667	0.11759999999999982	3.678405324693098e-05
0.06666666666666667	0.12319999999999989	3.739097951054437e-05
0.06666666666666667	0.12879999999999997	3.8039040533829046e-05
0.06666666666666667	0.13440000000000007	3.873033572109442e-05
0.06666666666666667	0.13999999999999987	3.946714574641282e-05
0.06666666666666667	0.14559999999999995	4.025194795871393e-05
0.06666666666666667	0.15120000000000003	4.1087433479767125e-05
0.06666666666666667	0.15679999999999986	4.197652619579034e-05
0.06666666666666667	0.16239999999999993	4.292240387072405e-05
0.06666666666666667	0.168	4.392852163730541e-05
0.06666666666666667	0.1735999999999998	4.4998638163208325e-05
0.06666666666666667	0.17919999999999991	4.613684482938456e-05
0.06666666666666667	0.1848	4.7347598306326336e-05
0.06666666666666667	0.1903999999999998	4.8635756972217606e-05
0.06666666666666667	0.19599999999999987	5.0006621681114854e-05
0.06666666666666667	0.20159999999999995	5.146598146960936e-05
0.06666666666666667	0.20720000000000005	5.302016487398823e-05
0.06666666666666667	0.21279999999999985	5.467609764033943e-05
0.06666666666666667	0.21839999999999993	5.644136773329426e-05
0.06666666666666667	0.224	5.832429869221928e-05
0.06666666666666667	0.22959999999999983	6.033403255485972e-05
0.06666666666666667	0.2351999999999999	6.248062377334448e-05
0.06666666666666667	0.2408	6.477514578683264e-05
0.06666666666666667	0.24639999999999979	6.722981220084621e-05
0.06666666666666667	0.2519999999999999	6.985811486669078e-05
0.06666666666666667	0.25759999999999994	7.267498156010887e-05
0.06666666666666667	0.26320000000000005	7.56969564481727e-05
0.06666666666666667	0.2687999999999999	7.894240712446435e-05
0.06666666666666667	0.2743999999999999	8.243176270573796e-05
0.06666666666666667	0.28	8.618778834853732e-05
0.06666666666666667	0.28559999999999985	9.023590258998376e-05
0.06666666666666667	0.2911999999999999	9.460454520590603e-05
0.06666666666666667	0.2968	9.93256048487376e-05
0.06666666666666667	0.3023999999999998	0.00010443491766462344
0.06666666666666667	0.3079999999999999	0.00010997285048334637
0.06666666666666667	0.3136	0.00011598498514336435
0.06666666666666667	0.31919999999999976	0.00012252292421798816
0.06666666666666667	0.32479999999999987	0.000129645243050744
0.06666666666666667	0.3303999999999999	0.000137418618853364
0.06666666666666667	0.336	0.00014591917501892364
0.06666666666666667	0.34159999999999985	0.00015523408822073508
0.06666666666666667	0.3471999999999999	0.00016546351792756062
0.06666666666666667	0.3528	0.0001767229334965111
0.06666666666666667	0.35839999999999983	0.00018914593414395278
0.06666666666666667	0.3639999999999999	0.00020288768337434126
0.06666666666666667	0.3696	0.00021812911399254876
0.06666666666666667	0.37519999999999976	0.00023508210557083946
0.06666666666666667	0.38079999999999986	0.00025399589732560794
0.06666666666666667	0.38639999999999997	0.00027516508158865387
0.06666666666666667	0.39199999999999974	0.0002989396347790506
0.06666666666666667	0.39759999999999984	0.0003257375960331365
0.06666666666666667	0.4031999999999999	0.0003560612160424229
0.06666666666666667	0.4088	0.00039051769627124026
0.06666666666666667	0.4143999999999998	0.0004298460607558213
0.06666666666666667	0.4199999999999999	0.00047495230885072435
0.06666666666666667	0.4256	0.0005269558800748723
0.06666666666666667	0.4311999999999998	0.0005872517674244046
0.06666666666666667	0.43679999999999986	0.0006575945774715234
0.06666666666666667	0.44239999999999996	0.0007402138390054424
0.06666666666666667	0.44799999999999973	0.0008379745541182539
0.06666666666666667	0.45359999999999984	0.0009546044859094173
0.06666666666666667	0.45919999999999994	0.0010950219854828492
0.06666666666666667	0.4648	0.0012658189918100578
0.06666666666666667	0.4703999999999998	0.001475990416400851
0.06666666666666667	0.47599999999999987	0.001738068306991337
0.06666666666666667	0.4816	0.002069949551226715
0.06666666666666667	0.4871999999999998	0.0024979761198046973
0.06666666666666667	0.49279999999999985	0.003062430895685732
0.06666666666666667	0.49839999999999995	0.003828074042054601
0.06666666666666667	0.5039999999999998	0.0049061608891863276
0.06666666666666667	0.5095999999999998	0.006505000809208499
0.06666666666666667	0.5151999999999999	0.009057077682412146
0.06666666666666667	0.5207999999999997	0.013563376784406427
0.06666666666666667	0.5263999999999999	0.022571873384371898
0.06666666666666667	0.5319999999999999	0.042985298881665086
0.06666666666666667	0.5376	0.09363861942990948
0.06666666666666667	0.5431999999999998	0.22088573702079187
0.06666666666666667	0.5487999999999998	0.4986443401239052
0.06666666666666667	0.5544	0.8880449169546762
0.06666666666666667	0.5599999999999997	1.0283303543023727
0.06666666666666667	0.5655999999999999	0.699768115573211
0.06666666666666667	0.5711999999999999	0.33254881433051486
0.06666666666666667	0.5767999999999998	0.14478805178095955
0.06666666666666667	0.5823999999999998	0.06844943546128024
0.06666666666666667	0.5879999999999999	0.03779953587006805
0.06666666666666667	0.5936	0.024362598911182046
0.06666666666666667	0.5991999999999998	0.017638436641301852
0.06666666666666667	0.6047999999999999	0.013792765457320645
0.06666666666666667	0.6103999999999999	0.011343800180155995
0.06666666666666667	0.6159999999999998	0.009661567564629742
0.06666666666666667	0.6215999999999998	0.00844609647858051
0.06666666666666667	0.6272	0.007537966033796253
0.06666666666666667	0.6327999999999997	0.006844328120753344
0.06666666666666667	0.6383999999999999	0.00630723301889467
0.06666666666666667	0.6439999999999999	0.005888668877922995
0.06666666666666667	0.6495999999999997	0.005562824279640894
0.06666666666666667	0.6551999999999998	0.005311774878549458
0.06666666666666667	0.6607999999999998	0.005122937777958345
0.06666666666666667	0.6664	0.004987508142367567
0.06666666666666667	0.6719999999999998	0.0048994772121212496
0.06666666666666667	0.6775999999999999	0.004855015400336765
0.06666666666666667	0.6831999999999999	0.004852099891225969
0.06666666666666667	0.6887999999999997	0.004890319973549364
0.06666666666666667	0.6943999999999998	0.004970826727205318
0.06666666666666667	0.7	0.005096417636504069
0.06666666666666667	0.7055999999999997	0.005271767934654284
0.06666666666666667	0.7111999999999998	0.005503844478832259
0.06666666666666667	0.7167999999999999	0.005802571229259409
0.06666666666666667	0.7223999999999999	0.0061818683352573844
0.06666666666666667	0.7279999999999998	0.006661279011773814
0.06666666666666667	0.7335999999999998	0.007268570867785662
0.06666666666666667	0.7392	0.008044044385278608
0.06666666666666667	0.7447999999999998	0.009048029073433515
0.06666666666666667	0.7503999999999998	0.010374795119090972
0.06666666666666667	0.7559999999999999	0.012180512856083547
0.06666666666666667	0.7615999999999997	0.014744755803241395
0.06666666666666667	0.7671999999999998	0.018618646316714785
0.06666666666666667	0.7727999999999999	0.025010771505663346
0.06666666666666667	0.7783999999999996	0.03684824386205943
0.06666666666666667	0.7839999999999998	0.06174427822487291
0.06666666666666667	0.7895999999999999	0.11990202081431178
0.06666666666666667	0.7951999999999999	0.26088993497431123
0.06666666666666667	0.8007999999999997	0.5708571159892156
0.06666666666666667	0.8063999999999998	1.0451524251256663
0.06666666666666667	0.8119999999999999	1.2754447505998159
0.06666666666666667	0.8175999999999998	0.8930824153955146
0.06666666666666667	0.8231999999999998	0.42446868617904754
0.06666666666666667	0.8287999999999999	0.17879925265556462
0.06666666666666667	0.8343999999999997	0.07881724336933496
0.06666666666666667	0.8399999999999997	0.0394472306974728
0.06666666666666667	0.8455999999999999	0.022826142151515745
0.06666666666666667	0.8512	0.014913126748539634
0.06666666666666667	0.8567999999999998	0.010616923020304701
0.06666666666666667	0.8623999999999998	0.008004357604422424
0.06666666666666667	0.8679999999999999	0.006275186796880762
0.06666666666666667	0.8735999999999997	0.0050604359054865
0.06666666666666667	0.8791999999999998	0.004170337603879902
0.06666666666666667	0.8847999999999999	0.0034975724299088065
0.06666666666666667	0.8903999999999997	0.002976745647554201
0.06666666666666667	0.8959999999999998	0.002565707806269953
0.06666666666666667	0.9015999999999998	0.0022361169806519366
0.06666666666666667	0.9071999999999997	0.0019682798627627812
0.06666666666666667	0.9127999999999997	0.0017481480631114724
0.06666666666666667	0.9183999999999999	0.0015654808502684082
0.06666666666666667	0.9239999999999999	0.0014126770078926375
0.06666666666666667	0.9295999999999998	0.0012840087833264418
0.06666666666666667	0.9351999999999998	0.0011751067696601403
0.06666666666666667	0.9407999999999999	0.0010826064844367163
0.06666666666666667	0.9463999999999997	0.0010039022028782744
0.06666666666666667	0.9519999999999997	0.0009369740136776208
0.06666666666666667	0.9575999999999999	0.0008802665333319123
0.06666666666666667	0.9631999999999997	0.0008326056928598549
0.06666666666666667	0.9687999999999998	0.0007931454744217146
0.06666666666666667	0.9743999999999998	0.0007613406819242368
0.06666666666666667	0.9799999999999999	0.0007369457660764538
0.06666666666666667	0.9855999999999997	0.0007200444977810275
0.06666666666666667	0.9911999999999999	0.0007111227225272216
0.06666666666666667	0.9967999999999999	0.0007112104738767943
0.06666666666666667	1.0023999999999997	0.0007221502940186768
0.06666666666666667	1.0079999999999998	0.0007471232455485714
0.06666666666666667	1.0135999999999998	0.0007917647638652716
0.06666666666666667	1.0191999999999997	0.0008667852405001364
0.06666666666666667	1.0247999999999997	0.000994800532231989
0.06666666666666667	1.0303999999999998	0.0012297801395423796
0.06666666666666667	1.0359999999999996	0.0017159828062905127
0.06666666666666667	1.0416	0.002872432362679197
0.06666666666666667	1.0472	0.005966338377548195
0.06666666666666667	1.0527999999999997	0.014740006512901561
0.06666666666666667	1.0584	0.03846349974053963
0.06666666666666667	1.0639999999999998	0.08679789234259563
0.06666666666666667	1.0695999999999997	0.12386352195503085
0.06666666666666667	1.0752	0.09142445764992307
0.06666666666666667	1.0807999999999998	0.042950592532707374
0.06666666666666667	1.0863999999999996	0.017318003583154638
0.06666666666666667	1.0919999999999999	0.007321487474169193
0.06666666666666667	1.0975999999999997	0.003655510933965289
0.06666666666666667	1.1031999999999995	0.002234835433530141
0.06666666666666667	1.1088	0.0016135194378990077
0.06666666666666667	1.1143999999999996	0.0012992960044146723
0.06666666666666667	1.1199999999999994	0.0011186637007622982
0.06666666666666667	1.1256	0.001005341941423897
0.06666666666666667	1.1311999999999998	0.0009310421037081882
0.06666666666666667	1.1367999999999996	0.0008821678736986528
0.06666666666666667	1.1423999999999999	0.0008514907566746613
0.06666666666666667	1.1479999999999997	0.0008349130356488289
0.06666666666666667	1.1536	0.000830080916217827
0.06666666666666667	1.1591999999999998	0.0008357367432594237
0.06666666666666667	1.1647999999999996	0.0008514033100032073
0.06666666666666667	1.1703999999999999	0.0008772406537602425
0.06666666666666667	1.1759999999999997	0.0009140110674724506
0.06666666666666667	1.1815999999999995	0.0009631311103518812
0.06666666666666667	1.1872	0.001026815608694156
0.06666666666666667	1.1927999999999999	0.001108343905916066
0.06666666666666667	1.1983999999999997	0.0012125159262977429
0.06666666666666667	1.204	0.0013464364884058215
0.06666666666666667	1.2095999999999998	0.001520921580032432
0.06666666666666667	1.2151999999999996	0.0017531972111657574
0.06666666666666667	1.2207999999999999	0.002072556864319744
0.06666666666666667	1.2263999999999997	0.002533456436181395
0.06666666666666667	1.2319999999999995	0.0032488696015269274
0.06666666666666667	1.2375999999999998	0.004482156514647892
0.06666666666666667	1.2431999999999996	0.006913149749832907
0.06666666666666667	1.2487999999999995	0.012417825188485538
0.06666666666666667	1.2544	0.026220162060185268
0.06666666666666667	1.2599999999999996	0.061395189557846
0.06666666666666667	1.2655999999999994	0.138430710796135
0.06666666666666667	1.2711999999999999	0.24208824220227093
0.06666666666666667	1.2767999999999997	0.2700684430485481
0.06666666666666667	1.2824	0.17513837360490808
0.06666666666666667	1.2879999999999998	0.0777521391999583
0.06666666666666667	1.2935999999999996	0.030893663695267085
0.06666666666666667	1.2992	0.01301662410531099
0.06666666666666667	1.3047999999999997	0.0063267027952556764
0.06666666666666667	1.3103999999999996	0.0036114133199454373
0.06666666666666667	1.3159999999999998	0.002352173880361771
0.06666666666666667	1.3215999999999997	0.0016771465623496855
0.06666666666666667	1.3271999999999995	0.0012677961025183634
0.06666666666666667	1.3328	0.0009962240494258334
0.06666666666666667	1.3383999999999998	0.000804654180560271
0.06666666666666667	1.3439999999999996	0.0006636731609895276
0.06666666666666667	1.3496	0.0005566866663029531
0.06666666666666667	1.3551999999999997	0.0004735614695740637
0.06666666666666667	1.3607999999999996	0.00040773497364906945
0.06666666666666667	1.3663999999999998	0.00035475098492843756
0.06666666666666667	1.3719999999999997	0.00031140955559745244
0.06666666666666667	1.3775999999999995	0.0002750909139901242
0.06666666666666667	1.3831999999999998	0.00024273638254267358
0.06666666666666667	1.3887999999999996	0.00020858999734797522
0.06666666666666667	1.3943999999999994	0.00016199915008605428
0.06666666666666667	1.4	9.97798952411968e-05
0.1	-1.4	1.843336552516343e-05
0.1	-1.3943999999999996	2.744577457977498e-05
0.1	-1.3887999999999998	3.131885793351093e-05
0.1	-1.3831999999999998	3.1538628095890506e-05
0.1	-1.3775999999999997	3.068191729660655e-05
0.1	-1.3719999999999999	2.9937364496581167e-05
0.1	-1.3663999999999998	2.9760048593805296e-05
0.1	-1.3607999999999998	3.0408535580482813e-05
0.1	-1.3551999999999997	3.215072435439522e-05
0.1	-1.3496	3.5358159240527444e-05
0.1	-1.3439999999999999	4.059310854709088e-05
0.1	-1.3383999999999998	4.874697474382325e-05
0.1	-1.3328	6.131471594394202e-05
0.1	-1.3272	8.101763803665087e-05
0.1	-1.3215999999999997	0.00011339963542139618
0.1	-1.3159999999999998	0.00017136920055460845
0.1	-1.3103999999999998	0.00028916613384211647
0.1	-1.3047999999999997	0.0005674810140202503
0.1	-1.2992	0.0013226114957938042
0.1	-1.2935999999999999	0.003574889591430669
0.1	-1.2879999999999998	0.010520735312433
0.1	-1.2823999999999998	0.030599755195807276
0.1	-1.2768	0.07366177814307927
0.1	-1.2711999999999999	0.10735111229069748
0.1	-1.2655999999999998	0.0772747845898028
0.1	-1.26	0.03441325396444496
0.1	-1.2544	0.013092109664668951
0.1	-1.2487999999999997	0.005237760319671516
0.1	-1.2431999999999996	0.002496519016326229
0.1	-1.2375999999999998	0.0014779193600108573
0.1	-1.2319999999999998	0.0010447864143546908
0.1	-1.2263999999999997	0.0008270870405358718
0.1	-1.2207999999999999	0.000699835590016262
0.1	-1.2151999999999998	0.0006171173421623767
0.1	-1.2095999999999998	0.0005599118051515666
0.1	-1.2039999999999997	0.0005192049073062314
0.1	-1.1984	0.0004901842872895533
0.1	-1.1927999999999999	0.0004700599128005461
0.1	-1.1871999999999998	0.0004571542353610695
0.1	-1.1816	0.0004504823177838809
0.1	-1.1759999999999997	0.0004495463892345952
0.1	-1.1703999999999999	0.00045424016458725123
0.1	-1.1647999999999998	0.0004648220903616249
0.1	-1.1591999999999998	0.0004819451939222794
0.1	-1.1536	0.0005067493984917881
0.1	-1.148	0.0005410418416506751
0.1	-1.1423999999999999	0.0005876236590912066
0.1	-1.1367999999999998	0.0006508912831815193
0.1	-1.1311999999999998	0.0007380075844751914
0.1	-1.1256	0.0008613778726165739
0.1	-1.1199999999999999	0.0010444019738934422
0.1	-1.1143999999999998	0.0013361171482595452
0.1	-1.1088	0.0018513612744756691
0.1	-1.1031999999999997	0.002886272023155119
0.1	-1.0976	0.005253171458861473
0.1	-1.0919999999999999	0.01118945935175435
0.1	-1.0863999999999998	0.026189567014744453
0.1	-1.0807999999999998	0.05846160257418644
0.1	-1.0752	0.10044041386224324
0.1	-1.0695999999999999	0.11051445064822644
0.1	-1.0639999999999998	0.07259828342057029
0.1	-1.0583999999999998	0.03372565352024195
0.1	-1.0528	0.014472642097116142
0.1	-1.0472	0.006816414484954986
0.1	-1.0415999999999999	0.00380412605953116
0.1	-1.036	0.0025119729732593857
0.1	-1.0303999999999998	0.0018813094537174012
0.1	-1.0248	0.001531195501409354
0.1	-1.0191999999999999	0.001316399445829275
0.1	-1.0135999999999998	0.0011759859356277548
0.1	-1.0079999999999998	0.0010813237558135683
0.1	-1.0024	0.0010174231024019488
0.1	-0.9967999999999999	0.000975725873369287
0.1	-0.9911999999999999	0.000951050104391495
0.1	-0.9855999999999999	0.0009401619696792016
0.1	-0.9799999999999999	0.0009410473068737662
0.1	-0.9743999999999998	0.0009525146644145902
0.1	-0.9687999999999999	0.0009739710595165125
0.1	-0.9632	0.0010052962505201065
0.1	-0.9575999999999999	0.001046778782195883
0.1	-0.952	0.0010990953571607415
0.1	-0.9464	0.0011633251123081027
0.1	-0.9407999999999999	0.0012409967908420714
0.1	-0.9351999999999998	0.001334171878238592
0.1	-0.9295999999999999	0.0014455719167848903
0.1	-0.9239999999999999	0.0015787646459771232
0.1	-0.9183999999999999	0.0017384328367556251
0.1	-0.9128	0.0019307640233434567
0.1	-0.9071999999999999	0.002164022853932702
0.1	-0.9015999999999998	0.002449408131263582
0.1	-0.8959999999999999	0.002802369125650054
0.1	-0.8904	0.003244693227756447
0.1	-0.8847999999999999	0.0038079549333734407
0.1	-0.8791999999999998	0.004539521540059715
0.1	-0.8736	0.005513741410714762
0.1	-0.8679999999999999	0.00685460392089572
0.1	-0.8623999999999998	0.008786231124112316
0.1	-0.8567999999999999	0.011756815163538225
0.1	-0.8512	0.016769673609281482
0.1	-0.8455999999999999	0.02632343997699632
0.1	-0.8399999999999999	0.04716201404919648
0.1	-0.8343999999999999	0.09816541162959272
0.1	-0.8287999999999999	0.23024027110614437
0.1	-0.8231999999999999	0.5540880201993099
0.1	-0.8176	1.1499590713808427
0.1	-0.8119999999999999	1.5678038304448554
0.1	-0.8063999999999998	1.1707867662076032
0.1	-0.8007999999999998	0.5783337393173127
0.1	-0.7951999999999999	0.24900472222364092
0.1	-0.7895999999999999	0.11185502034930928
0.1	-0.7839999999999999	0.05760744406219847
0.1	-0.7784	0.03476365088449523
0.1	-0.7727999999999999	0.02390865286198906
0.1	-0.7671999999999999	0.017998362578825755
0.1	-0.7615999999999998	0.014376419379011227
0.1	-0.7559999999999999	0.01195410083957547
0.1	-0.7504	0.01023414758900081
0.1	-0.7447999999999999	0.008962442378967171
0.1	-0.7392	0.007995651767559368
0.1	-0.7336	0.007246425730402076
0.1	-0.7279999999999999	0.006658402336848115
0.1	-0.7223999999999999	0.00619368197069653
0.1	-0.7167999999999999	0.005826019781541802
0.1	-0.7111999999999999	0.0055368803394103315
0.1	-0.7056	0.0053130386243598424
0.1	-0.7	0.005145071699938592
0.1	-0.6943999999999999	0.005026392565427188
0.1	-0.6887999999999999	0.004952631991904661
0.1	-0.6831999999999999	0.0049212574363758105
0.1	-0.6776	0.004931366564553914
0.1	-0.6719999999999999	0.00498362392965557
0.1	-0.6664	0.005080332355437808
0.1	-0.6607999999999998	0.005225651674779023
0.1	-0.6551999999999999	0.005426002119233996
0.1	-0.6496	0.0056907248244028995
0.1	-0.6439999999999999	0.006033129414640124
0.1	-0.6384	0.006472161883329909
0.1	-0.6327999999999999	0.007035126601048141
0.1	-0.6272	0.007762318141286172
0.1	-0.6215999999999999	0.008715382819041256
0.1	-0.6159999999999999	0.009993626081558139
0.1	-0.6103999999999999	0.01176890906523316
0.1	-0.6048	0.01436811312243937
0.1	-0.5992	0.018486738722275492
0.1	-0.5936	0.025783028624057666
0.1	-0.5879999999999999	0.04059971709302115
0.1	-0.5823999999999999	0.0749363946583433
0.1	-0.5768	0.16147430375475197
0.1	-0.5711999999999999	0.3751961102478116
0.1	-0.5656	0.7881612309785219
0.1	-0.5599999999999999	1.128231357525891
0.1	-0.5544	0.9192296288760037
0.1	-0.5488	0.4900622019034393
0.1	-0.5431999999999999	0.21264241756324873
0.1	-0.5376	0.09006470986993095
0.1	-0.5319999999999999	0.041690245793769634
0.1	-0.5264	0.022137288341445426
0.1	-0.5208	0.013435587687688077
0.1	-0.5151999999999999	0.009038235376845317
0.1	-0.5095999999999999	0.006524700080220455
0.1	-0.504	0.004938654136976606
0.1	-0.49839999999999995	0.0038636048517116666
0.1	-0.4928	0.0030972223604114717
0.1	-0.4871999999999999	0.0025306068684970806
0.1	-0.4816	0.0020999716375916123
0.1	-0.47600000000000003	0.0017654476089017433
0.1	-0.47039999999999993	0.0015008666255524805
0.1	-0.4648	0.0012883978705924236
0.1	-0.45919999999999994	0.001115525788893603
0.1	-0.45359999999999995	0.00097324930051238
0.1	-0.448	0.0008549605539482068
0.1	-0.44239999999999996	0.0007557218527215201
0.1	-0.4368	0.0006717857234495362
0.1	-0.4311999999999999	0.0006002685215161349
0.1	-0.4256	0.0005389237412516277
0.1	-0.42000000000000004	0.00048598163836329644
0.1	-0.41439999999999994	0.00044003388494033406
0.1	-0.4088	0.00039994937623573986
0.1	-0.4031999999999999	0.0003648119469128171
0.1	-0.39759999999999995	0.00033387372908464535
0.1	-0.392	0.0003065198308666589
0.1	-0.38639999999999997	0.00028224131097797777
0.1	-0.38079999999999997	0.0002606143032523109
0.1	-0.37520000000000003	0.00024128374877590588
0.1	-0.3696	0.00022395061429544076
0.1	-0.36400000000000005	0.000208361772700361
0.1	-0.35839999999999994	0.00019430193366424867
0.1	-0.3528	0.00018158716584415659
0.1	-0.34720000000000006	0.00017005966389932562
0.1	-0.34159999999999996	0.00015958349600574774
0.1	-0.336	0.00015004112879632913
0.1	-0.3303999999999999	0.00014133057257256776
0.1	-0.3248	0.00013336302433330157
0.1	-0.31920000000000004	0.00012606091257711083
0.1	-0.3136	0.00011935626808613723
0.1	-0.308	0.0001131893605303002
0.1	-0.30239999999999995	0.0001075075528689734
0.1	-0.2968	0.00010226433502107997
0.1	-0.29120000000000007	9.741850573166937e-05
0.1	-0.28559999999999997	9.293347745399153e-05
0.1	-0.28	8.877668375190555e-05
0.1	-0.2743999999999999	8.491907246447018e-05
0.1	-0.2688	8.133467087763179e-05
0.1	-0.26320000000000005	7.800021156136188e-05
0.1	-0.25759999999999994	7.48948094885488e-05
0.1	-0.252	7.199968264363331e-05
0.1	-0.24640000000000006	6.929790962602511e-05
0.1	-0.2408	6.677421881614806e-05
0.1	-0.23520000000000005	6.441480454696941e-05
0.1	-0.22959999999999997	6.220716644628072e-05
0.1	-0.224	6.0139968712827396e-05
0.1	-0.21840000000000007	5.8202916582011024e-05
0.1	-0.2128	5.6386647657657036e-05
0.1	-0.20720000000000005	5.468263612556084e-05
0.1	-0.20159999999999995	5.308310815821206e-05
0.1	-0.196	5.1580967064439234e-05
0.1	-0.19040000000000007	5.016972694127064e-05
0.1	-0.1848	4.884345376054088e-05
0.1	-0.17919999999999991	4.759671297153723e-05
0.1	-0.1736000000000001	4.6424522824577713e-05
0.1	-0.168	4.532231272653304e-05
0.1	-0.16239999999999993	4.428588603367431e-05
0.1	-0.1568000000000001	4.331138676369695e-05
0.1	-0.15120000000000003	4.239526977426718e-05
0.1	-0.14559999999999995	4.153427401444941e-05
0.1	-0.14000000000000015	4.072539850707511e-05
0.1	-0.13440000000000007	3.996588075912251e-05
0.1	-0.12879999999999997	3.925317733642084e-05
0.1	-0.12319999999999989	3.8584946373518866e-05
0.1	-0.1176000000000001	3.795903181220363e-05
0.1	-0.112	3.737344919001484e-05
0.1	-0.10639999999999993	3.6826372822670335e-05
0.1	-0.10080000000000011	3.6316124237429856e-05
0.1	-0.09520000000000003	3.584116173904381e-05
0.1	-0.08959999999999996	3.5400070996416774e-05
0.1	-0.08400000000000014	3.499155655343069e-05
0.1	-0.07840000000000005	3.461443418201312e-05
0.1	-0.07279999999999998	3.426762399886716e-05
0.1	-0.06720000000000016	3.395014428217672e-05
0.1	-0.061600000000000085	3.3661105926905094e-05
0.1	-0.056	3.339970748960746e-05
0.1	-0.050399999999999924	3.316523077568343e-05
0.1	-0.04480000000000011	3.295703692849129e-05
0.1	-0.039200000000000026	3.2774562987600286e-05
0.1	-0.03359999999999995	3.261731888339036e-05
0.1	-0.028000000000000136	3.248488484316694e-05
0.1	-0.022400000000000055	3.2376909185629964e-05
0.1	-0.016799999999999975	3.2293106484398675e-05
0.1	-0.011200000000000163	3.223325608664314e-05
0.1	-0.0056000000000000815	3.219720097354503e-05
0.1	0.0	3.218484695199973e-05
0.1	0.0056000000000000815	3.21961621713376e-05
0.1	0.011199999999999892	3.2231176961660634e-05
0.1	0.016799999999999975	3.2289983991138755e-05
0.1	0.022400000000000055	3.237273874619275e-05
0.1	0.027999999999999865	3.24796603359741e-05
0.1	0.03359999999999995	3.261103262830177e-05
0.1	0.039200000000000026	3.2767205727822236e-05
0.1	0.04479999999999984	3.2948597808008584e-05
0.1	0.050399999999999924	3.315569731241733e-05
0.1	0.056	3.338906554549189e-05
0.1	0.061599999999999815	3.3649339673222406e-05
0.1	0.0671999999999999	3.3937236160862205e-05
0.1	0.07279999999999998	3.425355467984594e-05
0.1	0.07840000000000005	3.459918251691544e-05
0.1	0.08399999999999987	3.497509952334604e-05
0.1	0.08959999999999996	3.53823836558083e-05
0.1	0.09520000000000003	3.5822217156436676e-05
0.1	0.10079999999999985	3.6295893429169416e-05
0.1	0.10639999999999993	3.680482468247921e-05
0.1	0.112	3.735055041430353e-05
0.1	0.11759999999999982	3.7934746820078e-05
0.1	0.12319999999999989	3.855923722246718e-05
0.1	0.12879999999999997	3.9226003630836605e-05
0.1	0.13440000000000007	3.9937199555191565e-05
0.1	0.13999999999999987	4.06951642120787e-05
0.1	0.14559999999999995	4.150243827998994e-05
0.1	0.15120000000000003	4.236178138531848e-05
0.1	0.15679999999999986	4.327619152219794e-05
0.1	0.16239999999999993	4.424892663734601e-05
0.1	0.168	4.528352864357806e-05
0.1	0.1735999999999998	4.638385016264264e-05
0.1	0.17919999999999991	4.755408434422922e-05
0.1	0.1848	4.879879815087544e-05
0.1	0.1903999999999998	5.012296956400989e-05
0.1	0.19599999999999987	5.1532029225566e-05
0.1	0.20159999999999995	5.3031907116404806e-05
0.1	0.20720000000000005	5.462908495703928e-05
0.1	0.21279999999999985	5.63306551235906e-05
0.1	0.21839999999999993	5.814438700481925e-05
0.1	0.224	6.007880186462087e-05
0.1	0.22959999999999983	6.214325745267163e-05
0.1	0.2351999999999999	6.434804381204767e-05
0.1	0.2408	6.67044919753825e-05
0.1	0.24639999999999979	6.922509753426502e-05
0.1	0.2519999999999999	7.192366141116605e-05
0.1	0.25759999999999994	7.48154505750376e-05
0.1	0.26320000000000005	7.791738194286504e-05
0.1	0.2687999999999999	8.124823330553073e-05
0.1	0.2743999999999999	8.482888583893261e-05
0.1	0.28	8.86826036386615e-05
0.1	0.28559999999999985	9.28353567764868e-05
0.1	0.2911999999999999	9.731619568066873e-05
0.1	0.2968	0.00010215768623432695
0.1	0.3023999999999998	0.0001073964169444859
0.1	0.3079999999999999	0.00011307359194952937
0.1	0.3136	0.00011923572664622803
0.1	0.31919999999999976	0.00012593546645367273
0.1	0.32479999999999987	0.00013323255392193735
0.1	0.3303999999999999	0.00014119497529680307
0.1	0.336	0.0001499003251183447
0.1	0.34159999999999985	0.00015943743693630887
0.1	0.3471999999999999	0.00016990834038114571
0.1	0.3528	0.00018143062048108866
0.1	0.35839999999999983	0.0001941402753993507
0.1	0.3639999999999999	0.00020819519521732854
0.1	0.3696	0.0002237794191353762
0.1	0.37519999999999976	0.00024110837445300885
0.1	0.38079999999999986	0.0002604353620423029
0.1	0.38639999999999997	0.00028205963556465427
0.1	0.39199999999999974	0.0003063365337292762
0.1	0.39759999999999984	0.00033369027845686486
0.1	0.4031999999999999	0.00036463026443769246
0.1	0.4088	0.0003997719632336222
0.1	0.4143999999999998	0.000439863986714291
0.1	0.4199999999999999	0.0004858234595156966
0.1	0.4256	0.0005387827300628216
0.1	0.4311999999999998	0.0006001517488069814
0.1	0.43679999999999986	0.0006717023922066826
0.1	0.44239999999999996	0.0007556839910119015
0.1	0.44799999999999973	0.0008549839684207087
0.1	0.45359999999999984	0.0009733549063122348
0.1	0.45919999999999994	0.0011157414931644164
0.1	0.4648	0.00128876128710412
0.1	0.4703999999999998	0.0015014290675484112
0.1	0.47599999999999987	0.0017662801052470186
0.1	0.4816	0.002101174267201569
0.1	0.4871999999999998	0.0025323237860760237
0.1	0.49279999999999985	0.003099667159232045
0.1	0.49839999999999995	0.003867106108269814
0.1	0.5039999999999998	0.004943743911527873
0.1	0.5095999999999998	0.006532302833700017
0.1	0.5151999999999999	0.009050113608243772
0.1	0.5207999999999997	0.013455493693141349
0.1	0.5263999999999999	0.02217415302071646
0.1	0.5319999999999999	0.041767318433865636
0.1	0.5376	0.09024525417416894
0.1	0.5431999999999998	0.21309255525613804
0.1	0.5487999999999998	0.4911362065486398
0.1	0.5544	0.9212932215665945
0.1	0.5599999999999997	1.1308099344678622
0.1	0.5655999999999999	0.7899924767330568
0.1	0.5711999999999999	0.37609042146291416
0.1	0.5767999999999998	0.16187637152054957
0.1	0.5823999999999998	0.07513564306797883
0.1	0.5879999999999999	0.04071660693210903
0.1	0.5936	0.0258633519761441
0.1	0.5991999999999998	0.018548520527826132
0.1	0.6047999999999999	0.014419178265091823
0.1	0.6103999999999999	0.01181311606924497
0.1	0.6159999999999998	0.010033134880622558
0.1	0.6215999999999998	0.00875153809000553
0.1	0.6272	0.007796028114416913
0.1	0.6327999999999997	0.0070670440319712145
0.1	0.6383999999999999	0.006502779912507721
0.1	0.6439999999999999	0.006062837029854361
0.1	0.6495999999999997	0.00571984134666728
0.1	0.6551999999999998	0.005454799976431373
0.1	0.6607999999999998	0.005254372285898654
0.1	0.6664	0.005109197837571463
0.1	0.6719999999999998	0.005012846263702045
0.1	0.6775999999999999	0.004961155279474553
0.1	0.6831999999999999	0.004951826558999023
0.1	0.6887999999999997	0.004984206848789077
0.1	0.6943999999999998	0.005059216962824752
0.1	0.7	0.005179416026160971
0.1	0.7055999999999997	0.0053492095150055406
0.1	0.7111999999999998	0.005575232737794576
0.1	0.7167999999999999	0.0058669725562356815
0.1	0.7223999999999999	0.0062377388005432
0.1	0.7279999999999998	0.006706180495374461
0.1	0.7335999999999998	0.007298696998275285
0.1	0.7392	0.00805340259884818
0.1	0.7447999999999998	0.009026966029056133
0.1	0.7503999999999998	0.01030719247946014
0.1	0.7559999999999999	0.012038125436165769
0.1	0.7615999999999997	0.014475067288720861
0.1	0.7671999999999998	0.018117437964413632
0.1	0.7727999999999999	0.024058337274528583
0.1	0.7783999999999996	0.034964017552577616
0.1	0.7839999999999998	0.057903040520602515
0.1	0.7895999999999999	0.1123538617176243
0.1	0.7951999999999999	0.249973564782689
0.1	0.8007999999999997	0.580351096371752
0.1	0.8063999999999998	1.174560935922697
0.1	0.8119999999999999	1.5725772008069365
0.1	0.8175999999999998	1.1532383952621181
0.1	0.8231999999999998	0.5554859325635163
0.1	0.8287999999999999	0.23068483109655702
0.1	0.8343999999999997	0.09825376685025147
0.1	0.8399999999999997	0.04712992078247297
0.1	0.8455999999999999	0.0262516324209464
0.1	0.8512	0.01668491187830332
0.1	0.8567999999999998	0.01166801164389389
0.1	0.8623999999999998	0.008696348674833989
0.1	0.8679999999999999	0.006764541903108947
0.1	0.8735999999999997	0.0054236385474948565
0.1	0.8791999999999998	0.004449213908211837
0.1	0.8847999999999999	0.0037171464763769185
0.1	0.8903999999999997	0.003153022345508434
0.1	0.8959999999999998	0.002709434625401426
0.1	0.9015999999999998	0.0023547777207921718
0.1	0.9071999999999997	0.002067233243197544
0.1	0.9127999999999997	0.0018313163623835393
0.1	0.9183999999999999	0.0016357850075213376
0.1	0.9239999999999999	0.001472320898469784
0.1	0.9295999999999998	0.001334669778145588
0.1	0.9351999999999998	0.001218065876339665
0.1	0.9407999999999999	0.0011188381840053323
0.1	0.9463999999999997	0.0010341364197720678
0.1	0.9519999999999997	0.0009617379668462342
0.1	0.9575999999999999	0.0008999111836558463
0.1	0.9631999999999997	0.0008473193712480618
0.1	0.9687999999999998	0.0008029555637052418
0.1	0.9743999999999998	0.0007661025539071065
0.1	0.9799999999999999	0.0007363161269967442
0.1	0.9855999999999997	0.0007134332300124318
0.1	0.9911999999999999	0.0006976119626490091
0.1	0.9967999999999999	0.0006894191057864205
0.1	1.0023999999999997	0.0006899986300710555
0.1	1.0079999999999998	0.000701394677981317
0.1	1.0135999999999998	0.0007272022634794929
0.1	1.0191999999999997	0.0007739883922506534
0.1	1.0247999999999997	0.0008547019245976085
0.1	1.0303999999999998	0.0009976230417992635
0.1	1.0359999999999996	0.0012715742816903038
0.1	1.0416	0.0018600012297806871
0.1	1.0472	0.003278911381843209
0.1	1.0527999999999997	0.006967279824117792
0.1	1.0584	0.01638138001836408
0.1	1.0639999999999998	0.03562033467164683
0.1	1.0695999999999997	0.05482288423870079
0.1	1.0752	0.050598013198281735
0.1	1.0807999999999998	0.030061969205420105
0.1	1.0863999999999996	0.013924389175244913
0.1	1.0919999999999999	0.006316193633214452
0.1	1.0975999999999997	0.0032577050414641373
0.1	1.1031999999999995	0.0020141155338735776
0.1	1.1088	0.0014585700348456999
0.1	1.1143999999999996	0.001177442284063568
0.1	1.1199999999999994	0.001018033626634955
0.1	1.1256	0.0009202767756994651
0.1	1.1311999999999998	0.0008581748890088845
0.1	1.1367999999999996	0.0008192410526308147
0.1	1.1423999999999999	0.0007969232548028682
0.1	1.1479999999999997	0.0007876010205307878
0.1	1.1536	0.0007892906286336468
0.1	1.1591999999999998	0.0008010462897298776
0.1	1.1647999999999996	0.0008226788102936114
0.1	1.1703999999999999	0.0008546427744424051
0.1	1.1759999999999997	0.0008980345375645124
0.1	1.1815999999999995	0.0009546868971983146
0.1	1.1872	0.001027376374885665
0.1	1.1927999999999999	0.0011201940186054888
0.1	1.1983999999999997	0.0012391920768005042
0.1	1.204	0.0013935544273820132
0.1	1.2095999999999998	0.0015978816241031491
0.1	1.2151999999999996	0.0018771400575335606
0.1	1.2207999999999999	0.0022787089682993933
0.1	1.2263999999999997	0.0029050906481688406
0.1	1.2319999999999995	0.004010673795668379
0.1	1.2375999999999998	0.006304569945993664
0.1	1.2431999999999996	0.01192360251862275
0.1	1.2487999999999995	0.027519308339965392
0.1	1.2544	0.07312824351405266
0.1	1.2599999999999996	0.19865208487226205
0.1	1.2655999999999994	0.4537042881701086
0.1	1.2711999999999999	0.635871300201442
0.1	1.2767999999999997	0.4395226898654988
0.1	1.2824	0.18494088957900837
0.1	1.2879999999999998	0.06525906070718054
0.1	1.2935999999999996	0.02334739679278695
0.1	1.2992	0.009459766049038741
0.1	1.3047999999999997	0.004617934242520407
0.1	1.3103999999999996	0.0027133099702998775
0.1	1.3159999999999998	0.0018294790508926132
0.1	1.3215999999999997	0.0013448161684666748
0.1	1.3271999999999995	0.0010416782211294382
0.1	1.3328	0.0008345348571291808
0.1	1.3383999999999998	0.0006847274873047844
0.1	1.3439999999999996	0.0005722225720944101
0.1	1.3496	0.0004854198198049324
0.1	1.3551999999999997	0.0004170419325742278
0.1	1.3607999999999996	0.0003622583872526977
0.1	1.3663999999999998	0.0003177151819969571
0.1	1.3719999999999997	0.0002809455834737827
[truncated: 148,802 more rows]
