# Supplementary material for: Long-range crossed Andreev reflection in a topological insulator nanowire proximitized by a superconductor
Source: Nat Phys. 2025 Mar 11;21(5):708–15. doi: 10.1038/s41567-025-02806-y (PMC12084150; doi:10.1038/s41567-025-02806-y)
Supplement: Supplementary file 5 — Among the two text files, the file named ‘raw’ contains the raw data and the file named ‘plot’ contains the processed data to make the plots: Figure_3_plot_dim=2_.txt, Figure_3_raw_dim=2_.txt. [file 41567_2025_2806_MOESM5_ESM.zip › Figure3/Figure_3_plot_dim=2_.txt]

V_{R}	V_{L}	G_{LL}/G_{0}	G_{RL}/G_{0}	G_{LR}/G_{0}	G_{RR}/G_{0}
-0.285	-0.285	0.2530945771666922	0.020057780286509043	0.0035464241400438895	0.2814107253453245
-0.285	-0.265	0.26135467555459035	0.019377142606361107	0.0025750262768991536	0.28309274757167757
-0.285	-0.245	0.23902659709980306	0.018667521640024193	0.0020322949084435136	0.2827909247381601
-0.285	-0.22499999999999998	0.20327585876468138	0.016338063303535263	0.0006345771553913414	0.2786777021777306
-0.285	-0.20500000000000002	0.1644275835340978	0.014307117595819572	-0.0011784804763247789	0.2764387921974742
-0.285	-0.185	0.13293595843023606	0.013210603947407137	-0.004738423975233244	0.276311019329699
-0.285	-0.16499999999999998	0.10131526928906341	0.011250799885954729	-0.008183272564092793	0.27657011097061057
-0.285	-0.14500000000000002	0.07795467853578893	0.009135746869653509	-0.010147028209247469	0.27747708197015325
-0.285	-0.125	0.06091822561074896	0.00735282733808739	-0.010734742643623132	0.27809734531603136
-0.285	-0.105	0.04814088591696898	0.005710850583555345	-0.009903627395219756	0.27861510790071853
-0.285	-0.0849999999999998	0.03871921119327264	0.004523367883064978	-0.008712225039663053	0.27909245315286063
-0.285	-0.0649999999999998	0.03252413740234902	0.0036343663532793983	-0.007565767248546212	0.2793522960497206
-0.285	-0.0449999999999998	0.02942660050688721	0.0029737603265280075	-0.0061589303578313374	0.2795530605159153
-0.285	-0.0249999999999998	0.02839408820839994	0.0025317302401802787	-0.004587449642208539	0.27983787500665497
-0.285	-0.004999999999999699	0.02994285665613084	0.0023140717656828865	-0.0028574520275920184	0.28008482643249305
-0.285	0.015000000000000277	0.03252413740234902	0.002187153916437583	-0.0007870146683055615	0.28003530392896303
-0.285	0.035000000000000295	0.03626699448436537	0.0015683542179189397	0.0014781024929190016	0.2799062990029812
-0.285	0.0550000000000003	0.04155862001411264	0.0011631683259205772	0.004071868035959851	0.27974477991624713
-0.285	0.0750000000000003	0.05072216666318717	0.0015791222353764157	0.00654351481891187	0.279762900106987
-0.285	0.0950000000000004	0.06130541772268168	0.0024750072250983796	0.00956179290491722	0.2801275576121925
-0.285	0.115	0.07692216623730166	0.0035419138133438066	0.013184475418334323	0.280736101440133
-0.285	0.135	0.09628177183393796	0.0048021301085967045	0.016790510196604307	0.2811209826475713
-0.285	0.15500000000000003	0.11848078625141427	0.0062205231265660965	0.021252567030624527	0.28148765351303956
-0.285	0.175	0.1477783227209906	0.007506537635494221	0.025374793337065302	0.28179530605296477
-0.285	0.195	0.1875300462127505	0.00902614865596411	0.0307156454781306	0.28221002696908054
-0.285	0.21500000000000002	0.22224827224938498	0.011311445608209316	0.03433071687502216	0.28253694160672216
-0.285	0.235	0.26058029133072486	0.013957011825924393	0.03673949986479309	0.2830257058770038
-0.285	0.255	0.29168472432265385	0.0166961135586215	0.03929327065275894	0.2835469542748362
-0.285	0.275	0.31388373874013026	0.019424897790855773	0.03882883566207195	0.2836581094508619
-0.285	0.29500000000000004	0.3302748714786157	0.02156495245850231	0.03956357847993154	0.2835731579269226
-0.285	0.315000000000001	0.3526029499334028	0.0233306359323821	0.03622665422241027	0.2832602466211716
-0.265	-0.285	0.2740029512110594	0.019890500977573028	0.0017857938905410705	0.2813888789596698
-0.265	-0.265	0.27335763102450483	0.020169589058307333	0.0020394524578040136	0.28137902253273644
-0.265	-0.245	0.24096255765946673	0.0201688528318661	0.0014923094817944687	0.2813567854831472
-0.265	-0.22499999999999998	0.2049536912497232	0.019168687197404752	-0.0007676415923211639	0.28101397437650283
-0.265	-0.20500000000000002	0.1743655144070378	0.017275884446359784	-0.004600533627342655	0.2806111833268926
-0.265	-0.185	0.13732413569880697	0.01526389657305514	-0.008633153933585805	0.2801089566321007
-0.265	-0.16499999999999998	0.10647783078149975	0.012919474243617333	-0.010783615314629685	0.2797080286864012
-0.265	-0.14500000000000002	0.08105221543125073	0.010937363644239839	-0.011637664395544998	0.27946333102840837
-0.265	-0.125	0.061434481759992596	0.011198330598132753	-0.012038833674086976	0.2765169824565973
-0.265	-0.105	0.04788275784234717	0.009280504595972367	-0.011496296691946403	0.27482726741992597
-0.265	-0.0849999999999998	0.037944826969407194	0.006657806946312161	-0.010327624391758152	0.2762031095592363
-0.265	-0.0649999999999998	0.03162068914117266	0.0047488771714308126	-0.008654649119216692	0.2779806308743818
-0.265	-0.0449999999999998	0.02916847243226539	0.0034957329706905437	-0.006798726716132814	0.2790499623549307
-0.265	-0.0249999999999998	0.02813596013377812	0.0025805207430837315	-0.0050726525129914345	0.27956763478838775
-0.265	-0.004999999999999699	0.02942660050688721	0.0021095130056119652	-0.0031186354359434808	0.27995134404274163
-0.265	0.015000000000000277	0.031233497029239932	0.0019232204579130887	-0.0010380219044771198	0.2804054005024544
-0.265	0.035000000000000295	0.034460097962012645	0.002010552983606784	0.0012652354773896352	0.28078938019759214
-0.265	0.0550000000000003	0.040397043678314454	0.002226871178411677	0.003802366864312067	0.2810542414526956
-0.265	0.0750000000000003	0.04826994995427989	0.0026262430875513445	0.006488300176008408	0.2811073699667088
-0.265	0.0950000000000004	0.058595072939152594	0.0020347235638670893	0.009846582985259335	0.2804462084860276
-0.265	0.115	0.07330837319259619	0.0016036822925693062	0.013328219893613494	0.27838988267610376
-0.265	0.135	0.09331329897578705	0.0025485296339604027	0.01789459270352425	0.27806059408618544
-0.265	0.15500000000000003	0.11628669761712884	0.004535681365963342	0.022170489397673982	0.27935506065302546
-0.265	0.175	0.140163544519647	0.006605867290707186	0.02564069319628985	0.2809450996240264
-0.265	0.195	0.18056058819796142	0.008949017657015917	0.030237913335886372	0.2832037525042574
-0.265	0.21500000000000002	0.21502068615997408	0.011545319613239182	0.03433303824144749	0.28386031632383113
-0.265	0.235	0.25399802542786853	0.0138142364641073	0.03803575440220501	0.2837724198941269
-0.265	0.255	0.2853605864944193	0.01613716924155945	0.041589489862891627	0.2837771077064645
-0.265	0.275	0.3147871870013066	0.01859074748571552	0.04122166582444702	0.2837155952184003
-0.265	0.29500000000000004	0.33892216197844655	0.020834805421287236	0.041104260229389955	0.2836475318269944
-0.265	0.315000000000001	0.35169950167222647	0.022727874867677623	0.03875399598021459	0.2833732949601221
-0.245	-0.285	0.2665172370470267	0.019860903542743794	0.003740581587273049	0.2840281459321375
-0.245	-0.265	0.277358616181143	0.020223108219476787	0.002866544049791024	0.28380093740627416
-0.245	-0.245	0.2509004885324067	0.020910360670305377	0.0028911512949900435	0.28427230268274994
-0.245	-0.22499999999999998	0.2111487650406468	0.019963485067046757	0.0004120016512261919	0.2841661658649679
-0.245	-0.20500000000000002	0.17217142577275235	0.017822354231191107	-0.0025664035521900564	0.2836294717413766
-0.245	-0.185	0.13564630321376517	0.01520196996624896	-0.00652353293557658	0.2829827943948442
-0.245	-0.16499999999999998	0.10376748599797067	0.012788916110804602	-0.01064207764040528	0.2823635827918061
-0.245	-0.14500000000000002	0.08014876717007435	0.010404880286233379	-0.012667618092934941	0.282335125384781
-0.245	-0.125	0.058078816789908956	0.009679173145860415	-0.013313030526461387	0.2819357901022082
-0.245	-0.105	0.044268964797641724	0.00971825231355621	-0.012606577963630608	0.28153459171572487
-0.245	-0.0849999999999998	0.03433103392470174	0.007645079224642204	-0.011372506396923167	0.2817517034199789
-0.245	-0.0649999999999998	0.028781280320332663	0.005367663370883666	-0.009709526526567014	0.2820404845132158
-0.245	-0.0449999999999998	0.02555467938755994	0.003580005789577817	-0.007821877830532844	0.2821078567537955
-0.245	-0.0249999999999998	0.02426403901445085	0.002539812298471563	-0.0058439625019571055	0.2822549818705173
-0.245	-0.004999999999999699	0.02555467938755994	0.00220619438758325	-0.0035605302968658233	0.28278326197394965
-0.245	0.015000000000000277	0.02697438379797994	0.0022636094932066077	-0.0014335825030860315	0.2830951515700621
-0.245	0.035000000000000295	0.02916847243226539	0.002301940930854459	0.0008315942300455438	0.28311375256306026
-0.245	0.0550000000000003	0.034589161999323555	0.0013173412299440268	0.00336547557347588	0.28287218011329246
-0.245	0.0750000000000003	0.04284926038722172	-0.0007378019972716305	0.006460059220731509	0.2817475865611296
-0.245	0.0950000000000004	0.05252906318553988	-8.587609541838451e-05	0.00975212249064998	0.2818710622675954
-0.245	0.115	0.07679310219999073	0.0015708054108919027	0.014198608695898673	0.2826010984878467
-0.245	0.135	0.08918324978183799	0.0034698464848285735	0.019748565139890067	0.28327391939424984
-0.245	0.15500000000000003	0.11435073705746521	0.005063653458199785	0.02404169742244929	0.28364203266649274
-0.245	0.175	0.13990541644502513	0.0066647771522530454	0.02744279922424754	0.2839014248072023
-0.245	0.195	0.17681773111594504	0.008562544737394654	0.03148772174403357	0.2843821657212597
-0.245	0.21500000000000002	0.22186108013745223	0.010960138774707062	0.03696486406814453	0.2847404526126771
-0.245	0.235	0.2582571386591285	0.013744397301262255	0.03918371563589938	0.28468206534574436
-0.245	0.255	0.29181378835996474	0.016713689088798857	0.04160511965203658	0.28458494354771724
-0.245	0.275	0.31594876333710475	0.01948718217995171	0.04309400636162757	0.2843758251535795
-0.245	0.29500000000000004	0.34214876291121926	0.02113017688048592	0.044649435178363506	0.28545973091950727
-0.245	0.315000000000001	0.34034186638886643	0.02126287983573768	0.04358372096784451	0.287401115240462
-0.22499999999999998	-0.285	0.28355368997206665	0.02018173303946954	0.0031627869603400765	0.28578877911474965
-0.22499999999999998	-0.265	0.28174679344971393	0.020724961173210703	0.0029405909262435366	0.2859424851809211
-0.22499999999999998	-0.245	0.25528866580097764	0.02065717386526826	0.0031352324611850237	0.28604273218717335
-0.22499999999999998	-0.22499999999999998	0.2141172378987977	0.01878865156502072	-0.000512773862140733	0.28443072662027336
-0.22499999999999998	-0.20500000000000002	0.17075172136233233	0.01657351869226947	-0.00520971742318411	0.2835202397614774
-0.22499999999999998	-0.185	0.13435566284065606	0.014411656129736043	-0.008906711863865182	0.2838767837592285
-0.22499999999999998	-0.16499999999999998	0.10079901313981976	0.012076091056691201	-0.012701674204714361	0.284461167328547
-0.22499999999999998	-0.14500000000000002	0.07524433375225982	0.00974884797288646	-0.014370183286971766	0.28495780472451343
-0.22499999999999998	-0.125	0.05601379219293441	0.007384869626264075	-0.01439289925577493	0.2851093772459905
-0.22499999999999998	-0.105	0.041816748088734444	0.004074294109070169	-0.013632954764157516	0.2837781594493045
-0.22499999999999998	-0.0849999999999998	0.03265320143965992	0.0022820980292243	-0.01226201079569072	0.2832321498061603
-0.22499999999999998	-0.0649999999999998	0.02658719168604721	0.0018765503626628523	-0.010638272551225753	0.28412920428655386
-0.22499999999999998	-0.0449999999999998	0.023102462678652676	0.0017676558603117692	-0.008659611135845395	0.284934335629624
-0.22499999999999998	-0.0249999999999998	0.02284433460403086	0.0017704104885152682	-0.006598588132564426	0.28530449229533117
-0.22499999999999998	-0.004999999999999699	0.023360590753274492	0.0016161588205172368	-0.0043927041057879555	0.285756475289659
-0.22499999999999998	0.015000000000000277	0.02426403901445085	0.0015814986553574913	-0.0021999082899603084	0.28618147332984417
-0.22499999999999998	0.035000000000000295	0.026458127648736306	0.0016484667464886178	0.0002660057977354387	0.28640020774333297
-0.22499999999999998	0.0550000000000003	0.03162068914117266	0.0017044578782632012	0.0030823927123385243	0.28677243787442513
-0.22499999999999998	0.0750000000000003	0.03871921119327264	0.001880846230363466	0.006032251500593972	0.28717084159858947
-0.22499999999999998	0.0950000000000004	0.04878620610352353	0.002360233827066504	0.009762935817973713	0.2873432688680033
-0.22499999999999998	0.115	0.06169260983461441	0.003183044224127047	0.014006205656267598	0.2873797496441591
-0.22499999999999998	0.135	0.07769655046116708	0.003934230061694717	0.018708455459743048	0.28774134204626167
-0.22499999999999998	0.15500000000000003	0.10338029388603795	0.00491095922852619	0.02422427597075238	0.28802645704970586
-0.22499999999999998	0.175	0.13642068743763058	0.0064299603265577186	0.02969059463622155	0.28837353527155174
-0.22499999999999998	0.195	0.17359113018317235	0.008539280354330455	0.03575519878696056	0.2885690710309348
-0.22499999999999998	0.21500000000000002	0.2185054151673686	0.010988122895776315	0.03968448115155245	0.28853869041487695
-0.22499999999999998	0.235	0.26070935536803574	0.01383534944982322	0.04359935826851644	0.28843300434033875
-0.22499999999999998	0.255	0.29310442873307385	0.01693179995778545	0.0470292461518172	0.2880606540119086
-0.22499999999999998	0.275	0.32098226079223013	0.019832838662047284	0.04642533755165355	0.28754087807986506
-0.22499999999999998	0.29500000000000004	0.3446009796201265	0.02226647868974913	0.044151321580204274	0.28705379661103386
-0.22499999999999998	0.315000000000001	0.3344049206725647	0.02412553897630811	0.04025316356705719	0.28654649145287625
-0.20500000000000002	-0.285	0.29349162084500663	0.01985346427485487	0.0025126653534744176	0.29537348706574656
-0.20500000000000002	-0.265	0.2885871874271921	0.02024445503309038	0.0006623096071763092	0.29451378481479507
-0.20500000000000002	-0.245	0.2594187149949267	0.020560709407161433	0.00046679001752948906	0.293081658920045
-0.20500000000000002	-0.22499999999999998	0.21837635113005768	0.01982664271578347	-0.0029799811590485617	0.2917653159214424
-0.20500000000000002	-0.20500000000000002	0.17681773111594504	0.01782658941207793	-0.005969621065646523	0.2909468123050922
-0.20500000000000002	-0.185	0.13861477607191605	0.015290867442439387	-0.009619925690608714	0.29044795121320116
-0.20500000000000002	-0.16499999999999998	0.10338029388603795	0.012135788323731652	-0.013036275082024132	0.2871388683323111
-0.20500000000000002	-0.14500000000000002	0.07330837319259619	0.008800680217011405	-0.015411660244426615	0.28567110306858373
-0.20500000000000002	-0.125	0.05343251144671625	0.006708403739653247	-0.015981953154545567	0.2870132891272588
-0.20500000000000002	-0.105	0.039880787529070816	0.006169762935959684	-0.015378703777346564	0.28799219996947456
-0.20500000000000002	-0.0849999999999998	0.030588176842685385	0.005043766420411722	-0.013931129330335268	0.2890083127976865
-0.20500000000000002	-0.0649999999999998	0.02426403901445085	0.0038051016547277117	-0.012074931312032225	0.29004513011748306
-0.20500000000000002	-0.0449999999999998	0.02077931000705632	0.0028161907089110042	-0.009927505926407959	0.2908185886811666
-0.20500000000000002	-0.0249999999999998	0.02026305385781268	0.0021289671344829272	-0.007710975725852819	0.29126290891128404
-0.20500000000000002	-0.004999999999999699	0.020392117895123588	0.002061467180779165	-0.00535435119304587	0.2916081240421256
-0.20500000000000002	0.015000000000000277	0.02129556615629995	0.0020864599119926087	-0.0027977338663745703	0.29207134575213284
-0.20500000000000002	0.035000000000000295	0.023876846902518126	0.0021044941755102957	-0.00024248342139109952	0.29219551262233123
-0.20500000000000002	0.0550000000000003	0.027748768021845397	0.0021244643204713916	0.002686877541095771	0.29214385656120045
-0.20500000000000002	0.0750000000000003	0.03420196988739083	0.002045817202017795	0.006092154892323681	0.294705804714925
-0.20500000000000002	0.0950000000000004	0.0425911323125999	0.0021253195733816274	0.009558870536314476	0.2976692217217295
-0.20500000000000002	0.115	0.05446502374520351	0.0025493642274611226	0.013792776963392091	0.2971230618351395
-0.20500000000000002	0.135	0.07214679685679802	0.003404054924166992	0.018740338576081924	0.29588764363995046
-0.20500000000000002	0.15500000000000003	0.09576551568469434	0.004586995604476019	0.024008537178742014	0.2950764421957968
-0.20500000000000002	0.175	0.12867684519897607	0.0062546567112279974	0.030646973573020275	0.2946417079389226
-0.20500000000000002	0.195	0.17255861788468507	0.008488554909182593	0.037027582304711246	0.29437904033363566
-0.20500000000000002	0.21500000000000002	0.21385910982417589	0.011276623219750731	0.042983617455569736	0.2939999888455115
-0.20500000000000002	0.235	0.2640650203381194	0.014403824331646602	0.04687791779239529	0.2935551878131359
-0.20500000000000002	0.255	0.29426600506887207	0.0177352653925969	0.046104722161840576	0.2928157459221014
-0.20500000000000002	0.275	0.3218857090534065	0.020487002237709308	0.045325452661532366	0.29164012735451184
-0.20500000000000002	0.29500000000000004	0.3394384181276902	0.02299477201375296	0.04333736303911019	0.2903648627931725
-0.20500000000000002	0.315000000000001	0.35557142279155374	0.02499495115231359	0.04058896175079085	0.289335678178572
-0.185	-0.285	0.2947822612181157	0.019881480324172862	0.0013156341281875393	0.29411411898631634
-0.185	-0.265	0.29904137444937573	0.020067075146781604	0.0022557471759895834	0.294039023876404
-0.185	-0.245	0.2711635423902194	0.02016639248283221	0.0018893285648915936	0.29411862649619386
-0.185	-0.22499999999999998	0.22753989777913222	0.019590819211892683	-0.0009473897997007052	0.29466499673135194
-0.185	-0.20500000000000002	0.18262561279493594	0.01664717139669785	-0.004906282217945072	0.294816869752627
-0.185	-0.185	0.14184137700468877	0.012929889406837196	-0.009019770530132813	0.29495008167578185
-0.185	-0.16499999999999998	0.10389655003528159	0.010610377641284117	-0.012216377897118205	0.29576840498967194
-0.185	-0.14500000000000002	0.07240492493141984	0.008620848432910956	-0.015260843674247623	0.2966492925344663
-0.185	-0.125	0.052012807036296245	0.0074285098300492765	-0.016558918117836857	0.29713412024835867
-0.185	-0.105	0.037944826969407194	0.007118954741662428	-0.016255241573689426	0.2971385376070061
-0.185	-0.0849999999999998	0.02813596013377812	0.005676548436743475	-0.01488717114154341	0.2976801599505172
-0.185	-0.0649999999999998	0.02168275826823268	0.0038961502933698676	-0.013015166790367254	0.29813124143254444
-0.185	-0.0449999999999998	0.018843349447392684	0.0025286881409351467	-0.010800381371685227	0.2984125701230453
-0.185	-0.0249999999999998	0.017939901186216325	0.0017749969968121422	-0.008395915260594869	0.29873539794794546
-0.185	-0.004999999999999699	0.017939901186216325	0.001464794423447642	-0.005834924006486294	0.29887654310190725
-0.185	0.015000000000000277	0.018843349447392684	0.0015602390575414934	-0.003187125163551351	0.29910759803292974
-0.185	0.035000000000000295	0.0205211819324345	0.0016612021039742132	-0.0005156920049674852	0.29936641922015117
-0.185	0.0550000000000003	0.024005910939829036	0.0018783756691376156	0.0025183685266615147	0.2994028399040911
-0.185	0.0750000000000003	0.029813792618819928	0.0022712908058551452	0.005962386512938507	0.2995538414591735
-0.185	0.0950000000000004	0.03768669889478537	0.0024947064498027963	0.009850342060270151	0.2999734004439792
-0.185	0.115	0.04775369380503625	0.002568298114814433	0.014352871633381252	0.30040879580557167
-0.185	0.135	0.06582265902856349	0.002996926342532721	0.01907457227911195	0.3008511928266563
-0.185	0.15500000000000003	0.0881507374833507	0.004074172500158845	0.025396006803006188	0.30132126596561615
-0.185	0.175	0.12222364333343065	0.005252771650814306	0.03290476250891066	0.30389613564937695
-0.185	0.195	0.16752512042955964	0.007072903489885875	0.04101341513299474	0.3062158502615218
-0.185	0.21500000000000002	0.21902167131661224	0.010318551150957854	0.04943123031655579	0.3051459177684704
-0.185	0.235	0.26793694145744673	0.014636838154036262	0.05420671118386549	0.30279116478694434
-0.185	0.255	0.29723447792702296	0.018802752557087073	0.05471948921347108	0.3003707524253033
-0.185	0.275	0.32033694060567564	0.021833827274762244	0.054682260941002335	0.29817872054261013
-0.185	0.29500000000000004	0.34343940328432826	0.024161897674662907	0.05141063171452806	0.29594137315355984
-0.185	0.315000000000001	0.3615083685078555	0.02600202266526367	0.04513818818264535	0.2937115082391663
-0.16499999999999998	-0.285	0.30639802457609744	0.018415749065791676	0.0047679138861676735	0.29391840292447313
-0.16499999999999998	-0.265	0.30381674382987933	0.018676328186511583	0.004837414047218231	0.29362277040228363
-0.16499999999999998	-0.245	0.27103447835290845	0.01853701046057917	0.004891576937989036	0.29373957499516323
-0.16499999999999998	-0.22499999999999998	0.23179901101039224	0.017752294386911224	0.0021359338190406183	0.2946756945525573
-0.16499999999999998	-0.20500000000000002	0.1920472875186323	0.01626760341752789	-0.002652115487493346	0.2962227919952907
-0.16499999999999998	-0.185	0.14158324893006696	0.013967316179924383	-0.008935429394294925	0.2981247806804327
-0.16499999999999998	-0.16499999999999998	0.10312216581141613	0.01112799466961499	-0.01380186992362852	0.3002655771991312
-0.16499999999999998	-0.14500000000000002	0.0717596047448653	0.008638494393204414	-0.016246433149320293	0.3020179165718289
-0.16499999999999998	-0.125	0.049689654364699895	0.0063968174548698605	-0.017632464127735933	0.30308367210090886
-0.16499999999999998	-0.105	0.0352344821858781	0.004442288587675546	-0.01787141471515224	0.303858963722395
-0.16499999999999998	-0.0849999999999998	0.025683743424870852	0.0030422789304073296	-0.016461732458924013	0.3044020885648965
-0.16499999999999998	-0.0649999999999998	0.02000492578319087	0.0024284967707046616	-0.014273550735862743	0.3048586091152096
-0.16499999999999998	-0.0449999999999998	0.016649260813107237	0.001919107825136591	-0.011755990274363463	0.30542586415731887
-0.16499999999999998	-0.0249999999999998	0.01522955640268724	0.0014219236656381096	-0.009237603435967271	0.3060103378778674
-0.16499999999999998	-0.004999999999999699	0.015358620439998149	0.0010601670400797083	-0.006605581815124636	0.3063576565072955
-0.16499999999999998	0.015000000000000277	0.015745812551930874	0.001026516251883161	-0.0039036710258338234	0.3066583073877286
-0.16499999999999998	0.035000000000000295	0.01716551696235087	0.0010367135529172052	-0.0012004564629232205	0.3067612288460556
-0.16499999999999998	0.0550000000000003	0.02000492578319087	0.001128139930156472	0.0018602557160045722	0.3066627848385918
-0.16499999999999998	0.0750000000000003	0.024393103051761764	0.0013553088975051804	0.005247117543644144	0.3065966446562186
-0.16499999999999998	0.0950000000000004	0.032007881253105386	0.0017976325588491236	0.009130175400121412	0.3071209280981396
-0.16499999999999998	0.115	0.043236452499154455	0.0023164250611313326	0.013910500901350388	0.30783158203624306
-0.16499999999999998	0.135	0.058595072939152594	0.003069361784397635	0.01962324323044937	0.3083378955437764
-0.16499999999999998	0.15500000000000003	0.0822137917670489	0.004074749555278529	0.026764922392931566	0.3085856883638864
-0.16499999999999998	0.175	0.11447980109477611	0.005511926210315005	0.034076384411116975	0.3084576149963131
-0.16499999999999998	0.195	0.15616748514619963	0.00813719736616195	0.041703691370946594	0.30811892073561176
-0.16499999999999998	0.21500000000000002	0.21669851864501588	0.011840570871615191	0.048976460176598395	0.30763219987170076
-0.16499999999999998	0.235	0.26432314841274124	0.01627034548625179	0.05367350286825701	0.3065049619135711
-0.16499999999999998	0.255	0.3008482709717284	0.02051517792762569	0.05633618259528996	0.30450194492012056
-0.16499999999999998	0.275	0.33259802415021195	0.023967107532420383	0.0535941744579209	0.30184597011757963
-0.16499999999999998	0.29500000000000004	0.3507960534110501	0.0264620102460328	0.050601041700702856	0.29916877996218155
-0.16499999999999998	0.315000000000001	0.3669290580749137	0.028267053666937814	0.04723481863284997	0.29661512561837144
-0.14500000000000002	-0.285	0.3060108324641648	0.015399289008598157	0.005186427215825751	0.2883795452804196
-0.14500000000000002	-0.265	0.31001181762080293	0.015785046360800508	0.005027781665154315	0.28771772269501994
-0.14500000000000002	-0.245	0.2740029512110594	0.015784997529421994	0.0032870648644588336	0.28787927184076834
-0.14500000000000002	-0.22499999999999998	0.2299921144880395	0.014728797919733558	0.0019537624731959338	0.2896197414262698
-0.14500000000000002	-0.20500000000000002	0.18985319888434685	0.012949803208247485	-0.002710868994798396	0.29230901170452567
-0.14500000000000002	-0.185	0.1432610814151088	0.01094586405573516	-0.008626922301760993	0.29497099652884085
-0.14500000000000002	-0.16499999999999998	0.10144433332637434	0.008776187537570129	-0.014257322763298946	0.2977546240018191
-0.14500000000000002	-0.14500000000000002	0.06801674766284893	0.0066830236444145735	-0.017132194436104357	0.3005648758369262
-0.14500000000000002	-0.125	0.046333989394616255	0.00502207497045496	-0.01821882161405681	0.3027587107184078
-0.14500000000000002	-0.105	0.032136945290416295	0.0036477665685364525	-0.017736719064080662	0.30454539730966057
-0.14500000000000002	-0.0849999999999998	0.022715270566719948	0.0026309726857907203	-0.016213109506669855	0.306012411330346
-0.14500000000000002	-0.0649999999999998	0.016649260813107237	0.0017958043177162804	-0.013933760588548652	0.30708498822936425
-0.14500000000000002	-0.0449999999999998	0.013809851992267239	0.001338535562786701	-0.011513554818679661	0.30763310137109506
-0.14500000000000002	-0.0249999999999998	0.012519211619158152	0.0011884608534556496	-0.00908876641346743	0.3079443599215034
-0.14500000000000002	-0.004999999999999699	0.012519211619158152	0.0011623107252967835	-0.006639859546247247	0.30804568872961
-0.14500000000000002	0.015000000000000277	0.013035467768401789	0.0011457466845769709	-0.004134857663092594	0.30805145834380193
-0.14500000000000002	0.035000000000000295	0.01368078795495633	0.0009679182184344012	-0.0014088408542123495	0.30790373224039047
-0.14500000000000002	0.0550000000000003	0.016133004663863602	0.0009053111426967205	0.0015698570732551012	0.30799277057707114
-0.14500000000000002	0.0750000000000003	0.019875861745879957	0.0011116181473514405	0.004895701309139727	0.30859960154454685
-0.14500000000000002	0.0950000000000004	0.025941871499492668	0.0014270820640409586	0.00880977130001141	0.3091335310648333
-0.14500000000000002	0.115	0.03587980237243265	0.001794570504367863	0.013072503248883515	0.3095354506482508
-0.14500000000000002	0.135	0.050205910513943526	0.0023879707393949464	0.018870851634699325	0.309805059820814
-0.14500000000000002	0.15500000000000003	0.07111428455831074	0.0036320576633947586	0.02583688442287413	0.3100445287719954
-0.14500000000000002	0.175	0.1115113282366252	0.005693230916961953	0.03369552240106165	0.31011851202103907
-0.14500000000000002	0.195	0.15565122899695602	0.008754269772920495	0.041633043673533404	0.30978922343112075
-0.14500000000000002	0.21500000000000002	0.2114068931152686	0.013165489413115851	0.04905932322500515	0.30897090011723066
-0.14500000000000002	0.235	0.2687113256813121	0.01829811246030487	0.05638144925865267	0.3075074019557983
-0.14500000000000002	0.255	0.30859211321038293	0.02325556336221326	0.059075422371009455	0.30474408832337657
-0.14500000000000002	0.275	0.33479211278449744	0.027132449687341586	0.05668103711733947	0.30138984020538817
-0.14500000000000002	0.29500000000000004	0.34744038844096653	0.029552287344893412	0.05409947002190428	0.29834865364950297
-0.14500000000000002	0.315000000000001	0.325499502098112	0.030318825007034193	0.04818385971769901	0.29544281256146704
-0.125	-0.285	0.3131093545162648	0.01257060522108333	0.007402403838009595	0.27305984292638974
-0.125	-0.265	0.312851226441643	0.012628970894828185	0.006949694006262067	0.27259746261065465
-0.125	-0.245	0.2811014732631593	0.01242805147912569	0.0047906030922520585	0.27278341239679454
-0.125	-0.22499999999999998	0.24354383840568494	0.011276862681164571	0.002142869983954471	0.27427969518557566
-0.125	-0.20500000000000002	0.1963064007498923	0.009198666066928282	-0.000692489495706124	0.2770094428885923
-0.125	-0.185	0.14842364290754514	0.007035917027280202	-0.0060082889231627985	0.2802834573410869
-0.125	-0.16499999999999998	0.10402561407259249	0.005248270245278609	-0.011299461267516438	0.28395683713516856
-0.125	-0.14500000000000002	0.06775861958822711	0.004010479044239513	-0.014746352790630466	0.28767099485380904
-0.125	-0.125	0.04388177268570899	0.0030602429988345324	-0.0158294246699412	0.2908117973702425
-0.125	-0.105	0.02916847243226539	0.0022265056476333824	-0.015619805761594899	0.29327767548168626
-0.125	-0.0849999999999998	0.02013398982050177	0.0014770920596053772	-0.014684873179048548	0.29480992818535073
-0.125	-0.0649999999999998	0.014584236216132695	0.0010208427765375518	-0.012939044346205622	0.2959792662903823
-0.125	-0.0449999999999998	0.0117448273952927	0.001090762464642473	-0.010887423256911725	0.2967935328376389
-0.125	-0.0249999999999998	0.010325122984872703	0.0010486070391229874	-0.008690363618951417	0.2976972584316186
-0.125	-0.004999999999999699	0.010066994910250884	0.0008842586672995234	-0.006491280297024991	0.29828554851121847
-0.125	0.015000000000000277	0.010196058947561794	0.0010897112993639934	-0.004258836240476315	0.2983682763392333
-0.125	0.035000000000000295	0.01058325105949452	0.0011091142493364766	-0.001802449724714662	0.29819230316445827
-0.125	0.0550000000000003	0.012132019507225426	0.0009023580784196985	0.0008606548124412376	0.2982827538618057
-0.125	0.0750000000000003	0.015487684477309057	0.0007907551381546117	0.0039148214773284335	0.2984019924991778
-0.125	0.0950000000000004	0.02026305385781268	0.0010670855975226155	0.007358823734313071	0.2986448871583823
-0.125	0.115	0.02839408820839994	0.001575476787053407	0.011551549366924124	0.2991823325379218
-0.125	0.135	0.04065517175293627	0.0024563635086772987	0.016831800861607994	0.29976563430538594
-0.125	0.15500000000000003	0.06001477734957259	0.0035046446924944506	0.023162898358350087	0.3002275939239851
-0.125	0.175	0.0937004910877198	0.005402544920490059	0.03129805513819053	0.30044182082759646
-0.125	0.195	0.14661674638519237	0.009005012192983549	0.03957426127808301	0.30013503972805117
-0.125	0.21500000000000002	0.21179408522720136	0.014193178086469709	0.04877807717420739	0.29934147767237923
-0.125	0.235	0.27748768021845394	0.020227587557256187	0.057286977854002115	0.29837990570594086
-0.125	0.255	0.3242088617250029	0.02627637034909967	0.05945411702030198	0.2962846350292609
-0.125	0.275	0.3470531963290338	0.030810969912305225	0.05807194184032613	0.2934984232425315
-0.125	0.29500000000000004	0.34098718657542104	0.033027682291395334	0.051839603873899874	0.2902598077643383
-0.125	0.315000000000001	0.3698975309330647	0.03326748179364514	0.04745329761441185	0.2875334256642226
-0.105	-0.285	0.3202078765683648	0.009585535271739165	0.008151792306045888	0.24825871468461028
-0.105	-0.265	0.31840098004601197	0.009385048764695644	0.008690065935459705	0.24771329101800826
-0.105	-0.245	0.28845812338988114	0.009038502988017477	0.006985210832936951	0.24789093195827336
-0.105	-0.22499999999999998	0.2510295525697176	0.007765249895636593	0.005102494573086642	0.24906043532980476
-0.105	-0.20500000000000002	0.20056551398115224	0.00563110522913635	0.0015314947638767167	0.2509281218655536
-0.105	-0.185	0.15048866750451964	0.0034927279643206703	-0.002432266645019736	0.2535477961943989
-0.105	-0.16499999999999998	0.10376748599797067	0.001594722795905092	-0.006401983248512983	0.25686297923538687
-0.105	-0.14500000000000002	0.06762955555091621	0.00027487740384236225	-0.010033797694085092	0.25996606893036434
-0.105	-0.125	0.04207487616335627	-0.0003336217846292356	-0.01183238222953155	0.26287446426023076
-0.105	-0.105	0.027619703984534477	-0.0003710575308290855	-0.012178390861433231	0.2656183655514902
-0.105	-0.0849999999999998	0.018327093298149046	-3.61986094731223e-05	-0.011645932858185961	0.2677437764495521
-0.105	-0.0649999999999998	0.012648275656469062	0.0004528340522954591	-0.01053278368356808	0.26893745510275946
-0.105	-0.0449999999999998	0.00967980279831816	0.0008342655163085253	-0.009024267709853798	0.26959822593241267
-0.105	-0.0249999999999998	0.008131034350587254	0.0011814956949382292	-0.00729459735917383	0.26992661302293675
-0.105	-0.004999999999999699	0.007743842238654528	0.0011103156649399034	-0.005554201483821901	0.2700574810399228
-0.105	0.015000000000000277	0.007872906275965437	0.0009064248144628542	-0.003672957911879672	0.27057506332214976
-0.105	0.035000000000000295	0.008001970313276346	0.000773288480410555	-0.0016583423005832613	0.2708495706556186
-0.105	0.0550000000000003	0.009292610686385434	0.0006602193670544243	0.0005896562437174007	0.27095387441559804
-0.105	0.0750000000000003	0.0117448273952927	0.00074282276412115	0.0030691136365868905	0.2711486589319392
-0.105	0.0950000000000004	0.015358620439998149	0.0008989601910274442	0.005781293565271365	0.2712525119486746
-0.105	0.115	0.022069950380165404	0.0009940458677292977	0.00912548007780562	0.27137247179588725
-0.105	0.135	0.03265320143965992	0.0013137308792953242	0.013186671889490739	0.27152133980627524
-0.105	0.15500000000000003	0.05007684647663261	0.0024001905504544394	0.018370525600162262	0.27174872863459876
-0.105	0.175	0.08182659965511618	0.004669067491108428	0.025369113875394072	0.2718948620877898
-0.105	0.195	0.13267783035561423	0.008428471686592753	0.033262876621010636	0.27209703891465115
-0.105	0.21500000000000002	0.20598620354821046	0.014062450922230168	0.04200782805807176	0.27246884833570095
-0.105	0.235	0.2665172370470267	0.02093324379381518	0.04851209279868864	0.27264809696214676
-0.105	0.255	0.3182719160087011	0.027404979341591373	0.050256912137804144	0.2719854329824752
-0.105	0.275	0.350925117448361	0.032027112860733654	0.05058327460206556	0.27122309293713315
-0.105	0.29500000000000004	0.36125024043323367	0.03454212282338868	0.0482271806400293	0.27054750741451883
-0.105	0.315000000000001	0.3618955606197882	0.035138977171755674	0.0466818448878485	0.2703658547896884
-0.0849999999999998	-0.285	0.32588669421004474	0.008037446182382437	0.013617586035422114	0.21617639609645875
-0.0849999999999998	-0.265	0.32601575824735557	0.008228871656405758	0.011489683799921878	0.21552890738885566
-0.0849999999999998	-0.245	0.2936206848823175	0.007980074978020436	0.009830626401841864	0.21528517133537922
-0.0849999999999998	-0.22499999999999998	0.25528866580097764	0.006594714022131835	0.00527889360704289	0.21523993097010477
-0.0849999999999998	-0.20500000000000002	0.20856748429442862	0.004290534830992576	0.0019741651747293087	0.21536489415250695
-0.0849999999999998	-0.185	0.15448965266115786	0.001732401736902565	-0.001153531646372691	0.21567510094716894
-0.0849999999999998	-0.16499999999999998	0.10647783078149975	-0.00024303421204372269	-0.00460827433577742	0.21614152300648373
-0.0849999999999998	-0.14500000000000002	0.06724236343898347	-0.0012633574658341528	-0.006798409312430585	0.2166334425310983
-0.0849999999999998	-0.125	0.041042363864869	-0.0014774508995749134	-0.008277987545105893	0.21714934201187489
-0.0849999999999998	-0.105	0.025941871499492668	-0.001222158125330062	-0.008677029842634172	0.21775005779619877
-0.0849999999999998	-0.0849999999999998	0.01716551696235087	-0.0008133050105246115	-0.008352574618312186	0.2183961942482573
-0.0849999999999998	-0.0649999999999998	0.011357635283359974	-0.000424576692824541	-0.007608440685511661	0.21895940754678692
-0.0849999999999998	-0.0449999999999998	0.008001970313276346	-9.288132557936058e-05	-0.006696541946812565	0.21944809668889242
-0.0849999999999998	-0.0249999999999998	0.006582265902856348	0.0001637620874764427	-0.00556874289710671	0.21983210644304435
-0.0849999999999998	-0.004999999999999699	0.005807881678990896	0.0002833468262492224	-0.004243601328174207	0.22004615304419556
-0.0849999999999998	0.015000000000000277	0.005807881678990896	0.0003347266820026054	-0.0028829826080134673	0.22009838005881457
-0.0849999999999998	0.035000000000000295	0.006066009753612713	0.0003674854763325685	-0.001410420830215238	0.22028133985712134
-0.0849999999999998	0.0550000000000003	0.006711329940167257	0.00040481487349463977	0.0001650528462528996	0.22050588895396386
-0.0849999999999998	0.0750000000000003	0.008776354537141798	0.0004899615799321417	0.001876365953772254	0.2206971576110518
-0.0849999999999998	0.0950000000000004	0.012132019507225426	0.0006622839589771201	0.003925496996913522	0.22100553134791107
-0.0849999999999998	0.115	0.017036452925039965	0.000925663076013384	0.006301049312990135	0.2213246630240043
-0.0849999999999998	0.135	0.026716255723358125	0.0014501540563782343	0.009481424011674863	0.22162842407670208
-0.0849999999999998	0.15500000000000003	0.04284926038722172	0.002403460372997347	0.013628369312507913	0.22216209817925864
-0.0849999999999998	0.175	0.0731793091552853	0.004185508452696844	0.01871164076663708	0.2228403431179873
-0.0849999999999998	0.195	0.1262246284900688	0.007408350933192726	0.026078145109425303	0.22422725869357088
-0.0849999999999998	0.21500000000000002	0.202372410503505	0.012619587762756077	0.03406868783858198	0.22631461118831053
-0.0849999999999998	0.235	0.27877832059156304	0.019275216549259306	0.040623823579928595	0.22903026542111293
-0.0849999999999998	0.255	0.33672807334416105	0.0258963121782628	0.04401726449410753	0.23247370211922794
-0.0849999999999998	0.275	0.35169950167222647	0.030996910310327065	0.044008369674271824	0.23609550098035498
-0.0849999999999998	0.29500000000000004	0.3633152650302083	0.0333702943270872	0.04271439518601496	0.23967694260115283
-0.0849999999999998	0.315000000000001	0.3732531959031482	0.03372216929519008	0.03820780603719153	0.2426955465384888
-0.0649999999999998	-0.285	0.33066206359054834	0.009799934957894456	0.009280385334864947	0.18117827484486662
-0.0649999999999998	-0.265	0.3288551670681956	0.010035567830588342	0.009062201218939647	0.18145371371093116
-0.0649999999999998	-0.245	0.2994285665613084	0.009707728218094767	0.010653092866603566	0.1812637672632799
-0.0649999999999998	-0.22499999999999998	0.2626453159276994	0.008305154680106654	0.008272611401087865	0.17972843443345868
-0.0649999999999998	-0.20500000000000002	0.21024531677947042	0.00597738478103658	0.004467412787905572	0.1770231174169414
-0.0649999999999998	-0.185	0.15849063781779602	0.0034016135912992877	0.0017306685760844322	0.17365037349314527
-0.0649999999999998	-0.16499999999999998	0.10505812637107977	0.0011164960003276182	-0.001148809560718612	0.17015968305658657
-0.0649999999999998	-0.14500000000000002	0.06620985114049623	-0.00032893793649354966	-0.0029221540388141673	0.16690649330592094
-0.0649999999999998	-0.125	0.04117142790217991	-0.000935592215444201	-0.003934364582688589	0.16422520131472748
-0.0649999999999998	-0.105	0.02555467938755994	-0.0009216171754489045	-0.0047319308141092345	0.16236326937011666
-0.0649999999999998	-0.0849999999999998	0.016391132738485418	-0.0006943669203428967	-0.00499903831043041	0.16120151891402576
-0.0649999999999998	-0.0649999999999998	0.010454187022183611	-0.0003547828100061462	-0.00488014617579652	0.1606242572015373
-0.0649999999999998	-0.0449999999999998	0.006840393977478165	-6.270030722554445e-05	-0.004395837763964603	0.16047585497035358
-0.0649999999999998	-0.0249999999999998	0.00542068956705817	0.00012962498127647038	-0.0037046135402045133	0.1604976412637925
-0.0649999999999998	-0.004999999999999699	0.004646305343192717	0.0002172310095142912	-0.002924642324920518	0.16049385496375554
-0.0649999999999998	0.015000000000000277	0.004388177268570899	0.0002156740112853148	-0.001954713158636638	0.16064203182331732
-0.0649999999999998	0.035000000000000295	0.004775369380503625	0.0001877310916771672	-0.0009400206086925123	0.1608044073273774
-0.0649999999999998	0.0550000000000003	0.00542068956705817	0.00017395902167177349	0.00010844581287222909	0.16082004839155664
-0.0649999999999998	0.0750000000000003	0.007098522052099985	0.00023613474401085004	0.0012530965431991725	0.16080742736131845
-0.0649999999999998	0.0950000000000004	0.00967980279831816	0.00039942038832823935	0.0024365339886646556	0.1608010267014225
-0.0649999999999998	0.115	0.01393891602957815	0.0005973968347167975	0.0039054397537321662	0.16090002662641423
-0.0649999999999998	0.135	0.02181182230554359	0.0009332682069618797	0.005962412337232667	0.16133298794351428
-0.0649999999999998	0.15500000000000003	0.03742857082016355	0.0016387918001118955	0.008687684468042259	0.16228455322666713
-0.0649999999999998	0.175	0.06659704325242895	0.002956233157807004	0.012318590368743424	0.1637206006547525
-0.0649999999999998	0.195	0.12106206699763244	0.005348837006521712	0.016925485688193506	0.16597250729322124
-0.0649999999999998	0.21500000000000002	0.20379211491392502	0.009401555639868702	0.02309210228891961	0.16984248962548645
-0.0649999999999998	0.235	0.2909103400987884	0.015006678363758436	0.030317891577197144	0.17578319172478135
-0.0649999999999998	0.255	0.3364699452695392	0.020974605827359584	0.03251074232861602	0.1831770848282377
-0.0649999999999998	0.275	0.35066698937373925	0.02527360914134061	0.03192117512035717	0.1915605715591548
-0.0649999999999998	0.29500000000000004	0.3678325063360901	0.027535918734861945	0.029383888670014995	0.2001641599950655
-0.0649999999999998	0.315000000000001	0.37764137317171914	0.02861339003256914	0.029480255465364785	0.20810972716866757
-0.0449999999999998	-0.285	0.3293714232174393	0.014583738754288563	0.008132016547528924	0.1541614202280697
-0.0449999999999998	-0.265	0.3256285661354229	0.01479091891246761	0.007950012707316	0.15481795400153553
-0.0449999999999998	-0.245	0.30639802457609744	0.014520552861926498	0.007842760276515563	0.15431431494607695
-0.0449999999999998	-0.22499999999999998	0.249093592010054	0.013308119219092945	0.006076971159074928	0.15129123355787777
-0.0449999999999998	-0.20500000000000002	0.21308472560031044	0.011114492800811804	0.005418386938020723	0.1461390450969969
-0.0449999999999998	-0.185	0.16171723875056873	0.008634933460788407	0.004028062556769453	0.13991611279490052
-0.0449999999999998	-0.16499999999999998	0.10841379134116338	0.006287669052969208	0.0011918667228778235	0.13343452458498894
-0.0449999999999998	-0.14500000000000002	0.0675004915136053	0.004257101788501554	-0.0009245487586431232	0.12726469075079788
-0.0449999999999998	-0.125	0.041042363864869	0.0027037215403106383	-0.0021459785221394087	0.1218534632400194
-0.0449999999999998	-0.105	0.02619999957411449	0.001713197046998977	-0.00256084288196222	0.11755863312908382
-0.0449999999999998	-0.0849999999999998	0.016649260813107237	0.001099774196787907	-0.00258508976126759	0.11450438981244539
-0.0449999999999998	-0.0649999999999998	0.00967980279831816	0.0007316522988469641	-0.002672711049288611	0.11253602805661878
-0.0449999999999998	-0.0449999999999998	0.006195073790923622	0.0004782361862510159	-0.002588751877952889	0.11130987280287528
-0.0449999999999998	-0.0249999999999998	0.0045172413058818086	0.00034632271954869107	-0.0022691917619138964	0.11064566875109075
-0.0449999999999998	-0.004999999999999699	0.003871921119327264	0.000286983852266161	-0.0017907658847233037	0.11051642343043301
-0.0449999999999998	0.015000000000000277	0.003871921119327264	0.00021134030213802594	-0.0011743334502538644	0.1106152130120193
-0.0449999999999998	0.035000000000000295	0.003871921119327264	0.00016684546162011498	-0.000589425292553864	0.11071206436410012
-0.0449999999999998	0.0550000000000003	0.004388177268570899	0.0001369626109133536	2.7065802213607218e-05	0.11079603926563167
-0.0449999999999998	0.0750000000000003	0.006066009753612713	0.00010668029097748951	0.0006167465514785208	0.11083837229181052
-0.0449999999999998	0.0950000000000004	0.008647290499830889	0.0001414242235670362	0.001343403203403143	0.11090853918825616
-0.0449999999999998	0.115	0.012002955469914518	0.0002457531117982457	0.0021828530011715353	0.1111367243403992
-0.0449999999999998	0.135	0.0191014775220145	0.0003805386778223569	0.0031816952580376446	0.11162472233684106
-0.0449999999999998	0.15500000000000003	0.033685713738147195	0.0006555320267814552	0.004631914344621719	0.11247367417557325
-0.0449999999999998	0.175	0.06349950635696713	0.0012704410638631456	0.006935692555092619	0.11396013809892773
-0.0449999999999998	0.195	0.1186098502887252	0.0024496043574137706	0.010937597471234066	0.1166815995061382
-0.0449999999999998	0.21500000000000002	0.20030738590653044	0.004476413251302125	0.015214533710123553	0.12137491598868497
-0.0449999999999998	0.235	0.2892325076137466	0.007465726832904407	0.017217422048669707	0.1284583092988831
-0.0449999999999998	0.255	0.34150344272466465	0.011236864169293573	0.020869222134373106	0.13830981673707027
-0.0449999999999998	0.275	0.35905615179894823	0.014907748861268028	0.023161619353099936	0.1499679489790924
-0.0449999999999998	0.29500000000000004	0.35389359030651196	0.01755012695462114	0.02527771473160885	0.1623733661917259
-0.0449999999999998	0.315000000000001	0.3701556590076864	0.01914566321598591	0.02577170020233765	0.17402777222592689
-0.0249999999999998	-0.285	0.331178319739792	0.02156914819870997	0.01138124908704214	0.1397859659748486
-0.0249999999999998	-0.265	0.32911329514281745	0.02202657213404294	0.012865412302090208	0.14075404377546702
-0.0249999999999998	-0.245	0.3008482709717284	0.021955270847310325	0.015208419461395355	0.1401911459997894
-0.0249999999999998	-0.22499999999999998	0.26858226164400123	0.021125462776513285	0.013033964043303078	0.13650951746495513
-0.0249999999999998	-0.20500000000000002	0.2232807845478722	0.01945198604398195	0.008938010882447051	0.12999888587147623
-0.0249999999999998	-0.185	0.15965221415359418	0.016983839154545453	0.0049858289602342926	0.12197486549400657
-0.0249999999999998	-0.16499999999999998	0.10634876674418885	0.013875112257334503	0.003076485762137006	0.11383232766835508
-0.0249999999999998	-0.14500000000000002	0.06853300381209258	0.010704888845282796	0.0017074587761375737	0.10631163833114707
-0.0249999999999998	-0.125	0.04220394020066717	0.00779777721059554	0.0002580143884742075	0.09968181315913276
-0.0249999999999998	-0.105	0.026458127648736306	0.005392725592885143	-0.0005537803422796829	0.09448382089488809
-0.0249999999999998	-0.0849999999999998	0.016520196775796327	0.0035895588924047955	-0.0009482472829407566	0.09082056797884872
-0.0249999999999998	-0.0649999999999998	0.00955073876100725	0.002263599633101349	-0.0011305536779867929	0.08851153617259916
-0.0249999999999998	-0.0449999999999998	0.005678817641679987	0.0013729852601232669	-0.0012072338085505907	0.0872079343951195
-0.0249999999999998	-0.0249999999999998	0.004000985156638173	0.0008003784947058672	-0.001072155137039421	0.08656248909388717
-0.0249999999999998	-0.004999999999999699	0.0034847290073945375	0.0004629777679546106	-0.0008277026882111658	0.08627524805598491
-0.0249999999999998	0.015000000000000277	0.00322660093277272	0.0002949299516611337	-0.0005163329164555894	0.08607244018083822
-0.0249999999999998	0.035000000000000295	0.003613793044705447	0.00020083528142494448	-0.00019700546841577022	0.0858913960645496
-0.0249999999999998	0.0550000000000003	0.004000985156638173	0.00013032481906745893	5.423799749518944e-05	0.0857547133538847
-0.0249999999999998	0.0750000000000003	0.00542068956705817	4.502149428024666e-05	0.000330523605536937	0.08577989530665762
-0.0249999999999998	0.0950000000000004	0.007743842238654528	-2.9828067673100203e-05	0.0006753315554093642	0.0858619019287039
-0.0249999999999998	0.115	0.01071231509680543	-0.00010552727387954236	0.0010269907142060888	0.08609800527182167
-0.0249999999999998	0.135	0.01742364503697269	-0.00019919538141544374	0.001564688579721382	0.08658634884367666
-0.0249999999999998	0.15500000000000003	0.03110443299192902	-0.0003013410034578077	0.00230184326822649	0.08741739835821707
-0.0249999999999998	0.175	0.059756649274950766	-0.0003963726252627075	0.0031782688466155088	0.08873376390043508
-0.0249999999999998	0.195	0.11435073705746521	-0.0005337236860557565	0.005155261074865366	0.09096900026517482
-0.0249999999999998	0.21500000000000002	0.20108177013039588	-0.0006564046524338715	0.006863139025957703	0.0949102312867055
-0.0249999999999998	0.235	0.29026501991223386	-0.0004631061263213911	0.007454054731158177	0.1014302685548394
-0.0249999999999998	0.255	0.33801871371727016	0.0005689863784006835	0.011455205108994651	0.11103619936763916
-0.0249999999999998	0.275	0.3615083685078555	0.002740303266097277	0.014320972553111596	0.12310664101328425
-0.0249999999999998	0.29500000000000004	0.36718718614953555	0.005636680454948186	0.015863169012308935	0.13612166130564404
-0.0249999999999998	0.315000000000001	0.37002659497037554	0.008431385603566075	0.0174237532933059	0.1485237579845384
-0.004999999999999699	-0.285	0.33401772856063194	0.029231974334050892	0.010858515096446659	0.13633700005721758
-0.004999999999999699	-0.265	0.3394384181276902	0.030058379233986996	0.009695875346418475	0.13786052321787112
-0.004999999999999699	-0.245	0.3067852166880302	0.030342557045377482	0.009814836971840398	0.13748261363672348
-0.004999999999999699	-0.22499999999999998	0.2669044291589594	0.029849506882367472	0.012523271676795606	0.13404934887548745
-0.004999999999999699	-0.20500000000000002	0.1875300462127505	0.0280818720325194	0.011335849076522981	0.12736358550795882
-0.004999999999999699	-0.185	0.15797438166855238	0.024688590760229494	0.008681310098490703	0.1189625645538095
-0.004999999999999699	-0.16499999999999998	0.10828472730385248	0.021089348235051073	0.0059601327582579	0.11030852207015734
-0.004999999999999699	-0.14500000000000002	0.06737142747629439	0.017206074393908352	0.004271232830547713	0.10246011425996114
-0.004999999999999699	-0.125	0.04168768405142355	0.013182152172736621	0.002995365147928542	0.09593043092120572
-0.004999999999999699	-0.105	0.026329063611425393	0.009431807601667593	0.0018706445861696895	0.09095468141043223
-0.004999999999999699	-0.0849999999999998	0.016133004663863602	0.006277337935346996	0.0010632632529975561	0.08752681063670457
-0.004999999999999699	-0.0649999999999998	0.009163546649074523	0.0038902994522098024	0.0005784985732065536	0.0853322921081798
-0.004999999999999699	-0.0449999999999998	0.00542068956705817	0.0022311688069329514	0.00029930698982564923	0.0840550592596114
-0.004999999999999699	-0.0249999999999998	0.003742857082016355	0.0012309814576667358	8.372200625504494e-05	0.08338129928714476
-0.004999999999999699	-0.004999999999999699	0.00322660093277272	0.0006940091367883184	1.5666953532010768e-05	0.08306348982306942
-0.004999999999999699	0.015000000000000277	0.00322660093277272	0.00041227483094244096	-1.0285213599463311e-05	0.08292447071905336
-0.004999999999999699	0.035000000000000295	0.00322660093277272	0.00022906132896661786	1.540454737432549e-05	0.08289614102218382
-0.004999999999999699	0.0550000000000003	0.003871921119327264	0.00010814648607395183	6.007666748933503e-05	0.08286826207630199
-0.004999999999999699	0.0750000000000003	0.005162561492436352	-1.7129894229727954e-06	8.914591054914444e-05	0.08286225957637987
-0.004999999999999699	0.0950000000000004	0.007227586089410894	-0.00018412504011282852	0.0001578114560548461	0.08297389555982629
-0.004999999999999699	0.115	0.010454187022183611	-0.0004164244394298652	0.0002237580357639568	0.08320612244651444
-0.004999999999999699	0.135	0.016649260813107237	-0.0007310405570444944	0.00045247230705572355	0.08355439516247884
-0.004999999999999699	0.15500000000000003	0.029555664544198113	-0.0011662262719708695	0.0007066080364805655	0.08407627460472465
-0.004999999999999699	0.175	0.05704630449142168	-0.0019393741274071588	0.0009239160639524223	0.08506411783344542
-0.004999999999999699	0.195	0.11112413612469249	-0.003259479376254039	0.0016789207244812677	0.08686939038689843
-0.004999999999999699	0.21500000000000002	0.19501576037678323	-0.0053950399171893955	0.0024423209734563012	0.09017384555153864
-0.004999999999999699	0.235	0.284457138233243	-0.007864802936821296	0.004407796749898287	0.09571489684540878
-0.004999999999999699	0.255	0.3384059058292028	-0.009485008420839255	0.00622221203403618	0.10402371669443615
-0.004999999999999699	0.275	0.35440984645575563	-0.009007090342618734	0.008966556564111116	0.114488951593051
-0.004999999999999699	0.29500000000000004	0.36034679217205734	-0.006389614360875618	0.012687149694688388	0.12594721335674572
-0.004999999999999699	0.315000000000001	0.36447684136600644	-0.0027787952838006463	0.01314691941355564	0.1371764335367744
0.015000000000000277	-0.285	0.3363408812322284	0.03697448008749562	0.012186800183661067	0.14079010385448676
0.015000000000000277	-0.265	0.33788964967995927	0.03817602433937317	0.013042984696703246	0.1421794384644152
0.015000000000000277	-0.245	0.29826699022551023	0.038512487381007356	0.012898503994724711	0.14179527845391102
0.015000000000000277	-0.22499999999999998	0.27167979853946306	0.03807759160178109	0.012644753751340105	0.1380442192619787
0.015000000000000277	-0.20500000000000002	0.22405516877173765	0.03727368856373538	0.013426015945403115	0.1317756409205258
0.015000000000000277	-0.185	0.16584728794451778	0.035028336597278296	0.01114723610056527	0.12343683110388741
0.015000000000000277	-0.16499999999999998	0.11241477649780157	0.030873395161891474	0.008599773009089009	0.11469587632575637
0.015000000000000277	-0.14500000000000002	0.06982364418520166	0.025376896842104996	0.006348465495044992	0.10648473420648114
0.015000000000000277	-0.125	0.04207487616335627	0.01934795272607697	0.004600604526735592	0.0995692230852782
0.015000000000000277	-0.105	0.02697438379797994	0.013678612078548353	0.0031696261667993474	0.09422732858303774
0.015000000000000277	-0.0849999999999998	0.016649260813107237	0.009039334060135	0.002058761266505909	0.09047060494732559
0.015000000000000277	-0.0649999999999998	0.009421674723696342	0.005586876231986334	0.0015277792379114977	0.08815940953607673
0.015000000000000277	-0.0449999999999998	0.0055497536043690775	0.0031749530100329557	0.0012076231681639657	0.08680047807936839
0.015000000000000277	-0.0249999999999998	0.003871921119327264	0.0016841536612375847	0.0009331616231437107	0.08604220981855129
0.015000000000000277	-0.004999999999999699	0.00322660093277272	0.0008413886137279106	0.0006784746041821158	0.08562816502633586
0.015000000000000277	0.015000000000000277	0.00322660093277272	0.00040615750091360333	0.0004615686430265802	0.08550239048802565
0.015000000000000277	0.035000000000000295	0.0033556649700836284	0.000213422031983793	0.00030895440991493713	0.08552961584587868
0.015000000000000277	0.0550000000000003	0.003871921119327264	8.230569895721996e-05	0.0001345480854205824	0.08555149980336531
0.015000000000000277	0.0750000000000003	0.005162561492436352	-4.131733982598543e-05	-3.109940872771512e-05	0.0855518228416162
0.015000000000000277	0.0950000000000004	0.00761477820134362	-0.00024123225003961485	-0.00012628732607251764	0.08554193637115623
0.015000000000000277	0.115	0.010454187022183611	-0.0005915845539030013	-0.00028334201354161587	0.08561129191685643
0.015000000000000277	0.135	0.016907388887729052	-0.0011172406784498974	-0.0005224828496477394	0.08587828672568881
0.015000000000000277	0.15500000000000003	0.02994285665613084	-0.0019225193288880328	-0.0005208883181770086	0.08641819620486321
0.015000000000000277	0.175	0.05704630449142168	-0.003210252912714322	-0.00032345787908262904	0.08735961959982624
0.015000000000000277	0.195	0.11073694401275974	-0.0055995714444903154	-0.0008309215077440651	0.08926344884655403
0.015000000000000277	0.21500000000000002	0.1904985190709014	-0.009649791696858211	-0.00030053428838284216	0.0924919374518675
0.015000000000000277	0.235	0.2795527048154285	-0.014647438313775286	0.0016345946514283967	0.09757717436801397
0.015000000000000277	0.255	0.33492117682180833	-0.018597906913086826	0.004714004542988807	0.10522649299806706
0.015000000000000277	0.275	0.3547970385676883	-0.01952099037933318	0.0075018272881885225	0.1146955983631205
0.015000000000000277	0.29500000000000004	0.36615467385104833	-0.017178753252470688	0.0069622821654387245	0.12513050523540079
0.015000000000000277	0.315000000000001	0.3704137870823082	-0.012888397782932338	0.008687401809669515	0.1353317954116854
0.035000000000000295	-0.285	0.33453398470987555	0.045945997729681755	0.016990983556281536	0.15872892461983393
0.035000000000000295	-0.265	0.3373733935307156	0.04709301989860321	0.017410732225212146	0.159878925498973
0.035000000000000295	-0.245	0.31917536426987747	0.04771439509889674	0.01622298470854874	0.1589656890599262
0.035000000000000295	-0.22499999999999998	0.2672916212708921	0.04801909146705714	0.016468709707244098	0.15526646621867837
0.035000000000000295	-0.20500000000000002	0.2299921144880395	0.04693262393099372	0.016147252916705886	0.14889719011482289
0.035000000000000295	-0.185	0.17320393807123963	0.04443144826635028	0.015654234681557418	0.14121941407903535
0.035000000000000295	-0.16499999999999998	0.11435073705746521	0.039837274453620494	0.013094419135522341	0.13251373055601573
0.035000000000000295	-0.14500000000000002	0.0704689643717562	0.03313191469057787	0.009499116925336028	0.12403726141017656
0.035000000000000295	-0.125	0.04297832442453263	0.02533473472510562	0.006793259952382268	0.11699575788798718
0.035000000000000295	-0.105	0.027232511872601756	0.01803231026383735	0.004936367495733864	0.11171260374607264
0.035000000000000295	-0.0849999999999998	0.016778324850418146	0.011987538216714883	0.0037791705634309994	0.10799597440594523
0.035000000000000295	-0.0649999999999998	0.00967980279831816	0.007394199231737049	0.0029103298086418407	0.10553499445669766
0.035000000000000295	-0.0449999999999998	0.006195073790923622	0.004163202384952043	0.002263892151579353	0.10411276254264384
0.035000000000000295	-0.0249999999999998	0.004388177268570899	0.002151818798762701	0.0017158811280252974	0.10344500507139
0.035000000000000295	-0.004999999999999699	0.003613793044705447	0.001029709892751839	0.00119869747779802	0.1030723542405805
0.035000000000000295	0.015000000000000277	0.0033556649700836284	0.0004757204325555553	0.0007971561536865227	0.10293691860730421
0.035000000000000295	0.035000000000000295	0.0034847290073945375	0.00020705278322860702	0.0004153256753215189	0.10289612564678505
0.035000000000000295	0.0550000000000003	0.004130049193949082	5.041021300226787e-05	8.892115133863047e-05	0.10279414324677776
0.035000000000000295	0.0750000000000003	0.00542068956705817	-8.340873288207813e-05	-0.00018217899041086586	0.10266243382132266
0.035000000000000295	0.0950000000000004	0.00761477820134362	-0.00031284832876040926	-0.0004693695689208586	0.10257468763764553
0.035000000000000295	0.115	0.01071231509680543	-0.0007258330337456953	-0.0007861742643031633	0.10255801736520714
0.035000000000000295	0.135	0.01742364503697269	-0.001405640522586539	-0.001241276304009539	0.1027370481263955
0.035000000000000295	0.15500000000000003	0.03045911280537448	-0.0024605904725731207	-0.001713449890030335	0.10321463377579482
0.035000000000000295	0.175	0.05704630449142168	-0.004301558978355249	-0.002155547354258743	0.10390790375218077
0.035000000000000295	0.195	0.10763940711729794	-0.007621985281738782	-0.002814589603963631	0.10527129764186094
0.035000000000000295	0.21500000000000002	0.19230541559325412	-0.013122582618562079	-0.0028778114147182156	0.10780115984865878
0.035000000000000295	0.235	0.2740029512110594	-0.020362679493001135	-0.002747246004500678	0.11207253588646819
0.035000000000000295	0.255	0.3265320143965993	-0.026436366273691024	-0.0018242073788437463	0.11823220528756337
0.035000000000000295	0.275	0.3541517183811338	-0.02848407334337071	0.002701727202150939	0.1256782051941037
0.035000000000000295	0.29500000000000004	0.3500216691871847	-0.026449246482585103	0.00580949179312433	0.1338726995729402
0.035000000000000295	0.315000000000001	0.3754472845374337	-0.02174143272200798	0.0058757540598807214	0.14193732510726703
0.0550000000000003	-0.285	0.33866403390382466	0.05271919926439992	0.01851158247303192	0.184340863654739
0.0550000000000003	-0.265	0.33298521626214467	0.054371975261110116	0.018573742906445135	0.18571942531528587
0.0550000000000003	-0.245	0.30859211321038293	0.05490572447764576	0.020296586257671546	0.1855477643377807
0.0550000000000003	-0.22499999999999998	0.27942364077811754	0.05514877689827618	0.019928296443894617	0.18242087498910145
0.0550000000000003	-0.20500000000000002	0.23244433119694674	0.0551271558777902	0.01974699126719644	0.17725086685018512
0.0550000000000003	-0.185	0.17501083459359235	0.05303661056592016	0.01710895634777274	0.17037069460074275
0.0550000000000003	-0.16499999999999998	0.1186098502887252	0.048097702432350745	0.0139613456078638	0.16315070121958283
0.0550000000000003	-0.14500000000000002	0.07434088549108347	0.04050086623593714	0.01177590407538656	0.15646475755604725
0.0550000000000003	-0.125	0.04452709287226353	0.031299413024798994	0.009629867566065828	0.150691749818854
0.0550000000000003	-0.105	0.027748768021845397	0.022297131632216378	0.007570544738965105	0.14629341226788667
0.0550000000000003	-0.0849999999999998	0.01742364503697269	0.014735199521796987	0.005872543398485621	0.14314757635724937
0.0550000000000003	-0.0649999999999998	0.01071231509680543	0.0090490064240694	0.00470737803457928	0.14106240250217872
0.0550000000000003	-0.0449999999999998	0.006840393977478165	0.005089256111722526	0.0038352031313438257	0.13987147342922224
0.0550000000000003	-0.0249999999999998	0.004775369380503625	0.002634448867661308	0.002964826771477165	0.139225892907598
0.0550000000000003	-0.004999999999999699	0.004130049193949082	0.0013112049132014089	0.0021796517304757887	0.13894516521669328
0.0550000000000003	0.015000000000000277	0.003871921119327264	0.0006514773811862806	0.0014447020828501085	0.13890928544013367
0.0550000000000003	0.035000000000000295	0.003871921119327264	0.00031181732400731624	0.0008085049825176121	0.1389511001102914
0.0550000000000003	0.0550000000000003	0.0045172413058818086	0.0001684046754527007	0.00023902072388590846	0.1390093521568322
0.0550000000000003	0.0750000000000003	0.005807881678990896	7.54349310892109e-05	-0.0003622741674306783	0.13897375785701668
0.0550000000000003	0.0950000000000004	0.008001970313276346	-0.00016647089228078495	-0.0009342885005098265	0.13892438559693257
0.0550000000000003	0.115	0.011615763357981791	-0.0006681815185825351	-0.0015738111215642264	0.13890048076894676
0.0550000000000003	0.135	0.018068965223527234	-0.0014941851457009254	-0.002263107093759602	0.13882140403348336
0.0550000000000003	0.15500000000000003	0.03136256106655084	-0.0026943287827716936	-0.003190197547801902	0.13883695494643258
0.0550000000000003	0.175	0.05833694486453078	-0.004803244308621943	-0.004739748525762452	0.13902538385913318
0.0550000000000003	0.195	0.10738127904267611	-0.00871039010772145	-0.005734170371358545	0.13940637357934405
0.0550000000000003	0.21500000000000002	0.18675566198888505	-0.015133444553983542	-0.006299444921427051	0.14057721418336602
0.0550000000000003	0.235	0.2763261038826557	-0.02368054637676321	-0.004999285284403736	0.14270496898759674
0.0550000000000003	0.255	0.3266610784339102	-0.0313522278886794	-0.002869270153938829	0.14581007202993063
0.0550000000000003	0.275	0.333888664523321	-0.03451057401388181	0.0002610905289012486	0.15002273024844825
0.0550000000000003	0.29500000000000004	0.3398256102396229	-0.032264474551111755	0.006196655394553086	0.154875124246222
0.0550000000000003	0.315000000000001	0.3573783193139064	-0.027112866436999818	0.010298214770916013	0.15987491381440763
0.0750000000000003	-0.285	0.325499502098112	0.057478903849719765	0.027255510329025946	0.21946635211293067
0.0750000000000003	-0.265	0.33324334433676656	0.059072466196663426	0.028581803660264846	0.2199756555953908
0.0750000000000003	-0.245	0.2854896505317302	0.059572164936097384	0.02939575281065958	0.21986807637083405
0.0750000000000003	-0.22499999999999998	0.27129260642753034	0.05937303819444753	0.02798228049088704	0.21791868371670897
0.0750000000000003	-0.20500000000000002	0.22908866622686316	0.05918637095939315	0.026347572095193506	0.2148335188869574
0.0750000000000003	-0.185	0.1763014749667014	0.057631817350416385	0.025289145023492013	0.2113481172752388
0.0750000000000003	-0.16499999999999998	0.11990049066183428	0.05291046415927117	0.021917278177592932	0.20721811175655996
0.0750000000000003	-0.14500000000000002	0.07537339778957074	0.04462298361103979	0.018340605127082122	0.20350607255955988
0.0750000000000003	-0.125	0.04620492535730535	0.034620786374533634	0.015138888311165988	0.20057378742476162
0.0750000000000003	-0.105	0.028781280320332663	0.024693718052392455	0.012100444754556416	0.198489349789679
0.0750000000000003	-0.0849999999999998	0.01858522137277087	0.016262434806804026	0.009568776727372169	0.19715632899420463
0.0750000000000003	-0.0649999999999998	0.011486699320670883	0.009935000599939334	0.007515740467300293	0.19618466021906328
0.0750000000000003	-0.0449999999999998	0.00761477820134362	0.005597827132152167	0.005986318570854905	0.19543169578549013
0.0750000000000003	-0.0249999999999998	0.005807881678990896	0.002930290328136098	0.004695188977802046	0.19493983636599765
0.0750000000000003	-0.004999999999999699	0.004775369380503625	0.0014781010843140983	0.0035164099964155185	0.1944813325015295
0.0750000000000003	0.015000000000000277	0.004388177268570899	0.0006978518472699924	0.0024272712915373897	0.19424492865345114
0.0750000000000003	0.035000000000000295	0.004775369380503625	0.00038684581626485803	0.0014179102214136935	0.19424075170238603
0.0750000000000003	0.0550000000000003	0.005162561492436352	0.00029717857087078884	0.00047647878579987825	0.19429587854070174
0.0750000000000003	0.0750000000000003	0.006582265902856348	0.00023688555539815292	-0.0004888448855507865	0.19440811551858178
0.0750000000000003	0.0950000000000004	0.009163546649074523	6.233517988723336e-05	-0.001448881741291527	0.19441005375066844
0.0750000000000003	0.115	0.01277733969377997	-0.00039608148592428725	-0.0024351437037562207	0.1942088685873378
0.0750000000000003	0.135	0.02026305385781268	-0.0011130759275501084	-0.003760707616939985	0.19378436637246474
0.0750000000000003	0.15500000000000003	0.03420196988739083	-0.0024824338163175605	-0.005223301929754424	0.1931528793210548
0.0750000000000003	0.175	0.059627585237639856	-0.004938831131383473	-0.007156650197939337	0.1924763923119527
0.0750000000000003	0.195	0.10931723960233977	-0.009115239579915922	-0.009787197487501505	0.1920508683874411
0.0750000000000003	0.21500000000000002	0.18288374086955775	-0.01614864836611177	-0.011125410364253055	0.1916273878822066
0.0750000000000003	0.235	0.2683241335693794	-0.025019986610950975	-0.010136166050545218	0.19104408611474244
0.0750000000000003	0.255	0.3204660046429865	-0.03299034508887911	-0.007475117477535996	0.19031682950794346
0.0750000000000003	0.275	0.3449881717320592	-0.03637005687933047	-0.0030387860801744516	0.1893759920921039
0.0750000000000003	0.29500000000000004	0.363702457142141	-0.03491584418618077	0.0013317232370107374	0.18887567357038446
0.0750000000000003	0.315000000000001	0.3646059054033174	-0.030278542898753025	0.005577637246245873	0.18919394881624532
0.0950000000000004	-0.285	0.3390512260157574	0.05969145992928137	0.033954471306182434	0.25942766194630834
0.0950000000000004	-0.265	0.339696546202312	0.06143142618310629	0.03236869192465906	0.2594520325534984
0.0950000000000004	-0.245	0.31853004408332297	0.06265487692963269	0.029234173622675233	0.259041849193368
0.0950000000000004	-0.22499999999999998	0.2786492565542521	0.0635358846730556	0.027796293138077785	0.25894773239332153
0.0950000000000004	-0.20500000000000002	0.23399309964467768	0.06326040823515913	0.030016577719326577	0.25955044651485437
0.0950000000000004	-0.185	0.1787536916756087	0.06082442242469739	0.030447535061700604	0.25987811239553793
0.0950000000000004	-0.16499999999999998	0.12519211619158155	0.055172043159996506	0.028766504493715706	0.2602458951089684
0.0950000000000004	-0.14500000000000002	0.07937438294620891	0.04630908512699153	0.026444029040482715	0.2609921583699412
0.0950000000000004	-0.125	0.04904433417814534	0.03580183648339458	0.022578766454869878	0.26135702623662105
0.0950000000000004	-0.105	0.030846304917307204	0.02542215411476835	0.01842710611125239	0.26160902606681047
0.0950000000000004	-0.0849999999999998	0.02013398982050177	0.016783732029561776	0.014871171361941419	0.26206873193047087
0.0950000000000004	-0.0649999999999998	0.01290640373109088	0.010364810405563536	0.01190672796318413	0.2623620505925995
0.0950000000000004	-0.0449999999999998	0.008776354537141798	0.005858963117730017	0.00938567136444907	0.2624914161105952
0.0950000000000004	-0.0249999999999998	0.006969458014789075	0.0030967850491745255	0.007299379075536496	0.2623760539244901
0.0950000000000004	-0.004999999999999699	0.005936945716301804	0.0016089719253503175	0.005558770971540726	0.26219972015770127
0.0950000000000004	0.015000000000000277	0.005807881678990896	0.000798333505764823	0.003930698944491032	0.2620206217747012
0.0950000000000004	0.035000000000000295	0.005807881678990896	0.0003819766789702135	0.002430024863351743	0.2618921878022077
0.0950000000000004	0.0550000000000003	0.006195073790923622	0.00020574837866636203	0.0009420368387845655	0.26169893585677756
0.0950000000000004	0.0750000000000003	0.008001970313276346	6.867355689510834e-05	-0.0005722575507727316	0.2614298976377026
0.0950000000000004	0.0950000000000004	0.01071231509680543	-0.0002051139672561819	-0.002055373356693	0.2612269395216913
0.0950000000000004	0.115	0.01522955640268724	-0.000536286979895666	-0.003729023347111176	0.26081062594244875
0.0950000000000004	0.135	0.02258620652940904	-0.0008326888857616414	-0.00577932152989357	0.2600890938806798
0.0950000000000004	0.15500000000000003	0.03691231467091992	-0.0016845762402563315	-0.00825840335569419	0.2590791413176879
0.0950000000000004	0.175	0.06324137828234531	-0.0037553866428934736	-0.011454901791212389	0.25799415374990586
0.0950000000000004	0.195	0.10712315096805429	-0.007733617978698559	-0.014420990430687761	0.25621714328312645
0.0950000000000004	0.21500000000000002	0.17901181975023048	-0.013865222969406586	-0.015563084388723811	0.2533327880016378
0.0950000000000004	0.235	0.256192114062154	-0.021904435531496274	-0.01599300594315408	0.24925625656593198
0.0950000000000004	0.255	0.30768866494920666	-0.02918405762978545	-0.011545237914671054	0.2434426211476258
0.0950000000000004	0.275	0.34382659539626104	-0.0327544934141809	-0.006291336099771671	0.23715698939423333
0.0950000000000004	0.29500000000000004	0.36305713695558645	-0.032006006446958515	0.0001227988483136865	0.2313747412785696
0.0950000000000004	0.315000000000001	0.3695103388211319	-0.028034210755018277	0.009137987477484082	0.2264158949272553
0.115	-0.285	0.33930935409037927	0.05847021034926109	0.0365152024389514	0.29312862716883814
0.115	-0.265	0.3376315216053374	0.06015173298550399	0.038450738257902725	0.2928126207138764
0.115	-0.245	0.3106571378073575	0.06111957038628394	0.038952266295503996	0.29304301454018056
0.115	-0.22499999999999998	0.2768423600318993	0.06131761908184295	0.04063236155447947	0.2949636943566443
0.115	-0.20500000000000002	0.23476748386854313	0.060555339136460544	0.040783787577949045	0.2978622933776059
0.115	-0.185	0.18249654875762505	0.05801770523282351	0.039613615591463	0.30151677167889135
0.115	-0.16499999999999998	0.13035467768401787	0.052676749794065315	0.037748697419945056	0.3057646786153581
0.115	-0.14500000000000002	0.08711822518486344	0.04457678539572178	0.03446762871694442	0.3099212634140976
0.115	-0.125	0.05459408778251442	0.03476612350390515	0.03041144117951884	0.31360044285557265
0.115	-0.105	0.03407290585007993	0.024732420655625403	0.025392879719480663	0.3162584911234987
0.115	-0.0849999999999998	0.02219901441747631	0.016188631852476612	0.020478240766836953	0.3180567469763366
0.115	-0.0649999999999998	0.01522955640268724	0.00995091962068845	0.016243839452613686	0.31911874625148745
0.115	-0.0449999999999998	0.01071231509680543	0.00577803782877749	0.01284858708401592	0.3196160146931579
0.115	-0.0249999999999998	0.008518226462519983	0.003321490967727803	0.009975798255550053	0.3198616439095593
0.115	-0.004999999999999699	0.00761477820134362	0.0018525347280384523	0.007535666006697581	0.31967127676477197
0.115	0.015000000000000277	0.007227586089410894	0.0009873063194474217	0.0054545653355932274	0.319231884741668
0.115	0.035000000000000295	0.00761477820134362	0.0005450276745555551	0.0034439245493346686	0.31892759780464386
0.115	0.0550000000000003	0.008131034350587254	0.00040757355143078227	0.0014733632693418517	0.3187826663506451
0.115	0.0750000000000003	0.009937930872939978	0.00046955544499852677	-0.0005218814962354455	0.31852859306797704
0.115	0.0950000000000004	0.013293595843023606	0.0005551311865089562	-0.002707891690862556	0.3181825064967555
0.115	0.115	0.017810837148905415	0.000482758192497904	-0.005051316498811161	0.31763370219129217
0.115	0.135	0.026458127648736306	0.00019586132106826014	-0.007835204094419672	0.3169381934920559
0.115	0.15500000000000003	0.04117142790217991	-0.0006415720705131057	-0.011028527083407222	0.31581597389216964
0.115	0.175	0.06517733884200894	-0.0022705829858922673	-0.01470250035807236	0.31431608510581166
0.115	0.195	0.10789753519191976	-0.005126810238748529	-0.018971729695690078	0.312156807791453
0.115	0.21500000000000002	0.17333300210855052	-0.009774089086678131	-0.020989784864226143	0.30819527794983853
0.115	0.235	0.24535073492803763	-0.016040344183694936	-0.021394880371582135	0.3021372453733375
0.115	0.255	0.3003320148224848	-0.02190429467229659	-0.017251044313236468	0.293738463147201
0.115	0.275	0.33208176800096834	-0.02496591527898262	-0.011300143967358546	0.28420375848908586
0.115	0.29500000000000004	0.35337733415726824	-0.024839019496848292	-0.000982036876592585	0.2747127466409994
0.115	0.315000000000001	0.35518423067962096	-0.022117411596792928	0.00807172203536518	0.26603515993299093
0.135	-0.285	0.34098718657542104	0.055379858126096276	0.03712349459330981	0.3161319503010236
0.135	-0.265	0.33582462508298466	0.057080883253440885	0.03952114403523216	0.3161398234267084
0.135	-0.245	0.31685221159828103	0.057683135345079746	0.04235424893870664	0.31708234364399834
0.135	-0.22499999999999998	0.28084334518853754	0.057706273894063236	0.04361758738801322	0.31941098311176175
0.135	-0.20500000000000002	0.23438029175661038	0.05648832606380207	0.04502426463851691	0.32351065309645094
0.135	-0.185	0.1716551696235087	0.053099092159702536	0.04413461374496847	0.3284314710905508
0.135	-0.16499999999999998	0.13164531805712698	0.046472531174649945	0.04168309205235533	0.33367454596896906
0.135	-0.14500000000000002	0.09060295419225799	0.03846936178419112	0.03891696873972308	0.3391017375757245
0.135	-0.125	0.05949852120032896	0.029614432752671404	0.03487623069027297	0.34370222189453886
0.135	-0.105	0.0380738910067181	0.021124621374497412	0.029957057934826108	0.3470021094532139
0.135	-0.0849999999999998	0.025296551312938124	0.013983053022525721	0.024818410788848312	0.34920619141265713
0.135	-0.0649999999999998	0.017810837148905415	0.008811881377895339	0.01996524111750097	0.3506113023071567
0.135	-0.0449999999999998	0.013035467768401789	0.005381627729048792	0.015867394802496403	0.3513167575845564
0.135	-0.0249999999999998	0.010454187022183611	0.0031919050016450826	0.012410684420925237	0.3516091446882765
0.135	-0.004999999999999699	0.00955073876100725	0.0018339140187017267	0.009533852919876807	0.35163745185185574
0.135	0.015000000000000277	0.009421674723696342	0.0010892451712351172	0.006975895313383942	0.35148654043509703
0.135	0.035000000000000295	0.00955073876100725	0.0007922995470385712	0.00461675925274787	0.3512896223740615
0.135	0.0550000000000003	0.010325122984872703	0.0006712242048238146	0.0022491946189502833	0.35098311172820645
0.135	0.0750000000000003	0.012261083544536335	0.0007524407210589956	-0.0001890445347359155	0.3506510585349834
0.135	0.0950000000000004	0.015745812551930874	0.0009063263300841595	-0.0026518009008718586	0.3504293792286361
0.135	0.115	0.02168275826823268	0.0009866904105414727	-0.00556096133938788	0.3500321774907577
0.135	0.135	0.03007192069344175	0.0009423705001286	-0.008694313324126623	0.34936230149011954
0.135	0.15500000000000003	0.04568866920806172	0.0006189664998737653	-0.012183738833482255	0.34832046581207937
0.135	0.175	0.07072709244637802	-0.0002762543658057923	-0.01654935656350952	0.3467901062584335
0.135	0.195	0.1069940869307434	-0.0019958829185151997	-0.02089510087290811	0.34434856869516545
0.135	0.21500000000000002	0.16804137657880325	-0.004939747658219806	-0.02458921520339166	0.3405121072231436
0.135	0.235	0.23579999616703035	-0.00913081772021442	-0.024728611810682394	0.3347467622501607
0.135	0.255	0.28910344357643575	-0.013271070308207497	-0.02012199351441106	0.3267320498832984
0.135	0.275	0.33053299955323745	-0.015774384223220132	-0.014170257401453125	0.31708189288784805
0.135	0.29500000000000004	0.3443428515455047	-0.01572762069064038	-0.00422768606357577	0.30687577968399654
0.135	0.315000000000001	0.3372443294934047	-0.013820885040531248	0.003785242788908649	0.2973162536883538
0.15500000000000003	-0.285	0.341116250612732	0.050419156183688994	0.03964697491773848	0.3306364545493883
0.15500000000000003	-0.265	0.3475694524782774	0.052215402447515345	0.04122716123047592	0.33002457517756106
0.15500000000000003	-0.245	0.31685221159828103	0.05322388255891543	0.04365037951914521	0.3305644245554853
0.15500000000000003	-0.22499999999999998	0.28252117767357937	0.05288838863074331	0.044457539233916314	0.33270525113319804
0.15500000000000003	-0.20500000000000002	0.2475448235623231	0.05128075534171311	0.04552042122577199	0.3368809778194095
0.15500000000000003	-0.185	0.20056551398115224	0.04847668255580612	0.04761636803667738	0.34269235948277704
0.15500000000000003	-0.16499999999999998	0.14674581042250331	0.04332724743739284	0.047008951091368774	0.3484101351944642
0.15500000000000003	-0.14500000000000002	0.10338029388603795	0.03614951946834392	0.044465938225858606	0.3536892400928878
0.15500000000000003	-0.125	0.06698423536436168	0.02814709569502568	0.039886785688569376	0.3576695211709463
0.15500000000000003	-0.105	0.04336551653646536	0.020182604491465233	0.03415621991534633	0.3607010917203869
0.15500000000000003	-0.0849999999999998	0.029555664544198113	0.013637375879859047	0.028422100722653942	0.36266303027657404
0.15500000000000003	-0.0649999999999998	0.020650245969745407	0.008807614269017904	0.022872393132195454	0.3637018008386049
0.15500000000000003	-0.0449999999999998	0.015745812551930874	0.0055025984829818984	0.018019420665534556	0.3641705217220202
0.15500000000000003	-0.0249999999999998	0.01290640373109088	0.003533261742957354	0.014046812681972054	0.3643575232639066
0.15500000000000003	-0.004999999999999699	0.011873891432603608	0.002282519434405627	0.010713707599679347	0.364144167826488
0.15500000000000003	0.015000000000000277	0.0117448273952927	0.0015061978931302864	0.007861515741613647	0.363908935931494
0.15500000000000003	0.035000000000000295	0.012132019507225426	0.0010660656561258942	0.00532010351203213	0.3635663351605113
0.15500000000000003	0.0550000000000003	0.013035467768401789	0.000860546585263588	0.002745493475429658	0.3633117209833694
0.15500000000000003	0.0750000000000003	0.01522955640268724	0.0010049798648298887	0.00020400833623119844	0.3631556109059069
0.15500000000000003	0.0950000000000004	0.01961773367125814	0.0013959420994614296	-0.0024043435631090986	0.3628533974213613
0.15500000000000003	0.115	0.025167487275627218	0.0017958527968790388	-0.0054145132969940345	0.3625088734542523
0.15500000000000003	0.135	0.03497635411125628	0.0018919574759463976	-0.008828106533765584	0.3621878786742484
0.15500000000000003	0.15500000000000003	0.05072216666318717	0.0017636358427268687	-0.012938967344019682	0.3616212246446417
0.15500000000000003	0.175	0.07305024511797438	0.0014499834987691841	-0.01684066938593674	0.3606010851088105
0.15500000000000003	0.195	0.10751034307998704	0.0006217365639683433	-0.020939208730939893	0.35867223166686385
0.15500000000000003	0.21500000000000002	0.16055566241477054	-0.0006809647683767116	-0.0241030108202014	0.35556971292537465
0.15500000000000003	0.235	0.22650738548064495	-0.0025081033783150757	-0.02556367864214272	0.3509758396150242
0.15500000000000003	0.255	0.2856187145690412	-0.004614676407763009	-0.021987108889324817	0.3444530527705114
0.15500000000000003	0.275	0.31594876333710475	-0.005970954537211056	-0.014878711110055313	0.33655192963707353
0.15500000000000003	0.29500000000000004	0.33182363992634656	-0.005915746467797141	-0.005409945218009176	0.3275915417856819
0.15500000000000003	0.315000000000001	0.34950541303794097	-0.004843055946608294	0.00288530726208701	0.3187709167736932
0.175	-0.285	0.33182363992634656	0.04528718390706084	0.042961290258622324	0.33750109092184183
0.175	-0.265	0.3336305364486993	0.04660206572781528	0.04459824865349112	0.3373484666446183
0.175	-0.245	0.3069142807253411	0.047034497400953515	0.047951580245159484	0.3383236512919192
0.175	-0.22499999999999998	0.27929457674080665	0.04682024045252498	0.04769292057254631	0.33996615767221516
0.175	-0.20500000000000002	0.23773595672669398	0.045684058843181	0.04689893405494037	0.34347477297399964
0.175	-0.185	0.19024039099627957	0.042344358711192534	0.04677281769698057	0.34841824871482485
0.175	-0.16499999999999998	0.14687487445981423	0.03713048498938337	0.04605670591693636	0.35355650897199126
0.175	-0.14500000000000002	0.10531625444570157	0.030804798381085345	0.043966900588561675	0.3581460550749243
0.175	-0.125	0.0718886687821762	0.02410596699454744	0.0396597537068214	0.36169073044282224
0.175	-0.105	0.04826994995427989	0.017614813471963732	0.03473612602863907	0.3643437002344761
0.175	-0.0849999999999998	0.033685713738147195	0.011921527619152428	0.02936307524580159	0.3660999160584409
0.175	-0.0649999999999998	0.02452216708907267	0.00784343734206712	0.02409198432451857	0.36714821250149915
0.175	-0.0449999999999998	0.01858522137277087	0.0052254899499267395	0.019216908158522394	0.3674579685529172
0.175	-0.0249999999999998	0.01522955640268724	0.0034734492057276463	0.01510155768059054	0.3673327198937708
0.175	-0.004999999999999699	0.01406798006688906	0.0023757157133419368	0.01165084322622634	0.36711305393478
0.175	0.015000000000000277	0.01393891602957815	0.0016864530778711432	0.008636688572301746	0.36656644329203963
0.175	0.035000000000000295	0.014584236216132695	0.0011863856383623873	0.005973693318673925	0.36618630998915475
0.175	0.0550000000000003	0.015874876589241783	0.0009703589643575836	0.003331278367213042	0.3658272417956811
0.175	0.0750000000000003	0.01819802926083814	0.0011072375290021555	0.0007701082799093432	0.365465348880874
0.175	0.0950000000000004	0.02813596013377812	0.0015655231733511653	-0.0022315956117664078	0.36518465124898364
0.175	0.115	0.03045911280537448	0.0022117966113976034	-0.0057048133380456	0.3650609651939498
0.175	0.135	0.039622659454449004	0.0025736648682621707	-0.008998482877796088	0.3650687481554982
0.175	0.15500000000000003	0.05498127989444715	0.00278931163193512	-0.012764670405336652	0.3643860407760538
0.175	0.175	0.07821280661041075	0.0026875062446747137	-0.016127994582496766	0.3631359281110545
0.175	0.195	0.1115113282366252	0.002379508125206399	-0.01956429064109238	0.358644886107801
0.175	0.21500000000000002	0.15694186937006513	0.0019682108016251133	-0.02171340728199063	0.3547265382149427
0.175	0.235	0.21463349404804138	0.0014916770219357838	-0.022845477666130504	0.3525843593816853
0.175	0.255	0.27167979853946306	0.0009308826310747463	-0.020372810120353697	0.3495116202566579
0.175	0.275	0.3073014728372738	0.0008377037834627833	-0.01450902960263598	0.344613730450067
0.175	0.29500000000000004	0.3344049206725647	0.0015019192806461413	-0.006622122027022274	0.33839198513701535
0.175	0.315000000000001	0.35673299912735196	0.0026247091258462304	0.0032556526885950594	0.33173845045994804
0.195	-0.285	0.33543743297105194	0.04120522092750252	0.044164945527066554	0.34208429645709476
0.195	-0.265	0.3265320143965993	0.04238577896681481	0.04598061540192692	0.3415477225437479
0.195	-0.245	0.3051073842029884	0.04253663028232328	0.047573557966585085	0.34191424315286395
0.195	-0.22499999999999998	0.27555171965879033	0.04175985493808291	0.04764695148848565	0.34367731039287486
0.195	-0.20500000000000002	0.23489654790585401	0.039962057338725133	0.04692178337141625	0.3467289844343039
0.195	-0.185	0.19372512000367412	0.03679260959482634	0.04829560087672007	0.3505905377104499
0.195	-0.16499999999999998	0.1511339876910742	0.032482213550468916	0.04778808912188603	0.3543667488116285
0.195	-0.14500000000000002	0.11009162382620521	0.0270683979779197	0.04536349604180066	0.35759869317623555
0.195	-0.125	0.07834187064772163	0.021143036428808906	0.04084953711445663	0.3598661206686392
0.195	-0.105	0.0631123142450344	0.01590864039188506	0.03580134065808244	0.36138818639946424
0.195	-0.0849999999999998	0.03975172349175991	0.011669471447993488	0.03039367220170916	0.362465901854064
0.195	-0.0649999999999998	0.02736157590991266	0.00813255463137535	0.024843117574298915	0.3609311850468929
0.195	-0.0449999999999998	0.02129556615629995	0.005688594286129933	0.019633835877370776	0.35837167093766087
0.195	-0.0249999999999998	0.018068965223527234	0.0038888056353572364	0.015553867471514028	0.35908415793356696
0.195	-0.004999999999999699	0.016520196775796327	0.002565096139687171	0.012291600717057023	0.360552824709595
0.195	0.015000000000000277	0.016391132738485418	0.0018186815713936678	0.009313184039357414	0.3611107341731368
0.195	0.035000000000000295	0.01716551696235087	0.0014650766122854195	0.006664624084757011	0.36133622983853536
0.195	0.0550000000000003	0.01845615733545996	0.0014658763431374445	0.003952069234594885	0.36134079745353515
0.195	0.0750000000000003	0.02077931000705632	0.0018147237668048	0.001335152700410163	0.36120476082195335
0.195	0.0950000000000004	0.025941871499492668	0.0022364940067941723	-0.0012987647740844135	0.36111040362723096
0.195	0.115	0.03355664970083629	0.002529070105308248	-0.004171825344428624	0.36101457396671977
0.195	0.135	0.04284926038722172	0.002792688977340319	-0.007420576613439317	0.36089013665573755
0.195	0.15500000000000003	0.05730443256604351	0.003115053843988893	-0.011063764538454136	0.360493776337944
0.195	0.175	0.08040689524469617	0.0035130357029876094	-0.014354073636445456	0.35987859144252515
0.195	0.195	0.11215664842317975	0.0037473109233242528	-0.018165935380345055	0.3588331798130161
0.195	0.21500000000000002	0.15384433247460333	0.004039210191054256	-0.020726193226254717	0.3574337784275863
0.195	0.235	0.20740590795863045	0.004552691110118374	-0.021599551350639408	0.3552248283533453
0.195	0.255	0.26122561151727935	0.005170034437004534	-0.017733366603770624	0.3521271777266538
0.195	0.275	0.2995576305986193	0.006066726435241458	-0.011421333992830943	0.34800463964667133
0.195	0.29500000000000004	0.3176265958221466	0.007397925439558253	-0.0063559301184674954	0.3430320153479948
0.195	0.315000000000001	0.3369862014187829	0.008648777149112143	-8.263029979546075e-05	0.33767520097979986
0.21500000000000002	-0.285	0.3293714232174393	0.0383207604678579	0.04465733458923018	0.3430799752474123
0.21500000000000002	-0.265	0.32098226079223013	0.03891815196138858	0.045598555145861516	0.342292242898148
0.21500000000000002	-0.245	0.3029132955687029	0.03877781065438906	0.045403263543370986	0.3422446135446365
0.21500000000000002	-0.22499999999999998	0.2768423600318993	0.03806306990999744	0.04697879960914953	0.3433967930505382
0.21500000000000002	-0.20500000000000002	0.23489654790585401	0.036352492617734204	0.04646857959133487	0.34537378669436236
0.21500000000000002	-0.185	0.18701379006350685	0.03309253032721807	0.045906500677929694	0.34833591153783816
0.21500000000000002	-0.16499999999999998	0.15306994825073786	0.02867429963153963	0.04423794839922964	0.35137938190767637
0.21500000000000002	-0.14500000000000002	0.11176945631124703	0.02392521586652991	0.041524427721446766	0.3539403083646688
0.21500000000000002	-0.125	0.08260098387898163	0.018920165664961755	0.03830359812458023	0.3557849915847324
0.21500000000000002	-0.105	0.05782068871528715	0.014191349727888589	0.034181341768159644	0.35645090096996707
0.21500000000000002	-0.0849999999999998	0.041945812126045354	0.010079739544988548	0.029504819513733967	0.3560328144509503
0.21500000000000002	-0.0649999999999998	0.03162068914117266	0.007027834499453948	0.024554073532445656	0.3565691479696213
0.21500000000000002	-0.0449999999999998	0.02452216708907267	0.0049437640369732385	0.019863296279000468	0.3571346601051578
0.21500000000000002	-0.0249999999999998	0.020392117895123588	0.0035347344307363705	0.015947611567054536	0.3572209037795195
0.21500000000000002	-0.004999999999999699	0.019230541559325416	0.0025951067619323477	0.012511882702957089	0.3572157952700459
0.21500000000000002	0.015000000000000277	0.018843349447392684	0.0020981756802327086	0.009562484995458679	0.35716471016240336
0.21500000000000002	0.035000000000000295	0.0191014775220145	0.0017716840947586048	0.0069016242354040394	0.3571700290333513
0.21500000000000002	0.0550000000000003	0.02129556615629995	0.0014938925097746475	0.004401855289005703	0.35699300410282997
0.21500000000000002	0.0750000000000003	0.023747782865207217	0.0015671171178257485	0.0019024560992003709	0.35669983569705355
0.21500000000000002	0.0950000000000004	0.02839408820839994	0.001980571472400543	-0.0006976857502431357	0.3564255988172749
0.21500000000000002	0.115	0.03665418659629809	0.0024503441054963275	-0.003212945445370062	0.3561983001401815
0.21500000000000002	0.135	0.047495565730414434	0.002975652306580997	-0.006331908849552547	0.3557551518631485
0.21500000000000002	0.15500000000000003	0.06169260983461441	0.003697445661074723	-0.009421719232074929	0.35517245109528045
0.21500000000000002	0.175	0.08285911195360345	0.004327887528808063	-0.012681894689917655	0.35468954659042085
0.21500000000000002	0.195	0.11396354494553246	0.005014244581357613	-0.015596812767160774	0.35406757038407793
0.21500000000000002	0.21500000000000002	0.15358620439998147	0.005970643706869309	-0.01853551359136213	0.3531536878762731
0.21500000000000002	0.235	0.19591920863795956	0.007111492935449732	-0.018810625673737424	0.3518317555530323
0.21500000000000002	0.255	0.24702856741307946	0.008350376268499646	-0.017303425329646092	0.3498990256598187
0.21500000000000002	0.275	0.2907812760614775	0.009821366287156921	-0.012496010635317556	0.3475702960408252
0.21500000000000002	0.29500000000000004	0.31607782737441564	0.011402505750329119	-0.004332989935488668	0.3443831863674106
0.21500000000000002	0.315000000000001	0.3384059058292028	0.012780622293404443	0.0015427057849949724	0.3404714494830162
0.235	-0.285	0.3274354626577756	0.03459733981293447	0.04176248807546867	0.34001904579155245
0.235	-0.265	0.3276935907323975	0.03582961776651934	0.04142247537012864	0.33980752339903014
0.235	-0.245	0.2894906356883684	0.035899127319172705	0.04288419306606275	0.3403769420319417
0.235	-0.22499999999999998	0.26561378878585035	0.03454959777619328	0.044332606097622	0.3414385506560644
0.235	-0.20500000000000002	0.2361871882789631	0.03245352700831453	0.0465209192891836	0.3431177181278825
0.235	-0.185	0.1994039376453541	0.029735587094002505	0.04631204130133756	0.3451816766430024
0.235	-0.16499999999999998	0.1597812781909051	0.026301811483109765	0.045472044381110084	0.34728668354927783
0.235	-0.14500000000000002	0.12273989948267426	0.022582256018616118	0.04342119895932379	0.34908953706322327
0.235	-0.125	0.08879605766990524	0.018289531289311347	0.039332407103462676	0.3502092024083727
0.235	-0.105	0.06453201865545441	0.01394658821030073	0.03489179286664069	0.35121257400900857
0.235	-0.0849999999999998	0.04762462976772535	0.010239660345146643	0.03018756257680335	0.3520924398570708
0.235	-0.0649999999999998	0.03562167429781083	0.0074427577856570806	0.02527920784377177	0.3524257551546083
0.235	-0.0449999999999998	0.028006896096467206	0.005459526413151993	0.02068444805449979	0.35242371174823756
0.235	-0.0249999999999998	0.0234896547905854	0.004043527070380144	0.01646108450454046	0.3522785398866565
0.235	-0.004999999999999699	0.02129556615629995	0.003276485129490908	0.012962088049900008	0.35213330793285963
0.235	0.015000000000000277	0.02142463019361086	0.0027781353561463487	0.009850963720953645	0.3516901596558267
0.235	0.035000000000000295	0.021940886342854495	0.0023605979493689596	0.007223769830513321	0.3512298227464622
0.235	0.0550000000000003	0.023876846902518126	0.002103021252963795	0.004823012554579424	0.3510659897996672
0.235	0.0750000000000003	0.02736157590991266	0.002108071072115207	0.0022860024245332468	0.35099579286356686
0.235	0.0950000000000004	0.032007881253105386	0.0024173613441999552	-0.00010989875835658164	0.35062022717568153
0.235	0.115	0.03975172349175991	0.002819265910242297	-0.00256889324690131	0.3503357732769557
0.235	0.135	0.050334974551254436	0.0034112251508425576	-0.005524350033156402	0.35010946625048656
0.235	0.15500000000000003	0.06530640287931984	0.004063837626256889	-0.008401035979139217	0.3499943444590574
0.235	0.175	0.08711822518486344	0.004870680405957284	-0.011463296088450321	0.34990527607626876
0.235	0.195	0.11422167302015429	0.005842542166939798	-0.01349684206610404	0.3494801578387456
0.235	0.21500000000000002	0.151392115765696	0.007158093540041	-0.014660243397074522	0.34882723007576305
0.235	0.235	0.19566108056333772	0.008750513515119483	-0.015294559844517297	0.34784774826715265
0.235	0.255	0.23773595672669398	0.010370015639885823	-0.012201419539234265	0.3466552115209218
0.235	0.275	0.2749063994722357	0.01197868941220946	-0.009482139578835643	0.34482092563517186
0.235	0.29500000000000004	0.3177556598594574	0.013890316650121836	-0.004311087195958002	0.3427613243735772
0.235	0.315000000000001	0.3363408812322284	0.016455699909022074	0.0015316506485825573	0.3401930957572947
0.255	-0.285	0.32343447750113746	0.03244638260657846	0.04228538546384573	0.3370470645211433
0.255	-0.265	0.31982068445643197	0.03325101435953843	0.043951601350485245	0.33613456431499095
0.255	-0.245	0.2820049215243357	0.032903748319833545	0.045471109073391296	0.3363204539960086
0.255	-0.22499999999999998	0.2742610792856812	0.031634257119415164	0.04422967336297006	0.3376901058110847
0.255	-0.20500000000000002	0.24354383840568494	0.029709965658822928	0.04348077696461148	0.3391602149938873
0.255	-0.185	0.20546994739896682	0.027381457654397368	0.04219092309096745	0.34001480873536516
0.255	-0.16499999999999998	0.1657182239072069	0.024656076593024025	0.04197094911807025	0.34161728843414413
0.255	-0.14500000000000002	0.12712807675124516	0.021181173714780108	0.04109122601483336	0.343231217210077
0.255	-0.125	0.09460393934889615	0.017607928250174175	0.038295863990538456	0.3445728924203861
0.255	-0.105	0.06840393977478167	0.013488974583098924	0.03368030204434354	0.34477119278307394
0.255	-0.0849999999999998	0.052012807036296245	0.00950143359731512	0.028821469814841936	0.34427251199364317
0.255	-0.0649999999999998	0.039364531379827185	0.00673600331377801	0.024172248042573476	0.3447117838065027
0.255	-0.0449999999999998	0.030588176842685385	0.004713764612039997	0.019870151449519577	0.3448328254555696
0.255	-0.0249999999999998	0.025941871499492668	0.0034166247714799082	0.016139963897425353	0.34484812093788253
0.255	-0.004999999999999699	0.021940886342854495	0.0023964068249868803	0.012775455560691385	0.3446527955399739
0.255	0.015000000000000277	0.02284433460403086	0.002002686205807567	0.009939494023380577	0.34241286385007896
0.255	0.035000000000000295	0.02426403901445085	0.0023132416326352963	0.0074252940037695305	0.342016082822243
0.255	0.0550000000000003	0.025941871499492668	0.0025428525197058877	0.004974696820474361	0.3430184627593481
0.255	0.0750000000000003	0.029555664544198113	0.0026464904912330573	0.0027076280485269404	0.34395686613069526
0.255	0.0950000000000004	0.034589161999323555	0.0029406308364576667	0.00046676797886423157	0.3444111329260696
0.255	0.115	0.041816748088734444	0.0033723798102700546	-0.002102981107853118	0.34432606120479237
0.255	0.135	0.05252906318553988	0.0035349184874112114	-0.0045234937177910115	0.3441823617960938
0.255	0.15500000000000003	0.0675004915136053	0.0038481652729281976	-0.007006818236779808	0.3440836172888319
0.255	0.175	0.0878926094087289	0.00471951779044303	-0.009683497537745788	0.343739363775413
0.255	0.195	0.11254384053511247	0.005963337315827485	-0.011829241997994417	0.34336680309841483
0.255	0.21500000000000002	0.14752019464636873	0.007442236604940431	-0.014311832638087755	0.34299580501262283
0.255	0.235	0.1876591102500614	0.009016343883814127	-0.015558685811475115	0.3422904098403453
0.255	0.255	0.2298630504507286	0.011165484940272573	-0.015214224757921679	0.34134785956404096
0.255	0.275	0.2734866950618158	0.013787178260960929	-0.013201736362664581	0.34047983345706717
0.255	0.29500000000000004	0.2989123104120648	0.016356681194887795	-0.004889654672930627	0.3396245485647631
0.255	0.315000000000001	0.32717733458315384	0.01816626405353183	0.0053799979825974505	0.3387148129619155
0.275	-0.285	0.3216275809787847	0.031825788708341185	0.04116906694665179	0.3283831806452275
0.275	-0.265	0.3216275809787847	0.03245356081534846	0.041357067651980044	0.3303715632481769
0.275	-0.245	0.30355861575525755	0.0324106004940665	0.041175234722108184	0.3321821696904693
0.275	-0.22499999999999998	0.2740029512110594	0.03141934846083957	0.04097985672544171	0.3338436677147914
0.275	-0.20500000000000002	0.24328571033106308	0.029514888163245177	0.04088361764282876	0.33565024744946453
0.275	-0.185	0.2049536912497232	0.02675168346216155	0.04168851233278938	0.3372146537218673
0.275	-0.16499999999999998	0.164169455459476	0.023312947713812482	0.04007426051731505	0.33822664969123
0.275	-0.14500000000000002	0.13048374172132882	0.01967088009290655	0.038575701444176845	0.3392555938853418
0.275	-0.125	0.09886305258015614	0.016257320662394548	0.03583190157143788	0.3398896802735567
0.275	-0.105	0.07292118108066346	0.013016612010737848	0.03224350336289107	0.340424180734425
0.275	-0.0849999999999998	0.05601379219293441	0.010026149014116815	0.028053055901037068	0.34053356297067655
0.275	-0.0649999999999998	0.04362364461108718	0.007593113744872132	0.023663230027823022	0.34029502556499736
0.275	-0.0449999999999998	0.033685713738147195	0.00559764824036197	0.019799907549597363	0.34002000739606886
0.275	-0.0249999999999998	0.02839408820839994	0.004075167908482566	0.01605988611418516	0.33970039491771736
0.275	-0.004999999999999699	0.02555467938755994	0.0032425468702140087	0.01291319096359139	0.33963864204788374
0.275	0.015000000000000277	0.024909359201005402	0.002710315651065519	0.0102066766449094	0.3394645319770193
0.275	0.035000000000000295	0.026329063611425393	0.0023441607996223554	0.0077525063212890615	0.339208535498225
0.275	0.0550000000000003	0.02852315224571084	0.0024039463388495458	0.005468768215973194	0.3388860682653387
0.275	0.0750000000000003	0.03136256106655084	0.002553407839113619	0.0033484097201503327	0.3386195542548926
0.275	0.0950000000000004	0.03691231467091992	0.002726019156555083	0.0013456347727501198	0.3384862221343998
0.275	0.115	0.04517241305881808	0.003063305992385728	-0.0011371614050879545	0.3382551672033773
0.275	0.135	0.05420689567058169	0.0036311852724582004	-0.0032936664876441336	0.337994242504663
0.275	0.15500000000000003	0.06917832399864711	0.00440281407386007	-0.005346198704896617	0.33802471327195094
0.275	0.175	0.08957044189377071	0.005144461363926631	-0.007286394161635254	0.33848571128603366
0.275	0.195	0.1129310326470452	0.005852986911378885	-0.009494195288456424	0.338502839813243
0.275	0.21500000000000002	0.14455172178821787	0.007181923239850687	-0.011614561531606253	0.33806669320860844
0.275	0.235	0.1863684698769523	0.009592559473943212	-0.01162909543233158	0.33776405901402046
0.275	0.255	0.22069950380165404	0.012060334494008413	-0.01048754707018518	0.3373744299020288
0.275	0.275	0.25670837021139764	0.014239072044935516	-0.006576621536536276	0.3365816491484131
0.275	0.29500000000000004	0.29387881295693935	0.015518805621512538	-0.0019813485482549063	0.334483403506954
0.275	0.315000000000001	0.32382166961307013	0.017711138947461985	0.002422150103458074	0.3333624760574901
0.29500000000000004	-0.285	0.3205950686802974	0.03060388741688321	0.03945678431319459	0.32450131351561856
0.29500000000000004	-0.265	0.3163359554490375	0.03118883255028123	0.03996502102717942	0.32640753925694777
0.29500000000000004	-0.245	0.2969763498524011	0.030976626518459737	0.04070922961578169	0.3279221225260225
0.29500000000000004	-0.22499999999999998	0.26858226164400123	0.0299764890573871	0.040063863195907705	0.32913617511200216
0.29500000000000004	-0.20500000000000002	0.2421241339952649	0.0282348531472839	0.0406796040088544	0.3303018170553204
0.29500000000000004	-0.185	0.20869654833173953	0.02569884382431012	0.04057653980570213	0.3313355692720142
0.29500000000000004	-0.16499999999999998	0.16855763272804689	0.02244328011233332	0.03946148339153201	0.33225317798764015
0.29500000000000004	-0.14500000000000002	0.13435566284065606	0.019168713491621074	0.03821755728209706	0.3329301457990005
0.29500000000000004	-0.125	0.10518719040839068	0.015906166896388324	0.0354194869961122	0.3334957781447814
0.29500000000000004	-0.105	0.07898719083427619	0.012610303232381877	0.03179963388376142	0.33374696661390024
0.29500000000000004	-0.0849999999999998	0.06053103349881622	0.00986263817037471	0.02776560826774899	0.333584425830434
0.29500000000000004	-0.0649999999999998	0.0469793095811708	0.007810124030218485	0.023431386280636016	0.33345241589356506
0.29500000000000004	-0.0449999999999998	0.03665418659629809	0.006153240096726789	0.019374749870104433	0.33344772809413387
0.29500000000000004	-0.0249999999999998	0.030846304917307204	0.004780375741212394	0.015841409010505014	0.3330824395303181
0.29500000000000004	-0.004999999999999699	0.02813596013377812	0.0037500363231696065	0.012883520282210638	0.3328613011055383
0.29500000000000004	0.015000000000000277	0.02736157590991266	0.0028633056859618906	0.01013281452943418	0.3326490575160819
0.29500000000000004	0.035000000000000295	0.028006896096467206	0.0023358413928245836	0.007818799107689293	0.33250262356309274
0.29500000000000004	0.0550000000000003	0.03045911280537448	0.002150056174818939	0.005623579566555232	0.3323887037708559
0.29500000000000004	0.0750000000000003	0.033427585663525376	0.00211032459202833	0.003598174574089376	0.3322539592896964
0.29500000000000004	0.0950000000000004	0.03910640330520537	0.0022785871018951636	0.0014519211409041901	0.3320337524233252
0.29500000000000004	0.115	0.0468502455438599	0.002719320105380234	-0.0009772015749711833	0.3319688142401443
0.29500000000000004	0.135	0.057175368528732604	0.0030522053113395706	-0.0033075845968730654	0.3313059699580126
0.29500000000000004	0.15500000000000003	0.07240492493141984	0.0030549898722036666	-0.005347072504309014	0.3284881154638173
0.29500000000000004	0.175	0.09060295419225799	0.004035224331944663	-0.0072933765754853	0.3281442525885201
0.29500000000000004	0.195	0.11396354494553246	0.005514158366516158	-0.008748610970529721	0.3294951531671521
0.29500000000000004	0.21500000000000002	0.14881083501947787	0.007341790982944621	-0.009097548544394625	0.33047129940606307
0.29500000000000004	0.235	0.1874009821754396	0.009437568762165076	-0.008576581873092586	0.3313602704251102
0.29500000000000004	0.255	0.22057043976434312	0.011687523084175918	-0.008573546816742907	0.332245575328552
0.29500000000000004	0.275	0.23799408480131584	0.013502517770721143	-0.006036579179224118	0.33054852807357615
0.29500000000000004	0.29500000000000004	0.2742610792856812	0.015621791882892663	-0.0017561367087423649	0.3298282581161217
0.29500000000000004	0.315000000000001	0.3118187141431557	0.018352940677994905	0.0038504359308676422	0.3298985752624664
0.315000000000001	-0.285	0.31220590625508843	0.028005327010758727	0.038837576473663864	0.3259832023214809
0.315000000000001	-0.265	0.31530344315055026	0.02786250657461725	0.04072103553305776	0.32601881164435037
0.315000000000001	-0.245	0.3031714236433248	0.027972010880925897	0.03955623123986378	0.32565791039307396
0.315000000000001	-0.22499999999999998	0.2772295521438321	0.027808346970591213	0.03993139124979505	0.3259501772994562
0.315000000000001	-0.20500000000000002	0.24070442958484492	0.02634581980050277	0.03975331457772419	0.3262465009724719
0.315000000000001	-0.185	0.20959999659291592	0.023992516738568927	0.04047205198104592	0.3267972885662773
0.315000000000001	-0.16499999999999998	0.17501083459359235	0.022802521101902663	0.040832017928475406	0.3278844998428902
0.315000000000001	-0.14500000000000002	0.13745319973611786	0.021591419051461253	0.03838974414263804	0.32895034552320024
0.315000000000001	-0.125	0.10738127904267611	0.01799464814389783	0.03538288977580069	0.3291509296998411
0.315000000000001	-0.105	0.08389162425209071	0.013827609680845584	0.031391518346336286	0.32897089977133903
0.315000000000001	-0.0849999999999998	0.06414482654352166	0.010181967041732734	0.027410594947539495	0.3286448265408758
0.315000000000001	-0.0649999999999998	0.04930246225276717	0.007470750358355754	0.02312130907143007	0.32831042944148386
0.315000000000001	-0.0449999999999998	0.04052610771562536	0.005822279033836668	0.019285125556881492	0.3281451841469286
0.315000000000001	-0.0249999999999998	0.03355664970083629	0.004909486775385594	0.01573948295340322	0.3280303628552975
0.315000000000001	-0.004999999999999699	0.029684728581509025	0.0039716661013216555	0.01269973315851537	0.32791112420501906
0.315000000000001	0.015000000000000277	0.028781280320332663	0.0032711852843888803	0.010043388359451363	0.3275961093877751
0.315000000000001	0.035000000000000295	0.02994285665613084	0.002920600356640408	0.007725087986629333	0.3274897021163029
0.315000000000001	0.0550000000000003	0.03162068914117266	0.0029065510131623786	0.005818002534259878	0.32749258692985195
0.315000000000001	0.0750000000000003	0.035492610260499914	0.0031804683703945333	0.003907642564255965	0.3273383099101923
0.315000000000001	0.0950000000000004	0.040138915603692635	0.00346383177699728	0.001968620938096279	0.3273082297939324
0.315000000000001	0.115	0.0485280780289017	0.0035414900606167044	7.601578648011383e-05	0.3271433150452831
0.315000000000001	0.135	0.061434481759992596	0.0037119279133407887	-0.002398922343992296	0.3268860865082822
0.315000000000001	0.15500000000000003	0.07279211704335256	0.0045410715959013385	-0.004214144284429393	0.3270571014170295
0.315000000000001	0.175	0.09318423493847615	0.005585378424086542	-0.005016060732029569	0.32722655372166415
0.315000000000001	0.195	0.11848078625141427	0.006853618320914434	-0.005919498030248474	0.3269896089791117
0.315000000000001	0.21500000000000002	0.14364827352704151	0.008250354634127485	-0.006944127232079649	0.32663534878240724
0.315000000000001	0.235	0.18146403645913778	0.009842246385464803	-0.0072915402348097316	0.3266733020114455
0.315000000000001	0.255	0.2170857107569486	0.012080619225590996	-0.004324875479413673	0.3269657191741799
0.315000000000001	0.275	0.25541772983828853	0.014827270098004795	-0.0023924125143769313	0.32687836363894957
0.315000000000001	0.29500000000000004	0.28213398556164665	0.017504713797122883	0.0009306014399536028	0.3265970349484487
0.315000000000001	0.315000000000001	0.2994285665613084	0.019528767711108237	0.0037109991785952944	0.32623339913997546
