# Supplementary material for: Long-range crossed Andreev reflection in a topological insulator nanowire proximitized by a superconductor
Source: Nat Phys. 2025 Mar 11;21(5):708–15. doi: 10.1038/s41567-025-02806-y (PMC12084150; doi:10.1038/s41567-025-02806-y)
Supplement: Supplementary file 5 — Among the two text files, the file named ‘raw’ contains the raw data and the file named ‘plot’ contains the processed data to make the plots: Figure_3_plot_dim=2_.txt, Figure_3_raw_dim=2_.txt. [file 41567_2025_2806_MOESM5_ESM.zip › Figure3/Figure_3_raw_dim=2_.txt]

V_{R}	V_{L}	iac_{LL}	iac_{RL}	iac_{LR}	iac_{RR}
-0.285	-0.285	1.961e-10	1.5540952154e-11	2.7478019547e-12	2.1803961135e-10
-0.285	-0.265	2.025e-10	1.5013587836e-11	1.9951539798e-12	2.193428576e-10
-0.285	-0.245	1.852e-10	1.4463767002e-11	1.5746407371e-12	2.191090025e-10
-0.285	-0.22499999999999998	1.575e-10	1.2658881315e-11	4.916762009100001e-13	2.1592203993e-10
-0.285	-0.20500000000000002	1.274e-10	1.1085285951e-11	-9.1309748314e-13	2.1418731194e-10
-0.285	-0.185	1.03e-10	1.0235697118e-11	-3.6713743611e-12	2.1408831235e-10
-0.285	-0.16499999999999998	7.85e-11	8.7172229541e-12	-6.340474647e-12	2.1428905893e-10
-0.285	-0.14500000000000002	6.04e-11	7.0784604759e-12	-7.8620105342e-12	2.1499178838e-10
-0.285	-0.125	4.72e-11	5.6970380683e-12	-8.317377069e-12	2.1547237411e-10
-0.285	-0.105	3.73e-11	4.4248194172e-12	-7.6734213508e-12	2.1587354131e-10
-0.285	-0.0849999999999998	3e-11	3.5047469282e-12	-6.7503118771e-12	2.1624339279e-10
-0.285	-0.0649999999999998	2.52e-11	2.8159403882e-12	-5.8620258642e-12	2.1644472145e-10
-0.285	-0.0449999999999998	2.28e-11	2.304096779e-12	-4.7719957365e-12	2.166002756e-10
-0.285	-0.0249999999999998	2.2e-11	1.9616078134e-12	-3.554398063e-12	2.1682095248e-10
-0.285	-0.004999999999999699	2.32e-11	1.7929640308e-12	-2.2139800421e-12	2.1701229271e-10
-0.285	0.015000000000000277	2.52e-11	1.694626917e-12	-6.097861842100001e-13	2.1697392222e-10
-0.285	0.035000000000000295	2.81e-11	1.2151752344e-12	1.14524737e-12	2.1687396802e-10
-0.285	0.0550000000000003	3.22e-11	9.0123348855e-13	3.1549207051e-12	2.1674882155e-10
-0.285	0.0750000000000003	3.93e-11	1.2235183931e-12	5.0699753047e-12	2.1676286124e-10
-0.285	0.0950000000000004	4.75e-11	1.917658301e-12	7.4085648521e-12	2.1704540122e-10
-0.285	0.115	5.96e-11	2.7443073122e-12	1.0215452494e-11	2.1751690656e-10
-0.285	0.135	7.46e-11	3.7207344576e-12	1.3009441318e-11	2.1781511605e-10
-0.285	0.15500000000000003	9.18e-11	4.8197183787e-12	1.6466683883e-11	2.18099216e-10
-0.285	0.175	1.145e-10	5.8161342167e-12	1.9660622638e-11	2.1833758801e-10
-0.285	0.195	1.453e-10	6.9935427746e-12	2.3798763868e-11	2.1865891758e-10
-0.285	0.21500000000000002	1.722e-10	8.764211816e-12	2.6599754347e-11	2.1891221404e-10
-0.285	0.235	2.019e-10	1.0814020789e-11	2.8466101503e-11	2.1929091308e-10
-0.285	0.255	2.26e-10	1.2936301937e-11	3.0444786535e-11	2.1969478112e-10
-0.285	0.275	2.432e-10	1.5050588991e-11	3.0084938044e-11	2.1978090517e-10
-0.285	0.29500000000000004	2.559e-10	1.6708722978e-11	3.0654223519e-11	2.1971508395e-10
-0.285	0.315000000000001	2.732e-10	1.807679073e-11	2.8068743995e-11	2.194726374e-10
-0.265	-0.285	2.123e-10	1.5411342611e-11	1.3836494873e-12	2.1802268457e-10
-0.265	-0.265	2.118e-10	1.5627582616e-11	1.580186472e-12	2.1801504772e-10
-0.265	-0.245	1.867e-10	1.5627012181e-11	1.1562550753e-12	2.1799781825e-10
-0.265	-0.22499999999999998	1.588e-10	1.4852074673e-11	-5.9477574723e-13	2.1773220506e-10
-0.265	-0.20500000000000002	1.351e-10	1.3385513739e-11	-3.5645356547e-12	2.1742011886e-10
-0.265	-0.185	1.064e-10	1.1826607079e-11	-6.6890468588e-12	2.1703098901e-10
-0.265	-0.16499999999999998	8.25e-11	1.0010127153e-11	-8.3552440628e-12	2.1672034636e-10
-0.265	-0.14500000000000002	6.28e-11	8.4743696789e-12	-9.0169691248e-12	2.1653075237e-10
-0.265	-0.125	4.76e-11	8.6765692686e-12	-9.3277987617e-12	2.1424789447e-10
-0.265	-0.105	3.71e-11	7.1906200901e-12	-8.9074361313e-12	2.1293868776e-10
-0.265	-0.0849999999999998	2.94e-11	5.1585298934e-12	-8.001938113e-12	2.1400470287e-10
-0.265	-0.0649999999999998	2.45e-11	3.6794735934e-12	-6.7057015258e-12	2.1538194269e-10
-0.265	-0.0449999999999998	2.26e-11	2.7085259717e-12	-5.2677158237e-12	2.1621047053e-10
-0.265	-0.0249999999999998	2.18e-11	1.9994111426e-12	-3.930337698e-12	2.1661156788e-10
-0.265	-0.004999999999999699	2.28e-11	1.6344700271e-12	-2.4163473427e-12	2.1690886933e-10
-0.265	0.015000000000000277	2.42e-11	1.4901288523e-12	-8.0426889326e-13	2.1726067644e-10
-0.265	0.035000000000000295	2.67e-11	1.5577948943e-12	9.803160537600001e-13	2.1755818743e-10
-0.265	0.0550000000000003	3.13e-11	1.7254002159e-12	2.9461087252e-12	2.1776340436e-10
-0.265	0.0750000000000003	3.74e-11	2.0348372345e-12	5.0271944929e-12	2.1780456882e-10
-0.265	0.0950000000000004	4.54e-11	1.5765224816e-12	7.6292228187e-12	2.1729229484e-10
-0.265	0.115	5.68e-11	1.2425477507e-12	1.0326827032e-11	2.1569903474e-10
-0.265	0.135	7.23e-11	1.9746241378e-12	1.3864894572e-11	2.1544389892e-10
-0.265	0.15500000000000003	9.01e-11	3.5142875277e-12	1.7177898553e-11	2.1644686349e-10
-0.265	0.175	1.086e-10	5.1182865718e-12	1.9866644288e-11	2.1767884027e-10
-0.265	0.195	1.399e-10	6.9337809691e-12	2.3428612622e-11	2.1942886524e-10
-0.265	0.21500000000000002	1.666e-10	8.9454195404e-12	2.6601552963e-11	2.1993757691e-10
-0.265	0.235	1.968e-10	1.0703397129e-11	2.9470451409e-11	2.1986947395e-10
-0.265	0.255	2.211e-10	1.2503226753e-11	3.2223918242e-11	2.1987310611e-10
-0.265	0.275	2.439e-10	1.4404281683e-11	3.1938924803e-11	2.1982544567e-10
-0.265	0.29500000000000004	2.626e-10	1.6142998356e-11	3.1847957871e-11	2.1977270953e-10
-0.265	0.315000000000001	2.725e-10	1.7609765928e-11	3.0026951572e-11	2.1956022829e-10
-0.245	-0.285	2.065e-10	1.5388410247e-11	2.8982369258e-12	2.2006761283e-10
-0.245	-0.265	2.149e-10	1.5669049753e-11	2.2210246243e-12	2.1989156958e-10
-0.245	-0.245	1.944e-10	1.6201539256e-11	2.2400905436e-12	2.2025678772e-10
-0.245	-0.22499999999999998	1.636e-10	1.5467891353e-11	3.1922265862000003e-13	2.2017455194e-10
-0.245	-0.20500000000000002	1.334e-10	1.3808923541e-11	-1.9884730136e-12	2.1975871641e-10
-0.245	-0.185	1.051e-10	1.1778625776e-11	-5.0544931582e-12	2.1925766487e-10
-0.245	-0.16499999999999998	8.04e-11	9.9089695141e-12	-8.2455793745e-12	2.1877789404e-10
-0.245	-0.14500000000000002	6.21e-11	8.0617966887e-12	-9.8149866972e-12	2.1875584498e-10
-0.245	-0.125	4.5e-11	7.4995121395e-12	-1.0315058171e-11	2.1844643634e-10
-0.245	-0.105	3.43e-11	7.5297910371e-12	-9.7676922451e-12	2.1813558415e-10
-0.245	-0.0849999999999998	2.66e-11	5.9234775108e-12	-8.8115222752e-12	2.1830380429e-10
-0.245	-0.0649999999999998	2.23e-11	4.1589148168e-12	-7.5230302173e-12	2.1852755453e-10
-0.245	-0.0449999999999998	1.98e-11	2.7738213248e-12	-6.0604626924e-12	2.1857975516e-10
-0.245	-0.0249999999999998	1.88e-11	1.9678698663e-12	-4.5279557526e-12	2.1869374905e-10
-0.245	-0.004999999999999699	1.98e-11	1.7093796487e-12	-2.7587315344e-12	2.1910306532e-10
-0.245	0.015000000000000277	2.09e-11	1.7538653992e-12	-1.1107528735e-12	2.1934472024e-10
-0.245	0.035000000000000295	2.26e-11	1.7835649487e-12	6.443268375700001e-13	2.1935913246e-10
-0.245	0.0550000000000003	2.68e-11	1.0206880688e-12	2.6076013455e-12	2.1917195991e-10
-0.245	0.0750000000000003	3.32e-11	-5.716557552700001e-13	5.0053131417e-12	2.1830061451e-10
-0.245	0.0950000000000004	4.07e-11	-6.6537586463e-14	7.556033961e-12	2.1839628462e-10
-0.245	0.115	5.95e-11	1.2170744412e-12	1.100121226e-11	2.1896192338e-10
-0.245	0.135	6.91e-11	2.688468885e-12	1.5301369422e-11	2.1948323119e-10
-0.245	0.15500000000000003	8.86e-11	3.9233651478e-12	1.8627727695e-11	2.1976844873e-10
-0.245	0.175	1.084e-10	5.1639304729e-12	2.1262932569e-11	2.1996942814e-10
-0.245	0.195	1.37e-10	6.6343382059e-12	2.4396975641e-11	2.2034191061e-10
-0.245	0.21500000000000002	1.719e-10	8.4920160589e-12	2.8640715755e-11	2.2061951458e-10
-0.245	0.235	2.001e-10	1.0649285105e-11	3.0359902303e-11	2.2057427559e-10
-0.245	0.255	2.261e-10	1.2949919619e-11	3.2236028346e-11	2.2049902473e-10
-0.245	0.275	2.448e-10	1.5098847507e-11	3.3389631426e-11	2.2033699788e-10
-0.245	0.29500000000000004	2.651e-10	1.6371854872e-11	3.4594791941e-11	2.2117681801e-10
-0.245	0.315000000000001	2.637e-10	1.6474674339e-11	3.3769066795e-11	2.2268102039e-10
-0.22499999999999998	-0.285	2.197e-10	1.5636991884e-11	2.4505563488e-12	2.2143176757e-10
-0.22499999999999998	-0.265	2.183e-10	1.6057890025e-11	2.2783968234e-12	2.2155086044e-10
-0.22499999999999998	-0.245	1.978e-10	1.6005367797e-11	2.4292068701e-12	2.2162853274e-10
-0.22499999999999998	-0.22499999999999998	1.659e-10	1.4557619579e-11	-3.9730189201000005e-13	2.2037953604e-10
-0.22499999999999998	-0.20500000000000002	1.323e-10	1.284131431e-11	-4.0365368477e-12	2.1967408247e-10
-0.22499999999999998	-0.185	1.041e-10	1.1166283366e-11	-6.9010020525e-12	2.1995033603e-10
-0.22499999999999998	-0.16499999999999998	7.81e-11	9.3566661235e-12	-9.841373685e-12	2.2040312178e-10
-0.22499999999999998	-0.14500000000000002	5.83e-11	7.5534968346e-12	-1.1134149827e-11	2.2078792099e-10
-0.22499999999999998	-0.125	4.34e-11	5.7218647271e-12	-1.1151750368e-11	2.2090536077e-10
-0.22499999999999998	-0.105	3.24e-11	3.1568004488e-12	-1.0562938405e-11	2.1987392101e-10
-0.22499999999999998	-0.0849999999999998	2.53e-11	1.7681904865e-12	-9.5007184427e-12	2.1945086773e-10
-0.22499999999999998	-0.0649999999999998	2.06e-11	1.4539684344e-12	-8.2426311565e-12	2.2014591377e-10
-0.22499999999999998	-0.0449999999999998	1.79e-11	1.3695959751e-12	-6.7095461418e-12	2.2076973692e-10
-0.22499999999999998	-0.0249999999999998	1.77e-11	1.3717302863e-12	-5.1126466133e-12	2.210565377e-10
-0.22499999999999998	-0.004999999999999699	1.81e-11	1.252214679e-12	-3.403507435e-12	2.2140673827e-10
-0.22499999999999998	0.015000000000000277	1.88e-11	1.2253596651e-12	-1.7045091226e-12	2.2173603065e-10
-0.22499999999999998	0.035000000000000295	2.05e-11	1.2772471564e-12	2.0610373213000002e-13	2.2190550808e-10
-0.22499999999999998	0.0550000000000003	2.45e-11	1.3206295989e-12	2.388266148e-12	2.221939154e-10
-0.22499999999999998	0.0750000000000003	3e-11	1.4572969121e-12	4.6738437959e-12	2.2250260226e-10
-0.22499999999999998	0.0950000000000004	3.78e-11	1.8287308194e-12	7.5644122262e-12	2.2263620049e-10
-0.22499999999999998	0.115	4.78e-11	2.4662518626e-12	1.085213662e-11	2.2266446613e-10
-0.22499999999999998	0.135	6.02e-11	3.0482775401e-12	1.4495482901e-11	2.2294463124e-10
-0.22499999999999998	0.15500000000000003	8.01e-11	3.805056258e-12	1.8769191229e-11	2.2316554096e-10
-0.22499999999999998	0.175	1.057e-10	4.9819922424e-12	2.3004545073e-11	2.2343446035e-10
-0.22499999999999998	0.195	1.345e-10	6.6163127485e-12	2.7703455999e-11	2.2358596325e-10
-0.22499999999999998	0.21500000000000002	1.693e-10	8.5136984126e-12	3.0747900018e-11	2.2356242407e-10
-0.22499999999999998	0.235	2.02e-10	1.0719755664e-11	3.3781182719e-11	2.2348053753e-10
-0.22499999999999998	0.255	2.271e-10	1.3118913921e-11	3.6438691313e-11	2.2319203708e-10
-0.22499999999999998	0.275	2.487e-10	1.536666532e-11	3.597077739e-11	2.2278930992e-10
-0.22499999999999998	0.29500000000000004	2.67e-10	1.7252271937e-11	3.4208848956e-11	2.2241191473e-10
-0.22499999999999998	0.315000000000001	2.591e-10	1.86926889e-11	3.118852037e-11	2.2201885004e-10
-0.20500000000000002	-0.285	2.274e-10	1.5382646234e-11	1.9468361643e-12	2.2885808721e-10
-0.20500000000000002	-0.265	2.236e-10	1.568558946e-11	5.131635589400001e-13	2.2819198202e-10
-0.20500000000000002	-0.245	2.01e-10	1.593062625e-11	3.616731874e-13	2.2708235774e-10
-0.20500000000000002	-0.22499999999999998	1.692e-10	1.5361864644e-11	-2.3089167371e-12	2.2606244311e-10
-0.20500000000000002	-0.20500000000000002	1.37e-10	1.3812204998e-11	-4.6253171604e-12	2.25428259e-10
-0.20500000000000002	-0.185	1.074e-10	1.1847504356e-11	-7.4536066677e-12	2.2504173685e-10
-0.20500000000000002	-0.16499999999999998	8.01e-11	9.4029201136e-12	-1.0100625514e-11	2.2247782908e-10
-0.20500000000000002	-0.14500000000000002	5.68e-11	6.8188477599e-12	-1.1941095727e-11	2.2134059109e-10
-0.20500000000000002	-0.125	4.14e-11	5.197732753e-12	-1.2382963905e-11	2.2238052916e-10
-0.20500000000000002	-0.105	3.09e-11	4.7803889174e-12	-1.1915560754e-11	2.2313899826e-10
-0.20500000000000002	-0.0849999999999998	2.37e-11	3.9079564885e-12	-1.0793966794e-11	2.239262918e-10
-0.20500000000000002	-0.0649999999999998	1.88e-11	2.9482276659e-12	-9.3557675427e-12	2.2472962737e-10
-0.20500000000000002	-0.0449999999999998	1.61e-11	2.1820103939e-12	-7.6919226558e-12	2.2532891016e-10
-0.20500000000000002	-0.0249999999999998	1.57e-11	1.6495432646e-12	-5.9745347244e-12	2.2567317355e-10
-0.20500000000000002	-0.004999999999999699	1.58e-11	1.5972436813e-12	-4.1486004193e-12	2.259406494e-10
-0.20500000000000002	0.015000000000000277	1.65e-11	1.6166082787e-12	-2.167709863e-12	2.2629955783e-10
-0.20500000000000002	0.035000000000000295	1.85e-11	1.6305813915e-12	-1.8787837917000003e-13	2.2639576346e-10
-0.20500000000000002	0.0550000000000003	2.15e-11	1.646054443e-12	2.0818173653e-12	2.2635573987e-10
-0.20500000000000002	0.0750000000000003	2.65e-11	1.5851179342e-12	4.7202574933e-12	2.283407608e-10
-0.20500000000000002	0.0950000000000004	3.3e-11	1.6467171008e-12	7.4063005741e-12	2.3063684348e-10
-0.20500000000000002	0.115	4.22e-11	1.9752707885e-12	1.0686770111e-11	2.3021367379e-10
-0.20500000000000002	0.135	5.59e-11	2.6374929803e-12	1.4520186232e-11	2.2925646044e-10
-0.20500000000000002	0.15500000000000003	7.42e-11	3.5540462704e-12	1.8602034834e-11	2.2862793412e-10
-0.20500000000000002	0.175	9.97e-11	4.8461653932e-12	2.3745556246e-11	2.2829109803e-10
-0.20500000000000002	0.195	1.337e-10	6.5770102083e-12	2.868931042e-11	2.2808758076e-10
-0.20500000000000002	0.21500000000000002	1.657e-10	8.73723111e-12	3.3304101089e-11	2.2779388819e-10
-0.20500000000000002	0.235	2.046e-10	1.1160215217e-11	3.6321440712e-11	2.2744925227e-10
-0.20500000000000002	0.255	2.28e-10	1.374144631e-11	3.5722361645e-11	2.2687632591e-10
-0.20500000000000002	0.275	2.494e-10	1.5873517259e-11	3.5118576488e-11	2.2596544586e-10
-0.20500000000000002	0.29500000000000004	2.63e-10	1.7816560285e-11	3.3578186412e-11	2.2497735918e-10
-0.20500000000000002	0.315000000000001	2.755e-10	1.9366317429e-11	3.1448699883e-11	2.241799375e-10
-0.185	-0.285	2.284e-10	1.5404353326e-11	1.0193653907e-12	2.2788231727e-10
-0.185	-0.265	2.317e-10	1.5548153897e-11	1.7477736037e-12	2.2782413289e-10
-0.185	-0.245	2.101e-10	1.562510588e-11	1.4638691027e-12	2.2788580973e-10
-0.185	-0.22499999999999998	1.763e-10	1.517914643e-11	-7.340463071200001e-13	2.283091424e-10
-0.185	-0.20500000000000002	1.415e-10	1.2898381101e-11	-3.8014324673e-12	2.2842681501e-10
-0.185	-0.185	1.099e-10	1.0018196917e-11	-6.9886009442e-12	2.2853002883e-10
-0.185	-0.16499999999999998	8.05e-11	8.2210179244e-12	-9.4653616543e-12	2.2916407324e-10
-0.185	-0.14500000000000002	5.61e-11	6.679512444e-12	-1.1824241665e-11	2.2984659299e-10
-0.185	-0.125	4.03e-11	5.7556775573e-12	-1.2830001651e-11	2.3022224195e-10
-0.185	-0.105	2.94e-11	5.5158314353e-12	-1.2594710279e-11	2.3022566456e-10
-0.185	-0.0849999999999998	2.18e-11	4.3982417992e-12	-1.1534716759e-11	2.3064531852e-10
-0.185	-0.0649999999999998	1.68e-11	3.0187729863e-12	-1.0084270616e-11	2.3099482059e-10
-0.185	-0.0449999999999998	1.46e-11	1.959250767e-12	-8.3682345576e-12	2.3121279664e-10
-0.185	-0.0249999999999998	1.39e-11	1.375283955e-12	-6.5052321588e-12	2.314629266e-10
-0.185	-0.004999999999999699	1.39e-11	1.1349361557e-12	-4.5209526434e-12	2.3157228716e-10
-0.185	0.015000000000000277	1.46e-11	1.2088875337e-12	-2.4694138119e-12	2.3175131064e-10
-0.185	0.035000000000000295	1.59e-11	1.2871146282e-12	-3.9956289584e-13	2.3195184767e-10
-0.185	0.0550000000000003	1.86e-11	1.4553826986e-12	1.9512550352e-12	2.3198006675e-10
-0.185	0.0750000000000003	2.31e-11	1.7598169507e-12	4.6197117626e-12	2.3209706414e-10
-0.185	0.0950000000000004	2.92e-11	1.932921441e-12	7.6321353845e-12	2.3242214229e-10
-0.185	0.115	3.7e-11	1.9899409381e-12	1.1120736599e-11	2.3275949061e-10
-0.185	0.135	5.1e-11	2.3220460207e-12	1.4779153571e-11	2.3310226388e-10
-0.185	0.15500000000000003	6.83e-11	3.1567062251e-12	1.9677059026e-11	2.3346648086e-10
-0.185	0.175	9.47e-11	4.0698956582e-12	2.5494911824e-11	2.3546151351e-10
-0.185	0.195	1.298e-10	5.480150503e-12	3.1777570257e-11	2.3725884967e-10
-0.185	0.21500000000000002	1.697e-10	7.9949080828e-12	3.8299770677e-11	2.3642985616e-10
-0.185	0.235	2.076e-10	1.1340756464e-11	4.1999857058e-11	2.3460537195e-10
-0.185	0.255	2.303e-10	1.4568545157e-11	4.2397162179e-11	2.3273001425e-10
-0.185	0.275	2.482e-10	1.6917049652e-11	4.2368317372e-11	2.3103160784e-10
-0.185	0.29500000000000004	2.661e-10	1.8720859953e-11	3.9833429037e-11	2.2929809056e-10
-0.185	0.315000000000001	2.801e-10	2.0146605675e-11	3.4973482252e-11	2.2757037077e-10
-0.16499999999999998	-0.285	2.374e-10	1.4268691302e-11	3.6942234146e-12	2.2773067467e-10
-0.16499999999999998	-0.265	2.354e-10	1.4470590395e-11	3.7480727769e-12	2.2750161588e-10
-0.16499999999999998	-0.245	2.1e-10	1.4362645743e-11	3.7900386815e-12	2.2759211715e-10
-0.16499999999999998	-0.22499999999999998	1.796e-10	1.3754640531e-11	1.6549411157e-12	2.2831743117e-10
-0.16499999999999998	-0.20500000000000002	1.488e-10	1.2604288349e-11	-2.0548834073e-12	2.2951613646e-10
-0.16499999999999998	-0.185	1.097e-10	1.0822004697e-11	-6.9232526585e-12	2.3098981474e-10
-0.16499999999999998	-0.16499999999999998	7.99e-11	8.622072346e-12	-1.069381542e-11	2.3264852352e-10
-0.16499999999999998	-0.14500000000000002	5.56e-11	6.6931846959e-12	-1.2587885431e-11	2.3400625214e-10
-0.16499999999999998	-0.125	3.85e-11	4.9563128414e-12	-1.3661794947e-11	2.348320093e-10
-0.16499999999999998	-0.105	2.73e-11	3.4419259464e-12	-1.3846936054e-11	2.3543271236e-10
-0.16499999999999998	-0.0849999999999998	1.99e-11	2.3571856218e-12	-1.2754701311e-11	2.3585353047e-10
-0.16499999999999998	-0.0649999999999998	1.55e-11	1.8816215743e-12	-1.105927804e-11	2.3620724678e-10
-0.16499999999999998	-0.0449999999999998	1.29e-11	1.4869423467e-12	-9.1086491011e-12	2.3664676119e-10
-0.16499999999999998	-0.0249999999999998	1.18e-11	1.1017194993e-12	-7.1573798778e-12	2.3709961679e-10
-0.16499999999999998	-0.004999999999999699	1.19e-11	8.214271474600001e-13	-5.1180653827e-12	2.3736872245e-10
-0.16499999999999998	0.015000000000000277	1.22e-11	7.953542080900001e-13	-3.0246001188e-12	2.3760166951e-10
-0.16499999999999998	0.035000000000000295	1.33e-11	8.032551704700001e-13	-9.301246791400001e-13	2.37681414e-10
-0.16499999999999998	0.0550000000000003	1.55e-11	8.740931662e-13	1.4413431927e-12	2.3760513868e-10
-0.16499999999999998	0.0750000000000003	1.89e-11	1.0501057659e-12	4.0655148041e-12	2.3755389266e-10
-0.16499999999999998	0.0950000000000004	2.48e-11	1.3928221961e-12	7.0741436502e-12	2.3796011228e-10
-0.16499999999999998	0.115	3.35e-11	1.7947873857e-12	1.0777983698e-11	2.3851073347e-10
-0.16499999999999998	0.135	4.54e-11	2.3781696655e-12	1.5204268857e-11	2.3890302982e-10
-0.16499999999999998	0.15500000000000003	6.37e-11	3.1571533327e-12	2.0737707382e-11	2.3909502197e-10
-0.16499999999999998	0.175	8.87e-11	4.2706909881e-12	2.6402695221e-11	2.3899578955e-10
-0.16499999999999998	0.195	1.21e-10	6.304775161e-12	3.2312402618e-11	2.3873336613e-10
-0.16499999999999998	0.21500000000000002	1.679e-10	9.1741829237e-12	3.7947410601e-11	2.3835625034e-10
-0.16499999999999998	0.235	2.048e-10	1.2606412929e-11	4.1586722364e-11	2.3748285603e-10
-0.16499999999999998	0.255	2.331e-10	1.5895348042e-11	4.3649791041e-11	2.3593090009e-10
-0.16499999999999998	0.275	2.577e-10	1.8569934764e-11	4.1525257984e-11	2.3387302645e-10
-0.16499999999999998	0.29500000000000004	2.718e-10	2.0503008272e-11	3.9206151268e-11	2.3179871496e-10
-0.16499999999999998	0.315000000000001	2.843e-10	2.1901572472e-11	3.6597970757e-11	2.2982012015e-10
-0.14500000000000002	-0.285	2.371e-10	1.193151038e-11	4.0184913814e-12	2.2343911696e-10
-0.14500000000000002	-0.265	2.402e-10	1.2230398715e-11	3.8955713535e-12	2.2292633075e-10
-0.14500000000000002	-0.245	2.123e-10	1.223036088e-11	2.5468480089e-12	2.2305150051e-10
-0.14500000000000002	-0.22499999999999998	1.782e-10	1.1412007734e-11	1.5137930859e-12	2.2440003231e-10
-0.14500000000000002	-0.20500000000000002	1.471e-10	1.0033626313e-11	-2.1004061637e-12	2.2648370359e-10
-0.14500000000000002	-0.185	1.11e-10	8.4809558757e-12	-6.6842185333e-12	2.2854623385e-10
-0.14500000000000002	-0.16499999999999998	7.86e-11	6.7998706072e-12	-1.1046704458e-11	2.3070301395e-10
-0.14500000000000002	-0.14500000000000002	5.27e-11	5.1780680224e-12	-1.3274181401e-11	2.3288042285e-10
-0.14500000000000002	-0.125	3.59e-11	3.8911497541e-12	-1.4116110106e-11	2.3458022624e-10
-0.14500000000000002	-0.105	2.49e-11	2.8263229979e-12	-1.3742572628e-11	2.359645674e-10
-0.14500000000000002	-0.0849999999999998	1.76e-11	2.0385017706e-12	-1.2562065967e-11	2.3710122332e-10
-0.14500000000000002	-0.0649999999999998	1.29e-11	1.3914056581e-12	-1.0796005517e-11	2.3793226574e-10
-0.14500000000000002	-0.0449999999999998	1.07e-11	1.0371096323e-12	-8.9208078862e-12	2.3835694883e-10
-0.14500000000000002	-0.0249999999999998	9.7e-12	9.2083037089e-13	-7.0420595875e-12	2.3859811481e-10
-0.14500000000000002	-0.004999999999999699	9.7e-12	9.005690117200001e-13	-5.1446240832e-12	2.386766253e-10
-0.14500000000000002	0.015000000000000277	1.01e-11	8.877350410300001e-13	-3.203725646e-12	2.3868109565e-10
-0.14500000000000002	0.035000000000000295	1.06e-11	7.499519142600001e-13	-1.091582817e-12	2.3856663611e-10
-0.14500000000000002	0.0550000000000003	1.25e-11	7.014433776900001e-13	1.2163396605e-12	2.3863562383e-10
-0.14500000000000002	0.0750000000000003	1.54e-11	8.612919373300001e-13	3.7932342821e-12	2.3910580203e-10
-0.14500000000000002	0.0950000000000004	2.01e-11	1.1057162737e-12	6.8258916144e-12	2.3951949552e-10
-0.14500000000000002	0.115	2.78e-11	1.3904496882e-12	1.012869543e-11	2.398309065e-10
-0.14500000000000002	0.135	3.89e-11	1.8502216335e-12	1.4621308947e-11	2.4003980216e-10
-0.14500000000000002	0.15500000000000003	5.51e-11	2.8141515941e-12	2.001865505e-11	2.402253449e-10
-0.14500000000000002	0.175	8.64e-11	4.4111675379e-12	2.6107599842e-11	2.402826678e-10
-0.14500000000000002	0.195	1.206e-10	6.7828885221e-12	3.2257664134e-11	2.4002753198e-10
-0.14500000000000002	0.21500000000000002	1.638e-10	1.0200741963e-11	3.8011613651e-11	2.3939348757e-10
-0.14500000000000002	0.235	2.082e-10	1.4177545381e-11	4.3684864067e-11	2.3825955577e-10
-0.14500000000000002	0.255	2.391e-10	1.8018623814e-11	4.5772179146e-11	2.3611851502e-10
-0.14500000000000002	0.275	2.594e-10	2.1022470901e-11	4.3916987488e-11	2.3351961281e-10
-0.14500000000000002	0.29500000000000004	2.692e-10	2.2897383315e-11	4.1916765622e-11	2.3116327357e-10
-0.14500000000000002	0.315000000000001	2.522e-10	2.3491303727e-11	3.7333296495e-11	2.2891180124e-10
-0.125	-0.285	2.426e-10	9.7398202342e-12	5.7354503952e-12	2.1156927105e-10
-0.125	-0.265	2.424e-10	9.7850424936e-12	5.3846866649e-12	2.1121101454e-10
-0.125	-0.245	2.178e-10	9.6293682873e-12	3.7118032196e-12	2.1135509014e-10
-0.125	-0.22499999999999998	1.887e-10	8.7374166469e-12	1.6603153199e-12	2.1251442377e-10
-0.125	-0.20500000000000002	1.521e-10	7.1272108471e-12	-5.3654721341e-13	2.1462945733e-10
-0.125	-0.185	1.15e-10	5.4514930525e-12	-4.6552773711e-12	2.1716619376e-10
-0.125	-0.16499999999999998	8.06e-11	4.0664079279e-12	-8.7549262389e-12	2.2001236212e-10
-0.125	-0.14500000000000002	5.25e-11	3.1073559512e-12	-1.1425609409e-11	2.2289012559e-10
-0.125	-0.125	3.4e-11	2.3711043468e-12	-1.2264783436e-11	2.2532364819e-10
-0.125	-0.105	2.26e-11	1.7251169993e-12	-1.2102368783e-11	2.2723423317e-10
-0.125	-0.0849999999999998	1.56e-11	1.144464477e-12	-1.1377974442e-11	2.2842143662e-10
-0.125	-0.0649999999999998	1.13e-11	7.9095834735e-13	-1.0025290248e-11	2.2932745051e-10
-0.125	-0.0449999999999998	9.1e-12	8.451327630600001e-13	-8.4356754087e-12	2.299583517e-10
-0.125	-0.0249999999999998	8e-12	8.1247035268e-13	-6.7333734478e-12	2.3065856658e-10
-0.125	-0.004999999999999699	7.8e-12	6.851317266400001e-13	-5.029503518e-12	2.3111437913e-10
-0.125	0.015000000000000277	7.9e-12	8.443183105600001e-13	-3.299785385e-12	2.3117847741e-10
-0.125	0.035000000000000295	8.2e-12	8.593518941800001e-13	-1.3965545804e-12	2.3104213178e-10
-0.125	0.0550000000000003	9.4e-12	6.991553164e-13	6.6684324338e-13	2.3111221381e-10
-0.125	0.0750000000000003	1.2e-11	6.1268433456e-13	3.0332395909e-12	2.31204601e-10
-0.125	0.0950000000000004	1.57e-11	8.267877092300001e-13	5.7016841311e-12	2.3139279801e-10
-0.125	0.115	2.2e-11	1.2206938663e-12	8.9502464107e-12	2.3180921562e-10
-0.125	0.135	3.15e-11	1.9032129785e-12	1.3041433704e-11	2.3226116318e-10
-0.125	0.15500000000000003	4.65e-11	2.7154308555e-12	1.7946826119e-11	2.3261909373e-10
-0.125	0.175	7.26e-11	4.1859413614e-12	2.4250020215e-11	2.327850787e-10
-0.125	0.195	1.136e-10	6.9771660492e-12	3.0662500649e-11	2.3254738189e-10
-0.125	0.21500000000000002	1.641e-10	1.0997004574e-11	3.7793701631e-11	2.3193252273e-10
-0.125	0.235	2.15e-10	1.5672520385e-11	4.4386475929e-11	2.3118748795e-10
-0.125	0.255	2.512e-10	2.0359172777e-11	4.6065595234e-11	2.2956405301e-10
-0.125	0.275	2.689e-10	2.3872622114e-11	4.4994673226e-11	2.2740527056e-10
-0.125	0.29500000000000004	2.642e-10	2.5590151199e-11	4.0165800601e-11	2.2489596158e-10
-0.125	0.315000000000001	2.866e-10	2.5775950053e-11	3.6767250276e-11	2.2278353572e-10
-0.105	-0.285	2.481e-10	7.4269606557e-12	6.3160834543e-12	1.9235312939e-10
-0.105	-0.265	2.467e-10	7.271621871e-12	6.7331427999e-12	1.9193053013e-10
-0.105	-0.245	2.235e-10	7.0031150244e-12	5.412205428e-12	1.9206816796e-10
-0.105	-0.22499999999999998	1.945e-10	6.016586849e-12	3.9534595999e-12	1.929743099e-10
-0.105	-0.20500000000000002	1.554e-10	4.3630319851e-12	1.1866161913e-12	1.9442141056e-10
-0.105	-0.185	1.166e-10	2.7061976652e-12	-1.8845425075e-12	1.9645115826e-10
-0.105	-0.16499999999999998	8.04e-11	1.2356058505e-12	-4.9603153457e-12	1.9901979249e-10
-0.105	-0.14500000000000002	5.24e-11	2.1297753392e-13	-7.7742784924e-12	2.0142409485e-10
-0.105	-0.125	3.26e-11	-2.5849321901e-13	-9.1678382887e-12	2.0367754623e-10
-0.105	-0.105	2.14e-11	-2.8749877856e-13	-9.4359289506e-12	2.0580354612e-10
-0.105	-0.0849999999999998	1.42e-11	-2.8047014666e-14	-9.0233756055e-12	2.0745033398e-10
-0.105	-0.0649999999999998	9.8e-12	3.5085997752000005e-13	-8.1608974142e-12	2.0837520715e-10
-0.105	-0.0449999999999998	7.5e-12	6.463965746700001e-13	-6.9920854003e-12	2.0888717845e-10
-0.105	-0.0249999999999998	6.3e-12	9.154337021800002e-13	-5.6519209465e-12	2.0914161578e-10
-0.105	-0.004999999999999699	6e-12	8.602827620100001e-13	-4.3034462578e-12	2.0924301352e-10
-0.105	0.015000000000000277	6.1e-12	7.023062607900001e-13	-2.8458414818e-12	2.0964404102e-10
-0.105	0.035000000000000295	6.2e-12	5.9915100792e-13	-1.2848988263e-12	2.0985673182e-10
-0.105	0.0550000000000003	7.2e-12	5.1154402172e-13	4.568710664900001e-13	2.0993754733e-10
-0.105	0.0750000000000003	9.1e-12	5.755458914800001e-13	2.3779773983e-12	2.1008846816e-10
-0.105	0.0950000000000004	1.19e-11	6.965226020800001e-13	4.4793992856e-12	2.1016893443e-10
-0.105	0.115	1.71e-11	7.701958566e-13	7.0705056714e-12	2.1026188042e-10
-0.105	0.135	2.53e-11	1.017890736e-12	1.021715434e-11	2.1037722472e-10
-0.105	0.15500000000000003	3.88e-11	1.8596896552e-12	1.4233651746e-11	2.1055340767e-10
-0.105	0.175	6.34e-11	3.617636321e-12	1.9656222139e-11	2.1066663321e-10
-0.105	0.195	1.028e-10	6.5304571763e-12	2.5772381923e-11	2.1082328167e-10
-0.105	0.21500000000000002	1.596e-10	1.0895715968e-11	3.2548050513e-11	2.1111136302e-10
-0.105	0.235	2.065e-10	1.621926931e-11	3.7587614497e-11	2.112502465e-10
-0.105	0.255	2.466e-10	2.1233629377e-11	3.8939516526e-11	2.1073680837e-10
-0.105	0.275	2.719e-10	2.4814900826e-11	3.9192385157e-11	2.1014614031e-10
-0.105	0.29500000000000004	2.799e-10	2.6763553615e-11	3.7366861943e-11	2.0962269045e-10
-0.105	0.315000000000001	2.804e-10	2.7226001839e-11	3.6169521627e-11	2.0948194433e-10
-0.0849999999999998	-0.285	2.525e-10	6.2274870288e-12	1.0551030573e-11	1.6749545466e-10
-0.0849999999999998	-0.265	2.526e-10	6.375805242e-12	8.9023124019e-12	1.6699377447e-10
-0.0849999999999998	-0.245	2.275e-10	6.1830352934e-12	7.6168595115e-12	1.6680492554e-10
-0.0849999999999998	-0.22499999999999998	1.978e-10	5.109644917e-12	4.0901351895e-12	1.6676987289e-10
-0.0849999999999998	-0.20500000000000002	1.616e-10	3.3243457437e-12	1.5296012862e-12	1.6686669551e-10
-0.0849999999999998	-0.185	1.197e-10	1.3422807569e-12	-8.937669008400001e-13	1.6710704658e-10
-0.0849999999999998	-0.16499999999999998	8.25e-11	-1.8830513682e-13	-3.5705332266e-12	1.6746843467e-10
-0.0849999999999998	-0.14500000000000002	5.21e-11	-9.7886095318e-13	-5.2674698964e-12	1.6784957843e-10
-0.0849999999999998	-0.125	3.18e-11	-1.1447425095e-12	-6.4138606831e-12	1.6824930208e-10
-0.0849999999999998	-0.105	2.01e-11	-9.4693932624e-13	-6.7230423156e-12	1.6871474218e-10
-0.0849999999999998	-0.0849999999999998	1.33e-11	-6.3015618252e-13	-6.4716514316e-12	1.6921537463e-10
-0.0849999999999998	-0.0649999999999998	8.8e-12	-3.289659162e-13	-5.8950896346e-12	1.6965175746e-10
-0.0849999999999998	-0.0449999999999998	6.2e-12	-7.196530305e-14	-5.1885421271e-12	1.7003039829e-10
-0.0849999999999998	-0.0249999999999998	5.1e-12	1.2688436755000002e-13	-4.3147130782e-12	1.7032793257e-10
-0.0849999999999998	-0.004999999999999699	4.5e-12	2.1953972009e-13	-3.2879812352e-12	1.7049377784e-10
-0.0849999999999998	0.015000000000000277	4.5e-12	2.5934930363000003e-13	-2.23376137e-12	1.7053424381e-10
-0.0849999999999998	0.035000000000000295	4.7e-12	2.8473111797e-13	-1.0928069969e-12	1.7067600274e-10
-0.0849999999999998	0.0550000000000003	5.2e-12	3.1365427731000003e-13	1.2788445929e-13	1.7084998544e-10
-0.0849999999999998	0.0750000000000003	6.8e-12	3.796267265e-13	1.4538255527e-12	1.7099818215e-10
-0.0849999999999998	0.0950000000000004	9.4e-12	5.131436864800001e-13	3.0415110814e-12	1.7123711295e-10
-0.0849999999999998	0.115	1.32e-11	7.1721224231e-13	4.8821108066e-12	1.714843791e-10
-0.0849999999999998	0.135	2.07e-11	1.123592665e-12	7.3462942964e-12	1.7171973595e-10
-0.0849999999999998	0.15500000000000003	3.32e-11	1.8622231437e-12	1.0559385555e-11	1.7213323154e-10
-0.0849999999999998	0.175	5.67e-11	3.2429703424e-12	1.4497950906e-11	1.7265874194e-10
-0.0849999999999998	0.195	9.78e-11	5.7400582591e-12	2.0205586043e-11	1.7373333685e-10
-0.0849999999999998	0.21500000000000002	1.568e-10	9.7777723568e-12	2.6396731846e-11	1.7535063671e-10
-0.0849999999999998	0.235	2.16e-10	1.4934614592e-11	3.1475711148e-11	1.7745475052e-10
-0.0849999999999998	0.255	2.609e-10	2.006470022e-11	3.4104980296e-11	1.8012275686e-10
-0.0849999999999998	0.275	2.725e-10	2.401669044e-11	3.4098088508e-11	1.8292895984e-10
-0.0849999999999998	0.29500000000000004	2.815e-10	2.5855610147e-11	3.3095505205e-11	1.8570389366e-10
-0.0849999999999998	0.315000000000001	2.892e-10	2.61282461e-11	2.9603758594e-11	1.8804273568e-10
-0.0649999999999998	-0.285	2.562e-10	7.5930794992e-12	7.1905276855e-12	1.4037858928e-10
-0.0649999999999998	-0.265	2.548e-10	7.7756500104e-12	7.0214766311e-12	1.4059200184e-10
-0.0649999999999998	-0.245	2.32e-10	7.5216368714e-12	8.2541140728e-12	1.4044482959e-10
-0.0649999999999998	-0.22499999999999998	2.035e-10	6.4349100285e-12	6.4096951974e-12	1.3925523963e-10
-0.0649999999999998	-0.20500000000000002	1.629e-10	4.6313325583e-12	3.4613924072e-12	1.3715913519e-10
-0.0649999999999998	-0.185	1.228e-10	2.6356014132e-12	1.340937888e-12	1.3454590226e-10
-0.0649999999999998	-0.16499999999999998	8.14e-11	8.650713425600001e-13	-8.9010818556e-13	1.3184128329e-10
-0.0649999999999998	-0.14500000000000002	5.13e-11	-2.5486413051e-13	-2.2641117539e-12	1.2932068203e-10
-0.0649999999999998	-0.125	3.19e-11	-7.249054306200001e-13	-3.0483817682e-12	1.272431924e-10
-0.0649999999999998	-0.105	1.98e-11	-7.140774414400001e-13	-3.6663434003e-12	1.2580055045e-10
-0.0649999999999998	-0.0849999999999998	1.27e-11	-5.3800185924e-13	-3.8733007386e-12	1.2490041554e-10
-0.0649999999999998	-0.0649999999999998	8.1e-12	-2.7488897558000004e-13	-3.7811820221e-12	1.2445314787e-10
-0.0649999999999998	-0.0449999999999998	5.3e-12	-4.8580773182e-14	-3.4059354221e-12	1.2433816446e-10
-0.0649999999999998	-0.0249999999999998	4.2e-12	1.0043462453e-13	-2.870368553e-12	1.2435504468e-10
-0.0649999999999998	-0.004999999999999699	3.6e-12	1.6831257881000002e-13	-2.2660397008e-12	1.2435211102e-10
-0.0649999999999998	0.015000000000000277	3.4e-12	1.671062023e-13	-1.5145296857e-12	1.2446691981e-10
-0.0649999999999998	0.035000000000000295	3.7e-12	1.4545577187e-13	-7.283365903300001e-13	1.2459272984e-10
-0.0649999999999998	0.0550000000000003	4.2e-12	1.347850457e-13	8.4024810576e-14	1.2460484868e-10
-0.0649999999999998	0.0750000000000003	5.5e-12	1.829593657e-13	9.709106962e-13	1.2459506979e-10
-0.0649999999999998	0.0950000000000004	7.5e-12	3.0947458072000004e-13	1.8878488845e-12	1.245901105e-10
-0.0649999999999998	0.115	1.08e-11	4.628685474e-13	3.0259705454e-12	1.2466681655e-10
-0.0649999999999998	0.135	1.69e-11	7.2310476753e-13	4.6197317715e-12	1.2500227895e-10
-0.0649999999999998	0.15500000000000003	2.9e-11	1.2697509192e-12	6.7312976171e-12	1.2573956046e-10
-0.0649999999999998	0.175	5.16e-11	2.2905165679e-12	9.5445568149e-12	1.2685222318e-10
-0.0649999999999998	0.195	9.38e-11	4.144327977e-12	1.3114021567e-11	1.285970211e-10
-0.0649999999999998	0.21500000000000002	1.579e-10	7.2844115493e-12	1.7891972675e-11	1.3159551891e-10
-0.0649999999999998	0.235	2.254e-10	1.1627312051e-11	2.3490580497e-11	1.3619842939e-10
-0.0649999999999998	0.255	2.607e-10	1.6251316993e-11	2.5189621374e-11	1.4192728559e-10
-0.0649999999999998	0.275	2.717e-10	1.9582224195e-11	2.4732819293e-11	1.4842288801e-10
-0.0649999999999998	0.29500000000000004	2.85e-10	2.133508242e-11	2.2766906477e-11	1.5508902725e-10
-0.0649999999999998	0.315000000000001	2.926e-10	2.2169917065e-11	2.2841572354e-11	1.6124532558e-10
-0.0449999999999998	-0.285	2.552e-10	1.1299614562e-11	6.3007610152e-12	1.194456825e-10
-0.0449999999999998	-0.265	2.523e-10	1.1460139649e-11	6.1597427703e-12	1.1995437089e-10
-0.0449999999999998	-0.245	2.374e-10	1.1250657553e-11	6.0766426031e-12	1.1956414673e-10
-0.0449999999999998	-0.22499999999999998	1.93e-10	1.0311252845e-11	4.7084929975e-12	1.1722183554e-10
-0.0449999999999998	-0.20500000000000002	1.651e-10	8.6116109742e-12	4.1982159019e-12	1.1322987266e-10
-0.0449999999999998	-0.185	1.253e-10	6.6904256528e-12	3.120979818e-12	1.0840828763e-10
-0.0449999999999998	-0.16499999999999998	8.4e-11	4.8717436584e-12	9.234692697600001e-13	1.0338629363e-10
-0.0449999999999998	-0.14500000000000002	5.23e-11	3.2984415157e-12	-7.163488589900001e-13	9.860584978e-11
-0.0449999999999998	-0.125	3.18e-11	2.0948682504e-12	-1.6627238438e-12	9.4413181068e-11
-0.0449999999999998	-0.105	2.03e-11	1.327400787e-12	-1.9841645553e-12	9.1085507302e-11
-0.0449999999999998	-0.0849999999999998	1.29e-11	8.521151357900001e-13	-2.0029512598e-12	8.8719051564e-11
-0.0449999999999998	-0.0649999999999998	7.5e-12	5.6689091252e-13	-2.0708410375e-12	8.719394682e-11
-0.0449999999999998	-0.0449999999999998	4.8e-12	3.7054178392000005e-13	-2.0057887014e-12	8.6243910482e-11
-0.0449999999999998	-0.0249999999999998	3.5e-12	2.6833401989e-13	-1.7581905922e-12	8.572927909e-11
-0.0449999999999998	-0.004999999999999699	3e-12	2.2235772121000002e-13	-1.387501834e-12	8.562913863e-11
-0.0449999999999998	0.015000000000000277	3e-12	1.637484047e-13	-9.098843293e-13	8.5705681704e-11
-0.0449999999999998	0.035000000000000295	3e-12	1.2927339412e-13	-4.5669212341e-13	8.578072302e-11
-0.0449999999999998	0.0550000000000003	3.4e-12	1.0611988728000001e-13	2.0970831827e-14	8.5845787544e-11
-0.0449999999999998	0.0750000000000003	4.7e-12	8.2656868017e-14	4.7786088544e-13	8.5878587561e-11
-0.0449999999999998	0.0950000000000004	6.7e-12	1.0957678569000001e-13	1.0408811249e-12	8.5932953516e-11
-0.0449999999999998	0.115	9.3e-12	1.9041176529e-13	1.6912945284e-12	8.6109753465e-11
-0.0449999999999998	0.135	1.48e-11	2.9484485822e-13	2.4652066713e-12	8.6487858789e-11
-0.0449999999999998	0.15500000000000003	2.61e-11	5.0791222748e-13	3.5888497223e-12	8.7145634461e-11
-0.0449999999999998	0.175	4.92e-11	9.8434938991e-13	5.3738382121e-12	8.8297360344e-11
-0.0449999999999998	0.195	9.19e-11	1.8979759261e-12	8.4745508502e-12	9.0405973606e-11
-0.0449999999999998	0.21500000000000002	1.552e-10	3.4683660488e-12	1.178836028e-11	9.4042398268e-11
-0.0449999999999998	0.235	2.241e-10	5.7845136325e-12	1.3340216537e-11	9.953067638e-11
-0.0449999999999998	0.255	2.646e-10	8.706425433e-12	1.6169664741e-11	1.0716371471e-10
-0.0449999999999998	0.275	2.782e-10	1.1550660565e-11	1.7945835134e-11	1.1619654251e-10
-0.0449999999999998	0.29500000000000004	2.742e-10	1.359799935e-11	1.9585405244e-11	1.2580837356e-10
-0.0449999999999998	0.315000000000001	2.868e-10	1.4834235481e-11	1.9968149718e-11	1.3483831426e-10
-0.0249999999999998	-0.285	2.566e-10	1.6711973876e-11	8.8182961917e-12	1.0830744868e-10
-0.0249999999999998	-0.265	2.55e-10	1.7066390137e-11	9.9682394648e-12	1.0905752424e-10
-0.0249999999999998	-0.245	2.331e-10	1.7011145246e-11	1.1783622904e-11	1.0862138588e-10
-0.0249999999999998	-0.22499999999999998	2.081e-10	1.6368202341e-11	1.00988349e-11	1.0576882632e-10
-0.0249999999999998	-0.20500000000000002	1.73e-10	1.5071577218e-11	6.9252528192e-12	1.0072432924e-10
-0.0249999999999998	-0.185	1.237e-10	1.3159234368e-11	3.8630660129e-12	9.4507244648e-11
-0.0249999999999998	-0.16499999999999998	8.24e-11	1.0750564252e-11	2.3836893888e-12	8.819833165e-11
-0.0249999999999998	-0.14500000000000002	5.31e-11	8.2942460722e-12	1.3229547221e-12	8.2371232565e-11
-0.0249999999999998	-0.125	3.27e-11	6.041789311e-12	1.9991191493e-13	7.7234383207e-11
-0.0249999999999998	-0.105	2.05e-11	4.1783332563e-12	-4.2907408897000006e-13	7.320693112e-11
-0.0249999999999998	-0.0849999999999998	1.28e-11	2.7812231565e-12	-7.34710693e-13	7.0368609158e-11
-0.0249999999999998	-0.0649999999999998	7.4e-12	1.7538577595e-12	-8.759633601600001e-13	6.8579550134e-11
-0.0249999999999998	-0.0449999999999998	4.4e-12	1.0638015738e-12	-9.353758287e-13	6.7569507519e-11
-0.0249999999999998	-0.0249999999999998	3.1e-12	6.201405994900001e-13	-8.307156349500001e-13	6.7069410579e-11
-0.0249999999999998	-0.004999999999999699	2.7e-12	3.5871942146e-13	-6.4131163526e-13	6.6846853588e-11
-0.0249999999999998	0.015000000000000277	2.5e-12	2.2851443191e-13	-4.0005947994000003e-13	6.6689716186e-11
-0.0249999999999998	0.035000000000000295	2.8e-12	1.5560901829e-13	-1.5264164404000002e-13	6.6549441544e-11
-0.0249999999999998	0.0550000000000003	3.1e-12	1.0097686527000001e-13	4.2024097979e-14	6.6443538526e-11
-0.0249999999999998	0.0750000000000003	4.2e-12	3.4883066746e-14	2.5609272143000003e-13	6.6463049734e-11
-0.0249999999999998	0.0950000000000004	6e-12	-2.3111060443e-14	5.2325308388e-13	6.6526589217e-11
-0.0249999999999998	0.115	8.3e-12	-8.1763499793e-14	7.957218258500001e-13	6.6709524253e-11
-0.0249999999999998	0.135	1.35e-11	-1.5433840872000002e-13	1.2123350643e-12	6.7087897332e-11
-0.0249999999999998	0.15500000000000003	2.41e-11	-2.3348177365000004e-13	1.7834892788e-12	6.7731802119e-11
-0.0249999999999998	0.175	4.63e-11	-3.0711314594000004e-13	2.4625518563e-12	6.8751734216e-11
-0.0249999999999998	0.195	8.86e-11	-4.1353400775000005e-13	3.9943435695e-12	7.0483615855e-11
-0.0249999999999998	0.21500000000000002	1.558e-10	-5.085883458400001e-13	5.3176230722e-12	7.3537317803e-11
-0.0249999999999998	0.235	2.249e-10	-3.588188747e-13	5.775469981e-12	7.8589102486e-11
-0.0249999999999998	0.255	2.619e-10	4.4085586524e-13	8.8755979959e-12	8.6031865794e-11
-0.0249999999999998	0.275	2.801e-10	2.1232121071e-12	1.1096020899e-11	9.5384154702e-11
-0.0249999999999998	0.29500000000000004	2.845e-10	4.3673517212e-12	1.2290928862e-11	1.0546831181e-10
-0.0249999999999998	0.315000000000001	2.867e-10	6.5327149059e-12	1.3500083878e-11	1.1507757008e-10
-0.004999999999999699	-0.285	2.588e-10	2.2649201856e-11	8.4132771008e-12	1.0563515825e-10
-0.004999999999999699	-0.265	2.63e-10	2.3289507953e-11	7.5124531577e-12	1.0681559797e-10
-0.004999999999999699	-0.245	2.377e-10	2.3509691528e-11	7.6046257163e-12	1.0652279016e-10
-0.004999999999999699	-0.22499999999999998	2.068e-10	2.3127671739e-11	9.7031457699e-12	1.0386266513e-10
-0.004999999999999699	-0.20500000000000002	1.453e-10	2.1758092043e-11	8.7831198471e-12	9.8682474345e-11
-0.004999999999999699	-0.185	1.224e-10	1.9128946587e-11	6.7263586971e-12	9.2173286248e-11
-0.004999999999999699	-0.16499999999999998	8.39e-11	1.6340220463e-11	4.6179655328e-12	8.5468054749e-11
-0.004999999999999699	-0.14500000000000002	5.22e-11	1.333142427e-11	3.3093903767e-12	7.9387036385e-11
-0.004999999999999699	-0.125	3.23e-11	1.0213652422e-11	2.3208363928e-12	7.4327777838e-11
-0.004999999999999699	-0.105	2.04e-11	7.3078510468e-12	1.4493925846e-12	7.0472521475e-11
-0.004999999999999699	-0.0849999999999998	1.25e-11	4.8637390137e-12	8.238261216300001e-13	6.7816575756e-11
-0.004999999999999699	-0.0649999999999998	7.1e-12	3.0142397009e-12	4.4822600103e-13	6.611624267e-11
-0.004999999999999699	-0.0449999999999998	4.2e-12	1.7287300579e-12	2.3190580123e-13	6.5126630943e-11
-0.004999999999999699	-0.0249999999999998	2.9e-12	9.537757250700001e-13	6.486857842e-14	6.4604595536e-11
-0.004999999999999699	-0.004999999999999699	2.5e-12	5.3772464526e-13	1.2138899308e-14	6.4358353848e-11
-0.004999999999999699	0.015000000000000277	2.5e-12	3.1943432077000005e-13	-7.9690778421e-15	6.4250640571e-11
-0.004999999999999699	0.035000000000000295	2.5e-12	1.7747881884e-13	1.193558461e-14	6.4228690462e-11
-0.004999999999999699	0.0550000000000003	3e-12	8.3792889427e-14	4.6547953048e-14	6.4207089599e-11
-0.004999999999999699	0.0750000000000003	4e-12	-1.327239918e-15	6.907106922000001e-14	6.4202438807e-11
-0.004999999999999699	0.0950000000000004	5.6e-12	-1.4266177004e-13	1.2227376374e-13	6.4288935391e-11
-0.004999999999999699	0.115	8.1e-12	-3.2264947549000005e-13	1.7336977862000002e-13	6.4468866913e-11
-0.004999999999999699	0.135	1.29e-11	-5.6641692936e-13	3.5057969399000004e-13	6.4738711808e-11
-0.004999999999999699	0.15500000000000003	2.29e-11	-9.036028132e-13	5.4748638831e-13	6.5143068787e-11
-0.004999999999999699	0.175	4.42e-11	-1.5026448636e-12	7.158586413400001e-13	6.5908458782e-11
-0.004999999999999699	0.195	8.61e-11	-2.5254745196e-12	1.3008431779e-12	6.7307200516e-11
-0.004999999999999699	0.21500000000000002	1.511e-10	-4.180126416e-12	1.8923326934e-12	6.9867522689e-11
-0.004999999999999699	0.235	2.204e-10	-6.0937214585e-12	3.4152013541e-12	7.4160780059e-11
-0.004999999999999699	0.255	2.622e-10	-7.3490715295e-12	4.8210269597e-12	8.0598529894e-11
-0.004999999999999699	0.275	2.746e-10	-6.9787762186e-12	6.9473702752e-12	8.870708989e-11
-0.004999999999999699	0.29500000000000004	2.792e-10	-4.9507318181e-12	9.8301199614e-12	9.758505621e-11
-0.004999999999999699	0.315000000000001	2.824e-10	-2.1530360755e-12	1.0186353757e-11	1.0628555901e-10
0.015000000000000277	-0.285	2.606e-10	2.8648166335e-11	9.4424445706e-12	1.0908546392e-10
0.015000000000000277	-0.265	2.618e-10	2.9579133843e-11	1.0105824185e-11	1.1016193312e-10
0.015000000000000277	-0.245	2.311e-10	2.9839828494e-11	9.9938792118e-12	1.0986428242e-10
0.015000000000000277	-0.22499999999999998	2.105e-10	2.9502867255e-11	9.7972711956e-12	1.0695792735e-10
0.015000000000000277	-0.20500000000000002	1.736e-10	2.8879995807e-11	1.040260031e-11	1.0210097535e-10
0.015000000000000277	-0.185	1.285e-10	2.7140276507e-11	8.6369807832e-12	9.5639989013e-11
0.015000000000000277	-0.16499999999999998	8.71e-11	2.392098977e-11	6.6631830123e-12	8.8867417071e-11
0.015000000000000277	-0.14500000000000002	5.41e-11	1.9662252453e-11	4.9188492994e-12	8.2505348837e-11
0.015000000000000277	-0.125	3.26e-11	1.4990971249e-11	3.5645905882e-12	7.7147147385e-11
0.015000000000000277	-0.105	2.09e-11	1.0598314111e-11	2.4558554287e-12	7.3008198524e-11
0.015000000000000277	-0.0849999999999998	1.29e-11	7.0037589467e-12	1.5951471141e-12	7.0097454591e-11
0.015000000000000277	-0.0649999999999998	7.3e-12	4.3287629524e-12	1.1837373677e-12	6.8306719186e-11
0.015000000000000277	-0.0449999999999998	4.3e-12	2.4599827157e-12	9.356775081e-13	6.7253806628e-11
0.015000000000000277	-0.0249999999999998	3e-12	1.3048977053e-12	7.230221854100001e-13	6.6666293424e-11
0.015000000000000277	-0.004999999999999699	2.5e-12	6.5191561589e-13	5.256883469e-13	6.6345487721e-11
0.015000000000000277	0.015000000000000277	2.5e-12	3.1469455735e-13	3.5762761854000003e-13	6.6248036455e-11
0.015000000000000277	0.035000000000000295	2.6e-12	1.6536134808e-13	2.3938071081000003e-13	6.6269130912e-11
0.015000000000000277	0.0550000000000003	3e-12	6.3771210534e-14	1.0424909078000001e-13	6.6286086803e-11
0.015000000000000277	0.0750000000000003	4e-12	-3.2013053897e-14	-2.4096107154e-14	6.6286337096e-11
0.015000000000000277	0.0950000000000004	5.9e-12	-1.8690896013e-13	-9.7848578662e-14	6.6278676968e-11
0.015000000000000277	0.115	8.1e-12	-4.583651389100001e-13	-2.1953599116000001e-13	6.6332414281e-11
0.015000000000000277	0.135	1.31e-11	-8.65648326e-13	-4.0482450459000003e-13	6.6539284308e-11
0.015000000000000277	0.15500000000000003	2.32e-11	-1.4895856111e-12	-4.0358904698000004e-13	6.6957611125e-11
0.015000000000000277	0.175	4.42e-11	-2.4873334041e-12	-2.5061813176000004e-13	6.7687034607e-11
0.015000000000000277	0.195	8.58e-11	-4.3385993195e-12	-6.4380560616e-13	6.9162138971e-11
0.015000000000000277	0.21500000000000002	1.476e-10	-7.4767471233e-12	-2.3285672341000004e-13	7.1663601557e-11
0.015000000000000277	0.235	2.166e-10	-1.1348969565e-11	1.2664989299e-12	7.5603689766e-11
0.015000000000000277	0.255	2.595e-10	-1.4409828873e-11	3.652453961e-12	8.1530452007e-11
0.015000000000000277	0.275	2.749e-10	-1.512504241e-11	5.8124845964e-12	8.8867201703e-11
0.015000000000000277	0.29500000000000004	2.837e-10	-1.3310255599e-11	5.3944400861e-12	9.6952263266e-11
0.015000000000000277	0.315000000000001	2.87e-10	-9.9860488262e-12	6.7310786108e-12	1.0485631647e-10
0.035000000000000295	-0.285	2.592e-10	3.5599380499e-11	1.3164769916e-11	1.229846268e-10
0.035000000000000295	-0.265	2.614e-10	3.6488103797e-11	1.3489995035e-11	1.2387565803e-10
0.035000000000000295	-0.245	2.473e-10	3.6969551002e-11	1.2569717364e-11	1.2316807406e-10
0.035000000000000295	-0.22499999999999998	2.071e-10	3.7205632543e-11	1.2760107347e-11	1.2030188227e-10
0.035000000000000295	-0.20500000000000002	1.782e-10	3.636382753e-11	1.2511039677e-11	1.1536690872e-10
0.035000000000000295	-0.185	1.342e-10	3.4425893682e-11	1.2129044626e-11	1.0941809742e-10
0.035000000000000295	-0.16499999999999998	8.86e-11	3.086628567e-11	1.014567606e-11	1.0267285397e-10
0.035000000000000295	-0.14500000000000002	5.46e-11	2.5670911418e-11	7.3600029282e-12	9.6105207922e-11
0.035000000000000295	-0.125	3.33e-11	1.9629584858e-11	5.263480125e-12	9.0649386402e-11
0.035000000000000295	-0.105	2.11e-11	1.3971599401e-11	3.8247428165e-12	8.6555950111e-11
0.035000000000000295	-0.0849999999999998	1.3e-11	9.2880545708e-12	2.9281360185e-12	8.3676271606e-11
0.035000000000000295	-0.0649999999999998	7.5e-12	5.729093391e-12	2.2549502319e-12	8.1769481767e-11
0.035000000000000295	-0.0449999999999998	4.8e-12	3.2256873965e-12	1.7540844055e-12	8.0667523434e-11
0.035000000000000295	-0.0249999999999998	3.4e-12	1.6672489437e-12	1.3294804376e-12	8.015013882e-11
0.035000000000000295	-0.004999999999999699	2.8e-12	7.978286703300001e-13	9.2876180133e-13	7.9861405538e-11
0.035000000000000295	0.015000000000000277	2.6e-12	3.6859255488000004e-13	6.176439001100001e-13	7.9756468767e-11
0.035000000000000295	0.035000000000000295	2.7e-12	1.6042639572000002e-13	3.2179814298e-13	7.9724862007e-11
0.035000000000000295	0.0550000000000003	3.2e-12	3.9058295442e-14	6.8896923722e-14	7.9645845108e-11
0.035000000000000295	0.0750000000000003	4.2e-12	-6.4625851337e-14	-1.4115395288000002e-13	7.9543795437e-11
0.035000000000000295	0.0950000000000004	5.9e-12	-2.4239775485e-13	-3.6367184748000003e-13	7.9475808889e-11
0.035000000000000295	0.115	8.3e-12	-5.6238209254e-13	-6.091350314800001e-13	7.9462892609e-11
0.035000000000000295	0.135	1.35e-11	-1.0891031707e-12	-9.6175226645e-13	7.9601607285e-11
0.035000000000000295	0.15500000000000003	2.36e-11	-1.9064880689e-12	-1.3275966921e-12	7.9971645027e-11
0.035000000000000295	0.175	4.42e-11	-3.3328873542e-12	-1.6701378627e-12	8.0508796964e-11
0.035000000000000295	0.195	8.34e-11	-5.905584112e-12	-2.1807698431e-12	8.1565167056e-11
0.035000000000000295	0.21500000000000002	1.49e-10	-1.0167497385e-11	-2.229754682e-12	8.35253275e-11
0.035000000000000295	0.235	2.123e-10	-1.5777190856e-11	-2.1285914045e-12	8.6834828835e-11
0.035000000000000295	0.255	2.53e-10	-2.0483139087e-11	-1.4134126104e-12	9.1607397189e-11
0.035000000000000295	0.275	2.744e-10	-2.2069721308e-11	2.0933230189e-12	9.7376626218e-11
0.035000000000000295	0.29500000000000004	2.712e-10	-2.0493118791e-11	4.5012475312e-12	1.0372579563e-10
0.035000000000000295	0.315000000000001	2.909e-10	-1.6845461505e-11	4.5525881433e-12	1.0997434147e-10
0.0550000000000003	-0.285	2.624e-10	4.0847319178e-11	1.4342943905e-11	1.428289921e-10
0.0550000000000003	-0.265	2.58e-10	4.2127905181e-11	1.4391106379e-11	1.4389711432e-10
0.0550000000000003	-0.245	2.391e-10	4.254145897e-11	1.5725981211e-11	1.4376410982e-10
0.0550000000000003	-0.22499999999999998	2.165e-10	4.2729778215e-11	1.5440626885e-11	1.4134136727e-10
0.0550000000000003	-0.20500000000000002	1.801e-10	4.271302605e-11	1.5300149971e-11	1.3733559754e-10
0.0550000000000003	-0.185	1.356e-10	4.1093252366e-11	1.3256176317e-11	1.3200477697e-10
0.0550000000000003	-0.16499999999999998	9.19e-11	3.726654104e-11	1.0817378643e-11	1.2641065987e-10
0.0550000000000003	-0.14500000000000002	5.76e-11	3.138044267e-11	9.1240784968e-12	1.2123032939e-10
0.0550000000000003	-0.125	3.45e-11	2.4251072318e-11	7.461309724e-12	1.1675735004e-10
0.0550000000000003	-0.105	2.15e-11	1.7276022118e-11	5.8657275076e-12	1.1334947776e-10
0.0550000000000003	-0.0849999999999998	1.35e-11	1.1416967754e-11	4.5501004934e-12	1.1091205524e-10
0.0550000000000003	-0.0649999999999998	8.3e-12	7.011253183e-12	3.6473196815e-12	1.0929644341e-10
0.0550000000000003	-0.0449999999999998	5.3e-12	3.9432023186e-12	2.9715505661e-12	1.0837370064e-10
0.0550000000000003	-0.0249999999999998	3.7e-12	2.0411951482e-12	2.2971749786e-12	1.0787349893e-10
0.0550000000000003	-0.004999999999999699	3.2e-12	1.0159335943e-12	1.6888141545e-12	1.0765598854e-10
0.0550000000000003	0.015000000000000277	3e-12	5.047706508800001e-13	1.1193684259e-12	1.0762818856e-10
0.0550000000000003	0.035000000000000295	3e-12	2.4159892291000003e-13	6.264370767900001e-13	1.0766058695e-10
0.0550000000000003	0.0550000000000003	3.5e-12	1.304814873e-13	1.8519544938000002e-13	1.0770572117e-10
0.0550000000000003	0.0750000000000003	4.5e-12	5.8447676565e-14	-2.8069334803e-13	1.0767814238e-10
0.0550000000000003	0.0950000000000004	6.2e-12	-1.2898317436e-13	-7.2389530033e-13	1.076398883e-10
0.0550000000000003	0.115	9e-12	-5.177131697600001e-13	-1.2194032934e-12	1.0762136662e-10
0.0550000000000003	0.135	1.4e-11	-1.1577083569e-12	-1.7534761355e-12	1.0756009724e-10
0.0550000000000003	0.15500000000000003	2.43e-11	-2.0875906557e-12	-2.4717943234e-12	1.0757214623e-10
0.0550000000000003	0.175	4.52e-11	-3.72159775e-12	-3.672400635e-12	1.0771814268e-10
0.0550000000000003	0.195	8.32e-11	-6.748890155e-12	-4.4428878027e-12	1.0801333701e-10
0.0550000000000003	0.21500000000000002	1.447e-10	-1.1725531658e-11	-4.8808677093e-12	1.0892051505e-10
0.0550000000000003	0.235	2.141e-10	-1.8347904552e-11	-3.8734920963e-12	1.1056911899e-10
0.0550000000000003	0.255	2.531e-10	-2.4291993759e-11	-2.2231368348e-12	1.1297498131e-10
0.0550000000000003	0.275	2.587e-10	-2.6739109308e-11	2.0229533675000001e-13	1.1623898754e-10
0.0550000000000003	0.29500000000000004	2.633e-10	-2.4998810841e-11	4.801225441e-12	1.1999866692e-10
0.0550000000000003	0.315000000000001	2.769e-10	-2.1007297619e-11	7.979151269e-12	1.2387254974e-10
0.0750000000000003	-0.285	2.522e-10	4.4535181951e-11	2.1117819415e-11	1.7004454276e-10
0.0750000000000003	-0.265	2.582e-10	4.5769888675e-11	2.2145443654e-11	1.7043915577e-10
0.0750000000000003	-0.245	2.212e-10	4.6157059842e-11	2.2776098922e-11	1.703558024e-10
0.0750000000000003	-0.22499999999999998	2.102e-10	4.6002774616e-11	2.1680927603e-11	1.6884539509e-10
0.0750000000000003	-0.20500000000000002	1.775e-10	4.585814313e-11	2.0414340543e-11	1.6645498108e-10
0.0750000000000003	-0.185	1.366e-10	4.4653660734e-11	1.9594261539e-11	1.6375445994e-10
0.0750000000000003	-0.16499999999999998	9.29e-11	4.0995512973e-11	1.6981708177e-11	1.6055449378e-10
0.0750000000000003	-0.14500000000000002	5.84e-11	3.4574297024e-11	1.4210469089e-11	1.5767837176e-10
0.0750000000000003	-0.125	3.58e-11	2.6824502856e-11	1.1729749531e-11	1.5540641034e-10
0.0750000000000003	-0.105	2.23e-11	1.913291926e-11	9.375535592e-12	1.5379136894e-10
0.0750000000000003	-0.0849999999999998	1.44e-11	1.2600283662e-11	7.4139759818e-12	1.527585322e-10
0.0750000000000003	-0.0649999999999998	8.9e-12	7.6977295976e-12	5.8232646552e-12	1.5200567432e-10
0.0750000000000003	-0.0449999999999998	5.9e-12	4.3372478103e-12	4.6382545406e-12	1.5142227057e-10
0.0750000000000003	-0.0249999999999998	4.5e-12	2.2704158255e-12	3.6378754885e-12	1.5104117338e-10
0.0750000000000003	-0.004999999999999699	3.7e-12	1.1452462786e-12	2.7245467209e-12	1.5068592038e-10
0.0750000000000003	0.015000000000000277	3.4e-12	5.407020125900001e-13	1.8806720618e-12	1.5050275251e-10
0.0750000000000003	0.035000000000000295	3.7e-12	2.9973168694000003e-13	1.0986098459e-12	1.5049951617e-10
0.0750000000000003	0.0550000000000003	4e-12	2.302566827e-13	3.6918013393000003e-13	1.5054222895e-10
0.0750000000000003	0.0750000000000003	5.1e-12	1.8354110125e-13	-3.7876150145000006e-13	1.5062919119e-10
0.0750000000000003	0.0950000000000004	7.1e-12	4.8297869171e-14	-1.1226068636e-12	1.5063069295e-10
0.0750000000000003	0.115	9.9e-12	-3.0688756851e-13	-1.886771679e-12	1.5047481284e-10
0.0750000000000003	0.135	1.57e-11	-8.624214388e-13	-2.9138307582e-12	1.5014590463e-10
0.0750000000000003	0.15500000000000003	2.65e-11	-1.923412492e-12	-4.047062248e-12	1.4965662267e-10
0.0750000000000003	0.175	4.62e-11	-3.826651664e-12	-5.5450382206e-12	1.4913247433e-10
0.0750000000000003	0.195	8.47e-11	-7.0625712397e-12	-7.5832103903e-12	1.4880277449e-10
0.0750000000000003	0.21500000000000002	1.417e-10	-1.2512120884e-11	-8.6200700025e-12	1.4847465791e-10
0.0750000000000003	0.235	2.079e-10	-1.9385715132e-11	-7.853594434e-12	1.4802271035e-10
0.0750000000000003	0.255	2.483e-10	-2.5561221992e-11	-5.7917895901e-12	1.4745922526e-10
0.0750000000000003	0.275	2.673e-10	-2.8179853689e-11	-2.3544793294e-12	1.467302558e-10
0.0750000000000003	0.29500000000000004	2.818e-10	-2.7053116355e-11	1.0318313798e-12	1.4634260442e-10
0.0750000000000003	0.315000000000001	2.825e-10	-2.346009278e-11	4.3216045015e-12	1.46589207e-10
0.0950000000000004	-0.285	2.627e-10	4.6249490697e-11	2.6308235829e-11	2.0100693218e-10
0.0950000000000004	-0.265	2.632e-10	4.7597632511e-11	2.5079559418e-11	2.0102581475e-10
0.0950000000000004	-0.245	2.468e-10	4.8545573372e-11	2.2650905885e-11	2.0070800092e-10
0.0950000000000004	-0.22499999999999998	2.159e-10	4.9228186253e-11	2.1536822896e-11	2.0063507836e-10
0.0950000000000004	-0.20500000000000002	1.813e-10	4.9014744582e-11	2.3257119756e-11	2.0110206679e-10
0.0950000000000004	-0.185	1.385e-10	4.7127320431e-11	2.3591029458e-11	2.0135594532e-10
0.0950000000000004	-0.16499999999999998	9.7e-11	4.2747805128e-11	2.2288551554e-11	2.0164090674e-10
0.0950000000000004	-0.14500000000000002	6.15e-11	3.5880703945e-11	2.0489076269e-11	2.0221911836e-10
0.0950000000000004	-0.125	3.8e-11	2.7739591314e-11	1.7494235362e-11	2.0250182133e-10
0.0950000000000004	-0.105	2.39e-11	1.9697318203e-11	1.4277490845e-11	2.0269707311e-10
0.0950000000000004	-0.0849999999999998	1.56e-11	1.3004189532e-11	1.1522319983e-11	2.0305325743e-10
0.0950000000000004	-0.0649999999999998	1e-11	8.0307501776e-12	9.2254420451e-12	2.0328052342e-10
0.0950000000000004	-0.0449999999999998	6.8e-12	4.5395783673e-12	7.272104267e-12	2.0338075701e-10
0.0950000000000004	-0.0249999999999998	5.4e-12	2.3994174626e-12	5.6556258642e-12	2.0329137333e-10
0.0950000000000004	-0.004999999999999699	4.6e-12	1.2466462067e-12	4.3069867388e-12	2.0315474831e-10
0.0950000000000004	0.015000000000000277	4.5e-12	6.185561233e-13	3.0455415981e-12	2.0301598124e-10
0.0950000000000004	0.035000000000000295	4.5e-12	2.959590347e-13	1.8828055545e-12	2.0291646942e-10
0.0950000000000004	0.0550000000000003	4.8e-12	1.594157311e-13	7.298987839e-13	2.0276673604e-10
0.0950000000000004	0.0750000000000003	6.2e-12	5.3208901818e-14	-4.433903996e-13	2.0255828276e-10
0.0950000000000004	0.0950000000000004	8.3e-12	-1.5892418332e-13	-1.5925221305e-12	2.0240102895e-10
0.0950000000000004	0.115	1.18e-11	-4.1552007133000003e-13	-2.8892814953e-12	2.0207846537e-10
0.0950000000000004	0.135	1.75e-11	-6.4517498686e-13	-4.4778713345e-12	2.0151941571e-10
0.0950000000000004	0.15500000000000003	2.86e-11	-1.3052251234e-12	-6.3986866735e-12	2.007368952e-10
0.0950000000000004	0.175	4.9e-11	-2.9097080187e-12	-8.8753629825e-12	1.9989623688e-10
0.0950000000000004	0.195	8.3e-11	-5.9920781496e-12	-1.1173515668e-11	1.9851939287e-10
0.0950000000000004	0.21500000000000002	1.387e-10	-1.0742901941e-11	-1.2058420543e-11	1.9628456794e-10
0.0950000000000004	0.235	1.985e-10	-1.6971757577e-11	-1.2391527707e-11	1.9312603399e-10
0.0950000000000004	0.255	2.384e-10	-2.2612075554e-11	-8.9453562396e-12	1.8862157594e-10
0.0950000000000004	0.275	2.664e-10	-2.5378481951e-11	-4.8745849199e-12	1.837514108e-10
0.0950000000000004	0.29500000000000004	2.813e-10	-2.4798547383e-11	9.514567409500001e-14	1.7927127192e-10
0.0950000000000004	0.315000000000001	2.863e-10	-2.1721163648e-11	7.0801965194e-12	1.7542911228e-10
0.115	-0.285	2.629e-10	4.530325532e-11	2.82923138e-11	2.2711874917e-10
0.115	-0.265	2.616e-10	4.6606114483e-11	2.9791984707e-11	2.2687390447e-10
0.115	-0.245	2.407e-10	4.7356003779e-11	3.0180573231e-11	2.2705241572e-10
0.115	-0.22499999999999998	2.145e-10	4.7509453725e-11	3.1482326449e-11	2.2854057606e-10
0.115	-0.20500000000000002	1.819e-10	4.6918832231e-11	3.1599652721e-11	2.3078643717e-10
0.115	-0.185	1.414e-10	4.4952650205e-11	3.0692992732e-11	2.3361796048e-10
0.115	-0.16499999999999998	1.01e-10	4.0814428939e-11	2.9248037026e-11	2.3690927774e-10
0.115	-0.14500000000000002	6.75e-11	3.4538502223e-11	2.6705834898e-11	2.4012983777e-10
0.115	-0.125	4.23e-11	2.6937111397e-11	2.3563063587e-11	2.4298049975e-10
0.115	-0.105	2.64e-11	1.9162906392e-11	1.9674636133e-11	2.4503997993e-10
0.115	-0.0849999999999998	1.72e-11	1.2543100456e-11	1.5866728791e-11	2.4643328506e-10
0.115	-0.0649999999999998	1.18e-11	7.7100638009e-12	1.2585875811e-11	2.4725613184e-10
0.115	-0.0449999999999998	8.3e-12	4.4768767111e-12	9.9552031315e-12	2.4764141999e-10
0.115	-0.0249999999999998	6.6e-12	2.5735216695e-12	7.7293399954e-12	2.4783173576e-10
0.115	-0.004999999999999699	5.9e-12	1.4353609004e-12	5.8387031459e-12	2.4768423755e-10
0.115	0.015000000000000277	5.6e-12	7.649739927700001e-13	4.2262472562e-12	2.4734379258e-10
0.115	0.035000000000000295	5.9e-12	4.2229244173e-13	2.6683843316e-12	2.4710802827e-10
0.115	0.0550000000000003	6.3e-12	3.1579172628000005e-13	1.1415753761e-12	2.4699573405e-10
0.115	0.0750000000000003	7.7e-12	3.6381586597000004e-13	-4.0435857045000003e-13	2.4679887574e-10
0.115	0.0950000000000004	1.03e-11	4.3012073547000003e-13	-2.0980993213e-12	2.4653072469e-10
0.115	0.115	1.38e-11	3.7404547584e-13	-3.9138063585e-12	2.4610550608e-10
0.115	0.135	2.05e-11	1.5175514818e-13	-6.0707880039e-12	2.4556661956e-10
0.115	0.15500000000000003	3.19e-11	-4.9709592531e-13	-8.5450039478e-12	2.4469711352e-10
0.115	0.175	5.05e-11	-1.7592685253e-12	-1.1391632142e-11	2.4353498593e-10
0.115	0.195	8.36e-11	-3.9722996007e-12	-1.4699470194e-11	2.4186195806e-10
0.115	0.21500000000000002	1.343e-10	-7.5730538811e-12	-1.626307785e-11	2.387925284e-10
0.115	0.235	1.901e-10	-1.242820581e-11	-1.6576949565e-11	2.3409870919e-10
0.115	0.255	2.327e-10	-1.6971648438e-11	-1.3366267376e-11	2.2759125568e-10
0.115	0.275	2.573e-10	-1.9343820168e-11	-8.755455201e-12	2.2020367905e-10
0.115	0.29500000000000004	2.738e-10	-1.9245500152e-11	-7.608911801100001e-13	2.1284995601e-10
0.115	0.315000000000001	2.752e-10	-1.7136773386e-11	6.2540442741e-12	2.0612648223e-10
0.135	-0.285	2.642e-10	4.290882207e-11	2.8763624141e-11	2.4494193494e-10
0.135	-0.265	2.602e-10	4.4226791942e-11	3.0621344922e-11	2.4494803511e-10
0.135	-0.245	2.455e-10	4.4693422387e-11	3.2816460589e-11	2.4567830842e-10
0.135	-0.22499999999999998	2.176e-10	4.4711350347e-11	3.3795306808e-11	2.4748255964e-10
0.135	-0.20500000000000002	1.816e-10	4.3767673196e-11	3.4885213245e-11	2.5065902155e-10
0.135	-0.185	1.33e-10	4.1141663678e-11	3.4195903572e-11	2.5447171647e-10
0.135	-0.16499999999999998	1.02e-10	3.6007343442e-11	3.2296442077e-11	2.5853409898e-10
0.135	-0.14500000000000002	7.02e-11	2.9806414386e-11	3.0153224361e-11	2.6273913682e-10
0.135	-0.125	4.61e-11	2.2945534147e-11	2.7022423455e-11	2.6630363427e-10
0.135	-0.105	2.95e-11	1.6367550415e-11	2.3211003281e-11	2.6886041742e-10
0.135	-0.0849999999999998	1.96e-11	1.0834197747e-11	1.9229532336e-11	2.7056816034e-10
0.135	-0.0649999999999998	1.38e-11	6.8275265221e-12	1.5469251957e-11	2.7165685315e-10
0.135	-0.0449999999999998	1.01e-11	4.1697345296e-12	1.2294203043e-11	2.7220344637e-10
0.135	-0.0249999999999998	8.1e-12	2.4731172743e-12	9.6159121313e-12	2.7242999058e-10
0.135	-0.004999999999999699	7.4e-12	1.420933404e-12	7.3869166954e-12	2.7245192323e-10
0.135	0.015000000000000277	7.3e-12	8.439571502100001e-13	5.404987678e-12	2.7233499568e-10
0.135	0.035000000000000295	7.4e-12	6.138809567300001e-13	3.5771074181e-12	2.7218242176e-10
0.135	0.0550000000000003	8e-12	5.2007067097e-13	1.7426966224e-12	2.719449345e-10
0.135	0.0750000000000003	9.5e-12	5.829979727400001e-13	-1.464734396e-13	2.7168765664e-10
0.135	0.0950000000000004	1.22e-11	7.022299541900001e-13	-2.0546396627e-12	2.7151589748e-10
0.135	0.115	1.68e-11	7.644967809e-13	-4.3086838559e-12	2.7120814193e-10
0.135	0.135	2.33e-11	7.301573077700001e-13	-6.7364337156e-12	2.7068911586e-10
0.135	0.15500000000000003	3.54e-11	4.795809218200001e-13	-9.4400726084e-12	2.6988189202e-10
0.135	0.175	5.48e-11	-2.1404441668000002e-13	-1.2822593271e-11	2.686961554e-10
0.135	0.195	8.29e-11	-1.5464283933e-12	-1.6189715825e-11	2.668044297e-10
0.135	0.21500000000000002	1.302e-10	-3.8273617974e-12	-1.9051949494e-11	2.6383190416e-10
0.135	0.235	1.827e-10	-7.0746413257e-12	-1.9159955264e-11	2.5936486199e-10
0.135	0.255	2.24e-10	-1.0282547009e-11	-1.5590705152e-11	2.5315498933e-10
0.135	0.275	2.561e-10	-1.2222137593e-11	-1.0979245417e-11	2.4567795917e-10
0.135	0.29500000000000004	2.668e-10	-1.2185904779e-11	-3.2756499422e-12	2.3777016904e-10
0.135	0.315000000000001	2.613e-10	-1.0708548507e-11	2.9328408345e-12	2.3036336061e-10
0.15500000000000003	-0.285	2.643e-10	3.9065224701e-11	3.0718839844e-11	2.5618015788e-10
0.15500000000000003	-0.265	2.693e-10	4.0456972783e-11	3.1943182694e-11	2.5570606813e-10
0.15500000000000003	-0.245	2.455e-10	4.1238352424e-11	3.3820714452e-11	2.5612434838e-10
0.15500000000000003	-0.22499999999999998	2.189e-10	4.0978408651e-11	3.4446109203e-11	2.5778308045e-10
0.15500000000000003	-0.20500000000000002	1.918e-10	3.9732799632e-11	3.526963992e-11	2.6101847179e-10
0.15500000000000003	-0.185	1.554e-10	3.7560178316e-11	3.6893598735e-11	2.6552118361e-10
0.15500000000000003	-0.16499999999999998	1.137e-10	3.3570348751e-11	3.6422966514e-11	2.6995136868e-10
0.15500000000000003	-0.14500000000000002	8.01e-11	2.800897928e-11	3.4452616819e-11	2.7404166758e-10
0.15500000000000003	-0.125	5.19e-11	2.1808627935e-11	3.0904647429e-11	2.7712562587e-10
0.15500000000000003	-0.105	3.36e-11	1.5637667093e-11	2.6464552502e-11	2.7947451454e-10
0.15500000000000003	-0.0849999999999998	2.29e-11	1.0566363926e-11	2.2021704353e-11	2.8099464253e-10
0.15500000000000003	-0.0649999999999998	1.6e-11	6.824220327e-12	1.7721740005e-11	2.8179949149e-10
0.15500000000000003	-0.0449999999999998	1.22e-11	4.2634637794e-12	1.3961612422e-11	2.8216266073e-10
0.15500000000000003	-0.0249999999999998	1e-11	2.7376036087e-12	1.0883599316e-11	2.8230755124e-10
0.15500000000000003	-0.004999999999999699	9.2e-12	1.7685169951e-12	8.301078924e-12	2.8214224149e-10
0.15500000000000003	0.015000000000000277	9.1e-12	1.1670159438e-12	6.0911745095e-12	2.8195998166e-10
0.15500000000000003	0.035000000000000295	9.4e-12	8.2599744928e-13	4.1220650019e-12	2.8169453144e-10
0.15500000000000003	0.0550000000000003	1.01e-11	6.667593879700001e-13	2.1272335289e-12	2.8149725404e-10
0.15500000000000003	0.0750000000000003	1.18e-11	7.7866761785e-13	1.5806753026e-13	2.8137629852e-10
0.15500000000000003	0.0950000000000004	1.52e-11	1.0815887435e-12	-1.8629074475e-12	2.8114214074e-10
0.15500000000000003	0.115	1.95e-11	1.3914432202e-12	-4.1952145693e-12	2.8087520041e-10
0.15500000000000003	0.135	2.71e-11	1.4659060071e-12	-6.8400979217e-12	2.8062649071e-10
0.15500000000000003	0.15500000000000003	3.93e-11	1.3664812286e-12	-1.0025230586e-11	2.8018744197e-10
0.15500000000000003	0.175	5.66e-11	1.1234605154e-12	-1.3048305118e-11	2.793970285e-10
0.15500000000000003	0.195	8.33e-11	4.817271928900001e-13	-1.6223890998e-11	2.7790253516e-10
0.15500000000000003	0.21500000000000002	1.244e-10	-5.276177489600001e-13	-1.8675233878e-11	2.7549867518e-10
0.15500000000000003	0.235	1.755e-10	-1.9433015041e-12	-1.9806972705e-11	2.719393e-10
0.15500000000000003	0.255	2.213e-10	-3.5754936107e-12	-1.7035813653e-11	2.6688538492e-10
0.15500000000000003	0.275	2.448e-10	-4.6263503464e-12	-1.1528161849e-11	2.6076352224e-10
0.15500000000000003	0.29500000000000004	2.571e-10	-4.5835746278e-12	-4.1916751798e-12	2.5382093154e-10
0.15500000000000003	0.315000000000001	2.708e-10	-3.7524441723e-12	2.2355625333e-12	2.4698663037e-10
0.175	-0.285	2.571e-10	3.5088925506e-11	3.3286801772e-11	2.6149894111e-10
0.175	-0.265	2.585e-10	3.6107708002e-11	3.4555132152e-11	2.6138068642e-10
0.175	-0.245	2.378e-10	3.6442760029e-11	3.7153324229e-11	2.6213626843e-10
0.175	-0.22499999999999998	2.164e-10	3.627675178e-11	3.6952912342e-11	2.6340889744e-10
0.175	-0.20500000000000002	1.842e-10	3.5396427847e-11	3.6337724305e-11	2.6612740476e-10
0.175	-0.185	1.474e-10	3.280879755e-11	3.6240008194e-11	2.6995765511e-10
0.175	-0.16499999999999998	1.138e-10	2.8769040364e-11	3.5685158218e-11	2.7393882629e-10
0.175	-0.14500000000000002	8.16e-11	2.3867840355e-11	3.406595788e-11	2.7749484871e-10
0.175	-0.125	5.57e-11	1.8677524349e-11	3.0728740967e-11	2.802412957e-10
0.175	-0.105	3.74e-11	1.3648119057e-11	2.6913869078e-11	2.8229684103e-10
0.175	-0.0849999999999998	2.61e-11	9.2369089543e-12	2.2750780045e-11	2.8365757316e-10
0.175	-0.0649999999999998	1.9e-11	6.0771671997e-12	1.8666690448e-11	2.8446980286e-10
0.175	-0.0449999999999998	1.44e-11	4.0487575461e-12	1.4889436716e-11	2.8470980469e-10
0.175	-0.0249999999999998	1.18e-11	2.6912603062e-12	1.1700825416e-11	2.8461276088e-10
0.175	-0.004999999999999699	1.09e-11	1.8407263269e-12	9.0271802037e-12	2.8444256168e-10
0.175	0.015000000000000277	1.08e-11	1.3066793144e-12	6.6917855293e-12	2.8401904274e-10
0.175	0.035000000000000295	1.13e-11	9.192224752e-13	4.6284723794e-12	2.8372451197e-10
0.175	0.0550000000000003	1.23e-11	7.518430265900001e-13	2.5811050364e-12	2.8344630264e-10
0.175	0.0750000000000003	1.41e-11	8.5789779405e-13	5.966869594e-13	2.8316590469e-10
0.175	0.0950000000000004	2.18e-11	1.2129817151e-12	-1.7290607502e-12	2.8294841759e-10
0.175	0.115	2.36e-11	1.7137203031e-12	-4.420141704e-12	2.828525845e-10
0.175	0.135	3.07e-11	1.9940991479e-12	-6.9721070759e-12	2.8285861481e-10
0.175	0.15500000000000003	4.26e-11	2.1611842385e-12	-9.8901837191e-12	2.8232964687e-10
0.175	0.175	6.06e-11	2.0823044906e-12	-1.2496118143e-11	2.8136104811e-10
0.175	0.195	8.64e-11	1.8436647224e-12	-1.515859185e-11	2.7788134757e-10
0.175	0.21500000000000002	1.216e-10	1.5249877833e-12	-1.6823747137e-11	2.7484537568e-10
0.175	0.235	1.663e-10	1.1557650396e-12	-1.7700885655e-11	2.7318559587e-10
0.175	0.255	2.105e-10	7.212564014500001e-13	-1.5785040159e-11	2.7080480941e-10
0.175	0.275	2.381e-10	6.490605756e-13	-1.1241729226e-11	2.6700987946e-10
0.175	0.29500000000000004	2.591e-10	1.1637008356e-12	-5.1308808906e-12	2.6218921412e-10
0.175	0.315000000000001	2.764e-10	2.0336487069e-12	2.5225095669e-12	2.5703399442e-10
0.195	-0.285	2.599e-10	3.1926183146e-11	3.4219404915e-11	2.650500508e-10
0.195	-0.265	2.53e-10	3.2840890344e-11	3.5626202589e-11	2.6463430841e-10
0.195	-0.245	2.364e-10	3.2957771327e-11	3.68604291e-11	2.6491829194e-10
0.195	-0.22499999999999998	2.135e-10	3.2355918665e-11	3.6917295074e-11	2.6628433261e-10
0.195	-0.20500000000000002	1.82e-10	3.0962968594e-11	3.6355428165e-11	2.6864879765e-10
0.195	-0.185	1.501e-10	2.8507251409e-11	3.741987457e-11	2.7164076455e-10
0.195	-0.16499999999999998	1.171e-10	2.5167517015e-11	3.7026649807e-11	2.7456660755e-10
0.195	-0.14500000000000002	8.53e-11	2.0972843049e-11	3.5148052848e-11	2.7707074769e-10
0.195	-0.125	6.07e-11	1.6381818568e-11	3.1650596065e-11	2.7882757131e-10
0.195	-0.105	4.89e-11	1.2326160504e-11	2.7739207144e-11	2.800068818e-10
0.195	-0.0849999999999998	3.08e-11	9.0416135208e-12	2.354929602e-11	2.8084190562e-10
0.195	-0.0649999999999998	2.12e-11	6.3011779275e-12	1.924867538e-11	2.7965279296e-10
0.195	-0.0449999999999998	1.65e-11	4.4075750338e-12	1.5212476137e-11	2.7766965795e-10
0.195	-0.0249999999999998	1.4e-11	3.0130822779e-12	1.2051279191e-11	2.7822169941e-10
0.195	-0.004999999999999699	1.28e-11	1.9874600184e-12	9.5236449852e-12	2.793596359e-10
0.195	0.015000000000000277	1.27e-11	1.4091311641e-12	7.2159404226e-12	2.7979190927e-10
0.195	0.035000000000000295	1.33e-11	1.1351547982e-12	5.1638118748e-12	2.7996662538e-10
0.195	0.0550000000000003	1.43e-11	1.135774437e-12	3.0620994949e-12	2.7997016441e-10
0.195	0.0750000000000003	1.61e-11	1.4060646208e-12	1.0344885595e-12	2.7986476198e-10
0.195	0.0950000000000004	2.01e-11	1.7328560716e-12	-1.0062948604e-12	2.7979165316e-10
0.195	0.115	2.6e-11	1.9595467165e-12	-3.2323685446e-12	2.7971740346e-10
0.195	0.135	3.32e-11	2.1638010367e-12	-5.7495308283e-12	2.7962098829e-10
0.195	0.15500000000000003	4.44e-11	2.4135722924e-12	-8.5723062512e-12	2.7931388468e-10
0.195	0.175	6.23e-11	2.7219322874e-12	-1.1121667922e-11	2.7883723378e-10
0.195	0.195	8.69e-11	2.9034508771e-12	-1.4075133367e-11	2.7802723926e-10
0.195	0.21500000000000002	1.192e-10	3.1296171073e-12	-1.6058844631e-11	2.7694297023e-10
0.195	0.235	1.607e-10	3.5274668335e-12	-1.6735530517e-11	2.7523145545e-10
0.195	0.255	2.024e-10	4.005790106e-12	-1.3739975111e-11	2.7283136733e-10
0.195	0.275	2.321e-10	4.7005552915e-12	-8.8493543444e-12	2.6963718701e-10
0.195	0.29500000000000004	2.461e-10	5.731980491e-12	-4.9246329581e-12	2.6578435209e-10
0.195	0.315000000000001	2.611e-10	6.7011518695e-12	-6.4022714241e-14	2.6163384318e-10
0.21500000000000002	-0.285	2.552e-10	2.9691276723e-11	3.4600912477e-11	2.6582151186e-10
0.21500000000000002	-0.265	2.487e-10	3.0154141132e-11	3.5330178798e-11	2.6521116961e-10
0.21500000000000002	-0.245	2.347e-10	3.00454034e-11	3.5178865073e-11	2.6517426595e-10
0.21500000000000002	-0.22499999999999998	2.145e-10	2.9491615715e-11	3.6399604869e-11	2.660669852e-10
0.21500000000000002	-0.20500000000000002	1.82e-10	2.8166244738e-11	3.6004281719e-11	2.6759877801e-10
0.21500000000000002	-0.185	1.449e-10	2.5640396052e-11	3.5568777821e-11	2.6989385951e-10
0.21500000000000002	-0.16499999999999998	1.186e-10	2.2217110381e-11	3.427596821e-11	2.7225196827e-10
0.21500000000000002	-0.14500000000000002	8.66e-11	1.8537476717e-11	3.2173507498e-11	2.7423619758e-10
0.21500000000000002	-0.125	6.4e-11	1.465951791e-11	2.9677979182e-11	2.7566547506e-10
0.21500000000000002	-0.105	4.48e-11	1.0995587945e-11	2.6484017144e-11	2.7618142776e-10
0.21500000000000002	-0.0849999999999998	3.25e-11	7.8098746599e-12	2.2860604804e-11	2.7585749049e-10
0.21500000000000002	-0.0649999999999998	2.45e-11	5.4452306358e-12	1.9024721405e-11	2.7627304662e-10
0.21500000000000002	-0.0449999999999998	1.9e-11	3.8304737245e-12	1.5390264161e-11	2.7671121061e-10
0.21500000000000002	-0.0249999999999998	1.58e-11	2.7387446607e-12	1.2356355728e-11	2.76778033e-10
0.21500000000000002	-0.004999999999999699	1.49e-11	2.0107125238e-12	9.6943214885e-12	2.7677407488e-10
0.21500000000000002	0.015000000000000277	1.46e-11	1.6256857634e-12	7.4091010902e-12	2.7673449367e-10
0.21500000000000002	0.035000000000000295	1.48e-11	1.3727170881e-12	5.3474417655e-12	2.7673861478e-10
0.21500000000000002	0.0550000000000003	1.65e-11	1.1574816199e-12	3.4105978557e-12	2.7660145424e-10
0.21500000000000002	0.0750000000000003	1.84e-11	1.2142167179e-12	1.4740404367e-12	2.7637430467e-10
0.21500000000000002	0.0950000000000004	2.2e-11	1.5345649444e-12	-5.405733190900001e-13	2.7616182342e-10
0.21500000000000002	0.115	2.84e-11	1.8985490897e-12	-2.4894196031e-12	2.7598571032e-10
0.21500000000000002	0.135	3.68e-11	2.3055627025e-12	-4.9060210586e-12	2.7564235497e-10
0.21500000000000002	0.15500000000000003	4.78e-11	2.8648148145e-12	-7.3000344855e-12	2.7519087307e-10
0.21500000000000002	0.175	6.42e-11	3.3532869566e-12	-9.8260483355e-12	2.7481671423e-10
0.21500000000000002	0.195	8.83e-11	3.8850826968e-12	-1.20845536e-11	2.7433480136e-10
0.21500000000000002	0.21500000000000002	1.19e-10	4.6261095122e-12	-1.4361485955e-11	2.7362671681e-10
0.21500000000000002	0.235	1.518e-10	5.5100499594e-12	-1.457464532e-11	2.7260247152e-10
0.21500000000000002	0.255	1.914e-10	6.46994813e-12	-1.3406852668e-11	2.7110497467e-10
0.21500000000000002	0.275	2.253e-10	7.6096846897e-12	-9.6820236649e-12	2.693006536e-10
0.21500000000000002	0.29500000000000004	2.449e-10	8.8347660494e-12	-3.3572403481e-12	2.6683125179e-10
0.21500000000000002	0.315000000000001	2.622e-10	9.9025433883e-12	1.1953025933e-12	2.6380040217e-10
0.235	-0.285	2.537e-10	2.6806336245e-11	3.2357958844e-11	2.6344987564e-10
0.235	-0.265	2.539e-10	2.7761116507e-11	3.2094513881e-11	2.6328598615e-10
0.235	-0.245	2.243e-10	2.7814973146e-11	3.322706616e-11	2.6372717693e-10
0.235	-0.22499999999999998	2.058e-10	2.6769345277e-11	3.4349309863e-11	2.6454972103e-10
0.235	-0.20500000000000002	1.83e-10	2.5145290419e-11	3.6044834997e-11	2.6585075539e-10
0.235	-0.185	1.545e-10	2.3039405642e-11	3.5882994416e-11	2.6744992938e-10
0.235	-0.16499999999999998	1.238e-10	2.0378884801e-11	3.5232157097e-11	2.6908090804e-10
0.235	-0.14500000000000002	9.51e-11	1.7496939108e-11	3.3643143252e-11	2.7047777548e-10
0.235	-0.125	6.88e-11	1.4170896611e-11	3.0475109816e-11	2.7134530246e-10
0.235	-0.105	5e-11	1.0805944476e-11	2.7034481172e-11	2.7212272398e-10
0.235	-0.0849999999999998	3.69e-11	7.9337827628e-12	2.3389600392e-11	2.7280445211e-10
0.235	-0.0649999999999998	2.76e-11	5.766717004e-12	1.9586562121e-11	2.7306270786e-10
0.235	-0.0449999999999998	2.17e-11	4.2300911446e-12	1.6026500089e-11	2.7306112461e-10
0.235	-0.0249999999999998	1.82e-11	3.132961865e-12	1.275419927e-11	2.7294864412e-10
0.235	-0.004999999999999699	1.65e-11	2.5386507332e-12	1.0043144721e-11	2.7283611707e-10
0.235	0.015000000000000277	1.66e-11	2.1525247575e-12	7.6326170529e-12	2.7249276172e-10
0.235	0.035000000000000295	1.7e-11	1.8290129447e-12	5.5970431276e-12	2.7213608846e-10
0.235	0.0550000000000003	1.85e-11	1.6294401576e-12	3.7369143683e-12	2.7200914919e-10
0.235	0.0750000000000003	2.12e-11	1.6333528038e-12	1.7712156478e-12	2.7195475996e-10
0.235	0.0950000000000004	2.48e-11	1.8729937437e-12	-8.5150566065e-14	2.7166376822e-10
0.235	0.115	3.08e-11	2.1843930881e-12	-1.9904020519e-12	2.7144337073e-10
0.235	0.135	3.9e-11	2.6430485377e-12	-4.28031708e-12	2.7126802597e-10
0.235	0.15500000000000003	5.06e-11	3.14869867e-12	-6.5091997385e-12	2.7117882855e-10
0.235	0.175	6.75e-11	3.7738478568e-12	-8.881866961e-12	2.7110981755e-10
0.235	0.195	8.85e-11	4.526855264e-12	-1.0457477038e-11	2.7078043204e-10
0.235	0.21500000000000002	1.173e-10	5.5461565353e-12	-1.1358891061e-11	2.7027453762e-10
0.235	0.235	1.516e-10	6.7799781391e-12	-1.1850365263e-11	2.6951562613e-10
0.235	0.255	1.842e-10	8.0347832409e-12	-9.4537717814e-12	2.6859163772e-10
0.235	0.275	2.13e-10	9.2811984359e-12	-7.3468487244e-12	2.6717041619e-10
0.235	0.29500000000000004	2.462e-10	1.0762344755e-11	-3.3402699046e-12	2.6557461824e-10
0.235	0.315000000000001	2.606e-10	1.2750027236e-11	1.1867369722e-12	2.6358473115e-10
0.255	-0.285	2.506e-10	2.5139754871e-11	3.2763104537e-11	2.6114715729e-10
0.255	-0.265	2.478e-10	2.5763190934e-11	3.405410389e-11	2.6044014376e-10
0.255	-0.245	2.185e-10	2.5494126021e-11	3.5231432412e-11	2.6058417279e-10
0.255	-0.22499999999999998	2.125e-10	2.4510512594e-11	3.4269556636e-11	2.6164539158e-10
0.255	-0.20500000000000002	1.887e-10	2.3019553919e-11	3.3689304837e-11	2.6278444566e-10
0.255	-0.185	1.592e-10	2.1215404558e-11	3.2689914224e-11	2.6344659273e-10
0.255	-0.16499999999999998	1.284e-10	1.9103754312e-11	3.2519476372e-11	2.646882087e-10
0.255	-0.14500000000000002	9.85e-11	1.6411367687e-11	3.1837858842e-11	2.6593869552e-10
0.255	-0.125	7.33e-11	1.3642784324e-11	2.9671986704e-11	2.6697823778e-10
0.255	-0.105	5.3e-11	1.045138124e-11	2.609580697e-11	2.6713188272e-10
0.255	-0.0849999999999998	4.03e-11	7.3617979069e-12	2.2331139189e-11	2.6674550027e-10
0.255	-0.0649999999999998	3.05e-11	5.2191171562e-12	1.8728879513e-11	2.670858521e-10
0.255	-0.0449999999999998	2.37e-11	3.6522680603e-12	1.539557561e-11	2.6717963628e-10
0.255	-0.0249999999999998	2.01e-11	2.6472322133e-12	1.2505392078e-11	2.6719148736e-10
0.255	-0.004999999999999699	1.7e-11	1.85675799e-12	9.8985401564e-12	2.6704014745e-10
0.255	0.015000000000000277	1.77e-11	1.5516996427e-12	7.7012111433e-12	2.6530462783e-10
0.255	0.035000000000000295	1.88e-11	1.7923208361e-12	5.7531859056e-12	2.6499719825e-10
0.255	0.0550000000000003	2.01e-11	1.9702254576e-12	3.8544407289e-12	2.6577385142e-10
0.255	0.0750000000000003	2.29e-11	2.0505251086e-12	2.0978950488e-12	2.6650093496e-10
0.255	0.0950000000000004	2.68e-11	2.2784277462e-12	3.6165611164e-13	2.6685290504e-10
0.255	0.115	3.24e-11	2.6129508115e-12	-1.6294090528e-12	2.6678699069e-10
0.255	0.135	4.07e-11	2.7388872695e-12	-3.5048444261e-12	2.6667565107e-10
0.255	0.15500000000000003	5.23e-11	2.9815937523e-12	-5.4289470427e-12	2.6659914292e-10
0.255	0.175	6.81e-11	3.6567256757e-12	-7.502862718e-12	2.6633241214e-10
0.255	0.195	8.72e-11	4.6204484534e-12	-9.1654052085e-12	2.6604374871e-10
0.255	0.21500000000000002	1.143e-10	5.7663131884e-12	-1.1088939209e-11	2.6575629599e-10
0.255	0.235	1.454e-10	6.9859459472e-12	-1.2055012485e-11	2.6520974934e-10
0.255	0.255	1.781e-10	8.6511201516e-12	-1.1788120901e-11	2.6447945274e-10
0.255	0.275	2.119e-10	1.0682432185e-11	-1.0228826432e-11	2.6380689815e-10
0.255	0.29500000000000004	2.316e-10	1.2673306628e-11	-3.7885492929e-12	2.6314421557e-10
0.255	0.315000000000001	2.535e-10	1.4075388026e-11	4.1684717871e-12	2.6243934408e-10
0.275	-0.285	2.492e-10	2.4658913026e-11	3.189817071e-11	2.5443430059e-10
0.275	-0.265	2.492e-10	2.5145316613e-11	3.2043835381e-11	2.5597491767e-10
0.275	-0.245	2.352e-10	2.5112030562e-11	3.1902949559e-11	2.5737779215e-10
0.275	-0.22499999999999998	2.123e-10	2.4343999394e-11	3.1751568895e-11	2.5866513606e-10
0.275	-0.20500000000000002	1.885e-10	2.2868406086e-11	3.1677001971e-11	2.6006489061e-10
0.275	-0.185	1.588e-10	2.0727449737e-11	3.230064176e-11	2.6127700694e-10
0.275	-0.16499999999999998	1.272e-10	1.8063085736e-11	3.1049904646e-11	2.620611107e-10
0.275	-0.14500000000000002	1.011e-10	1.5241178335e-11	2.988880733e-11	2.628583461e-10
0.275	-0.125	7.66e-11	1.2596321176e-11	2.776288602e-11	2.6334964205e-10
0.275	-0.105	5.65e-11	1.0085390386e-11	2.4982562172e-11	2.6376377791e-10
0.275	-0.0849999999999998	4.34e-11	7.768352225e-12	2.173576504e-11	2.6384852827e-10
0.275	-0.0649999999999998	3.38e-11	5.8832141804e-12	1.8334487686e-11	2.636637073e-10
0.275	-0.0449999999999998	2.61e-11	4.3371092033e-12	1.5341149992e-11	2.634506207e-10
0.275	-0.0249999999999998	2.2e-11	3.1574774766e-12	1.2443347077e-11	2.6320298202e-10
0.275	-0.004999999999999699	1.98e-11	2.5123550586e-12	1.000525881e-11	2.6315513533e-10
0.275	0.015000000000000277	1.93e-11	2.0999774279e-12	7.9082266893e-12	2.6302023325e-10
0.275	0.035000000000000295	2.04e-11	1.8162772903e-12	6.0067130107e-12	2.6282188483e-10
0.275	0.0550000000000003	2.21e-11	1.8625996745e-12	4.2372517782e-12	2.6257203426e-10
0.275	0.0750000000000003	2.43e-11	1.9784038159e-12	2.5943785658e-12	2.6236553676e-10
0.275	0.0950000000000004	2.86e-11	2.112144648e-12	1.0426101653e-12	2.6226222981e-10
0.275	0.115	3.5e-11	2.3734775823e-12	-8.810830877300001e-13	2.6208320633e-10
0.275	0.135	4.2e-11	2.8134756576e-12	-2.5519630071e-12	2.6188103948e-10
0.275	0.15500000000000003	5.36e-11	3.411340731e-12	-4.1422837967e-12	2.6190464851e-10
0.275	0.175	6.94e-11	3.9859758544e-12	-5.6455650338e-12	2.62261834e-10
0.275	0.195	8.75e-11	4.5349479478e-12	-7.3561895988e-12	2.6227510534e-10
0.275	0.21500000000000002	1.12e-10	5.5646200053e-12	-8.9990688139e-12	2.6193717495e-10
0.275	0.235	1.444e-10	7.432403072e-12	-9.0103298135e-12	2.617026912e-10
0.275	0.255	1.71e-10	9.3444577942e-12	-8.1258476712e-12	2.6140080299e-10
0.275	0.275	1.989e-10	1.1032563634e-11	-5.0956266932e-12	2.6078654919e-10
0.275	0.29500000000000004	2.277e-10	1.2024112948e-11	-1.5351670299e-12	2.5916080922e-10
0.275	0.315000000000001	2.509e-10	1.3722752919e-11	1.8767041183e-12	2.5829230435e-10
0.29500000000000004	-0.285	2.484e-10	2.3712172697e-11	3.0571478419e-11	2.5142659433e-10
0.29500000000000004	-0.265	2.451e-10	2.4165393552e-11	3.0965264887e-11	2.5290355552e-10
0.29500000000000004	-0.245	2.301e-10	2.4000974372e-11	3.1541884528e-11	2.5407706853e-10
0.29500000000000004	-0.22499999999999998	2.081e-10	2.3226058693e-11	3.1041848706e-11	2.5501772761e-10
0.29500000000000004	-0.20500000000000002	1.876e-10	2.1876623214e-11	3.1518930336e-11	2.5592087768e-10
0.29500000000000004	-0.185	1.617e-10	1.9911699928e-11	3.1439075246e-11	2.5672183838e-10
0.29500000000000004	-0.16499999999999998	1.306e-10	1.7389259301e-11	3.0575119308e-11	2.5743281003e-10
0.29500000000000004	-0.14500000000000002	1.041e-10	1.4852095046e-11	2.9611313948e-11	2.579573309e-10
0.29500000000000004	-0.125	8.15e-11	1.2324244017e-11	2.7443343424e-11	2.5839558803e-10
0.29500000000000004	-0.105	6.12e-11	9.7705786175e-12	2.4638648028e-11	2.5859021116e-10
0.29500000000000004	-0.0849999999999998	4.69e-11	7.6416625234e-12	2.1513047977e-11	2.5846427307e-10
0.29500000000000004	-0.0649999999999998	3.64e-11	6.0513557401e-12	1.8154853024e-11	2.5836199056e-10
0.29500000000000004	-0.0449999999999998	2.84e-11	4.76758687e-12	1.5011733922e-11	2.5835835841e-10
0.29500000000000004	-0.0249999999999998	2.39e-11	3.7038789742e-12	1.2274069013e-11	2.5807532948e-10
0.29500000000000004	-0.004999999999999699	2.18e-11	2.9055625419e-12	9.9822696939e-12	2.579039894e-10
0.29500000000000004	0.015000000000000277	2.12e-11	2.2185155103e-12	7.8509976447e-12	2.5773954112e-10
0.29500000000000004	0.035000000000000295	2.17e-11	1.8098313376e-12	6.0580772697e-12	2.5762608275e-10
0.29500000000000004	0.0550000000000003	2.36e-11	1.6658832465e-12	4.3572010327e-12	2.5753781665e-10
0.29500000000000004	0.0750000000000003	2.59e-11	1.6350988517e-12	2.7878986657e-12	2.5743341539e-10
0.29500000000000004	0.0950000000000004	3.03e-11	1.7654701878e-12	1.1249618183e-12	2.5726279709e-10
0.29500000000000004	0.115	3.63e-11	2.1069541617e-12	-7.5714474406e-13	2.5721248239e-10
0.29500000000000004	0.135	4.43e-11	2.3648766728e-12	-2.5627468858e-12	2.5669890456e-10
0.29500000000000004	0.15500000000000003	5.61e-11	2.3670341761e-12	-4.1429608245e-12	2.5451560505e-10
0.29500000000000004	0.175	7.02e-11	3.1265288271e-12	-5.6509750721e-12	2.5424917694e-10
0.29500000000000004	0.195	8.83e-11	4.2724204832e-12	-6.7785040301e-12	2.552958671e-10
0.29500000000000004	0.21500000000000002	1.153e-10	5.6884869991e-12	-7.0488640631e-12	2.5605219416e-10
0.29500000000000004	0.235	1.452e-10	7.3123148468e-12	-6.6452143074e-12	2.5674097706e-10
0.29500000000000004	0.255	1.709e-10	9.0556000941e-12	-6.6428627179e-12	2.5742691942e-10
0.29500000000000004	0.275	1.844e-10	1.0461874626e-11	-4.677196921e-12	2.5611203164e-10
0.29500000000000004	0.29500000000000004	2.125e-10	1.2103907648e-11	-1.3606708308e-12	2.5555395987e-10
0.29500000000000004	0.315000000000001	2.416e-10	1.4220026787e-11	2.9833530789e-12	2.5560844224e-10
0.315000000000001	-0.285	2.419e-10	2.1698784258e-11	3.0091710505e-11	2.5257477537e-10
0.315000000000001	-0.265	2.443e-10	2.1588125674e-11	3.1551031861e-11	2.526023658e-10
0.315000000000001	-0.245	2.349e-10	2.1672970615e-11	3.064853081e-11	2.523227362e-10
0.315000000000001	-0.22499999999999998	2.148e-10	2.1546162316e-11	3.0939208227e-11	2.5254918728e-10
0.315000000000001	-0.20500000000000002	1.865e-10	2.0412982849e-11	3.0801232788e-11	2.5277878158e-10
0.315000000000001	-0.185	1.624e-10	1.858962205e-11	3.1358117121e-11	2.5320553686e-10
0.315000000000001	-0.16499999999999998	1.356e-10	1.7667602515e-11	3.1637022039e-11	2.5404791813e-10
0.315000000000001	-0.14500000000000002	1.065e-10	1.6729229537e-11	2.9744725907e-11	2.5487374514e-10
0.315000000000001	-0.125	8.32e-11	1.3942418445e-11	2.7414987562e-11	2.550291596e-10
0.315000000000001	-0.105	6.5e-11	1.071375882e-11	2.4322436366e-11	2.5488967076e-10
0.315000000000001	-0.0849999999999998	4.97e-11	7.8890814621e-12	2.12379804e-11	2.5463702623e-10
0.315000000000001	-0.0649999999999998	3.82e-11	5.7884059061e-12	1.7914602358e-11	2.5437793229e-10
0.315000000000001	-0.0449999999999998	3.14e-11	4.5111552026e-12	1.4942292182e-11	2.5424989872e-10
0.315000000000001	-0.0249999999999998	2.6e-11	3.8039153878e-12	1.2195095769e-11	2.5416093413e-10
0.315000000000001	-0.004999999999999699	2.3e-11	3.077283327e-12	9.8398697446e-12	2.5406854693e-10
0.315000000000001	0.015000000000000277	2.23e-11	2.5345443646e-12	7.7817094279e-12	2.5382447056e-10
0.315000000000001	0.035000000000000295	2.32e-11	2.2629079467e-12	5.9854690335e-12	2.5374202523e-10
0.315000000000001	0.0550000000000003	2.45e-11	2.2520223865e-12	4.5078417315e-12	2.5374426041e-10
0.315000000000001	0.0750000000000003	2.75e-11	2.4642560675e-12	3.0276773032e-12	2.5362472516e-10
0.315000000000001	0.0950000000000004	3.11e-11	2.6838086342e-12	1.5253055608e-12	2.5360141881e-10
0.315000000000001	0.115	3.76e-11	2.7439789847e-12	5.889772865e-14	2.5347364135e-10
0.315000000000001	0.135	4.76e-11	2.8760357964e-12	-1.8587070372e-12	2.5327433832e-10
0.315000000000001	0.15500000000000003	5.64e-11	3.5184639273e-12	-3.2651576475e-12	2.5340684224e-10
0.315000000000001	0.175	7.22e-11	4.3276024371e-12	-3.886489867e-12	2.5353813544e-10
0.315000000000001	0.195	9.18e-11	5.3102463426e-12	-4.5864813728e-12	2.5335454848e-10
0.315000000000001	0.21500000000000002	1.113e-10	6.3924504502e-12	-5.3803734772e-12	2.5308006443e-10
0.315000000000001	0.235	1.406e-10	7.6258627814e-12	-5.6495522585e-12	2.5310947094e-10
0.315000000000001	0.255	1.682e-10	9.3601745903e-12	-3.3509531931e-12	2.5333603844e-10
0.315000000000001	0.275	1.979e-10	1.1488304881e-11	-1.8536631615e-12	2.5326835457e-10
0.315000000000001	0.29500000000000004	2.186e-10	1.3562812819e-11	7.210385319900001e-13	2.5305037852e-10
0.315000000000001	0.315000000000001	2.32e-10	1.5131068358e-11	2.8753162042e-12	2.5276863016e-10
