# Supplementary material for: Long-range crossed Andreev reflection in a topological insulator nanowire proximitized by a superconductor
Source: Nat Phys. 2025 Mar 11;21(5):708–15. doi: 10.1038/s41567-025-02806-y (PMC12084150; doi:10.1038/s41567-025-02806-y)
Supplement: Supplementary file 6 — Among the two text files, the file named ‘raw’ contains the raw data and the file named ‘plot’ contains the processed data to make the plots: Figure_4_plot_dim=2_.txt, Figure_4_raw_dim=2_.txt. [file 41567_2025_2806_MOESM6_ESM.zip › Figure4/Figure_4_plot_dim=2_.txt]

V_{g}	V_{L}=V_{R}	G_{LL}/G_{0}	G_{RL}/G_{0}	G_{LR}/G_{0}	G_{RR}/G_{0}
-5.38800000000013	-0.26499999999999996	0.33685713738147194	0.035911692001342845	0.029204833492492067	0.4040237565184355
-5.38800000000013	-0.25999999999999995	0.3353083689337411	0.035817391148235324	0.028886454954100863	0.40418233069940457
-5.38800000000013	-0.25499999999999995	0.3327270881875229	0.03545735758802862	0.028789716289121643	0.40384763310021465
-5.38800000000013	-0.24999999999999994	0.3302748714786157	0.03569306652564541	0.028299432609879466	0.4034933729035102
-5.38800000000013	-0.245	0.32782265476970834	0.035651368306096616	0.027523553133969352	0.4038842941788305
-5.38800000000013	-0.24	0.32537043806080107	0.03501814211291199	0.02719391896863796	0.404254480903552
-5.38800000000013	-0.235	0.3227891573145829	0.034392548635248606	0.0269201065520839	0.4037521339985158
-5.38800000000013	-0.22999999999999998	0.3202078765683648	0.03437016885115919	0.02665455602403594	0.403468160902048
-5.38800000000013	-0.22499999999999998	0.3177556598594574	0.03414983427721367	0.025714111134525004	0.4035630590041508
-5.38800000000013	-0.21999999999999997	0.3151743791132393	0.03383753899927531	0.025213146536303736	0.4035836733445053
-5.38800000000013	-0.21499999999999997	0.3118187141431557	0.03381825437084987	0.02470284575924901	0.40331280208053405
-5.38800000000013	-0.20999999999999996	0.3089793053223157	0.033156574523822334	0.023896897438241468	0.40295027812002293
-5.38800000000013	-0.20499999999999996	0.3058817684268539	0.03266374598054271	0.02284377983775416	0.4031288957007649
-5.38800000000013	-0.19999999999999996	0.3025261034567702	0.03267755398433796	0.02196810222482589	0.40309773378265074
-5.38800000000013	-0.19499999999999998	0.2989123104120648	0.032200050972060454	0.021405012876816443	0.40258381760312273
-5.38800000000013	-0.18999999999999997	0.29581477351660296	0.03159118035397745	0.020750911280286416	0.4022933236494211
-5.38800000000013	-0.18499999999999997	0.2927172366211412	0.031019168016615514	0.020284757801942638	0.4018867763458818
-5.38800000000013	-0.17999999999999997	0.2888453155018139	0.030810599920557544	0.019853233264425126	0.40113868002710623
-5.38800000000013	-0.17499999999999996	0.28497339438248664	0.030816910434386002	0.019060422455667084	0.4006861260792902
-5.38800000000013	-0.16999999999999996	0.2811014732631593	0.030521877039073445	0.0184680155159273	0.40026124824934944
-5.38800000000013	-0.16499999999999998	0.2772295521438321	0.030058935160549388	0.017655335981373997	0.40020574578305945
-5.38800000000013	-0.15999999999999998	0.27361575909912667	0.0294235735344635	0.017210469215393563	0.39990181943804914
-5.38800000000013	-0.15499999999999997	0.2697438379797994	0.02890713503193219	0.016657899269173708	0.39935103184424364
-5.38800000000013	-0.14999999999999997	0.26561378878585035	0.028236695591914045	0.01569810777339598	0.39920468802957815
-5.38800000000013	-0.14499999999999996	0.26135467555459035	0.028314991030483704	0.01500956974279518	0.39913241762809276
-5.38800000000013	-0.13999999999999996	0.25735369039795214	0.028056592418280075	0.014467236537798092	0.3986544413302466
-5.38800000000013	-0.13499999999999998	0.253352705241314	0.02726058878981039	0.014375938812533382	0.39744579775353867
-5.38800000000013	-0.12999999999999998	0.2496098481592976	0.026518140007425816	0.013934490241758466	0.3964513510214277
-5.38800000000013	-0.12499999999999997	0.24560886300265947	0.02591167902911646	0.013079083274234682	0.3961264497440489
-5.38800000000013	-0.11999999999999997	0.24134974977139945	0.025335331970228917	0.012099007985944302	0.396257077366359
-5.38800000000013	-0.11499999999999996	0.23657438039089584	0.024650019626787513	0.011123348178677711	0.3959147770951744
-5.38800000000013	-0.10999999999999996	0.23154088293577038	0.02422229266692255	0.010746324125765908	0.3949145607617779
-5.38800000000013	-0.10499999999999998	0.2257330012567795	0.02430358935545328	0.010164775588448638	0.3933095869004779
-5.38800000000013	-0.09999999999999998	0.21979605554047768	0.02321706735307547	0.009711060018737162	0.3920798782272651
-5.38800000000013	-0.09499999999999997	0.21334285367493222	0.022242061135515495	0.008556205113172583	0.39113233963882504
-5.38800000000013	-0.08999999999999997	0.20598620354821046	0.02124716177582569	0.007621236377853419	0.38958253769790896
-5.38800000000013	-0.08499999999999996	0.19746797708569047	0.02056630810959259	0.0066429021151564105	0.3879004854254481
-5.38800000000013	-0.07999999999999997	0.18817536639930502	0.020127284204226537	0.005671329116501222	0.3859588907688317
-5.38800000000013	-0.07499999999999997	0.17797930745174326	0.018660760375207988	0.0056481628655999615	0.38285748387530477
-5.38800000000013	-0.06999999999999997	0.16687980024300506	0.017929574732581225	0.004912226496047462	0.3798119100068801
-5.38800000000013	-0.06499999999999977	0.15539310092233416	0.016338989220554698	0.004795748226485664	0.3771812674031392
-5.38800000000013	-0.05999999999999978	0.14313201737779785	0.014748239371289454	0.0043670164668232455	0.37409632794500947
-5.38800000000013	-0.054999999999999785	0.13099999787057243	0.014206588866005405	0.0044211399167858245	0.37006661451465106
-5.38800000000013	-0.04999999999999978	0.11938423451259064	0.012702475226723015	0.005187117428227339	0.36549038059278244
-5.38800000000013	-0.04499999999999978	0.1085428553784743	0.011940376521192833	0.005612172280982038	0.36082204321822375
-5.38800000000013	-0.0399999999999998	0.09899211661746705	0.011540474979707097	0.006482882713042283	0.35590344893295467
-5.38800000000013	-0.034999999999999795	0.09086108226687979	0.010178418317096823	0.00727068220451627	0.3504855427867379
-5.38800000000013	-0.029999999999999798	0.08376256021477982	0.009300271902988978	0.008039402253700395	0.34471370701553544
-5.38800000000013	-0.0249999999999998	0.07718029431192346	0.008262966269923466	0.009096421667054324	0.33867815188329964
-5.38800000000013	-0.019999999999999803	0.0704689643717562	0.007050099248379716	0.00977881727618354	0.33235141164653603
-5.38800000000013	-0.014999999999999805	0.06375763443158894	0.006714820367093771	0.010534425168264546	0.3260304710700721
-5.38800000000013	-0.0099999999999998	0.05782068871528715	0.006075458326185233	0.011154031170995704	0.3206981775654194
-5.38800000000013	-0.004999999999999802	0.053045319334783514	0.004492499895131274	0.011014845853278873	0.31657807354283585
-5.38800000000013	1.960237527853792e-16	0.05072216666318717	0.003639508435535714	0.01074846894897932	0.31278674724889793
-5.38800000000013	0.005000000000000197	0.05085123070049807	0.002902250567431298	0.00959629507246377	0.3101794836017228
-5.38800000000013	0.0100000000000003	0.05343251144671625	0.0018934970720711247	0.007544641115205877	0.3088006364644318
-5.38800000000013	0.015000000000000301	0.05794975275259806	0.0017813406120814393	0.004971827509064846	0.30869167493822264
-5.38800000000013	0.020000000000000302	0.0631123142450344	0.0013272199533351703	0.0019355219676697763	0.3082240659027695
-5.38800000000013	0.0250000000000003	0.06930738803595803	0.0015701846892783474	-0.001035666143879748	0.30849586872514934
-5.38800000000013	0.030000000000000297	0.07601871797612528	0.002144432117628585	-0.003920281198054463	0.3101755169863193
-5.38800000000013	0.03500000000000028	0.08376256021477982	0.0020532395675513303	-0.006615375787970359	0.31169701177656256
-5.38800000000013	0.0400000000000002	0.09279704282654344	0.0028398260224056257	-0.008834709096020821	0.31344427268589453
-5.38800000000013	0.0450000000000003	0.1024768456248616	0.003976914063067876	-0.010684117678313045	0.3152693031443072
-5.38800000000013	0.0500000000000003	0.11344728879628885	0.004730100107853278	-0.01230911239112409	0.3174009344127113
-5.38800000000013	0.0550000000000003	0.12519211619158155	0.005828826660887871	-0.01346806819147817	0.32015694587293647
-5.38800000000013	0.060000000000000296	0.13693694358687422	0.006621176389147006	-0.01465124246336862	0.32304968512847604
-5.38800000000013	0.06500000000000031	0.14906896309409967	0.006958999196045784	-0.015330198280361633	0.3258724978886991
-5.38800000000013	0.07000000000000031	0.16042659837745962	0.008480616997222955	-0.015436725753043804	0.32853319054968555
-5.38800000000013	0.0750000000000003	0.1716551696235087	0.00930156875095509	-0.014983413041624302	0.3307500437957192
-5.38800000000013	0.08000000000000031	0.1823674847203141	0.010183148384742102	-0.013929073718378532	0.33288564166662044
-5.38800000000013	0.08500000000000033	0.1920472875186323	0.011367838307506437	-0.013368947119237182	0.33551517240949275
-5.38800000000013	0.09000000000000032	0.20108177013039588	0.012001731236989591	-0.012429557738525837	0.3386670033059439
-5.38800000000013	0.09500000000000033	0.20921280448098317	0.013372198161026699	-0.011134530558292	0.3416010613934227
-5.38800000000013	0.10000000000000032	0.21721477479425952	0.01439629866958174	-0.009709591322005372	0.34410912980299846
-5.38800000000013	0.10500000000000033	0.22482955299560314	0.014537316101772236	-0.008133319029914649	0.3472971710219152
-5.38800000000013	0.11000000000000033	0.23154088293577038	0.015592466777054077	-0.007124675522410815	0.35081501167911633
-5.38800000000013	0.11500000000000044	0.23760689268938306	0.016338371316150947	-0.005441701560939276	0.3535795273107304
-5.38800000000013	0.12000000000000043	0.24367290244299583	0.016807434016634624	-0.0037559134580297374	0.3563676923526004
-5.38800000000013	0.12500000000000042	0.24948078412198668	0.01771210994009645	-0.0027804682270818263	0.35945611761096896
-5.38800000000013	0.13000000000000042	0.25490147368904487	0.01881022938906406	-0.0010893214702285565	0.3617686202021473
-5.38800000000013	0.13500000000000004	0.26006403518148125	0.02012029756391646	0.0003815684793888686	0.3636701280850311
-5.38800000000013	0.14	0.26561378878585035	0.02076210492938525	0.0018325273726247592	0.3658025105964772
-5.38800000000013	0.14500000000000002	0.27129260642753034	0.021103990129335237	0.003582846694379913	0.3674486229872563
-5.38800000000013	0.15000000000000002	0.2768423600318993	0.022143504440950066	0.005645709559719643	0.36808895977901496
-5.38800000000013	0.15500000000000003	0.28265024171089026	0.02269322151051678	0.007908643161341178	0.3688493766153242
-5.38800000000013	0.16000000000000003	0.28819999531525936	0.02333770145275986	0.009303415890805853	0.3701224174807391
-5.38800000000013	0.16500000000000004	0.29284630065845213	0.023801169206575868	0.01029058581115825	0.37126242671255283
-5.38800000000013	0.17000000000000004	0.2973635419643339	0.023741452219970226	0.011421960348864113	0.3716515449761784
-5.38800000000013	0.17500000000000004	0.30162265519559384	0.02439255068865744	0.012352858709295745	0.37123721471109083
-5.38800000000013	0.18000000000000002	0.3053655122776102	0.025390135772875022	0.014002617491468777	0.37049110170647015
-5.38800000000013	0.18500000000000003	0.30885024128500477	0.02626919777397488	0.015061637111653247	0.3697337199142496
-5.38800000000013	0.19000000000000003	0.31246403432971026	0.026806812180940297	0.016057440790786484	0.36936674854898327
-5.38800000000013	0.19500000000000003	0.3162068914117266	0.02689214496908029	0.017258923064822688	0.36894583732153946
-5.38800000000013	0.20000000000000004	0.31917536426987747	0.02776995613702807	0.018336082592860067	0.3679238346817977
-5.38800000000013	0.20500000000000004	0.322660093277272	0.02824858226972083	0.019839083440980256	0.3668093980434598
-5.38800000000013	0.21000000000000002	0.3256285661354229	0.02868932654191605	0.02044087914798614	0.366012861035915
-5.38800000000013	0.21500000000000002	0.328338910918952	0.029369355708359603	0.021195237145339683	0.36508470474252946
-5.38800000000013	0.22000000000000003	0.331178319739792	0.02921191216062331	0.021958198850848938	0.36377809796061583
-5.38800000000013	0.22500000000000003	0.33401772856063194	0.02936185258345694	0.022479505463015404	0.36245394192854424
-5.38800000000013	0.23000000000000004	0.3363408812322284	0.0298945594388174	0.023455416939604998	0.36113835018588997
-5.38800000000013	0.23500000000000004	0.338276841791892	0.029847593067905968	0.024195226950958566	0.35974574011138416
-5.38800000000013	0.24000000000000002	0.3400837383142447	0.030389324333720727	0.024855742357719313	0.3584477276520896
-5.38800000000013	0.24500000000000002	0.34176157079928654	0.03093159274340852	0.025440465871386948	0.3573902358868162
-5.38800000000013	0.25	0.34369753135895015	0.030980131106550554	0.026210895018173832	0.3561422267204033
-5.38800000000013	0.255	0.3456334919186138	0.03086825284538394	0.026484115824540463	0.35511096866623065
-5.38800000000013	0.26	0.3475694524782774	0.030426376060783467	0.02661885279417295	0.3541053132645482
-5.38800000000013	0.265	0.34950541303794097	0.030586488430821207	0.027503815876674418	0.3528042356892442
-5.38800000000013	0.27	0.35131230956029375	0.030794446134002392	0.028031115599354305	0.35140179925972576
-5.38800000000013	0.275	0.35221575782147013	0.031082207414842026	0.02854336587320493	0.3502579135637386
-5.38800000000013	0.28	0.35311920608264646	0.031581019676645075	0.028790625303914744	0.34906874242040864
-5.38800000000013	0.28500000000000003	0.3541517183811338	0.031378275658512145	0.02872944900959884	0.34791385840341793
-5.38800000000013	0.29000000000000103	0.35518423067962096	0.0314772342726868	0.028845861074859244	0.3474956817331711
-5.38800000000013	0.29500000000000004	0.3560876789407974	0.03144133196025563	0.028734133063591658	0.34663624993590986
-5.38800000000013	0.30000000000000104	0.35724925527659557	0.03135315004993534	0.029395223178313508	0.3456568883375438
-5.38800000000013	0.30500000000000005	0.35815270353777195	0.031625012968402866	0.02971436235818988	0.34508725934315787
-5.38800000000013	0.31000000000000105	0.35866895968701556	0.03165115276734741	0.029385689796084236	0.3444713232046971
-5.38800000000013	0.31500000000000006	0.3595724079481919	0.03135634099176525	0.029427444358538515	0.3435862887549456
-5.38800000000013	0.320000000000001	0.35983053602281373	0.03132306805966571	0.0296036410231818	0.3429251873664801
-5.38800000000013	0.325000000000001	0.3593142798735701	0.03149921401504874	0.030301514293029862	0.3427519788079163
-5.38800000000013	0.330000000000001	0.3560876789407974	0.031221147636209142	0.030391764022183534	0.343265023534158
-5.38700000000013	-0.26499999999999996	0.32911329514281745	0.03549324487611522	0.029356400375161327	0.4008118555536011
-5.38700000000013	-0.25999999999999995	0.3266610784339102	0.035389294195332044	0.02919512168697506	0.4001853117322586
-5.38700000000013	-0.25499999999999995	0.3244669897996247	0.035031803622571696	0.02892423915184135	0.3999850280683221
-5.38700000000013	-0.24999999999999994	0.3221438371280283	0.03498497811215058	0.028075794408293067	0.40020727832815767
-5.38700000000013	-0.245	0.3196916204191211	0.03468963858210409	0.027292640937447005	0.4004042264482075
-5.38700000000013	-0.24	0.31736846774752475	0.034490459252021585	0.02700727614991818	0.4003891413144625
-5.38700000000013	-0.235	0.31504531507592837	0.034172860137804906	0.026774450141515607	0.4003338792428485
-5.38700000000013	-0.22999999999999998	0.3125930983670211	0.03364027536153605	0.02635730643658207	0.4006677654938744
-5.38700000000013	-0.22499999999999998	0.30936649743424843	0.03348249750567711	0.02532733865365935	0.4013612908918621
-5.38700000000013	-0.21999999999999997	0.3062689605387866	0.03328159029723846	0.024713231812075253	0.40151544771418385
-5.38700000000013	-0.21499999999999997	0.3033004876806357	0.03306664219798371	0.024343302391999853	0.40100730116175415
-5.38700000000013	-0.20999999999999996	0.30046107885979567	0.03235651413775356	0.02417077183392752	0.4001645471484582
-5.38700000000013	-0.20499999999999996	0.29762167003895573	0.03171181633154359	0.02362255351145959	0.3995717796050889
-5.38700000000013	-0.19999999999999996	0.29439506910618296	0.03148274845882377	0.022701569793198817	0.3994268781971979
-5.38700000000013	-0.19499999999999998	0.29116846817341024	0.030835875780324023	0.02210000134085919	0.39928113539503496
-5.38700000000013	-0.18999999999999997	0.2876837391660157	0.0302948281538085	0.021704968849369177	0.39832719614669904
-5.38700000000013	-0.18499999999999997	0.284457138233243	0.029902316111312	0.021261469361987202	0.3970048130802143
-5.38700000000013	-0.17999999999999997	0.28084334518853754	0.029985522857250105	0.021158206076266752	0.39584860686669343
-5.38700000000013	-0.17499999999999996	0.2769714240692102	0.029858931333258613	0.02068721453826763	0.3953898626075493
-5.38700000000013	-0.16999999999999996	0.2734866950618158	0.02888969660519103	0.020067905278925744	0.39523792948115205
-5.38700000000013	-0.16499999999999998	0.2700019660544212	0.02858911897247106	0.01942462358398338	0.3946586243751992
-5.38700000000013	-0.15999999999999998	0.2665172370470267	0.028193151171971617	0.019162248972130102	0.39339330637911707
-5.38700000000013	-0.15499999999999997	0.2629034440023212	0.027798785416263877	0.019092183494204988	0.39224578462653864
-5.38700000000013	-0.14999999999999997	0.2595477790322376	0.02731891408406427	0.01833159762143544	0.3914388502846802
-5.38700000000013	-0.14499999999999996	0.25657930617408664	0.026977597957139516	0.017649239574458322	0.3909895116963193
-5.38700000000013	-0.13999999999999996	0.253352705241314	0.02713713374004377	0.017257938924434744	0.39005480448668545
-5.38700000000013	-0.13499999999999998	0.25012610430854126	0.026565461344449703	0.01727608728469146	0.38862589395139047
-5.38700000000013	-0.12999999999999998	0.24702856741307946	0.026222141254414667	0.016926028468293056	0.3877615339342092
-5.38700000000013	-0.12499999999999997	0.24406009455492853	0.025933390199541863	0.01643143823962335	0.38691691681700274
-5.38700000000013	-0.11999999999999997	0.24134974977139945	0.025018718872991286	0.016200024582852995	0.3856987774182816
-5.38700000000013	-0.11499999999999996	0.23812314883862673	0.02449473404911466	0.01608138317898843	0.38419368997121994
-5.38700000000013	-0.10999999999999996	0.23489654790585401	0.024369244986257952	0.015853042140719857	0.38293843875063904
-5.38700000000013	-0.10499999999999998	0.23154088293577038	0.024228914949130178	0.015249260313706848	0.3821782923551136
-5.38700000000013	-0.09999999999999998	0.22792708989106492	0.024015636506153706	0.014833000268936284	0.38120268701067667
-5.38700000000013	-0.09499999999999997	0.22379704069711587	0.02358584548192821	0.014543832270109663	0.3800986477066526
-5.38700000000013	-0.08999999999999997	0.21927979939123404	0.022872571554192554	0.013938104700773604	0.37907478196300015
-5.38700000000013	-0.08499999999999996	0.21385910982417589	0.02189092802878973	0.01321762063769702	0.3783662315363897
-5.38700000000013	-0.07999999999999997	0.20740590795863045	0.021331685089811356	0.012662512399380498	0.3773910168429809
-5.38700000000013	-0.07499999999999997	0.199533001682665	0.020977761082983166	0.011945783654389669	0.3763840692779696
-5.38700000000013	-0.06999999999999997	0.1906275831082123	0.019780239784252043	0.011703828999544358	0.37558831357248107
-5.38700000000013	-0.06499999999999977	0.18017339608602867	0.01884352673620754	0.011133026177031725	0.3744145581088021
-5.38700000000013	-0.05999999999999978	0.1686866967653578	0.01748283171751799	0.011351491073318962	0.3728896977156579
-5.38700000000013	-0.054999999999999785	0.1565546772581324	0.015887984730388313	0.011403421338224582	0.3715776518783647
-5.38700000000013	-0.04999999999999978	0.14416452967628512	0.014974545455591105	0.011383091531543222	0.3702630818195363
-5.38700000000013	-0.04499999999999978	0.13254876631830334	0.013358733854762807	0.012356655346845853	0.3686055804567256
-5.38700000000013	-0.0399999999999998	0.12183645122149792	0.011454427563605317	0.012676896049819596	0.3662561162871333
-5.38700000000013	-0.034999999999999795	0.11267290457242338	0.010311565450363033	0.01368060007772786	0.3637618709198945
-5.38700000000013	-0.029999999999999798	0.10479999829645796	0.008973379806510548	0.014185090862906586	0.3610427308868531
-5.38700000000013	-0.0249999999999998	0.0982177323936016	0.008935882962363414	0.014737907784777595	0.35788221551655297
-5.38700000000013	-0.019999999999999803	0.09202265860267797	0.00808115212067593	0.015414593881610457	0.3536541416183845
-5.38700000000013	-0.014999999999999805	0.08582758481175436	0.00694365769995132	0.015522200339969669	0.34856807832972936
-5.38700000000013	-0.0099999999999998	0.08040689524469617	0.006696001984826268	0.01568536842499222	0.3435716243183367
-5.38700000000013	-0.004999999999999802	0.07550246182688165	0.006222248187970568	0.014980530113700721	0.3384337847712127
-5.38700000000013	1.960237527853792e-16	0.07305024511797438	0.006620403539107351	0.013466820174503383	0.3339987861416296
-5.38700000000013	0.005000000000000197	0.07305024511797438	0.006784868472354143	0.011548736868858512	0.33061313571085105
-5.38700000000013	0.0100000000000003	0.07601871797612528	0.0064760256643833026	0.008414730356246663	0.32865471301391713
-5.38700000000013	0.015000000000000301	0.08131034350587255	0.006813091585302267	0.005420214826937808	0.32884003174144655
-5.38700000000013	0.020000000000000302	0.08737635325948524	0.007006433220300351	0.0018248087323334782	0.3309938399543178
-5.38700000000013	0.0250000000000003	0.09486206742351798	0.007235316567197548	-0.0014633460339096096	0.3340165757735571
-5.38700000000013	0.030000000000000297	0.1024768456248616	0.007230477568085073	-0.004310476803984673	0.3374684865969531
-5.38700000000013	0.03500000000000028	0.1116403922739361	0.008115705936810805	-0.007026586952272258	0.34042763648855606
-5.38700000000013	0.0400000000000002	0.12119113103494335	0.00860995904130964	-0.00845005608322219	0.34258108409650706
-5.38700000000013	0.0450000000000003	0.13177438209443787	0.009333860360779937	-0.010142626814014578	0.34380829862010526
-5.38700000000013	0.0500000000000003	0.14313201737779785	0.010273818815161834	-0.010389710638904592	0.3443252498437218
-5.38700000000013	0.0550000000000003	0.15423152458653602	0.011145999352687837	-0.01122516154803257	0.34493962339097645
-5.38700000000013	0.060000000000000296	0.16584728794451778	0.01207161547544967	-0.011309767500043491	0.34591601002456324
-5.38700000000013	0.06500000000000031	0.17694679515325598	0.013033953714308174	-0.011508936499582317	0.3468691980169508
-5.38700000000013	0.07000000000000031	0.1876591102500614	0.013596710632076717	-0.010827683731853246	0.347206990778258
-5.38700000000013	0.0750000000000003	0.19733891304837953	0.014594440332548102	-0.00972546996300539	0.3472859322933294
-5.38700000000013	0.08000000000000031	0.20598620354821046	0.015288104715725673	-0.008924000979648183	0.3475125698657045
-5.38700000000013	0.08500000000000033	0.2141172378987977	0.016383437020354354	-0.007693305349741039	0.3481058182113321
-5.38700000000013	0.09000000000000032	0.22134482398820862	0.01703258599095504	-0.006469738627690426	0.3483822487409273
-5.38700000000013	0.09500000000000033	0.22792708989106492	0.01782619312611393	-0.004773292377989604	0.34873022846216745
-5.38700000000013	0.10000000000000032	0.23399309964467768	0.01874919583312021	-0.0036765979604214873	0.34942880227741296
-5.38700000000013	0.10500000000000033	0.23954285324904673	0.01892611557774189	-0.0026637887630769934	0.350383673071251
-5.38700000000013	0.11000000000000033	0.24522167089072672	0.01891352835711891	-0.0014147463959380284	0.35176330151059826
-5.38700000000013	0.11500000000000044	0.25012610430854126	0.019552300666883342	-0.0003669010554379305	0.3527980754240242
-5.38700000000013	0.12000000000000043	0.25490147368904487	0.019925892439056844	0.001336940327026425	0.35340755081037317
-5.38700000000013	0.12500000000000042	0.25967684306954847	0.02036888107549146	0.0031625519593793646	0.35400037844595833
-5.38700000000013	0.13000000000000042	0.2638068922634976	0.02108508676123857	0.004350900712084225	0.35529352280336174
-5.38700000000013	0.13500000000000004	0.26793694145744673	0.02181714761162451	0.005753877578286476	0.35664355192870734
-5.38700000000013	0.14	0.27167979853946306	0.022281719705747688	0.0066327409680309425	0.3578120185675463
-5.38700000000013	0.14500000000000002	0.2754226556214794	0.022789280293250898	0.00766933760742522	0.35852624847002507
-5.38700000000013	0.15000000000000002	0.27929457674080665	0.023256479888533337	0.009519650508902744	0.35888210130404347
-5.38700000000013	0.15500000000000003	0.28303743382282304	0.02365775716024696	0.010637542898145004	0.35940743651461743
-5.38700000000013	0.16000000000000003	0.2866512268675284	0.024079735167781724	0.011853597573870434	0.35981734942105764
-5.38700000000013	0.16500000000000004	0.2905231479868557	0.024295697457404224	0.012672822388187292	0.36020066802438333
-5.38700000000013	0.17000000000000004	0.29387881295693935	0.024871334584066845	0.013306217614089373	0.3609295623376582
-5.38700000000013	0.17500000000000004	0.29723447792702296	0.025331427340410616	0.014568274240677873	0.36178668028776506
-5.38700000000013	0.18000000000000002	0.30046107885979567	0.0259557962778476	0.015808012121432125	0.3618096084881805
-5.38700000000013	0.18500000000000003	0.3034295517179466	0.02672776549029418	0.01748332566494838	0.3606870883884963
-5.38700000000013	0.19000000000000003	0.30639802457609744	0.026897749305156683	0.01819035856951455	0.36007385674821807
-5.38700000000013	0.19500000000000003	0.3092374333969375	0.02687137661919128	0.01911968305763975	0.3598189120251702
-5.38700000000013	0.20000000000000004	0.3118187141431557	0.026912682308539555	0.01976083871167086	0.3598118502605559
-5.38700000000013	0.20500000000000004	0.31414186681475204	0.027310011752701587	0.020061410709454955	0.35997865815922375
-5.38700000000013	0.21000000000000002	0.31672314756097014	0.027849735297061293	0.020940557226849007	0.3594419039305103
-5.38700000000013	0.21500000000000002	0.3190463002325665	0.028162870099133794	0.021641935086078534	0.35824041226964665
-5.38700000000013	0.22000000000000003	0.3211113248295411	0.028635309674971448	0.02268535027174818	0.35693972534537083
-5.38700000000013	0.22500000000000003	0.32317634942651563	0.02880328577096018	0.023061642794084687	0.3559518896346303
-5.38700000000013	0.23000000000000004	0.32537043806080107	0.02884783498928036	0.023719442426337847	0.3552135295325438
-5.38700000000013	0.23500000000000004	0.32730639862046473	0.028964023556928637	0.024207857366733553	0.35485845798767507
-5.38700000000013	0.24000000000000002	0.32911329514281745	0.028805105677137496	0.024243145531815113	0.35453316605926827
-5.38700000000013	0.24500000000000002	0.3309201916651702	0.028913310320206196	0.024951147551134003	0.3538272600386246
-5.38700000000013	0.25	0.3323398960755901	0.028971235572732585	0.025353540430445257	0.3530281387044224
-5.38700000000013	0.255	0.3336305364486993	0.029047160812207772	0.02622497159390561	0.35212345151883256
-5.38700000000013	0.26	0.3350502408591193	0.02933626495531129	0.026317736138407554	0.35143521493277863
-5.38700000000013	0.265	0.3364699452695392	0.029393570424261557	0.026369452296916656	0.35040657122555857
-5.38700000000013	0.27	0.33750245756802655	0.029883416500269464	0.02702932538422971	0.3496149023199051
-5.38700000000013	0.275	0.33879309794113566	0.030017760939701432	0.02710942946039559	0.3486858745732332
-5.38700000000013	0.28	0.33995467427693377	0.030197071543988686	0.027713165273498017	0.34789348447064566
-5.38700000000013	0.28500000000000003	0.341116250612732	0.030156915269271972	0.028162627821413596	0.34733641640137575
-5.38700000000013	0.29000000000000103	0.34227782694853015	0.02992758633614261	0.028308133982082845	0.3467104134874136
-5.38700000000013	0.29500000000000004	0.3433103392470174	0.030179154194161704	0.02841663161213201	0.34594263438669204
-5.38700000000013	0.30000000000000104	0.3443428515455047	0.03047923224322477	0.02817494646880941	0.34532765985274766
-5.38700000000013	0.30500000000000005	0.3449881717320592	0.03063198986037714	0.028585306370473917	0.3446321811867129
-5.38700000000013	0.31000000000000105	0.3455044278813028	0.030682526552984226	0.029180973742702575	0.3440105655852903
-5.38700000000013	0.31500000000000006	0.3460206840305465	0.030717756495987913	0.0292755863654799	0.34344165780074487
-5.38700000000013	0.320000000000001	0.3465369401797901	0.030843715089940434	0.029364365519632837	0.3432891837798736
-5.38700000000013	0.325000000000001	0.3465369401797901	0.030571161020646706	0.029574396677873916	0.34313325400487127
-5.38700000000013	0.330000000000001	0.34343940328432826	0.029755560994081772	0.028977106602863758	0.3438113937693161
-5.38600000000013	-0.26499999999999996	0.3227891573145829	0.03412630883425618	0.028576103539313173	0.3994825609659479
-5.38600000000013	-0.25999999999999995	0.3200788125310539	0.03414792234192455	0.028203067692411415	0.3998293687470101
-5.38600000000013	-0.25499999999999995	0.31749753178483564	0.033778659656340776	0.0280748459528208	0.39945978302188473
-5.38600000000013	-0.24999999999999994	0.3147871870013066	0.03352602502210257	0.028031802994417026	0.39923837415632124
-5.38600000000013	-0.245	0.31207684221777743	0.03369077073558223	0.027501843841425688	0.39917151276410756
-5.38600000000013	-0.24	0.30936649743424843	0.03355219862679042	0.026706978359006463	0.39875051138543377
-5.38600000000013	-0.235	0.3065270886134084	0.032872454935800356	0.02599155960896084	0.398865843525431
-5.38600000000013	-0.22999999999999998	0.3034295517179466	0.03282559186258183	0.02548394831219737	0.3992372322493447
-5.38600000000013	-0.22499999999999998	0.30046107885979567	0.03284948166235113	0.025265012944711875	0.3987741908288912
-5.38600000000013	-0.21999999999999997	0.29762167003895573	0.03212153767081453	0.024712206354417048	0.39847687550525124
-5.38600000000013	-0.21499999999999997	0.2949113252554266	0.031200749278067815	0.02433994993168981	0.39828335310613094
-5.38600000000013	-0.20999999999999996	0.2922009804718975	0.030945181005355128	0.02441107843007055	0.39719566102725984
-5.38600000000013	-0.20499999999999996	0.2889743795391248	0.03098857329622613	0.024035610407523608	0.39651935432061786
-5.38600000000013	-0.19999999999999996	0.2857477786063521	0.030886908299533885	0.023580594232791893	0.3966002490908299
-5.38600000000013	-0.19499999999999998	0.28252117767357937	0.03061345648402816	0.02287752793717602	0.39637613571417735
-5.38600000000013	-0.18999999999999997	0.2796817688527394	0.030305298722928937	0.022556136880242657	0.3957424099437891
-5.38600000000013	-0.18499999999999997	0.27671329599458844	0.029666060639122818	0.02242980265960658	0.39533682424476624
-5.38600000000013	-0.17999999999999997	0.27361575909912667	0.02870667669659954	0.022094770752293963	0.394688313840431
-5.38600000000013	-0.17499999999999996	0.27038915816635395	0.02807457362383016	0.021714417715304257	0.39341725627626467
-5.38600000000013	-0.16999999999999996	0.26703349319627034	0.02798200440484227	0.021137505339154972	0.39272511317992936
-5.38600000000013	-0.16499999999999998	0.26354876418887574	0.027946913444447163	0.020356000866597376	0.3924316142153406
-5.38600000000013	-0.15999999999999998	0.26006403518148125	0.0276467508790899	0.020095556971431925	0.3916541589901458
-5.38600000000013	-0.15499999999999997	0.25670837021139764	0.02713062790199189	0.020030128594002865	0.390074577432768
-5.38600000000013	-0.14999999999999997	0.2532236412040031	0.02665551387020756	0.020021650720702246	0.3882231930530103
-5.38600000000013	-0.14499999999999996	0.24999704027123035	0.026009210264733042	0.02006145015013412	0.3868572974918635
-5.38600000000013	-0.13999999999999996	0.24677043933845763	0.02565131025954584	0.019810291724541868	0.38594596923879537
-5.38600000000013	-0.13499999999999998	0.24367290244299583	0.02538218189698461	0.019165543210362266	0.38518564255371623
-5.38600000000013	-0.12999999999999998	0.24122068573408856	0.024628618348150166	0.019215632909035735	0.38366069200934205
-5.38600000000013	-0.12499999999999997	0.23863940498787037	0.024313103956283832	0.01942836106038568	0.38228337743005564
-5.38600000000013	-0.11999999999999997	0.23631625231627398	0.023935340860237245	0.019444753368897547	0.38101697763211906
-5.38600000000013	-0.11499999999999996	0.23412216368198857	0.023825494732988336	0.01929528999126799	0.3800998497058448
-5.38600000000013	-0.10999999999999996	0.232057139085014	0.023434626052553795	0.019130944319515814	0.3791558870817803
-5.38600000000013	-0.10499999999999998	0.2302502425626613	0.023017106722227343	0.01923155192939766	0.37806125343563285
-5.38600000000013	-0.09999999999999998	0.22844334604030858	0.022983467555434248	0.019494133135346103	0.3767190373308498
-5.38600000000013	-0.09499999999999997	0.22637832144333403	0.022807315965115357	0.019468282568909166	0.3755904170710676
-5.38600000000013	-0.08999999999999997	0.2241842328090486	0.022374125527083056	0.01918347558453383	0.37518489147716694
-5.38600000000013	-0.08499999999999996	0.22186108013745223	0.02165038290939934	0.018896997067289107	0.3750892421191159
-5.38600000000013	-0.07999999999999997	0.21863447920467954	0.021146627412366295	0.018749714195594545	0.37474838425470575
-5.38600000000013	-0.07499999999999997	0.21450443001073044	0.02043262101395289	0.018655276239050833	0.3743770556359142
-5.38600000000013	-0.06999999999999997	0.20934186851829406	0.019445617308075622	0.018600466802759504	0.37432780358607437
-5.38600000000013	-0.06499999999999977	0.20263053857812682	0.018514020284903624	0.018454521159683598	0.3748809651321566
-5.38600000000013	-0.05999999999999978	0.19437044019022867	0.017095957816841173	0.018312374972141995	0.37583229003353996
-5.38600000000013	-0.054999999999999785	0.1848197014292214	0.01569189022697488	0.01800541170128937	0.376149378290356
-5.38600000000013	-0.04999999999999978	0.174107386332416	0.014260582256201628	0.018442792244593467	0.37579151209607475
-5.38600000000013	-0.04499999999999978	0.16236255893712329	0.012623695230647932	0.018498046798227315	0.37485764629361934
-5.38600000000013	-0.0399999999999998	0.1510049236537633	0.011610244652151302	0.01880089696599409	0.37389412107204023
-5.38600000000013	-0.034999999999999795	0.14106699278082332	0.010166687523737755	0.019351519293299785	0.37203627594017086
-5.38600000000013	-0.029999999999999798	0.13241970228099245	0.009781653250868475	0.019378840434737445	0.3687371396374443
-5.38600000000013	-0.0249999999999998	0.125966500415447	0.009715926250877766	0.01997089804201	0.3636528192424552
-5.38600000000013	-0.019999999999999803	0.12093300296032153	0.00871501875645902	0.01990640685147211	0.35719172517556036
-5.38600000000013	-0.014999999999999805	0.1173192099156161	0.009063083000446497	0.019695893013091093	0.3482805593279005
-5.38600000000013	-0.0099999999999998	0.11460886513208703	0.008908119521438359	0.019252064853812985	0.337095475176711
-5.38600000000013	-0.004999999999999802	0.11228571246049066	0.008767922831208906	0.01787928970968433	0.32430304319903847
-5.38600000000013	1.960237527853792e-16	0.11125320016200338	0.009029889888775218	0.015898537936630562	0.3113263742956907
-5.38600000000013	0.005000000000000197	0.11189852034855793	0.008995666623450733	0.013825551251420914	0.2999697042822658
-5.38600000000013	0.0100000000000003	0.11460886513208703	0.008624923033613197	0.010935878044249208	0.29263757909750987
-5.38600000000013	0.015000000000000301	0.11990049066183428	0.007809217832893314	0.007422472115133628	0.29081257867229876
-5.38600000000013	0.020000000000000302	0.12661182060200155	0.007431523757454472	0.004458738179840669	0.29409897374744925
-5.38600000000013	0.0250000000000003	0.13396847072872337	0.007384061091695936	0.001660696183014949	0.30093905921025266
-5.38600000000013	0.030000000000000297	0.14248669719124332	0.008335498670113897	-0.0007045913955518686	0.30972551730614645
-5.38600000000013	0.03500000000000028	0.151392115765696	0.008290485554085002	-0.001997049706198696	0.3193252502857662
-5.38600000000013	0.0400000000000002	0.1602975343401487	0.008588452586968592	-0.003037392038986274	0.32887053255484244
-5.38600000000013	0.0450000000000003	0.16997733713846688	0.009549370021145757	-0.003972226253311565	0.3376083396004925
-5.38600000000013	0.0500000000000003	0.17952807589947412	0.010063557586077203	-0.004238774067306863	0.34510387703490747
-5.38600000000013	0.0550000000000003	0.18882068658585957	0.011646198613428934	-0.004210229324712734	0.3512253152365847
-5.38600000000013	0.060000000000000296	0.1979842332349341	0.013014994941601575	-0.0037240714254842813	0.3556575492628631
-5.38600000000013	0.06500000000000031	0.2067605877720759	0.013766261539054631	-0.00262158321499655	0.35866222499648465
-5.38600000000013	0.07000000000000031	0.21489162212266313	0.015144682339111218	-0.0016428332987279736	0.36089067756311793
-5.38600000000013	0.0750000000000003	0.22237733628669587	0.016015520952797947	-0.0006000780985333117	0.3625039151882245
-5.38600000000013	0.08000000000000031	0.22921773026417405	0.016825141015312312	0.00046457899024700613	0.36389358034405883
-5.38600000000013	0.08500000000000033	0.23541280405509768	0.01765963501798392	0.0014295815015382607	0.36457842128110396
-5.38600000000013	0.09000000000000032	0.2408334936221558	0.01818510168673301	0.0030522243273766996	0.3644190357519707
-5.38600000000013	0.09500000000000033	0.24522167089072672	0.019181184268088316	0.004347366073368282	0.36421295241482804
-5.38600000000013	0.10000000000000032	0.2493517200846758	0.019822614128991806	0.005351816188468359	0.36386085582183214
-5.38600000000013	0.10500000000000033	0.253352705241314	0.020426579073351592	0.00656988093177491	0.3634344454338867
-5.38600000000013	0.11000000000000033	0.2569664982860194	0.021167874684050476	0.007249974894044003	0.3633998878667638
-5.38600000000013	0.11500000000000044	0.26019309921879213	0.021455707333430822	0.007904985505238072	0.36332007489840595
-5.38600000000013	0.12000000000000043	0.26354876418887574	0.02167246782733591	0.008894318091003592	0.3628451637036626
-5.38600000000013	0.12500000000000042	0.26677536512164846	0.021881558042922335	0.009811558697797134	0.3621776616553012
-5.38600000000013	0.13000000000000042	0.26987290201711034	0.022044192739835336	0.010748745033862517	0.36166771209117665
-5.38600000000013	0.13500000000000004	0.27271231083795033	0.022709480472646582	0.011983200677979476	0.36097481773889306
-5.38600000000013	0.14	0.2754226556214794	0.023403028411668404	0.012823329067094475	0.3602579434433538
-5.38600000000013	0.14500000000000002	0.2782620644423194	0.023694459556133113	0.013474527076033277	0.35985830764807664
-5.38600000000013	0.15000000000000002	0.28123053730047026	0.024198971938887842	0.013975669157956092	0.35989313566888975
-5.38600000000013	0.15500000000000003	0.28355368997206665	0.02470810264203055	0.014687727936164706	0.359376004142813
-5.38600000000013	0.16000000000000003	0.2862640347555957	0.02503271281160125	0.015803848310376654	0.35878540020315236
-5.38600000000013	0.16500000000000004	0.28910344357643575	0.025156034513695157	0.016900677482931743	0.35798156102341105
-5.38600000000013	0.17000000000000004	0.29194285239727574	0.02506378833295818	0.01744972406095271	0.35776021226296967
-5.38600000000013	0.17500000000000004	0.2945241331434939	0.0254031549617964	0.01816073108599615	0.35786583823238566
-5.38600000000013	0.18000000000000002	0.29710541388971207	0.025820182222574196	0.018495443710821353	0.35796136738019246
-5.38600000000013	0.18500000000000003	0.2992995025239975	0.026270379117758633	0.01893721344196543	0.3581554306866931
-5.38600000000013	0.19000000000000003	0.3012354630836611	0.02674960249557469	0.02013915397851635	0.35744483685371187
-5.38600000000013	0.19500000000000003	0.3031714236433248	0.027161053591083516	0.02107536744419459	0.35619295123603195
-5.38600000000013	0.20000000000000004	0.3051073842029884	0.027150949256656638	0.021717623681478743	0.35510006049645726
-5.38600000000013	0.20500000000000004	0.30743053687458477	0.027022376306717055	0.022092188324168455	0.3546502110597302
-5.38600000000013	0.21000000000000002	0.30949556147155927	0.02673156682371022	0.022055962973486366	0.3540986121048541
-5.38600000000013	0.21500000000000002	0.31143152203122293	0.026842479727178254	0.02244056809487987	0.3535919379924006
-5.38600000000013	0.22000000000000003	0.3131093545162648	0.027388928851438482	0.023023372160440765	0.352818840020731
-5.38600000000013	0.22500000000000003	0.31465812296399565	0.027567666625646366	0.023782357867591013	0.3520912979500942
-5.38600000000013	0.23000000000000004	0.31607782737441564	0.027628069130723628	0.024086276690749277	0.3519552012133902
-5.38600000000013	0.23500000000000004	0.3176265958221466	0.02799173311387625	0.024124785846349906	0.35224623607447225
-5.38600000000013	0.24000000000000002	0.31891723619525564	0.028254372540611923	0.024670307175708964	0.35164619641792055
-5.38600000000013	0.24500000000000002	0.31982068445643197	0.028827470436882323	0.025237789466031234	0.35073489821096054
-5.38600000000013	0.25	0.32085319675491925	0.028942019398232138	0.025627270209877498	0.3500945614192017
-5.38600000000013	0.255	0.3224019652026502	0.029118689352316002	0.026105312243909804	0.3495388756644907
-5.38600000000013	0.26	0.3236926055757593	0.029202020055227453	0.026225965124992902	0.34924246184024493
-5.38600000000013	0.265	0.32498324594886835	0.028768001362932755	0.02645839484872211	0.34841701665661834
-5.38600000000013	0.27	0.32614482228466657	0.028741895371022133	0.027205882649921315	0.3470519024104341
-5.38600000000013	0.275	0.3267901424712211	0.029005890807775173	0.027356506712054182	0.3464565806123279
-5.38600000000013	0.28	0.3275645266950865	0.02924072829210564	0.02771891610500059	0.34630918505482244
-5.38600000000013	0.28500000000000003	0.3288551670681956	0.028890588716467165	0.02741787645271178	0.3459806176618382
-5.38600000000013	0.29000000000000103	0.33014580744130473	0.028474395344887632	0.02753951535077392	0.34538791022359094
-5.38600000000013	0.29500000000000004	0.3314364478144138	0.02871796237351954	0.027915163674490356	0.34415907300366444
-5.38600000000013	0.30000000000000104	0.33259802415021195	0.029177262559225956	0.028096284794255556	0.3431967798402919
-5.38600000000013	0.30500000000000005	0.3335014724113884	0.029296955716255693	0.028369601385497482	0.3433625660293211
-5.38600000000013	0.31000000000000105	0.3344049206725647	0.02922677755122896	0.028287908411002753	0.34383663582979235
-5.38600000000013	0.31500000000000006	0.3350502408591193	0.029183963724082544	0.02852880286156973	0.34330829562123777
-5.38600000000013	0.320000000000001	0.3353083689337411	0.029334137035227654	0.02882287465494718	0.3425583361985517
-5.38600000000013	0.325000000000001	0.33466304874718655	0.029278905018756	0.028697597821121506	0.34257621599461574
-5.38600000000013	0.330000000000001	0.33195270396365745	0.029341782897211743	0.02868557403987853	0.3436449765216763
-5.38500000000013	-0.26499999999999996	0.3180137879340793	0.034196040005349294	0.028950147940356163	0.3976614670510182
-5.38500000000013	-0.25999999999999995	0.3149162510386175	0.03413474538899589	0.028480833571452927	0.397611343547892
-5.38500000000013	-0.25499999999999995	0.31168965010584476	0.03356676915124322	0.027559461080045762	0.3978587757630817
-5.38500000000013	-0.24999999999999994	0.3087211772476938	0.03288959098357107	0.026978655343949914	0.39731775443207323
-5.38500000000013	-0.245	0.3057527043895429	0.032737105695409344	0.026990733590216632	0.39683424892761743
-5.38500000000013	-0.24	0.302784231531392	0.032302968681077154	0.026817382290699517	0.396765223931695
-5.38500000000013	-0.235	0.2996866946359303	0.03205166000558587	0.026332364884938234	0.39673475316440704
-5.38500000000013	-0.22999999999999998	0.2962019656285357	0.031827261161223655	0.025959300867229054	0.39694919041658644
-5.38500000000013	-0.22499999999999998	0.29349162084500663	0.031070664434566603	0.02534084991342002	0.3967784159025151
-5.38500000000013	-0.21999999999999997	0.29026501991223386	0.030284947318284385	0.024657088904219398	0.39629334779394687
-5.38500000000013	-0.21499999999999997	0.2866512268675284	0.02979672770211211	0.02418374219147038	0.39620809577020943
-5.38500000000013	-0.20999999999999996	0.28342462593475576	0.029880388956092078	0.023887722779178777	0.3960121994059061
-5.38500000000013	-0.20499999999999996	0.28019802500198304	0.029881072595391307	0.02368452425300397	0.39539277745429996
-5.38500000000013	-0.19999999999999996	0.2768423600318993	0.029459669294527004	0.023041601279937554	0.3948120900466949
-5.38500000000013	-0.19499999999999998	0.273099502949883	0.02894506947957172	0.022400588364278513	0.3944317764413498
-5.38500000000013	-0.18999999999999997	0.2696147739424885	0.028797867368407865	0.022050724872103536	0.3940912190896443
-5.38500000000013	-0.18499999999999997	0.26677536512164846	0.028025667146822184	0.02208893540578783	0.39315089252217084
-5.38500000000013	-0.17999999999999997	0.2638068922634976	0.027239777243478733	0.021810375078227213	0.39238323360588073
-5.38500000000013	-0.17499999999999996	0.2604512272934139	0.026583797517402877	0.021289344550814878	0.39211822210733144
-5.38500000000013	-0.16999999999999996	0.2569664982860194	0.026420558062548973	0.020949376921089877	0.3916265730235006
-5.38500000000013	-0.16499999999999998	0.2534817692786248	0.026178388362495336	0.020894374037166225	0.39025836361519917
-5.38500000000013	-0.15999999999999998	0.24999704027123035	0.025934393121328517	0.020971846855118714	0.38897696883474775
-5.38500000000013	-0.15499999999999997	0.24664137530114671	0.02553267261144476	0.02070146578023302	0.3881962682039899
-5.38500000000013	-0.14999999999999997	0.2431566462937522	0.02519809333300163	0.020297776992154654	0.38779795461814925
-5.38500000000013	-0.14499999999999996	0.23980098132366856	0.02506051287612472	0.019861998492351606	0.3871424124953077
-5.38500000000013	-0.13999999999999996	0.23670344442820676	0.024534952301672727	0.020005684746843548	0.38609615945862014
-5.38500000000013	-0.13499999999999998	0.23386403560736677	0.023912765749343125	0.020370740422347933	0.3846985610848851
-5.38500000000013	-0.12999999999999998	0.23141181889845944	0.022928468427274088	0.02057728389601516	0.3830395872562855
-5.38500000000013	-0.12499999999999997	0.22895960218955222	0.02270737133396165	0.020827178340701857	0.38184296371021953
-5.38500000000013	-0.11999999999999997	0.22637832144333403	0.02288102876950335	0.020563314372449133	0.38110141830769223
-5.38500000000013	-0.11499999999999996	0.2243132968463595	0.022709970664313493	0.020488996810120234	0.3807579761295312
-5.38500000000013	-0.10999999999999996	0.22263546436131768	0.022556745393947048	0.020635892786550147	0.3801541201268346
-5.38500000000013	-0.10499999999999998	0.22134482398820862	0.022051498661342185	0.02125135188109748	0.37943565316816863
-5.38500000000013	-0.09999999999999998	0.22044137572703218	0.021464018054606075	0.02155554491112814	0.3788540342021549
-5.38500000000013	-0.09499999999999997	0.21979605554047768	0.020782985966375872	0.021656546929092246	0.3786579875944057
-5.38500000000013	-0.08999999999999997	0.2188926072793013	0.020832324412972884	0.022079963583766186	0.37826646531948926
-5.38500000000013	-0.08499999999999996	0.21786009498081405	0.020748218044231673	0.022100100881497962	0.3784527456644415
-5.38500000000013	-0.07999999999999997	0.21669851864501588	0.020347361473525994	0.022423054542543862	0.3789383847264981
-5.38500000000013	-0.07499999999999997	0.21540787827190677	0.02010244782686671	0.022671281208834018	0.3791658637060516
-5.38500000000013	-0.06999999999999997	0.213730045786865	0.0196732352663658	0.023145257093277243	0.3790521542623827
-5.38500000000013	-0.06499999999999977	0.21153595715257956	0.01907433563503698	0.023223946939929158	0.37913208742807847
-5.38500000000013	-0.05999999999999978	0.20830935621980678	0.017984802991998755	0.023227787714024364	0.3787160142564181
-5.38500000000013	-0.054999999999999785	0.20379211491392502	0.01732443032361007	0.023102698692895145	0.37807213155929836
-5.38500000000013	-0.04999999999999978	0.19772610516031228	0.016049543259092202	0.022873732238695852	0.37732767131002043
-5.38500000000013	-0.04499999999999978	0.1904985190709014	0.015394304454807262	0.02248953842761094	0.3763358990299842
-5.38500000000013	-0.0399999999999998	0.1818512285710705	0.014235297945321988	0.02298996400278678	0.3733504853811727
-5.38500000000013	-0.034999999999999795	0.1728167459593069	0.013534132315123496	0.022675837548799364	0.3690381511098912
-5.38500000000013	-0.029999999999999798	0.1642985194967869	0.013309495887100125	0.022971821277465932	0.36343925344356226
-5.38500000000013	-0.0249999999999998	0.15707093340737602	0.012071653977058894	0.022593660017573593	0.3560588678466845
-5.38500000000013	-0.019999999999999803	0.15203743595225055	0.01320243220884046	0.02234790496889844	0.34652278089982325
-5.38500000000013	-0.014999999999999805	0.14919802713141056	0.012033501665968723	0.021780903479543715	0.3346901479359086
-5.38500000000013	-0.0099999999999998	0.14919802713141056	0.01304580564678547	0.020528614061791524	0.3207737234185757
-5.38500000000013	-0.004999999999999802	0.15074679557914147	0.012199718893519049	0.019536137488338195	0.30512040526721024
-5.38500000000013	1.960237527853792e-16	0.15306994825073786	0.010904178045128044	0.017829955018850808	0.2889403696036185
-5.38500000000013	0.005000000000000197	0.15629654918351055	0.009794528763767556	0.016198116403327363	0.27504275642785175
-5.38500000000013	0.0100000000000003	0.15965221415359418	0.007599419562705592	0.013749288887645794	0.26530638580414767
-5.38500000000013	0.015000000000000301	0.16494383968334142	0.006258609703147978	0.010886762155549075	0.26067540065903105
-5.38500000000013	0.020000000000000302	0.17049359328771052	0.004457505657777945	0.008941456309906316	0.26019706375626467
-5.38500000000013	0.0250000000000003	0.17759211533981048	0.004395668732279666	0.006498071611304745	0.2637831781663461
-5.38500000000013	0.030000000000000297	0.1850778295038432	0.0033233186220064685	0.005255684159182727	0.27071188126869417
-5.38500000000013	0.03500000000000028	0.19230541559325412	0.004223323170081173	0.003549600055980442	0.27983291675353367
-5.38500000000013	0.0400000000000002	0.19992019379459774	0.0037964249338845162	0.0034353980787777006	0.28972251264115095
-5.38500000000013	0.0450000000000003	0.2067605877720759	0.00510666354980114	0.0031381900447812828	0.30017049880747476
-5.38500000000013	0.0500000000000003	0.21360098174955408	0.005243633614446589	0.0038776068221481426	0.31045381061982513
-5.38500000000013	0.0550000000000003	0.2195379274658559	0.007139770983730952	0.004438047772498177	0.3211572824165773
-5.38500000000013	0.060000000000000296	0.2257330012567795	0.007828911892971213	0.004917763689655977	0.3322307305894829
-5.38500000000013	0.06500000000000031	0.23141181889845944	0.009000213573491109	0.006016499163725891	0.34144702478134525
-5.38500000000013	0.07000000000000031	0.23657438039089584	0.01055939864867338	0.0070577263299976085	0.34925637502090545
-5.38500000000013	0.0750000000000003	0.2417369418833322	0.010688921932225101	0.008566271884285792	0.3555092822520713
-5.38500000000013	0.08000000000000031	0.24586699107728127	0.01303023407971839	0.00909432849230017	0.3615001228904527
-5.38500000000013	0.08500000000000033	0.2493517200846758	0.013434341690922951	0.01003739149381978	0.3662563566947157
-5.38500000000013	0.09000000000000032	0.2527073850547594	0.015444437349923373	0.011233757744145053	0.369638461220133
-5.38500000000013	0.09500000000000033	0.2556758579129103	0.016626335434031615	0.012654059880193757	0.3719391541292373
-5.38500000000013	0.10000000000000032	0.25877339480837214	0.017314772984407447	0.013426412230076476	0.3742915632045945
-5.38500000000013	0.10500000000000033	0.26109654747996847	0.01855797037892812	0.01355849446474719	0.3764187771014449
-5.38500000000013	0.11000000000000033	0.26329063611425396	0.01926613016096366	0.014372475543003473	0.3770799986872484
-5.38500000000013	0.11500000000000044	0.2658719168604721	0.020211304180082455	0.015154956643131398	0.37709406212426105
-5.38500000000013	0.12000000000000043	0.2681950695320685	0.020364332247053085	0.01629033629113866	0.37634238984111024
-5.38500000000013	0.12500000000000042	0.27051822220366484	0.020825133057740027	0.016934987142561225	0.37545987959998767
-5.38500000000013	0.13000000000000042	0.27271231083795033	0.02103954776888522	0.017417016444824282	0.3748803941915747
-5.38500000000013	0.13500000000000004	0.2749063994722357	0.022163046372730928	0.01766267007497892	0.3740706050951813
-5.38500000000013	0.14	0.27671329599458844	0.022951304597287114	0.01770367526323848	0.3733496139278864
-5.38500000000013	0.14500000000000002	0.27877832059156304	0.02363631268387633	0.01861503169227644	0.37199279349161657
-5.38500000000013	0.15000000000000002	0.28084334518853754	0.02405271077037864	0.01907528221133686	0.3705109647908764
-5.38500000000013	0.15500000000000003	0.28303743382282304	0.024420040861392853	0.019982504879299163	0.3688658440507216
-5.38500000000013	0.16000000000000003	0.2852315224571085	0.024863399489575142	0.02050854625471871	0.36751250941469066
-5.38500000000013	0.16500000000000004	0.2874256110913939	0.024786933347882154	0.020737561540296524	0.36653909773297677
-5.38500000000013	0.17000000000000004	0.28961969972567936	0.025062911247317264	0.020974848105079782	0.36564931536576545
-5.38500000000013	0.17500000000000004	0.29116846817341024	0.025569429472354663	0.021229554316496136	0.3644352026746636
-5.38500000000013	0.18000000000000002	0.29310442873307385	0.026104337495511852	0.021372363484056526	0.3630205959710573
-5.38500000000013	0.18500000000000003	0.2951694533300484	0.02566357256403617	0.021480945630399876	0.3619339556479326
-5.38500000000013	0.19000000000000003	0.29723447792702296	0.02604378474053556	0.02212849067832712	0.36047238068262677
-5.38500000000013	0.19500000000000003	0.29917043848668656	0.026054597128014976	0.022672635339679	0.3591751795714962
-5.38500000000013	0.20000000000000004	0.3009773350090393	0.02643537650094849	0.023509599080793225	0.35772063632469675
-5.38500000000013	0.20500000000000004	0.3025261034567702	0.026500029209966518	0.024047669872391618	0.3565976354356607
-5.38500000000013	0.21000000000000002	0.3039458078671902	0.02669400424440948	0.024700674642722728	0.3560739529804293
-5.38500000000013	0.21500000000000002	0.305623640352232	0.026985313311073216	0.024938368762051088	0.3556744073492886
-5.38500000000013	0.22000000000000003	0.3067852166880302	0.027217151423324346	0.02511696004212342	0.3550037500465942
-5.38500000000013	0.22500000000000003	0.30820492109845016	0.02718085282621981	0.0248344612790012	0.35433751010254716
-5.38500000000013	0.23000000000000004	0.3096246255088702	0.027167504964111657	0.024951263995289748	0.3535431366858046
-5.38500000000013	0.23500000000000004	0.3106571378073575	0.02767856262688807	0.02543225093508698	0.3520607069854684
-5.38500000000013	0.24000000000000002	0.3118187141431557	0.02750908027227358	0.02551997833736539	0.3512421733230102
-5.38500000000013	0.24500000000000002	0.31323841855357565	0.027303323735598486	0.02549078658049015	0.35095477451851936
-5.38500000000013	0.25	0.31414186681475204	0.027562670803274375	0.02557306553023644	0.3506157797580199
-5.38500000000013	0.255	0.3151743791132393	0.027811716333127574	0.026168839954630846	0.3497352828642537
-5.38500000000013	0.26	0.31594876333710475	0.02807074599748843	0.026817703449778036	0.3486631867804
-5.38500000000013	0.265	0.31672314756097014	0.028187045375647226	0.026904469250121337	0.34761873674250093
-5.38500000000013	0.27	0.3178847238967684	0.027958221658529358	0.027069513586807974	0.3465506673533601
-5.38500000000013	0.275	0.31865910812063386	0.027792705912865166	0.02729649861505918	0.3463198828760278
-5.38500000000013	0.28	0.3194334923444993	0.028268047198025108	0.02701191137253248	0.3461138295978994
-5.38500000000013	0.28500000000000003	0.3200788125310539	0.028628127710437944	0.02751700785394767	0.3453294027464139
-5.38500000000013	0.29000000000000103	0.32098226079223013	0.028339602032349656	0.028147463807600977	0.3445289291695735
-5.38500000000013	0.29500000000000004	0.32175664501609563	0.028283571811595416	0.02797225315993674	0.34438901608672473
-5.38500000000013	0.30000000000000104	0.322660093277272	0.028507367777189097	0.02764312045614399	0.34485455165679285
-5.38500000000013	0.30500000000000005	0.3236926055757593	0.028828659292193054	0.027493914380579212	0.3450582910877667
-5.38500000000013	0.31000000000000105	0.3244669897996247	0.0288501187941989	0.027930645091618012	0.3448176802296089
-5.38500000000013	0.31500000000000006	0.32511230998617924	0.028918015032188833	0.028171642839877893	0.34447207446064554
-5.38500000000013	0.320000000000001	0.32588669421004474	0.028662249557370977	0.02851472065090209	0.3438664154333478
-5.38500000000013	0.325000000000001	0.3257576301727338	0.028746979465451804	0.028643873943738643	0.34348994824606827
-5.38500000000013	0.330000000000001	0.32343447750113746	0.02870697907557	0.02874302976001847	0.34381145387443823
-5.38400000000013	-0.26499999999999996	0.31556157122517203	0.03349461894967712	0.027454535652155283	0.3967052740606499
-5.38400000000013	-0.25999999999999995	0.31207684221777743	0.03329490247572158	0.026769146305237294	0.39674560124196484
-5.38400000000013	-0.25499999999999995	0.3087211772476938	0.03331834152450313	0.02662323259002294	0.39682292004780156
-5.38400000000013	-0.24999999999999994	0.3053655122776102	0.03269622258495076	0.026307872205109765	0.39753480604411157
-5.38400000000013	-0.245	0.3022679753821484	0.032230070984488726	0.026029623648509595	0.3974168595442554
-5.38400000000013	-0.24	0.29865418233744295	0.03179287637599934	0.025702380341553133	0.39658666645607543
-5.38400000000013	-0.235	0.2947822612181157	0.031224285989606408	0.025442931855356715	0.3965149670080783
-5.38400000000013	-0.22999999999999998	0.2914265962480321	0.03101443701041655	0.025066053356478008	0.3966729702355592
-5.38400000000013	-0.22499999999999998	0.28819999531525936	0.03071872373156825	0.02447836803352848	0.3972016710490341
-5.38400000000013	-0.21999999999999997	0.2841990101586212	0.030278822739270638	0.02371702715291898	0.39728632207317527
-5.38400000000013	-0.21499999999999997	0.2800689609646721	0.02963025411027629	0.023100715387774674	0.39671639257899133
-5.38400000000013	-0.20999999999999996	0.275938911770723	0.029136411376628913	0.022651301672528247	0.3959429340153079
-5.38400000000013	-0.20499999999999996	0.27232511872601756	0.02891914003177646	0.022276506019408792	0.3955903566200539
-5.38400000000013	-0.19999999999999996	0.26909851779324484	0.02852027052195473	0.021935811553941916	0.3956291512562705
-5.38400000000013	-0.19499999999999998	0.26535566071122846	0.02817473799554187	0.021685580923250836	0.3955363867117686
-5.38400000000013	-0.18999999999999997	0.26135467555459035	0.027703074086824604	0.02136972659090727	0.3949887844184039
-5.38400000000013	-0.18499999999999997	0.2577408825098849	0.027279768242661186	0.021202620069032483	0.3945274257994009
-5.38400000000013	-0.17999999999999997	0.2542561535024903	0.026843997255675753	0.02126310521123155	0.3941824210300337
-5.38400000000013	-0.17499999999999996	0.2509004885324067	0.02619318989608725	0.0209548591793653	0.3938942409234866
-5.38400000000013	-0.16999999999999996	0.24715763145039035	0.025831659467954137	0.02058114720598192	0.3936116200825634
-5.38400000000013	-0.16499999999999998	0.2438019664803067	0.025387179597238345	0.020225846532437197	0.3930534401653313
-5.38400000000013	-0.15999999999999998	0.24018817343560128	0.02524332619062104	0.019944046432958794	0.3919380118763691
-5.38400000000013	-0.15499999999999997	0.23657438039089584	0.024585248594441358	0.019871836131433077	0.3910808338340465
-5.38400000000013	-0.14999999999999997	0.23321871542081218	0.02365973107337743	0.01982845510914317	0.39049323490527293
-5.38400000000013	-0.14499999999999996	0.2298630504507286	0.02343825084185448	0.019561172946975573	0.3900912251706255
-5.38400000000013	-0.13999999999999996	0.22650738548064495	0.023066031980634023	0.01937467850027308	0.38946146600273424
-5.38400000000013	-0.13499999999999998	0.2231517205105613	0.02302696877764339	0.019907060439500895	0.3882207589956115
-5.38400000000013	-0.12999999999999998	0.22005418361509949	0.023006532856704644	0.020195253689929565	0.3870414442792149
-5.38400000000013	-0.12499999999999997	0.2170857107569486	0.022555524609484134	0.020231028289623903	0.3866467066577497
-5.38400000000013	-0.11999999999999997	0.21476255808535222	0.022013521015969373	0.02025512468348837	0.38679912057349874
-5.38400000000013	-0.11499999999999996	0.2128265975256886	0.02163979026247793	0.02042877085044897	0.38643314085885666
-5.38400000000013	-0.10999999999999996	0.21101970100333586	0.021456586298244113	0.020813727180900802	0.38576134164918574
-5.38400000000013	-0.10499999999999998	0.20947093255560498	0.021246566408584137	0.02133470324328939	0.38509528200759896
-5.38400000000013	-0.09999999999999998	0.20856748429442862	0.020802785201512162	0.021493328133518796	0.38487720869882847
-5.38400000000013	-0.09499999999999997	0.2081802921824959	0.02027965116906013	0.021945771270824355	0.3843775062126655
-5.38400000000013	-0.08999999999999997	0.2081802921824959	0.02004543910066039	0.022611130373466955	0.38360702260085483
-5.38400000000013	-0.08499999999999996	0.20805122814518498	0.01991527162003737	0.02279034143582478	0.38360338654426374
-5.38400000000013	-0.07999999999999997	0.20830935621980678	0.019445313051223427	0.02309619473143436	0.38356233815310836
-5.38400000000013	-0.07499999999999997	0.20869654833173953	0.01918457053414164	0.02379952772239565	0.3825786192883106
-5.38400000000013	-0.06999999999999997	0.20921280448098317	0.019100122344460176	0.024095400641842343	0.3816642259321398
-5.38400000000013	-0.06499999999999977	0.2097290606302268	0.01862050643773425	0.02424222337055916	0.3805936924394922
-5.38400000000013	-0.05999999999999978	0.20985812466753773	0.018468918895784534	0.024615732505610863	0.3789316535077898
-5.38400000000013	-0.054999999999999785	0.20947093255560498	0.01861426917161889	0.02474888245608688	0.3764718755693503
-5.38400000000013	-0.04999999999999978	0.20830935621980678	0.0186301562654099	0.02459222584405208	0.37377641497976644
-5.38400000000013	-0.04499999999999978	0.20611526758552134	0.01888812854166972	0.02427006099788006	0.37077312154779724
-5.38400000000013	-0.0399999999999998	0.20250147454081593	0.01832157968118449	0.023796477641056066	0.36775206851710207
-5.38400000000013	-0.034999999999999795	0.19708078497375772	0.018149158055740928	0.02320043652131625	0.36369576078362914
-5.38400000000013	-0.029999999999999798	0.19011132695896865	0.018621180686334126	0.022906283968698735	0.3578213340870993
-5.38400000000013	-0.0249999999999998	0.18249654875762505	0.017492252411355002	0.022695651809570873	0.3508733088077254
-5.38400000000013	-0.019999999999999803	0.17539802670552504	0.01696607205461751	0.022018834242947045	0.3429491973687499
-5.38400000000013	-0.014999999999999805	0.17010640117577777	0.017025034034673852	0.021714939834832716	0.3333359719056057
-5.38400000000013	-0.0099999999999998	0.16752512042955964	0.014646658890891402	0.021438387228727138	0.32137947258419713
-5.38400000000013	-0.004999999999999802	0.16842856869073597	0.013503140370474566	0.02067819576274921	0.3074599228586391
-5.38400000000013	1.960237527853792e-16	0.17294580999661782	0.012156139728892462	0.0195384156596115	0.29315275736844587
-5.38400000000013	0.005000000000000197	0.18056058819796142	0.00908323908009324	0.017847866733741915	0.28006649589318505
-5.38400000000013	0.0100000000000003	0.19036945503359048	0.006583630244215452	0.016176087829586922	0.2698002525029218
-5.38400000000013	0.015000000000000301	0.20030738590653044	0.004459675835750549	0.014196798180420713	0.2624166515594952
-5.38400000000013	0.020000000000000302	0.20856748429442862	0.0022301766853540044	0.011961943075622563	0.25820197998071476
-5.38400000000013	0.0250000000000003	0.21566600634652858	0.0017266068874647416	0.010064839409053413	0.25723692221403743
-5.38400000000013	0.030000000000000297	0.22147388802551948	0.0013146843818167707	0.009012188523613695	0.25848586292595244
-5.38400000000013	0.03500000000000028	0.22599112933140128	0.001132939840792636	0.008268802555628597	0.2615933699795773
-5.38400000000013	0.0400000000000002	0.23012117852535036	0.001443093230575768	0.00820018323701495	0.267021853736755
-5.38400000000013	0.0450000000000003	0.23373497157005582	0.0019806369722704144	0.008419438825412491	0.2745172409277241
-5.38400000000013	0.0500000000000003	0.2372197005774504	0.0030311000723053	0.008422293581496135	0.2834534685204938
-5.38400000000013	0.0550000000000003	0.2408334936221558	0.0031765196042892636	0.009081035095732022	0.2929605571658559
-5.38400000000013	0.060000000000000296	0.24418915859223944	0.003844518181361866	0.010378989339918277	0.30299340171892797
-5.38400000000013	0.06500000000000031	0.24715763145039035	0.005527893592907667	0.011293741425837988	0.3138359452042568
-5.38400000000013	0.07000000000000031	0.25012610430854126	0.0056792458993873115	0.012314613430798219	0.32443724678572394
-5.38400000000013	0.0750000000000003	0.2527073850547594	0.006817884100840128	0.013469521862961928	0.3345078041602519
-5.38400000000013	0.08000000000000031	0.25490147368904487	0.00917542046513373	0.014550324961698705	0.34344168784685275
-5.38400000000013	0.08500000000000033	0.2569664982860194	0.010123204143728328	0.015529134391847105	0.35150180587130214
-5.38400000000013	0.09000000000000032	0.25916058692030486	0.011424619779433693	0.016598537247389886	0.35863722334359055
-5.38400000000013	0.09500000000000033	0.261741867666523	0.01277030103588749	0.01754373943860674	0.3644900440491416
-5.38400000000013	0.10000000000000032	0.2640650203381194	0.01312854004286918	0.018335344488537093	0.3694438269601441
-5.38400000000013	0.10500000000000033	0.26613004493509396	0.014608445539739168	0.018681258275278737	0.3738880209119424
-5.38400000000013	0.11000000000000033	0.2681950695320685	0.01638842720779048	0.01899468230856821	0.3778368395720886
-5.38400000000013	0.11500000000000044	0.2701310300917321	0.01722608585807567	0.01959331149007877	0.38024135545182053
-5.38400000000013	0.12000000000000043	0.2721960546887066	0.01838920359147441	0.02042778295429754	0.3811131678717377
-5.38400000000013	0.12500000000000042	0.27387388717374844	0.019847198836641444	0.021040695305635043	0.3817773043171982
-5.38400000000013	0.13000000000000042	0.27606797580803394	0.020619643215119703	0.021359911488987998	0.3819516547827385
-5.38400000000013	0.13500000000000004	0.2781330004050085	0.021442175414389697	0.02137542859103133	0.381817451196053
-5.38400000000013	0.14	0.27993989692736115	0.022013113462714916	0.021734160606244418	0.38112257354252077
-5.38400000000013	0.14500000000000002	0.28213398556164665	0.022218999590008594	0.022440622559903613	0.37982693503550286
-5.38400000000013	0.15000000000000002	0.28406994612131026	0.023115013583236838	0.022549679872278648	0.37867012782238574
-5.38400000000013	0.15500000000000003	0.28587684264366303	0.023904753651374847	0.022439567050974957	0.3776915174670617
-5.38400000000013	0.16000000000000003	0.2879418672406376	0.0241593960070681	0.02292314768876944	0.3761998022932802
-5.38400000000013	0.16500000000000004	0.2897487637629903	0.024483934808098084	0.023686376088333475	0.3738998906862322
-5.38400000000013	0.17000000000000004	0.2912975322107212	0.024522427060181748	0.024116760601918783	0.3719297184123463
-5.38400000000013	0.17500000000000004	0.29297536469576296	0.024952706398192404	0.02415274743064415	0.37076001971530087
-5.38400000000013	0.18000000000000002	0.2949113252554266	0.02516963968044937	0.023935615065819	0.36964411062408054
-5.38400000000013	0.18500000000000003	0.2965891577404684	0.025384589657585863	0.023909708156476573	0.3681416976290937
-5.38400000000013	0.19000000000000003	0.2980088621508884	0.025738438538819214	0.024316907167581617	0.3663595786528407
-5.38400000000013	0.19500000000000003	0.2995576305986193	0.025926983902128758	0.02494501733847503	0.36444893555286395
-5.38400000000013	0.20000000000000004	0.30071920693441756	0.02662578684605038	0.0252701458718107	0.3634213436142967
-5.38400000000013	0.20500000000000004	0.30162265519559384	0.027162357012668243	0.02520807371045516	0.36228289697368904
-5.38400000000013	0.21000000000000002	0.3029132955687029	0.027419925491437087	0.025611525854458552	0.3605044441001351
-5.38400000000013	0.21500000000000002	0.30420393594181205	0.02708989316355059	0.02576290304654961	0.35936118946275825
-5.38400000000013	0.22000000000000003	0.30523644824029933	0.02753295692558004	0.025621098677366984	0.35847546386218054
-5.38400000000013	0.22500000000000003	0.3061398965014757	0.027905474407426186	0.025782499443354225	0.35735014910017715
-5.38400000000013	0.23000000000000004	0.30704334476265205	0.027662545943769115	0.026114597713483	0.35586669770310875
-5.38400000000013	0.23500000000000004	0.30820492109845016	0.027251808536248673	0.026137065769630097	0.3548796733405323
-5.38400000000013	0.24000000000000002	0.3092374333969375	0.027059129411863468	0.02646524814135947	0.3532884624035405
-5.38400000000013	0.24500000000000002	0.3101408816581138	0.02748291793616683	0.026573612423735925	0.35224635627181017
-5.38400000000013	0.25	0.3110443299192902	0.028108415628954924	0.026560702166152684	0.3518314250071264
-5.38400000000013	0.255	0.31220590625508843	0.027990756486305914	0.026855251003443558	0.3508263405589322
-5.38400000000013	0.26	0.31336748259088654	0.02795387191265918	0.02719261742493498	0.35011860146757945
-5.38400000000013	0.265	0.31375467470281937	0.028076556927659986	0.027163996618966717	0.34936037828108685
-5.38400000000013	0.27	0.31452905892668476	0.02776604962803738	0.02693672611526202	0.348870892813871
-5.38400000000013	0.275	0.31504531507592837	0.027653632343825337	0.02693829810878327	0.3485354139126248
-5.38400000000013	0.28	0.3156906352624829	0.028091848654209446	0.027569736323652137	0.3475095648677238
-5.38400000000013	0.28500000000000003	0.31607782737441564	0.028031810505943992	0.02771045325604456	0.3469826069608216
-5.38400000000013	0.29000000000000103	0.31672314756097014	0.027970267978225164	0.027975748357328203	0.34598707842685633
-5.38400000000013	0.29500000000000004	0.31749753178483564	0.028116219254946298	0.028198843781396324	0.3449122477728993
-5.38400000000013	0.30000000000000104	0.31814285197139014	0.028269671778688357	0.028099019350161847	0.34443883909005274
-5.38400000000013	0.30500000000000005	0.31853004408332297	0.028317887104870123	0.027683706821277354	0.34405546038160484
-5.38400000000013	0.31000000000000105	0.31865910812063386	0.02853153178383079	0.027311600649739802	0.34389619504980945
-5.38400000000013	0.31500000000000006	0.31917536426987747	0.028795134691673958	0.02784730875506133	0.34383768758553884
-5.38400000000013	0.320000000000001	0.3196916204191211	0.02846771108483865	0.028215358168999803	0.3433898815422762
-5.38400000000013	0.325000000000001	0.31982068445643197	0.028481705023448618	0.028044981825227428	0.3432294142112885
-5.38400000000013	0.330000000000001	0.3178847238967684	0.028331976828355386	0.028125296252542595	0.34412688938881814
-5.38300000000013	-0.26499999999999996	0.31736846774752475	0.03337634941544197	0.02708430572970053	0.3945926945284877
-5.38300000000013	-0.25999999999999995	0.31375467470281937	0.03295040104190279	0.02649883847677405	0.3946190784830343
-5.38300000000013	-0.25499999999999995	0.3103990097327356	0.032626885821939906	0.02647851524422756	0.3944707814261345
-5.38300000000013	-0.24999999999999994	0.3069142807253411	0.03227444365869355	0.026390528659421344	0.39424913216589513
-5.38300000000013	-0.245	0.3031714236433248	0.03197594511596933	0.025666183162969102	0.3946476561003037
-5.38300000000013	-0.24	0.2995576305986193	0.03174787640669141	0.024842400129256394	0.3952296957634534
-5.38300000000013	-0.235	0.29542758140467024	0.03171574162193298	0.02402216863842191	0.3960170074155816
-5.38300000000013	-0.22999999999999998	0.2912975322107212	0.031225486114788866	0.02340845808151118	0.3963237885022204
-5.38300000000013	-0.22499999999999998	0.28690935494215025	0.030757349331324624	0.023629389900579997	0.39575782562344
-5.38300000000013	-0.21999999999999997	0.2827793057482012	0.030352873607544763	0.0236140286846622	0.39545486088294607
-5.38300000000013	-0.21499999999999997	0.27890738462887393	0.030114093929307938	0.023151285887415694	0.39554843678851853
-5.38300000000013	-0.20999999999999996	0.274519207360303	0.029757469173607397	0.022259289212398017	0.3960166768696757
-5.38300000000013	-0.20499999999999996	0.27026009412904306	0.02902810156056685	0.021427169164584366	0.3961375682623903
-5.38300000000013	-0.19999999999999996	0.2662591089724049	0.028294637746666764	0.021020678207822493	0.396746292392791
-5.38300000000013	-0.19499999999999998	0.2622581238157667	0.027688218086918313	0.020860096305398295	0.39681264292373214
-5.38300000000013	-0.18999999999999997	0.2578699465471958	0.027086640243879325	0.020656225411086637	0.3960757853335425
-5.38300000000013	-0.18499999999999997	0.253352705241314	0.026796923831307932	0.020145383731814098	0.39594816272211947
-5.38300000000013	-0.17999999999999997	0.24883546393543216	0.026515916303757527	0.01973626339472058	0.39629463994436914
-5.38300000000013	-0.17499999999999996	0.244834478778794	0.025810444124131506	0.01973034728897438	0.39591504754886464
-5.38300000000013	-0.16999999999999996	0.240575365547534	0.025666387879182528	0.019489148581555208	0.3952670479928955
-5.38300000000013	-0.16499999999999998	0.23657438039089584	0.02538859382804294	0.01918418551804938	0.39513876427675415
-5.38300000000013	-0.15999999999999998	0.23270245927156857	0.024762919591139493	0.018701091316158318	0.39514753888892684
-5.38300000000013	-0.15499999999999997	0.22908866622686316	0.0242135218040602	0.018466911176910766	0.39494115506489247
-5.38300000000013	-0.14999999999999997	0.22521674510753584	0.023379326424595556	0.018694397665409982	0.3941640904907258
-5.38300000000013	-0.14499999999999996	0.22186108013745223	0.022833910270811147	0.01877372983021895	0.39357288555146885
-5.38300000000013	-0.13999999999999996	0.21837635113005768	0.0227046311431195	0.01874430142926874	0.393233049383791
-5.38300000000013	-0.13499999999999998	0.21450443001073044	0.022546663597973	0.018652607418040024	0.39312489921865246
-5.38300000000013	-0.12999999999999998	0.21076157292871406	0.022143033030681863	0.01842250281779027	0.39300884586881485
-5.38300000000013	-0.12499999999999997	0.20779310007056317	0.021469996138193625	0.0185846492009181	0.39248940048267716
-5.38300000000013	-0.11999999999999997	0.20508275528703407	0.020739482866284995	0.019052365282083764	0.39151439613783634
-5.38300000000013	-0.11499999999999996	0.202372410503505	0.02030661734438534	0.019507920479860903	0.39032083769487336
-5.38300000000013	-0.10999999999999996	0.20017832186921955	0.01998077136600714	0.019574056911633136	0.38965715200556317
-5.38300000000013	-0.10499999999999998	0.19824236130955591	0.01959790351495979	0.019604088193933146	0.38933498528538135
-5.38300000000013	-0.09999999999999998	0.19682265689913594	0.019393086043057606	0.01999259982173605	0.388606842202242
-5.38300000000013	-0.09499999999999997	0.19591920863795956	0.019228860571224658	0.02041879610793131	0.3872830467879971
-5.38300000000013	-0.08999999999999997	0.19540295248871592	0.018877002506638752	0.020978544262921176	0.38519453736322684
-5.38300000000013	-0.08499999999999996	0.19591920863795956	0.018768219401136103	0.02138826372301974	0.3831058176027951
-5.38300000000013	-0.07999999999999997	0.1969517209364468	0.0185553785613939	0.02165440961830925	0.3811008173080961
-5.38300000000013	-0.07499999999999997	0.19824236130955591	0.01788890760691715	0.022134258413346663	0.3786980142759226
-5.38300000000013	-0.06999999999999997	0.20004925783190866	0.017899045747087332	0.02277601319038281	0.37595534502996325
-5.38300000000013	-0.06499999999999977	0.20211428242888319	0.017979104748928814	0.02298863241039463	0.37267712358029564
-5.38300000000013	-0.05999999999999978	0.20443743510047951	0.01824706491675042	0.0232088843459277	0.3688361846445042
-5.38300000000013	-0.054999999999999785	0.2067605877720759	0.01902085591325605	0.02320690855362484	0.3651395761502089
-5.38300000000013	-0.04999999999999978	0.20908374044367223	0.018861042166425285	0.02290569611427479	0.3613228575652553
-5.38300000000013	-0.04499999999999978	0.21037438081678136	0.01919211873465934	0.022766538028940776	0.35714583872862143
-5.38300000000013	-0.0399999999999998	0.21037438081678136	0.020072435325965407	0.02258456987351446	0.3524496750056481
-5.38300000000013	-0.034999999999999795	0.20869654833173953	0.019804535259394056	0.022003489929255583	0.3477712708555879
-5.38300000000013	-0.029999999999999798	0.20456649913779046	0.0193481987608513	0.0212237001885913	0.3434533172264667
-5.38300000000013	-0.0249999999999998	0.1979842332349341	0.01910803865884381	0.02062934187288324	0.3390348160783887
-5.38300000000013	-0.019999999999999803	0.18882068658585957	0.018103410590120026	0.02061561838538218	0.334555012803721
-5.38300000000013	-0.014999999999999805	0.17862462763829778	0.017295347496782326	0.02080264622019422	0.3296100946561212
-5.38300000000013	-0.0099999999999998	0.1703645292503996	0.01591230649974665	0.021150841932682025	0.3251769591304486
-5.38300000000013	-0.004999999999999802	0.16636354409376145	0.013497229899664237	0.021106343424912744	0.32090795705136904
-5.38300000000013	1.960237527853792e-16	0.16907388887729055	0.012179932805232795	0.020387138365795667	0.315903960473104
-5.38300000000013	0.005000000000000197	0.17823743552636503	0.011469527720275133	0.01927253458049502	0.30991272919660084
-5.38300000000013	0.0100000000000003	0.19153103136938868	0.009891011064074097	0.017515601310197134	0.3025682834684984
-5.38300000000013	0.015000000000000301	0.20611526758552134	0.009056771548193425	0.015712492363034077	0.29458010531253476
-5.38300000000013	0.020000000000000302	0.2185054151673686	0.009139204505021935	0.013547945014268427	0.28687106217144265
-5.38300000000013	0.0250000000000003	0.22753989777913222	0.008515731434753641	0.011497999215801488	0.28008371457162434
-5.38300000000013	0.030000000000000297	0.23399309964467768	0.0077014606551000985	0.010179654125904323	0.2750302856539658
-5.38300000000013	0.03500000000000028	0.23851034095055942	0.007580968824123738	0.009609361215398177	0.2721549453793256
-5.38300000000013	0.0400000000000002	0.24147881380871036	0.007265416870105307	0.009544930124303642	0.2716310826345406
-5.38300000000013	0.0450000000000003	0.24406009455492853	0.006460994059431583	0.009880467248273073	0.2733218794730663
-5.38300000000013	0.0500000000000003	0.24612511915190308	0.006139552762643861	0.010359486849074704	0.27765969619950015
-5.38300000000013	0.0550000000000003	0.2478029516369449	0.006419159676549048	0.011121719840960338	0.28311137861078356
-5.38300000000013	0.060000000000000296	0.25012610430854126	0.006318102723768101	0.012136646628748242	0.2910254833664734
-5.38300000000013	0.06500000000000031	0.2525783210174485	0.0061854504773894104	0.012847968240542237	0.2999540782540469
-5.38300000000013	0.07000000000000031	0.25490147368904487	0.007153729237941497	0.013840631688525533	0.30911925727925255
-5.38300000000013	0.0750000000000003	0.25709556232333036	0.008009973851459547	0.015191366989042006	0.3181163963604901
-5.38300000000013	0.08000000000000031	0.25916058692030486	0.008346676354507572	0.01638490759535508	0.3270877224277632
-5.38300000000013	0.08500000000000033	0.26109654747996847	0.009422656418449844	0.017239914521151374	0.3359811286896032
-5.38300000000013	0.09000000000000032	0.26341970015156485	0.010873970219357995	0.017847220657240103	0.3441535738431627
-5.38300000000013	0.09500000000000033	0.26561378878585035	0.011473061419792076	0.018876407139397196	0.350749141937527
-5.38300000000013	0.10000000000000032	0.2678078774201358	0.012346611113411093	0.019739794277027718	0.35696553834642913
-5.38300000000013	0.10500000000000033	0.2700019660544212	0.014300017328821687	0.020106384384546563	0.3625842089588405
-5.38300000000013	0.11000000000000033	0.2721960546887066	0.015680139714308743	0.020271635315328364	0.36768646922920284
-5.38300000000013	0.11500000000000044	0.27477733543492483	0.016433389614300988	0.020593689350989867	0.3716444832115641
-5.38300000000013	0.12000000000000043	0.277358616181143	0.01777554750216871	0.02126478801526331	0.37434042460340616
-5.38300000000013	0.12500000000000042	0.27981083289005027	0.01889921138154868	0.022035788112957172	0.3759025170286545
-5.38300000000013	0.13000000000000042	0.28226304959895754	0.01942194537098258	0.022581397714373903	0.37718502365706824
-5.38300000000013	0.13500000000000004	0.2843280741959321	0.020513457562087157	0.02310879322063844	0.3780447559541276
-5.38300000000013	0.14	0.2861349707182848	0.021934493106721967	0.02320984970362629	0.3785618574340965
-5.38300000000013	0.14500000000000002	0.28819999531525936	0.02254824310431186	0.023334867356214796	0.37880084559592586
-5.38300000000013	0.15000000000000002	0.2903940839495448	0.023080548040063088	0.023612807900199293	0.3783963116397431
-5.38300000000013	0.15500000000000003	0.2927172366211412	0.023623347959978697	0.02418848822330456	0.3768422425965319
-5.38300000000013	0.16000000000000003	0.2945241331434939	0.02414326663555689	0.0246036880637968	0.37535560588611605
-5.38300000000013	0.16500000000000004	0.2965891577404684	0.024871289508451813	0.02502907675501011	0.37460483511526577
-5.38300000000013	0.17000000000000004	0.2983960542628211	0.02546075905524427	0.025243895263646277	0.37393015109204575
-5.38300000000013	0.17500000000000004	0.2998157586732411	0.026042098180740318	0.025355356580859086	0.37260704682862694
-5.38300000000013	0.18000000000000002	0.3012354630836611	0.026318763475238146	0.02529672139610778	0.3711762130842991
-5.38300000000013	0.18500000000000003	0.302784231531392	0.02621837936167779	0.025483461877584594	0.3693121776281954
-5.38300000000013	0.19000000000000003	0.30420393594181205	0.026394502779898615	0.025692555848934498	0.36772718707445234
-5.38300000000013	0.19500000000000003	0.3053655122776102	0.02693909819223824	0.025713940225345514	0.36663135142911263
-5.38300000000013	0.20000000000000004	0.30639802457609744	0.027046360013479903	0.025485432034951586	0.36540684141660346
-5.38300000000013	0.20500000000000004	0.30755960091189566	0.026995013846718485	0.02574338365193094	0.3637863016193002
-5.38300000000013	0.21000000000000002	0.30846304917307205	0.027206262032368353	0.026304414570515723	0.3623162525416198
-5.38300000000013	0.21500000000000002	0.30949556147155927	0.02738588440503477	0.02679386811632312	0.3611259695503277
-5.38300000000013	0.22000000000000003	0.31026994569542476	0.027464331972675844	0.02684660785460868	0.3599386615238148
-5.38300000000013	0.22500000000000003	0.3109152658819793	0.027946565991152316	0.02655765771845833	0.3590010995596461
-5.38300000000013	0.23000000000000004	0.31168965010584476	0.027977434917123446	0.026935706291249046	0.35731991874047153
-5.38300000000013	0.23500000000000004	0.31207684221777743	0.02800150314018049	0.027037840820327747	0.3555991920420383
-5.38300000000013	0.24000000000000002	0.312851226441643	0.02841265561248235	0.02689748636686539	0.3548745948771666
-5.38300000000013	0.24500000000000002	0.31336748259088654	0.028443870115157224	0.027177686300724483	0.35402276573899344
-5.38300000000013	0.25	0.31414186681475204	0.027990309491081652	0.027246157246675517	0.3532458514211789
-5.38300000000013	0.255	0.3147871870013066	0.02770270785213105	0.02712145324163856	0.3522223462695403
-5.38300000000013	0.26	0.3151743791132393	0.02791964676803325	0.02689535656890001	0.3515911146487667
-5.38300000000013	0.265	0.31530344315055026	0.02831984599365602	0.026827892299208473	0.35087174620361283
-5.38300000000013	0.27	0.3158196992997938	0.02833944239046063	0.02730310023798635	0.3497162611741196
-5.38300000000013	0.275	0.31646501948634836	0.02836775518381321	0.02772032470215996	0.34942342331424914
-5.38300000000013	0.28	0.31698127563559203	0.028463451487617256	0.027680536540018542	0.3493417773009951
-5.38300000000013	0.28500000000000003	0.3172394037102138	0.028516161175923007	0.027912549319793933	0.34883909985005285
-5.38300000000013	0.29000000000000103	0.31749753178483564	0.028106971348170515	0.02795947812661731	0.3485804589523852
-5.38300000000013	0.29500000000000004	0.3178847238967684	0.02758474633051159	0.02771868509457085	0.34789916393360754
-5.38300000000013	0.30000000000000104	0.3182719160087011	0.02739535580942268	0.027696707230090666	0.34654192278729534
-5.38300000000013	0.30500000000000005	0.3187881721579447	0.027432045057555355	0.027793151028917044	0.34518630435021785
-5.38300000000013	0.31000000000000105	0.3187881721579447	0.027699984564805862	0.027860301651057025	0.3452541573930558
-5.38300000000013	0.31500000000000006	0.3187881721579447	0.027614856492879293	0.02796627507505854	0.3457216161721567
-5.38300000000013	0.320000000000001	0.31891723619525564	0.02779418963432873	0.028034935712878416	0.34499945306468377
-5.38300000000013	0.325000000000001	0.31865910812063386	0.027887932682992115	0.02809579272470691	0.3444695802981244
-5.38300000000013	0.330000000000001	0.31698127563559203	0.027931529690076538	0.027505620758507154	0.3451942976732406
-5.38200000000013	-0.26499999999999996	0.3205950686802974	0.03446829357484494	0.026798732470194788	0.39326252850045473
-5.38200000000013	-0.25999999999999995	0.31736846774752475	0.03392256940844485	0.026396658872080318	0.39425892848770633
-5.38200000000013	-0.25499999999999995	0.31375467470281937	0.03303745983051719	0.025686607815326758	0.3947291518701119
-5.38200000000013	-0.24999999999999994	0.3101408816581138	0.03224374751978365	0.0252989451010667	0.3947495859080064
-5.38200000000013	-0.245	0.30639802457609744	0.032031203425366674	0.025217834346060047	0.3949264004770534
-5.38200000000013	-0.24	0.3025261034567702	0.031657211611465674	0.024778382226868446	0.39490725858958137
-5.38200000000013	-0.235	0.29787979811357745	0.031025172395710024	0.023885904749592565	0.3955188675206247
-5.38200000000013	-0.22999999999999998	0.29310442873307385	0.031101155857263082	0.02338302070326457	0.3960196217754406
-5.38200000000013	-0.22499999999999998	0.2885871874271921	0.03087082212575596	0.023190955727519627	0.39624021927993364
-5.38200000000013	-0.21999999999999997	0.28406994612131026	0.030032725870945867	0.02257386829525492	0.3969423690466481
-5.38200000000013	-0.21499999999999997	0.27929457674080665	0.029604431715937417	0.02202507902188002	0.3976702416760972
-5.38200000000013	-0.20999999999999996	0.2743901433229921	0.028926650669496737	0.021245972919224327	0.39805557362677935
-5.38200000000013	-0.20499999999999996	0.26987290201711034	0.02849650280127704	0.020981121056110823	0.3980002514629496
-5.38200000000013	-0.19999999999999996	0.26522659667391757	0.02825382788392127	0.020481377241061825	0.3982799273981078
-5.38200000000013	-0.19499999999999998	0.260322163256103	0.027662121485707052	0.019922166231235643	0.39917412712396655
-5.38200000000013	-0.18999999999999997	0.2555467938755994	0.027017429315723575	0.019693676820949777	0.3991768316221491
-5.38200000000013	-0.18499999999999997	0.2503842323831631	0.0266125610617432	0.019433358760639417	0.3993327313510436
-5.38200000000013	-0.17999999999999997	0.24560886300265947	0.02576434732733402	0.018957480331606432	0.3998453854262571
-5.38200000000013	-0.17499999999999996	0.24147881380871036	0.02511736947325962	0.01825325335148726	0.4003885703609743
-5.38200000000013	-0.16999999999999996	0.23696157250282854	0.024883961244078344	0.017732530836690616	0.40033225654652016
-5.38200000000013	-0.16499999999999998	0.23257339523425768	0.024455948808759898	0.01794979654789784	0.4003183734119676
-5.38200000000013	-0.15999999999999998	0.22831428200299766	0.023530046270313066	0.01809833776427145	0.4003101697532832
-5.38200000000013	-0.15499999999999997	0.22379704069711587	0.023399861886173077	0.017811440423900534	0.3999587042059914
-5.38200000000013	-0.14999999999999997	0.21915073535392315	0.023701966436799258	0.01763481742331344	0.39987952229624407
-5.38200000000013	-0.14499999999999996	0.21489162212266313	0.023300005527077047	0.017283154684241606	0.4004947672838786
-5.38200000000013	-0.13999999999999996	0.2111487650406468	0.022497588088376638	0.017092834489079136	0.4003302131401495
-5.38200000000013	-0.13499999999999998	0.20753497199594134	0.02154466115381737	0.01714279271796164	0.39991627352609
-5.38200000000013	-0.12999999999999998	0.2039211789512359	0.02084773633944157	0.017334412578945343	0.39917076150815917
-5.38200000000013	-0.12499999999999997	0.20017832186921955	0.020050348530147092	0.01748602641382074	0.3980879074979779
-5.38200000000013	-0.11999999999999997	0.1965645288245141	0.01923505088384324	0.01772221051746921	0.3969195309974627
-5.38200000000013	-0.11499999999999996	0.19333792789174137	0.019000018072708076	0.017924702867182587	0.3958038322677168
-5.38200000000013	-0.10999999999999996	0.19024039099627957	0.018840502949084275	0.018041993895965655	0.3949690114723214
-5.38200000000013	-0.10499999999999998	0.1879172383246832	0.01813745355569473	0.018190843126245592	0.39396864488257266
-5.38200000000013	-0.09999999999999998	0.18585221372770866	0.017690107660572326	0.018435768042776607	0.3924078145616388
-5.38200000000013	-0.09499999999999997	0.18404531720535594	0.017560667014400545	0.018871095790301266	0.38993736884810176
-5.38200000000013	-0.08999999999999997	0.18301280490686864	0.016922292869772503	0.019471661322144885	0.3870876612849661
-5.38200000000013	-0.08499999999999996	0.18249654875762505	0.016864397667225913	0.020134687788490428	0.3838867586282289
-5.38200000000013	-0.07999999999999997	0.18288374086955775	0.015994514080952225	0.020489877652815274	0.3805341332194752
-5.38200000000013	-0.07499999999999997	0.18417438124266686	0.015162577150485357	0.021008691989376934	0.3769286064682314
-5.38200000000013	-0.06999999999999997	0.18611034180233052	0.01511097086290058	0.02113361010003602	0.3732858476977899
-5.38200000000013	-0.06499999999999977	0.18869162254854865	0.014681064334105534	0.021409443383217337	0.36857507964332975
-5.38200000000013	-0.05999999999999978	0.19243447963056504	0.014727324527264898	0.02223372975505979	0.3631291968923462
-5.38200000000013	-0.054999999999999785	0.19669359286182506	0.014273793014873583	0.022294496616948867	0.3575797315783173
-5.38200000000013	-0.04999999999999978	0.2012108341677068	0.013903947170215543	0.022380486750171767	0.3522819655946796
-5.38200000000013	-0.04499999999999978	0.2057280754735886	0.01454577989031446	0.02230223826380824	0.3472375817428838
-5.38200000000013	-0.0399999999999998	0.20934186851829406	0.013958395067162994	0.021848187448065763	0.3418550144787528
-5.38200000000013	-0.034999999999999795	0.2111487650406468	0.013995547274450702	0.021851168038746382	0.3363213855544172
-5.38200000000013	-0.029999999999999798	0.20998718870484862	0.014074062454869005	0.021521631537462657	0.3304755364751567
-5.38200000000013	-0.0249999999999998	0.205211819324345	0.013319434945992747	0.021084769357923534	0.3256765113731657
-5.38200000000013	-0.019999999999999803	0.19708078497375772	0.01330754826818597	0.020696954514592067	0.3217218029014896
-5.38200000000013	-0.014999999999999805	0.18623940583964144	0.012434635260111283	0.021053763327225573	0.31763706780709955
-5.38200000000013	-0.0099999999999998	0.17552709074283596	0.012213127795043945	0.021216741720379288	0.3142498247131942
-5.38200000000013	-0.004999999999999802	0.16842856869073597	0.013494027689253237	0.020928118379533962	0.3122291983902763
-5.38200000000013	1.960237527853792e-16	0.16765418446687055	0.01407998231637869	0.019659340868394614	0.311391733188914
-5.38200000000013	0.005000000000000197	0.174107386332416	0.0163007448811271	0.017824061450266805	0.31045579393398004
-5.38200000000013	0.0100000000000003	0.18533595757846502	0.018041745983309588	0.015637620753315165	0.3093300584748407
-5.38200000000013	0.015000000000000301	0.19785516919762317	0.0189021074559351	0.012989811110946901	0.3080588206082142
-5.38200000000013	0.020000000000000302	0.20921280448098317	0.020014570174689262	0.011074600403198194	0.30684651092880727
-5.38200000000013	0.0250000000000003	0.21786009498081405	0.01984694153328602	0.00959714210851207	0.3051691464686839
-5.38200000000013	0.030000000000000297	0.2241842328090486	0.01910883498524466	0.009460098796798846	0.30269187938520853
-5.38200000000013	0.03500000000000028	0.22895960218955222	0.018027596159864715	0.009654686100838751	0.3011771158136736
-5.38200000000013	0.0400000000000002	0.23244433119694674	0.017358199081021746	0.009615183415054273	0.30072005435598004
-5.38200000000013	0.0450000000000003	0.2360581242416522	0.01596296527144535	0.010557576863581811	0.3005442614836652
-5.38200000000013	0.0500000000000003	0.23993004536097948	0.014883284353537625	0.011756882385639602	0.30127787366829195
-5.38200000000013	0.0550000000000003	0.24354383840568494	0.014574084232553873	0.012352937590654072	0.3036573578490219
-5.38200000000013	0.060000000000000296	0.24715763145039035	0.013864951580002132	0.013138545774952838	0.30785426982907627
-5.38200000000013	0.06500000000000031	0.2510295525697176	0.013148206869918948	0.014195425268177022	0.3125162666359547
-5.38200000000013	0.07000000000000031	0.254772409651734	0.013296089802914102	0.01500634311734024	0.3173422165869662
-5.38200000000013	0.0750000000000003	0.25864433077106125	0.01324355572042815	0.016062198091201765	0.3228828171375925
-5.38200000000013	0.08000000000000031	0.2621290597784558	0.013364585165199713	0.01683695632457838	0.328784348985603
-5.38200000000013	0.08500000000000033	0.2654847247485394	0.014268054391538294	0.017440893098130742	0.33488739655575644
-5.38200000000013	0.09000000000000032	0.2687113256813121	0.01487851108919157	0.017984303409632488	0.3411220633988444
-5.38200000000013	0.09500000000000033	0.27180886257677395	0.015256608493360801	0.01868386136139406	0.34645838361111636
-5.38200000000013	0.10000000000000032	0.2749063994722357	0.016299050808514244	0.01950922953509086	0.3510208546086767
-5.38200000000013	0.10500000000000033	0.27800393636769755	0.016710943264311474	0.020231073365238935	0.3550734060882206
-5.38200000000013	0.11000000000000033	0.28123053730047026	0.017371066142162342	0.02058950675853569	0.359112525189362
-5.38200000000013	0.11500000000000044	0.2838118180466884	0.018793035117924843	0.02092132143109272	0.3627536612634752
-5.38200000000013	0.12000000000000043	0.2863930987929066	0.0194866694511226	0.021195060601224332	0.365886740910576
-5.38200000000013	0.12500000000000042	0.2888453155018139	0.020782276034150962	0.021385136639494214	0.36866835503619777
-5.38200000000013	0.13000000000000042	0.2914265962480321	0.021806106091597097	0.021604656104349532	0.37019432727730417
-5.38200000000013	0.13500000000000004	0.29426600506887207	0.022214632940621447	0.022390187285817043	0.37131988243398345
-5.38200000000013	0.14	0.2969763498524011	0.02287382051075353	0.023178582613809423	0.3715959824176728
-5.38200000000013	0.14500000000000002	0.2994285665613084	0.023866009729580986	0.023576971322663592	0.3716765466290725
-5.38200000000013	0.15000000000000002	0.30188078327021567	0.024198861129667966	0.02360817455675736	0.3719565831691511
-5.38200000000013	0.15500000000000003	0.3039458078671902	0.024495115309443437	0.023709020688595924	0.37209400210238525
-5.38200000000013	0.16000000000000003	0.3060108324641648	0.025260325134955557	0.024476185647130454	0.3716555416376898
-5.38200000000013	0.16500000000000004	0.30743053687458477	0.02602673884270427	0.02520314925662388	0.3708990012526476
-5.38200000000013	0.17000000000000004	0.30885024128500477	0.02665494479718233	0.02518253115663391	0.3701448348327885
-5.38200000000013	0.17500000000000004	0.3103990097327356	0.026832760410134267	0.025389724462566435	0.36897552677386475
-5.38200000000013	0.18000000000000002	0.31194777818046654	0.02673612128579382	0.025579156302216258	0.36848538020193067
-5.38200000000013	0.18500000000000003	0.3134965466281975	0.026541286069226917	0.025696229469613703	0.3685865287204836
-5.38200000000013	0.19000000000000003	0.31452905892668476	0.026981973997226016	0.026117382978649552	0.3678429699576934
-5.38200000000013	0.19500000000000003	0.31543250718786114	0.027504461953176237	0.02664238387077567	0.36620818643382375
-5.38200000000013	0.20000000000000004	0.3163359554490375	0.027645054928595307	0.02660670129890249	0.36529935234327676
-5.38200000000013	0.20500000000000004	0.3171103396729029	0.02798610999511051	0.02673271811622353	0.36478357305983816
-5.38200000000013	0.21000000000000002	0.3177556598594574	0.028261398621601163	0.02684992838705717	0.3631058479947946
-5.38200000000013	0.21500000000000002	0.3182719160087011	0.028369032312472245	0.026944721309713336	0.361665668684806
-5.38200000000013	0.22000000000000003	0.31853004408332297	0.02835319780711388	0.027256622180860085	0.3609043803952105
-5.38200000000013	0.22500000000000003	0.3190463002325665	0.02888802319185862	0.0275648550662635	0.3598188218739401
-5.38200000000013	0.23000000000000004	0.3194334923444993	0.02878139617853768	0.027798345933857226	0.35868963066066967
-5.38200000000013	0.23500000000000004	0.3196916204191211	0.028625875833380957	0.0274817929365792	0.35741045957614265
-5.38200000000013	0.24000000000000002	0.3195625563818102	0.02910146503248761	0.027620389461705606	0.356441465253076
-5.38200000000013	0.24500000000000002	0.3195625563818102	0.029052066484640343	0.028092004539044348	0.3555846177566595
-5.38200000000013	0.25	0.31994974849374286	0.028465485501997977	0.02800708869485817	0.3544681978299795
-5.38200000000013	0.255	0.31994974849374286	0.028386235973020188	0.027751332610739664	0.35368972089514605
-5.38200000000013	0.26	0.31982068445643197	0.028533500062025395	0.027858656409822682	0.3527300721377404
-5.38200000000013	0.265	0.31982068445643197	0.028737553136678924	0.028293788833123914	0.3516754651860162
-5.38200000000013	0.27	0.31994974849374286	0.028611573882155305	0.028567383387001714	0.35066803681874686
-5.38200000000013	0.275	0.31994974849374286	0.028051713038773185	0.028434513277043313	0.35039437090536274
-5.38200000000013	0.28	0.31994974849374286	0.02816088679530396	0.028276121273834748	0.3502066481536359
-5.38200000000013	0.28500000000000003	0.31994974849374286	0.028082277709182753	0.027853037048111075	0.34974967684717245
-5.38200000000013	0.29000000000000103	0.3196916204191211	0.028310019623155647	0.027701954722172854	0.348927116477095
-5.38200000000013	0.29500000000000004	0.3195625563818102	0.028402062965560942	0.028439187940336782	0.3481724391959634
-5.38200000000013	0.30000000000000104	0.3196916204191211	0.028182588575030015	0.02863171493694121	0.34800172478701435
-5.38200000000013	0.30500000000000005	0.3196916204191211	0.02831330447068846	0.028173504065906754	0.3475925030314002
-5.38200000000013	0.31000000000000105	0.31994974849374286	0.028286937418368293	0.02815534255918719	0.34688461370950807
-5.38200000000013	0.31500000000000006	0.31982068445643197	0.028122980519762503	0.028269284884714353	0.3463096357980663
-5.38200000000013	0.320000000000001	0.31994974849374286	0.028323331800348125	0.02867778731740412	0.3457524174853505
-5.38200000000013	0.325000000000001	0.31982068445643197	0.028151511175791344	0.028589449523539572	0.34559459456032976
-5.38200000000013	0.330000000000001	0.31865910812063386	0.027615774898371748	0.028033555287817116	0.3461381701460752
-5.38100000000013	-0.26499999999999996	0.3257576301727338	0.03434275192484624	0.02766156743831704	0.39145282355755645
-5.38100000000013	-0.25999999999999995	0.3218857090534065	0.03383505611178858	0.02701388152989948	0.3921147062480782
-5.38100000000013	-0.25499999999999995	0.31814285197139014	0.03351229214261151	0.026460502109525292	0.39303757372953
-5.38100000000013	-0.24999999999999994	0.31401280277744115	0.03291312018358268	0.026115724590952374	0.39359734629698256
-5.38100000000013	-0.245	0.3096246255088702	0.03306649194808468	0.025651744107016622	0.3945196728839604
-5.38100000000013	-0.24	0.305623640352232	0.03276017663161561	0.024479421663284748	0.39576338488906393
-5.38100000000013	-0.235	0.30149359115828295	0.032106084425784935	0.023793934654900362	0.3965900921640985
-5.38100000000013	-0.22999999999999998	0.2969763498524011	0.03197939711691815	0.023498880599016714	0.39689513035707114
-5.38100000000013	-0.22499999999999998	0.2923300445092084	0.03172175163338208	0.02274118516698836	0.3975700848081685
-5.38100000000013	-0.21999999999999997	0.2879418672406376	0.03117361782720835	0.02197263790551078	0.39885156973985014
-5.38100000000013	-0.21499999999999997	0.28303743382282304	0.030479459496600386	0.021279076820026117	0.3998101066492936
-5.38100000000013	-0.20999999999999996	0.2777458082930757	0.030324341072343542	0.021180818748667656	0.4002602565987251
-5.38100000000013	-0.20499999999999996	0.27258324680063944	0.029804752947833867	0.02036586479989517	0.4009872277158736
-5.38100000000013	-0.19999999999999996	0.2675497493455139	0.02937286029645042	0.019910358434787185	0.40188987150799893
-5.38100000000013	-0.19499999999999998	0.2622581238157667	0.028600877937540996	0.019609716946344113	0.402599353493018
-5.38100000000013	-0.18999999999999997	0.25735369039795214	0.027613613172544817	0.019186185725396175	0.40303156354126324
-5.38100000000013	-0.18499999999999997	0.2524492569801376	0.026993699156552663	0.018860448678356113	0.40382566650431556
-5.38100000000013	-0.17999999999999997	0.2478029516369449	0.02629703727917752	0.018792700811092834	0.4045442536603195
-5.38100000000013	-0.17499999999999996	0.24289851821913036	0.026029370100917652	0.018394759097462923	0.4052886538173817
-5.38100000000013	-0.16999999999999996	0.23799408480131584	0.02553376756105258	0.017717661690321476	0.4061108535825389
-5.38100000000013	-0.16499999999999998	0.23296058734619038	0.02482526220360394	0.01706818404653402	0.40701941723230206
-5.38100000000013	-0.15999999999999998	0.22818521796568672	0.02439673328111162	0.016966564124166163	0.4069237678871573
-5.38100000000013	-0.15499999999999997	0.22340984858518312	0.023671035531696142	0.016776747268424083	0.4066929533508108
-5.38100000000013	-0.14999999999999997	0.2187635432419904	0.022969563766763706	0.016749281510732614	0.4064797782029459
-5.38100000000013	-0.14499999999999996	0.21437536597341952	0.022320936915691484	0.016458229748714942	0.4065524392554593
-5.38100000000013	-0.13999999999999996	0.20985812466753773	0.02187850232793753	0.01623129355184225	0.40686345741119184
-5.38100000000013	-0.13499999999999998	0.205211819324345	0.021301601220369337	0.016334648864093228	0.40684152086140063
-5.38100000000013	-0.12999999999999998	0.200952706093085	0.02014245385168439	0.01616130132033959	0.4061375981420056
-5.38100000000013	-0.12499999999999997	0.19669359286182506	0.0192954759260827	0.01622564226097845	0.40519646022636807
-5.38100000000013	-0.11999999999999997	0.19243447963056504	0.018230355203632875	0.0161956898613274	0.40505074747031294
-5.38100000000013	-0.11499999999999996	0.18843349447392688	0.017731886638070543	0.01610282202042319	0.4044800366740727
-5.38100000000013	-0.10999999999999996	0.18443250931728866	0.0168837367606751	0.01613626398382047	0.40327046153895624
-5.38100000000013	-0.10499999999999998	0.1809477803098941	0.01631212822080413	0.01645170700585545	0.4013622524963784
-5.38100000000013	-0.09999999999999998	0.1773339872651887	0.0158951704506853	0.016931762394988028	0.3985781141750342
-5.38100000000013	-0.09499999999999997	0.174107386332416	0.014833666066422994	0.017207250102756234	0.39588349497972236
-5.38100000000013	-0.08999999999999997	0.17139704154888688	0.013786981057565123	0.017478906427128595	0.3933334466463955
-5.38100000000013	-0.08499999999999996	0.16907388887729055	0.011840592470094643	0.017708757481077052	0.3902620898230204
-5.38100000000013	-0.07999999999999997	0.16739605639224872	0.011406281728598774	0.018353857205605624	0.3868015546308976
-5.38100000000013	-0.07499999999999997	0.16623448005645056	0.010685959183744195	0.01871003308820016	0.3825646159693265
-5.38100000000013	-0.06999999999999997	0.16649260813107233	0.009693199012719124	0.019213745388790553	0.37808186778889386
-5.38100000000013	-0.06499999999999977	0.16791231254149233	0.009200996824956406	0.01986067816724992	0.37230158793851825
-5.38100000000013	-0.05999999999999978	0.17049359328771052	0.007555387768951385	0.020509603641529112	0.3652527747455117
-5.38100000000013	-0.054999999999999785	0.1746236424816596	0.0078826357709994	0.021298735195962724	0.3598232993248033
-5.38100000000013	-0.04999999999999978	0.18017339608602867	0.00551750284460268	0.02140242293716396	0.35331241230068816
-5.38100000000013	-0.04499999999999978	0.18701379006350685	0.005818989960618211	0.022535909431280813	0.3458286845483473
-5.38100000000013	-0.0399999999999998	0.1941123121156068	0.0038589574713074485	0.022286636646761355	0.3375296084339891
-5.38100000000013	-0.034999999999999795	0.2006945780184632	0.003296461143510037	0.022683137836660993	0.32997971042735436
-5.38100000000013	-0.029999999999999798	0.2049536912497232	0.0028879962732304915	0.02204898196811216	0.32104603708932156
-5.38100000000013	-0.0249999999999998	0.20585713951089954	0.0023381172155196098	0.022099043494687567	0.31129968984134615
-5.38100000000013	-0.019999999999999803	0.20263053857812682	0.0040977829285583035	0.021474456694574325	0.30082772373176686
-5.38100000000013	-0.014999999999999805	0.19527388845140503	0.003989391412637469	0.02101972223953261	0.2891833844601609
-5.38100000000013	-0.0099999999999998	0.18623940583964144	0.007722159044537041	0.019899224885647968	0.2771801572975414
-5.38100000000013	-0.004999999999999802	0.17797930745174326	0.010029769107551564	0.01835752143429483	0.2659281817080304
-5.38100000000013	1.960237527853792e-16	0.17488177055628146	0.014718229687856084	0.016068534897955903	0.2567279342544293
-5.38100000000013	0.005000000000000197	0.17694679515325598	0.017363193026802635	0.013784845624663871	0.2508253806967803
-5.38100000000013	0.0100000000000003	0.1832709329814905	0.021130060436330176	0.010932552816967301	0.24965282724519997
-5.38100000000013	0.015000000000000301	0.1904985190709014	0.022445242756882696	0.008586970743257703	0.2533974857772363
-5.38100000000013	0.020000000000000302	0.19669359286182506	0.02464331282828569	0.007023674443903837	0.26230985363699477
-5.38100000000013	0.0250000000000003	0.200952706093085	0.023682191617997558	0.006641730632123237	0.2747159018953323
-5.38100000000013	0.030000000000000297	0.20443743510047951	0.023844351147588226	0.006963883270386098	0.2887339857795842
-5.38100000000013	0.03500000000000028	0.20843842025711773	0.02230097991783855	0.008256969404291884	0.3019529182835259
-5.38100000000013	0.0400000000000002	0.212310341376445	0.02152932810999765	0.009135241652996695	0.31293865032918733
-5.38100000000013	0.0450000000000003	0.21721477479425952	0.020573375509142733	0.010842009160343537	0.3215930383830901
-5.38100000000013	0.0500000000000003	0.2230226564732504	0.019615133469724048	0.012219951037443375	0.32765693072501306
-5.38100000000013	0.0550000000000003	0.2293467943014849	0.019301324419051673	0.013587390417174033	0.33240634315933765
-5.38100000000013	0.060000000000000296	0.2360581242416522	0.018261374380793678	0.01421766043601263	0.3366070113933211
-5.38100000000013	0.06500000000000031	0.24251132610719764	0.018443412026878957	0.01457300900393096	0.3401456767523512
-5.38100000000013	0.07000000000000031	0.24883546393543216	0.01753384733321089	0.01568703244633463	0.3427862959803634
-5.38100000000013	0.0750000000000003	0.25503053772635575	0.01853714756401537	0.016483791082644264	0.34466712941777045
-5.38100000000013	0.08000000000000031	0.26109654747996847	0.017794563557366992	0.01726041241993148	0.34705436651394084
-5.38100000000013	0.08500000000000033	0.2665172370470267	0.01883234999062567	0.017462805229006083	0.34960955340284916
-5.38100000000013	0.09000000000000032	0.2715507345021521	0.01871461196661834	0.018166288468575768	0.3518148974666069
-5.38100000000013	0.09500000000000033	0.27671329599458844	0.019135831210549674	0.0188880383917303	0.3534966191931618
-5.38100000000013	0.10000000000000032	0.2813596013377812	0.019780365619107135	0.019339672056172163	0.35543983655901296
-5.38100000000013	0.10500000000000033	0.2856187145690412	0.0201155890948797	0.019656657021748587	0.35738398547036604
-5.38100000000013	0.11000000000000033	0.2893615716510575	0.021153689176980572	0.020195403939828598	0.35873128003851484
-5.38100000000013	0.11500000000000044	0.29284630065845213	0.021801897204926597	0.020987307612965918	0.36014098859412197
-5.38100000000013	0.12000000000000043	0.2965891577404684	0.022643640784908933	0.0211682352850988	0.361784276276474
-5.38100000000013	0.12500000000000042	0.30007388674786295	0.022825873756508283	0.02128638086365123	0.3632518312045399
-5.38100000000013	0.13000000000000042	0.302784231531392	0.023688988566438793	0.021620762938698548	0.3644737268571901
-5.38100000000013	0.13500000000000004	0.30523644824029933	0.024315370857685415	0.022029684194514516	0.3652091420535116
-5.38100000000013	0.14	0.3078177289865175	0.02504995779200073	0.02263893231587217	0.365529415623675
-5.38100000000013	0.14500000000000002	0.3107862018446683	0.025773598991163927	0.023299575435369754	0.36607407301127465
-5.38100000000013	0.15000000000000002	0.31336748259088654	0.026065659307322842	0.02403031220489052	0.36675311427511365
-5.38100000000013	0.15500000000000003	0.3158196992997938	0.026515946353737333	0.023782455530348048	0.367057581514598
-5.38100000000013	0.16000000000000003	0.3180137879340793	0.02664824551149812	0.024303031551009144	0.3662618257962031
-5.38100000000013	0.16500000000000004	0.3194334923444993	0.027115086384904615	0.024708799427792628	0.36563795645274816
-5.38100000000013	0.17000000000000004	0.32124038886685197	0.0277673117310612	0.025175903239490417	0.36504365635137404
-5.38100000000013	0.17500000000000004	0.3224019652026502	0.028543076641987953	0.025183344386551725	0.3647728151335106
-5.38100000000013	0.18000000000000002	0.32356354153844835	0.028984688609124745	0.025343300871754557	0.3646067885368991
-5.38100000000013	0.18500000000000003	0.32485418191155746	0.02867177167101915	0.025912556116048015	0.3645089755880456
-5.38100000000013	0.19000000000000003	0.32601575824735557	0.028555333311542416	0.02598899032858882	0.36422091567883647
-5.38100000000013	0.19500000000000003	0.3265320143965993	0.029044818785211358	0.026258918774605015	0.36368202790542875
-5.38100000000013	0.20000000000000004	0.3270482705458429	0.029221569498535292	0.02691870922479627	0.36230886023109965
-5.38100000000013	0.20500000000000004	0.3276935907323975	0.02925917715345107	0.027217635981346026	0.3614802597931401
-5.38100000000013	0.21000000000000002	0.3280807828443302	0.029510001270920672	0.026984640940355076	0.36146496431082714
-5.38100000000013	0.21500000000000002	0.328338910918952	0.02975700339827507	0.027595517399430104	0.3609295623376582
-5.38100000000013	0.22000000000000003	0.3285970389935738	0.02939814179115276	0.027880715033542936	0.3601108784317542
-5.38100000000013	0.22500000000000003	0.328338910918952	0.029641104061843764	0.027754437157102994	0.35950425781284656
-5.38100000000013	0.23000000000000004	0.32795171880701923	0.02986578086884185	0.027775169822076326	0.3587178176140046
-5.38100000000013	0.23500000000000004	0.3280807828443302	0.029822702225522392	0.027751197385185215	0.3579788565252284
-5.38100000000013	0.24000000000000002	0.328338910918952	0.029269514374898796	0.0278952724115329	0.35748901044018605
-5.38100000000013	0.24500000000000002	0.328338910918952	0.02933467981403657	0.028378362856369844	0.35700427287752357
-5.38100000000013	0.25	0.32795171880701923	0.02933603957981742	0.028446687309475964	0.35595375273854096
-5.38100000000013	0.255	0.3276935907323975	0.029329338414960826	0.02825098251879511	0.35472996392296574
-5.38100000000013	0.26	0.32717733458315384	0.029344923129781392	0.028407892678421847	0.35376953386350385
-5.38100000000013	0.265	0.32640295035928835	0.029420904713452697	0.028812129880244994	0.3528890369697376
-5.38100000000013	0.27	0.3262738863219774	0.029369338804842635	0.029116537017188426	0.3519957988483954
-5.38100000000013	0.275	0.32588669421004474	0.029290928799998978	0.028750927293003402	0.3517064167426559
-5.38100000000013	0.28	0.325499502098112	0.029332238246401375	0.02890090527863444	0.35144918820565496
-5.38100000000013	0.28500000000000003	0.32498324594886835	0.02937608692190536	0.02885723126807344	0.3510938161609883
-5.38100000000013	0.29000000000000103	0.3242088617250029	0.029508731656369882	0.029208274224859783	0.35040804367844103
-5.38100000000013	0.29500000000000004	0.32382166961307013	0.029314565053466978	0.02922008765495347	0.3499778469775522
-5.38100000000013	0.30000000000000104	0.3236926055757593	0.028969667334974834	0.029181567230771744	0.34930743006953363
-5.38100000000013	0.30500000000000005	0.3233054134638266	0.028587398606932518	0.029338377849759706	0.348743690899584
-5.38100000000013	0.31000000000000105	0.3227891573145829	0.02862667403895419	0.029057020989742076	0.34859196812175475
-5.38100000000013	0.31500000000000006	0.322531029239961	0.02845931209160572	0.02848084484003403	0.3487763553166886
-5.38100000000013	0.320000000000001	0.32201477309071747	0.02869230337554254	0.028717477816788503	0.34812315710001573
-5.38100000000013	0.325000000000001	0.32098226079223013	0.028638750407339167	0.029080698560480348	0.3478347966910085
-5.38100000000013	0.330000000000001	0.31917536426987747	0.02862438084333629	0.02917228551825267	0.34834642906948987
-5.38000000000013	-0.26499999999999996	0.3275645266950865	0.03454991330162657	0.0280551312339787	0.39184052947342174
-5.38000000000013	-0.25999999999999995	0.3244669897996247	0.03446651310805615	0.02765341260197669	0.3926599345891662
-5.38000000000013	-0.25499999999999995	0.32098226079223013	0.034138295052701745	0.02676468762673834	0.39356230792760144
-5.38000000000013	-0.24999999999999994	0.3172394037102138	0.03384135911279942	0.026007437310761862	0.39489496811815555
-5.38000000000013	-0.245	0.3134965466281975	0.03337658605951695	0.025527032590452692	0.3960735916837258
-5.38000000000013	-0.24	0.3096246255088702	0.033002226131750016	0.025323231185509363	0.39649188856421697
-5.38000000000013	-0.235	0.30549457631492116	0.03235257006596546	0.024662685728768813	0.3973081384127221
-5.38000000000013	-0.22999999999999998	0.3009773350090393	0.03180053162997342	0.023849724474525512	0.3985290123686402
-5.38000000000013	-0.22499999999999998	0.29646009370315746	0.031227386780206253	0.023292566257897485	0.40012596286080954
-5.38000000000013	-0.21999999999999997	0.29207191643458663	0.030696802211284194	0.022871589292976995	0.40089470356604756
-5.38000000000013	-0.21499999999999997	0.2874256110913939	0.030716749818437777	0.022429109629607997	0.4015853742224068
-5.38000000000013	-0.20999999999999996	0.28213398556164665	0.030383028845527488	0.021556378800326407	0.4021791033573861
-5.38000000000013	-0.20499999999999996	0.2769714240692102	0.03020302333465056	0.021385339476535252	0.40305169707935967
-5.38000000000013	-0.19999999999999996	0.2721960546887066	0.029317692138283148	0.020553987584315033	0.4044733054553644
-5.38000000000013	-0.19499999999999998	0.26767881338282484	0.02839690750129992	0.01992060926205898	0.4059525799013678
-5.38000000000013	-0.18999999999999997	0.2626453159276994	0.027462252883970723	0.019212175273151055	0.40710457911771575
-5.38000000000013	-0.18499999999999997	0.2574827544352631	0.027393644833292853	0.019160874182004666	0.40799817783107195
-5.38000000000013	-0.17999999999999997	0.25219112890551576	0.026669316240357583	0.018950294610018806	0.40867208053932935
-5.38000000000013	-0.17499999999999996	0.24702856741307946	0.025809692872055045	0.01852281368363753	0.40960663750551723
-5.38000000000013	-0.16999999999999996	0.241995069957954	0.025241474355291536	0.018109369893599514	0.41062208922901094
-5.38000000000013	-0.16499999999999998	0.23696157250282854	0.024842249879357355	0.01736426543795762	0.4120284922739329
-5.38000000000013	-0.15999999999999998	0.23231526715963582	0.024287773631493616	0.01687567207427417	0.4129172829776135
-5.38000000000013	-0.15499999999999997	0.22805615392837586	0.02327775157784273	0.016428204101350798	0.4136061806683857
-5.38000000000013	-0.14999999999999997	0.2232807845478722	0.023055114417579962	0.016344971061196374	0.4143779864896331
-5.38000000000013	-0.14499999999999996	0.21863447920467954	0.02225113249817592	0.01657271485305101	0.4143209815114464
-5.38000000000013	-0.13999999999999996	0.2139881738614868	0.021086465307127492	0.016589798313679717	0.41418876123891585
-5.38000000000013	-0.13499999999999998	0.20908374044367223	0.020156727630811968	0.01636091074083875	0.41459437698404655
-5.38000000000013	-0.12999999999999998	0.20430837106316863	0.019419826841598303	0.015832576169801302	0.4150200361289501
-5.38000000000013	-0.12499999999999997	0.1996620657199759	0.01874013198198676	0.015698929454426955	0.4150466003859567
-5.38000000000013	-0.11999999999999997	0.1948866963394723	0.01758012818694134	0.015963729669984654	0.41415612686791914
-5.38000000000013	-0.11499999999999996	0.19011132695896865	0.016187211986736144	0.015902773117517383	0.41274040830344433
-5.38000000000013	-0.10999999999999996	0.1852068935411541	0.015010481575056217	0.01580872956776529	0.4113103258150649
-5.38000000000013	-0.10499999999999998	0.18017339608602867	0.01362694475141777	0.015482099469862896	0.4100920061138837
-5.38000000000013	-0.09999999999999998	0.17539802670552504	0.012226761132863712	0.015604096151505431	0.40864212063331384
-5.38000000000013	-0.09499999999999997	0.17049359328771052	0.010885439952694705	0.01571845823974498	0.4065044793560419
-5.38000000000013	-0.08999999999999997	0.1654600958325851	0.010286708413980883	0.016032134881040203	0.4031192195762915
-5.38000000000013	-0.08499999999999996	0.16081379048939234	0.00907826297754457	0.016520416475053836	0.3992077531455874
-5.38000000000013	-0.07999999999999997	0.15681280533275418	0.006785130940852339	0.016753244362628785	0.395330814222992
-5.38000000000013	-0.07499999999999997	0.15332807632535964	0.005864430351015531	0.01708505715730408	0.39113122779086285
-5.38000000000013	-0.06999999999999997	0.15061773154183056	0.004149972375217345	0.01767254151980368	0.3849799799137096
-5.38000000000013	-0.06499999999999977	0.14932709116872148	0.002693642796184815	0.018504381727099707	0.37821664231616114
-5.38000000000013	-0.05999999999999978	0.1497142832806542	0.001890697251449641	0.01913795349569744	0.37060375938148626
-5.38000000000013	-0.054999999999999785	0.15190837191493967	-0.0005754510742447612	0.019610269115852383	0.36193699070492763
-5.38000000000013	-0.04999999999999978	0.15629654918351055	-0.0011926738487894326	0.020467097826998373	0.3522712978324885
-5.38000000000013	-0.04499999999999978	0.162749751049056	-0.0024874726015262946	0.020754827179976457	0.3413691350091139
-5.38000000000013	-0.0399999999999998	0.17126797751157596	-0.004662132500031995	0.02114675700298488	0.3289731535262777
-5.38000000000013	-0.034999999999999795	0.18107684434720506	-0.0037712908734201687	0.021791165576687248	0.31505549695073826
-5.38000000000013	-0.029999999999999798	0.1906275831082123	-0.005056048444596311	0.021276684083769447	0.2985325900753801
-5.38000000000013	-0.0249999999999998	0.19888768149611044	-0.004424532756715895	0.021042507700285384	0.2807153669024405
-5.38000000000013	-0.019999999999999803	0.20430837106316863	-0.0008205450214798303	0.02008758994907867	0.26227117919811604
-5.38000000000013	-0.014999999999999805	0.20546994739896682	0.0008745634723112092	0.018608122056733588	0.24303488688085453
-5.38000000000013	-0.0099999999999998	0.20327585876468138	0.005381279336038691	0.017381275650873232	0.22412725208199455
-5.38000000000013	-0.004999999999999802	0.1996620657199759	0.009201358364816538	0.015600332380886813	0.20657664808087867
-5.38000000000013	1.960237527853792e-16	0.19617733671258136	0.011929160335189933	0.013158059534635641	0.192571185226865
-5.38000000000013	0.005000000000000197	0.1948866963394723	0.015702383333257512	0.010670129374122693	0.18349517975873203
-5.38000000000013	0.0100000000000003	0.19501576037678323	0.01757566199562478	0.008759933270790011	0.18035583467212715
-5.38000000000013	0.015000000000000301	0.1948866963394723	0.018926267706813306	0.006806211998964835	0.183169061459107
-5.38000000000013	0.020000000000000302	0.19424137615291773	0.019223259989621114	0.005803706686472555	0.19255314016430122
-5.38000000000013	0.0250000000000003	0.19346699192905228	0.018469410965333187	0.006054337827264512	0.20844138971086257
-5.38000000000013	0.030000000000000297	0.1935960559663632	0.018571819702574918	0.006886659773565516	0.22894701172167803
-5.38000000000013	0.03500000000000028	0.19566108056333772	0.017148216754159184	0.007950563938141522	0.2519641128141321
-5.38000000000013	0.0400000000000002	0.19992019379459774	0.01630016453952077	0.009340136128633589	0.2745035380956316
-5.38000000000013	0.0450000000000003	0.20598620354821046	0.016478727647495042	0.011116426334580374	0.2955690829302519
-5.38000000000013	0.0500000000000003	0.21360098174955408	0.014694364304421361	0.012480477569988768	0.3139529601457045
-5.38000000000013	0.0550000000000003	0.22199014417476318	0.01606582475838419	0.01342028671276718	0.3294344219940507
-5.38000000000013	0.060000000000000296	0.23089556274921583	0.01514640176506356	0.014290673637170615	0.34263766836465126
-5.38000000000013	0.06500000000000031	0.23980098132366856	0.015313269764981633	0.015044457866149248	0.3521806067404652
-5.38000000000013	0.07000000000000031	0.2481901437488776	0.01651529106077262	0.01608619118866397	0.35871454216233367
-5.38000000000013	0.0750000000000003	0.256192114062154	0.0163484418435439	0.017419660850791146	0.3631544389528225
-5.38000000000013	0.08000000000000031	0.26354876418887574	0.018970150189351224	0.01809707566124763	0.3665159892301011
-5.38000000000013	0.08500000000000033	0.27051822220366484	0.019202886047814366	0.018531462467408274	0.369155105959123
-5.38000000000013	0.09000000000000032	0.277358616181143	0.02023888825981141	0.018905931326513335	0.3706940598224815
-5.38000000000013	0.09500000000000033	0.28368275400937754	0.02090808062244096	0.01909095895397859	0.3717927201762482
-5.38000000000013	0.10000000000000032	0.2894906356883684	0.02149402116351738	0.019826060495004752	0.3721241122647529
-5.38000000000013	0.10500000000000033	0.2945241331434939	0.022978597566626714	0.02045454441340933	0.37234798523382323
-5.38000000000013	0.11000000000000033	0.2992995025239975	0.023449508346676407	0.020377400267352977	0.37314052559276295
-5.38000000000013	0.11500000000000044	0.3039458078671902	0.024116709892658524	0.020781306919398237	0.3729650933253683
-5.38000000000013	0.12000000000000043	0.3079467930238284	0.025053623899862317	0.02148582876567025	0.37227616558848814
-5.38000000000013	0.12500000000000042	0.3115605860685339	0.025209435354117755	0.021828027613171794	0.371702630083821
-5.38000000000013	0.13000000000000042	0.3151743791132393	0.025557978521191044	0.02207398362100625	0.3711359459952
-5.38000000000013	0.13500000000000004	0.3180137879340793	0.026559460722409316	0.022490978952631857	0.37041636720147814
-5.38000000000013	0.14	0.32033694060567564	0.02705568867949575	0.023174246014402083	0.3691848254704626
-5.38000000000013	0.14500000000000002	0.32304728538920474	0.02705383496628451	0.023408822439613633	0.36844114651033444
-5.38000000000013	0.15000000000000002	0.325499502098112	0.027151862027213224	0.0234230887059236	0.3676916077976908
-5.38000000000013	0.15500000000000003	0.3275645266950865	0.027644311189336458	0.024038059486685765	0.36678758170391296
-5.38000000000013	0.16000000000000003	0.32924235918012834	0.028266432006770575	0.02455838571680905	0.3668304030477489
-5.38000000000013	0.16500000000000004	0.3307911276278592	0.028269260468379773	0.024687135210863992	0.36731727415510573
-5.38000000000013	0.17000000000000004	0.33208176800096834	0.02855477550709828	0.025362737627960773	0.3662333383430701
-5.38000000000013	0.17500000000000004	0.33298521626214467	0.028852984818605515	0.025984678144225413	0.3650557665332462
-5.38000000000013	0.18000000000000002	0.33401772856063194	0.029097911611727638	0.025946217820003295	0.3644532026680656
-5.38000000000013	0.18500000000000003	0.3350502408591193	0.029125728579768077	0.025896013556346475	0.36392816797019617
-5.38000000000013	0.19000000000000003	0.33543743297105194	0.029251407333202983	0.02638381810515604	0.36333531027559673
-5.38000000000013	0.19500000000000003	0.33556649700836283	0.029479183054209806	0.027069143595060293	0.36269416213567385
-5.38000000000013	0.20000000000000004	0.33582462508298466	0.029668774534458014	0.0270594787443307	0.36275339080978497
-5.38000000000013	0.20500000000000004	0.3360827531576065	0.02996968083907412	0.026775049264520644	0.36194230956296924
-5.38000000000013	0.21000000000000002	0.3364699452695392	0.029704875929457385	0.027351328710630958	0.3604666711735569
-5.38000000000013	0.21500000000000002	0.3362118171949174	0.02982285623247556	0.028192561439665937	0.35931262856374474
-5.38000000000013	0.22000000000000003	0.3359536891202956	0.030010693541441934	0.02852264823386682	0.35874311976669676
-5.38000000000013	0.22500000000000003	0.33569556104567383	0.030258980307691707	0.028227967926784975	0.3586851531969001
-5.38000000000013	0.23000000000000004	0.33517930489643016	0.030679852097037552	0.028194001964686858	0.3586822383372431
-5.38000000000013	0.23500000000000004	0.3344049206725647	0.030751683016116232	0.028645199902485558	0.35831412506500016
-5.38000000000013	0.24000000000000002	0.333888664523321	0.030585682712430368	0.02898374766776073	0.35764779498262955
-5.38000000000013	0.24500000000000002	0.33324334433676656	0.030348454369724977	0.02922622350254831	0.35666933488365776
-5.38000000000013	0.25	0.3331142802994556	0.030263454010535238	0.029283050049703403	0.3562187942831981
-5.38000000000013	0.255	0.3324689601129011	0.030001098180080666	0.029355989064852744	0.35574607675117775
-5.38000000000013	0.26	0.331178319739792	0.03013585205323012	0.02951054217313848	0.35581594314137216
-5.38000000000013	0.265	0.3302748714786157	0.03007283331428406	0.02960209532387687	0.3556128047229008
-5.38000000000013	0.27	0.3293714232174393	0.02984040546972724	0.02914475402566571	0.3550922174297866
-5.38000000000013	0.275	0.32911329514281745	0.02953423289033959	0.02916918472765283	0.35470484207273373
-5.38000000000013	0.28	0.3285970389935738	0.029485750870103047	0.029545259386022427	0.3547258470641164
-5.38000000000013	0.28500000000000003	0.3275645266950865	0.02945781558131576	0.0294193871849552	0.35400143020170477
-5.38000000000013	0.29000000000000103	0.3266610784339102	0.02925817235378267	0.029105944370267017	0.3533070333375244
-5.38000000000013	0.29500000000000004	0.3257576301727338	0.029411286814929233	0.028959869136572527	0.3523826333109743
-5.38000000000013	0.30000000000000104	0.32498324594886835	0.029556156289796034	0.029527723296524224	0.35151625994643665
-5.38000000000013	0.30500000000000005	0.32472511787424657	0.02911768079688412	0.029753859409941935	0.351238116569283
-5.38000000000013	0.31000000000000105	0.32407979768769196	0.028551670959444313	0.02928521553258446	0.3507642571173798
-5.38000000000013	0.31500000000000006	0.3233054134638266	0.028458662259340423	0.028995331966597055	0.3506216996285641
-5.38000000000013	0.320000000000001	0.322660093277272	0.028589667386215833	0.02934218106105749	0.3503793458638337
-5.38000000000013	0.325000000000001	0.32175664501609563	0.02863879360507245	0.029501125233774315	0.3502272624939905
-5.38000000000013	0.330000000000001	0.3200788125310539	0.028809744656805934	0.029065662260695208	0.3502862507734257
-5.37900000000013	-0.26499999999999996	0.32988767936668284	0.03423563847562187	0.02812922154164135	0.39040512812700073
-5.37900000000013	-0.25999999999999995	0.3274354626577756	0.03372231578932563	0.027677997309626324	0.39124646977962996
-5.37900000000013	-0.25499999999999995	0.3244669897996247	0.03330552141685931	0.026919259516422787	0.3929237140424154
-5.37900000000013	-0.24999999999999994	0.32085319675491925	0.03307011298033123	0.026744131505880366	0.39404022413323175
-5.37900000000013	-0.245	0.31685221159828103	0.03317513795015113	0.026364392617530916	0.3952176156405956
-5.37900000000013	-0.24	0.3129802904789538	0.03292261600301454	0.025503240453440428	0.39712351083601893
-5.37900000000013	-0.235	0.3092374333969375	0.03241198279700955	0.025019336777395037	0.398125680424556
-5.37900000000013	-0.22999999999999998	0.3048492561283666	0.03227026294412111	0.02462545745630007	0.3990517031603407
-5.37900000000013	-0.22499999999999998	0.3008482709717284	0.0320738069013638	0.02391080498267549	0.40056538493002136
-5.37900000000013	-0.21999999999999997	0.29671822177777935	0.03138273997194697	0.022828255224183858	0.4017270001657204
-5.37900000000013	-0.21499999999999997	0.29245910854651935	0.03085544963996643	0.02237184547921864	0.403006381585909
-5.37900000000013	-0.20999999999999996	0.2875546751287048	0.030843685039960628	0.022240445944260962	0.4040449718583862
-5.37900000000013	-0.20499999999999996	0.28265024171089026	0.030360968342634853	0.022079206698044498	0.40476437036255436
-5.37900000000013	-0.19999999999999996	0.27839112847963027	0.029436468767702163	0.021702194852783727	0.40621521746054684
-5.37900000000013	-0.19499999999999998	0.2734866950618158	0.028705384543595915	0.020999171753610504	0.40808895907432535
-5.37900000000013	-0.18999999999999997	0.26806600549475756	0.028285889422257248	0.02034203510008548	0.40963380276212
-5.37900000000013	-0.18499999999999997	0.2630325080396322	0.027782618481955245	0.02015558760687976	0.4110954678657496
-5.37900000000013	-0.17999999999999997	0.2579990105845067	0.02708167447148714	0.019565977200887624	0.412466171436572
-5.37900000000013	-0.17499999999999996	0.25296551312938126	0.02633472193627923	0.01883923709029697	0.41416601334096054
-5.37900000000013	-0.16999999999999996	0.24844827182349946	0.025457983179486436	0.018577869155993826	0.415320326404463
-5.37900000000013	-0.16499999999999998	0.2438019664803067	0.024661829301117707	0.018053196935763845	0.4161927698829906
-5.37900000000013	-0.15999999999999998	0.23889753306249223	0.024329464336934153	0.017784592570612812	0.41788669192974126
-5.37900000000013	-0.15499999999999997	0.23450935579392126	0.023426337869831376	0.017460491374107732	0.4190524240113833
-5.37900000000013	-0.14999999999999997	0.2299921144880395	0.02242824381254818	0.017322492094104632	0.4200875885758373
-5.37900000000013	-0.14499999999999996	0.22534580914484675	0.021749210053783035	0.017385332409762953	0.42073555808569846
-5.37900000000013	-0.13999999999999996	0.22082856783896498	0.02106374558256085	0.016906187913305226	0.42150276624583827
-5.37900000000013	-0.13499999999999998	0.21631132653308316	0.02045194320517575	0.016767157541998687	0.42270912602149957
-5.37900000000013	-0.12999999999999998	0.21166502118989045	0.019298291241229053	0.016314558519858226	0.4233527683110371
-5.37900000000013	-0.12499999999999997	0.20740590795863045	0.01804545528761382	0.01638439486523534	0.4230786516415027
-5.37900000000013	-0.11999999999999997	0.20263053857812682	0.016701639013339563	0.01633450424913006	0.42295947309634646
-5.37900000000013	-0.11499999999999996	0.19733891304837953	0.015946514739564977	0.015933407278585922	0.42315903556334883
-5.37900000000013	-0.10999999999999996	0.1920472875186323	0.014671002257825744	0.015874704479766747	0.4227116201711143
-5.37900000000013	-0.10499999999999998	0.1866265979515741	0.0130808083351229	0.0155766022217159	0.42124178144200175
-5.37900000000013	-0.09999999999999998	0.1809477803098941	0.011672689621948071	0.015584265926803146	0.4189870350849585
-5.37900000000013	-0.09499999999999997	0.17488177055628146	0.009023130502744205	0.015475013288914045	0.41610601534735653
-5.37900000000013	-0.08999999999999997	0.16855763272804689	0.007962888220086017	0.01549467729849588	0.4120771132651623
-5.37900000000013	-0.08499999999999996	0.16197536682519056	0.006208563671097445	0.015538953249529858	0.40800566030572866
-5.37900000000013	-0.07999999999999997	0.15565122899695602	0.004491066413134872	0.015393772004993254	0.4032270993006464
-5.37900000000013	-0.07499999999999997	0.1497142832806542	0.003253522420836584	0.01565540006011976	0.3967468633462793
-5.37900000000013	-0.06999999999999997	0.14416452967628512	0.000960873122053354	0.01591697177234077	0.388491900713273
-5.37900000000013	-0.06499999999999977	0.14003448048233605	0.00034476313889029845	0.016415504193626203	0.3791987084256162
-5.37900000000013	-0.05999999999999978	0.13719507166149605	-0.0022614519926781314	0.01679851102599149	0.36878251522311056
-5.37900000000013	-0.054999999999999785	0.13629162340031972	-0.0032324977065330243	0.017077957829892385	0.35727745800155586
-5.37900000000013	-0.04999999999999978	0.1377113278107397	-0.0029018301013199067	0.01752861298759154	0.34423428831091474
-5.37900000000013	-0.04499999999999978	0.14158324893006696	-0.00548511967597538	0.017868610668586984	0.32841097694753424
-5.37900000000013	-0.0399999999999998	0.14855270694485603	-0.004955113100597624	0.01848064969004705	0.31104177015351897
-5.37900000000013	-0.034999999999999795	0.15797438166855238	-0.005248489516817901	0.018283162554695663	0.29193597022526935
-5.37900000000013	-0.029999999999999798	0.16946108098922327	-0.005909334535577231	0.01769292673148217	0.2713859943255197
-5.37900000000013	-0.0249999999999998	0.1818512285710705	-0.0018961761056610741	0.01702784371488434	0.2504397933154619
-5.37900000000013	-0.019999999999999803	0.19333792789174137	-0.001811521439590845	0.015613250151287669	0.22828726258875706
-5.37900000000013	-0.014999999999999805	0.20301773069005952	0.0028451413620325244	0.015073520033696544	0.20576709939206758
-5.37900000000013	-0.0099999999999998	0.20908374044367223	0.005887695203614696	0.013521743237482519	0.18484143760709468
-5.37900000000013	-0.004999999999999802	0.21179408522720136	0.007547660207495718	0.011917562888987319	0.16642603786860766
-5.37900000000013	1.960237527853792e-16	0.21218127733913406	0.011086249497989132	0.009761288698857631	0.15205829146166525
-5.37900000000013	0.005000000000000197	0.21037438081678136	0.010422219172464832	0.00810073443207683	0.14242921458577376
-5.37900000000013	0.0100000000000003	0.20740590795863045	0.011920009151972184	0.006837569239624576	0.13824928088948288
-5.37900000000013	0.015000000000000301	0.20327585876468138	0.011055436914665364	0.006447727426227532	0.1393127375815558
-5.37900000000013	0.020000000000000302	0.19927487360804322	0.010586107520126908	0.006111433416278286	0.14645942384144428
-5.37900000000013	0.0250000000000003	0.1963064007498923	0.008956079421759256	0.006469654111912489	0.159036607205867
-5.37900000000013	0.030000000000000297	0.1955320165260268	0.008480082669527208	0.007075681242622004	0.17631806781362383
-5.37900000000013	0.03500000000000028	0.19733891304837953	0.006762191943584821	0.0078005915868010235	0.19738078793981714
-5.37900000000013	0.0400000000000002	0.20185615435426138	0.005850723765998924	0.009129247604445855	0.21996034509002388
-5.37900000000013	0.0450000000000003	0.20843842025711773	0.006587698740963112	0.010444881615314185	0.24341664286716133
-5.37900000000013	0.0500000000000003	0.21644039057039408	0.004929734883369757	0.011586093792359642	0.26681411765717616
-5.37900000000013	0.0550000000000003	0.22534580914484675	0.006401617482838139	0.012579389230150399	0.28817370235085915
-5.37900000000013	0.060000000000000296	0.23489654790585401	0.0067713830370167	0.013604199670930356	0.3080582196086181
-5.37900000000013	0.06500000000000031	0.24457635070417216	0.006634115758414506	0.014980353569585363	0.3248448157859954
-5.37900000000013	0.07000000000000031	0.25399802542786853	0.009878937512253605	0.016130725381348927	0.3389414805803985
-5.37900000000013	0.0750000000000003	0.2630325080396322	0.00986786030782677	0.01696558937576822	0.35103407663851105
-5.37900000000013	0.08000000000000031	0.27180886257677395	0.011536541238591727	0.017501828991317556	0.360887612460015
-5.37900000000013	0.08500000000000033	0.2800689609646721	0.013814629932603371	0.018139031184151846	0.36886731650360405
-5.37900000000013	0.09000000000000032	0.2875546751287048	0.014858262042653728	0.01928176558504448	0.37449755639050714
-5.37900000000013	0.09500000000000033	0.29426600506887207	0.01767743216789167	0.02034859164868826	0.37859289915487265
-5.37900000000013	0.10000000000000032	0.30046107885979567	0.019125557844825045	0.020943391323394074	0.3818046498762611
-5.37900000000013	0.10500000000000033	0.30639802457609744	0.01998950654395382	0.02161276398719311	0.3837454031386055
-5.37900000000013	0.11000000000000033	0.31143152203122293	0.021585052194727308	0.021774621137813324	0.38522209327085777
-5.37900000000013	0.11500000000000044	0.31594876333710475	0.02233811616119549	0.022236956380514733	0.38577967218849374
-5.37900000000013	0.12000000000000043	0.31994974849374286	0.023446957847703096	0.02314727232625926	0.385117248603498
-5.37900000000013	0.12500000000000042	0.3236926055757593	0.024008056377774457	0.02381303146933871	0.3841700706199783
-5.37900000000013	0.13000000000000042	0.3267901424712211	0.024484840065837062	0.024373343063708582	0.38292795127800167
-5.37900000000013	0.13500000000000004	0.3296295512920611	0.02551503885918953	0.024555328122651862	0.38185744783146197
-5.37900000000013	0.14	0.33208176800096834	0.026181483519449954	0.024553470653677127	0.3809596421080264
-5.37900000000013	0.14500000000000002	0.333888664523321	0.027241208376509653	0.024986398152127505	0.37943445116897623
-5.37900000000013	0.15000000000000002	0.33569556104567383	0.0275664758924539	0.025276565315686648	0.3776032904785451
-5.37900000000013	0.15500000000000003	0.33711526545609377	0.02801165630469525	0.025274931344324045	0.3759866872505375
-5.37900000000013	0.16000000000000003	0.3381477777545811	0.02823834646679362	0.02547252365395944	0.37443847795984186
-5.37900000000013	0.16500000000000004	0.33892216197844655	0.028555417826545967	0.026212211586221393	0.3725514542111069
-5.37900000000013	0.17000000000000004	0.33956748216500104	0.029355230301249313	0.027110736639034433	0.37052710168036773
-5.37900000000013	0.17500000000000004	0.34034186638886643	0.029671445234641203	0.027259831904088698	0.3690342746586241
-5.37900000000013	0.18000000000000002	0.3405999944634883	0.029986215887248688	0.027073996680350862	0.367999771185982
-5.37900000000013	0.18500000000000003	0.3407290585007992	0.03023591124936719	0.027346654047337493	0.36712080685022047
-5.37900000000013	0.19000000000000003	0.341116250612732	0.030007724219342412	0.02756735673514894	0.3655875023908096
-5.37900000000013	0.19500000000000003	0.341116250612732	0.03012001003505414	0.02806874015520577	0.3643303279611959
-5.37900000000013	0.20000000000000004	0.34047093042617743	0.030151872492112562	0.027849119270539287	0.3639357405831765
-5.37900000000013	0.20500000000000004	0.33995467427693377	0.03015132971330365	0.027926090629534408	0.3634098644781287
-5.37900000000013	0.21000000000000002	0.3394384181276902	0.030377477096593105	0.02884751570679294	0.3620667168278435
-5.37900000000013	0.21500000000000002	0.33853496986651377	0.030605459410404455	0.02934527246095798	0.3608181066618345
-5.37900000000013	0.22000000000000003	0.33788964967995927	0.030605697932361172	0.029219841620179144	0.3601137031401812
-5.37900000000013	0.22500000000000003	0.3373733935307156	0.030546553774544242	0.028984053802494674	0.3600232825018481
-5.37900000000013	0.23000000000000004	0.33672807334416105	0.03018633803657695	0.029190552199256235	0.3597099805450689
-5.37900000000013	0.23500000000000004	0.33582462508298466	0.030236808995579192	0.029377777238754732	0.3589144952803642
-5.37900000000013	0.24000000000000002	0.33453398470987555	0.030224640598082414	0.029435255496056863	0.358126342233964
-5.37900000000013	0.24500000000000002	0.3337596004860101	0.02993049555699187	0.029168360227863274	0.3581158547613265
-5.37900000000013	0.25	0.33298521626214467	0.029802322648779776	0.02945082142947871	0.35790634571616076
-5.37900000000013	0.255	0.33169457588903556	0.030174419430908615	0.029861677157746	0.3573905363866142
-5.37900000000013	0.26	0.3307911276278592	0.030086137979949565	0.02983270701801986	0.35702969522755373
-5.37900000000013	0.265	0.33001674340399384	0.02985745700120376	0.029807592678024162	0.3567816920588757
-5.37900000000013	0.27	0.3285970389935738	0.029756488790273584	0.029774665322628367	0.35592974273627104
-5.37900000000013	0.275	0.3274354626577756	0.02984826168286062	0.02949598667303026	0.3553666646581334
-5.37900000000013	0.28	0.32691920650853196	0.029577390415017373	0.02925346764050939	0.355713382275059
-5.37900000000013	0.28500000000000003	0.3262738863219774	0.02944791408522055	0.02910663552109322	0.3560344071011707
-5.37900000000013	0.29000000000000103	0.32537043806080107	0.02948388213254722	0.029285369539537618	0.35574980295899894
-5.37900000000013	0.29500000000000004	0.3242088617250029	0.029249202409642766	0.02976100756873215	0.3549651958179598
-5.37900000000013	0.30000000000000104	0.32317634942651563	0.02904206357002462	0.03003300946851761	0.35452496238767744
-5.37900000000013	0.30500000000000005	0.322531029239961	0.028625145241875587	0.029921016641076992	0.35469324273922775
-5.37900000000013	0.31000000000000105	0.3216275809787847	0.028475531613056354	0.02955864105387387	0.3543224550149101
-5.37900000000013	0.31500000000000006	0.3205950686802974	0.028631098910419206	0.02939892872685426	0.35396149365851165
-5.37900000000013	0.320000000000001	0.3200788125310539	0.02910677262452941	0.029417890315738156	0.35395830835807074
-5.37900000000013	0.325000000000001	0.3194334923444993	0.02893530696608509	0.02926472138956784	0.35325522703294776
-5.37900000000013	0.330000000000001	0.3180137879340793	0.028491033689464464	0.028432584438237228	0.3529440586337694
-5.37800000000013	-0.26499999999999996	0.32640295035928835	0.0336311476546795	0.02773293070289101	0.3887370791864304
-5.37800000000013	-0.25999999999999995	0.32382166961307013	0.03310083541345745	0.027479845317665053	0.38974594994756795
-5.37800000000013	-0.25499999999999995	0.32085319675491925	0.0330098926543052	0.027488101572525923	0.3905788775800385
-5.37800000000013	-0.24999999999999994	0.3180137879340793	0.033036239047344915	0.027361160716067198	0.3914896348925246
-5.37800000000013	-0.245	0.31504531507592837	0.032707416234049595	0.02652677000979785	0.393071500250949
-5.37800000000013	-0.24	0.31168965010584476	0.0329296589862301	0.025891876038216684	0.3947725141084219
-5.37800000000013	-0.235	0.30833398513576116	0.032517743993270676	0.0255318800408074	0.3964693810609376
-5.37800000000013	-0.22999999999999998	0.3051073842029884	0.03158190615427599	0.0253008720607004	0.3977891197214555
-5.37800000000013	-0.22499999999999998	0.30162265519559384	0.031190853416908478	0.025036968651768524	0.3987167952125828
-5.37800000000013	-0.21999999999999997	0.29787979811357745	0.030965483579911808	0.024782668117015523	0.39959606004814235
-5.37800000000013	-0.21499999999999997	0.29387881295693935	0.03080129942663976	0.024170187735267062	0.40114045297978684
-5.37800000000013	-0.20999999999999996	0.2898778278003012	0.03028336593406378	0.023272797072741002	0.4031783580991726
-5.37800000000013	-0.20499999999999996	0.28587684264366303	0.02978373856317054	0.023098880455962135	0.40495485771758594
-5.37800000000013	-0.19999999999999996	0.2820049215243357	0.029246918604724222	0.022825933856467893	0.40688175790439196
-5.37800000000013	-0.19499999999999998	0.2776167442557648	0.028499363190747785	0.022231804673307834	0.4088850753847341
-5.37800000000013	-0.18999999999999997	0.27297043891257206	0.028336443018381306	0.02188446726506224	0.41062858004013686
-5.37800000000013	-0.18499999999999997	0.26858226164400123	0.02777047262162066	0.02176001117397199	0.4119825757679797
-5.37800000000013	-0.17999999999999997	0.2644522124500522	0.027239057919263825	0.021757193979653255	0.41344532268636996
-5.37800000000013	-0.17499999999999996	0.25993497114417036	0.026716784070226377	0.02127411104763393	0.41528189237316654
-5.37800000000013	-0.16999999999999996	0.2556758579129103	0.025861685115318278	0.02061924317339222	0.4173191964929561
-5.37800000000013	-0.16499999999999998	0.25128768064433943	0.025215103547207886	0.020348052625642835	0.41916216683964863
-5.37800000000013	-0.15999999999999998	0.24689950337576852	0.024653454724219356	0.02027154140833481	0.4203541626914056
-5.37800000000013	-0.15499999999999997	0.2430275822564413	0.02359336175329372	0.01995215619368411	0.42186456899650876
-5.37800000000013	-0.14999999999999997	0.23902659709980306	0.022747095639089325	0.01981875081773441	0.42410471103497166
-5.37800000000013	-0.14499999999999996	0.23489654790585401	0.022030842999845434	0.019747881500590838	0.42553954144081096
-5.37800000000013	-0.13999999999999996	0.23102462678652674	0.02138844965783445	0.019604339862352705	0.4266021717616657
-5.37800000000013	-0.13499999999999998	0.22728176970451042	0.020921717715766085	0.01949683388421846	0.42801145960723047
-5.37800000000013	-0.12999999999999998	0.22340984858518312	0.020327321838551248	0.019025369056778756	0.42925487111253574
-5.37800000000013	-0.12499999999999997	0.2195379274658559	0.019034663917051307	0.01873270210479719	0.4297587806216846
-5.37800000000013	-0.11999999999999997	0.21553694230921766	0.01834554460654863	0.018533190345764422	0.42962929489344454
-5.37800000000013	-0.11499999999999996	0.2114068931152686	0.01747618877473927	0.01858092487097864	0.42890547903062903
-5.37800000000013	-0.10999999999999996	0.20688965180938684	0.01550181418870499	0.018438232147573994	0.4281263109578758
-5.37800000000013	-0.10499999999999998	0.20172709031695044	0.013878328552503896	0.017825941456403736	0.4278186884640585
-5.37800000000013	-0.09999999999999998	0.1963064007498923	0.012495943961739328	0.01761880261678559	0.42581762472574874
-5.37800000000013	-0.09499999999999997	0.1904985190709014	0.010669236323776619	0.017570247350126588	0.42231528989942857
-5.37800000000013	-0.08999999999999997	0.18378718913073414	0.009151060193908036	0.017103675048656616	0.41841172662761067
-5.37800000000013	-0.08499999999999996	0.17694679515325598	0.007146447731994835	0.016833611377085955	0.41369987677129627
-5.37800000000013	-0.07999999999999997	0.16946108098922327	0.004989000180821168	0.016338207918498427	0.40756777078161505
-5.37800000000013	-0.07499999999999997	0.16197536682519056	0.0045401738503346506	0.015969266393283815	0.39927362287427043
-5.37800000000013	-0.06999999999999997	0.15487684477309055	0.0029411224367294785	0.016085293442451964	0.38969654764137596
-5.37800000000013	-0.06499999999999977	0.14842364290754514	0.000757836702864879	0.01587603795133128	0.3790384213841823
-5.37800000000013	-0.05999999999999978	0.14300295334048696	0.0004495267552865597	0.015819496880920315	0.3667494181263067
-5.37800000000013	-0.054999999999999785	0.13926009625847058	-0.0003631730868864111	0.01606310898387661	0.3526076481741147
-5.37800000000013	-0.04999999999999978	0.13758226377342878	-0.0019470142385558736	0.015886048378764617	0.3367586440199203
-5.37800000000013	-0.04499999999999978	0.1384857120346051	-0.0011253777894193024	0.015628222595349708	0.3193197811713723
-5.37800000000013	-0.0399999999999998	0.1422285691166215	-0.0013687759036596714	0.01552448320530202	0.30005675931769804
-5.37800000000013	-0.034999999999999795	0.14855270694485603	-0.001982864667889375	0.015065554889225032	0.2788625701749226
-5.37800000000013	-0.029999999999999798	0.15758718955661966	0.0010398391116027532	0.014626677476703888	0.2564185688540394
-5.37800000000013	-0.0249999999999998	0.1681704406161142	0.00158046040216156	0.013397223289378531	0.23394049076829146
-5.37800000000013	-0.019999999999999803	0.17952807589947412	0.0024097093774869014	0.01224423148824081	0.21121451468814945
-5.37800000000013	-0.014999999999999805	0.1906275831082123	0.005907418374473402	0.011074336526095093	0.18911891381145518
-5.37800000000013	-0.0099999999999998	0.1996620657199759	0.006046783992714395	0.00970627830250356	0.16880074408576998
-5.37800000000013	-0.004999999999999802	0.2065024596974541	0.0068539634270506945	0.008831462750097236	0.1512316442788464
-5.37800000000013	1.960237527853792e-16	0.21179408522720136	0.008273143850643741	0.007808719659261018	0.1370906255826027
-5.37800000000013	0.005000000000000197	0.21502068615997408	0.006833395098025432	0.006834654383581318	0.12713903641240692
-5.37800000000013	0.0100000000000003	0.21682758268232677	0.005794763036419905	0.0063672275335035595	0.12236028760108136
-5.37800000000013	0.015000000000000301	0.2170857107569486	0.004484338485817634	0.005929065218995421	0.12277472304303431
-5.37800000000013	0.020000000000000302	0.21644039057039408	0.0021995803217213046	0.006208232181346184	0.12778763697055345
-5.37800000000013	0.0250000000000003	0.21579507038383952	0.0005587701787003456	0.006658901425868753	0.13727110626725517
-5.37800000000013	0.030000000000000297	0.21721477479425952	-0.0012458618731719458	0.007620413757365313	0.15047161808065887
-5.37800000000013	0.03500000000000028	0.22057043976434312	-0.001880670860085528	0.008220618218754699	0.16722568507422997
-5.37800000000013	0.0400000000000002	0.2256039372194686	-0.003381398585272221	0.008987169968106092	0.18652218269317292
-5.37800000000013	0.0450000000000003	0.23231526715963582	-0.003725496690489684	0.01063574177246295	0.2066575428510908
-5.37800000000013	0.0500000000000003	0.24044630151022306	-0.0031914075323152386	0.011795538974316651	0.22753368213253375
-5.37800000000013	0.0550000000000003	0.249093592010054	-0.004141580425654251	0.012645923825639312	0.2486717978684374
-5.37800000000013	0.060000000000000296	0.2578699465471958	-0.0029768040691455265	0.013703845680167734	0.26951354486216356
-5.37800000000013	0.06500000000000031	0.26677536512164846	-0.00035606149300920336	0.014841328831924053	0.28886476364534014
-5.37800000000013	0.07000000000000031	0.27555171965879033	0.00023784659984115163	0.016317093993196318	0.3062824712461532
-5.37800000000013	0.0750000000000003	0.2843280741959321	0.0019003522427192986	0.017813863210137015	0.32143287155190053
-5.37800000000013	0.08000000000000031	0.29258817258383024	0.004978635726345309	0.018784807035162037	0.3350233730822161
-5.37800000000013	0.08500000000000033	0.3003320148224848	0.00633881144284527	0.019681228582935376	0.3468309142420066
-5.37800000000013	0.09000000000000032	0.30768866494920666	0.00806865317275595	0.020438912746382636	0.35726195217067486
-5.37800000000013	0.09500000000000033	0.3142709308520629	0.010574674410259551	0.021202449159852994	0.36591405642353103
-5.37800000000013	0.10000000000000032	0.31982068445643197	0.011991700150404865	0.022135856701084235	0.3724205561351066
-5.37800000000013	0.10500000000000033	0.32472511787424657	0.013896563306936553	0.023289854240444028	0.3771252540884832
-5.37800000000013	0.11000000000000033	0.3288551670681956	0.01655352037585563	0.024332399853290377	0.38064525834939295
-5.37800000000013	0.11500000000000044	0.3324689601129011	0.017817993215449187	0.02474574598057136	0.3831341848585902
-5.37800000000013	0.12000000000000043	0.33556649700836283	0.019077776367404695	0.025180506534243172	0.3851793019860361
-5.37800000000013	0.12500000000000042	0.33788964967995927	0.021187349003054114	0.025712760760734144	0.38612735142284216
-5.37800000000013	0.13000000000000042	0.3398256102396229	0.022380909329061453	0.026195186347670558	0.3863477986838893
-5.37800000000013	0.13500000000000004	0.3413743786873538	0.023850319840476426	0.02704886355895645	0.3854770380068121
-5.37800000000013	0.14	0.3420196988739084	0.025198754435138672	0.027573500094270755	0.38417917579096333
-5.37800000000013	0.14500000000000002	0.3426650190604629	0.025946065692222523	0.027605646148900927	0.3825638046082559
-5.37800000000013	0.15000000000000002	0.3431812752097064	0.026599592582082086	0.027761910232025854	0.3810875351731396
-5.37800000000013	0.15500000000000003	0.3433103392470174	0.027088920293034387	0.02810342919728228	0.3794253760440992
-5.37800000000013	0.16000000000000003	0.34343940328432826	0.027253324186864433	0.02854859834094253	0.3777366226119443
-5.37800000000013	0.16500000000000004	0.3431812752097064	0.02800280092682934	0.028456277035901364	0.3763787504199281
-5.37800000000013	0.17000000000000004	0.3429231471350847	0.02843265768595032	0.02848687363417248	0.3748403074049356
-5.37800000000013	0.17500000000000004	0.3426650190604629	0.028449776831494706	0.02884537464024646	0.3730851132777031
-5.37800000000013	0.18000000000000002	0.3420196988739084	0.028523020103496242	0.02903979291285956	0.3711155119573056
-5.37800000000013	0.18500000000000003	0.34163250676197554	0.02835756633438277	0.028897520890462856	0.36943598389347354
-5.37800000000013	0.19000000000000003	0.3408581225381101	0.0285735511624581	0.028825494645870104	0.36791394820875634
-5.37800000000013	0.19500000000000003	0.3400837383142447	0.028919312820128332	0.02879747671737973	0.3668078053932394
-5.37800000000013	0.20000000000000004	0.3390512260157574	0.029041986566548043	0.029181020696199347	0.3654588280236401
-5.37800000000013	0.20500000000000004	0.33776058564264827	0.0295296446225127	0.0292837111505498	0.36425379044450906
-5.37800000000013	0.21000000000000002	0.3364699452695392	0.029730681420279296	0.029069226948745634	0.36413966031661055
-5.37800000000013	0.21500000000000002	0.33556649700836283	0.02966425012235422	0.02951196767252418	0.3631228863836802
-5.37800000000013	0.22000000000000003	0.33466304874718655	0.02962866145747459	0.029878747470621223	0.36174043323590593
-5.37800000000013	0.22500000000000003	0.3333724083740774	0.029341758482167805	0.029546643566847216	0.3608204806141112
-5.37800000000013	0.23000000000000004	0.3323398960755901	0.028994118694951755	0.029398493000211096	0.36033354940163226
-5.37800000000013	0.23500000000000004	0.331178319739792	0.028983030221427567	0.029826512949637795	0.3598950889240305
-5.37800000000013	0.24000000000000002	0.3296295512920611	0.029188655289602336	0.02950046413292792	0.35952021439987775
-5.37800000000013	0.24500000000000002	0.32820984688164107	0.02910294312030594	0.02927564458755777	0.35951814093449275
-5.37800000000013	0.25	0.3274354626577756	0.029142180989530198	0.029443821642705797	0.3592035768863055
-5.37800000000013	0.255	0.3265320143965993	0.02895680966453359	0.029781871703496453	0.35810257262637
-5.37800000000013	0.26	0.3252413740234902	0.02865769697187848	0.029874636246707758	0.35730741792047765
-5.37800000000013	0.265	0.3242088617250029	0.028591044054223018	0.02971630997839468	0.35682857015643876
-5.37800000000013	0.27	0.3233054134638266	0.028795311235789316	0.02976743640330745	0.35718301065560343
-5.37800000000013	0.275	0.3221438371280283	0.028893706410583975	0.02960529565511549	0.35773992846852104
-5.37800000000013	0.28	0.3211113248295411	0.028615183645820767	0.02950163045107645	0.3575080922354423
-5.37800000000013	0.28500000000000003	0.3200788125310539	0.028577329957421307	0.030034705419012205	0.3568095484792111
-5.37800000000013	0.29000000000000103	0.3187881721579447	0.028648742053373793	0.029923103242599725	0.3564393316954753
-5.37800000000013	0.29500000000000004	0.3182719160087011	0.028386968443697935	0.029494121691237912	0.35652767888132986
-5.37800000000013	0.30000000000000104	0.3171103396729029	0.028598956611552522	0.02946136712290335	0.3571671442198022
-5.37800000000013	0.30500000000000005	0.3162068914117266	0.02872440060008484	0.02968926116594766	0.3571672043249244
-5.37800000000013	0.31000000000000105	0.3156906352624829	0.028727935238155464	0.029683125318352818	0.3566135319175697
-5.37800000000013	0.31500000000000006	0.3151743791132393	0.02860484642437304	0.029541952001327417	0.356131709201658
-5.37800000000013	0.320000000000001	0.31465812296399565	0.0281921182014958	0.029288413985941335	0.35618213320458214
-5.37800000000013	0.325000000000001	0.31414186681475204	0.02802978212778978	0.029363385136299023	0.3558588245774238
-5.37800000000013	0.330000000000001	0.31336748259088654	0.027586395327509422	0.02922917028748563	0.3551979635965406
-5.37700000000013	-0.26499999999999996	0.31749753178483564	0.03204589414973871	0.027231368859546443	0.3841336199028368
-5.37700000000013	-0.25999999999999995	0.31530344315055026	0.031597776343259394	0.027162131637174368	0.38524556237865354
-5.37700000000013	-0.25499999999999995	0.3125930983670211	0.031540707517093466	0.027155120581820354	0.3859484934474244
-5.37700000000013	-0.24999999999999994	0.3096246255088702	0.03180035884162156	0.02681313396205921	0.3871084258687665
-5.37700000000013	-0.245	0.30665615265071927	0.031525520967409286	0.02608315220037839	0.38850389069780716
-5.37700000000013	-0.24	0.30368767979256844	0.03133518762449333	0.025532916768337344	0.38967181644217214
-5.37700000000013	-0.235	0.3008482709717284	0.031214579819025264	0.025458428296828952	0.39089160858332933
-5.37700000000013	-0.22999999999999998	0.2977507340762666	0.030942330006583738	0.025548007534436867	0.39237433879637024
-5.37700000000013	-0.22499999999999998	0.2947822612181157	0.030640972950979884	0.025537664678053268	0.39386863827099633
-5.37700000000013	-0.21999999999999997	0.29207191643458663	0.030485214083866452	0.02509260446573115	0.3956890710812079
-5.37700000000013	-0.21499999999999997	0.2888453155018139	0.03004608500292575	0.024889854812662347	0.3978444418852853
-5.37700000000013	-0.20999999999999996	0.2856187145690412	0.029576738704870324	0.024946352687921305	0.3994274791967941
-5.37700000000013	-0.20499999999999996	0.28265024171089026	0.029364515769531873	0.024829782859944242	0.4008260091289375
-5.37700000000013	-0.19999999999999996	0.27929457674080665	0.029207630026239714	0.024590116705367152	0.40279906620346617
-5.37700000000013	-0.19499999999999998	0.2758098477334121	0.028684257471830964	0.024105771669033372	0.405057118084101
-5.37700000000013	-0.18999999999999997	0.2721960546887066	0.028652318011295964	0.023589629911827285	0.40761392768224414
-5.37700000000013	-0.18499999999999997	0.2687113256813121	0.028411513710668405	0.023396165728331687	0.40974225343996307
-5.37700000000013	-0.17999999999999997	0.26522659667391757	0.02820411005487723	0.023612120505136572	0.4113845494716909
-5.37700000000013	-0.17499999999999996	0.26187093170383396	0.028135147038086904	0.02362818226387056	0.41325904234141775
-5.37700000000013	-0.16999999999999996	0.25864433077106125	0.027262551434359766	0.023618517411850323	0.4151828173199986
-5.37700000000013	-0.16499999999999998	0.2556758579129103	0.026104805148725926	0.023350885918506138	0.41735327325782096
-5.37700000000013	-0.15999999999999998	0.2523201929428267	0.02571978684043274	0.022865228069888277	0.42000131485536774
-5.37700000000013	-0.15499999999999997	0.249093592010054	0.025163903874582016	0.02276137129738929	0.422481767239284
-5.37700000000013	-0.14999999999999997	0.24599605511459216	0.024714610359254815	0.022896632264431983	0.4240967177248554
-5.37700000000013	-0.14499999999999996	0.2430275822564413	0.02472826623397865	0.02306646582939545	0.42557542121737046
-5.37700000000013	-0.13999999999999996	0.24044630151022306	0.02404510059201959	0.02303342954137088	0.4273634600512613
-5.37700000000013	-0.13499999999999998	0.23799408480131584	0.023104561796805742	0.022802748355278277	0.4291972050425372
-5.37700000000013	-0.12999999999999998	0.23579999616703035	0.021924788815313206	0.022682765967031567	0.43074832919288986
-5.37700000000013	-0.12499999999999997	0.23347684349543402	0.021060849506883784	0.02253104507740914	0.43142523691203444
-5.37700000000013	-0.11999999999999997	0.2311536908238377	0.020152928176568313	0.022679116762686944	0.4317690697283173
-5.37700000000013	-0.11499999999999996	0.22857241007761947	0.019235306309316927	0.022852995816668397	0.4315018946131529
-5.37700000000013	-0.10999999999999996	0.2256039372194686	0.01807139412739908	0.0226387707961014	0.4310510234667873
-5.37700000000013	-0.10499999999999998	0.22211920821207407	0.016762477243769346	0.02236004895135128	0.4299750208726523
-5.37700000000013	-0.09999999999999998	0.21786009498081405	0.015911416266352257	0.02170007820128119	0.427903820290458
-5.37700000000013	-0.09499999999999997	0.21321378963762136	0.015060447316756332	0.021266767563329656	0.42476331826091623
-5.37700000000013	-0.08999999999999997	0.20805122814518498	0.012908573582789597	0.02109088266706554	0.42051574188326185
-5.37700000000013	-0.08499999999999996	0.20198521839157227	0.010924829011791374	0.02034859728233349	0.41523735818177215
-5.37700000000013	-0.07999999999999997	0.19540295248871592	0.009579834211459422	0.019854792111483527	0.40834279196231743
-5.37700000000013	-0.07499999999999997	0.18817536639930502	0.007897559383424796	0.01962112094401096	0.39962647072321456
-5.37700000000013	-0.06999999999999997	0.1809477803098941	0.007235805819794521	0.018729255737493605	0.39002232037204104
-5.37700000000013	-0.06499999999999977	0.17423645036972688	0.006777226835281313	0.01813651073515833	0.3791876199533827
-5.37700000000013	-0.05999999999999978	0.16791231254149233	0.0049540965633294185	0.017851463350944535	0.366307892545602
-5.37700000000013	-0.054999999999999785	0.1626206870117451	0.004689923643391083	0.01718952995632507	0.3513380931218451
-5.37700000000013	-0.04999999999999978	0.15913595800435054	0.005408425811629933	0.016864320663749332	0.335345720104858
-5.37700000000013	-0.04499999999999978	0.15745812551930874	0.00387302723942751	0.016221097189594202	0.31800674368345483
-5.37700000000013	-0.0399999999999998	0.15784531763124146	0.004715486856234661	0.015148476159709644	0.29951760109060005
-5.37700000000013	-0.034999999999999795	0.16042659837745962	0.005540956918632267	0.014595783194811992	0.2799853006231749
-5.37700000000013	-0.029999999999999798	0.16494383968334142	0.004744770172944864	0.013472044189837185	0.2590086438688831
-5.37700000000013	-0.0249999999999998	0.1710098494369542	0.007609912668988226	0.012400002562618084	0.23751617779795126
-5.37700000000013	-0.019999999999999803	0.17720492322787781	0.00782607357061144	0.011234280803001576	0.21618608724398594
-5.37700000000013	-0.014999999999999805	0.1831418689441796	0.007560933883724286	0.009716926354551163	0.1953526490961346
-5.37700000000013	-0.0099999999999998	0.1893369427351032	0.009213319228890094	0.008645157055548329	0.17623926153185066
-5.37700000000013	-0.004999999999999802	0.1963064007498923	0.0074118062208863135	0.007761587074648841	0.15914887424276125
-5.37700000000013	1.960237527853792e-16	0.2049536912497232	0.005606676875727525	0.007293613689224302	0.14480369543131408
-5.37700000000013	0.005000000000000197	0.21566600634652858	0.004320154332932782	0.00739851564152797	0.13442928683995187
-5.37700000000013	0.0100000000000003	0.2268945775925777	0.00091224008854271	0.00728718626247952	0.12858802039487316
-5.37700000000013	0.015000000000000301	0.2373487646147613	-0.0020181284166363536	0.007414078287430662	0.12748180245505192
-5.37700000000013	0.020000000000000302	0.24522167089072672	-0.004194622073375301	0.0076463910977272835	0.13061417594117902
-5.37700000000013	0.0250000000000003	0.25128768064433943	-0.006309853981466718	0.007946320305754343	0.13772338976138107
-5.37700000000013	0.030000000000000297	0.25670837021139764	-0.008012238874979379	0.008221292467096448	0.1489009163226441
-5.37700000000013	0.03500000000000028	0.26199999574114485	-0.009191053071359423	0.009623828442545272	0.16247827096420786
-5.37700000000013	0.0400000000000002	0.26793694145744673	-0.008825080867986196	0.010600652689691457	0.17803914009392335
-5.37700000000013	0.0450000000000003	0.27413201524837033	-0.010055306026695078	0.01155489900989529	0.19559904459153826
-5.37700000000013	0.0500000000000003	0.2805852171139157	-0.008792200464796535	0.012849326127796027	0.21414576310316163
-5.37700000000013	0.0550000000000003	0.2876837391660157	-0.008129098874146794	0.013648908531139564	0.23331825914421872
-5.37700000000013	0.060000000000000296	0.2947822612181157	-0.008533474118734197	0.015444708739327831	0.2519633014530615
-5.37700000000013	0.06500000000000031	0.30162265519559384	-0.005391283659388384	0.017066739765749614	0.2697564094623537
-5.37700000000013	0.07000000000000031	0.3079467930238284	-0.004624342198336923	0.018101855500115747	0.28680921915037894
-5.37700000000013	0.0750000000000003	0.3142709308520629	-0.0029179791929125724	0.01965330080567506	0.303205074354896
-5.37700000000013	0.08000000000000031	0.32033694060567564	0.000348737435785203	0.021054035654925578	0.31768887411167607
-5.37700000000013	0.08500000000000033	0.3257576301727338	0.0006508797253424979	0.022226134602335964	0.33013137310006146
-5.37700000000013	0.09000000000000032	0.3307911276278592	0.003974531187045526	0.02285601960379166	0.34202771218895045
-5.37700000000013	0.09500000000000033	0.3353083689337411	0.0058075488686564055	0.023298983825182328	0.35185886071741934
-5.37700000000013	0.10000000000000032	0.3390512260157574	0.0071883506665954685	0.02434104488000699	0.35909861200870147
-5.37700000000013	0.10500000000000033	0.3418906348365974	0.010932811059650787	0.025205185147595708	0.365192013513396
-5.37700000000013	0.11000000000000033	0.343955659433572	0.012503691243663644	0.026432929298377435	0.36918867187562177
-5.37700000000013	0.11500000000000044	0.3453753638439919	0.01444883744870801	0.027188953196245775	0.3724308332591759
-5.37700000000013	0.12000000000000043	0.3465369401797901	0.01672973394401588	0.027123660043080523	0.3753987277168436
-5.37700000000013	0.12500000000000042	0.3473113244036556	0.0179622203708683	0.027314906156553062	0.37700487353122814
-5.37700000000013	0.13000000000000042	0.3478275805528992	0.02005934664638506	0.028076725960248367	0.37795030860817513
-5.37700000000013	0.13500000000000004	0.3475694524782774	0.021151856123049775	0.028850182649922004	0.37739681650328066
-5.37700000000013	0.14	0.34692413229172286	0.02213897815096453	0.02927842985272432	0.37665827611164043
-5.37700000000013	0.14500000000000002	0.3460206840305465	0.023363925766707965	0.029320809832399958	0.3757412984417185
-5.37700000000013	0.15000000000000002	0.3448591076947483	0.024376526492720877	0.029294685057799988	0.3742686951093012
-5.37700000000013	0.15500000000000003	0.34382659539626104	0.025153915984310875	0.028887425946735323	0.3737902680553047
-5.37700000000013	0.16000000000000003	0.3429231471350847	0.025530987929531256	0.028673244123901615	0.37285514014853494
-5.37700000000013	0.16500000000000004	0.3418906348365974	0.025816136732265575	0.02866126729486478	0.37130245339406975
-5.37700000000013	0.17000000000000004	0.34034186638886643	0.02632246151096129	0.02908986007308019	0.37003464124837276
-5.37700000000013	0.17500000000000004	0.3390512260157574	0.02659034655318805	0.029558073860021017	0.36889928976988234
-5.37700000000013	0.18000000000000002	0.33750245756802655	0.02650874748568687	0.029944883903684095	0.36755175480705765
-5.37700000000013	0.18500000000000003	0.33569556104567383	0.02675926734630428	0.029988075234105165	0.36652043664776285
-5.37700000000013	0.19000000000000003	0.333888664523321	0.027191419178924897	0.029932392467936407	0.36540236395283376
-5.37700000000013	0.19500000000000003	0.3324689601129011	0.027245715886387124	0.029745158039029194	0.3640471962719067
-5.37700000000013	0.20000000000000004	0.331178319739792	0.027222212980591826	0.029257109333327043	0.3633585089297024
-5.37700000000013	0.20500000000000004	0.3293714232174393	0.027287057260651074	0.028937483717547247	0.3626381788671258
-5.37700000000013	0.21000000000000002	0.3280807828443302	0.027360016935080864	0.029254217014704105	0.36169430639429123
-5.37700000000013	0.21500000000000002	0.3267901424712211	0.027556936875288766	0.029913566103316323	0.3603977663749726
-5.37700000000013	0.22000000000000003	0.3252413740234902	0.027612022396334226	0.0299695155648305	0.3594751092549952
-5.37700000000013	0.22500000000000003	0.3236926055757593	0.02786051763585154	0.029529815531692188	0.35955299901432025
-5.37700000000013	0.23000000000000004	0.32201477309071747	0.028054684238754443	0.029107882598481814	0.3597113928928292
-5.37700000000013	0.23500000000000004	0.3207241327176084	0.027887425589098878	0.029225686357384626	0.3594221309844278
-5.37700000000013	0.24000000000000002	0.31982068445643197	0.027611271145548406	0.029435490262250088	0.3588924084871272
-5.37700000000013	0.24500000000000002	0.3187881721579447	0.02759785379278129	0.029786822450253412	0.3581968697288767
-5.37700000000013	0.25	0.31749753178483564	0.027670941179947926	0.029875310495307634	0.35769527407978874
-5.37700000000013	0.255	0.31646501948634836	0.0276856450507828	0.029185783630259855	0.3574468802600827
-5.37700000000013	0.26	0.31530344315055026	0.02776660743248152	0.0289575421339207	0.3574116014831192
-5.37700000000013	0.265	0.3142709308520629	0.027575477764455358	0.02900763183259417	0.3571600223500657
-5.37700000000013	0.27	0.31375467470281937	0.027509151640814293	0.02927641649891468	0.3572092143076898
-5.37700000000013	0.275	0.3131093545162648	0.027383989373262616	0.02907854810323451	0.35770446938909745
-5.37700000000013	0.28	0.31194777818046654	0.027771967612955962	0.028747492194280914	0.357640582961663
-5.37700000000013	0.28500000000000003	0.31117339395660115	0.027722931544038768	0.029150536785029844	0.3570733279195538
-5.37700000000013	0.29000000000000103	0.3103990097327356	0.027384909655346183	0.028745168948683203	0.3571922059778185
-5.37700000000013	0.29500000000000004	0.3096246255088702	0.027468341776778153	0.028514910342770927	0.3576318083494904
-5.37700000000013	0.30000000000000104	0.3087211772476938	0.027708584517198088	0.028618757725861196	0.3573436582890511
-5.37700000000013	0.30500000000000005	0.30820492109845016	0.02787877680532814	0.02847851971655458	0.3574154478882783
-5.37700000000013	0.31000000000000105	0.3079467930238284	0.027707457639728723	0.028528757787245337	0.35754685681264464
-5.37700000000013	0.31500000000000006	0.30717240879996294	0.02807284950123749	0.02904196966432171	0.3574819186294638
-5.37700000000013	0.320000000000001	0.30639802457609744	0.028131317533863436	0.02961650996349478	0.35654615967699005
-5.37700000000013	0.325000000000001	0.3062689605387866	0.0275770084394157	0.028945030038892556	0.3560219062811769
-5.37700000000013	0.330000000000001	0.3060108324641648	0.026976210019260597	0.02794281724487828	0.35609579937899055
-5.37600000000013	-0.26499999999999996	0.3021389113448375	0.029604647700731936	0.02713106362734441	0.37574875085736087
-5.37600000000013	-0.25999999999999995	0.2996866946359303	0.029498924067268225	0.026975492574218073	0.376505321288511
-5.37600000000013	-0.25499999999999995	0.29710541388971207	0.02966414494677958	0.02616541237001661	0.37763291985156094
-5.37600000000013	-0.24999999999999994	0.2946531971808048	0.029843808639297538	0.025642282093328066	0.37924925262587833
-5.37600000000013	-0.245	0.2922009804718975	0.029400703558707178	0.025582873119338097	0.3804962100365448
-5.37600000000013	-0.24	0.2893615716510575	0.029331302938682587	0.025709622406046243	0.3811597154233949
-5.37600000000013	-0.235	0.2866512268675284	0.029358751792857095	0.025698201504862433	0.38237430891675495
-5.37600000000013	-0.22999999999999998	0.2838118180466884	0.029169530303065926	0.02499227294060343	0.3840812726908798
-5.37600000000013	-0.22499999999999998	0.28123053730047026	0.028964754149724648	0.024665880426362204	0.3861510008201917
-5.37600000000013	-0.21999999999999997	0.27890738462887393	0.028315071789723773	0.024256209796351524	0.3882260778665595
-5.37600000000013	-0.21499999999999997	0.2763261038826557	0.028103061083416345	0.024514236540216363	0.3898351385276945
-5.37600000000013	-0.20999999999999996	0.2734866950618158	0.027958599163094646	0.025043658548044013	0.39106424620131125
-5.37600000000013	-0.20499999999999996	0.2706472862409757	0.02828993491256587	0.025186693091098274	0.39277355388160495
-5.37600000000013	-0.19999999999999996	0.2678078774201358	0.028382644990753433	0.025158181215177502	0.394675963263883
-5.37600000000013	-0.19499999999999998	0.26535566071122846	0.027797397478384958	0.024924341016407184	0.39718715686877737
-5.37600000000013	-0.18999999999999997	0.263161572076943	0.02749392752833269	0.024499495105293423	0.4000368944780209
-5.37600000000013	-0.18499999999999997	0.26070935536803574	0.026863233051432036	0.024543315609989985	0.40228064252696705
-5.37600000000013	-0.17999999999999997	0.25851526673375036	0.026819230368974892	0.024800510341247663	0.4043436093914628
-5.37600000000013	-0.17499999999999996	0.2560630500248431	0.026857848455913654	0.025416136589211	0.4060293878588385
-5.37600000000013	-0.16999999999999996	0.25386896139055765	0.026403497140373103	0.02533613017451151	0.4085297333990816
-5.37600000000013	-0.16499999999999998	0.25167487275627215	0.026589751185946496	0.025238925734199964	0.4120559880764416
-5.37600000000013	-0.15999999999999998	0.24973891219660854	0.026292888492466634	0.02538217626204874	0.4149054251858871
-5.37600000000013	-0.15499999999999997	0.24844827182349946	0.0258303372649707	0.02569026641037073	0.4168694672535671
-5.37600000000013	-0.14999999999999997	0.24702856741307946	0.025792829153274986	0.026215971601076537	0.41882921214703134
-5.37600000000013	-0.14499999999999996	0.24560886300265947	0.025756513651362833	0.026438608760048662	0.4215430333220309
-5.37600000000013	-0.13999999999999996	0.2444472866668613	0.025438014913052403	0.02658663161394794	0.4239437629017259
-5.37600000000013	-0.13499999999999998	0.2438019664803067	0.02496300605684272	0.027019065164967923	0.42599729404933057
-5.37600000000013	-0.12999999999999998	0.24328571033106308	0.02446798198070223	0.027377213084101827	0.4272801011775424
-5.37600000000013	-0.12499999999999997	0.24289851821913036	0.023915043920616438	0.027819168748769985	0.4284859200587298
-5.37600000000013	-0.11999999999999997	0.24251132610719764	0.023662563292040754	0.027676883579910435	0.4296398424712042
-5.37600000000013	-0.11499999999999996	0.241995069957954	0.02283886477462223	0.027264814579997854	0.4306293609963016
-5.37600000000013	-0.10999999999999996	0.24122068573408856	0.02210115639042662	0.02733153323125816	0.4303841224309284
-5.37600000000013	-0.10499999999999998	0.24005910939829037	0.021405848645187096	0.027460502467161738	0.4293116356831402
-5.37600000000013	-0.09999999999999998	0.23838127691324854	0.02050857630469852	0.027633110028710654	0.4271158475336114
-5.37600000000013	-0.09499999999999997	0.2360581242416522	0.019779728933304676	0.027160961561971717	0.4244593919288122
-5.37600000000013	-0.08999999999999997	0.23321871542081218	0.019296933353329944	0.027040113356665188	0.4210689334883583
-5.37600000000013	-0.08499999999999996	0.2299921144880395	0.017691568844873697	0.026505894607743094	0.4164887930562082
-5.37600000000013	-0.07999999999999997	0.22637832144333403	0.0173640269160009	0.02580207893793251	0.41101514404902567
-5.37600000000013	-0.07499999999999997	0.22211920821207407	0.015512989994700667	0.025700105927333936	0.4030400376536378
-5.37600000000013	-0.06999999999999997	0.21786009498081405	0.01576443577491879	0.02481013199682525	0.39382987369379396
-5.37600000000013	-0.06499999999999977	0.21424630193610858	0.014754299154993909	0.024447846559561552	0.3839858036352889
-5.37600000000013	-0.05999999999999978	0.21089063696602497	0.01377313549097245	0.023044001529011843	0.37258120378146076
-5.37600000000013	-0.054999999999999785	0.2081802921824959	0.014201236198348574	0.02274977572868123	0.3597112125903691
-5.37600000000013	-0.04999999999999978	0.20585713951089954	0.01269694413706908	0.02194551208958719	0.34503244802769417
-5.37600000000013	-0.04499999999999978	0.20443743510047951	0.014633160777593576	0.020685191792468	0.32904632542715734
-5.37600000000013	-0.0399999999999998	0.20340492280199227	0.013261725678260875	0.019922235721894613	0.312346303482954
-5.37600000000013	-0.034999999999999795	0.20301773069005952	0.014922073350946512	0.017736178163153492	0.2951935773474888
-5.37600000000013	-0.029999999999999798	0.20314679472737043	0.015543834506918494	0.01714335052240577	0.27720371654366094
-5.37600000000013	-0.0249999999999998	0.20353398683930318	0.014766680719817276	0.015413052876364568	0.25858959574535
-5.37600000000013	-0.019999999999999803	0.20366305087661407	0.01649445697727877	0.014318215458752476	0.2402515899537822
-5.37600000000013	-0.014999999999999805	0.20340492280199227	0.013798161558910475	0.013104044546863416	0.2226542430754952
-5.37600000000013	-0.0099999999999998	0.20482462721241226	0.013848749900364016	0.011815592695985746	0.20586767695713215
-5.37600000000013	-0.004999999999999802	0.20921280448098317	0.010649368536922233	0.011583280355224093	0.19082201614446062
-5.37600000000013	1.960237527853792e-16	0.2182472870927468	0.0060658423060597705	0.010783593716150232	0.17723472996069375
-5.37600000000013	0.005000000000000197	0.23244433119694674	0.0030512885496066892	0.010928332661199447	0.16720984868453667
-5.37600000000013	0.0100000000000003	0.25025516834585215	-0.0021429359532302455	0.010745682744742838	0.16037916889251633
-5.37600000000013	0.015000000000000301	0.2687113256813121	-0.005901546874032883	0.010755234908370815	0.15784010385713898
-5.37600000000013	0.020000000000000302	0.28458620227055387	-0.00862167293140987	0.010682983288542322	0.15906815977500927
-5.37600000000013	0.0250000000000003	0.2974926060016448	-0.011243712766452198	0.010734836550100425	0.16351224855252353
-5.37600000000013	0.030000000000000297	0.30743053687458477	-0.0123727133493001	0.012006734572437325	0.170885497256611
-5.37600000000013	0.03500000000000028	0.31504531507592837	-0.012024521392575782	0.013317652601322214	0.18010356438824757
-5.37600000000013	0.0400000000000002	0.32124038886685197	-0.013038000142912346	0.013991539346939497	0.19198989681966372
-5.37600000000013	0.0450000000000003	0.3266610784339102	-0.012414730849658476	0.015705216491507027	0.2056188924863979
-5.37600000000013	0.0500000000000003	0.3314364478144138	-0.011495824342479205	0.016370498589382405	0.22054926622823412
-5.37600000000013	0.0550000000000003	0.33517930489643016	-0.011580354230341611	0.017956886484610173	0.23639442397726934
-5.37600000000013	0.060000000000000296	0.3384059058292028	-0.008166511202515991	0.019087736084287134	0.2536110515761293
-5.37600000000013	0.06500000000000031	0.3407290585007992	-0.00850148864403048	0.020275494869531632	0.2700709134183251
-5.37600000000013	0.07000000000000031	0.3431812752097064	-0.005172015863081685	0.022116863183048154	0.2856145488465473
-5.37600000000013	0.0750000000000003	0.3455044278813028	-0.0034810406028170553	0.023278115934654547	0.3002650062585494
-5.37600000000013	0.08000000000000031	0.3476985165155883	-0.0018039354421535655	0.024769755980259895	0.3138975177845368
-5.37600000000013	0.08500000000000033	0.3493763490006301	0.001707538948781591	0.025329767074831696	0.3260174293426979
-5.37600000000013	0.09000000000000032	0.3510541814856719	0.002266030870967248	0.026236351177819153	0.3363676325933698
-5.37600000000013	0.09500000000000033	0.35221575782147013	0.00603956352605541	0.027393321795041947	0.34539181673387226
-5.37600000000013	0.10000000000000032	0.3520866937841592	0.006965843097854733	0.02816027076878196	0.35206695740191846
-5.37600000000013	0.10500000000000033	0.35169950167222647	0.010488836405720875	0.02885097146479588	0.3579866394867767
-5.37600000000013	0.11000000000000033	0.3510541814856719	0.012472655163114937	0.02907486321397421	0.3622350572716096
-5.37600000000013	0.11500000000000044	0.35066698937373925	0.014188421725640618	0.02949511710020695	0.3649491188541915
-5.37600000000013	0.12000000000000043	0.34950541303794097	0.01669246623215862	0.029604437350873286	0.36677279706996607
-5.37600000000013	0.12500000000000042	0.3480857086275211	0.017814975061971158	0.030095021529913536	0.36741334421029276
-5.37600000000013	0.13000000000000042	0.3465369401797901	0.019629784753416927	0.030333788060396875	0.3679388897565282
-5.37600000000013	0.13500000000000004	0.3448591076947483	0.020645559516452132	0.030493098469097896	0.3679030700850908
-5.37600000000013	0.14	0.3433103392470174	0.02136534116012141	0.03013444909100662	0.36802227868926146
-5.37600000000013	0.14500000000000002	0.3413743786873538	0.022125667851653798	0.029996575645858614	0.36722688357578676
-5.37600000000013	0.15000000000000002	0.33956748216500104	0.022651160813328568	0.030147383764924443	0.3658826841568488
-5.37600000000013	0.15500000000000003	0.33750245756802655	0.023232090506397768	0.030466025240316306	0.36482359974135503
-5.37600000000013	0.16000000000000003	0.33479211278449744	0.024337949724343017	0.030469111006571563	0.36377328995094027
-5.37600000000013	0.16500000000000004	0.33259802415021195	0.024785303132283033	0.030248211116654936	0.3628268031182469
-5.37600000000013	0.17000000000000004	0.3309201916651702	0.025169804954692995	0.0303647584074698	0.3609072351497453
-5.37600000000013	0.17500000000000004	0.3288551670681956	0.025455943532751116	0.030588340264860073	0.35956129283714106
-5.37600000000013	0.18000000000000002	0.3267901424712211	0.025549729777857147	0.0300670449212747	0.3586318143343189
-5.37600000000013	0.18500000000000003	0.3245960538369357	0.026142489805827642	0.02950093178743263	0.35745039611933577
-5.37600000000013	0.19000000000000003	0.32227290116533924	0.02619307720898563	0.029542389604561684	0.35648867389654515
-5.37600000000013	0.19500000000000003	0.3200788125310539	0.02612222291747728	0.029395461700270225	0.3557702069507855
-5.37600000000013	0.20000000000000004	0.3182719160087011	0.02627089372446948	0.029684103823804892	0.35478113918183835
-5.37600000000013	0.20500000000000004	0.31685221159828103	0.02621489543286742	0.029753166379943356	0.3541902046962717
-5.37600000000013	0.21000000000000002	0.31556157122517203	0.026489556764254976	0.029256765635795687	0.35420120301727515
-5.37600000000013	0.21500000000000002	0.31414186681475204	0.026212859540604948	0.02869454586190018	0.35395010468647997
-5.37600000000013	0.22000000000000003	0.312851226441643	0.026339764712148	0.028638055499458834	0.3537204921622321
-5.37600000000013	0.22500000000000003	0.31168965010584476	0.026276541258279155	0.02909312989626842	0.3530058716087252
-5.37600000000013	0.23000000000000004	0.3107862018446683	0.025807976262279996	0.029050562103896328	0.35274987512993083
-5.37600000000013	0.23500000000000004	0.3097536895461811	0.025857635869246172	0.02875955917325717	0.3528623224692852
-5.37600000000013	0.24000000000000002	0.30885024128500477	0.025845236462610287	0.028666109111574245	0.3534871233711487
-5.37600000000013	0.24500000000000002	0.3078177289865175	0.0259994402384288	0.02859969471716614	0.35350605491005277
-5.37600000000013	0.25	0.30639802457609744	0.026578103030096428	0.02858471100452301	0.3536020047549955
-5.37600000000013	0.255	0.3051073842029884	0.026972138236026292	0.028383860140280482	0.353816952855541
-5.37600000000013	0.26	0.30433299997912294	0.02717111472777712	0.028396261424798105	0.3538307157927556
-5.37600000000013	0.265	0.30381674382987933	0.026996277827624048	0.028767569393343708	0.35403511631554146
-5.37600000000013	0.27	0.3029132955687029	0.02698877658060312	0.028788179979225434	0.3537769862791462
-5.37600000000013	0.275	0.3025261034567702	0.027058299278428687	0.02899423889487098	0.35352285289135604
-5.37600000000013	0.28	0.3020098473075266	0.02691842938298801	0.029148448305625366	0.35357171430307416
-5.37600000000013	0.28500000000000003	0.30149359115828295	0.026973875505081794	0.028784855691013456	0.35423702268871265
-5.37600000000013	0.29000000000000103	0.3009773350090393	0.026925425412706802	0.028197848372427285	0.35493706895684063
-5.37600000000013	0.29500000000000004	0.3005901428971066	0.02662475011852044	0.027933295131230107	0.3554044676308194
-5.37600000000013	0.30000000000000104	0.3005901428971066	0.02637975571262109	0.028118625137665814	0.35533412043836676
-5.37600000000013	0.30500000000000005	0.3005901428971066	0.026155693052972627	0.0283446917617152	0.3549680205134803
-5.37600000000013	0.31000000000000105	0.30046107885979567	0.026228938202855906	0.028226822267916903	0.35516911553848735
-5.37600000000013	0.31500000000000006	0.2998157586732411	0.026391721271786194	0.02850335609262377	0.3550443777277072
-5.37600000000013	0.320000000000001	0.2995576305986193	0.0266641626539783	0.028644484335324776	0.35510192360036785
-5.37600000000013	0.325000000000001	0.2994285665613084	0.02675783057833749	0.02856028218041764	0.35528270477191193
-5.37600000000013	0.330000000000001	0.2994285665613084	0.0262480143580138	0.028478164750442122	0.35511460472282175
-5.37500000000013	-0.26499999999999996	0.2861349707182848	0.02805794279207093	0.025491472097671133	0.3659544437099681
-5.37500000000013	-0.25999999999999995	0.2832955618974448	0.02795167825768006	0.025015033985021626	0.36679266016727863
-5.37500000000013	-0.25499999999999995	0.2805852171139157	0.02779931504860995	0.024633300522970615	0.36777364446197297
-5.37500000000013	-0.24999999999999994	0.2777458082930757	0.027605364429210924	0.02409140398291224	0.3692770791665985
-5.37500000000013	-0.245	0.2749063994722357	0.027329089785741226	0.023788219508313464	0.3707094454560244
-5.37500000000013	-0.24	0.2720669906513957	0.026726565366402357	0.02415744463109982	0.37181769178303425
-5.37500000000013	-0.235	0.2692275818305558	0.026575922522870787	0.02404454654462958	0.37272409182908883
-5.37500000000013	-0.22999999999999998	0.2665172370470267	0.026608314612275287	0.024100539202586407	0.37430595718751325
-5.37500000000013	-0.22499999999999998	0.26341970015156485	0.026082284505436832	0.023752726627018484	0.37607338168104953
-5.37500000000013	-0.21999999999999997	0.260322163256103	0.0261846143600296	0.023855368251281057	0.37766501331517727
-5.37500000000013	-0.21499999999999997	0.2574827544352631	0.025904239761227535	0.024103562989709667	0.3792714295703455
-5.37500000000013	-0.20999999999999996	0.254772409651734	0.026106934947981948	0.02418106022399673	0.3803696692269761
-5.37500000000013	-0.20499999999999996	0.251933000830894	0.02609670853575409	0.024279720214964426	0.3818099086420869
-5.37500000000013	-0.19999999999999996	0.24948078412198668	0.025705171241655538	0.024027883785008808	0.3837630725731951
-5.37500000000013	-0.19499999999999998	0.24728669548770124	0.02581939904263619	0.024211258658422108	0.3859678456834645
-5.37500000000013	-0.18999999999999997	0.24509260685341583	0.025167446025470254	0.024176021203891448	0.38793348040136505
-5.37500000000013	-0.18499999999999997	0.2430275822564413	0.025416114052048796	0.02454554494859414	0.3898773288129201
-5.37500000000013	-0.17999999999999997	0.24147881380871036	0.02532119341536515	0.024876058077448193	0.3929837240185827
-5.37500000000013	-0.17499999999999996	0.24005910939829037	0.025412143687335013	0.024959916534823972	0.39624598889412543
-5.37500000000013	-0.16999999999999996	0.23876846902518128	0.02474452519610845	0.025684866789217123	0.39877422088790554
-5.37500000000013	-0.16499999999999998	0.23786502076400493	0.024516862163493882	0.025787452069283574	0.40142385512276624
-5.37500000000013	-0.15999999999999998	0.23696157250282854	0.02466727775364983	0.02638883270892674	0.40432482809600456
-5.37500000000013	-0.15499999999999997	0.23657438039089584	0.024209579611444477	0.027056122526966535	0.4067907963586785
-5.37500000000013	-0.14999999999999997	0.23657438039089584	0.02457271208436928	0.0274689070940399	0.40934369944654014
-5.37500000000013	-0.14499999999999996	0.2364453163535849	0.024458153732320118	0.02791695165409676	0.41225942700761736
-5.37500000000013	-0.13999999999999996	0.23670344442820676	0.024501251155747642	0.02843034007528849	0.4146336223635072
-5.37500000000013	-0.13499999999999998	0.2373487646147613	0.024295586648184344	0.02937997277161559	0.41681092973028216
-5.37500000000013	-0.12999999999999998	0.23812314883862673	0.024582213538737005	0.02960410867768651	0.41832118579193966
-5.37500000000013	-0.12499999999999997	0.23928472517442492	0.02430601214168976	0.03018164647105715	0.42042781539454327
-5.37500000000013	-0.11999999999999997	0.24044630151022306	0.024200337339604562	0.030521384969524792	0.4222183183448472
-5.37500000000013	-0.11499999999999996	0.24134974977139945	0.024252494857111413	0.03143345320866941	0.4231020005390542
-5.37500000000013	-0.10999999999999996	0.2423822620698867	0.02391600740043329	0.031910567447800534	0.4234190888087767
-5.37500000000013	-0.10499999999999998	0.24328571033106308	0.023318955847379846	0.03219288027610804	0.42301278189991337
-5.37500000000013	-0.09999999999999998	0.24418915859223944	0.022803142762069892	0.0322196586387368	0.42289107914612817
-5.37500000000013	-0.09499999999999997	0.24509260685341583	0.022369618017205585	0.032042892899777645	0.4215672837318831
-5.37500000000013	-0.08999999999999997	0.24612511915190308	0.022315959874718204	0.03252902027949132	0.4186983441300453
-5.37500000000013	-0.08499999999999996	0.24741575952501216	0.02165993695090906	0.03267220131668113	0.41433011672853925
-5.37500000000013	-0.07999999999999997	0.24883546393543216	0.02125457099373481	0.032517822874629	0.40957655738925747
-5.37500000000013	-0.07499999999999997	0.25025516834585215	0.02167929294787521	0.03228794364987312	0.40461904827043377
-5.37500000000013	-0.06999999999999997	0.25180393679358304	0.020756571960558936	0.032160944571336524	0.39757468246927613
-5.37500000000013	-0.06499999999999977	0.254772409651734	0.022321222391144976	0.03180212052701164	0.38928095527197387
-5.37500000000013	-0.05999999999999978	0.2583862026964394	0.022052788936464073	0.031099396049754743	0.3801469682109903
-5.37500000000013	-0.054999999999999785	0.2625162518903885	0.022709405347051743	0.029729115061693918	0.370060484295539
-5.37500000000013	-0.04999999999999978	0.26703349319627034	0.02354855523161811	0.029440052237151307	0.35862889947466187
-5.37500000000013	-0.04499999999999978	0.27090541431559756	0.023464199071048453	0.02814376201611435	0.34541925244416527
-5.37500000000013	-0.0399999999999998	0.2742610792856812	0.025591330334648905	0.02710064545236103	0.3309290820735971
-5.37500000000013	-0.034999999999999795	0.275938911770723	0.024955300093608374	0.025353146023653635	0.31583322262962327
-5.37500000000013	-0.029999999999999798	0.27671329599458844	0.027265828769074962	0.02303853053931752	0.30110045809964875
-5.37500000000013	-0.0249999999999998	0.2752935915841685	0.02625775057857475	0.02206057002400261	0.2879232350786744
-5.37500000000013	-0.019999999999999803	0.2720669906513957	0.025856935327720616	0.01996614637653059	0.2748990570191531
-5.37500000000013	-0.014999999999999805	0.2687113256813121	0.024196507834090455	0.020314976896939112	0.263088691163842
-5.37500000000013	-0.0099999999999998	0.2665172370470267	0.0200998240801803	0.019415833939722318	0.2527934494720796
-5.37500000000013	-0.004999999999999802	0.2672916212708921	0.017692081573702802	0.019256778957785617	0.24451940505672343
-5.37500000000013	1.960237527853792e-16	0.2721960546887066	0.011775082393968388	0.018784121517981058	0.23796469001509418
-5.37500000000013	0.005000000000000197	0.28213398556164665	0.007655273238957286	0.018067404981286585	0.23234777733230935
-5.37500000000013	0.0100000000000003	0.2951694533300484	0.0028774888461313413	0.018837065972480048	0.2267251401174009
-5.37500000000013	0.015000000000000301	0.31026994569542476	-0.001880258493387798	0.01820730680458881	0.2232545381626831
-5.37500000000013	0.020000000000000302	0.32498324594886835	-0.004088338287663552	0.01840621756144415	0.22153917539145335
-5.37500000000013	0.0250000000000003	0.33776058564264827	-0.00693232741759658	0.01829826083232216	0.22098348963674222
-5.37500000000013	0.030000000000000297	0.3487310288140756	-0.0074518911266751205	0.019424276129397896	0.22305434463707027
-5.37500000000013	0.03500000000000028	0.35686206316466285	-0.007081184629841905	0.020509398925315687	0.2264988481268921
-5.37500000000013	0.0400000000000002	0.3626699448436538	-0.007688379956710756	0.021343699480354975	0.2321564185368978
-5.37500000000013	0.0450000000000003	0.3660256098137373	-0.0060094547716472956	0.02204034257504077	0.24043554141561968
-5.37500000000013	0.0500000000000003	0.3680906344107119	-0.00535712237229245	0.02211278952064146	0.25004708407731346
-5.37500000000013	0.0550000000000003	0.3689940826718882	-0.004856410382335059	0.0229862002334588	0.26030623564394817
-5.37500000000013	0.060000000000000296	0.36912314670919916	-0.0028401877970332425	0.02426788048936378	0.27104531676356974
-5.37500000000013	0.06500000000000031	0.36847782652264466	-0.0027162726064829733	0.025501037407761953	0.2822543508119068
-5.37500000000013	0.07000000000000031	0.36731625018684644	0.00031484768503313107	0.026647148684008564	0.294453804897642
-5.37500000000013	0.0750000000000003	0.36589654577642644	0.001879177395448721	0.026990521362476236	0.30650823736524196
-5.37500000000013	0.08000000000000031	0.36396058521676283	0.003336853123360847	0.027772724498677653	0.31751984250417736
-5.37500000000013	0.08500000000000033	0.36228275273172106	0.006932776759979424	0.028745568990410694	0.3273991312345238
-5.37500000000013	0.09000000000000032	0.3599596000601247	0.007943352862052827	0.029805267554544712	0.3354435330666178
-5.37500000000013	0.09500000000000033	0.35776551142583923	0.011572197516377647	0.030860635154207266	0.3422156152302311
-5.37500000000013	0.10000000000000032	0.3557004868288647	0.012709127559426703	0.03140924224853094	0.34744597892718104
-5.37500000000013	0.10500000000000033	0.3537645262692011	0.014357294626964529	0.03158888152471433	0.352695093860575
-5.37500000000013	0.11000000000000033	0.35169950167222647	0.016389298659786167	0.03138571492769171	0.35640627662734276
-5.37500000000013	0.11500000000000044	0.3489891568886974	0.017649579516226192	0.031689680704346745	0.3584163854315153
-5.37500000000013	0.12000000000000043	0.3465369401797901	0.020041476248764217	0.03183059671801673	0.35997186683539323
-5.37500000000013	0.12500000000000042	0.34421378750819376	0.020644340611161598	0.03159083477856434	0.36064159259258555
-5.37500000000013	0.13000000000000042	0.34150344272466465	0.02175118208903177	0.0316647015899055	0.36110974252251266
-5.37500000000013	0.13500000000000004	0.33892216197844655	0.02251626983674292	0.031646119382178005	0.360001315905949
-5.37500000000013	0.14	0.3364699452695392	0.02344237709011253	0.03168128171111382	0.35810539733479707
-5.37500000000013	0.14500000000000002	0.3337596004860101	0.024118843446387386	0.03160023669229329	0.35670680731043775
-5.37500000000013	0.15000000000000002	0.3313073837771029	0.024142838421731337	0.03102804405376187	0.35556619706612147
-5.37500000000013	0.15500000000000003	0.3293714232174393	0.024453377650506123	0.030615753435409534	0.35472909246967943
-5.37500000000013	0.16000000000000003	0.3267901424712211	0.02506863954036701	0.030444563861719346	0.35344165762134583
-5.37500000000013	0.16500000000000004	0.3244669897996247	0.02551836690316498	0.030643925369562435	0.3515098893326486
-5.37500000000013	0.17000000000000004	0.3218857090534065	0.025640657512664818	0.030410177198613282	0.3499442209559313
-5.37500000000013	0.17500000000000004	0.31917536426987747	0.026012754293503016	0.02989871761622764	0.3485781751513386
-5.37500000000013	0.18000000000000002	0.31672314756097014	0.026023127199866426	0.029374590053978952	0.3480231805345473
-5.37500000000013	0.18500000000000003	0.31504531507592837	0.026024917057354574	0.0291838585485079	0.34768692033124476
-5.37500000000013	0.19000000000000003	0.3134965466281975	0.02608431664064518	0.029255321353720637	0.34686159535786254
-5.37500000000013	0.19500000000000003	0.3118187141431557	0.02596017795286997	0.02945364801320616	0.3460405074406676
-5.37500000000013	0.20000000000000004	0.3106571378073575	0.02573403808239813	0.029334738036114437	0.34563311872994984
-5.37500000000013	0.20500000000000004	0.3089793053223157	0.02543588135932354	0.029133860877655588	0.34521034439859555
-5.37500000000013	0.21000000000000002	0.30704334476265205	0.02585380824290445	0.028824634462455524	0.3450392994437404
-5.37500000000013	0.21500000000000002	0.30549457631492116	0.025968896227299684	0.028298600598562935	0.3452774762444994
-5.37500000000013	0.22000000000000003	0.30446206401643383	0.02546314991232856	0.028330710969568077	0.34561719220193293
-5.37500000000013	0.22500000000000003	0.30368767979256844	0.025462515105698486	0.02848190222684442	0.345574250660759
-5.37500000000013	0.23000000000000004	0.3025261034567702	0.025789437252285784	0.027960111056656276	0.3462014856200213
-5.37500000000013	0.23500000000000004	0.30162265519559384	0.02585597184790376	0.02775995134323996	0.34660728168051863
-5.37500000000013	0.24000000000000002	0.30071920693441756	0.025709964225695856	0.027879986319919316	0.3459728046412755
-5.37500000000013	0.24500000000000002	0.30007388674786295	0.02593934386808548	0.02793921874979392	0.34585569954859774
-5.37500000000013	0.25	0.2992995025239975	0.026048455646774906	0.027880656811465062	0.34636303476576974
-5.37500000000013	0.255	0.29826699022551023	0.02593078711342654	0.027435185288834357	0.3474627769084843
-5.37500000000013	0.26	0.2980088621508884	0.02588006824176823	0.027211250343213377	0.34826000507976174
-5.37500000000013	0.265	0.2973635419643339	0.025849728946852533	0.02752362262462832	0.3485260683340575
-5.37500000000013	0.27	0.2969763498524011	0.02597475599014039	0.027954131093896342	0.34848706336217916
-5.37500000000013	0.275	0.2969763498524011	0.025607146057317925	0.027922232951922244	0.34884667246303314
-5.37500000000013	0.28	0.2965891577404684	0.025544989380958838	0.027587484642181366	0.34948893245091833
-5.37500000000013	0.28500000000000003	0.2962019656285357	0.025656647901567454	0.027385567001719735	0.35020316235339705
-5.37500000000013	0.29000000000000103	0.2960729015912248	0.02579281976257563	0.027369678030046977	0.3505637330587674
-5.37500000000013	0.29500000000000004	0.29633102966584657	0.025491881528807332	0.027383854147708164	0.35062755938107965
-5.37500000000013	0.30000000000000104	0.2962019656285357	0.025518488982256598	0.02725999342256883	0.3507764874965899
-5.37500000000013	0.30500000000000005	0.2960729015912248	0.025983568170273006	0.02725909192059334	0.35159637341459254
-5.37500000000013	0.31000000000000105	0.29581477351660296	0.0262009033721392	0.027333336235209147	0.35208781213694895
-5.37500000000013	0.31500000000000006	0.29581477351660296	0.026293604059627416	0.02777997595516076	0.3518688673877985
-5.37500000000013	0.320000000000001	0.29594383755391385	0.026281341756427722	0.027878722339013753	0.3523559187976154
-5.37500000000013	0.325000000000001	0.29568570947929207	0.026586421262798653	0.027821298546735356	0.35259100044916364
-5.37500000000013	0.330000000000001	0.29568570947929207	0.02669368120615857	0.02805145385753602	0.3525356482263195
-5.37400000000013	-0.26499999999999996	0.2743901433229921	0.026779740830040446	0.023288201486392074	0.35786313372129663
-5.37400000000013	-0.25999999999999995	0.27129260642753034	0.02652288791843238	0.022957703383173253	0.3587769861959
-5.37400000000013	-0.25499999999999995	0.26793694145744673	0.02598721549673589	0.02289917525058769	0.35885199114167576
-5.37400000000013	-0.24999999999999994	0.26458127648736307	0.02569007108485666	0.023088207049800656	0.3587847691574483
-5.37400000000013	-0.245	0.26109654747996847	0.02568336804211833	0.02299961007340831	0.3594577403202036
-5.37400000000013	-0.24	0.2579990105845067	0.025446917244415085	0.022705305391719374	0.36061193317346174
-5.37400000000013	-0.235	0.25490147368904487	0.024979655670000652	0.022768382352743304	0.3615206470795771
-5.37400000000013	-0.22999999999999998	0.251933000830894	0.024562989010271173	0.02290329023155528	0.3626779952000746
-5.37400000000013	-0.22499999999999998	0.24883546393543216	0.02402464588968213	0.02264143398346697	0.36344352055876383
-5.37400000000013	-0.21999999999999997	0.24599605511459216	0.023917002808111692	0.02236653413012271	0.3647888017666497
-5.37400000000013	-0.21499999999999997	0.2430275822564413	0.023923138655706538	0.022373423106385112	0.36658705763239424
-5.37400000000013	-0.20999999999999996	0.23954285324904673	0.02368095205213593	0.022466957684362233	0.3683160781536482
-5.37400000000013	-0.20499999999999996	0.2364453163535849	0.023966743175608575	0.02276155347514988	0.36971358637615315
-5.37400000000013	-0.19999999999999996	0.23386403560736677	0.023530889550210685	0.023258168327500963	0.3710060395827303
-5.37400000000013	-0.19499999999999998	0.2312827548611486	0.02366556454200182	0.02317919864033143	0.3729428262296712
-5.37400000000013	-0.18999999999999997	0.22870147411493041	0.023695259638297446	0.023328915565552923	0.3754422402115058
-5.37400000000013	-0.18499999999999997	0.22663644951795583	0.023272132216131124	0.023596843804222337	0.37789378444515315
-5.37400000000013	-0.17999999999999997	0.22495861703291406	0.022774212064313563	0.024025365213897042	0.3800309148611526
-5.37400000000013	-0.17499999999999996	0.22366797665980495	0.02239896190444288	0.024733386013323998	0.38221137748226053
-5.37400000000013	-0.16999999999999996	0.22224827224938498	0.022239343483126176	0.025301696559199314	0.3849482771011215
-5.37400000000013	-0.16499999999999998	0.22095763187627582	0.02255416860075741	0.025488938500924138	0.38748360090562367
-5.37400000000013	-0.15999999999999998	0.2199251195777886	0.023033117771701073	0.025906857872978077	0.3905655353528662
-5.37400000000013	-0.15499999999999997	0.21927979939123404	0.023084582260499975	0.026471953060688908	0.39374609411003264
-5.37400000000013	-0.14999999999999997	0.219408863428545	0.02301276073212065	0.026976476713315375	0.39684338414471027
-5.37400000000013	-0.14499999999999996	0.2199251195777886	0.0229585748338783	0.027762977009535603	0.39927927229112437
-5.37400000000013	-0.13999999999999996	0.22082856783896498	0.022686067716790704	0.02869868901496584	0.40159511043909585
-5.37400000000013	-0.13499999999999998	0.22160295206283043	0.022754459782674052	0.029071133250389524	0.40466499480958834
-5.37400000000013	-0.12999999999999998	0.2228935924359395	0.022880771464857286	0.029755850226589383	0.40718391128381537
-5.37400000000013	-0.12499999999999997	0.2245714249209813	0.022659287477570848	0.030605737373040332	0.4094056626778482
-5.37400000000013	-0.11999999999999997	0.22637832144333403	0.022447654274538077	0.030937172664440973	0.41147680316782675
-5.37400000000013	-0.11499999999999996	0.22831428200299766	0.022887436944798202	0.03145509301055411	0.41374182664893944
-5.37400000000013	-0.10999999999999996	0.23076649871190494	0.022832871665399455	0.03253572144305727	0.41524625300418916
-5.37400000000013	-0.10499999999999998	0.23347684349543402	0.022598815481834622	0.033442365647294976	0.41540729128866505
-5.37400000000013	-0.09999999999999998	0.2364453163535849	0.022905448201618727	0.03415141566143427	0.41517981230911155
-5.37400000000013	-0.09499999999999997	0.24018817343560128	0.023219486383548465	0.0348291873171756	0.4150969642837587
-5.37400000000013	-0.08999999999999997	0.24470541474148308	0.02324928477753699	0.03509424389650253	0.4144739062884679
-5.37400000000013	-0.08499999999999996	0.24973891219660854	0.023061808069618946	0.03560638711818741	0.4122636340047904
-5.37400000000013	-0.07999999999999997	0.2555467938755994	0.02403250585986964	0.03634478101956399	0.4092749148582001
-5.37400000000013	-0.07499999999999997	0.2626453159276994	0.02474266960501546	0.036233881262558804	0.4054243899491654
-5.37400000000013	-0.06999999999999997	0.27103447835290845	0.02508644608097411	0.035827401574378026	0.40056424302304483
-5.37400000000013	-0.06499999999999977	0.2805852171139157	0.026604011818611235	0.035937347242265716	0.3939620338612023
-5.37400000000013	-0.05999999999999978	0.2909103400987884	0.027369185960498324	0.03597295281066231	0.38535683775201723
-5.37400000000013	-0.054999999999999785	0.30162265519559384	0.02834248683815498	0.035010535690316424	0.375978844183867
-5.37400000000013	-0.04999999999999978	0.31194777818046654	0.030404937219348706	0.03376029906834367	0.36599753549458774
-5.37400000000013	-0.04499999999999978	0.3218857090534065	0.031049747712660305	0.032323410236951775	0.35516124242570896
-5.37400000000013	-0.0399999999999998	0.3310492557024811	0.032368643093280546	0.030703875244479567	0.34341906015914175
-5.37400000000013	-0.034999999999999795	0.3381477777545811	0.03318208702766379	0.02915792910071263	0.33177853724658707
-5.37400000000013	-0.029999999999999798	0.3431812752097064	0.03256624855066942	0.026605264530935705	0.3211793391637064
-5.37400000000013	-0.0249999999999998	0.34589161999323564	0.03261468549658158	0.024263866928207346	0.31123625415715567
-5.37400000000013	-0.019999999999999803	0.3455044278813028	0.03121967893909016	0.023188360152931273	0.3032118957248344
-5.37400000000013	-0.014999999999999805	0.34240689098584104	0.029663656632994407	0.021835115670711745	0.29727610679659255
-5.37400000000013	-0.0099999999999998	0.3372443294934047	0.028077336351834504	0.021919616447535217	0.2938500390332692
-5.37400000000013	-0.004999999999999802	0.3314364478144138	0.024778461108226766	0.022778092279087933	0.2936734949050059
-5.37400000000013	1.960237527853792e-16	0.32691920650853196	0.021743461101452845	0.02307040989989291	0.2953152500422598
-5.37400000000013	0.005000000000000197	0.3242088617250029	0.018714341515509436	0.024366437183929206	0.29782106468399033
-5.37400000000013	0.0100000000000003	0.3243379257623138	0.015446927748937078	0.025449800172338662	0.30001294632323783
-5.37400000000013	0.015000000000000301	0.32795171880701923	0.013506323799486858	0.026296515159649054	0.30103269520804093
-5.37400000000013	0.020000000000000302	0.3341467925979429	0.012091663562699155	0.027049272991383294	0.300471961036072
-5.37400000000013	0.0250000000000003	0.3426650190604629	0.010648666116740549	0.02787597088088114	0.29828756187148125
-5.37400000000013	0.030000000000000297	0.352344821858781	0.009204115458014087	0.028999863891518464	0.29610400410116255
-5.37400000000013	0.03500000000000028	0.3613793044705446	0.009445595885252327	0.02932294338612882	0.2944623691612466
-5.37400000000013	0.0400000000000002	0.36847782652264466	0.009064754535122772	0.029441592302811	0.2940689537363116
-5.37400000000013	0.0450000000000003	0.3740275801270137	0.008957091733341816	0.029464905518028103	0.2949678412745079
-5.37400000000013	0.0500000000000003	0.37777043720903003	0.009951450192104454	0.029978387844922735	0.2966997465964048
-5.37400000000013	0.0550000000000003	0.37906107758213914	0.009921647103153443	0.030530505163563735	0.2997105224901242
-5.37400000000013	0.060000000000000296	0.3793192056567609	0.01106620798410013	0.030094281547708813	0.30412042931558325
-5.37400000000013	0.06500000000000031	0.37893201354482825	0.012202792451477956	0.03009776171946505	0.3091002355891184
-5.37400000000013	0.07000000000000031	0.37751230913440825	0.0125893254711879	0.030552926266214055	0.31415877302915696
-5.37400000000013	0.0750000000000003	0.375060092425501	0.014661865161560478	0.0313821370918878	0.3195575372749952
-5.37400000000013	0.08000000000000031	0.37209161956735004	0.016136553216328085	0.032130158282487206	0.32412929374600075
-5.37400000000013	0.08500000000000033	0.36938127478382105	0.01700137899980714	0.03247644018180415	0.329132328706843
-5.37400000000013	0.09000000000000032	0.36615467385104833	0.019064858595713195	0.032238083082457	0.3348883281012586
-5.37400000000013	0.09500000000000033	0.36279900888096467	0.019850228258700572	0.03208836615723551	0.33924790107502345
-5.37400000000013	0.10000000000000032	0.3599596000601247	0.021324354751969917	0.03247874652388488	0.34280312402068097
-5.37400000000013	0.10500000000000033	0.35686206316466285	0.022621296684444556	0.03268632484590968	0.345416367630616
-5.37400000000013	0.11000000000000033	0.3537645262692011	0.023142723497820886	0.03247975320143502	0.347845254117538
-5.37400000000013	0.11500000000000044	0.3507960534110501	0.024533601926591236	0.03239208965487971	0.3494520610237344
-5.37400000000013	0.12000000000000043	0.3480857086275211	0.02538667250334511	0.0323690375013628	0.3496946852292486
-5.37400000000013	0.12500000000000042	0.3455044278813028	0.02629237951940101	0.03252287879825125	0.34990100896106713
-5.37400000000013	0.13000000000000042	0.3430522111723956	0.027240126574655313	0.03242817602424386	0.34955852840032886
-5.37400000000013	0.13500000000000004	0.34021280235155554	0.027505123054022633	0.031950079523897175	0.34924456533883136
-5.37400000000013	0.14	0.3372443294934047	0.027457916283272744	0.031821577942498305	0.3484490500280188
-5.37400000000013	0.14500000000000002	0.33466304874718655	0.02737964150398354	0.03153591828881663	0.34715055676646595
-5.37400000000013	0.15000000000000002	0.3322108320382793	0.027483971565923103	0.031466913953465396	0.3461505507687311
-5.37400000000013	0.15500000000000003	0.329758615329372	0.02737019076016672	0.031211311875009418	0.3449457535971822
-5.37400000000013	0.16000000000000003	0.32730639862046473	0.02761092181308118	0.030492856190087056	0.3435596944518311
-5.37400000000013	0.16500000000000004	0.3245960538369357	0.027471748703402573	0.030056352733714514	0.3428320622299643
-5.37400000000013	0.17000000000000004	0.32227290116533924	0.027271874466730385	0.030007267833418796	0.34160448710144586
-5.37400000000013	0.17500000000000004	0.3202078765683648	0.02707162460337464	0.03007860668294883	0.3400415532819254
-5.37400000000013	0.18000000000000002	0.3178847238967684	0.026848097211008122	0.02958200685623297	0.33947123313671346
-5.37400000000013	0.18500000000000003	0.3158196992997938	0.026751636508664772	0.029356856759794304	0.33893036206205707
-5.37400000000013	0.19000000000000003	0.3142709308520629	0.026183861230071395	0.029467651342515482	0.33840334406293915
-5.37400000000013	0.19500000000000003	0.31246403432971026	0.02616872914541097	0.028926325753364086	0.3381249602782032
-5.37400000000013	0.20000000000000004	0.3107862018446683	0.026548436105898864	0.028212257378399958	0.3384849900761932
-5.37400000000013	0.20500000000000004	0.30936649743424843	0.02663776179591484	0.027938381104832165	0.3384210134975287
-5.37400000000013	0.21000000000000002	0.30755960091189566	0.026511065096348704	0.028094528743801344	0.33783524761365147
-5.37400000000013	0.21500000000000002	0.3060108324641648	0.02654062684497162	0.02835154693223431	0.33732027969128336
-5.37400000000013	0.22000000000000003	0.3048492561283666	0.026038706279751113	0.028275550322927778	0.33714000936810534
-5.37400000000013	0.22500000000000003	0.30381674382987933	0.025579731010177353	0.027875764286785967	0.3376915482178592
-5.37400000000013	0.23000000000000004	0.302784231531392	0.025583462851643785	0.027324614205015946	0.33866234555262054
-5.37400000000013	0.23500000000000004	0.30188078327021567	0.025639712812956038	0.02715076707889605	0.33935968730965954
-5.37400000000013	0.24000000000000002	0.3011063990463502	0.025466260094918394	0.027676729572957276	0.33939544688888124
-5.37400000000013	0.24500000000000002	0.3005901428971066	0.025823514023603784	0.027690026725805165	0.34008749983398645
-5.37400000000013	0.25	0.29994482271055206	0.025622334486174483	0.027645900086374672	0.34138013334302375
-5.37400000000013	0.255	0.29917043848668656	0.025569219122496014	0.027791209043648117	0.3428300488697014
-5.37400000000013	0.26	0.29865418233744295	0.025620623511335303	0.02778962390237339	0.34311140760631015
-5.37400000000013	0.265	0.2980088621508884	0.025674644134043387	0.02786743666209375	0.34357345737613937
-5.37400000000013	0.27	0.2974926060016448	0.025635051297416046	0.027644292407937747	0.3439779913194158
-5.37400000000013	0.275	0.2968472858150903	0.025720915595783853	0.02757842642598378	0.34423035175452543
-5.37400000000013	0.28	0.2962019656285357	0.02631536218354959	0.027499075479776112	0.34492195394348046
-5.37400000000013	0.28500000000000003	0.29594383755391385	0.026138932630594826	0.027539378247337723	0.3459024574488229
-5.37400000000013	0.29000000000000103	0.29581477351660296	0.026078259674408664	0.0280058979616657	0.3463468077250483
-5.37400000000013	0.29500000000000004	0.29581477351660296	0.026119073294208286	0.028159923315487112	0.34701500092423593
-5.37400000000013	0.30000000000000104	0.29581477351660296	0.025903537340529595	0.027703945538820295	0.34759088033507196
-5.37400000000013	0.30500000000000005	0.29568570947929207	0.026031779740691294	0.02727088469269721	0.3482051637181901
-5.37400000000013	0.31000000000000105	0.29529851736735935	0.02648760350911431	0.027517584439790518	0.34885703973833265
-5.37400000000013	0.31500000000000006	0.29504038929273746	0.026590457362407924	0.02780101287698629	0.3493368190349672
-5.37400000000013	0.320000000000001	0.29504038929273746	0.026330116764935373	0.027690092460700647	0.35007175342903063
-5.37400000000013	0.325000000000001	0.29529851736735935	0.026257773115736942	0.027594535138214544	0.35023922241951033
-5.37400000000013	0.330000000000001	0.29568570947929207	0.026016069192306278	0.027285117153263896	0.3498310824657506
-5.37300000000012	-0.26499999999999996	0.2675497493455139	0.025414019937708456	0.023022696033959147	0.35043857453794475
-5.37300000000012	-0.25999999999999995	0.26432314841274124	0.024914078920554295	0.022989704821549613	0.3502052958980914
-5.37300000000012	-0.25499999999999995	0.26148373959190124	0.02423378493664707	0.022729422446154928	0.35068991326341586
-5.37300000000012	-0.24999999999999994	0.25812807462181764	0.02397162631087895	0.02237339681345943	0.35166669056093713
-5.37300000000012	-0.245	0.254772409651734	0.023636774703445173	0.021935308215812164	0.35237878690581514
-5.37300000000012	-0.24	0.25128768064433943	0.02318722388476255	0.02185082246333328	0.35264283679984804
-5.37300000000012	-0.235	0.2478029516369449	0.02304829117492241	0.021798852757232243	0.35288597186663473
-5.37300000000012	-0.22999999999999998	0.2444472866668613	0.02293250828264684	0.02156718930992408	0.35338723695691027
-5.37300000000012	-0.22499999999999998	0.2408334936221558	0.02325734946264728	0.021222197685729024	0.3548275965693591
-5.37300000000012	-0.21999999999999997	0.2372197005774504	0.023321324168592582	0.021166278274194653	0.35633583928366
-5.37300000000012	-0.21499999999999997	0.23412216368198857	0.023132487694893678	0.02113677099059548	0.3573826632738359
-5.37300000000012	-0.20999999999999996	0.2312827548611486	0.02262225077485269	0.02152941825993707	0.35810251253415426
-5.37300000000012	-0.20499999999999996	0.22831428200299766	0.02196156070185833	0.02198255630512296	0.3589052999581492
-5.37300000000012	-0.19999999999999996	0.22534580914484675	0.021566798660186588	0.02228144174311181	0.36041817037966556
-5.37300000000012	-0.19499999999999998	0.22250640032400676	0.021134397035737516	0.022106788898601074	0.36232667992204143
-5.37300000000012	-0.18999999999999997	0.2195379274658559	0.021339103698419827	0.02217349064763505	0.3640169358531867
-5.37300000000012	-0.18499999999999997	0.2169566467196377	0.021617046121576704	0.022614783333575063	0.36550465436545676
-5.37300000000012	-0.17999999999999997	0.21476255808535222	0.021262087266390953	0.02303322482515746	0.3676611670765107
-5.37300000000012	-0.17499999999999996	0.21308472560031044	0.02127163003931958	0.023287281203017873	0.3702636828320388
-5.37300000000012	-0.16999999999999996	0.2114068931152686	0.020807991375033443	0.02358673759320435	0.37297389799655534
-5.37300000000012	-0.16499999999999998	0.21011625274215953	0.020903760925259945	0.024148889753031987	0.3759243333682014
-5.37300000000012	-0.15999999999999998	0.20921280448098317	0.021175700847204045	0.024951626474219814	0.37852636832147135
-5.37300000000012	-0.15499999999999997	0.20882561236905042	0.02085132544382658	0.025570186358076348	0.38109549843714813
-5.37300000000012	-0.14999999999999997	0.20895467640636134	0.02136924203417623	0.025798835408960604	0.38408833445549406
-5.37300000000012	-0.14499999999999996	0.20934186851829406	0.02098897351348071	0.026167470799441275	0.3878883151513602
-5.37300000000012	-0.13999999999999996	0.21050344485409225	0.021321918819270598	0.026868893732995194	0.39097412606277615
-5.37300000000012	-0.13499999999999998	0.2125684694510668	0.021253618782499054	0.02818082688963994	0.39320714623150266
-5.37300000000012	-0.12999999999999998	0.21502068615997408	0.020871582942768224	0.029103780765267703	0.39600300408369105
-5.37300000000012	-0.12499999999999997	0.21786009498081405	0.020960078499349423	0.029701993001533804	0.39887320578984325
-5.37300000000012	-0.11999999999999997	0.22095763187627582	0.021275102699548847	0.0305727762106106	0.4012998084628122
-5.37300000000012	-0.11499999999999996	0.2247004889582922	0.02176774343013202	0.031216369676513412	0.4039786814196607
-5.37300000000012	-0.10999999999999996	0.22895960218955222	0.021894736873732744	0.0319572239269239	0.4063027532853309
-5.37300000000012	-0.10499999999999998	0.23399309964467768	0.02243850027475584	0.03248788925637666	0.4077551629745296
-5.37300000000012	-0.09999999999999998	0.23967191728635762	0.022397696045655575	0.03325230651125142	0.40843050808956155
-5.37300000000012	-0.09499999999999997	0.24586699107728127	0.022658339022098583	0.033906000554526985	0.4085263677961806
-5.37300000000012	-0.08999999999999997	0.25296551312938126	0.023404324320435516	0.03414212643609759	0.4082465416046702
-5.37300000000012	-0.08499999999999996	0.26096748344265763	0.024353686565653714	0.03433318097981955	0.4075713767920983
-5.37300000000012	-0.07999999999999997	0.2701310300917321	0.024962059480542836	0.034039186189918684	0.4060223561532385
-5.37300000000012	-0.07499999999999997	0.2804561530766048	0.026184126046244437	0.03360732922345091	0.40346332284626457
-5.37300000000012	-0.06999999999999997	0.2910394041360993	0.026968301218985222	0.03325036452598249	0.3990879134957128
-5.37300000000012	-0.06499999999999977	0.302784231531392	0.028077958012001747	0.03226982346171446	0.3940121874233427
-5.37300000000012	-0.05999999999999978	0.3142709308520629	0.02915444517061163	0.030714591848374325	0.38878729284078667
-5.37300000000012	-0.054999999999999785	0.32537043806080107	0.029581317583288507	0.028533344177190497	0.3823907162470301
-5.37300000000012	-0.04999999999999978	0.3362118171949174	0.03126016576487539	0.026440704752270748	0.3746531856657114
-5.37300000000012	-0.04499999999999978	0.34511723576937015	0.030749312818312394	0.02456999443197996	0.3657564738931861
-5.37300000000012	-0.0399999999999998	0.3518285657095374	0.03123237509105127	0.022007850944997506	0.35679073713764486
-5.37300000000012	-0.034999999999999795	0.35453891049306646	0.030777381454772393	0.01917369616753023	0.34834351420983284
-5.37300000000012	-0.029999999999999798	0.35389359030651196	0.02966060655165482	0.01596434945227014	0.34062482500328173
-5.37300000000012	-0.0249999999999998	0.3493763490006301	0.029331115124695495	0.013457175043468047	0.33320321072569475
-5.37300000000012	-0.019999999999999803	0.3412453146500429	0.0272470812858132	0.012702218862179399	0.3265443872366937
-5.37300000000012	-0.014999999999999805	0.32924235918012834	0.02679783660315516	0.01251492151558651	0.3206314964756659
-5.37300000000012	-0.0099999999999998	0.3151743791132393	0.025515771328576638	0.012943458888675735	0.31627913550996106
-5.37300000000012	-0.004999999999999802	0.3020098473075266	0.025221840395689508	0.015201832862812766	0.3134656382821974
-5.37300000000012	1.960237527853792e-16	0.29194285239727574	0.025423363629359527	0.016893403490577077	0.312405021308699
-5.37300000000012	0.005000000000000197	0.2875546751287048	0.02552310730135394	0.02090165178657502	0.3136204862553454
-5.37300000000012	0.0100000000000003	0.28832905935257025	0.024749845935903736	0.023992368366551636	0.31740772572363535
-5.37300000000012	0.015000000000000301	0.29439506910618296	0.024181563562126484	0.026164882737670536	0.32385388491313766
-5.37300000000012	0.020000000000000302	0.30368767979256844	0.023098508586332712	0.029220889616290185	0.3317188878753399
-5.37300000000012	0.0250000000000003	0.31504531507592837	0.02192745388056053	0.030830669606802738	0.3387414974162601
-5.37300000000012	0.030000000000000297	0.3270482705458429	0.021798330637703783	0.03365394813977685	0.34391768084345037
-5.37300000000012	0.03500000000000028	0.33853496986651377	0.02149872587679066	0.03454668292040815	0.3476917884460425
-5.37300000000012	0.0400000000000002	0.34886009285138647	0.022382141380814825	0.03505747013207566	0.349595760432433
-5.37300000000012	0.0450000000000003	0.35699112720197373	0.02240022964111193	0.03579087947966136	0.3497587519720496
-5.37300000000012	0.0500000000000003	0.3633152650302083	0.023688712481684658	0.035924775047277965	0.34894737022543576
-5.37300000000012	0.0550000000000003	0.3674453142241573	0.023781219721540545	0.036098956480229864	0.3476927500505589
-5.37300000000012	0.060000000000000296	0.3701556590076864	0.025239136084058613	0.035396524992534706	0.34624574937063185
-5.37300000000012	0.06500000000000031	0.37234974764197193	0.025780931205596467	0.035331722031036364	0.34478396405675793
-5.37300000000012	0.07000000000000031	0.3735113239777701	0.0263661655715021	0.034938693502656645	0.3437707059830809
-5.37300000000012	0.0750000000000003	0.37415664416432465	0.027197038540636514	0.034032988364482486	0.343048001981134
-5.37300000000012	0.08000000000000031	0.3738985160897028	0.027496496808704727	0.03379508577188658	0.34097271458619816
-5.37300000000012	0.08500000000000033	0.3732531959031482	0.0284166879550375	0.03381912206579143	0.3397028289751162
-5.37300000000012	0.09000000000000032	0.3726078757165937	0.028875122323684093	0.03393749677689186	0.33879645897516963
-5.37300000000012	0.09500000000000033	0.3717044274554173	0.029126124864441442	0.0335267086614018	0.33830778485611807
-5.37300000000012	0.10000000000000032	0.3705428511196192	0.02969707418134775	0.032909953658087354	0.338422546042627
-5.37300000000012	0.10500000000000033	0.3692522107465101	0.03003932373810955	0.03269518585871145	0.337923053905032
-5.37300000000012	0.11000000000000033	0.3678325063360901	0.030237231574468875	0.0329516443635279	0.33722511114839687
-5.37300000000012	0.11500000000000044	0.36589654577642644	0.030688207892537192	0.03312806077001982	0.3373060059057026
-5.37300000000012	0.12000000000000043	0.36396058521676283	0.031256364431459356	0.03227835016768423	0.33771865336933976
-5.37300000000012	0.12500000000000042	0.36176649658247734	0.031496577121899474	0.03156482644941076	0.33812523073189343
-5.37300000000012	0.13000000000000042	0.3593142798735701	0.031216313332317284	0.03131568325550989	0.33779936784999814
-5.37300000000012	0.13500000000000004	0.35673299912735196	0.03138874059398736	0.03145850181376963	0.3371958123341933
-5.37300000000012	0.14	0.3537645262692011	0.03145672510403496	0.032014672134246226	0.3366364003587547
-5.37300000000012	0.14500000000000002	0.35131230956029375	0.03134673999546811	0.0316675187829336	0.3361150618225986
-5.37300000000012	0.15000000000000002	0.3487310288140756	0.031259773235965516	0.030793790666801227	0.3364482268637839
-5.37300000000012	0.15500000000000003	0.3461497480678574	0.030550704439136874	0.03048901541728249	0.3368779127163067
-5.37300000000012	0.16000000000000003	0.34356846732163926	0.03028936467693179	0.030056578109208386	0.3365412618619761
-5.37300000000012	0.16500000000000004	0.3408581225381101	0.029905848871500888	0.030225989095282173	0.3361266310970903
-5.37300000000012	0.17000000000000004	0.33788964967995927	0.029592700922965537	0.03051962891907058	0.33506628457728205
-5.37300000000012	0.17500000000000004	0.3350502408591193	0.02931378187352898	0.030187436741948254	0.3341343119248452
-5.37300000000012	0.18000000000000002	0.3324689601129011	0.02924990107457722	0.02961636346935923	0.3342936974539786
-5.37300000000012	0.18500000000000003	0.33001674340399384	0.029295710516748837	0.029132707707260546	0.3347565886309862
-5.37300000000012	0.19000000000000003	0.32782265476970834	0.02887633183956591	0.029322564003681783	0.33493175044469065
-5.37300000000012	0.19500000000000003	0.3256285661354229	0.028682617865532497	0.029511898181865216	0.33536573344561643
-5.37300000000012	0.20000000000000004	0.32304728538920474	0.028657159828005437	0.02877559839353832	0.3353907651575248
-5.37300000000012	0.20500000000000004	0.32124038886685197	0.028356869548620694	0.02852796709448972	0.3352824346770198
-5.37300000000012	0.21000000000000002	0.31930442830718836	0.02785717456624086	0.028382218654809627	0.33531011078198864
-5.37300000000012	0.21500000000000002	0.31749753178483564	0.027330173466767946	0.02857824836291377	0.33554927923337174
-5.37300000000012	0.22000000000000003	0.3158196992997938	0.027164484932751882	0.02875604143741288	0.33617332889219337
-5.37300000000012	0.22500000000000003	0.31439999488937387	0.027087382105256436	0.028098666261931138	0.337548269519203
-5.37300000000012	0.23000000000000004	0.3131093545162648	0.026936803118738605	0.028457443352759248	0.33775886035331676
-5.37300000000012	0.23500000000000004	0.3115605860685339	0.02685076978778241	0.02866781069700472	0.3379769036159793
-5.37300000000012	0.24000000000000002	0.31026994569542476	0.02663287866064446	0.028325797784317888	0.339059967987635
-5.37300000000012	0.24500000000000002	0.3092374333969375	0.026619245323082824	0.028106899979629806	0.3406044210114952
-5.37300000000012	0.25	0.30820492109845016	0.026566924406632816	0.027894611309395866	0.34119547569439984
-5.37300000000012	0.255	0.3067852166880302	0.026807041312197653	0.02797843971679184	0.34137310162451745
-5.37300000000012	0.26	0.3057527043895429	0.02699036735552308	0.028026765852193485	0.34199017965704825
-5.37300000000012	0.265	0.30523644824029933	0.027028544082173447	0.028104437752714168	0.3422597587835036
-5.37300000000012	0.27	0.3045911280537448	0.02697606352512505	0.028269166562676865	0.34294481005621036
-5.37300000000012	0.275	0.3039458078671902	0.027042810349774054	0.028318195118776444	0.34346404509378003
-5.37300000000012	0.28	0.3034295517179466	0.02690772404767434	0.028233241711792853	0.34425400115187504
-5.37300000000012	0.28500000000000003	0.3029132955687029	0.02699383625998886	0.027905202078435536	0.34565526562830906
-5.37300000000012	0.29000000000000103	0.3022679753821484	0.02709126983155777	0.02755372715335079	0.3464396624207803
-5.37300000000012	0.29500000000000004	0.3017517192329048	0.026924751165397564	0.02756065932734648	0.3468229509779981
-5.37300000000012	0.30000000000000104	0.3013645271209721	0.026871617019029743	0.027837039146390824	0.34731517100241077
-5.37300000000012	0.30500000000000005	0.30149359115828295	0.02691645171280341	0.02771867758304388	0.3482804090715482
-5.37300000000012	0.31000000000000105	0.30162265519559384	0.026876764970473158	0.02762941011381513	0.34875360741873324
-5.37300000000012	0.31500000000000006	0.30162265519559384	0.026585328192363217	0.02778838245992066	0.34887497961370606
-5.37300000000012	0.320000000000001	0.30149359115828295	0.026451519018922547	0.028109206321710545	0.3488967358610372
-5.37300000000012	0.325000000000001	0.3012354630836611	0.02670482226682476	0.028074509768107055	0.34913599446365046
-5.37300000000012	0.330000000000001	0.3011063990463502	0.026920968613380235	0.028000935945037	0.34930379401294254
-5.37200000000012	-0.26499999999999996	0.2669044291589594	0.024973211809790122	0.0224114477052547	0.3472301593733493
-5.37200000000012	-0.25999999999999995	0.2640650203381194	0.02433154906057514	0.02226928461419613	0.3468329276022694
-5.37200000000012	-0.25499999999999995	0.26122561151727935	0.02402664421914719	0.02184375694295552	0.3468691980169508
-5.37200000000012	-0.24999999999999994	0.2578699465471958	0.02401460916932311	0.02158284351540361	0.34719424955068184
-5.37200000000012	-0.245	0.25438521753980126	0.023729698888545512	0.021513510508156242	0.3472837987357287
-5.37200000000012	-0.24	0.2510295525697176	0.023617424341414887	0.02169820570667123	0.34725287722519677
-5.37200000000012	-0.235	0.24767388759963396	0.023364141751502487	0.021593806154072696	0.3473032110768909
-5.37200000000012	-0.22999999999999998	0.2444472866668613	0.023335842104612745	0.021413614708381053	0.34801536752689105
-5.37200000000012	-0.22499999999999998	0.2410916216967776	0.023181191334860612	0.02109794255379807	0.3489987858789842
-5.37200000000012	-0.21999999999999997	0.23799408480131584	0.022468535312819345	0.020706795910727653	0.3498080040218894
-5.37200000000012	-0.21499999999999997	0.23502561194316496	0.02204876974037177	0.020855554989777533	0.3505576629447774
-5.37200000000012	-0.20999999999999996	0.2316699469730813	0.022297375787818322	0.020941539489355208	0.35127228348537787
-5.37200000000012	-0.20499999999999996	0.22831428200299766	0.021879197235817854	0.02112888660536404	0.35206323119409727
-5.37200000000012	-0.19999999999999996	0.22521674510753584	0.02160072142455142	0.021331979955964198	0.353007374120622
-5.37200000000012	-0.19499999999999998	0.22250640032400676	0.0217751282329972	0.02132123705785311	0.35448758011212744
-5.37200000000012	-0.18999999999999997	0.22005418361509949	0.021243245876135648	0.021471333366812284	0.3565565870445052
-5.37200000000012	-0.18499999999999997	0.21786009498081405	0.021147750532781538	0.021575053035875074	0.3581908897661167
-5.37200000000012	-0.17999999999999997	0.21592413442115044	0.020971796145858455	0.022031453391431574	0.3594935599916411
-5.37200000000012	-0.17499999999999996	0.21437536597341952	0.02054442415210595	0.022607954457272268	0.3612559060218116
-5.37200000000012	-0.16999999999999996	0.21334285367493222	0.020477044398708615	0.022777707261705027	0.36370303289681144
-5.37200000000012	-0.16499999999999998	0.2125684694510668	0.020060360835462174	0.022989774312208586	0.3665637988860727
-5.37200000000012	-0.15999999999999998	0.2124394054137559	0.020351891520565654	0.023474979530666313	0.3691039908053726
-5.37200000000012	-0.15499999999999997	0.2128265975256886	0.020838334425712632	0.024172268701853926	0.3717174147177678
-5.37200000000012	-0.14999999999999997	0.2139881738614868	0.020406376040724334	0.024691156284838037	0.37451267157036
-5.37200000000012	-0.14499999999999996	0.21566600634652858	0.02075504692053446	0.02522669723674356	0.3776017278744326
-5.37200000000012	-0.13999999999999996	0.21786009498081405	0.021568858967493	0.025682477808723937	0.38016250408797914
-5.37200000000012	-0.13499999999999998	0.22121575995089768	0.021367670039364343	0.026429201212674485	0.382687100025168
-5.37200000000012	-0.12999999999999998	0.22521674510753584	0.021707759748180955	0.026842906061831418	0.3859457288441196
-5.37200000000012	-0.12499999999999997	0.22960492237610675	0.02247250567624249	0.027289367359785932	0.3891076565621801
-5.37200000000012	-0.11999999999999997	0.23502561194316496	0.022626942340372488	0.028069311107403384	0.3915584194808646
-5.37200000000012	-0.11499999999999996	0.2410916216967776	0.02306066804439609	0.02868796489825346	0.3937701041123025
-5.37200000000012	-0.10999999999999996	0.24741575952501216	0.023807271248427415	0.02857121476910692	0.3961026801493614
-5.37200000000012	-0.10499999999999998	0.2541270894651794	0.02396640511172244	0.028461727365024586	0.39840484551134814
-5.37200000000012	-0.09999999999999998	0.26109654747996847	0.024889757149905312	0.028213825614867086	0.40025286427529855
-5.37200000000012	-0.09499999999999997	0.2689694537559339	0.02596511179740061	0.02775816524280594	0.40150372819624625
-5.37200000000012	-0.08999999999999997	0.27748768021845394	0.02655579649242947	0.027310329156016628	0.4017024492560702
-5.37200000000012	-0.08499999999999996	0.28587684264366303	0.02701301571154902	0.026807033799380046	0.4013130905977687
-5.37200000000012	-0.07999999999999997	0.2946531971808048	0.027847774530393662	0.025468968356608362	0.40052562870219466
-5.37200000000012	-0.07499999999999997	0.30355861575525755	0.028537002773525107	0.023776706578017847	0.39974129200193925
-5.37200000000012	-0.06999999999999997	0.31220590625508843	0.029028634948676406	0.02192959119134352	0.3982981677861857
-5.37200000000012	-0.06499999999999977	0.31994974849374286	0.030140464737391594	0.019729304927799205	0.3955320595043512
-5.37200000000012	-0.05999999999999978	0.3262738863219774	0.030649781375349017	0.017207695220098754	0.3923038112885511
-5.37200000000012	-0.054999999999999785	0.33053299955323745	0.030735754605054955	0.014590995844416903	0.3881801914196206
-5.37200000000012	-0.04999999999999978	0.3314364478144138	0.031106932981691333	0.011365966751966416	0.38332193765642497
-5.37200000000012	-0.04499999999999978	0.3284679749562629	0.03007673231045713	0.008145358775346527	0.3778927627355146
-5.37200000000012	-0.0399999999999998	0.3214985169414738	0.029261808411664456	0.0047543364226218755	0.37213030257608093
-5.37200000000012	-0.034999999999999795	0.3097536895461811	0.027930325809130595	0.0014660877500305596	0.3655013789137859
-5.37200000000012	-0.029999999999999798	0.29374974891962846	0.024898852928900317	0.00016874960557142882	0.35805512357531866
-5.37200000000012	-0.0249999999999998	0.2742610792856812	0.02315143989436886	-0.001195578375179559	0.3507339366064441
-5.37200000000012	-0.019999999999999803	0.25296551312938126	0.020476099698999835	-0.0015102579383775901	0.3425616717553448
-5.37200000000012	-0.014999999999999805	0.2312827548611486	0.018101077955113606	0.0004783608764113535	0.33317454297010163
-5.37200000000012	-0.0099999999999998	0.21076157292871406	0.01765163043283325	0.0025332254656377467	0.32264268708169286
-5.37200000000012	-0.004999999999999802	0.1963064007498923	0.017343435110227255	0.005104008814452175	0.31241671078052874
-5.37200000000012	1.960237527853792e-16	0.19011132695896865	0.017405604933049185	0.008850128534532736	0.30444773460425295
-5.37200000000012	0.005000000000000197	0.19256354366787592	0.017638847887986843	0.01210731495019449	0.3001116006792696
-5.37200000000012	0.0100000000000003	0.20301773069005952	0.018972640587074287	0.015037253364453551	0.30057656530875587
-5.37200000000012	0.015000000000000301	0.2188926072793013	0.018826358759284637	0.01913176130519711	0.3064843776193243
-5.37200000000012	0.020000000000000302	0.23786502076400493	0.018296822186473626	0.02184209104244073	0.317285091424348
-5.37200000000012	0.0250000000000003	0.2579990105845067	0.01839442291274918	0.023940415563967567	0.33023796067399386
-5.37200000000012	0.030000000000000297	0.277358616181143	0.019012111345900664	0.02758984169352236	0.34375844555776297
-5.37200000000012	0.03500000000000028	0.2945241331434939	0.018968812960732565	0.02997096547926013	0.35492886528524986
-5.37200000000012	0.0400000000000002	0.30859211321038293	0.02023070149560951	0.0315541211140971	0.36331349393604984
-5.37200000000012	0.0450000000000003	0.3200788125310539	0.022099206892340083	0.03300387888580197	0.3690951861341857
-5.37200000000012	0.0500000000000003	0.32924235918012834	0.023504034185395994	0.03281536357247223	0.37203405223134006
-5.37200000000012	0.0550000000000003	0.33711526545609377	0.02510332670327114	0.03305615848240043	0.3719114479781606
-5.37200000000012	0.060000000000000296	0.34343940328432826	0.026356113825507857	0.033702167221722104	0.36908791402100344
-5.37200000000012	0.06500000000000031	0.3487310288140756	0.0280703440778792	0.03300545651425908	0.36550197991338207
-5.37200000000012	0.07000000000000031	0.35350639819457924	0.029288481598718556	0.03277129139935612	0.3614268908844509
-5.37200000000012	0.0750000000000003	0.35828176757508284	0.030225423778020424	0.033071761977329056	0.3560967910296147
-5.37200000000012	0.08000000000000031	0.36254088080634284	0.0313929926771005	0.03236455628570165	0.3509784239158689
-5.37200000000012	0.08500000000000033	0.3662837378883592	0.032145341076407895	0.03183351908661947	0.3462701800700377
-5.37200000000012	0.09000000000000032	0.3698975309330647	0.03330229479140436	0.030813589901937513	0.34170061726175516
-5.37200000000012	0.09500000000000033	0.37299506782852637	0.03371593390695646	0.030201648543234483	0.337811447972856
-5.37200000000012	0.10000000000000032	0.37570541261205553	0.03405279511114575	0.03012387146842979	0.3343078209832071
-5.37200000000012	0.10500000000000033	0.3773832450970973	0.03447232779528183	0.029975022238149858	0.3316615523512472
-5.37200000000012	0.11000000000000033	0.3786738854702064	0.03423872236270474	0.029715393450783965	0.3300289925362085
-5.37200000000012	0.11500000000000044	0.3798354618060046	0.03457962154567568	0.029593110354101743	0.32856471307271995
-5.37200000000012	0.12000000000000043	0.3798354618060046	0.034826362611329896	0.029982059587720194	0.32698302801675566
-5.37200000000012	0.12500000000000042	0.37919014161945	0.03454323091945934	0.02994161220261413	0.3263184708741591
[truncated: 80,681 more rows]
