# Supplementary material for: Long-range crossed Andreev reflection in a topological insulator nanowire proximitized by a superconductor
Source: Nat Phys. 2025 Mar 11;21(5):708–15. doi: 10.1038/s41567-025-02806-y (PMC12084150; doi:10.1038/s41567-025-02806-y)
Supplement: Supplementary file 6 — Among the two text files, the file named ‘raw’ contains the raw data and the file named ‘plot’ contains the processed data to make the plots: Figure_4_plot_dim=2_.txt, Figure_4_raw_dim=2_.txt. [file 41567_2025_2806_MOESM6_ESM.zip › Figure4/Figure_4_raw_dim=2_.txt]

V_{g}	V_{L}=V_{R}	iac_{LL}	iac_{RL}	iac_{LR}	iac_{RR}
-5.38800000000013	-0.26499999999999996	2.61e-10	2.7824708377e-11	2.2628172883e-11	3.1304131262e-10
-5.38800000000013	-0.25999999999999995	2.598e-10	2.7751643211e-11	2.2381490271e-11	3.1316417735e-10
-5.38800000000013	-0.25499999999999995	2.578e-10	2.7472685906e-11	2.2306536266e-11	3.1290485058e-10
-5.38800000000013	-0.24999999999999994	2.559e-10	2.7655315353e-11	2.1926659974e-11	3.1263036653e-10
-5.38800000000013	-0.245	2.54e-10	2.762300719e-11	2.1325501439e-11	3.1293325592e-10
-5.38800000000013	-0.24	2.521e-10	2.7132377727e-11	2.1070097864e-11	3.1322007999e-10
-5.38800000000013	-0.235	2.501e-10	2.6647662162e-11	2.0857945492e-11	3.12830857e-10
-5.38800000000013	-0.22999999999999998	2.481e-10	2.66303221e-11	2.0652194507e-11	3.1261083204e-10
-5.38800000000013	-0.22499999999999998	2.462e-10	2.6459604851e-11	1.992352918e-11	3.1268435996e-10
-5.38800000000013	-0.21999999999999997	2.442e-10	2.6217635605e-11	1.9535377214e-11	3.1270033214e-10
-5.38800000000013	-0.21499999999999997	2.416e-10	2.6202693698e-11	1.9139991491e-11	3.124904586e-10
-5.38800000000013	-0.20999999999999996	2.394e-10	2.5690018083e-11	1.8515535339e-11	3.1220957171e-10
-5.38800000000013	-0.20499999999999996	2.37e-10	2.5308170007e-11	1.7699570162e-11	3.1234796625e-10
-5.38800000000013	-0.19999999999999996	2.344e-10	2.5318868575e-11	1.7021087115e-11	3.1232382171e-10
-5.38800000000013	-0.19499999999999998	2.316e-10	2.4948894861e-11	1.6584800323e-11	3.1192563474e-10
-5.38800000000013	-0.18999999999999997	2.292e-10	2.4477136321e-11	1.6077996406e-11	3.1170055736e-10
-5.38800000000013	-0.18499999999999997	2.268e-10	2.4033935915e-11	1.5716816415e-11	3.1138556078e-10
-5.38800000000013	-0.17999999999999997	2.238e-10	2.3872335441e-11	1.5382467245e-11	3.1080592889e-10
-5.38800000000013	-0.17499999999999996	2.208e-10	2.3877224885e-11	1.4768190158e-11	3.1045528594e-10
-5.38800000000013	-0.16999999999999996	2.178e-10	2.3648630304e-11	1.4309187827e-11	3.101260867e-10
-5.38800000000013	-0.16499999999999998	2.148e-10	2.328993869e-11	1.3679516269e-11	3.1008308288e-10
-5.38800000000013	-0.15999999999999998	2.12e-10	2.2797654674e-11	1.3334829418e-11	3.0984759796e-10
-5.38800000000013	-0.15499999999999997	2.09e-10	2.2397513385e-11	1.2906693155e-11	3.0942084268e-10
-5.38800000000013	-0.14999999999999997	2.058e-10	2.1878050757e-11	1.21630379e-11	3.0930745415e-10
-5.38800000000013	-0.14499999999999996	2.025e-10	2.1938714781e-11	1.1629552318e-11	3.0925145838e-10
-5.38800000000013	-0.13999999999999996	1.994e-10	2.1738505166e-11	1.1209347576e-11	3.0888111796e-10
-5.38800000000013	-0.13499999999999998	1.963e-10	2.1121754253e-11	1.1138609261e-11	3.0794464983e-10
-5.38800000000013	-0.12999999999999998	1.934e-10	2.0546498126e-11	1.0796570859e-11	3.0717414338e-10
-5.38800000000013	-0.12499999999999997	1.903e-10	2.0076606597e-11	1.0133793694e-11	3.0692240689e-10
-5.38800000000013	-0.11999999999999997	1.87e-10	1.9630047609e-11	9.3744223705e-12	3.0702361837e-10
-5.38800000000013	-0.11499999999999996	1.833e-10	1.9099061319e-11	8.6184722022e-12	3.0675840098e-10
-5.38800000000013	-0.10999999999999996	1.794e-10	1.8767654547e-11	8.3263505076e-12	3.0598342419e-10
-5.38800000000013	-0.10499999999999998	1.749e-10	1.8830643967e-11	7.8757613664e-12	3.0473987572e-10
-5.38800000000013	-0.09999999999999998	1.703e-10	1.7988796753e-11	7.5242183811e-12	3.0378708616e-10
-5.38800000000013	-0.09499999999999997	1.653e-10	1.7233352992e-11	6.6294262069e-12	3.0305292457e-10
-5.38800000000013	-0.08999999999999997	1.596e-10	1.6462495842e-11	5.9050038544e-12	3.0185212381e-10
-5.38800000000013	-0.08499999999999996	1.53e-10	1.5934964176e-11	5.1469814935e-12	3.0054885428e-10
-5.38800000000013	-0.07999999999999997	1.458e-10	1.5594804427e-11	4.394197822e-12	2.9904448893e-10
-5.38800000000013	-0.07499999999999997	1.379e-10	1.4458528312e-11	4.3762483983e-12	2.9664149042e-10
-5.38800000000013	-0.06999999999999997	1.293e-10	1.3891998969e-11	3.8060381485e-12	2.9428175185e-10
-5.38800000000013	-0.06499999999999977	1.204e-10	1.2659598724e-11	3.7157897168e-12	2.9224350583e-10
-5.38800000000013	-0.05999999999999978	1.109e-10	1.1427071149e-11	3.3836044167e-12	2.8985326644e-10
-5.38800000000013	-0.054999999999999785	1.015e-10	1.1007395369e-11	3.4255397622e-12	2.8673100751e-10
-5.38800000000013	-0.04999999999999978	9.25e-11	9.8419943242e-12	4.0190261643e-12	2.8318529949e-10
-5.38800000000013	-0.04499999999999978	8.41e-11	9.2515132565e-12	4.3483625632e-12	2.7956822887e-10
-5.38800000000013	-0.0399999999999998	7.67e-11	8.9416658739e-12	5.0229969929e-12	2.757572569e-10
-5.38800000000013	-0.034999999999999795	7.04e-11	7.8863318777e-12	5.6333912653e-12	2.7155941352e-10
-5.38800000000013	-0.029999999999999798	6.49e-11	7.2059359809e-12	6.2290026108e-12	2.6708734222e-10
-5.38800000000013	-0.0249999999999998	5.98e-11	6.4022220613e-12	7.0479909482e-12	2.6241093874e-10
-5.38800000000013	-0.019999999999999803	5.46e-11	5.4624815675e-12	7.5767173257e-12	2.5750892237e-10
-5.38800000000013	-0.014999999999999805	4.94e-11	5.2027044148e-12	8.1621692516e-12	2.5261139963e-10
-5.38800000000013	-0.0099999999999998	4.48e-11	4.7073208407e-12	8.6422456661e-12	2.4847988971e-10
-5.38800000000013	-0.004999999999999802	4.11e-11	3.480830128e-12	8.5344036052e-12	2.4528759532e-10
-5.38800000000013	1.960237527853792e-16	3.93e-11	2.8199245207e-12	8.3280123363e-12	2.4235004093e-10
-5.38800000000013	0.005000000000000197	3.94e-11	2.2486903617e-12	7.435297448e-12	2.4032990914e-10
-5.38800000000013	0.0100000000000003	4.14e-11	1.4670989003e-12	5.8456571423e-12	2.3926156573e-10
-5.38800000000013	0.015000000000000301	4.49e-11	1.3801990463e-12	3.8522175601e-12	2.3917714134e-10
-5.38800000000013	0.020000000000000302	4.89e-11	1.0283421943e-12	1.4996601749e-12	2.3881483357e-10
-5.38800000000013	0.0250000000000003	5.37e-11	1.2165935004e-12	-8.0244362834e-13	2.3902542889e-10
-5.38800000000013	0.030000000000000297	5.89e-11	1.6615256754e-12	-3.0374698326e-12	2.4032683577e-10
-5.38800000000013	0.03500000000000028	6.49e-11	1.5908688511e-12	-5.1256538427e-12	2.4150570389e-10
-5.38800000000013	0.0400000000000002	7.19e-11	2.2003232516e-12	-6.8452136475e-12	2.4285949767e-10
-5.38800000000013	0.0450000000000003	7.94e-11	3.0813494959e-12	-8.2781523815e-12	2.4427354801e-10
-5.38800000000013	0.0500000000000003	8.79e-11	3.6649249523e-12	-9.5372131909e-12	2.4592515547e-10
-5.38800000000013	0.0550000000000003	9.7e-11	4.5162283641e-12	-1.0435182776e-11	2.4806053843e-10
-5.38800000000013	0.060000000000000296	1.061e-10	5.1301482017e-12	-1.1351917055e-11	2.5030185934e-10
-5.38800000000013	0.06500000000000031	1.155e-10	5.3918964113e-12	-1.187797825e-11	2.5248900056e-10
-5.38800000000013	0.07000000000000031	1.243e-10	6.5708598413e-12	-1.1960516713e-11	2.5455052964e-10
-5.38800000000013	0.0750000000000003	1.33e-10	7.2069407906e-12	-1.1609285866e-11	2.5626816787e-10
-5.38800000000013	0.08000000000000031	1.413e-10	7.8899967775e-12	-1.0792374087e-11	2.5792284869e-10
-5.38800000000013	0.08500000000000033	1.488e-10	8.8079053967e-12	-1.035838286e-11	2.5996023323e-10
-5.38800000000013	0.09000000000000032	1.558e-10	9.2990514531e-12	-9.6305353509e-12	2.6240230072e-10
-5.38800000000013	0.09500000000000033	1.621e-10	1.0360901797e-11	-8.6271364125e-12	2.6467563584e-10
-5.38800000000013	0.10000000000000032	1.683e-10	1.1154384265e-11	-7.5230804214e-12	2.6661891025e-10
-5.38800000000013	0.10500000000000033	1.742e-10	1.1263645865e-11	-6.3017701905e-12	2.6908903383e-10
-5.38800000000013	0.11000000000000033	1.794e-10	1.2081186287e-11	-5.5202639487e-12	2.7181468904e-10
-5.38800000000013	0.11500000000000044	1.841e-10	1.2659119966e-11	-4.2162802856e-12	2.7395666111e-10
-5.38800000000013	0.12000000000000043	1.888e-10	1.3022554049e-11	-2.9101161999e-12	2.7611695696e-10
-5.38800000000013	0.12500000000000042	1.933e-10	1.3723505253e-11	-2.1543322873e-12	2.7850989718e-10
-5.38800000000013	0.13000000000000042	1.975e-10	1.4574338275e-11	-8.4401626737e-13	2.803016454e-10
-5.38800000000013	0.13500000000000004	2.015e-10	1.5589391114e-11	2.9564275792e-13	2.8177495115e-10
-5.38800000000013	0.14	2.058e-10	1.6086669348e-11	1.4198590179e-12	2.8342714068e-10
-5.38800000000013	0.14500000000000002	2.102e-10	1.6351565137e-11	2.7760224839e-12	2.8470256366e-10
-5.38800000000013	0.15000000000000002	2.145e-10	1.7156990361e-11	4.3743475544e-12	2.8519870248e-10
-5.38800000000013	0.15500000000000003	2.19e-10	1.7582916189e-11	6.1276892666e-12	2.8578788042e-10
-5.38800000000013	0.16000000000000003	2.233e-10	1.808226516e-11	7.2083719715e-12	2.8677424416e-10
-5.38800000000013	0.16500000000000004	2.269e-10	1.8441364227e-11	7.973240281e-12	2.8765753377e-10
-5.38800000000013	0.17000000000000004	2.304e-10	1.8395094958e-11	8.8498396508e-12	2.8795902617e-10
-5.38800000000013	0.17500000000000004	2.337e-10	1.8899572024e-11	9.5711082395e-12	2.8763799928e-10
-5.38800000000013	0.18000000000000002	2.366e-10	1.9672510098e-11	1.0849356477e-11	2.8705990408e-10
-5.38800000000013	0.18500000000000003	2.393e-10	2.03536154e-11	1.1669894593e-11	2.8647307772e-10
-5.38800000000013	0.19000000000000003	2.421e-10	2.0770163974e-11	1.2441452418e-11	2.8618874494e-10
-5.38800000000013	0.19500000000000003	2.45e-10	2.0836280601e-11	1.3372371905e-11	2.8586261906e-10
-5.38800000000013	0.20000000000000004	2.473e-10	2.1516416746e-11	1.4206964988e-11	2.8507076204e-10
-5.38800000000013	0.20500000000000004	2.5e-10	2.1887260664e-11	1.5371503832e-11	2.8420728631e-10
-5.38800000000013	0.21000000000000002	2.523e-10	2.2228753369e-11	1.5837780666e-11	2.8359012213e-10
-5.38800000000013	0.21500000000000002	2.544e-10	2.2755646205e-11	1.6422264162e-11	2.8287097812e-10
-5.38800000000013	0.22000000000000003	2.566e-10	2.26336575e-11	1.701341389e-11	2.818586072e-10
-5.38800000000013	0.22500000000000003	2.588e-10	2.2749832715e-11	1.7417327035e-11	2.8083263896e-10
-5.38800000000013	0.23000000000000004	2.606e-10	2.3162578873e-11	1.8173472199e-11	2.7981330641e-10
-5.38800000000013	0.23500000000000004	2.621e-10	2.3126188898e-11	1.8746683782e-11	2.7873429935e-10
-5.38800000000013	0.24000000000000002	2.635e-10	2.3545927252e-11	1.9258457178e-11	2.7772858739e-10
-5.38800000000013	0.24500000000000002	2.648e-10	2.396608179e-11	1.971150632e-11	2.7690923307e-10
-5.38800000000013	0.25	2.663e-10	2.4003689759e-11	2.030844189e-11	2.7594226412e-10
-5.38800000000013	0.255	2.678e-10	2.3917005456e-11	2.0520135877e-11	2.7514323592e-10
-5.38800000000013	0.26	2.693e-10	2.357463527e-11	2.0624531317e-11	2.7436404489e-10
-5.38800000000013	0.265	2.708e-10	2.3698691803e-11	2.1310208831e-11	2.7335595805e-10
-5.38800000000013	0.27	2.722e-10	2.3859819339e-11	2.1718765493e-11	2.7226933744e-10
-5.38800000000013	0.275	2.729e-10	2.4082779419e-11	2.2115661704e-11	2.7138304431e-10
-5.38800000000013	0.28	2.736e-10	2.4469263735e-11	2.2307240579e-11	2.704616636e-10
-5.38800000000013	0.28500000000000003	2.744e-10	2.431217581e-11	2.2259840625e-11	2.6956684887e-10
-5.38800000000013	0.29000000000000103	2.752e-10	2.4388849852e-11	2.2350037761e-11	2.6924284175e-10
-5.38800000000013	0.29500000000000004	2.759e-10	2.4361032411e-11	2.2263469873e-11	2.6857694611e-10
-5.38800000000013	0.30000000000000104	2.768e-10	2.4292708258e-11	2.2775688558e-11	2.6781812776e-10
-5.38800000000013	0.30500000000000005	2.775e-10	2.4503350141e-11	2.3022960522e-11	2.6737677399e-10
-5.38800000000013	0.31000000000000105	2.779e-10	2.4523603497e-11	2.2768302006e-11	2.6689954102e-10
-5.38800000000013	0.31500000000000006	2.786e-10	2.4295180629e-11	2.2800653824e-11	2.6621380821e-10
-5.38800000000013	0.320000000000001	2.788e-10	2.4269400456e-11	2.2937172616e-11	2.6570158079e-10
-5.38800000000013	0.325000000000001	2.784e-10	2.4405879958e-11	2.3477891227e-11	2.6556737721e-10
-5.38800000000013	0.330000000000001	2.759e-10	2.4190431577e-11	2.3547817545e-11	2.6596488897e-10
-5.38700000000013	-0.26499999999999996	2.55e-10	2.7500491706e-11	2.2745608294e-11	3.1055270229e-10
-5.38700000000013	-0.25999999999999995	2.531e-10	2.7419949765e-11	2.2620648087e-11	3.1006725039e-10
-5.38700000000013	-0.25499999999999995	2.514e-10	2.714296279e-11	2.2410765814e-11	3.0991206877e-10
-5.38700000000013	-0.24999999999999994	2.496e-10	2.7106681955e-11	2.1753383044e-11	3.1008427031e-10
-5.38700000000013	-0.245	2.477e-10	2.6877850178e-11	2.1146588551e-11	3.1023686752e-10
-5.38700000000013	-0.24	2.459e-10	2.6723524206e-11	2.0925485296e-11	3.1022517942e-10
-5.38700000000013	-0.235	2.441e-10	2.6477445499e-11	2.0745089569e-11	3.1018236186e-10
-5.38700000000013	-0.22999999999999998	2.422e-10	2.6064793929e-11	2.04218828e-11	3.1044105999e-10
-5.38700000000013	-0.22499999999999998	2.397e-10	2.5942546199e-11	1.9623854314e-11	3.1097840983e-10
-5.38700000000013	-0.21999999999999997	2.373e-10	2.5786881451e-11	1.91480387e-11	3.1109785195e-10
-5.38700000000013	-0.21499999999999997	2.35e-10	2.5620337692e-11	1.8861413992e-11	3.1070413534e-10
-5.38700000000013	-0.20999999999999996	2.328e-10	2.5070123957e-11	1.8727735733e-11	3.100511618e-10
-5.38700000000013	-0.20499999999999996	2.306e-10	2.4570606183e-11	1.8302971148e-11	3.0959188007e-10
-5.38700000000013	-0.19999999999999996	2.281e-10	2.4393122294e-11	1.7589384515e-11	3.0947960913e-10
-5.38700000000013	-0.19499999999999998	2.256e-10	2.3891919409e-11	1.712328376e-11	3.0936668627e-10
-5.38700000000013	-0.18999999999999997	2.229e-10	2.3472710745e-11	1.6817208962e-11	3.0862756539e-10
-5.38700000000013	-0.18499999999999997	2.204e-10	2.3168588814e-11	1.6473581491e-11	3.0760297086e-10
-5.38700000000013	-0.17999999999999997	2.176e-10	2.3233058164e-11	1.639357215e-11	3.0670713168e-10
-5.38700000000013	-0.17499999999999996	2.146e-10	2.313497389e-11	1.6028643586e-11	3.0635169242e-10
-5.38700000000013	-0.16999999999999996	2.119e-10	2.2384001932e-11	1.5548797091e-11	3.0623397324e-10
-5.38700000000013	-0.16499999999999998	2.092e-10	2.2151111625e-11	1.5050376533e-11	3.0578512233e-10
-5.38700000000013	-0.15999999999999998	2.065e-10	2.1844312141e-11	1.4847086277e-11	3.0480474234e-10
-5.38700000000013	-0.15499999999999997	2.037e-10	2.1538753936e-11	1.4792798902e-11	3.0391563196e-10
-5.38700000000013	-0.14999999999999997	2.011e-10	2.1166945226e-11	1.4203489991e-11	3.0329041183e-10
-5.38700000000013	-0.14499999999999996	1.988e-10	2.090249036e-11	1.3674792717e-11	3.0294226017e-10
-5.38700000000013	-0.13999999999999996	1.963e-10	2.1026100148e-11	1.3371609384e-11	3.0221804045e-10
-5.38700000000013	-0.13499999999999998	1.938e-10	2.0583163132e-11	1.33856709e-11	3.0111090746e-10
-5.38700000000013	-0.12999999999999998	1.914e-10	2.0317155577e-11	1.3114442118e-11	3.0044119339e-10
-5.38700000000013	-0.12499999999999997	1.891e-10	2.0093428611e-11	1.2731229072e-11	2.997867763e-10
-5.38700000000013	-0.11999999999999997	1.87e-10	1.9384732877e-11	1.2551927648e-11	2.9884295072e-10
-5.38700000000013	-0.11499999999999996	1.845e-10	1.8978744629e-11	1.24600032e-11	2.9767679516e-10
-5.38700000000013	-0.10999999999999996	1.82e-10	1.8881514552e-11	1.2283082469e-11	2.96704215e-10
-5.38700000000013	-0.10499999999999998	1.794e-10	1.8772785552e-11	1.1815266771e-11	2.961152466e-10
-5.38700000000013	-0.09999999999999998	1.766e-10	1.8607535458e-11	1.149274467e-11	2.9535933863e-10
-5.38700000000013	-0.09499999999999997	1.734e-10	1.827452943e-11	1.1268694652e-11	2.9450391885e-10
-5.38700000000013	-0.08999999999999997	1.699e-10	1.7721878248e-11	1.0799371375e-11	2.9371061828e-10
-5.38700000000013	-0.08499999999999996	1.657e-10	1.696129184e-11	1.0241133714e-11	2.9316162691e-10
-5.38700000000013	-0.07999999999999997	1.607e-10	1.6527985281e-11	9.811030759e-12	2.9240602162e-10
-5.38700000000013	-0.07499999999999997	1.546e-10	1.6253761714e-11	9.2557027529e-12	2.9162582941e-10
-5.38700000000013	-0.06999999999999997	1.477e-10	1.5325911227e-11	9.0682340669e-12	2.9100927059e-10
-5.38700000000013	-0.06499999999999977	1.396e-10	1.4600137365e-11	8.6259708041e-12	2.9009983409e-10
-5.38700000000013	-0.05999999999999978	1.307e-10	1.3545858383e-11	8.7952394097e-12	2.8891835827e-10
-5.38700000000013	-0.054999999999999785	1.213e-10	1.2310156308e-11	8.8354754553e-12	2.8790177312e-10
-5.38700000000013	-0.04999999999999978	1.117e-10	1.1602415179e-11	8.8197237346e-12	2.8688323218e-10
-5.38700000000013	-0.04499999999999978	1.027e-10	1.0350469529e-11	9.5740499091e-12	2.8559898492e-10
-5.38700000000013	-0.0399999999999998	9.44e-11	8.8749955466e-12	9.8221753433e-12	2.8377859853e-10
-5.38700000000013	-0.034999999999999795	8.73e-11	7.9894954979e-12	1.0599854431e-11	2.8184603434e-10
-5.38700000000013	-0.029999999999999798	8.12e-11	6.952656986e-12	1.0990738519e-11	2.797392197e-10
-5.38700000000013	-0.0249999999999998	7.61e-11	6.9236040872e-12	1.1419066141e-11	2.772904234e-10
-5.38700000000013	-0.019999999999999803	7.13e-11	6.2613507907e-12	1.1943368736e-11	2.7401447296e-10
-5.38700000000013	-0.014999999999999805	6.65e-11	5.3800096794e-12	1.2026743207e-11	2.7007374447e-10
-5.38700000000013	-0.0099999999999998	6.23e-11	5.1881237596e-12	1.2153167336e-11	2.6620244607e-10
-5.38700000000013	-0.004999999999999802	5.85e-11	4.8210549721e-12	1.1607052147e-11	2.6222160086e-10
-5.38700000000013	1.960237527853792e-16	5.66e-11	5.1295493904e-12	1.0434215801e-11	2.5878532324e-10
-5.38700000000013	0.005000000000000197	5.66e-11	5.2569783293e-12	8.9480672614e-12	2.5616209023e-10
-5.38700000000013	0.0100000000000003	5.89e-11	5.0176840887e-12	6.5198102675e-12	2.5464468636e-10
-5.38700000000013	0.015000000000000301	6.3e-11	5.2788458561e-12	4.199632167e-12	2.5478827301e-10
-5.38700000000013	0.020000000000000302	6.77e-11	5.4286487284e-12	1.4138785446e-12	2.5645706337e-10
-5.38700000000013	0.0250000000000003	7.35e-11	5.6059896451e-12	-1.1338139302e-12	2.5879910681e-10
-5.38700000000013	0.030000000000000297	7.94e-11	5.6022403442e-12	-3.3397969673e-12	2.6147367898e-10
-5.38700000000013	0.03500000000000028	8.65e-11	6.2881234044e-12	-5.4442640248e-12	2.6376645546e-10
-5.38700000000013	0.0400000000000002	9.39e-11	6.6710752435e-12	-6.5471809648e-12	2.6543496642e-10
-5.38700000000013	0.0450000000000003	1.021e-10	7.2319606261e-12	-7.8586002928e-12	2.6638582349e-10
-5.38700000000013	0.0500000000000003	1.109e-10	7.9602490587e-12	-8.0500431068e-12	2.6678636204e-10
-5.38700000000013	0.0550000000000003	1.195e-10	8.6360225396e-12	-8.6973581347e-12	2.672623843e-10
-5.38700000000013	0.060000000000000296	1.285e-10	9.3531984021e-12	-8.7629116024e-12	2.6801889762e-10
-5.38700000000013	0.06500000000000031	1.371e-10	1.0098826897e-11	-8.9172295702e-12	2.6875743642e-10
-5.38700000000013	0.07000000000000031	1.454e-10	1.0534856119e-11	-8.3893886767e-12	2.6901916135e-10
-5.38700000000013	0.0750000000000003	1.529e-10	1.1307906243e-11	-7.5353833381e-12	2.6908032596e-10
-5.38700000000013	0.08000000000000031	1.596e-10	1.184536377e-11	-6.914397818e-12	2.6925592683e-10
-5.38700000000013	0.08500000000000033	1.659e-10	1.2694037287e-11	-5.9608435549e-12	2.6971558109e-10
-5.38700000000013	0.09000000000000032	1.715e-10	1.3197003864e-11	-5.012812835e-12	2.69929762e-10
-5.38700000000013	0.09500000000000033	1.766e-10	1.3811897952e-11	-3.6983907194e-12	2.7019937988e-10
-5.38700000000013	0.10000000000000032	1.813e-10	1.4527048916e-11	-2.8486618248e-12	2.7074064128e-10
-5.38700000000013	0.10500000000000033	1.856e-10	1.4664127957e-11	-2.0639279683e-12	2.7148048393e-10
-5.38700000000013	0.11000000000000033	1.9e-10	1.4654375263e-11	-1.0961584849e-12	2.725494327e-10
-5.38700000000013	0.11500000000000044	1.938e-10	1.5149301908e-11	-2.842783033e-13	2.7335118502e-10
-5.38700000000013	0.12000000000000043	1.975e-10	1.543876424e-11	1.035873629e-12	2.7382341214e-10
-5.38700000000013	0.12500000000000042	2.012e-10	1.5781995899e-11	2.4503742679e-12	2.7428274043e-10
-5.38700000000013	0.13000000000000042	2.044e-10	1.6336918634e-11	3.3711177821e-12	2.7528468054e-10
-5.38700000000013	0.13500000000000004	2.076e-10	1.6904126096e-11	4.4581571274e-12	2.7633069549e-10
-5.38700000000013	0.14	2.105e-10	1.7264080816e-11	5.1391085435e-12	2.7723603416e-10
-5.38700000000013	0.14500000000000002	2.134e-10	1.7657343415e-11	5.9422731283e-12	2.7778942604e-10
-5.38700000000013	0.15000000000000002	2.164e-10	1.8019333947e-11	7.3759125371e-12	2.7806514408e-10
-5.38700000000013	0.15500000000000003	2.193e-10	1.8330247258e-11	8.2420658146e-12	2.7847217862e-10
-5.38700000000013	0.16000000000000003	2.221e-10	1.8657199689e-11	9.1842761321e-12	2.787897829e-10
-5.38700000000013	0.16500000000000004	2.251e-10	1.8824529252e-11	9.8190190329e-12	2.7908678167e-10
-5.38700000000013	0.17000000000000004	2.277e-10	1.9270538178e-11	1.0309779464e-11	2.7965153567e-10
-5.38700000000013	0.17500000000000004	2.303e-10	1.9627022266e-11	1.1287632515e-11	2.8031563852e-10
-5.38700000000013	0.18000000000000002	2.328e-10	2.0110789046e-11	1.2248192797e-11	2.803334035e-10
-5.38700000000013	0.18500000000000003	2.351e-10	2.0708917873e-11	1.3546241098e-11	2.7946366463e-10
-5.38700000000013	0.19000000000000003	2.374e-10	2.0840622892e-11	1.4094056678e-11	2.7898852713e-10
-5.38700000000013	0.19500000000000003	2.396e-10	2.0820189093e-11	1.4814105816e-11	2.7879099362e-10
-5.38700000000013	0.20000000000000004	2.416e-10	2.085219312e-11	1.5310879098e-11	2.787855221e-10
-5.38700000000013	0.20500000000000004	2.434e-10	2.1160047618e-11	1.5543765039e-11	2.7891476639e-10
-5.38700000000013	0.21000000000000002	2.454e-10	2.1578230371e-11	1.6224935825e-11	2.7849888429e-10
-5.38700000000013	0.21500000000000002	2.472e-10	2.1820850088e-11	1.6768369824e-11	2.7756795753e-10
-5.38700000000013	0.22000000000000003	2.488e-10	2.2186900605e-11	1.7576817481e-11	2.7656017337e-10
-5.38700000000013	0.22500000000000003	2.504e-10	2.2317050025e-11	1.7868372379e-11	2.757947892e-10
-5.38700000000013	0.23000000000000004	2.521e-10	2.2351567168e-11	1.8378041568e-11	2.7522270102e-10
-5.38700000000013	0.23500000000000004	2.536e-10	2.2441591136e-11	1.8756469944e-11	2.7494758833e-10
-5.38700000000013	0.24000000000000002	2.55e-10	2.2318460105e-11	1.8783811538e-11	2.7469554916e-10
-5.38700000000013	0.24500000000000002	2.564e-10	2.2402298055e-11	1.9332377997e-11	2.741486067e-10
-5.38700000000013	0.25	2.575e-10	2.2447179072e-11	1.9644155691e-11	2.7352944016e-10
-5.38700000000013	0.255	2.585e-10	2.2506006644e-11	2.031934855e-11	2.7282848023e-10
-5.38700000000013	0.26	2.596e-10	2.2730007186e-11	2.039122337e-11	2.7229522821e-10
-5.38700000000013	0.265	2.607e-10	2.2774407989e-11	2.0431293524e-11	2.7149822563e-10
-5.38700000000013	0.27	2.615e-10	2.3153945222e-11	2.0942569245e-11	2.708848333e-10
-5.38700000000013	0.275	2.625e-10	2.3258036526e-11	2.1004634618e-11	2.7016501408e-10
-5.38700000000013	0.28	2.634e-10	2.3396968027e-11	2.1472414664e-11	2.6955106296e-10
-5.38700000000013	0.28500000000000003	2.643e-10	2.3365854577e-11	2.1820662369e-11	2.6911944151e-10
-5.38700000000013	0.29000000000000103	2.652e-10	2.3188168416e-11	2.1933401877e-11	2.6863440871e-10
-5.38700000000013	0.29500000000000004	2.66e-10	2.33830855e-11	2.2017466836e-11	2.6803952642e-10
-5.38700000000013	0.30000000000000104	2.668e-10	2.3615588725e-11	2.183020697e-11	2.6756303851e-10
-5.38700000000013	0.30500000000000005	2.673e-10	2.3733946728e-11	2.2148157586e-11	2.6702417526e-10
-5.38700000000013	0.31000000000000105	2.677e-10	2.3773103021e-11	2.260968613e-11	2.6654254179e-10
-5.38700000000013	0.31500000000000006	2.681e-10	2.3800399504e-11	2.2682992858e-11	2.6610174682e-10
-5.38700000000013	0.320000000000001	2.685e-10	2.3897993378e-11	2.2751779761e-11	2.6598360855e-10
-5.38700000000013	0.325000000000001	2.685e-10	2.3686815985e-11	2.2914513829e-11	2.6586279273e-10
-5.38700000000013	0.330000000000001	2.661e-10	2.3054881603e-11	2.2451728e-11	2.6638822164e-10
-5.38600000000013	-0.26499999999999996	2.501e-10	2.6441377122e-11	2.2141027148e-11	3.0952275265e-10
-5.38600000000013	-0.25999999999999995	2.48e-10	2.6458123466e-11	2.1851995552e-11	3.097914625e-10
-5.38600000000013	-0.25499999999999995	2.46e-10	2.617201535e-11	2.1752648172e-11	3.0950510409e-10
-5.38600000000013	-0.24999999999999994	2.439e-10	2.5976271718e-11	2.1719298093e-11	3.0933355447e-10
-5.38600000000013	-0.245	2.418e-10	2.6103918208e-11	2.130868088e-11	3.0928174965e-10
-5.38600000000013	-0.24	2.397e-10	2.5996551267e-11	2.0692811813e-11	3.0895555392e-10
-5.38600000000013	-0.235	2.375e-10	2.546987962e-11	2.0138498803e-11	3.0904491432e-10
-5.38600000000013	-0.22999999999999998	2.351e-10	2.5433569681e-11	1.9745196914e-11	3.0933266971e-10
-5.38600000000013	-0.22499999999999998	2.328e-10	2.5452079717e-11	1.9575563783e-11	3.0897390097e-10
-5.38600000000013	-0.21999999999999997	2.306e-10	2.4888062035e-11	1.9147244166e-11	3.0874353833e-10
-5.38600000000013	-0.21499999999999997	2.285e-10	2.4174626742e-11	1.8858816475e-11	3.085935954e-10
-5.38600000000013	-0.20999999999999996	2.264e-10	2.39766101e-11	1.8913927488e-11	3.077508416e-10
-5.38600000000013	-0.20499999999999996	2.239e-10	2.4010230845e-11	1.862301142e-11	3.0722683296e-10
-5.38600000000013	-0.19999999999999996	2.214e-10	2.3931459873e-11	1.8270460714e-11	3.0728951097e-10
-5.38600000000013	-0.19499999999999998	2.189e-10	2.3719586898e-11	1.7725718499e-11	3.0711586587e-10
-5.38600000000013	-0.18999999999999997	2.167e-10	2.3480823438e-11	1.747670176e-11	3.0662484933e-10
-5.38600000000013	-0.18499999999999997	2.144e-10	2.2985535907e-11	1.7378816847e-11	3.0631059781e-10
-5.38600000000013	-0.17999999999999997	2.12e-10	2.2242196428e-11	1.7119231052e-11	3.05808126e-10
-5.38600000000013	-0.17499999999999996	2.095e-10	2.1752437169e-11	1.682453003e-11	3.0482329894e-10
-5.38600000000013	-0.16999999999999996	2.069e-10	2.1680713689e-11	1.6377533029e-11	3.0428702012e-10
-5.38600000000013	-0.16499999999999998	2.042e-10	2.1653524891e-11	1.5772016195e-11	3.0405961443e-10
-5.38600000000013	-0.15999999999999998	2.015e-10	2.1420956182e-11	1.5570221876e-11	3.0345723499e-10
-5.38600000000013	-0.15499999999999997	1.989e-10	2.1021059365e-11	1.5519527369e-11	3.0223336071e-10
-5.38600000000013	-0.14999999999999997	1.962e-10	2.0652936655e-11	1.5512958635e-11	3.0079889111e-10
-5.38600000000013	-0.14499999999999996	1.937e-10	2.0152174693e-11	1.5543795598e-11	2.997405827e-10
-5.38600000000013	-0.13999999999999996	1.912e-10	1.9874870486e-11	1.5349195746e-11	2.9903447721e-10
-5.38600000000013	-0.13499999999999998	1.888e-10	1.9666347362e-11	1.4849638683e-11	2.9844536912e-10
-5.38600000000013	-0.12999999999999998	1.869e-10	1.9082479412e-11	1.4888448641e-11	2.9726382345e-10
-5.38600000000013	-0.12499999999999997	1.849e-10	1.8838015967e-11	1.5053272364e-11	2.9619666748e-10
-5.38600000000013	-0.11999999999999997	1.831e-10	1.8545321655e-11	1.5065973275e-11	2.952154493e-10
-5.38600000000013	-0.11499999999999996	1.814e-10	1.8460211868e-11	1.4950167679e-11	2.9450485017e-10
-5.38600000000013	-0.10999999999999996	1.798e-10	1.8157363229e-11	1.4822831145e-11	2.9377345927e-10
-5.38600000000013	-0.10499999999999998	1.784e-10	1.7833865422e-11	1.4900782844e-11	2.9292532708e-10
-5.38600000000013	-0.09999999999999998	1.77e-10	1.7807801487e-11	1.5104233171e-11	2.9188536573e-10
-5.38600000000013	-0.09499999999999997	1.754e-10	1.7671317619e-11	1.5084203915e-11	2.910109004e-10
-5.38600000000013	-0.08999999999999997	1.737e-10	1.7335677694e-11	1.4863532851e-11	2.9069669545e-10
-5.38600000000013	-0.08499999999999996	1.719e-10	1.6774915275e-11	1.4641566668e-11	2.9062258545e-10
-5.38600000000013	-0.07999999999999997	1.694e-10	1.6384600895e-11	1.4527450548e-11	2.9035848565e-10
-5.38600000000013	-0.07499999999999997	1.662e-10	1.5831382188e-11	1.4454279153e-11	2.9007077683e-10
-5.38600000000013	-0.06999999999999997	1.622e-10	1.5066642663e-11	1.4411812299e-11	2.9003261589e-10
-5.38600000000013	-0.06499999999999977	1.57e-10	1.4344832744e-11	1.4298732276e-11	2.9046121053e-10
-5.38600000000013	-0.05999999999999978	1.506e-10	1.3246104936e-11	1.4188596106e-11	2.9119830579e-10
-5.38600000000013	-0.054999999999999785	1.432e-10	1.2158220488e-11	1.3950758148e-11	2.9144398868e-10
-5.38600000000013	-0.04999999999999978	1.349e-10	1.1049229943e-11	1.4289644605e-11	2.9116671067e-10
-5.38600000000013	-0.04499999999999978	1.258e-10	9.7809548606e-12	1.433245634e-11	2.9044314288e-10
-5.38600000000013	-0.0399999999999998	1.17e-10	8.9957240561e-12	1.4567107428e-11	2.896965947e-10
-5.38600000000013	-0.034999999999999795	1.093e-10	7.8772427514e-12	1.4993734658e-11	2.8825711925e-10
-5.38600000000013	-0.029999999999999798	1.026e-10	7.5789146649e-12	1.5014903329e-11	2.8570091818e-10
-5.38600000000013	-0.0249999999999998	9.76e-11	7.5279887824e-12	1.5473634994e-11	2.817615401e-10
-5.38600000000013	-0.019999999999999803	9.37e-11	6.7524764745e-12	1.5423666628e-11	2.7675542515e-10
-5.38600000000013	-0.014999999999999805	9.09e-11	7.0221598435e-12	1.5260558575e-11	2.6985097211e-10
-5.38600000000013	-0.0099999999999998	8.88e-11	6.9020927185e-12	1.4916676446e-11	2.6118466631e-10
-5.38600000000013	-0.004999999999999802	8.7e-11	6.7934670369e-12	1.3853037672e-11	2.5127297267e-10
-5.38600000000013	1.960237527853792e-16	8.62e-11	6.9964415161e-12	1.2318333029e-11	2.4121853057e-10
-5.38600000000013	0.005000000000000197	8.67e-11	6.9699250162e-12	1.071216393e-11	2.3241927847e-10
-5.38600000000013	0.0100000000000003	8.88e-11	6.682669482e-12	8.4732186224e-12	2.2673828062e-10
-5.38600000000013	0.015000000000000301	9.29e-11	6.0506536101e-12	5.7509994804e-12	2.2532425355e-10
-5.38600000000013	0.020000000000000302	9.81e-11	5.7580127759e-12	3.4546712413e-12	2.278705826e-10
-5.38600000000013	0.0250000000000003	1.038e-10	5.7212382671e-12	1.286722636e-12	2.3317034356e-10
-5.38600000000013	0.030000000000000297	1.104e-10	6.4584208303e-12	-5.459238764200001e-13	2.3997817189e-10
-5.38600000000013	0.03500000000000028	1.173e-10	6.4235442551e-12	-1.5473324311e-12	2.4741613306e-10
-5.38600000000013	0.0400000000000002	1.242e-10	6.6544118454e-12	-2.3533992135e-12	2.5481190532e-10
-5.38600000000013	0.0450000000000003	1.317e-10	7.3989394878e-12	-3.0777173379e-12	2.6158203837e-10
-5.38600000000013	0.0500000000000003	1.391e-10	7.7973367297e-12	-3.2842410292e-12	2.6738964953e-10
-5.38600000000013	0.0550000000000003	1.463e-10	9.0235815151e-12	-3.2621243008e-12	2.72132596e-10
-5.38600000000013	0.060000000000000296	1.534e-10	1.0084137466e-11	-2.885444701e-12	2.7556673158e-10
-5.38600000000013	0.06500000000000031	1.602e-10	1.0666225717e-11	-2.0312267225e-12	2.778947819e-10
-5.38600000000013	0.07000000000000031	1.665e-10	1.1734238797e-11	-1.2728823094e-12	2.7962140739e-10
-5.38600000000013	0.0750000000000003	1.723e-10	1.2408972543e-11	-4.649460152e-13	2.808713587e-10
-5.38600000000013	0.08000000000000031	1.776e-10	1.3036273594e-11	3.5996006318e-13	2.8194808401e-10
-5.38600000000013	0.08500000000000033	1.824e-10	1.3682847202e-11	1.1076528608e-12	2.8247870505e-10
-5.38600000000013	0.09000000000000032	1.866e-10	1.4089983597e-11	2.3648914066e-12	2.8235521168e-10
-5.38600000000013	0.09500000000000033	1.9e-10	1.4861757518e-11	3.3683791116e-12	2.8219553642e-10
-5.38600000000013	0.10000000000000032	1.932e-10	1.5358743258e-11	4.1466362745e-12	2.8192272875e-10
-5.38600000000013	0.10500000000000033	1.963e-10	1.5826700837e-11	5.0904040108e-12	2.8159234207e-10
-5.38600000000013	0.11000000000000033	1.991e-10	1.6401063476e-11	5.6173470512e-12	2.8156556655e-10
-5.38600000000013	0.11500000000000044	2.016e-10	1.6624078853e-11	6.1248552811e-12	2.8150372673e-10
-5.38600000000013	0.12000000000000043	2.042e-10	1.6792026872e-11	6.8913992436e-12	2.8113576118e-10
-5.38600000000013	0.12500000000000042	2.067e-10	1.6954031889e-11	7.6020856795e-12	2.8061857447e-10
-5.38600000000013	0.13000000000000042	2.091e-10	1.7080042744e-11	8.3282262494e-12	2.8022346087e-10
-5.38600000000013	0.13500000000000004	2.113e-10	1.7595513782e-11	9.284693806e-12	2.7968659997e-10
-5.38600000000013	0.14	2.134e-10	1.8132881087e-11	9.9356329883e-12	2.7913115919e-10
-5.38600000000013	0.14500000000000002	2.156e-10	1.8358684611e-11	1.0440187179e-11	2.7882151771e-10
-5.38600000000013	0.15000000000000002	2.179e-10	1.8749585433e-11	1.0828476661e-11	2.7884850278e-10
-5.38600000000013	0.15500000000000003	2.197e-10	1.9144064572e-11	1.1380186334e-11	2.7844782453e-10
-5.38600000000013	0.16000000000000003	2.218e-10	1.9395575509e-11	1.2244966638e-11	2.7799021918e-10
-5.38600000000013	0.16500000000000004	2.24e-10	1.9491126295e-11	1.3094799942e-11	2.7736739721e-10
-5.38600000000013	0.17000000000000004	2.262e-10	1.9419653108e-11	1.3520206267e-11	2.7719589416e-10
-5.38600000000013	0.17500000000000004	2.282e-10	1.9682597485e-11	1.4071101032e-11	2.7727773413e-10
-5.38600000000013	0.18000000000000002	2.302e-10	2.0005714032e-11	1.4330439444e-11	2.7735175099e-10
-5.38600000000013	0.18500000000000003	2.319e-10	2.0354530716e-11	1.4672726684e-11	2.7750211302e-10
-5.38600000000013	0.19000000000000003	2.334e-10	2.0725837385e-11	1.5604001237e-11	2.769515384e-10
-5.38600000000013	0.19500000000000003	2.349e-10	2.1044633468e-11	1.6329388018e-11	2.7598156594e-10
-5.38600000000013	0.20000000000000004	2.364e-10	2.1036804537e-11	1.6827014042e-11	2.7513478417e-10
-5.38600000000013	0.20500000000000004	2.382e-10	2.0937185036e-11	1.7117230163e-11	2.747862367e-10
-5.38600000000013	0.21000000000000002	2.398e-10	2.0711863181e-11	1.7089162429e-11	2.7435885277e-10
-5.38600000000013	0.21500000000000002	2.413e-10	2.0797799516e-11	1.7387158005e-11	2.7396627702e-10
-5.38600000000013	0.22000000000000003	2.426e-10	2.122119331e-11	1.7838719941e-11	2.7336727362e-10
-5.38600000000013	0.22500000000000003	2.438e-10	2.1359680977e-11	1.8426789029e-11	2.7280356735e-10
-5.38600000000013	0.23000000000000004	2.449e-10	2.1406481392e-11	1.8662268121e-11	2.7269811835e-10
-5.38600000000013	0.23500000000000004	2.461e-10	2.1688251582e-11	1.8692105368e-11	2.7292361483e-10
-5.38600000000013	0.24000000000000002	2.471e-10	2.1891747019e-11	1.9114780298e-11	2.724586986e-10
-5.38600000000013	0.24500000000000002	2.478e-10	2.2335788526e-11	1.9554470782e-11	2.7175261639e-10
-5.38600000000013	0.25	2.486e-10	2.2424542112e-11	1.9856244035e-11	2.7125647757e-10
-5.38600000000013	0.255	2.498e-10	2.2561427613e-11	2.0226635388e-11	2.7082592715e-10
-5.38600000000013	0.26	2.508e-10	2.2625993006e-11	2.0320118347e-11	2.70596263e-10
-5.38600000000013	0.265	2.518e-10	2.2289711342e-11	2.0500207029e-11	2.699567005e-10
-5.38600000000013	0.27	2.527e-10	2.226948418e-11	2.1079367434e-11	2.6889899746e-10
-5.38600000000013	0.275	2.532e-10	2.2474030266e-11	2.1196072339e-11	2.6843773667e-10
-5.38600000000013	0.28	2.538e-10	2.2655984503e-11	2.1476870461e-11	2.6832353324e-10
-5.38600000000013	0.28500000000000003	2.548e-10	2.2384693148e-11	2.1243622177e-11	2.6806895621e-10
-5.38600000000013	0.29000000000000103	2.558e-10	2.2062222706e-11	2.1337869111e-11	2.6760972105e-10
-5.38600000000013	0.29500000000000004	2.568e-10	2.2250940674e-11	2.1628924878e-11	2.666576067e-10
-5.38600000000013	0.30000000000000104	2.577e-10	2.2606810671e-11	2.1769259183e-11	2.6591201313e-10
-5.38600000000013	0.30500000000000005	2.584e-10	2.2699550027e-11	2.1981027385e-11	2.6604046579e-10
-5.38600000000013	0.31000000000000105	2.591e-10	2.2645175341e-11	2.1917730919e-11	2.6640777942e-10
-5.38600000000013	0.31500000000000006	2.596e-10	2.2612002795e-11	2.2104378149e-11	2.6599841658e-10
-5.38600000000013	0.320000000000001	2.598e-10	2.2728358454e-11	2.2332227672e-11	2.6541734114e-10
-5.38600000000013	0.325000000000001	2.593e-10	2.2685564181e-11	2.2235162032e-11	2.6543119457e-10
-5.38600000000013	0.330000000000001	2.572e-10	2.2734282538e-11	2.2225845896e-11	2.6625928003e-10
-5.38500000000013	-0.26499999999999996	2.464e-10	2.6495405473e-11	2.2430840181e-11	3.0811175238e-10
-5.38500000000013	-0.25999999999999995	2.44e-10	2.6447913842e-11	2.2067211103e-11	3.0807291623e-10
-5.38500000000013	-0.25499999999999995	2.415e-10	2.6007840643e-11	2.1353323245e-11	3.0826462898e-10
-5.38500000000013	-0.24999999999999994	2.392e-10	2.5483156787e-11	2.0903309633e-11	3.0784544069e-10
-5.38500000000013	-0.245	2.369e-10	2.5365009787e-11	2.0912667969e-11	3.0747081619e-10
-5.38500000000013	-0.24	2.346e-10	2.5028636446e-11	2.0778353792e-11	3.0741733499e-10
-5.38500000000013	-0.235	2.322e-10	2.4833920179e-11	2.0402557857e-11	3.0739372596e-10
-5.38500000000013	-0.22999999999999998	2.295e-10	2.4660053896e-11	2.0113504434e-11	3.0755987391e-10
-5.38500000000013	-0.22499999999999998	2.274e-10	2.4073835812e-11	1.9634322962e-11	3.0742755625e-10
-5.38500000000013	-0.21999999999999997	2.249e-10	2.3465054983e-11	1.910453866e-11	3.0705172103e-10
-5.38500000000013	-0.21499999999999997	2.221e-10	2.3086777946e-11	1.8737785285e-11	3.0698566698e-10
-5.38500000000013	-0.20999999999999996	2.196e-10	2.3151599453e-11	1.8508426729e-11	3.0683388468e-10
-5.38500000000013	-0.20499999999999996	2.171e-10	2.3152129143e-11	1.8350986647e-11	3.0635395087e-10
-5.38500000000013	-0.19999999999999996	2.145e-10	2.2825622e-11	1.785284403e-11	3.0590402894e-10
-5.38500000000013	-0.19499999999999998	2.116e-10	2.2426905343e-11	1.7356181343e-11	3.0560935847e-10
-5.38500000000013	-0.18999999999999997	2.089e-10	2.2312851797e-11	1.70851039e-11	3.0534549151e-10
-5.38500000000013	-0.18499999999999997	2.067e-10	2.1714543982e-11	1.7114709772e-11	3.0461691786e-10
-5.38500000000013	-0.17999999999999997	2.044e-10	2.1105629276e-11	1.6898878675e-11	3.0402212869e-10
-5.38500000000013	-0.17499999999999996	2.018e-10	2.0597370167e-11	1.6495179443e-11	3.0381679535e-10
-5.38500000000013	-0.16999999999999996	1.991e-10	2.047089074e-11	1.6231769405e-11	3.0343586113e-10
-5.38500000000013	-0.16499999999999998	1.964e-10	2.0283255435e-11	1.6189152666e-11	3.0237575993e-10
-5.38500000000013	-0.15999999999999998	1.937e-10	2.0094205684e-11	1.6249179316e-11	3.013829235e-10
-5.38500000000013	-0.15499999999999997	1.911e-10	1.9782948948e-11	1.6039685579e-11	3.0077802949e-10
-5.38500000000013	-0.14999999999999997	1.884e-10	1.9523713854e-11	1.5726903803e-11	3.0046941247e-10
-5.38500000000013	-0.14499999999999996	1.858e-10	1.9417115254e-11	1.5389258624e-11	2.9996149242e-10
-5.38500000000013	-0.13999999999999996	1.834e-10	1.90099061e-11	1.5500588052e-11	2.9915084597e-10
-5.38500000000013	-0.13499999999999998	1.812e-10	1.8527830252e-11	1.5783436538e-11	2.9806797393e-10
-5.38500000000013	-0.12999999999999998	1.793e-10	1.7765187658e-11	1.5943468316e-11	2.9678258579e-10
-5.38500000000013	-0.12499999999999997	1.774e-10	1.7593879602e-11	1.6137088824e-11	2.9585543089e-10
-5.38500000000013	-0.11999999999999997	1.754e-10	1.7728430976e-11	1.5932644601e-11	2.9528087471e-10
-5.38500000000013	-0.11499999999999996	1.738e-10	1.7595893587e-11	1.5875062672e-11	2.9501477256e-10
-5.38500000000013	-0.10999999999999996	1.725e-10	1.7477173242e-11	1.5988879022e-11	2.9454689939e-10
-5.38500000000013	-0.10499999999999998	1.715e-10	1.7085703439e-11	1.6465742374e-11	2.939902246e-10
-5.38500000000013	-0.09999999999999998	1.708e-10	1.6630518076e-11	1.6701433924e-11	2.9353958089e-10
-5.38500000000013	-0.09499999999999997	1.703e-10	1.6102848167e-11	1.6779691214e-11	2.9338768218e-10
-5.38500000000013	-0.08999999999999997	1.696e-10	1.6141076048e-11	1.7107758322e-11	2.9308432713e-10
-5.38500000000013	-0.08499999999999996	1.688e-10	1.6075909662e-11	1.7123360885e-11	2.9322865885e-10
-5.38500000000013	-0.07999999999999997	1.679e-10	1.5765322314e-11	1.7373588344e-11	2.9360493645e-10
-5.38500000000013	-0.07499999999999997	1.669e-10	1.5575560974e-11	1.7565916642e-11	2.9378118925e-10
-5.38500000000013	-0.06999999999999997	1.656e-10	1.5243003145e-11	1.7933157505e-11	2.9369308613e-10
-5.38500000000013	-0.06499999999999977	1.639e-10	1.4778970217e-11	1.799412712e-11	2.9375501908e-10
-5.38500000000013	-0.05999999999999978	1.614e-10	1.3934790331e-11	1.7997102987e-11	2.9343264177e-10
-5.38500000000013	-0.054999999999999785	1.579e-10	1.342312753e-11	1.7900182866e-11	2.9293375555e-10
-5.38500000000013	-0.04999999999999978	1.532e-10	1.2435333338e-11	1.7722777557e-11	2.9235694092e-10
-5.38500000000013	-0.04499999999999978	1.476e-10	1.1927648302e-11	1.7425100668e-11	2.9158850666e-10
-5.38500000000013	-0.0399999999999998	1.409e-10	1.1029639427e-11	1.7812834994e-11	2.8927538078e-10
-5.38500000000013	-0.034999999999999795	1.339e-10	1.0486369865e-11	1.7569446936e-11	2.8593414463e-10
-5.38500000000013	-0.029999999999999798	1.273e-10	1.03123195e-11	1.7798777844e-11	2.8159606736e-10
-5.38500000000013	-0.0249999999999998	1.217e-10	9.3532282335e-12	1.7505775031e-11	2.758776769e-10
-5.38500000000013	-0.019999999999999803	1.178e-10	1.022936558e-11	1.7315361765e-11	2.6848902926e-10
-5.38500000000013	-0.014999999999999805	1.156e-10	9.3236674729e-12	1.687604381e-11	2.593209967e-10
-5.38500000000013	-0.0099999999999998	1.156e-10	1.0108009883e-11	1.5905758482e-11	2.4853842333e-10
-5.38500000000013	-0.004999999999999802	1.168e-10	9.4524541055e-12	1.5136778529e-11	2.3641008884e-10
-5.38500000000013	1.960237527853792e-16	1.186e-10	8.4486571723e-12	1.3814812701e-11	2.2387364879e-10
-5.38500000000013	0.005000000000000197	1.211e-10	7.5888907304e-12	1.2550449173e-11	2.1310565062e-10
-5.38500000000013	0.0100000000000003	1.237e-10	5.8880999859e-12	1.0653075151e-11	2.0556182135e-10
-5.38500000000013	0.015000000000000301	1.278e-10	4.8492282076e-12	8.4351631813e-12	2.0197369158e-10
-5.38500000000013	0.020000000000000302	1.321e-10	3.4537162719e-12	6.927922368e-12	2.0160307176e-10
-5.38500000000013	0.0250000000000003	1.376e-10	3.4058044548e-12	5.0347654906e-12	2.043816261e-10
-5.38500000000013	0.030000000000000297	1.434e-10	2.5749377528e-12	4.0721522964e-12	2.0975004882e-10
-5.38500000000013	0.03500000000000028	1.49e-10	3.2722695323e-12	2.7502626835e-12	2.1681711078e-10
-5.38500000000013	0.0400000000000002	1.549e-10	2.941504863e-12	2.661777944e-12	2.2447966039e-10
-5.38500000000013	0.0450000000000003	1.602e-10	3.9566897613e-12	2.431498433e-12	2.3257485591e-10
-5.38500000000013	0.0500000000000003	1.655e-10	4.0628154238e-12	3.0044053347e-12	2.4054246023e-10
-5.38500000000013	0.0550000000000003	1.701e-10	5.5319600506e-12	3.4386401239e-12	2.4883560836e-10
-5.38500000000013	0.060000000000000296	1.749e-10	6.0659127485e-12	3.8103284169e-12	2.5741541758e-10
-5.38500000000013	0.06500000000000031	1.793e-10	6.9734480348e-12	4.6616387408e-12	2.6455628686e-10
-5.38500000000013	0.07000000000000031	1.833e-10	8.1815189333e-12	5.4683911003e-12	2.7060704306e-10
-5.38500000000013	0.0750000000000003	1.873e-10	8.2818747615e-12	6.6372260335e-12	2.7545185294e-10
-5.38500000000013	0.08000000000000031	1.905e-10	1.009594489e-11	7.0463691372e-12	2.8009361122e-10
-5.38500000000013	0.08500000000000033	1.932e-10	1.0409051174e-11	7.7770630014e-12	2.837787848e-10
-5.38500000000013	0.09000000000000032	1.958e-10	1.1966491729e-11	8.7040185463e-12	2.8639927041e-10
-5.38500000000013	0.09500000000000033	1.981e-10	1.2882237206e-11	9.8044816696e-12	2.8818186838e-10
-5.38500000000013	0.10000000000000032	2.005e-10	1.3415644935e-11	1.0402907355e-11	2.9000453651e-10
-5.38500000000013	0.10500000000000033	2.023e-10	1.437888568e-11	1.0505245882e-11	2.9165272135e-10
-5.38500000000013	0.11000000000000033	2.04e-10	1.4927574375e-11	1.1135925888e-11	2.921650419e-10
-5.38500000000013	0.11500000000000044	2.06e-10	1.5659903875e-11	1.1742199422e-11	2.9217593838e-10
-5.38500000000013	0.12000000000000043	2.078e-10	1.5778471425e-11	1.2621901988e-11	2.915935358e-10
-5.38500000000013	0.12500000000000042	2.096e-10	1.613550412e-11	1.3121383381e-11	2.9090975877e-10
-5.38500000000013	0.13000000000000042	2.113e-10	1.6301634605e-11	1.3494864106e-11	2.9046076816e-10
-5.38500000000013	0.13500000000000004	2.13e-10	1.7172131629e-11	1.3685198792e-11	2.8983333614e-10
-5.38500000000013	0.14	2.144e-10	1.7782881332e-11	1.3716969988e-11	2.8927470557e-10
-5.38500000000013	0.14500000000000002	2.16e-10	1.8313631881e-11	1.4423097309e-11	2.8822342865e-10
-5.38500000000013	0.15000000000000002	2.176e-10	1.8636260938e-11	1.4779703633e-11	2.8707529418e-10
-5.38500000000013	0.15500000000000003	2.193e-10	1.8920871662e-11	1.5482628078e-11	2.8580063954e-10
-5.38500000000013	0.16000000000000003	2.21e-10	1.9264389994e-11	1.5890209761e-11	2.8475206345e-10
-5.38500000000013	0.16500000000000004	2.227e-10	1.9205143326e-11	1.6067652905e-11	2.8399785515e-10
-5.38500000000013	0.17000000000000004	2.244e-10	1.9418973534e-11	1.6251504712e-11	2.8330844361e-10
-5.38500000000013	0.17500000000000004	2.256e-10	1.9811428501e-11	1.6448853421e-11	2.8236773796e-10
-5.38500000000013	0.18000000000000002	2.271e-10	2.0225880144e-11	1.6559503274e-11	2.8127168771e-10
-5.38500000000013	0.18500000000000003	2.287e-10	1.9884371432e-11	1.6643633717e-11	2.8042974882e-10
-5.38500000000013	0.19000000000000003	2.303e-10	2.0178963314e-11	1.714535756e-11	2.7929730713e-10
-5.38500000000013	0.19500000000000003	2.318e-10	2.0187340851e-11	1.7566965835e-11	2.7829222381e-10
-5.38500000000013	0.20000000000000004	2.332e-10	2.0482372202e-11	1.8215453019e-11	2.7716523036e-10
-5.38500000000013	0.20500000000000004	2.344e-10	2.0532465714e-11	1.8632355204e-11	2.7629511897e-10
-5.38500000000013	0.21000000000000002	2.355e-10	2.068275935e-11	1.913830929e-11	2.75889365e-10
-5.38500000000013	0.21500000000000002	2.368e-10	2.0908468287e-11	1.9322476874e-11	2.7557979338e-10
-5.38500000000013	0.22000000000000003	2.377e-10	2.1088098583e-11	1.9460851036e-11	2.7506016195e-10
-5.38500000000013	0.22500000000000003	2.388e-10	2.1059974097e-11	1.9241968403e-11	2.7454395313e-10
-5.38500000000013	0.23000000000000004	2.399e-10	2.1049632051e-11	1.9332468219e-11	2.7392846532e-10
-5.38500000000013	0.23500000000000004	2.407e-10	2.1445604216e-11	1.9705141312e-11	2.7277986519e-10
-5.38500000000013	0.24000000000000002	2.416e-10	2.1314287733e-11	1.9773113308e-11	2.721456578e-10
-5.38500000000013	0.24500000000000002	2.427e-10	2.1154865681e-11	1.9750495267e-11	2.7192297857e-10
-5.38500000000013	0.25	2.434e-10	2.1355810168e-11	1.9814245752e-11	2.7166032232e-10
-5.38500000000013	0.255	2.442e-10	2.1548772929e-11	2.0275857241e-11	2.7097810525e-10
-5.38500000000013	0.26	2.448e-10	2.1749471489e-11	2.0778602629e-11	2.7014743537e-10
-5.38500000000013	0.265	2.454e-10	2.1839581314e-11	2.0845829567e-11	2.693381859e-10
-5.38500000000013	0.27	2.463e-10	2.1662286599e-11	2.0973707433e-11	2.6851063594e-10
-5.38500000000013	0.275	2.469e-10	2.1534043481e-11	2.1149577515e-11	2.6833182201e-10
-5.38500000000013	0.28	2.475e-10	2.1902342269e-11	2.0929076709e-11	2.6817217004e-10
-5.38500000000013	0.28500000000000003	2.48e-10	2.2181335953e-11	2.1320430096e-11	2.6756438892e-10
-5.38500000000013	0.29000000000000103	2.487e-10	2.1957783611e-11	2.1808913152e-11	2.6694417465e-10
-5.38500000000013	0.29500000000000004	2.493e-10	2.1914370882e-11	2.1673158335e-11	2.6683576871e-10
-5.38500000000013	0.30000000000000104	2.5e-10	2.2087770049e-11	2.1418143297e-11	2.6719646994e-10
-5.38500000000013	0.30500000000000005	2.508e-10	2.2336709662e-11	2.1302537061e-11	2.6735432912e-10
-5.38500000000013	0.31000000000000105	2.514e-10	2.2353336681e-11	2.1640920022e-11	2.6716790162e-10
-5.38500000000013	0.31500000000000006	2.519e-10	2.2405943309e-11	2.1827647288e-11	2.669001231e-10
-5.38500000000013	0.320000000000001	2.525e-10	2.2207773873e-11	2.2093467123e-11	2.6643085293e-10
-5.38500000000013	0.325000000000001	2.524e-10	2.2273423383e-11	2.2193536279e-11	2.661391627e-10
-5.38500000000013	0.330000000000001	2.506e-10	2.2242430714e-11	2.2270363115e-11	2.6638826821e-10
-5.38400000000013	-0.26499999999999996	2.445e-10	2.5951938005e-11	2.1272026061e-11	3.0737088528e-10
-5.38400000000013	-0.25999999999999995	2.418e-10	2.5797195849e-11	2.0740980108e-11	3.0740213115e-10
-5.38400000000013	-0.25499999999999995	2.392e-10	2.5815356639e-11	2.0627924823e-11	3.0746203847e-10
-5.38400000000013	-0.24999999999999994	2.366e-10	2.5333333178e-11	2.0383580704e-11	3.0801361427e-10
-5.38400000000013	-0.245	2.342e-10	2.4972154642e-11	2.016799117e-11	3.0792222824e-10
-5.38400000000013	-0.24	2.314e-10	2.4633412249e-11	1.9914440054e-11	3.0727898702e-10
-5.38400000000013	-0.235	2.284e-10	2.4192863202e-11	1.9713416987e-11	3.0722343363e-10
-5.38400000000013	-0.22999999999999998	2.258e-10	2.4030270288e-11	1.9421408069e-11	3.0734585598e-10
-5.38400000000013	-0.22499999999999998	2.233e-10	2.3801148927e-11	1.896606409e-11	3.0775549822e-10
-5.38400000000013	-0.21999999999999997	2.202e-10	2.3460309603e-11	1.8376170192e-11	3.0782108661e-10
-5.38400000000013	-0.21499999999999997	2.17e-10	2.295779268e-11	1.7898646183e-11	3.0737950001e-10
-5.38400000000013	-0.20999999999999996	2.138e-10	2.25751588e-11	1.7550436314e-11	3.0678021722e-10
-5.38400000000013	-0.20499999999999996	2.11e-10	2.2406814969e-11	1.7260041204e-11	3.0650703702e-10
-5.38400000000013	-0.19999999999999996	2.085e-10	2.2097767214e-11	1.6996068007e-11	3.0653709546e-10
-5.38400000000013	-0.19499999999999998	2.056e-10	2.1830045443e-11	1.6802187019e-11	3.0646522064e-10
-5.38400000000013	-0.18999999999999997	2.025e-10	2.146459592e-11	1.6557460185e-11	3.0604093336e-10
-5.38400000000013	-0.18499999999999997	1.997e-10	2.1136614669e-11	1.6427984519e-11	3.0568346847e-10
-5.38400000000013	-0.17999999999999997	1.97e-10	2.0798975311e-11	1.6474848962e-11	3.0541615561e-10
-5.38400000000013	-0.17499999999999996	1.944e-10	2.0294723799e-11	1.6236017109e-11	3.0519287102e-10
-5.38400000000013	-0.16999999999999996	1.915e-10	2.0014606707e-11	1.5946461644e-11	3.049738938e-10
-5.38400000000013	-0.16499999999999998	1.889e-10	1.9670219626e-11	1.5671171423e-11	3.0454141088e-10
-5.38400000000013	-0.15999999999999998	1.861e-10	1.9558760687e-11	1.5452830121e-11	3.0367716681e-10
-5.38400000000013	-0.15499999999999997	1.833e-10	1.9048876129e-11	1.5396880917e-11	3.030130174e-10
-5.38400000000013	-0.14999999999999997	1.807e-10	1.8331776664e-11	1.5363268903e-11	3.0255774036e-10
-5.38400000000013	-0.14499999999999996	1.781e-10	1.8160171749e-11	1.5156176232e-11	3.0224625953e-10
-5.38400000000013	-0.13999999999999996	1.755e-10	1.7871773161e-11	1.5011678624e-11	3.0175831635e-10
-5.38400000000013	-0.13499999999999998	1.729e-10	1.7841506633e-11	1.5424173034e-11	3.0079700518e-10
-5.38400000000013	-0.12999999999999998	1.705e-10	1.7825672694e-11	1.5647467808e-11	2.9988326132e-10
-5.38400000000013	-0.12499999999999997	1.682e-10	1.7476227367e-11	1.5675186296e-11	2.9957741499e-10
-5.38400000000013	-0.11999999999999997	1.664e-10	1.7056278011e-11	1.5693856403e-11	2.9969550669e-10
-5.38400000000013	-0.11499999999999996	1.649e-10	1.6766707995e-11	1.5828399046e-11	2.9941194225e-10
-5.38400000000013	-0.10999999999999996	1.635e-10	1.6624759883e-11	1.6126666742e-11	2.9889142606e-10
-5.38400000000013	-0.10499999999999998	1.623e-10	1.6462034546e-11	1.6530323774e-11	2.9837535694e-10
-5.38400000000013	-0.09999999999999998	1.616e-10	1.6118188796e-11	1.6653227794e-11	2.9820639174e-10
-5.38400000000013	-0.09499999999999997	1.613e-10	1.5712859749e-11	1.7003784887e-11	2.9781921767e-10
-5.38400000000013	-0.08999999999999997	1.613e-10	1.553139009e-11	1.7519311223e-11	2.972222399e-10
-5.38400000000013	-0.08499999999999996	1.612e-10	1.5430535132e-11	1.7658165598e-11	2.9721942265e-10
-5.38400000000013	-0.07999999999999997	1.614e-10	1.5066406922e-11	1.7895143537e-11	2.9718761798e-10
-5.38400000000013	-0.07499999999999997	1.617e-10	1.4864381228e-11	1.844009239e-11	2.9642542358e-10
-5.38400000000013	-0.06999999999999997	1.621e-10	1.4798949996e-11	1.8669337442e-11	2.9571694322e-10
-5.38400000000013	-0.06499999999999977	1.625e-10	1.4427339192e-11	1.8783097039e-11	2.9488748405e-10
-5.38400000000013	-0.05999999999999978	1.626e-10	1.4309887774e-11	1.9072495343e-11	2.9359972104e-10
-5.38400000000013	-0.054999999999999785	1.623e-10	1.4422506501e-11	1.9175661146e-11	2.9169386253e-10
-5.38400000000013	-0.04999999999999978	1.614e-10	1.4434815967e-11	1.9054282166e-11	2.8960539494e-10
-5.38400000000013	-0.04499999999999978	1.597e-10	1.4634695253e-11	1.8804665888e-11	2.8727841564e-10
-5.38400000000013	-0.0399999999999998	1.569e-10	1.4195727999e-11	1.8437729159e-11	2.8493767604e-10
-5.38400000000013	-0.034999999999999795	1.527e-10	1.4062134142e-11	1.7975911032e-11	2.817948116e-10
-5.38400000000013	-0.029999999999999798	1.473e-10	1.4427861606e-11	1.7747998936e-11	2.7724325191e-10
-5.38400000000013	-0.0249999999999998	1.414e-10	1.3553157623e-11	1.7584799207e-11	2.7185985819e-10
-5.38400000000013	-0.019999999999999803	1.359e-10	1.3145468256e-11	1.7060394748e-11	2.6572018396e-10
-5.38400000000013	-0.014999999999999805	1.318e-10	1.3191152539e-11	1.6824934573e-11	2.5827176869e-10
-5.38400000000013	-0.0099999999999998	1.298e-10	1.1348365661e-11	1.6610659077e-11	2.4900776334e-10
-5.38400000000013	-0.004999999999999802	1.305e-10	1.0462357022e-11	1.6021655756e-11	2.3822276853e-10
-5.38400000000013	1.960237527853792e-16	1.34e-10	9.418688569e-12	1.5138543677e-11	2.2713744547e-10
-5.38400000000013	0.005000000000000197	1.399e-10	7.0377769589e-12	1.3828690862e-11	2.1699809004e-10
-5.38400000000013	0.0100000000000003	1.475e-10	5.1010571042e-12	1.2533381232e-11	2.0904371049e-10
-5.38400000000013	0.015000000000000301	1.552e-10	3.4553977457e-12	1.0999809456e-11	2.0332282875e-10
-5.38400000000013	0.020000000000000302	1.616e-10	1.727961353e-12	9.2682232207e-12	2.0005726255e-10
-5.38400000000013	0.0250000000000003	1.671e-10	1.3377908544e-12	7.7983298979e-12	1.9930952694e-10
-5.38400000000013	0.030000000000000297	1.716e-10	1.0186295185e-12	6.982726336e-12	2.0027721766e-10
-5.38400000000013	0.03500000000000028	1.751e-10	8.7781218099e-13	6.406744069e-12	2.0268494263e-10
-5.38400000000013	0.0400000000000002	1.783e-10	1.1181218724e-12	6.3535771915e-12	2.0689098164e-10
-5.38400000000013	0.0450000000000003	1.811e-10	1.5346156943e-12	6.5234584326e-12	2.1269847639e-10
-5.38400000000013	0.0500000000000003	1.838e-10	2.34852414e-12	6.5256703238e-12	2.196223475e-10
-5.38400000000013	0.0550000000000003	1.866e-10	2.4611965273e-12	7.0360692916e-12	2.2698852699e-10
-5.38400000000013	0.060000000000000296	1.892e-10	2.9787679523e-12	8.041736146e-12	2.3476206698e-10
-5.38400000000013	0.06500000000000031	1.915e-10	4.2830626626e-12	8.7504944531e-12	2.4316296913e-10
-5.38400000000013	0.07000000000000031	1.938e-10	4.400331818e-12	9.5414754469e-12	2.5137695484e-10
-5.38400000000013	0.0750000000000003	1.958e-10	5.2825591411e-12	1.0436309094e-11	2.5917971507e-10
-5.38400000000013	0.08000000000000031	1.975e-10	7.1091999416e-12	1.1273725249e-11	2.661017701e-10
-5.38400000000013	0.08500000000000033	1.991e-10	7.8435514297e-12	1.2032115774e-11	2.7234682348e-10
-5.38400000000013	0.09000000000000032	2.008e-10	8.851900202e-12	1.2860698916e-11	2.7787541039e-10
-5.38400000000013	0.09500000000000033	2.028e-10	9.8945463833e-12	1.3593050244e-11	2.8241022956e-10
-5.38400000000013	0.10000000000000032	2.046e-10	1.0172113252e-11	1.4206393098e-11	2.86248466e-10
-5.38400000000013	0.10500000000000033	2.062e-10	1.1318757606e-11	1.4474410273e-11	2.8969186824e-10
-5.38400000000013	0.11000000000000033	2.078e-10	1.269790373e-11	1.4717254089e-11	2.9275144916e-10
-5.38400000000013	0.11500000000000044	2.093e-10	1.3346929336e-11	1.518107747e-11	2.9461449012e-10
-5.38400000000013	0.12000000000000043	2.109e-10	1.4248123625e-11	1.5827633615e-11	2.9528997838e-10
-5.38400000000013	0.12500000000000042	2.122e-10	1.5377791715e-11	1.6302523727e-11	2.9580455739e-10
-5.38400000000013	0.13000000000000042	2.139e-10	1.5976288705e-11	1.6549855354e-11	2.9593964573e-10
-5.38400000000013	0.13500000000000004	2.155e-10	1.6613594198e-11	1.6561878147e-11	2.9583566356e-10
-5.38400000000013	0.14	2.169e-10	1.7055962235e-11	1.6839827003e-11	2.9529726598e-10
-5.38400000000013	0.14500000000000002	2.186e-10	1.7215484695e-11	1.7387200205e-11	2.9429339338e-10
-5.38400000000013	0.15000000000000002	2.201e-10	1.7909724556e-11	1.7471698811e-11	2.9339708854e-10
-5.38400000000013	0.15500000000000003	2.215e-10	1.8521622405e-11	1.7386382387e-11	2.9263885226e-10
-5.38400000000013	0.16000000000000003	2.231e-10	1.8718921638e-11	1.7761065101e-11	2.9148305766e-10
-5.38400000000013	0.16500000000000004	2.245e-10	1.8970377278e-11	1.8352421466e-11	2.8970106505e-10
-5.38400000000013	0.17000000000000004	2.257e-10	1.9000201428e-11	1.8685887335e-11	2.881745575e-10
-5.38400000000013	0.17500000000000004	2.27e-10	1.9333585806e-11	1.871377026e-11	2.8726826422e-10
-5.38400000000013	0.18000000000000002	2.285e-10	1.9501667703e-11	1.8545534112e-11	2.8640364762e-10
-5.38400000000013	0.18500000000000003	2.298e-10	1.9668212917e-11	1.8525461201e-11	2.8523956425e-10
-5.38400000000013	0.19000000000000003	2.309e-10	1.9942378276e-11	1.884096273e-11	2.8385876212e-10
-5.38400000000013	0.19500000000000003	2.321e-10	2.0088464953e-11	1.9327628252e-11	2.8237837832e-10
-5.38400000000013	0.20000000000000004	2.33e-10	2.0629903884e-11	1.9579540822e-11	2.8158219066e-10
-5.38400000000013	0.20500000000000004	2.337e-10	2.1045643371e-11	1.9531446742e-11	2.8070011176e-10
-5.38400000000013	0.21000000000000002	2.347e-10	2.1245209791e-11	1.9844045164e-11	2.7932215016e-10
-5.38400000000013	0.21500000000000002	2.357e-10	2.0989497716e-11	1.9961333601e-11	2.7843634598e-10
-5.38400000000013	0.22000000000000003	2.365e-10	2.1332787583e-11	1.9851462275e-11	2.7775007766e-10
-5.38400000000013	0.22500000000000003	2.372e-10	2.1621417545e-11	1.9976517069e-11	2.7687817346e-10
-5.38400000000013	0.23000000000000004	2.379e-10	2.1433194343e-11	2.0233829855e-11	2.7572878171e-10
-5.38400000000013	0.23500000000000004	2.388e-10	2.1114951232e-11	2.0251238311e-11	2.7496402618e-10
-5.38400000000013	0.24000000000000002	2.396e-10	2.0965661679e-11	2.0505517023e-11	2.7373114135e-10
-5.38400000000013	0.24500000000000002	2.403e-10	2.1294016915e-11	2.0589478663e-11	2.7292370796e-10
-5.38400000000013	0.25	2.41e-10	2.1778658265e-11	2.0579475677e-11	2.7260221541e-10
-5.38400000000013	0.255	2.419e-10	2.1687494882e-11	2.0807694818e-11	2.7182346676e-10
-5.38400000000013	0.26	2.428e-10	2.1658916376e-11	2.1069089416e-11	2.7127510402e-10
-5.38400000000013	0.265	2.431e-10	2.1753973851e-11	2.1046913753e-11	2.7068762574e-10
-5.38400000000013	0.27	2.437e-10	2.1513389947e-11	2.0870822482e-11	2.7030836791e-10
-5.38400000000013	0.275	2.441e-10	2.1426288004e-11	2.0872040477e-11	2.7004843578e-10
-5.38400000000013	0.28	2.446e-10	2.1765822021e-11	2.1361284598e-11	2.6925359853e-10
-5.38400000000013	0.28500000000000003	2.449e-10	2.1719303913e-11	2.1470313368e-11	2.6884530671e-10
-5.38400000000013	0.29000000000000103	2.454e-10	2.1671620198e-11	2.1675866446e-11	2.6807396207e-10
-5.38400000000013	0.29500000000000004	2.46e-10	2.1784704586e-11	2.1848722827e-11	2.6724117342e-10
-5.38400000000013	0.30000000000000104	2.465e-10	2.1903601009e-11	2.1771377942e-11	2.6687437203e-10
-5.38400000000013	0.30500000000000005	2.468e-10	2.1940958686e-11	2.1449589985e-11	2.6657732669e-10
-5.38400000000013	0.31000000000000105	2.469e-10	2.2106492543e-11	2.116127871e-11	2.6645392645e-10
-5.38400000000013	0.31500000000000006	2.473e-10	2.2310734494e-11	2.1576350264e-11	2.6640859433e-10
-5.38400000000013	0.320000000000001	2.477e-10	2.205704368e-11	2.1861518326e-11	2.660616301e-10
-5.38400000000013	0.325000000000001	2.478e-10	2.2067886312e-11	2.1729509172e-11	2.6593729854e-10
-5.38400000000013	0.330000000000001	2.463e-10	2.1951875533e-11	2.1791737527e-11	2.6663267054e-10
-5.38300000000013	-0.26499999999999996	2.459e-10	2.5860301685e-11	2.0985168521e-11	3.0573403928e-10
-5.38300000000013	-0.25999999999999995	2.431e-10	2.5530272978e-11	2.0531543123e-11	3.0575448181e-10
-5.38300000000013	-0.25499999999999995	2.405e-10	2.5279610418e-11	2.0515796496e-11	3.0563957989e-10
-5.38300000000013	-0.24999999999999994	2.378e-10	2.5006534997e-11	2.0447623683e-11	3.0546784401e-10
-5.38300000000013	-0.245	2.349e-10	2.4775255588e-11	1.9886394148e-11	3.0577662401e-10
-5.38300000000013	-0.24	2.321e-10	2.459854586e-11	1.9248119497e-11	3.0622759368e-10
-5.38300000000013	-0.235	2.289e-10	2.4573647534e-11	1.8612596614e-11	3.0683760997e-10
-5.38300000000013	-0.22999999999999998	2.257e-10	2.419379307e-11	1.8137088045e-11	3.0707530677e-10
-5.38300000000013	-0.22499999999999998	2.223e-10	2.3831076396e-11	1.8308268045e-11	3.0663679354e-10
-5.38300000000013	-0.21999999999999997	2.191e-10	2.3517684895e-11	1.8296366034e-11	3.0640205368e-10
-5.38300000000013	-0.21499999999999997	2.161e-10	2.333267621e-11	1.793782867e-11	3.0647455715e-10
-5.38300000000013	-0.20999999999999996	2.127e-10	2.3056360078e-11	1.7246701464e-11	3.0683735386e-10
-5.38300000000013	-0.20499999999999996	2.094e-10	2.2491239361e-11	1.6601967218e-11	3.0693102162e-10
-5.38300000000013	-0.19999999999999996	2.063e-10	2.192294487e-11	1.6287014296e-11	3.0740266666e-10
-5.38300000000013	-0.19499999999999998	2.032e-10	2.1453085355e-11	1.6162593965e-11	3.0745407566e-10
-5.38300000000013	-0.18999999999999997	1.998e-10	2.0986977324e-11	1.6004632926e-11	3.0688315164e-10
-5.38300000000013	-0.18499999999999997	1.963e-10	2.076250239e-11	1.5608828107e-11	3.0678426847e-10
-5.38300000000013	-0.17999999999999997	1.928e-10	2.054477518e-11	1.5291837917e-11	3.070527222e-10
-5.38300000000013	-0.17499999999999996	1.897e-10	1.9998168864e-11	1.5287254064e-11	3.0675861053e-10
-5.38300000000013	-0.16999999999999996	1.864e-10	1.9886552764e-11	1.5100371093e-11	3.0625653453e-10
-5.38300000000013	-0.16499999999999998	1.833e-10	1.9671315385e-11	1.4864082914e-11	3.0615713913e-10
-5.38300000000013	-0.15999999999999998	1.803e-10	1.9186537247e-11	1.4489777095e-11	3.0616393778e-10
-5.38300000000013	-0.15499999999999997	1.775e-10	1.8760858802e-11	1.4308332175e-11	3.060040297e-10
-5.38300000000013	-0.14999999999999997	1.745e-10	1.811451657e-11	1.4484590793e-11	3.0540195294e-10
-5.38300000000013	-0.14499999999999996	1.719e-10	1.7691923131e-11	1.4546058082e-11	3.0494388193e-10
-5.38300000000013	-0.13999999999999996	1.692e-10	1.7591756477e-11	1.4523256687e-11	3.0468057375e-10
-5.38300000000013	-0.13499999999999998	1.662e-10	1.7469361774e-11	1.4452211326e-11	3.0459677801e-10
-5.38300000000013	-0.12999999999999998	1.633e-10	1.7156625108e-11	1.4273924171e-11	3.0450685881e-10
-5.38300000000013	-0.12499999999999997	1.61e-10	1.663514995e-11	1.4399556676e-11	3.0410438776e-10
-5.38300000000013	-0.11999999999999997	1.589e-10	1.6069141566e-11	1.4761947386e-11	3.0334894545e-10
-5.38300000000013	-0.11499999999999996	1.568e-10	1.5733753389e-11	1.5114915732e-11	3.0242416542e-10
-5.38300000000013	-0.10999999999999996	1.551e-10	1.5481284936e-11	1.5166158846e-11	3.0190993566e-10
-5.38300000000013	-0.10499999999999998	1.536e-10	1.5184635413e-11	1.5189427359e-11	3.0166031793e-10
-5.38300000000013	-0.09999999999999998	1.525e-10	1.5025940957e-11	1.5490449732e-11	3.0109614599e-10
-5.38300000000013	-0.09499999999999997	1.518e-10	1.4898697555e-11	1.5820670524e-11	3.0007045716e-10
-5.38300000000013	-0.08999999999999997	1.514e-10	1.4626074699e-11	1.6254368529e-11	2.984522609e-10
-5.38300000000013	-0.08499999999999996	1.518e-10	1.4541788551e-11	1.6571822925e-11	2.9683390167e-10
-5.38300000000013	-0.07999999999999997	1.526e-10	1.4376877516e-11	1.6778035206e-11	2.9528040905e-10
-5.38300000000013	-0.07499999999999997	1.536e-10	1.3860489707e-11	1.7149826454e-11	2.9341869522e-10
-5.38300000000013	-0.06999999999999997	1.55e-10	1.3868344831e-11	1.7647063942e-11	2.9129364993e-10
-5.38300000000013	-0.06499999999999977	1.566e-10	1.393037528e-11	1.7811803264e-11	2.8875365388e-10
-5.38300000000013	-0.05999999999999978	1.584e-10	1.4137993276e-11	1.7982456484e-11	2.8577765916e-10
-5.38300000000013	-0.054999999999999785	1.602e-10	1.4737533638e-11	1.7980925622e-11	2.8291349299e-10
-5.38300000000013	-0.04999999999999978	1.62e-10	1.4613708481e-11	1.7747543461e-11	2.7995626442e-10
-5.38300000000013	-0.04499999999999978	1.63e-10	1.4870229643e-11	1.76397225e-11	2.7671987191e-10
-5.38300000000013	-0.0399999999999998	1.63e-10	1.5552307013e-11	1.7498731904e-11	2.7308124118e-10
-5.38300000000013	-0.034999999999999795	1.617e-10	1.5344735584e-11	1.7048505833e-11	2.6945637073e-10
-5.38300000000013	-0.029999999999999798	1.585e-10	1.4991161879e-11	1.6444317589e-11	2.6611078065e-10
-5.38300000000013	-0.0249999999999998	1.534e-10	1.4805083629e-11	1.5983803314e-11	2.6268728543e-10
-5.38300000000013	-0.019999999999999803	1.463e-10	1.4026688586e-11	1.597317023e-11	2.5921629276e-10
-5.38300000000013	-0.014999999999999805	1.384e-10	1.3400593889e-11	1.6118081112e-11	2.5538492482e-10
-5.38300000000013	-0.0099999999999998	1.32e-10	1.2329001038e-11	1.6387866344e-11	2.5195009075e-10
-5.38300000000013	-0.004999999999999802	1.289e-10	1.0457777535e-11	1.6353388492e-11	2.4864242878e-10
-5.38300000000013	1.960237527853792e-16	1.31e-10	9.4371236628e-12	1.5796141815e-11	2.4476528633e-10
-5.38300000000013	0.005000000000000197	1.381e-10	8.8866952865e-12	1.4932536578e-11	2.4012322538e-10
-5.38300000000013	0.0100000000000003	1.484e-10	7.6636461017e-12	1.3571248564e-11	2.3443268146e-10
-5.38300000000013	0.015000000000000301	1.597e-10	7.0172696724e-12	1.2174183212e-11	2.2824336775e-10
-5.38300000000013	0.020000000000000302	1.693e-10	7.0811394835e-12	1.0497072071e-11	2.2227033041e-10
-5.38300000000013	0.0250000000000003	1.763e-10	6.5980668296e-12	8.9087552624e-12	2.1701143123e-10
-5.38300000000013	0.030000000000000297	1.813e-10	5.9671623603e-12	7.8872893937e-12	2.1309598815e-10
-5.38300000000013	0.03500000000000028	1.848e-10	5.8738041844e-12	7.4454212154e-12	2.1086814813e-10
-5.38300000000013	0.0400000000000002	1.871e-10	5.6293116359e-12	7.395499415e-12	2.1046225447e-10
-5.38300000000013	0.0450000000000003	1.891e-10	5.0060374633e-12	7.6554766565e-12	2.1177229937e-10
-5.38300000000013	0.0500000000000003	1.907e-10	4.756981798e-12	8.0266254372e-12	2.1513327956e-10
-5.38300000000013	0.0550000000000003	1.92e-10	4.9736237997e-12	8.6172105512e-12	2.193572931e-10
-5.38300000000013	0.060000000000000296	1.938e-10	4.8953239457e-12	9.4035851362e-12	2.2548921406e-10
-5.38300000000013	0.06500000000000031	1.957e-10	4.7925437684e-12	9.9547236459e-12	2.3240717128e-10
-5.38300000000013	0.07000000000000031	1.975e-10	5.542775034e-12	1.0723848391e-11	2.3950843606e-10
-5.38300000000013	0.0750000000000003	1.992e-10	6.2062012148e-12	1.1770410492e-11	2.4647950195e-10
-5.38300000000013	0.08000000000000031	2.008e-10	6.4670814027e-12	1.2695176702e-11	2.5343056768e-10
-5.38300000000013	0.08500000000000033	2.023e-10	7.3007606261e-12	1.3357643911e-11	2.6032126043e-10
-5.38300000000013	0.09000000000000032	2.041e-10	8.4252518718e-12	1.3828190276e-11	2.666533459e-10
-5.38300000000013	0.09500000000000033	2.058e-10	8.8894332293e-12	1.4625613403e-11	2.7176365256e-10
-5.38300000000013	0.10000000000000032	2.075e-10	9.5662675449e-12	1.5294573677e-11	2.7658017352e-10
-5.38300000000013	0.10500000000000033	2.092e-10	1.1079784599e-11	1.5578611055e-11	2.8093357105e-10
-5.38300000000013	0.11000000000000033	2.109e-10	1.2149116083e-11	1.5706648992e-11	2.8488684911e-10
-5.38300000000013	0.11500000000000044	2.129e-10	1.2732741015e-11	1.5956179413e-11	2.8795355465e-10
-5.38300000000013	0.12000000000000043	2.149e-10	1.3772657258e-11	1.6476152814e-11	2.9004239477e-10
-5.38300000000013	0.12500000000000042	2.168e-10	1.4643282339e-11	1.7073530762e-11	2.9125271831e-10
-5.38300000000013	0.13000000000000042	2.187e-10	1.5048301429e-11	1.7496274086e-11	2.9224641621e-10
-5.38300000000013	0.13500000000000004	2.203e-10	1.5894015087e-11	1.7904904962e-11	2.9291254468e-10
-5.38300000000013	0.14	2.217e-10	1.6995046462e-11	1.7983204452e-11	2.9331319965e-10
-5.38300000000013	0.14500000000000002	2.233e-10	1.747058559e-11	1.8080069276e-11	2.9349836987e-10
-5.38300000000013	0.15000000000000002	2.25e-10	1.7883020337e-11	1.8295420159e-11	2.9318493325e-10
-5.38300000000013	0.15500000000000003	2.268e-10	1.8303586694e-11	1.8741462554e-11	2.919808263e-10
-5.38300000000013	0.16000000000000003	2.282e-10	1.8706424453e-11	1.9063163199e-11	2.9082896654e-10
-5.38300000000013	0.16500000000000004	2.298e-10	1.9270503253e-11	1.9392758259e-11	2.9024726246e-10
-5.38300000000013	0.17000000000000004	2.312e-10	1.9727229665e-11	1.955920161e-11	2.8972451109e-10
-5.38300000000013	0.17500000000000004	2.323e-10	2.0177656552e-11	1.9645562861e-11	2.8869935777e-10
-5.38300000000013	0.18000000000000002	2.334e-10	2.039201936e-11	1.9600131782e-11	2.8759073466e-10
-5.38300000000013	0.18500000000000003	2.346e-10	2.0314240828e-11	1.974482002e-11	2.8614646289e-10
-5.38300000000013	0.19000000000000003	2.357e-10	2.0450702868e-11	1.9906827947e-11	2.8491839767e-10
-5.38300000000013	0.19500000000000003	2.366e-10	2.0872660389e-11	1.9923396758e-11	2.8406933416e-10
-5.38300000000013	0.20000000000000004	2.374e-10	2.0955767832e-11	1.9746346516e-11	2.8312057257e-10
-5.38300000000013	0.20500000000000004	2.383e-10	2.0915984351e-11	1.9946209795e-11	2.8186496347e-10
-5.38300000000013	0.21000000000000002	2.39e-10	2.1079661383e-11	2.0380901697e-11	2.8072595596e-10
-5.38300000000013	0.21500000000000002	2.398e-10	2.1218834445e-11	2.0760134794e-11	2.7980371378e-10
-5.38300000000013	0.22000000000000003	2.404e-10	2.127961634e-11	2.0800998027e-11	2.7888377663e-10
-5.38300000000013	0.22500000000000003	2.409e-10	2.1653255681e-11	2.0577116811e-11	2.7815734502e-10
-5.38300000000013	0.23000000000000004	2.415e-10	2.1677173208e-11	2.0870032313e-11	2.768547507e-10
-5.38300000000013	0.23500000000000004	2.418e-10	2.1695821488e-11	2.0949167083e-11	2.7552151587e-10
-5.38300000000013	0.24000000000000002	2.424e-10	2.2014386195e-11	2.0840419165e-11	2.7496009134e-10
-5.38300000000013	0.24500000000000002	2.428e-10	2.2038571478e-11	2.1057520644e-11	2.7430008631e-10
-5.38300000000013	0.25	2.434e-10	2.1687148546e-11	2.1110572561e-11	2.7369812597e-10
-5.38300000000013	0.255	2.439e-10	2.1464312158e-11	2.1013950754e-11	2.7290510479e-10
-5.38300000000013	0.26	2.442e-10	2.163239842e-11	2.0838768978e-11	2.7241602074e-10
-5.38300000000013	0.265	2.443e-10	2.1942476451e-11	2.0786497043e-11	2.7185864747e-10
-5.38300000000013	0.27	2.447e-10	2.1957659919e-11	2.1154692513e-11	2.7096336707e-10
-5.38300000000013	0.275	2.452e-10	2.1979596931e-11	2.1477961855e-11	2.7073647361e-10
-5.38300000000013	0.28	2.456e-10	2.2053743305e-11	2.1447133622e-11	2.7067321353e-10
-5.38300000000013	0.28500000000000003	2.458e-10	2.2094583255e-11	2.1626899252e-11	2.7028373443e-10
-5.38300000000013	0.29000000000000103	2.46e-10	2.1777539223e-11	2.1663260122e-11	2.7008333709e-10
-5.38300000000013	0.29500000000000004	2.463e-10	2.1372914489e-11	2.1476691472e-11	2.6955546346e-10
-5.38300000000013	0.30000000000000104	2.466e-10	2.1226172976e-11	2.1459662821e-11	2.6850386057e-10
-5.38300000000013	0.30500000000000005	2.47e-10	2.1254600142e-11	2.1534388361e-11	2.6745351497e-10
-5.38300000000013	0.31000000000000105	2.47e-10	2.146220213e-11	2.1586417279e-11	2.6750608813e-10
-5.38300000000013	0.31500000000000006	2.47e-10	2.1396244119e-11	2.166852646e-11	2.6786827948e-10
-5.38300000000013	0.320000000000001	2.471e-10	2.1535193082e-11	2.1721725352e-11	2.6730874088e-10
-5.38300000000013	0.325000000000001	2.469e-10	2.1607826056e-11	2.1768877923e-11	2.668981906e-10
-5.38300000000013	0.330000000000001	2.456e-10	2.1641605417e-11	2.131160727e-11	2.6745970827e-10
-5.38200000000013	-0.26499999999999996	2.484e-10	2.6706350036e-11	2.076390374e-11	3.0470341444e-10
-5.38200000000013	-0.25999999999999995	2.459e-10	2.6283517946e-11	2.0452373428e-11	3.0547543429e-10
-5.38200000000013	-0.25499999999999995	2.431e-10	2.5597726926e-11	1.9902219356e-11	3.0583976768e-10
-5.38200000000013	-0.24999999999999994	2.403e-10	2.4982751347e-11	1.9601854729e-11	3.0585560016e-10
-5.38200000000013	-0.245	2.374e-10	2.4818070233e-11	1.9539009372e-11	3.0599259771e-10
-5.38200000000013	-0.24	2.344e-10	2.4528297945e-11	1.9198517839e-11	3.059777664e-10
-5.38200000000013	-0.235	2.308e-10	2.4038588163e-11	1.8507018103e-11	3.0645164661e-10
-5.38200000000013	-0.22999999999999998	2.271e-10	2.4097460846e-11	1.8117378931e-11	3.068396356e-10
-5.38200000000013	-0.22499999999999998	2.236e-10	2.3918996158e-11	1.7968565226e-11	3.0701055657e-10
-5.38200000000013	-0.21999999999999997	2.201e-10	2.3269631492e-11	1.7490440223e-11	3.0755458865e-10
-5.38200000000013	-0.21499999999999997	2.164e-10	2.2937785252e-11	1.706523326e-11	3.0811855104e-10
-5.38200000000013	-0.20999999999999996	2.126e-10	2.241263428e-11	1.6461574705e-11	3.0841710977e-10
-5.38200000000013	-0.20499999999999996	2.091e-10	2.2079351766e-11	1.6256365052e-11	3.0837424565e-10
-5.38200000000013	-0.19999999999999996	2.055e-10	2.1891325014e-11	1.586915896e-11	3.0859094113e-10
-5.38200000000013	-0.19499999999999998	2.017e-10	2.1432865469e-11	1.543587714e-11	3.0928377528e-10
-5.38200000000013	-0.18999999999999997	1.98e-10	2.0933352062e-11	1.5258841449e-11	3.0928587075e-10
-5.38200000000013	-0.18499999999999997	1.94e-10	2.0619656425e-11	1.5057144628e-11	3.0940666329e-10
-5.38200000000013	-0.17999999999999997	1.903e-10	1.9962452643e-11	1.4688429656e-11	3.0980387237e-10
-5.38200000000013	-0.17499999999999996	1.871e-10	1.9461168267e-11	1.4142788132e-11	3.1022473704e-10
-5.38200000000013	-0.16999999999999996	1.836e-10	1.928032143e-11	1.3739327551e-11	3.1018110458e-10
-5.38200000000013	-0.16499999999999998	1.802e-10	1.8948693469e-11	1.3907667017e-11	3.101703478e-10
-5.38200000000013	-0.15999999999999998	1.769e-10	1.8231295689e-11	1.4022758114e-11	3.1016399153e-10
-5.38200000000013	-0.15499999999999997	1.734e-10	1.8130427634e-11	1.3800467423e-11	3.098916728e-10
-5.38200000000013	-0.14999999999999997	1.698e-10	1.8364501011e-11	1.3663618302e-11	3.0983032193e-10
-5.38200000000013	-0.14499999999999996	1.665e-10	1.8053058011e-11	1.3391146786e-11	3.1030701939e-10
-5.38200000000013	-0.13999999999999996	1.636e-10	1.7431337619e-11	1.3243684953e-11	3.1017952133e-10
-5.38200000000013	-0.13499999999999998	1.608e-10	1.6693001089e-11	1.3282393047e-11	3.0985879712e-10
-5.38200000000013	-0.12999999999999998	1.58e-10	1.615301735e-11	1.3430861873e-11	3.0928116757e-10
-5.38200000000013	-0.12499999999999997	1.551e-10	1.5535193961e-11	1.3548333663e-11	3.0844216235e-10
-5.38200000000013	-0.11999999999999997	1.523e-10	1.4903493866e-11	1.3731331273e-11	3.0753689352e-10
-5.38200000000013	-0.11499999999999996	1.498e-10	1.4721388288e-11	1.3888224203e-11	3.0667243991e-10
-5.38200000000013	-0.10999999999999996	1.474e-10	1.4597794507e-11	1.3979102368e-11	3.060256131e-10
-5.38200000000013	-0.10499999999999998	1.456e-10	1.4053065388e-11	1.4094432117e-11	3.0525051989e-10
-5.38200000000013	-0.09999999999999998	1.44e-10	1.3706457685e-11	1.4284202189e-11	3.0404117424e-10
-5.38200000000013	-0.09499999999999997	1.426e-10	1.3606165885e-11	1.4621498121e-11	3.0212705024e-10
-5.38200000000013	-0.08999999999999997	1.418e-10	1.3111547742e-11	1.5086821804e-11	2.9991907068e-10
-5.38200000000013	-0.08499999999999996	1.414e-10	1.3066690008e-11	1.5600540792e-11	2.9743898194e-10
-5.38200000000013	-0.07999999999999997	1.417e-10	1.2392696226e-11	1.5875745157e-11	2.9484133702e-10
-5.38200000000013	-0.07499999999999997	1.427e-10	1.1748103861e-11	1.6277727264e-11	2.9204774182e-10
-5.38200000000013	-0.06999999999999997	1.442e-10	1.1708118836e-11	1.6374514962e-11	2.8922529891e-10
-5.38200000000013	-0.06499999999999977	1.462e-10	1.1375023314e-11	1.658823312e-11	2.8557535261e-10
-5.38200000000013	-0.05999999999999978	1.491e-10	1.1410866136e-11	1.7226897762e-11	2.813558327e-10
-5.38200000000013	-0.054999999999999785	1.524e-10	1.105946576e-11	1.7273980484e-11	2.7705605607e-10
-5.38200000000013	-0.04999999999999978	1.559e-10	1.0772905807e-11	1.7340606428e-11	2.7295129839e-10
-5.38200000000013	-0.04499999999999978	1.594e-10	1.1270203686e-11	1.7279978783e-11	2.6904286351e-10
-5.38200000000013	-0.0399999999999998	1.622e-10	1.0815092537e-11	1.6928176046e-11	2.6487240102e-10
-5.38200000000013	-0.034999999999999795	1.636e-10	1.0843878408e-11	1.6930485435e-11	2.6058489457e-10
-5.38200000000013	-0.029999999999999798	1.627e-10	1.090471269e-11	1.6675157531e-11	2.5605547708e-10
-5.38200000000013	-0.0249999999999998	1.59e-10	1.0320020374e-11	1.6336672707e-11	2.5233714841e-10
-5.38200000000013	-0.019999999999999803	1.527e-10	1.0310810467e-11	1.6036190209e-11	2.4927300401e-10
-5.38200000000013	-0.014999999999999805	1.443e-10	9.6344694612e-12	1.631264895e-11	2.4610811379e-10
-5.38200000000013	-0.0099999999999998	1.36e-10	9.4628434454e-12	1.6438926104e-11	2.4348364677e-10
-5.38200000000013	-0.004999999999999802	1.305e-10	1.0455296433e-11	1.6215298092e-11	2.4191804696e-10
-5.38200000000013	1.960237527853792e-16	1.299e-10	1.0909299453e-11	1.5232237638e-11	2.4126917124e-10
-5.38200000000013	0.005000000000000197	1.349e-10	1.2629966659e-11	1.381024631e-11	2.4054399692e-10
-5.38200000000013	0.0100000000000003	1.436e-10	1.3978910283e-11	1.2116172002e-11	2.3967176676e-10
-5.38200000000013	0.015000000000000301	1.533e-10	1.4645526244e-11	1.0064624803e-11	2.386868e-10
-5.38200000000013	0.020000000000000302	1.621e-10	1.5507472563e-11	8.5807019786e-12	2.3774749134e-10
-5.38200000000013	0.0250000000000003	1.688e-10	1.5377592354e-11	7.4359537393e-12	2.3644785397e-10
-5.38200000000013	0.030000000000000297	1.737e-10	1.480570063e-11	7.3297713243e-12	2.3452844471e-10
-5.38200000000013	0.03500000000000028	1.774e-10	1.396794687e-11	7.4805393524e-12	2.33354792e-10
-5.38200000000013	0.0400000000000002	1.801e-10	1.3449291873e-11	7.4499323091e-12	2.3300065659e-10
-5.38200000000013	0.0450000000000003	1.829e-10	1.2368251919e-11	8.1801073975e-12	2.3286445066e-10
-5.38200000000013	0.0500000000000003	1.859e-10	1.153170524e-11	9.1093403171e-12	2.3343286011e-10
-5.38200000000013	0.0550000000000003	1.887e-10	1.129213415e-11	9.5711693575e-12	2.3527650628e-10
-5.38200000000013	0.060000000000000296	1.915e-10	1.0742691666e-11	1.0179865785e-11	2.3852831218e-10
-5.38200000000013	0.06500000000000031	1.945e-10	1.018735129e-11	1.0998745711e-11	2.4214047007e-10
-5.38200000000013	0.07000000000000031	1.974e-10	1.0301932343e-11	1.1627052299e-11	2.4587966036e-10
-5.38200000000013	0.0750000000000003	2.004e-10	1.0261228454e-11	1.2445138418e-11	2.5017256849e-10
-5.38200000000013	0.08000000000000031	2.031e-10	1.0355003178e-11	1.3045428204e-11	2.547451295e-10
-5.38200000000013	0.08500000000000033	2.057e-10	1.1055019422e-11	1.3513363956e-11	2.5947382674e-10
-5.38200000000013	0.09000000000000032	2.082e-10	1.1528006871e-11	1.393440325e-11	2.643045038e-10
-5.38200000000013	0.09500000000000033	2.106e-10	1.1820960208e-11	1.4476427168e-11	2.6843913365e-10
-5.38200000000013	0.10000000000000032	2.13e-10	1.2628654076e-11	1.511593e-11	2.7197417803e-10
-5.38200000000013	0.10500000000000033	2.154e-10	1.2947792129e-11	1.5675221221e-11	2.7511413209e-10
-5.38200000000013	0.11000000000000033	2.179e-10	1.345926139e-11	1.5952938702e-11	2.7824367862e-10
-5.38200000000013	0.11500000000000044	2.199e-10	1.4561015996e-11	1.6210031754e-11	2.8106486425e-10
-5.38200000000013	0.12000000000000043	2.219e-10	1.509845024e-11	1.6422127374e-11	2.834924031e-10
-5.38200000000013	0.12500000000000042	2.238e-10	1.6102298105e-11	1.6569400032e-11	2.8564762324e-10
-5.38200000000013	0.13000000000000042	2.258e-10	1.6895571025e-11	1.6739485727e-11	2.8682996053e-10
-5.38200000000013	0.13500000000000004	2.28e-10	1.7212101375e-11	1.7348122492e-11	2.8770205099e-10
-5.38200000000013	0.14	2.301e-10	1.7722845951e-11	1.7958978424e-11	2.8791597579e-10
-5.38200000000013	0.14500000000000002	2.32e-10	1.8491603259e-11	1.826765365e-11	2.8797839768e-10
-5.38200000000013	0.15000000000000002	2.339e-10	1.8749499577e-11	1.8291830202e-11	2.8819537256e-10
-5.38200000000013	0.15500000000000003	2.355e-10	1.8979040033e-11	1.836996671e-11	2.8830184601e-10
-5.38200000000013	0.16000000000000003	2.371e-10	1.9571931625e-11	1.8964373157e-11	2.8796212282e-10
-5.38200000000013	0.16500000000000004	2.382e-10	2.0165755996e-11	1.952763123e-11	2.8737594839e-10
-5.38200000000013	0.17000000000000004	2.393e-10	2.0652495732e-11	1.9511656137e-11	2.8679161333e-10
-5.38200000000013	0.17500000000000004	2.405e-10	2.07902689e-11	1.9672191411e-11	2.8588562272e-10
-5.38200000000013	0.18000000000000002	2.417e-10	2.071539202e-11	1.9818964938e-11	2.8550585266e-10
-5.38200000000013	0.18500000000000003	2.429e-10	2.0564431907e-11	1.9909674302e-11	2.8558422346e-10
-5.38200000000013	0.19000000000000003	2.437e-10	2.0905880956e-11	2.0235987904e-11	2.8500810731e-10
-5.38200000000013	0.19500000000000003	2.444e-10	2.1310709417e-11	2.0642763411e-11	2.8374146204e-10
-5.38200000000013	0.20000000000000004	2.451e-10	2.1419642144e-11	2.0615116227e-11	2.8303728905e-10
-5.38200000000013	0.20500000000000004	2.457e-10	2.1683894738e-11	2.0712755213e-11	2.8263765853e-10
-5.38200000000013	0.21000000000000002	2.462e-10	2.1897190891e-11	2.0803570806e-11	2.8133774176e-10
-5.38200000000013	0.21500000000000002	2.466e-10	2.1980586462e-11	2.0877017232e-11	2.8022187762e-10
-5.38200000000013	0.22000000000000003	2.468e-10	2.1968317742e-11	2.1118680888e-11	2.7963202447e-10
-5.38200000000013	0.22500000000000003	2.472e-10	2.2382705356e-11	2.1357502555e-11	2.7879092377e-10
-5.38200000000013	0.23000000000000004	2.475e-10	2.2300089768e-11	2.1538413421e-11	2.7791601606e-10
-5.38200000000013	0.23500000000000004	2.477e-10	2.2179591178e-11	2.1293145255e-11	2.7692490257e-10
-5.38200000000013	0.24000000000000002	2.476e-10	2.2548082052e-11	2.1400531114e-11	2.7617411688e-10
-5.38200000000013	0.24500000000000002	2.476e-10	2.2509807604e-11	2.1765942802e-11	2.7551022358e-10
-5.38200000000013	0.25	2.479e-10	2.2055319278e-11	2.1700149227e-11	2.7464521118e-10
-5.38200000000013	0.255	2.479e-10	2.1993916016e-11	2.1501987067e-11	2.7404204011e-10
-5.38200000000013	0.26	2.478e-10	2.2108017583e-11	2.1585142531e-11	2.7329849545e-10
-5.38200000000013	0.265	2.478e-10	2.2266119777e-11	2.1922287124e-11	2.7248137631e-10
-5.38200000000013	0.27	2.479e-10	2.2168509895e-11	2.2134270694e-11	2.7170081157e-10
-5.38200000000013	0.275	2.479e-10	2.1734724578e-11	2.2031321714e-11	2.7148877271e-10
-5.38200000000013	0.28	2.479e-10	2.1819313406e-11	2.1908598137e-11	2.713433234e-10
-5.38200000000013	0.28500000000000003	2.479e-10	2.1758406365e-11	2.1580788598e-11	2.7098925784e-10
-5.38200000000013	0.29000000000000103	2.477e-10	2.1934862889e-11	2.1463728626e-11	2.7035193052e-10
-5.38200000000013	0.29500000000000004	2.476e-10	2.2006178915e-11	2.2034943686e-11	2.6976719964e-10
-5.38200000000013	0.30000000000000104	2.477e-10	2.1836128144e-11	2.2184115369e-11	2.6963492855e-10
-5.38200000000013	0.30500000000000005	2.477e-10	2.1937408019e-11	2.1829089383e-11	2.6931785978e-10
-5.38200000000013	0.31000000000000105	2.479e-10	2.1916978585e-11	2.1815017681e-11	2.6876938064e-10
-5.38200000000013	0.31500000000000006	2.478e-10	2.1789943276e-11	2.190330124e-11	2.6832388248e-10
-5.38200000000013	0.320000000000001	2.479e-10	2.1945177286e-11	2.2219812672e-11	2.6789214462e-10
-5.38200000000013	0.325000000000001	2.478e-10	2.181204909e-11	2.2151367739e-11	2.6776986197e-10
-5.38200000000013	0.330000000000001	2.469e-10	2.1396955708e-11	2.1720655786e-11	2.6819102932e-10
-5.38100000000013	-0.26499999999999996	2.524e-10	2.6609079214e-11	2.1432436188e-11	3.0330123845e-10
-5.38100000000013	-0.25999999999999995	2.494e-10	2.6215711841e-11	2.0930603205e-11	3.0381407123e-10
-5.38100000000013	-0.25499999999999995	2.465e-10	2.5965631357e-11	2.0501839754e-11	3.0452911742e-10
-5.38100000000013	-0.24999999999999994	2.433e-10	2.5501387427e-11	2.023470297e-11	3.0496283434e-10
-5.38100000000013	-0.245	2.399e-10	2.5620221277e-11	1.9875206635e-11	3.0567746144e-10
-5.38100000000013	-0.24	2.368e-10	2.538288536e-11	1.8966880452e-11	3.0664110091e-10
-5.38100000000013	-0.235	2.336e-10	2.4876088719e-11	1.843575883e-11	3.0728164129e-10
-5.38100000000013	-0.22999999999999998	2.301e-10	2.477793023e-11	1.8207148241e-11	3.0751798768e-10
-5.38100000000013	-0.22499999999999998	2.265e-10	2.4578304146e-11	1.762007887e-11	3.0804094858e-10
-5.38100000000013	-0.21999999999999997	2.231e-10	2.4153605045e-11	1.7024601402e-11	3.0903385486e-10
-5.38100000000013	-0.21499999999999997	2.193e-10	2.3615764803e-11	1.6487223911e-11	3.0977653805e-10
-5.38100000000013	-0.20999999999999996	2.152e-10	2.3495577625e-11	1.6411092656e-11	3.1012531836e-10
-5.38100000000013	-0.20499999999999996	2.112e-10	2.309299598e-11	1.5779658861e-11	3.1068858225e-10
-5.38100000000013	-0.19999999999999996	2.073e-10	2.2758361592e-11	1.5426728351e-11	3.1138795894e-10
-5.38100000000013	-0.19499999999999998	2.032e-10	2.2160222579e-11	1.5193788568e-11	3.1193767209e-10
-5.38100000000013	-0.18999999999999997	1.994e-10	2.1395280783e-11	1.4865632693e-11	3.122725524e-10
-5.38100000000013	-0.18499999999999997	1.956e-10	2.0914965717e-11	1.4613248641e-11	3.1288783066e-10
-5.38100000000013	-0.17999999999999997	1.92e-10	2.0375185704e-11	1.4560756972e-11	3.1344459858e-10
-5.38100000000013	-0.17499999999999996	1.882e-10	2.0167794719e-11	1.4252428082e-11	3.1402136665e-10
-5.38100000000013	-0.16999999999999996	1.844e-10	1.9783797325e-11	1.37278068e-11	3.1465841457e-10
-5.38100000000013	-0.16499999999999998	1.805e-10	1.9234840875e-11	1.3224585564e-11	3.1536237802e-10
-5.38100000000013	-0.15999999999999998	1.768e-10	1.8902812735e-11	1.3145849516e-11	3.1528826803e-10
-5.38100000000013	-0.15499999999999997	1.731e-10	1.8340535462e-11	1.2998777675e-11	3.1510943081e-10
-5.38100000000013	-0.14999999999999997	1.695e-10	1.7797028704e-11	1.2977496954e-11	3.1494426075e-10
-5.38100000000013	-0.14499999999999996	1.661e-10	1.729446667e-11	1.2751987379e-11	3.150005592e-10
-5.38100000000013	-0.13999999999999996	1.626e-10	1.6951664293e-11	1.2576155132e-11	3.1524153892e-10
-5.38100000000013	-0.13499999999999998	1.59e-10	1.6504676023e-11	1.2656235776e-11	3.1522454228e-10
-5.38100000000013	-0.12999999999999998	1.557e-10	1.5606558009e-11	1.2521924509e-11	3.146791365e-10
-5.38100000000013	-0.12499999999999997	1.524e-10	1.4950311743e-11	1.257177646e-11	3.1394993421e-10
-5.38100000000013	-0.11999999999999997	1.491e-10	1.4125046437e-11	1.2548569066e-11	3.1383703463e-10
-5.38100000000013	-0.11499999999999996	1.46e-10	1.373882842e-11	1.2476614211e-11	3.1339484267e-10
-5.38100000000013	-0.10999999999999996	1.429e-10	1.3081674115e-11	1.2502525351e-11	3.1245765276e-10
-5.38100000000013	-0.10499999999999998	1.402e-10	1.2638786575e-11	1.2746933498e-11	3.1097915489e-10
-5.38100000000013	-0.09999999999999998	1.374e-10	1.231572387e-11	1.3118884817e-11	3.0882197898e-10
-5.38100000000013	-0.09499999999999997	1.349e-10	1.1493260536e-11	1.333233522e-11	3.0673416331e-10
-5.38100000000013	-0.08999999999999997	1.328e-10	1.068227939e-11	1.3542817032e-11	3.0475836247e-10
-5.38100000000013	-0.08499999999999996	1.31e-10	9.1741996584e-12	1.3720907737e-11	3.0237864703e-10
-5.38100000000013	-0.07999999999999997	1.297e-10	8.837691712e-12	1.4220736921e-11	2.9969739262e-10
-5.38100000000013	-0.07499999999999997	1.288e-10	8.2795791968e-12	1.4496705262e-11	2.9641457368e-10
-5.38100000000013	-0.06999999999999997	1.29e-10	7.5103795098e-12	1.4886986173e-11	2.9294129927e-10
-5.38100000000013	-0.06499999999999977	1.301e-10	7.1290167398e-12	1.5388235624e-11	2.8846268542e-10
-5.38100000000013	-0.05999999999999978	1.321e-10	5.8539837482e-12	1.5891029034e-11	2.830012003e-10
-5.38100000000013	-0.054999999999999785	1.353e-10	6.107538502e-12	1.6502455401e-11	2.7879439294e-10
-5.38100000000013	-0.04999999999999978	1.396e-10	4.2750118155e-12	1.6582793614e-11	2.7374969795e-10
-5.38100000000013	-0.04499999999999978	1.449e-10	4.5086067985e-12	1.7461029347e-11	2.6795123704e-10
-5.38100000000013	-0.0399999999999998	1.504e-10	2.9899556466e-12	1.7267890507e-11	2.6152103674e-10
-5.38100000000013	-0.034999999999999795	1.555e-10	2.5541283321e-12	1.7575103266e-11	2.5567130651e-10
-5.38100000000013	-0.029999999999999798	1.588e-10	2.2376460038e-12	1.7083753482e-11	2.4874941446e-10
-5.38100000000013	-0.0249999999999998	1.595e-10	1.8115946659e-12	1.7122541612e-11	2.4119785521e-10
-5.38100000000013	-0.019999999999999803	1.57e-10	3.1749998016e-12	1.663860603e-11	2.3308407981e-10
-5.38100000000013	-0.014999999999999805	1.513e-10	3.0910170608e-12	1.6286273603e-11	2.2406193893e-10
-5.38100000000013	-0.0099999999999998	1.443e-10	5.9831996623e-12	1.5418101975e-11	2.1476172842e-10
-5.38100000000013	-0.004999999999999802	1.379e-10	7.7711571066e-12	1.4223575999e-11	2.0604359452e-10
-5.38100000000013	1.960237527853792e-16	1.355e-10	1.1403819371e-11	1.2450048234e-11	1.989151584e-10
-5.38100000000013	0.005000000000000197	1.371e-10	1.3453161228e-11	1.0680624837e-11	1.9434180576e-10
-5.38100000000013	0.0100000000000003	1.42e-10	1.637176465e-11	8.4706422058e-12	1.9343330059e-10
-5.38100000000013	0.015000000000000301	1.476e-10	1.7390779976e-11	6.6532636993e-12	1.9633469637e-10
-5.38100000000013	0.020000000000000302	1.524e-10	1.909386483e-11	5.4420073866e-12	2.0324008074e-10
-5.38100000000013	0.0250000000000003	1.557e-10	1.83491793e-11	5.1460738177e-12	2.1285240073e-10
-5.38100000000013	0.030000000000000297	1.584e-10	1.8474821991e-11	5.3956806369e-12	2.2371374071e-10
-5.38100000000013	0.03500000000000028	1.615e-10	1.7279003805e-11	6.3975756348e-12	2.3395589087e-10
-5.38100000000013	0.0400000000000002	1.645e-10	1.6681120906e-11	7.0780690294e-12	2.4246773683e-10
-5.38100000000013	0.0450000000000003	1.683e-10	1.5940440062e-11	8.4004881501e-12	2.4917323608e-10
-5.38100000000013	0.0500000000000003	1.728e-10	1.519798534e-11	9.4681301562e-12	2.5387159549e-10
-5.38100000000013	0.0550000000000003	1.777e-10	1.4954843209e-11	1.0527634731e-11	2.5755148381e-10
-5.38100000000013	0.060000000000000296	1.829e-10	1.414908038e-11	1.1015973723e-11	2.6080620009e-10
-5.38100000000013	0.06500000000000031	1.879e-10	1.4290124818e-11	1.1291301053e-11	2.6354799047e-10
-5.38100000000013	0.07000000000000031	1.928e-10	1.358538575e-11	1.2154456635e-11	2.6559396647e-10
-5.38100000000013	0.0750000000000003	1.976e-10	1.4362751972e-11	1.2771792535e-11	2.6705125347e-10
-5.38100000000013	0.08000000000000031	2.023e-10	1.3787391072e-11	1.3373525871e-11	2.6890090667e-10
-5.38100000000013	0.08500000000000033	2.065e-10	1.459147752e-11	1.3530341676e-11	2.7088068891e-10
-5.38100000000013	0.09000000000000032	2.104e-10	1.4500253019e-11	1.4075406943e-11	2.7258940972e-10
-5.38100000000013	0.09500000000000033	2.144e-10	1.4826617553e-11	1.4634625404e-11	2.7389242314e-10
-5.38100000000013	0.10000000000000032	2.18e-10	1.5326008725e-11	1.498455531e-11	2.7539804578e-10
-5.38100000000013	0.10500000000000033	2.213e-10	1.5585742949e-11	1.5230158169e-11	2.7690439019e-10
-5.38100000000013	0.11000000000000033	2.242e-10	1.6390072415e-11	1.5647584223e-11	2.7794828638e-10
-5.38100000000013	0.11500000000000044	2.269e-10	1.6892309941e-11	1.6261158453e-11	2.790405415e-10
-5.38100000000013	0.12000000000000043	2.298e-10	1.7544500588e-11	1.6401342873e-11	2.8031377587e-10
-5.38100000000013	0.12500000000000042	2.325e-10	1.7685696366e-11	1.6492883151e-11	2.8145085089e-10
-5.38100000000013	0.13000000000000042	2.346e-10	1.8354445638e-11	1.675196545e-11	2.8239758685e-10
-5.38100000000013	0.13500000000000004	2.365e-10	1.8839772383e-11	1.706880139e-11	2.8296739329e-10
-5.38100000000013	0.14	2.385e-10	1.9408937078e-11	1.7540852423e-11	2.8321554419e-10
-5.38100000000013	0.14500000000000002	2.408e-10	1.9969620917e-11	1.8052724772e-11	2.8363754973e-10
-5.38100000000013	0.15000000000000002	2.428e-10	2.0195911929e-11	1.8618906324e-11	2.8416367713e-10
-5.38100000000013	0.15500000000000003	2.447e-10	2.0544798463e-11	1.8426864699e-11	2.8439958114e-10
-5.38100000000013	0.16000000000000003	2.464e-10	2.0647305064e-11	1.8830211775e-11	2.8378302231e-10
-5.38100000000013	0.16500000000000004	2.475e-10	2.1009017655e-11	1.9144604448e-11	2.8329964262e-10
-5.38100000000013	0.17000000000000004	2.489e-10	2.1514367836e-11	1.9506520766e-11	2.8283917345e-10
-5.38100000000013	0.17500000000000004	2.498e-10	2.2115437605e-11	1.9512286235e-11	2.8262932319e-10
-5.38100000000013	0.18000000000000002	2.507e-10	2.2457602608e-11	1.9636221987e-11	2.8250068426e-10
-5.38100000000013	0.18500000000000003	2.517e-10	2.2215151694e-11	2.0077286172e-11	2.8242489789e-10
-5.38100000000013	0.19000000000000003	2.526e-10	2.2124934185e-11	2.0136508101e-11	2.8220170643e-10
-5.38100000000013	0.19500000000000003	2.53e-10	2.250419202e-11	2.0345651137e-11	2.8178417124e-10
-5.38100000000013	0.20000000000000004	2.534e-10	2.2641140094e-11	2.085686283e-11	2.8072022833e-10
-5.38100000000013	0.20500000000000004	2.539e-10	2.267027885e-11	2.1088474023e-11	2.8007822111e-10
-5.38100000000013	0.21000000000000002	2.542e-10	2.2864619677e-11	2.0907947328e-11	2.8006637003e-10
-5.38100000000013	0.21500000000000002	2.544e-10	2.3055999191e-11	2.1381260012e-11	2.7965153567e-10
-5.38100000000013	0.22000000000000003	2.546e-10	2.2777949926e-11	2.1602233755e-11	2.7901721187e-10
-5.38100000000013	0.22500000000000003	2.544e-10	2.2966199322e-11	2.1504392498e-11	2.7854719665e-10
-5.38100000000013	0.23000000000000004	2.541e-10	2.3140280973e-11	2.1520456357e-11	2.7793785557e-10
-5.38100000000013	0.23500000000000004	2.542e-10	2.3106903245e-11	2.1501882293e-11	2.7736530174e-10
-5.38100000000013	0.24000000000000002	2.544e-10	2.2678288224e-11	2.1613512945e-11	2.769857645e-10
-5.38100000000013	0.24500000000000002	2.544e-10	2.2728779004e-11	2.1987815853e-11	2.7661018539e-10
-5.38100000000013	0.25	2.541e-10	2.2729832563e-11	2.2040754266e-11	2.7579623275e-10
-5.38100000000013	0.255	2.539e-10	2.2724640439e-11	2.1889120399e-11	2.7484802995e-10
-5.38100000000013	0.26	2.535e-10	2.2736715619e-11	2.201069583e-11	2.7410387993e-10
-5.38100000000013	0.265	2.529e-10	2.2795586847e-11	2.2323902522e-11	2.7342166286e-10
-5.38100000000013	0.27	2.528e-10	2.2755633108e-11	2.2559759964e-11	2.7272957377e-10
-5.38100000000013	0.275	2.525e-10	2.2694880317e-11	2.2276482196e-11	2.7250535786e-10
-5.38100000000013	0.28	2.522e-10	2.2726887255e-11	2.2392686515e-11	2.7230605483e-10
-5.38100000000013	0.28500000000000003	2.518e-10	2.2760861611e-11	2.2358847491e-11	2.7203070931e-10
-5.38100000000013	0.29000000000000103	2.512e-10	2.2863635968e-11	2.2630838794e-11	2.714993665e-10
-5.38100000000013	0.29500000000000004	2.509e-10	2.2713193903e-11	2.2639991948e-11	2.7116604615e-10
-5.38100000000013	0.30000000000000104	2.508e-10	2.2445963987e-11	2.261014597e-11	2.7064660098e-10
-5.38100000000013	0.30500000000000005	2.505e-10	2.214977867e-11	2.2731644276e-11	2.702098107e-10
-5.38100000000013	0.31000000000000105	2.501e-10	2.2180209635e-11	2.25136464e-11	2.700922545e-10
-5.38100000000013	0.31500000000000006	2.499e-10	2.2050536063e-11	2.2067219834e-11	2.7023511939e-10
-5.38100000000013	0.320000000000001	2.495e-10	2.2231059847e-11	2.2250565235e-11	2.6972901542e-10
-5.38100000000013	0.325000000000001	2.487e-10	2.2189566516e-11	2.2531991999e-11	2.6950559113e-10
-5.38100000000013	0.330000000000001	2.473e-10	2.2178432846e-11	2.2602954414e-11	2.6990200859e-10
-5.38000000000013	-0.26499999999999996	2.538e-10	2.6769589749e-11	2.1737373027e-11	3.0360163655e-10
-5.38000000000013	-0.25999999999999995	2.514e-10	2.6704970514e-11	2.1426117746e-11	3.0423651915e-10
-5.38000000000013	-0.25499999999999995	2.487e-10	2.6450664154e-11	2.0737525483e-11	3.0493568629e-10
-5.38000000000013	-0.24999999999999994	2.458e-10	2.6220595464e-11	2.0150800992e-11	3.0596824363e-10
-5.38000000000013	-0.245	2.429e-10	2.5860485039e-11	1.9778579008e-11	3.0688145198e-10
-5.38000000000013	-0.24	2.399e-10	2.5570427533e-11	1.962067181e-11	3.0720555224e-10
-5.38000000000013	-0.235	2.367e-10	2.5067068054e-11	1.9108875131e-11	3.0783799011e-10
-5.38000000000013	-0.22999999999999998	2.332e-10	2.463934361e-11	1.8478985294e-11	3.0878393445e-10
-5.38000000000013	-0.22499999999999998	2.297e-10	2.4195265723e-11	1.8047293997e-11	3.1002126634e-10
-5.38000000000013	-0.21999999999999997	2.263e-10	2.3784163932e-11	1.7721117183e-11	3.1061689369e-10
-5.38000000000013	-0.21499999999999997	2.227e-10	2.3799619521e-11	1.7378279881e-11	3.1115203165e-10
-5.38000000000013	-0.20999999999999996	2.186e-10	2.354104945e-11	1.6702080029e-11	3.1161205843e-10
-5.38000000000013	-0.20499999999999996	2.146e-10	2.3401579529e-11	1.6569557192e-11	3.1228815205e-10
-5.38000000000013	-0.19999999999999996	2.109e-10	2.2715616797e-11	1.592541812e-11	3.1338962726e-10
-5.38000000000013	-0.19499999999999998	2.074e-10	2.2002184414e-11	1.5434670786e-11	3.1453578267e-10
-5.38000000000013	-0.18999999999999997	2.035e-10	2.1278005443e-11	1.4885769633e-11	3.1542836223e-10
-5.38000000000013	-0.18499999999999997	1.995e-10	2.1224847296e-11	1.4846021077e-11	3.1612073071e-10
-5.38000000000013	-0.17999999999999997	1.954e-10	2.0663630858e-11	1.4682862093e-11	3.1664287671e-10
-5.38000000000013	-0.17499999999999996	1.914e-10	1.9997586787e-11	1.435164595e-11	3.1736698002e-10
-5.38000000000013	-0.16999999999999996	1.875e-10	1.9557325868e-11	1.4031305909e-11	3.1815376133e-10
-5.38000000000013	-0.16499999999999998	1.836e-10	1.9248003082e-11	1.3453992142e-11	3.1924345531e-10
-5.38000000000013	-0.15999999999999998	1.8e-10	1.8818389799e-11	1.3075425522e-11	3.199320985e-10
-5.38000000000013	-0.15499999999999997	1.767e-10	1.8035815447e-11	1.2728723232e-11	3.2046586275e-10
-5.38000000000013	-0.14999999999999997	1.73e-10	1.7863314133e-11	1.2664233509e-11	3.2106386498e-10
-5.38000000000013	-0.14499999999999996	1.694e-10	1.7240381567e-11	1.2840691488e-11	3.21019697e-10
-5.38000000000013	-0.13999999999999996	1.658e-10	1.6337986744e-11	1.285392791e-11	3.2091725152e-10
-5.38000000000013	-0.13499999999999998	1.62e-10	1.5617617464e-11	1.2676583719e-11	3.2123152632e-10
-5.38000000000013	-0.12999999999999998	1.583e-10	1.5046659973e-11	1.2267225247e-11	3.2156133093e-10
-5.38000000000013	-0.12499999999999997	1.547e-10	1.4520026161e-11	1.2163674546e-11	3.2158191316e-10
-5.38000000000013	-0.11999999999999997	1.51e-10	1.362124458e-11	1.2368844182e-11	3.2089196611e-10
-5.38000000000013	-0.11499999999999996	1.473e-10	1.2542000331e-11	1.2321614486e-11	3.1979505438e-10
-5.38000000000013	-0.10999999999999996	1.435e-10	1.1630258814e-11	1.2248748681e-11	3.1868701335e-10
-5.38000000000013	-0.10499999999999998	1.396e-10	1.0558281792e-11	1.1995672685e-11	3.1774304807e-10
-5.38000000000013	-0.09999999999999998	1.359e-10	9.4734066806e-12	1.2090196833e-11	3.166196635e-10
-5.38000000000013	-0.09499999999999997	1.321e-10	8.4341387264e-12	1.2178805628e-11	3.1496339943e-10
-5.38000000000013	-0.08999999999999997	1.282e-10	7.9702360381e-12	1.2421845167e-11	3.123404691e-10
-5.38000000000013	-0.08499999999999996	1.246e-10	7.033921429e-12	1.2800170225e-11	3.0930982903e-10
-5.38000000000013	-0.07999999999999997	1.215e-10	5.2571816923e-12	1.2980567408e-11	3.0630594119e-10
-5.38000000000013	-0.07499999999999997	1.188e-10	4.5438144298e-12	1.3237659005e-11	3.030520631e-10
-5.38000000000013	-0.06999999999999997	1.167e-10	3.2154366636e-12	1.3692847278e-11	2.9828601982e-10
-5.38000000000013	-0.06499999999999977	1.157e-10	2.087059147e-12	1.4337364701e-11	2.9304572381e-10
-5.38000000000013	-0.05999999999999978	1.16e-10	1.4649295736e-12	1.4828261919e-11	2.8714719228e-10
-5.38000000000013	-0.054999999999999785	1.177e-10	-4.4586477088000003e-13	1.5194216394e-11	2.8043210041e-10
-5.38000000000013	-0.04999999999999978	1.211e-10	-9.240946383200001e-13	1.5858095139e-11	2.7294303291e-10
-5.38000000000013	-0.04499999999999978	1.261e-10	-1.927316589e-12	1.6081030481e-11	2.6449593715e-10
-5.38000000000013	-0.0399999999999998	1.327e-10	-3.6122630263e-12	1.6384701303e-11	2.5489141699e-10
-5.38000000000013	-0.034999999999999795	1.403e-10	-2.9220307624e-12	1.6883994977e-11	2.4410788901e-10
-5.38000000000013	-0.029999999999999798	1.477e-10	-3.9174727135e-12	1.6485369997e-11	2.313057892e-10
-5.38000000000013	-0.0249999999999998	1.541e-10	-3.4281685657e-12	1.6303927987e-11	2.1750084125e-10
-5.38000000000013	-0.019999999999999803	1.583e-10	-6.357658094200001e-13	1.5564048954e-11	2.0321011543e-10
-5.38000000000013	-0.014999999999999805	1.592e-10	6.776198006300001e-13	1.441774366e-11	1.8830565969e-10
-5.38000000000013	-0.0099999999999998	1.575e-10	4.1694645915e-12	1.3467171811e-11	1.7365585081e-10
-5.38000000000013	-0.004999999999999802	1.547e-10	7.1292968642e-12	1.2087280629e-11	1.6005748184e-10
-5.38000000000013	1.960237527853792e-16	1.52e-10	9.2428228527e-12	1.0194985225e-11	1.4920592075e-10
-5.38000000000013	0.005000000000000197	1.51e-10	1.2166350643e-11	8.2673141151e-12	1.4217374846e-10
-5.38000000000013	0.0100000000000003	1.511e-10	1.3617784134e-11	6.7872766522e-12	1.3974135509e-10
-5.38000000000013	0.015000000000000301	1.51e-10	1.4664245828e-11	5.2735154895e-12	1.4192106901e-10
-5.38000000000013	0.020000000000000302	1.505e-10	1.4894358173e-11	4.4967651775e-12	1.4919193927e-10
-5.38000000000013	0.0250000000000003	1.499e-10	1.4310269034e-11	4.6909564844e-12	1.6150230076e-10
-5.38000000000013	0.030000000000000297	1.5e-10	1.4389616263e-11	5.3358471632e-12	1.7739024479e-10
-5.38000000000013	0.03500000000000028	1.516e-10	1.328659564e-11	6.160169869e-12	1.9522410585e-10
-5.38000000000013	0.0400000000000002	1.549e-10	1.2629517005e-11	7.2368231486e-12	2.1268785931e-10
-5.38000000000013	0.0450000000000003	1.596e-10	1.2767869339e-11	8.6131090939e-12	2.2900963668e-10
-5.38000000000013	0.0500000000000003	1.655e-10	1.1385328253e-11	9.6699885034e-12	2.4325363338e-10
-5.38000000000013	0.0550000000000003	1.72e-10	1.2447948393e-11	1.0398161248e-11	2.5524881203e-10
-5.38000000000013	0.060000000000000296	1.789e-10	1.1735571024e-11	1.1072545021e-11	2.6547880843e-10
-5.38000000000013	0.06500000000000031	1.858e-10	1.1864861881e-11	1.1656583956e-11	2.7287276462e-10
-5.38000000000013	0.07000000000000031	1.923e-10	1.2796199007e-11	1.246372849e-11	2.7793531772e-10
-5.38000000000013	0.0750000000000003	1.985e-10	1.2666922703e-11	1.3496913016e-11	2.8137539048e-10
-5.38000000000013	0.08000000000000031	2.042e-10	1.4698246378e-11	1.4021780225e-11	2.8397995047e-10
-5.38000000000013	0.08500000000000033	2.096e-10	1.4878572256e-11	1.4358347107e-11	2.8602476232e-10
-5.38000000000013	0.09000000000000032	2.149e-10	1.5681276273e-11	1.4648489014e-11	2.8721715789e-10
-5.38000000000013	0.09500000000000033	2.198e-10	1.6199772654e-11	1.4791850117e-11	2.8806841001e-10
-5.38000000000013	0.10000000000000032	2.243e-10	1.665376476e-11	1.5361413534e-11	2.8832517564e-10
-5.38000000000013	0.10500000000000033	2.282e-10	1.7804028175e-11	1.5848368639e-11	2.8849863447e-10
-5.38000000000013	0.11000000000000033	2.319e-10	1.8168894167e-11	1.5788596647e-11	2.8911270201e-10
-5.38000000000013	0.11500000000000044	2.355e-10	1.8685848045e-11	1.6101547226e-11	2.8897677548e-10
-5.38000000000013	0.12000000000000043	2.386e-10	1.9411777612e-11	1.6647417215e-11	2.8844298795e-10
-5.38000000000013	0.12500000000000042	2.414e-10	1.9532501756e-11	1.6912556021e-11	2.8799860738e-10
-5.38000000000013	0.13000000000000042	2.442e-10	1.9802556199e-11	1.7103124992e-11	2.8755953535e-10
-5.38000000000013	0.13500000000000004	2.464e-10	2.0578513795e-11	1.74262168e-11	2.870019991e-10
-5.38000000000013	0.14	2.482e-10	2.0962995768e-11	1.7955618387e-11	2.8604778927e-10
-5.38000000000013	0.14500000000000002	2.503e-10	2.0961559494e-11	1.8137370353e-11	2.8547157999e-10
-5.38000000000013	0.15000000000000002	2.522e-10	2.103751176e-11	1.8148423987e-11	2.8489083052e-10
-5.38000000000013	0.15500000000000003	2.538e-10	2.1419065888e-11	1.8624908989e-11	2.8419038281e-10
-5.38000000000013	0.16000000000000003	2.551e-10	2.1901090804e-11	1.9028062525e-11	2.8422356118e-10
-5.38000000000013	0.16500000000000004	2.563e-10	2.1903282322e-11	1.9127818814e-11	2.8460079338e-10
-5.38000000000013	0.17000000000000004	2.573e-10	2.2124501993e-11	1.9651281764e-11	2.8376094997e-10
-5.38000000000013	0.17500000000000004	2.58e-10	2.2355557303e-11	2.0133166981e-11	2.8284855653e-10
-5.38000000000013	0.18000000000000002	2.588e-10	2.2545328829e-11	2.0103367569e-11	2.8238168452e-10
-5.38000000000013	0.18500000000000003	2.596e-10	2.2566881671e-11	2.0064468845e-11	2.8197488282e-10
-5.38000000000013	0.19000000000000003	2.599e-10	2.2664258722e-11	2.0442424284e-11	2.8151553124e-10
-5.38000000000013	0.19500000000000003	2.6e-10	2.284074144e-11	2.097342076e-11	2.8101876378e-10
-5.38000000000013	0.20000000000000004	2.602e-10	2.2987638658e-11	2.0965932345e-11	2.810646547e-10
-5.38000000000013	0.20500000000000004	2.604e-10	2.3220783623e-11	2.0745553775e-11	2.8043622151e-10
-5.38000000000013	0.21000000000000002	2.607e-10	2.301561035e-11	2.1192060376e-11	2.7929288335e-10
-5.38000000000013	0.21500000000000002	2.605e-10	2.3107022571e-11	2.1843855211e-11	2.7839872055e-10
-5.38000000000013	0.22000000000000003	2.603e-10	2.3252560641e-11	2.2099609487e-11	2.7795745991e-10
-5.38000000000013	0.22500000000000003	2.601e-10	2.3444935505e-11	2.1871288482e-11	2.7791254688e-10
-5.38000000000013	0.23000000000000004	2.597e-10	2.3771030828e-11	2.1844971343e-11	2.7791028842e-10
-5.38000000000013	0.23500000000000004	2.591e-10	2.3826686083e-11	2.2194563644e-11	2.7762507088e-10
-5.38000000000013	0.24000000000000002	2.587e-10	2.3698067525e-11	2.2456873558e-11	2.7710879222e-10
-5.38000000000013	0.24500000000000002	2.582e-10	2.3514260829e-11	2.2644746059e-11	2.7635067236e-10
-5.38000000000013	0.25	2.581e-10	2.3448401771e-11	2.2688775789e-11	2.7600158937e-10
-5.38000000000013	0.255	2.576e-10	2.3245126067e-11	2.2745289607e-11	2.7563532349e-10
-5.38000000000013	0.26	2.566e-10	2.3349534604e-11	2.2865038773e-11	2.7568945661e-10
-5.38000000000013	0.265	2.559e-10	2.3300707107e-11	2.2935974994e-11	2.755320631e-10
-5.38000000000013	0.27	2.552e-10	2.3120619881e-11	2.2581622761e-11	2.7512870729e-10
-5.38000000000013	0.275	2.55e-10	2.2883394558e-11	2.2600551893e-11	2.7482856531e-10
-5.38000000000013	0.28	2.546e-10	2.2845830244e-11	2.2891937988e-11	2.7484484017e-10
-5.38000000000013	0.28500000000000003	2.538e-10	2.2824185726e-11	2.2794411052e-11	2.7428355534e-10
-5.38000000000013	0.29000000000000103	2.531e-10	2.2669500322e-11	2.2551552684e-11	2.7374553028e-10
-5.38000000000013	0.29500000000000004	2.524e-10	2.2788134811e-11	2.2438372253e-11	2.7302929666e-10
-5.38000000000013	0.30000000000000104	2.518e-10	2.2900381009e-11	2.2878350865e-11	2.7235802263e-10
-5.38000000000013	0.30500000000000005	2.516e-10	2.2560646175e-11	2.30535632e-11	2.7214251459e-10
-5.38000000000013	0.31000000000000105	2.511e-10	2.2122096561e-11	2.2690453625e-11	2.7177536394e-10
-5.38000000000013	0.31500000000000006	2.505e-10	2.2050032567e-11	2.2465849179e-11	2.7166490909e-10
-5.38000000000013	0.320000000000001	2.5e-10	2.2151536541e-11	2.2734591039e-11	2.7147713117e-10
-5.38000000000013	0.325000000000001	2.493e-10	2.2189599986e-11	2.2857742442e-11	2.7135929558e-10
-5.38000000000013	0.330000000000001	2.48e-10	2.2322054429e-11	2.2520341736e-11	2.7140500024e-10
-5.37900000000013	-0.26499999999999996	2.556e-10	2.6526086731e-11	2.1794778877e-11	3.0248947442e-10
-5.37900000000013	-0.25999999999999995	2.537e-10	2.6128359605e-11	2.1445166203e-11	3.0314135365e-10
-5.37900000000013	-0.25499999999999995	2.514e-10	2.5805423502e-11	2.0857289201e-11	3.0444089789e-10
-5.37900000000013	-0.24999999999999994	2.486e-10	2.5623026886e-11	2.0721598412e-11	3.0530598015e-10
-5.37900000000013	-0.245	2.455e-10	2.5704401196e-11	2.0427373238e-11	3.0621823389e-10
-5.37900000000013	-0.24	2.425e-10	2.5508744875e-11	1.9760144642e-11	3.0769493897e-10
-5.37900000000013	-0.235	2.396e-10	2.5113101583e-11	1.9385211635e-11	3.0847142916e-10
-5.37900000000013	-0.22999999999999998	2.362e-10	2.5003295741e-11	1.9080030324e-11	3.0918892007e-10
-5.37900000000013	-0.22499999999999998	2.331e-10	2.4851079797e-11	1.8526311032e-11	3.1036173459e-10
-5.37900000000013	-0.21999999999999997	2.299e-10	2.4315634801e-11	1.7687541549e-11	3.1126176473e-10
-5.37900000000013	-0.21499999999999997	2.266e-10	2.3907085415e-11	1.7333911092e-11	3.1225304119e-10
-5.37900000000013	-0.20999999999999996	2.228e-10	2.3897970095e-11	1.7232101527e-11	3.1305775046e-10
-5.37900000000013	-0.20499999999999996	2.19e-10	2.352395677e-11	1.710717188e-11	3.1361514702e-10
-5.37900000000013	-0.19999999999999996	2.157e-10	2.2807646019e-11	1.6815059644e-11	3.1473927666e-10
-5.37900000000013	-0.19499999999999998	2.119e-10	2.2241195256e-11	1.6270350898e-11	3.1619106885e-10
-5.37900000000013	-0.18999999999999997	2.077e-10	2.1916166588e-11	1.5761195391e-11	3.1738802791e-10
-5.37900000000013	-0.18499999999999997	2.038e-10	2.1526227647e-11	1.5616734163e-11	3.1852053944e-10
-5.37900000000013	-0.17999999999999997	1.999e-10	2.0983129798e-11	1.5159898612e-11	3.1958257314e-10
-5.37900000000013	-0.17499999999999996	1.96e-10	2.0404384122e-11	1.4596813708e-11	3.2089962624e-10
-5.37900000000013	-0.16999999999999996	1.925e-10	1.9725078891e-11	1.4394303435e-11	3.2179399859e-10
-5.37900000000013	-0.16499999999999998	1.889e-10	1.9108211563e-11	1.3987782586e-11	3.224699758e-10
-5.37900000000013	-0.15999999999999998	1.851e-10	1.885069214e-11	1.377966546e-11	3.2378244214e-10
-5.37900000000013	-0.15499999999999997	1.817e-10	1.8150941469e-11	1.352854888e-11	3.2468566205e-10
-5.37900000000013	-0.14999999999999997	1.782e-10	1.7377609038e-11	1.3421625772e-11	3.2548771705e-10
-5.37900000000013	-0.14499999999999996	1.746e-10	1.6851487453e-11	1.3470315025e-11	3.2598976977e-10
-5.37900000000013	-0.13999999999999996	1.711e-10	1.6320383293e-11	1.3099069474e-11	3.2658420969e-10
-5.37900000000013	-0.13499999999999998	1.676e-10	1.5846353199e-11	1.2991347467e-11	3.2751890831e-10
-5.37900000000013	-0.12999999999999998	1.64e-10	1.4952493075e-11	1.2640669593e-11	3.2801760826e-10
-5.37900000000013	-0.12499999999999997	1.607e-10	1.3981784286e-11	1.2694779434e-11	3.2780522015e-10
-5.37900000000013	-0.11999999999999997	1.57e-10	1.294058311e-11	1.2656123727e-11	3.2771287952e-10
-5.37900000000013	-0.11499999999999996	1.529e-10	1.2355505896e-11	1.2345350115e-11	3.2786750235e-10
-5.37900000000013	-0.10999999999999996	1.488e-10	1.1367227125e-11	1.2299866648e-11	3.275208408e-10
-5.37900000000013	-0.10499999999999998	1.446e-10	1.0135130287e-11	1.2068894284e-11	3.2638199627e-10
-5.37900000000013	-0.09999999999999998	1.402e-10	9.0441069915e-12	1.2074832193e-11	3.2463499811e-10
-5.37900000000013	-0.09499999999999997	1.355e-10	6.9912042818e-12	1.1990182247e-11	3.2240275759e-10
-5.37900000000013	-0.08999999999999997	1.306e-10	6.1697188357e-12	1.2005418102e-11	3.192811273e-10
-5.37900000000013	-0.08499999999999996	1.255e-10	4.8104520829e-12	1.2039723515e-11	3.161265282e-10
-5.37900000000013	-0.07999999999999997	1.206e-10	3.479719453e-12	1.1927235755e-11	3.124240553e-10
-5.37900000000013	-0.07499999999999997	1.16e-10	2.5208590159e-12	1.2129947572e-11	3.0740310904e-10
-5.37900000000013	-0.06999999999999997	1.117e-10	7.444933089600001e-13	1.2332615734e-11	3.0100708827e-10
-5.37900000000013	-0.06499999999999977	1.085e-10	2.6712564249e-13	1.2718883227e-11	2.9380663764e-10
-5.37900000000013	-0.05999999999999978	1.063e-10	-1.752193748e-12	1.3015640434e-11	2.857360756e-10
-5.37900000000013	-0.054999999999999785	1.056e-10	-2.5045688744e-12	1.3232158381e-11	2.7682185173e-10
-5.37900000000013	-0.04999999999999978	1.067e-10	-2.2483645807e-12	1.3581330131e-11	2.6671588421e-10
-5.37900000000013	-0.04499999999999978	1.097e-10	-4.2499210394e-12	1.3844763453e-11	2.5445583742e-10
-5.37900000000013	-0.0399999999999998	1.151e-10	-3.8392670831e-12	1.4318976901e-11	2.4099801667e-10
-5.37900000000013	-0.034999999999999795	1.224e-10	-4.0665778215e-12	1.4165962057e-11	2.2619466763e-10
-5.37900000000013	-0.029999999999999798	1.313e-10	-4.5786066039e-12	1.3708641927e-11	2.102723578e-10
-5.37900000000013	-0.0249999999999998	1.409e-10	-1.4691746401e-12	1.3193329505e-11	1.9404304912e-10
-5.37900000000013	-0.019999999999999803	1.498e-10	-1.4035834283e-12	1.2097289436e-11	1.7687906511e-10
-5.37900000000013	-0.014999999999999805	1.573e-10	2.2044416255e-12	1.167910159e-11	1.5943023609e-10
-5.37900000000013	-0.0099999999999998	1.62e-10	4.561840251e-12	1.0476770694e-11	1.4321684139e-10
-5.37900000000013	-0.004999999999999802	1.641e-10	5.8479963627e-12	9.233837045e-12	1.2894842075e-10
-5.37900000000013	1.960237527853792e-16	1.644e-10	8.5897278041e-12	7.5631360232e-12	1.1781615904e-10
-5.37900000000013	0.005000000000000197	1.63e-10	8.0752310168e-12	6.2765233452e-12	1.1035546195e-10
-5.37900000000013	0.0100000000000003	1.607e-10	9.235732432e-12	5.2978113672e-12	1.0711681098e-10
-5.37900000000013	0.015000000000000301	1.575e-10	8.5658539319e-12	4.9957583542e-12	1.0794078698e-10
-5.37900000000013	0.020000000000000302	1.544e-10	8.2022132119e-12	4.7351946705e-12	1.1347810505e-10
-5.37900000000013	0.0250000000000003	1.521e-10	6.9392524892e-12	5.0127473514e-12	1.2322302209e-10
-5.37900000000013	0.030000000000000297	1.515e-10	6.5704458393e-12	5.4823027313e-12	1.3661285629e-10
-5.37900000000013	0.03500000000000028	1.529e-10	5.2394083468e-12	6.0439699155e-12	1.5293244505e-10
-5.37900000000013	0.0400000000000002	1.564e-10	4.533194442e-12	7.0734247856e-12	1.7042729305e-10
-5.37900000000013	0.0450000000000003	1.615e-10	5.1042094128e-12	8.0927900854e-12	1.8860144773e-10
-5.37900000000013	0.0500000000000003	1.677e-10	3.8196038076e-12	8.9770117484e-12	2.0673002582e-10
-5.37900000000013	0.0550000000000003	1.746e-10	4.9600319471e-12	9.746626165e-12	2.2327962797e-10
-5.37900000000013	0.060000000000000296	1.82e-10	5.2465296903e-12	1.0540658695e-11	2.3868633434e-10
-5.37900000000013	0.06500000000000031	1.895e-10	5.1401737437e-12	1.1606915359e-11	2.5169274304e-10
-5.37900000000013	0.07000000000000031	1.968e-10	7.654291403e-12	1.2498233991e-11	2.6261496823e-10
-5.37900000000013	0.0750000000000003	2.038e-10	7.6457086834e-12	1.3145094272e-11	2.7198442258e-10
-5.37900000000013	0.08000000000000031	2.106e-10	8.9386179752e-12	1.3560577645e-11	2.7961903252e-10
-5.37900000000013	0.08500000000000033	2.17e-10	1.0703701992e-11	1.4054287749e-11	2.8580178041e-10
-5.37900000000013	0.09000000000000032	2.228e-10	1.1512317724e-11	1.4939688845e-11	2.9016414192e-10
-5.37900000000013	0.09500000000000033	2.28e-10	1.3696636597e-11	1.5766275465e-11	2.9333725106e-10
-5.37900000000013	0.10000000000000032	2.328e-10	1.4818657655e-11	1.6227131709e-11	2.9582574498e-10
-5.37900000000013	0.10500000000000033	2.374e-10	1.5488053032e-11	1.6745767789e-11	2.9732945841e-10
-5.37900000000013	0.11000000000000033	2.413e-10	1.6724296438e-11	1.6871176194e-11	2.9847361147e-10
-5.37900000000013	0.11500000000000044	2.448e-10	1.7307777307e-11	1.7229397781e-11	2.9890562873e-10
-5.37900000000013	0.12000000000000043	2.479e-10	1.8166918017e-11	1.7934718926e-11	2.9839237686e-10
-5.37900000000013	0.12500000000000042	2.508e-10	1.8601662305e-11	1.8450555217e-11	2.9765849467e-10
-5.37900000000013	0.13000000000000042	2.532e-10	1.897107868e-11	1.888468978e-11	2.9669608921e-10
-5.37900000000013	0.13500000000000004	2.554e-10	1.9769286155e-11	1.9025693473e-11	2.9586665332e-10
-5.37900000000013	0.14	2.573e-10	2.0285653591e-11	1.9024254289e-11	2.9517102521e-10
-5.37900000000013	0.14500000000000002	2.587e-10	2.1106738131e-11	1.9359690486e-11	2.9398929328e-10
-5.37900000000013	0.15000000000000002	2.601e-10	2.1358758386e-11	1.9584514666e-11	2.9257049318e-10
-5.37900000000013	0.15500000000000003	2.612e-10	2.1703688253e-11	1.958324865e-11	2.9131793417e-10
-5.37900000000013	0.16000000000000003	2.62e-10	2.187932987e-11	1.9736344984e-11	2.9011836741e-10
-5.37900000000013	0.16500000000000004	2.626e-10	2.2124999668e-11	2.0309461979e-11	2.886562841e-10
-5.37900000000013	0.17000000000000004	2.631e-10	2.274470171e-11	2.1005647432e-11	2.8708779719e-10
-5.37900000000013	0.17500000000000004	2.637e-10	2.2989707941e-11	2.1121167811e-11	2.8593114112e-10
-5.37900000000013	0.18000000000000002	2.639e-10	2.323359513e-11	2.0977180975e-11	2.8512959834e-10
-5.37900000000013	0.18500000000000003	2.64e-10	2.3427061387e-11	2.1188438404e-11	2.8444856871e-10
-5.37900000000013	0.19000000000000003	2.643e-10	2.3250259983e-11	2.1359440871e-11	2.8326055035e-10
-5.37900000000013	0.19500000000000003	2.643e-10	2.3337260063e-11	2.1747917344e-11	2.8228648007e-10
-5.37900000000013	0.20000000000000004	2.638e-10	2.3361947387e-11	2.1577753068e-11	2.8198075015e-10
-5.37900000000013	0.20500000000000004	2.634e-10	2.3361526837e-11	2.1637391183e-11	2.8157329652e-10
-5.37900000000013	0.21000000000000002	2.63e-10	2.3536747904e-11	2.2351319785e-11	2.805326134e-10
-5.37900000000013	0.21500000000000002	2.623e-10	2.3713390692e-11	2.2736986284e-11	2.7956517879e-10
-5.37900000000013	0.22000000000000003	2.618e-10	2.3713575501e-11	2.2639801318e-11	2.7901940048e-10
-5.37900000000013	0.22500000000000003	2.614e-10	2.3667750065e-11	2.2457110754e-11	2.7894934174e-10
-5.37900000000013	0.23000000000000004	2.609e-10	2.3388651607e-11	2.2617107606e-11	2.7870659251e-10
-5.37900000000013	0.23500000000000004	2.602e-10	2.3427756969e-11	2.2762171284e-11	2.7809024323e-10
-5.37900000000013	0.24000000000000002	2.592e-10	2.3418328783e-11	2.2806705965e-11	2.7747957502e-10
-5.37900000000013	0.24500000000000002	2.586e-10	2.3190422507e-11	2.2599913063e-11	2.7747144923e-10
-5.37900000000013	0.25	2.58e-10	2.3091112962e-11	2.2818766593e-11	2.773091197e-10
-5.37900000000013	0.255	2.57e-10	2.3379416962e-11	2.313710138e-11	2.769094659e-10
-5.37900000000013	0.26	2.563e-10	2.3311015684e-11	2.311465505e-11	2.7662988286e-10
-5.37900000000013	0.265	2.557e-10	2.3133831564e-11	2.3095196229e-11	2.7643772773e-10
-5.37900000000013	0.27	2.546e-10	2.3055600468e-11	2.3069683812e-11	2.7577762958e-10
-5.37900000000013	0.275	2.537e-10	2.3126706947e-11	2.2853761038e-11	2.7534135152e-10
-5.37900000000013	0.28	2.533e-10	2.2916833404e-11	2.2665855067e-11	2.7560999151e-10
-5.37900000000013	0.28500000000000003	2.528e-10	2.2816513956e-11	2.2552088194e-11	2.7585872449e-10
-5.37900000000013	0.29000000000000103	2.521e-10	2.2844382329e-11	2.2690572951e-11	2.7563821059e-10
-5.37900000000013	0.29500000000000004	2.512e-10	2.2662550327e-11	2.3059101659e-11	2.7503028978e-10
-5.37900000000013	0.30000000000000104	2.504e-10	2.2502057254e-11	2.3269851226e-11	2.7468919288e-10
-5.37900000000013	0.30500000000000005	2.499e-10	2.2179025109e-11	2.3183078156e-11	2.7481957804e-10
-5.37900000000013	0.31000000000000105	2.492e-10	2.2063103097e-11	2.2902306227e-11	2.7453228831e-10
-5.37900000000013	0.31500000000000006	2.484e-10	2.2183638066e-11	2.2778559651e-11	2.7425261214e-10
-5.37900000000013	0.320000000000001	2.48e-10	2.2552194423e-11	2.2793251264e-11	2.7425014414e-10
-5.37900000000013	0.325000000000001	2.475e-10	2.2419341258e-11	2.2674574575e-11	2.7370539028e-10
-5.37900000000013	0.330000000000001	2.464e-10	2.2075114248e-11	2.2029827232e-11	2.7346429415e-10
-5.37800000000013	-0.26499999999999996	2.529e-10	2.6057721698e-11	2.14877291e-11	3.011970548e-10
-5.37800000000013	-0.25999999999999995	2.509e-10	2.5646830909e-11	2.1291636222e-11	3.0197873712e-10
-5.37800000000013	-0.25499999999999995	2.486e-10	2.5576367625e-11	2.1298033244e-11	3.0262409709e-10
-5.37800000000013	-0.24999999999999994	2.464e-10	2.5596781052e-11	2.1199678304e-11	3.0332976021e-10
-5.37800000000013	-0.245	2.441e-10	2.534200612e-11	2.0553184731e-11	3.04555404e-10
-5.37800000000013	-0.24	2.415e-10	2.5514201843e-11	2.0061263058e-11	3.0587336514e-10
-5.37800000000013	-0.235	2.389e-10	2.5195046328e-11	1.9782334857e-11	3.0718811322e-10
-5.37800000000013	-0.22999999999999998	2.364e-10	2.4469950586e-11	1.9603347755e-11	3.0821065884e-10
-5.37800000000013	-0.22499999999999998	2.337e-10	2.4166959338e-11	1.9398872973e-11	3.0892943032e-10
-5.37800000000013	-0.21999999999999997	2.308e-10	2.3992340721e-11	1.9201838586e-11	3.0961069278e-10
-5.37800000000013	-0.21499999999999997	2.277e-10	2.3865129333e-11	1.8727283168e-11	3.1080730259e-10
-5.37800000000013	-0.20999999999999996	2.246e-10	2.3463829712e-11	1.8031976651e-11	3.1238629017e-10
-5.37800000000013	-0.20499999999999996	2.215e-10	2.3076713842e-11	1.7897224461e-11	3.1376273837e-10
-5.37800000000013	-0.19999999999999996	2.185e-10	2.2660780814e-11	1.7685742932e-11	3.1525571831e-10
-5.37800000000013	-0.19499999999999998	2.151e-10	2.2081568022e-11	1.7225406191e-11	3.1680790707e-10
-5.37800000000013	-0.18999999999999997	2.115e-10	2.1955335978e-11	1.6956285981e-11	3.1815879047e-10
-5.37800000000013	-0.18499999999999997	2.081e-10	2.1516816923e-11	1.685985626e-11	3.1920787878e-10
-5.37800000000013	-0.17999999999999997	2.049e-10	2.1105071937e-11	1.6857673472e-11	3.2034122851e-10
-5.37800000000013	-0.17499999999999996	2.014e-10	2.0700409368e-11	1.6483376385e-11	3.2176421955e-10
-5.37800000000013	-0.16999999999999996	1.981e-10	2.0037870854e-11	1.5975978749e-11	3.2334274147e-10
-5.37800000000013	-0.16499999999999998	1.947e-10	1.9536893524e-11	1.5765857825e-11	3.247706918e-10
-5.37800000000013	-0.15999999999999998	1.913e-10	1.9101722864e-11	1.5706576232e-11	3.2569426112e-10
-5.37800000000013	-0.15499999999999997	1.883e-10	1.8280353106e-11	1.5459113638e-11	3.2686453778e-10
-5.37800000000013	-0.14999999999999997	1.852e-10	1.7624658358e-11	1.5355749929e-11	3.2860022038e-10
-5.37800000000013	-0.14499999999999996	1.82e-10	1.7069699243e-11	1.5300839732e-11	3.2971194014e-10
-5.37800000000013	-0.13999999999999996	1.79e-10	1.6571966989e-11	1.5189622354e-11	3.3053527586e-10
-5.37800000000013	-0.13499999999999998	1.761e-10	1.6210338799e-11	1.5106325736e-11	3.3162720501e-10
-5.37800000000013	-0.12999999999999998	1.731e-10	1.5749795421e-11	1.4741030463e-11	3.3259061165e-10
-5.37800000000013	-0.12499999999999997	1.701e-10	1.4748232206e-11	1.4514269424e-11	3.3298104536e-10
-5.37800000000013	-0.11999999999999997	1.67e-10	1.4214296243e-11	1.4359685883e-11	3.3288071863e-10
-5.37800000000013	-0.11499999999999996	1.638e-10	1.354071137e-11	1.4396671031e-11	3.3231989946e-10
-5.37800000000013	-0.10999999999999996	1.603e-10	1.201094783e-11	1.42861114e-11	3.3171619289e-10
-5.37800000000013	-0.10499999999999998	1.563e-10	1.0753056267e-11	1.3811702956e-11	3.3147784416e-10
-5.37800000000013	-0.09999999999999998	1.521e-10	9.6819720056e-12	1.3651209883e-11	3.2992740162e-10
-5.37800000000013	-0.09499999999999997	1.476e-10	8.2666221715e-12	1.3613588817e-11	3.2721376047e-10
-5.37800000000013	-0.08999999999999997	1.424e-10	7.09032538e-12	1.3252084318e-11	3.2418924384e-10
-5.37800000000013	-0.08499999999999996	1.371e-10	5.5371332564e-12	1.3042836508e-11	3.2053845935e-10
-5.37800000000013	-0.07999999999999997	1.313e-10	3.8655231037e-12	1.2658993364e-11	3.1578724738e-10
-5.37800000000013	-0.07499999999999997	1.255e-10	3.5177683458e-12	1.2373134086e-11	3.093608655e-10
-5.37800000000013	-0.06999999999999997	1.2e-10	2.2788086426e-12	1.2463032908e-11	3.0194045976e-10
-5.37800000000013	-0.06499999999999977	1.15e-10	5.871788289400001e-13	1.2300899834e-11	2.9368244577e-10
-5.37800000000013	-0.05999999999999978	1.108e-10	3.4829745346000005e-13	1.2257091294e-11	2.8416081332e-10
-5.37800000000013	-0.054999999999999785	1.079e-10	-2.8138983907000004e-13	1.2445844186e-11	2.7320364024e-10
-5.37800000000013	-0.04999999999999978	1.066e-10	-1.5085644918e-12	1.2308656005e-11	2.6092368644e-10
-5.37800000000013	-0.04499999999999978	1.073e-10	-8.7195303422e-13	1.2108890223e-11	2.4741189554e-10
-5.37800000000013	-0.0399999999999998	1.102e-10	-1.0605401258e-12	1.2028511992e-11	2.3248672951e-10
-5.37800000000013	-0.034999999999999795	1.151e-10	-1.5363417333e-12	1.1672930123e-11	2.1606527735e-10
-5.37800000000013	-0.029999999999999798	1.221e-10	8.0567688201e-13	1.1332883878e-11	1.9867545925e-10
-5.37800000000013	-0.0249999999999998	1.303e-10	1.224555217e-12	1.0380291496e-11	1.8125923816e-10
-5.37800000000013	-0.019999999999999803	1.391e-10	1.8670649297e-12	9.4869428722e-12	1.6365094343e-10
-5.37800000000013	-0.014999999999999805	1.477e-10	4.5771219447e-12	8.5804975242e-12	1.4653106919e-10
-5.37800000000013	-0.0099999999999998	1.547e-10	4.6851037041e-12	7.5205134635e-12	1.3078836491e-10
-5.37800000000013	-0.004999999999999802	1.6e-10	5.310513734e-12	6.8426983489e-12	1.1717566522e-10
-5.37800000000013	1.960237527853792e-16	1.641e-10	6.4101077442e-12	6.0502676206e-12	1.0621907422e-10
-5.37800000000013	0.005000000000000197	1.666e-10	5.294577204e-12	5.29555291e-12	9.8508491646e-11
-5.37800000000013	0.0100000000000003	1.68e-10	4.4898355554e-12	4.9333862989e-12	9.4805873232e-11
-5.37800000000013	0.015000000000000301	1.682e-10	3.4745065932e-12	4.5938941184e-12	9.5126981614e-11
-5.37800000000013	0.020000000000000302	1.677e-10	1.7042550098e-12	4.8101952416e-12	9.9011033308e-11
-5.37800000000013	0.0250000000000003	1.672e-10	4.3294026e-13	5.1593779062e-12	1.0635891231e-10
-5.37800000000013	0.030000000000000297	1.683e-10	-9.653052075e-13	5.9043664805e-12	1.1658678995e-10
-5.37800000000013	0.03500000000000028	1.709e-10	-1.4571610336e-12	6.3694104028e-12	1.2956799474e-10
-5.37800000000013	0.0400000000000002	1.748e-10	-2.6199386411e-12	6.9633417297e-12	1.445190981e-10
-5.37800000000013	0.0450000000000003	1.8e-10	-2.8865490094e-12	8.2406702859e-12	1.6012015985e-10
-5.37800000000013	0.0500000000000003	1.863e-10	-2.4727318305e-12	9.1392917966e-12	1.7629518406e-10
-5.37800000000013	0.0550000000000003	1.93e-10	-3.2089345041e-12	9.7981777799e-12	1.9267319003e-10
-5.37800000000013	0.060000000000000296	1.998e-10	-2.3064550987e-12	1.0617865337e-11	2.0882156678e-10
-5.37800000000013	0.06500000000000031	2.067e-10	-2.758797109e-13	1.1499197717e-11	2.238150686e-10
-5.37800000000013	0.07000000000000031	2.135e-10	1.842857273e-13	1.2642634101e-11	2.3731046822e-10
-5.37800000000013	0.0750000000000003	2.203e-10	1.4724103494e-12	1.380234462e-11	2.4904913735e-10
-5.37800000000013	0.08000000000000031	2.267e-10	3.8574926293e-12	1.4554640802e-11	2.595791826e-10
-5.37800000000013	0.08500000000000033	2.327e-10	4.9113692512e-12	1.524919644e-11	2.687277738e-10
-5.37800000000013	0.09000000000000032	2.384e-10	6.2516664912e-12	1.583625708e-11	2.7680983767e-10
-5.37800000000013	0.09500000000000033	2.435e-10	8.1933547335e-12	1.6427852097e-11	2.8351356741e-10
-5.37800000000013	0.10000000000000032	2.478e-10	9.2912792752e-12	1.7151064822e-11	2.8855486307e-10
-5.37800000000013	0.10500000000000033	2.516e-10	1.0767184722e-11	1.8045192701e-11	2.922001062e-10
-5.37800000000013	0.11000000000000033	2.548e-10	1.2825819431e-11	1.8852966605e-11	2.9492743779e-10
-5.37800000000013	0.11500000000000044	2.576e-10	1.3805544586e-11	1.9173230976e-11	2.9685588088e-10
-5.37800000000013	0.12000000000000043	2.6e-10	1.4781636128e-11	1.9510087441e-11	2.9844045639e-10
-5.37800000000013	0.12500000000000042	2.618e-10	1.6416152357e-11	1.9922482898e-11	2.9917501379e-10
-5.37800000000013	0.13000000000000042	2.633e-10	1.7340933846e-11	2.0296270668e-11	2.9934581835e-10
-5.37800000000013	0.13500000000000004	2.645e-10	1.8479446589e-11	2.0957707602e-11	2.9867114499e-10
-5.37800000000013	0.14	2.65e-10	1.9524226082e-11	2.1364200802e-11	2.9766554944e-10
-5.37800000000013	0.14500000000000002	2.655e-10	2.0103249699e-11	2.138910786e-11	2.9641394503e-10
-5.37800000000013	0.15000000000000002	2.659e-10	2.0609608328e-11	2.1510182705e-11	2.9527011793e-10
-5.37800000000013	0.15500000000000003	2.66e-10	2.0988743927e-11	2.1774794732e-11	2.9398226179e-10
-5.37800000000013	0.16000000000000003	2.661e-10	2.1116125572e-11	2.2119715868e-11	2.9267380014e-10
-5.37800000000013	0.16500000000000004	2.659e-10	2.1696827025e-11	2.2048184474e-11	2.9162170831e-10
-5.37800000000013	0.17000000000000004	2.657e-10	2.2029883985e-11	2.2071890999e-11	2.9042970855e-10
-5.37800000000013	0.17500000000000004	2.655e-10	2.2043148056e-11	2.2349660867e-11	2.8906976804e-10
-5.37800000000013	0.18000000000000002	2.65e-10	2.2099897615e-11	2.2500297928e-11	2.8754370287e-10
-5.37800000000013	0.18500000000000003	2.647e-10	2.1971702517e-11	2.239006426e-11	2.8624238912e-10
-5.37800000000013	0.19000000000000003	2.641e-10	2.2139049543e-11	2.2334257665e-11	2.8506310191e-10
-5.37800000000013	0.19500000000000003	2.635e-10	2.2406948847e-11	2.2312549117e-11	2.8420605231e-10
-5.37800000000013	0.20000000000000004	2.627e-10	2.2501997591e-11	2.260972251e-11	2.8316085227e-10
-5.37800000000013	0.20500000000000004	2.617e-10	2.2879839526e-11	2.2689288016e-11	2.822271781e-10
-5.37800000000013	0.21000000000000002	2.607e-10	2.3035604681e-11	2.2523103689e-11	2.8213874903e-10
-5.37800000000013	0.21500000000000002	2.6e-10	2.2984133102e-11	2.2866143263e-11	2.8135094326e-10
-5.37800000000013	0.22000000000000003	2.593e-10	2.2956558678e-11	2.3150327615e-11	2.8027980588e-10
-5.37800000000013	0.22500000000000003	2.583e-10	2.2734263621e-11	2.2893010464e-11	2.7956701815e-10
-5.37800000000013	0.23000000000000004	2.575e-10	2.2464909125e-11	2.2778222046e-11	2.7918973938e-10
-5.37800000000013	0.23500000000000004	2.566e-10	2.2456317674e-11	2.3109855829e-11	2.7885001618e-10
-5.37800000000013	0.24000000000000002	2.554e-10	2.2615637863e-11	2.2857230215e-11	2.7855955996e-10
-5.37800000000013	0.24500000000000002	2.543e-10	2.2549227288e-11	2.2683037969e-11	2.7855795342e-10
-5.37800000000013	0.25	2.537e-10	2.2579629149e-11	2.2813343094e-11	2.7831422631e-10
-5.37800000000013	0.255	2.53e-10	2.2436001746e-11	2.3075267382e-11	2.7746115811e-10
-5.37800000000013	0.26	2.52e-10	2.2204246488e-11	2.3147142201e-11	2.7684506495e-10
-5.37800000000013	0.265	2.512e-10	2.2152603196e-11	2.3024469556e-11	2.7647404931e-10
-5.37800000000013	0.27	2.505e-10	2.2310871282e-11	2.3064082779e-11	2.7674867306e-10
-5.37800000000013	0.275	2.496e-10	2.2387108766e-11	2.293845464e-11	2.7718017809e-10
-5.37800000000013	0.28	2.488e-10	2.2171306773e-11	2.2858133889e-11	2.7700054925e-10
-5.37800000000013	0.28500000000000003	2.48e-10	2.2141977388e-11	2.3271165264e-11	2.7645931114e-10
-5.37800000000013	0.29000000000000103	2.47e-10	2.2197308135e-11	2.3184694874e-11	2.7617246378e-10
-5.37800000000013	0.29500000000000004	2.466e-10	2.1994483541e-11	2.2852316033e-11	2.7624091599e-10
-5.37800000000013	0.30000000000000104	2.457e-10	2.2158733918e-11	2.2826937493e-11	2.767363796e-10
-5.37800000000013	0.30500000000000005	2.45e-10	2.2255929071e-11	2.3003511888e-11	2.7673642617e-10
-5.37800000000013	0.31000000000000105	2.446e-10	2.2258667741e-11	2.2998757777e-11	2.7630743571e-10
-5.37800000000013	0.31500000000000006	2.442e-10	2.2163297399e-11	2.2889375396e-11	2.7593411505e-10
-5.37800000000013	0.320000000000001	2.438e-10	2.1843511786e-11	2.2692931816e-11	2.7597318403e-10
-5.37800000000013	0.325000000000001	2.434e-10	2.1717732307e-11	2.2751020151e-11	2.7572268154e-10
-5.37800000000013	0.330000000000001	2.428e-10	2.1374192147e-11	2.2647029255e-11	2.7521064039e-10
-5.37700000000013	-0.26499999999999996	2.46e-10	2.4829452741e-11	2.1099114383e-11	2.9763025232e-10
-5.37700000000013	-0.25999999999999995	2.443e-10	2.4482246954e-11	2.1045468748e-11	2.9849179555e-10
-5.37700000000013	-0.25499999999999995	2.422e-10	2.4438029504e-11	2.1040036518e-11	2.9903643299e-10
-5.37700000000013	-0.24999999999999994	2.399e-10	2.4639209732e-11	2.0775062148e-11	2.9993515927e-10
-5.37700000000013	-0.245	2.376e-10	2.4426262826e-11	2.0209465583e-11	3.0101637822e-10
-5.37700000000013	-0.24	2.353e-10	2.4278790806e-11	1.9783138123e-11	3.019212978e-10
-5.37700000000013	-0.235	2.331e-10	2.4185342772e-11	1.9725423772e-11	3.0286640394e-10
-5.37700000000013	-0.22999999999999998	2.307e-10	2.397440112e-11	1.9794830587e-11	3.0401523691e-10
-5.37700000000013	-0.22499999999999998	2.284e-10	2.3740906909e-11	1.9786816847e-11	3.0517303385e-10
-5.37700000000013	-0.21999999999999997	2.263e-10	2.362022351e-11	1.9441980112e-11	3.0658352189e-10
-5.37700000000013	-0.21499999999999997	2.238e-10	2.327998227e-11	1.9284887821e-11	3.0825352296e-10
-5.37700000000013	-0.20999999999999996	2.213e-10	2.2916328453e-11	1.9328662893e-11	3.0948007479e-10
-5.37700000000013	-0.20499999999999996	2.19e-10	2.2751896176e-11	1.9238343521e-11	3.1056366861e-10
-5.37700000000013	-0.19999999999999996	2.164e-10	2.2630339663e-11	1.9052647986e-11	3.1209241133e-10
-5.37700000000013	-0.19499999999999998	2.137e-10	2.2224825807e-11	1.8677373009e-11	3.1384197064e-10
-5.37700000000013	-0.18999999999999997	2.109e-10	2.220007882e-11	1.8277461641e-11	3.1582301017e-10
-5.37700000000013	-0.18499999999999997	2.082e-10	2.2013501439e-11	1.8127563817e-11	3.1747205649e-10
-5.37700000000013	-0.17999999999999997	2.055e-10	2.1852803184e-11	1.8294887559e-11	3.1874452252e-10
-5.37700000000013	-0.17499999999999996	2.029e-10	2.1799370006e-11	1.8307332357e-11	3.2019689679e-10
-5.37700000000013	-0.16999999999999996	2.004e-10	2.1123274928e-11	1.8299843941e-11	3.2168745529e-10
-5.37700000000013	-0.16499999999999998	1.981e-10	2.0226242486e-11	1.8092480605e-11	3.2336914446e-10
-5.37700000000013	-0.15999999999999998	1.955e-10	1.9927926769e-11	1.7716188449e-11	3.2542087138e-10
-5.37700000000013	-0.15499999999999997	1.93e-10	1.9497223548e-11	1.7635719269e-11	3.2734274864e-10
-5.37700000000013	-0.14999999999999997	1.906e-10	1.9149106811e-11	1.7740520707e-11	3.2859402709e-10
-5.37700000000013	-0.14499999999999996	1.883e-10	1.9159687508e-11	1.7872109311e-11	3.2973974012e-10
-5.37700000000013	-0.13999999999999996	1.863e-10	1.8630364502e-11	1.7846512492e-11	3.3112512901e-10
-5.37700000000013	-0.13499999999999998	1.844e-10	1.7901626416e-11	1.7667778593e-11	3.3254593145e-10
-5.37700000000013	-0.12999999999999998	1.827e-10	1.6987527488e-11	1.7574815138e-11	3.3374775667e-10
-5.37700000000013	-0.12499999999999997	1.809e-10	1.6318139387e-11	1.7457260401e-11	3.3427223098e-10
-5.37700000000013	-0.11999999999999997	1.791e-10	1.5614673612e-11	1.7571987701e-11	3.345386358e-10
-5.37700000000013	-0.11499999999999996	1.771e-10	1.4903691772e-11	1.7706710787e-11	3.3433162607e-10
-5.37700000000013	-0.10999999999999996	1.748e-10	1.4001881937e-11	1.7540727276e-11	3.3398228697e-10
-5.37700000000013	-0.10499999999999998	1.721e-10	1.2987721129e-11	1.7324771034e-11	3.3314859029e-10
-5.37700000000013	-0.09999999999999998	1.688e-10	1.2328311277e-11	1.6813419643e-11	3.3154380508e-10
-5.37700000000013	-0.09499999999999997	1.652e-10	1.1668972729e-11	1.6477686586e-11	3.291105153e-10
-5.37700000000013	-0.08999999999999997	1.612e-10	1.0001681221e-11	1.6341409355e-11	3.2581945416e-10
-5.37700000000013	-0.08499999999999996	1.565e-10	8.4646577307e-12	1.576627983e-11	3.2172971405e-10
-5.37700000000013	-0.07999999999999997	1.514e-10	7.4225434219e-12	1.5383675054e-11	3.163877409e-10
-5.37700000000013	-0.07499999999999997	1.458e-10	6.1191014538e-12	1.520262449e-11	3.0963425525e-10
-5.37700000000013	-0.06999999999999997	1.402e-10	5.6063687225e-12	1.4511599147e-11	3.0219287146e-10
-5.37700000000013	-0.06499999999999977	1.35e-10	5.2510575188e-12	1.4052334882e-11	2.9379804619e-10
-5.37700000000013	-0.05999999999999978	1.301e-10	3.8384794607e-12	1.3831477554e-11	2.8381871525e-10
-5.37700000000013	-0.054999999999999785	1.26e-10	3.6337958591e-12	1.3318605488e-11	2.7221997734e-10
-5.37700000000013	-0.04999999999999978	1.233e-10	4.1904979298e-12	1.3066630345e-11	2.5982894003e-10
-5.37700000000013	-0.04499999999999978	1.22e-10	3.000857032e-12	1.2568254897e-11	2.4639454205e-10
-5.37700000000013	-0.0399999999999998	1.223e-10	3.6536024709e-12	1.1737178284e-11	2.3206898477e-10
-5.37700000000013	-0.034999999999999795	1.243e-10	4.2931842472e-12	1.1308946705e-11	2.169351792e-10
-5.37700000000013	-0.029999999999999798	1.278e-10	3.6762914533e-12	1.0438263416e-11	2.0068227313e-10
-5.37700000000013	-0.0249999999999998	1.325e-10	5.8962301409e-12	9.6076357295e-12	1.8402971327e-10
-5.37700000000013	-0.019999999999999803	1.373e-10	6.0637135903e-12	8.7044238171e-12	1.6750296345e-10
-5.37700000000013	-0.014999999999999805	1.419e-10	5.8582809288e-12	7.5287636719e-12	1.5136102447e-10
-5.37700000000013	-0.0099999999999998	1.467e-10	7.1385642514e-12	6.6983469878e-12	1.3655179646e-10
-5.37700000000013	-0.004999999999999802	1.521e-10	5.7427354477e-12	6.0137488617e-12	1.2331000762e-10
-5.37700000000013	1.960237527853792e-16	1.588e-10	4.3441046728e-12	5.65115879e-12	1.1219523149e-10
-5.37700000000013	0.005000000000000197	1.671e-10	3.3472952055e-12	5.7324377849e-12	1.0415704455e-10
-5.37700000000013	0.0100000000000003	1.758e-10	7.0681198849e-13	5.6461787608e-12	9.9631177727e-11
-5.37700000000013	0.015000000000000301	1.839e-10	-1.5636644093e-12	5.7444958657e-12	9.877406992e-11
-5.37700000000013	0.020000000000000302	1.9e-10	-3.2500316593e-12	5.9244939621e-12	1.0120106163e-10
-5.37700000000013	0.0250000000000003	1.947e-10	-4.8889327445e-12	6.1568818637e-12	1.0670934571e-10
-5.37700000000013	0.030000000000000297	1.989e-10	-6.2079561758e-12	6.3699328166e-12	1.1536979582e-10
-5.37700000000013	0.03500000000000028	2.03e-10	-7.1213122283e-12	7.4566305557e-12	1.2588965474e-10
-5.37700000000013	0.0400000000000002	2.076e-10	-6.8377536081e-12	8.2134829427e-12	1.3794635888e-10
-5.37700000000013	0.0450000000000003	2.124e-10	-7.7909433458e-12	8.9528417448e-12	1.5155193396e-10
-5.37700000000013	0.0500000000000003	2.174e-10	-6.8122775701e-12	9.9557757494e-12	1.6592210159e-10
-5.37700000000013	0.0550000000000003	2.229e-10	-6.2985003751e-12	1.057529953e-11	1.8077712739e-10
-5.37700000000013	0.060000000000000296	2.284e-10	-6.6118140239e-12	1.1966702004e-11	1.952234772e-10
-5.37700000000013	0.06500000000000031	2.337e-10	-4.177216033e-12	1.3223466522e-11	2.090097405e-10
-5.37700000000013	0.07000000000000031	2.386e-10	-3.5829827539e-12	1.4025483688e-11	2.2222241387e-10
-5.37700000000013	0.0750000000000003	2.435e-10	-2.260877045e-12	1.5227557742e-11	2.3492607288e-10
-5.37700000000013	0.08000000000000031	2.482e-10	2.7020496418e-13	1.6312859952e-11	2.4614825379e-10
-5.37700000000013	0.08500000000000033	2.524e-10	5.0430758165e-13	1.7221012968e-11	2.5578881614e-10
-5.37700000000013	0.09000000000000032	2.563e-10	3.0795032217e-12	1.7709053645e-11	2.6500620879e-10
-5.37700000000013	0.09500000000000033	2.598e-10	4.4997421355e-12	1.8052266387e-11	2.7262347285e-10
-5.37700000000013	0.10000000000000032	2.627e-10	5.5696000345e-12	1.8859664851e-11	2.7823289856e-10
-5.37700000000013	0.10500000000000033	2.649e-10	8.4708422946e-12	1.9529208657e-11	2.8295412194e-10
-5.37700000000013	0.11000000000000033	2.665e-10	9.6879746707e-12	2.0480476087e-11	2.860507695e-10
-5.37700000000013	0.11500000000000044	2.676e-10	1.1195091793e-11	2.1066250338e-11	2.8856282588e-10
-5.37700000000013	0.12000000000000043	2.685e-10	1.296235132e-11	2.1015660604e-11	2.9086237773e-10
-5.37700000000013	0.12500000000000042	2.691e-10	1.3917293109e-11	2.1163839847e-11	2.9210683424e-10
-5.37700000000013	0.13000000000000042	2.695e-10	1.5542165784e-11	2.1754104819e-11	2.9283936601e-10
-5.37700000000013	0.13500000000000004	2.693e-10	1.6388652148e-11	2.2353386157e-11	2.9241051525e-10
-5.37700000000013	0.14	2.688e-10	1.715348335e-11	2.2685196018e-11	2.9183828738e-10
-5.37700000000013	0.14500000000000002	2.681e-10	1.8102583999e-11	2.2718032415e-11	2.9112780467e-10
-5.37700000000013	0.15000000000000002	2.672e-10	1.888715633e-11	2.26977907e-11	2.899868181e-10
-5.37700000000013	0.15500000000000003	2.664e-10	1.9489484839e-11	2.2382242605e-11	2.8961612843e-10
-5.37700000000013	0.16000000000000003	2.657e-10	1.9781643641e-11	2.2216292564e-11	2.8889158275e-10
-5.37700000000013	0.16500000000000004	2.649e-10	2.0002579549e-11	2.2207012807e-11	2.8768854681e-10
-5.37700000000013	0.17000000000000004	2.637e-10	2.0394884632e-11	2.2539090423e-11	2.8670623433e-10
-5.37700000000013	0.17500000000000004	2.627e-10	2.060244442e-11	2.290186676e-11	2.8582655359e-10
-5.37700000000013	0.18000000000000002	2.615e-10	2.0539220714e-11	2.320157073e-11	2.8478247114e-10
-5.37700000000013	0.18500000000000003	2.601e-10	2.07333258e-11	2.3235035769e-11	2.8398339637e-10
-5.37700000000013	0.19000000000000003	2.587e-10	2.1068161004e-11	2.3191892251e-11	2.8311710339e-10
-5.37700000000013	0.19500000000000003	2.576e-10	2.1110230591e-11	2.3046821298e-11	2.8206710704e-10
-5.37700000000013	0.20000000000000004	2.566e-10	2.1092020324e-11	2.2668676684e-11	2.8153350577e-10
-5.37700000000013	0.20500000000000004	2.552e-10	2.1142262267e-11	2.2421027825e-11	2.8097538743e-10
-5.37700000000013	0.21000000000000002	2.542e-10	2.1198792092e-11	2.2666435689e-11	2.8024406638e-10
-5.37700000000013	0.21500000000000002	2.532e-10	2.1351367468e-11	2.3177305411e-11	2.7923949528e-10
-5.37700000000013	0.22000000000000003	2.52e-10	2.1394048235e-11	2.3220655567e-11	2.7852461208e-10
-5.37700000000013	0.22500000000000003	2.508e-10	2.1586584626e-11	2.2879971948e-11	2.7858496178e-10
-5.37700000000013	0.23000000000000004	2.495e-10	2.1737026691e-11	2.2553054441e-11	2.7870768681e-10
-5.37700000000013	0.23500000000000004	2.485e-10	2.1607433155e-11	2.2644329874e-11	2.7848356403e-10
-5.37700000000013	0.24000000000000002	2.478e-10	2.1393466159e-11	2.2806887864e-11	2.7807313018e-10
-5.37700000000013	0.24500000000000002	2.47e-10	2.1383070271e-11	2.3079103266e-11	2.7753422037e-10
-5.37700000000013	0.25	2.46e-10	2.1439699049e-11	2.3147664615e-11	2.7714557946e-10
-5.37700000000013	0.255	2.452e-10	2.1451091743e-11	2.2613412875e-11	2.7695312165e-10
-5.37700000000013	0.26	2.443e-10	2.1513822139e-11	2.243656927e-11	2.7692578733e-10
-5.37700000000013	0.265	2.435e-10	2.1365733119e-11	2.2475379228e-11	2.7673086151e-10
-5.37700000000013	0.27	2.431e-10	2.131434303e-11	2.2683636053e-11	2.7676897589e-10
-5.37700000000013	0.275	2.426e-10	2.1217366157e-11	2.2530325805e-11	2.7715270407e-10
-5.37700000000013	0.28	2.417e-10	2.1517975256e-11	2.227382065e-11	2.7710320428e-10
-5.37700000000013	0.28500000000000003	2.411e-10	2.147998166e-11	2.2586103296e-11	2.7666368987e-10
-5.37700000000013	0.29000000000000103	2.405e-10	2.12180792e-11	2.2272020578e-11	2.7675579768e-10
-5.37700000000013	0.29500000000000004	2.399e-10	2.1282723173e-11	2.2093614098e-11	2.7709640563e-10
-5.37700000000013	0.30000000000000104	2.392e-10	2.1468865452e-11	2.2174076003e-11	2.7687314432e-10
-5.37700000000013	0.30500000000000005	2.388e-10	2.1600731998e-11	2.2065418307e-11	2.7692876756e-10
-5.37700000000013	0.31000000000000105	2.386e-10	2.1467992337e-11	2.2104343225e-11	2.770305844e-10
-5.37700000000013	0.31500000000000006	2.38e-10	2.1751101303e-11	2.2501984495e-11	2.769802697e-10
-5.37700000000013	0.320000000000001	2.374e-10	2.1796402871e-11	2.2947143589e-11	2.7625523508e-10
-5.37700000000013	0.325000000000001	2.373e-10	2.13669191e-11	2.2426874784e-11	2.7584903874e-10
-5.37700000000013	0.330000000000001	2.371e-10	2.0901414973e-11	2.1650351118e-11	2.7590629179e-10
-5.37600000000013	-0.26499999999999996	2.341e-10	2.2937952599e-11	2.1021396969e-11	2.9113357887e-10
-5.37600000000013	-0.25999999999999995	2.322e-10	2.2856036958e-11	2.090085909e-11	2.9171977658e-10
-5.37600000000013	-0.25499999999999995	2.302e-10	2.2984051611e-11	2.0273201517e-11	2.9259345029e-10
-5.37600000000013	-0.24999999999999994	2.283e-10	2.3123256688e-11	1.986787538e-11	2.9384579975e-10
-5.37600000000013	-0.245	2.264e-10	2.2779934807e-11	1.9821844762e-11	2.9481195379e-10
-5.37600000000013	-0.24	2.242e-10	2.272616257e-11	1.9920051272e-11	2.9532604385e-10
-5.37600000000013	-0.235	2.221e-10	2.2747430194e-11	1.9911202253e-11	2.9626712203e-10
-5.37600000000013	-0.22999999999999998	2.199e-10	2.2600819648e-11	1.9364242326e-11	2.9758969322e-10
-5.37600000000013	-0.22499999999999998	2.179e-10	2.2442157206e-11	1.9111350412e-11	2.9919333756e-10
-5.37600000000013	-0.21999999999999997	2.161e-10	2.1938777354e-11	1.879393385e-11	3.0080112629e-10
-5.37600000000013	-0.21499999999999997	2.141e-10	2.1774509514e-11	1.8993855338e-11	3.0204784125e-10
-5.37600000000013	-0.20999999999999996	2.119e-10	2.1662579093e-11	1.9404056366e-11	3.0300016515e-10
-5.37600000000013	-0.20499999999999996	2.097e-10	2.1919301071e-11	1.9514880842e-11	3.0432455242e-10
-5.37600000000013	-0.19999999999999996	2.075e-10	2.199113369e-11	1.9492789579e-11	3.0579855666e-10
-5.37600000000013	-0.19499999999999998	2.056e-10	2.1537678549e-11	1.9311608048e-11	3.077442525e-10
-5.37600000000013	-0.18999999999999997	2.039e-10	2.1302547248e-11	1.8982433539e-11	3.0995225534e-10
-5.37600000000013	-0.18499999999999997	2.02e-10	2.0813879382e-11	1.9016386068e-11	3.1169073191e-10
-5.37600000000013	-0.17999999999999997	2.003e-10	2.07797857e-11	1.9215662905e-11	3.1328913756e-10
-5.37600000000013	-0.17499999999999996	1.984e-10	2.0809707348e-11	1.9692655769e-11	3.1459529418e-10
-5.37600000000013	-0.16999999999999996	1.967e-10	2.0457671781e-11	1.9630666065e-11	3.1653258484e-10
-5.37600000000013	-0.16499999999999998	1.95e-10	2.0601983124e-11	1.9555351173e-11	3.1926475931e-10
-5.37600000000013	-0.15999999999999998	1.935e-10	2.0371971186e-11	1.9666342996e-11	3.2147252932e-10
-5.37600000000013	-0.15499999999999997	1.925e-10	2.0013582252e-11	1.9905054069e-11	3.2299428713e-10
-5.37600000000013	-0.14999999999999997	1.914e-10	1.9984520623e-11	2.0312375273e-11	3.2451271545e-10
-5.37600000000013	-0.14499999999999996	1.903e-10	1.9956383039e-11	2.0484876586e-11	3.2661540899e-10
-5.37600000000013	-0.13999999999999996	1.894e-10	1.9709607295e-11	2.0599566051e-11	3.2847551629e-10
-5.37600000000013	-0.13499999999999998	1.889e-10	1.9341566076e-11	2.0934619533e-11	3.3006661106e-10
-5.37600000000013	-0.12999999999999998	1.885e-10	1.8958016881e-11	2.1212115826e-11	3.3106054179e-10
-5.37600000000013	-0.12499999999999997	1.882e-10	1.85295954e-11	2.1554547129e-11	3.3199482132e-10
-5.37600000000013	-0.11999999999999997	1.879e-10	1.8333971093e-11	2.1444303275e-11	3.3288889099e-10
-5.37600000000013	-0.11499999999999996	1.875e-10	1.7695761926e-11	2.1125028434e-11	3.3365557902e-10
-5.37600000000013	-0.10999999999999996	1.869e-10	1.7124178703e-11	2.1176722657e-11	3.3346556593e-10
-5.37600000000013	-0.10499999999999998	1.86e-10	1.6585447884e-11	2.1276649204e-11	3.3263459336e-10
-5.37600000000013	-0.09999999999999998	1.847e-10	1.5890233044e-11	2.1410387126e-11	3.3093327656e-10
-5.37600000000013	-0.09499999999999997	1.829e-10	1.5325515415e-11	2.1044562163e-11	3.2887503039e-10
-5.37600000000013	-0.08999999999999997	1.807e-10	1.4951440971e-11	2.0950927865e-11	3.2624807209e-10
-5.37600000000013	-0.08499999999999996	1.782e-10	1.3707589824e-11	2.0537010278e-11	3.2269933727e-10
-5.37600000000013	-0.07999999999999997	1.754e-10	1.3453807333e-11	1.9991687441e-11	3.1845830381e-10
-5.37600000000013	-0.07499999999999997	1.721e-10	1.2019606947e-11	1.9912677817e-11	3.1227911822e-10
-5.37600000000013	-0.06999999999999997	1.688e-10	1.2214429444e-11	1.9223117852e-11	3.051429987e-10
-5.37600000000013	-0.06499999999999977	1.66e-10	1.1431766325e-11	1.8942415772e-11	2.9751572292e-10
-5.37600000000013	-0.05999999999999978	1.634e-10	1.0671551718e-11	1.7854703765e-11	2.8867933434e-10
-5.37600000000013	-0.054999999999999785	1.613e-10	1.1003248073e-11	1.7626734916e-11	2.7870754711e-10
-5.37600000000013	-0.04999999999999978	1.595e-10	9.8377087852e-12	1.7003584071e-11	2.6733430568e-10
-5.37600000000013	-0.04499999999999978	1.584e-10	1.1337907199e-11	1.6027076344e-11	2.5494811125e-10
-5.37600000000013	-0.0399999999999998	1.576e-10	1.0275306704e-11	1.5435930982e-11	2.4200878106e-10
-5.37600000000013	-0.034999999999999795	1.573e-10	1.1561759311e-11	1.3742153533e-11	2.2871869151e-10
-5.37600000000013	-0.029999999999999798	1.574e-10	1.2043505558e-11	1.3282825239e-11	2.1477998234e-10
-5.37600000000013	-0.0249999999999998	1.577e-10	1.1441359675e-11	1.1942174751e-11	2.003575908e-10
-5.37600000000013	-0.019999999999999803	1.578e-10	1.2780056568e-11	1.1093884677e-11	1.861491357e-10
-5.37600000000013	-0.014999999999999805	1.576e-10	1.0690942145e-11	1.0153133917e-11	1.7251454992e-10
-5.37600000000013	-0.0099999999999998	1.587e-10	1.0730138456e-11	9.1548296041e-12	1.5950816451e-10
-5.37600000000013	-0.004999999999999802	1.621e-10	8.251228428e-12	8.9748318715e-12	1.478506485e-10
-5.37600000000013	1.960237527853792e-16	1.691e-10	4.6998702601e-12	8.3552273281e-12	1.3732309453e-10
-5.37600000000013	0.005000000000000197	1.801e-10	2.3641663574e-12	8.4673723904e-12	1.2955572456e-10
-5.37600000000013	0.0100000000000003	1.939e-10	-1.6603664335e-12	8.3258535597e-12	1.242632512e-10
-5.37600000000013	0.015000000000000301	2.082e-10	-4.5725726523e-12	8.3332546637e-12	1.2229596032e-10
-5.37600000000013	0.020000000000000302	2.205e-10	-6.680151273e-12	8.2772734459e-12	1.2324746931e-10
-5.37600000000013	0.0250000000000003	2.305e-10	-8.7117317889e-12	8.3174498286e-12	1.2669079006e-10
-5.37600000000013	0.030000000000000297	2.382e-10	-9.5864917967e-12	9.3029280833e-12	1.3240365079e-10
-5.37600000000013	0.03500000000000028	2.441e-10	-9.3167094747e-12	1.0318639397e-11	1.3954589376e-10
-5.37600000000013	0.0400000000000002	2.489e-10	-1.0101962107e-11	1.0840773029e-11	1.4875553316e-10
-5.37600000000013	0.0450000000000003	2.531e-10	-9.6190473414e-12	1.21685458e-11	1.5931540402e-10
-5.37600000000013	0.0500000000000003	2.568e-10	-8.9070701506e-12	1.2684012472e-11	1.7088359455e-10
-5.37600000000013	0.0550000000000003	2.597e-10	-8.9725646831e-12	1.3913160365e-11	1.8316056812e-10
-5.37600000000013	0.060000000000000296	2.622e-10	-6.3274877903e-12	1.4789353008e-11	1.9650016911e-10
-5.37600000000013	0.06500000000000031	2.64e-10	-6.5870313847e-12	1.570963941e-11	2.0925342105e-10
-5.37600000000013	0.07000000000000031	2.659e-10	-4.0073253331e-12	1.713634847e-11	2.2129677236e-10
-5.37600000000013	0.0750000000000003	2.677e-10	-2.6971421903e-12	1.8036097754e-11	2.3264808115e-10
-5.37600000000013	0.08000000000000031	2.694e-10	-1.3977057279e-12	1.9191834144e-11	2.4321067613e-10
-5.37600000000013	0.08500000000000033	2.707e-10	1.3230168406e-12	1.9625735877e-11	2.5260129478e-10
-5.37600000000013	0.09000000000000032	2.72e-10	1.7557415049e-12	2.0328165556e-11	2.606207272e-10
-5.37600000000013	0.09500000000000033	2.729e-10	4.6795092203e-12	2.1224597003e-11	2.6761274785e-10
-5.37600000000013	0.10000000000000032	2.728e-10	5.3971991292e-12	2.1818836103e-11	2.7278470807e-10
-5.37600000000013	0.10500000000000033	2.725e-10	8.1268466602e-12	2.2353997338e-11	2.7737133205e-10
-5.37600000000013	0.11000000000000033	2.72e-10	9.6639276308e-12	2.2527470719e-11	2.8066304512e-10
-5.37600000000013	0.11500000000000044	2.717e-10	1.0993319302e-11	2.2853087285e-11	2.8276592493e-10
-5.37600000000013	0.12000000000000043	2.708e-10	1.2933475955e-11	2.2937789618e-11	2.8417892754e-10
-5.37600000000013	0.12500000000000042	2.697e-10	1.3803206093e-11	2.331789874e-11	2.8467522934e-10
-5.37600000000013	0.13000000000000042	2.685e-10	1.5209337289e-11	2.3502897238e-11	2.8508242685e-10
-5.37600000000013	0.13500000000000004	2.672e-10	1.5996368893e-11	2.3626332404e-11	2.8505467344e-10
-5.37600000000013	0.14	2.66e-10	1.6554062313e-11	2.3348447576e-11	2.8514703736e-10
-5.37600000000013	0.14500000000000002	2.645e-10	1.7143170408e-11	2.3241621966e-11	2.8453075793e-10
-5.37600000000013	0.15000000000000002	2.631e-10	1.7550327175e-11	2.335846948e-11	2.8348925989e-10
-5.37600000000013	0.15500000000000003	2.615e-10	1.800043683e-11	2.3605355818e-11	2.8266867157e-10
-5.37600000000013	0.16000000000000003	2.594e-10	1.8857266696e-11	2.3607746698e-11	2.8185488191e-10
-5.37600000000013	0.16500000000000004	2.577e-10	1.920388022e-11	2.3436591437e-11	2.8112153523e-10
-5.37600000000013	0.17000000000000004	2.564e-10	1.9501795759e-11	2.3526893347e-11	2.7963423636e-10
-5.37600000000013	0.17500000000000004	2.548e-10	1.9723498554e-11	2.3700126621e-11	2.7859138791e-10
-5.37600000000013	0.18000000000000002	2.532e-10	1.9796164997e-11	2.3296222207e-11	2.7787121944e-10
-5.37600000000013	0.18500000000000003	2.515e-10	2.0255440904e-11	2.2857592558e-11	2.7695584577e-10
-5.37600000000013	0.19000000000000003	2.497e-10	2.0294636488e-11	2.2889714455e-11	2.7621069457e-10
-5.37600000000013	0.19500000000000003	2.48e-10	2.0239737933e-11	2.2775873367e-11	2.7565401979e-10
-5.37600000000013	0.20000000000000004	2.466e-10	2.0354929438e-11	2.2999515932e-11	2.7488768101e-10
-5.37600000000013	0.20500000000000004	2.455e-10	2.0311541448e-11	2.3053026234e-11	2.7442981955e-10
-5.37600000000013	0.21000000000000002	2.445e-10	2.0524351567e-11	2.2668410384e-11	2.7443834115e-10
-5.37600000000013	0.21500000000000002	2.434e-10	2.030996402e-11	2.2232797346e-11	2.7424378786e-10
-5.37600000000013	0.22000000000000003	2.424e-10	2.0408291311e-11	2.2189028095e-11	2.7406588197e-10
-5.37600000000013	0.22500000000000003	2.415e-10	2.0359305199e-11	2.2541623912e-11	2.7351218741e-10
-5.37600000000013	0.23000000000000004	2.408e-10	1.9996256742e-11	2.2508641996e-11	2.7331383899e-10
-5.37600000000013	0.23500000000000004	2.4e-10	2.0034733461e-11	2.2283170256e-11	2.7340096422e-10
-5.37600000000013	0.24000000000000002	2.393e-10	2.0025126287e-11	2.2210764291e-11	2.7388506569e-10
-5.37600000000013	0.24500000000000002	2.385e-10	2.0144604787e-11	2.2159305809e-11	2.7389973402e-10
-5.37600000000013	0.25	2.374e-10	2.0592958026e-11	2.2147696291e-11	2.7397407684e-10
-5.37600000000013	0.255	2.364e-10	2.0898260118e-11	2.1992075199e-11	2.741406206e-10
-5.37600000000013	0.26	2.358e-10	2.1052428929e-11	2.2001683828e-11	2.7415128425e-10
-5.37600000000013	0.265	2.354e-10	2.0916963695e-11	2.2289376648e-11	2.7430965565e-10
-5.37600000000013	0.27	2.347e-10	2.091115166e-11	2.2305345919e-11	2.7410965413e-10
-5.37600000000013	0.275	2.344e-10	2.0965018484e-11	2.2465002257e-11	2.7391274925e-10
-5.37600000000013	0.28	2.34e-10	2.0856646006e-11	2.2584485123e-11	2.7395060752e-10
-5.37600000000013	0.28500000000000003	2.336e-10	2.089960617e-11	2.230277023e-11	2.7446609456e-10
-5.37600000000013	0.29000000000000103	2.332e-10	2.0862066594e-11	2.1847951575e-11	2.7500849683e-10
-5.37600000000013	0.29500000000000004	2.329e-10	2.0629100618e-11	2.1642973297e-11	2.7537064161e-10
-5.37600000000013	0.30000000000000104	2.329e-10	2.0439276705e-11	2.1786568686e-11	2.7531613596e-10
-5.37600000000013	0.30500000000000005	2.329e-10	2.0265670901e-11	2.196172718e-11	2.7503247838e-10
-5.37600000000013	0.31000000000000105	2.328e-10	2.0322421915e-11	2.1870400815e-11	2.7518828865e-10
-5.37600000000013	0.31500000000000006	2.323e-10	2.044854773e-11	2.2084661759e-11	2.7509164065e-10
-5.37600000000013	0.320000000000001	2.321e-10	2.0659637812e-11	2.2194009216e-11	2.7513622772e-10
-5.37600000000013	0.325000000000001	2.32e-10	2.0732212579e-11	2.2128768614e-11	2.7527629863e-10
-5.37600000000013	0.330000000000001	2.32e-10	2.0337202295e-11	2.2065143276e-11	2.7514605317e-10
-5.37500000000013	-0.26499999999999996	2.217e-10	2.1739551448e-11	1.9751026412e-11	2.8354485985e-10
-5.37500000000013	-0.25999999999999995	2.195e-10	2.1657216712e-11	1.9381877792e-11	2.8419431765e-10
-5.37500000000013	-0.25499999999999995	2.174e-10	2.15391643e-11	1.9086107204e-11	2.8495439328e-10
-5.37500000000013	-0.24999999999999994	2.152e-10	2.1388889581e-11	1.8666240794e-11	2.8611926828e-10
-5.37500000000013	-0.245	2.13e-10	2.1174829453e-11	1.8431330682e-11	2.8722907882e-10
-5.37500000000013	-0.24	2.108e-10	2.0707988006e-11	1.8717409694e-11	2.8808775824e-10
-5.37500000000013	-0.235	2.086e-10	2.0591268549e-11	1.8629935221e-11	2.8879004531e-10
-5.37500000000013	-0.22999999999999998	2.065e-10	2.0616366237e-11	1.8673318846e-11	2.900156891e-10
-5.37500000000013	-0.22499999999999998	2.041e-10	2.0208793285e-11	1.8403830472e-11	2.9138510581e-10
-5.37500000000013	-0.21999999999999997	2.017e-10	2.0288079395e-11	1.8483358144e-11	2.926183166e-10
-5.37500000000013	-0.21499999999999997	1.995e-10	2.0070842584e-11	1.8675661704e-11	2.9386298265e-10
-5.37500000000013	-0.20999999999999996	1.974e-10	2.0227892674e-11	1.8735707272e-11	2.9471390881e-10
-5.37500000000013	-0.20499999999999996	1.952e-10	2.0219969156e-11	1.8812149938e-11	2.9582981952e-10
-5.37500000000013	-0.19999999999999996	1.933e-10	1.9916602469e-11	1.8617024762e-11	2.9734314885e-10
-5.37500000000013	-0.19499999999999998	1.916e-10	2.0005107217e-11	1.8759105296e-11	2.9905142728e-10
-5.37500000000013	-0.18999999999999997	1.899e-10	1.9499968039e-11	1.8731802993e-11	3.0057441909e-10
-5.37500000000013	-0.18499999999999997	1.883e-10	1.9692638307e-11	1.901811338e-11	3.0208053067e-10
-5.37500000000013	-0.17999999999999997	1.871e-10	1.9619092927e-11	1.9274197984e-11	3.0448739417e-10
-5.37500000000013	-0.17499999999999996	1.86e-10	1.9689562032e-11	1.9339172286e-11	3.0701502692e-10
-5.37500000000013	-0.16999999999999996	1.85e-10	1.9172285101e-11	1.9900870393e-11	3.0897392426e-10
-5.37500000000013	-0.16499999999999998	1.843e-10	1.8995889695e-11	1.9980354409e-11	3.1102688517e-10
-5.37500000000013	-0.15999999999999998	1.836e-10	1.9112433074e-11	2.0446309645e-11	3.1327458564e-10
-5.37500000000013	-0.15499999999999997	1.833e-10	1.8757804355e-11	2.0963331917e-11	3.1518524047e-10
-5.37500000000013	-0.14999999999999997	1.833e-10	1.9039162726e-11	2.1283161186e-11	3.171632532e-10
-5.37500000000013	-0.14499999999999996	1.832e-10	1.8950401864e-11	2.1630310221e-11	3.1942238566e-10
-5.37500000000013	-0.13999999999999996	1.834e-10	1.8983794143e-11	2.2028088279e-11	3.21261934e-10
-5.37500000000013	-0.13499999999999998	1.839e-10	1.8824443396e-11	2.2763872403e-11	3.2294893172e-10
-5.37500000000013	-0.12999999999999998	1.845e-10	1.904652454e-11	2.2937534959e-11	3.2411909197e-10
-5.37500000000013	-0.12499999999999997	1.854e-10	1.8832521164e-11	2.3385016539e-11	3.2575132791e-10
-5.37500000000013	-0.11999999999999997	1.863e-10	1.8750643358e-11	2.3648249044e-11	3.2713862602e-10
-5.37500000000013	-0.11499999999999996	1.87e-10	1.8791055481e-11	2.4354927882e-11	3.2782331109e-10
-5.37500000000013	-0.10999999999999996	1.878e-10	1.8530341913e-11	2.4724600371e-11	3.2806899399e-10
-5.37500000000013	-0.10499999999999998	1.885e-10	1.8067740893e-11	2.494333894e-11	3.2775418367e-10
-5.37500000000013	-0.09999999999999998	1.892e-10	1.7668084183e-11	2.4964087061e-11	3.2765988726e-10
-5.37500000000013	-0.09499999999999997	1.899e-10	1.7332185234e-11	2.4827127345e-11	3.2663419843e-10
-5.37500000000013	-0.08999999999999997	1.907e-10	1.7290610413e-11	2.5203783298e-11	3.2441131771e-10
-5.37500000000013	-0.08499999999999996	1.917e-10	1.6782317834e-11	2.5314721279e-11	3.2102677505e-10
-5.37500000000013	-0.07999999999999997	1.928e-10	1.6468236572e-11	2.5195107446e-11	3.1734367367e-10
-5.37500000000013	-0.07499999999999997	1.939e-10	1.6797315038e-11	2.5016994914e-11	3.1350255013e-10
-5.37500000000013	-0.06999999999999997	1.951e-10	1.6082382353e-11	2.4918594863e-11	3.0804451089e-10
-5.37500000000013	-0.06499999999999977	1.974e-10	1.7294687859e-11	2.4640574702e-11	3.0161845498e-10
-5.37500000000013	-0.05999999999999978	2.002e-10	1.7086703156e-11	2.4096097331e-11	2.9454135802e-10
-5.37500000000013	-0.054999999999999785	2.034e-10	1.7595455574e-11	2.3034391052e-11	2.8672625776e-10
-5.37500000000013	-0.04999999999999978	2.069e-10	1.8245636602e-11	2.2810422524e-11	2.7786896098e-10
-5.37500000000013	-0.04499999999999978	2.099e-10	1.8180276675e-11	2.180604497e-11	2.6763400529e-10
-5.37500000000013	-0.0399999999999998	2.125e-10	1.982839749e-11	2.0997828688e-11	2.5640688837e-10
-5.37500000000013	-0.034999999999999795	2.138e-10	1.9335595425e-11	1.9643850101e-11	2.44710478e-10
-5.37500000000013	-0.029999999999999798	2.144e-10	2.1125814237e-11	1.7850464792e-11	2.332953969e-10
-5.37500000000013	-0.0249999999999998	2.133e-10	2.0344746008e-11	1.7092732014e-11	2.2308556363e-10
-5.37500000000013	-0.019999999999999803	2.108e-10	2.0034190675e-11	1.546995336e-11	2.12994311e-10
-5.37500000000013	-0.014999999999999805	2.082e-10	1.8747676222e-11	1.5740230447e-11	2.038435312e-10
-5.37500000000013	-0.0099999999999998	2.065e-10	1.5573528071e-11	1.5043566236e-11	1.958666835e-10
-5.37500000000013	-0.004999999999999802	2.071e-10	1.3707987091e-11	1.4920328977e-11	1.8945587799e-10
-5.37500000000013	1.960237527853792e-16	2.109e-10	9.1234418505e-12	1.4554109657e-11	1.8437722465e-10
-5.37500000000013	0.005000000000000197	2.186e-10	5.9313759266e-12	1.399879111e-11	1.8002518918e-10
-5.37500000000013	0.0100000000000003	2.287e-10	2.2295047529e-12	1.4595131506e-11	1.7566871829e-10
-5.37500000000013	0.015000000000000301	2.404e-10	-1.4568415281e-12	1.4107188326e-11	1.7297966406e-10
-5.37500000000013	0.020000000000000302	2.518e-10	-3.1676820072e-12	1.4261306205e-11	1.7165058525e-10
-5.37500000000013	0.0250000000000003	2.617e-10	-5.3712308727e-12	1.4177660341e-11	1.7122003483e-10
-5.37500000000013	0.030000000000000297	2.702e-10	-5.7737936004e-12	1.5050107322e-11	1.7282455228e-10
-5.37500000000013	0.03500000000000028	2.765e-10	-5.4865668062e-12	1.5890870418e-11	1.7549338518e-10
-5.37500000000013	0.0400000000000002	2.81e-10	-5.9570273152e-12	1.6537294141e-11	1.7987692263e-10
-5.37500000000013	0.0450000000000003	2.836e-10	-4.6561806812e-12	1.7077059601e-11	1.8629166298e-10
-5.37500000000013	0.0500000000000003	2.852e-10	-4.1507475544e-12	1.7133192159e-11	1.937387744e-10
-5.37500000000013	0.0550000000000003	2.859e-10	-3.7627913116e-12	1.7809918791e-11	2.0168765914e-10
-5.37500000000013	0.060000000000000296	2.86e-10	-2.2006035579e-12	1.880297641e-11	2.100083977e-10
-5.37500000000013	0.06500000000000031	2.855e-10	-2.1045929316e-12	1.9758437702e-11	2.186932601e-10
-5.37500000000013	0.07000000000000031	2.846e-10	2.4394687443e-13	2.0646455232e-11	2.2814550903e-10
-5.37500000000013	0.0750000000000003	2.835e-10	1.4560038835e-12	2.0912503533e-11	2.3748539388e-10
-5.37500000000013	0.08000000000000031	2.82e-10	2.5854244086e-12	2.1518561698e-11	2.4601728655e-10
-5.37500000000013	0.08500000000000033	2.807e-10	5.3715790273e-12	2.2272330534e-11	2.5367185008e-10
-5.37500000000013	0.09000000000000032	2.789e-10	6.1545826611e-12	2.3093394702e-11	2.5990472641e-10
-5.37500000000013	0.09500000000000033	2.772e-10	8.9662447863e-12	2.3911103199e-11	2.6515179779e-10
-5.37500000000013	0.10000000000000032	2.756e-10	9.8471486126e-12	2.4336169008e-11	2.6920433156e-10
-5.37500000000013	0.10500000000000033	2.741e-10	1.1124163575e-11	2.4475355167e-11	2.7327139396e-10
-5.37500000000013	0.11000000000000033	2.725e-10	1.2698578939e-11	2.4317939824e-11	2.7614685241e-10
-5.37500000000013	0.11500000000000044	2.704e-10	1.3675056107e-11	2.4553455296e-11	2.7770430315e-10
-5.37500000000013	0.12000000000000043	2.685e-10	1.5528319636e-11	2.4662638316e-11	2.7890950441e-10
-5.37500000000013	0.12500000000000042	2.667e-10	1.5995424474e-11	2.4476868566e-11	2.7942841407e-10
-5.37500000000013	0.13000000000000042	2.646e-10	1.6853015404e-11	2.4534101249e-11	2.7979114093e-10
-5.37500000000013	0.13500000000000004	2.626e-10	1.7445812409e-11	2.4519703584e-11	2.7893232182e-10
-5.37500000000013	0.14	2.607e-10	1.8163368804e-11	2.4546947679e-11	2.7746334672e-10
-5.37500000000013	0.14500000000000002	2.586e-10	1.8687501142e-11	2.4484153255e-11	2.7637970634e-10
-5.37500000000013	0.15000000000000002	2.567e-10	1.8706092669e-11	2.404081315e-11	2.7549595106e-10
-5.37500000000013	0.15500000000000003	2.552e-10	1.8946701312e-11	2.3721366597e-11	2.7484735474e-10
-5.37500000000013	0.16000000000000003	2.532e-10	1.9423411868e-11	2.3588727345e-11	2.7384983841e-10
-5.37500000000013	0.16500000000000004	2.514e-10	1.9771864754e-11	2.374319447e-11	2.7235308662e-10
-5.37500000000013	0.17000000000000004	2.494e-10	1.986661664e-11	2.3562084243e-11	2.711399924e-10
-5.37500000000013	0.17500000000000004	2.473e-10	2.0154920639e-11	2.3165800667e-11	2.7008156758e-10
-5.37500000000013	0.18000000000000002	2.454e-10	2.0162957662e-11	2.2759701824e-11	2.6965155266e-10
-5.37500000000013	0.18500000000000003	2.441e-10	2.016434446e-11	2.2611921304e-11	2.6939101517e-10
-5.37500000000013	0.19000000000000003	2.429e-10	2.0210367802e-11	2.2667291341e-11	2.6875154581e-10
-5.37500000000013	0.19500000000000003	2.416e-10	2.0114184008e-11	2.2820956656e-11	2.6811535936e-10
-5.37500000000013	0.20000000000000004	2.407e-10	1.9938968762e-11	2.2728824115e-11	2.6779971085e-10
-5.37500000000013	0.20500000000000004	2.394e-10	1.9707954198e-11	2.257318265e-11	2.6747214142e-10
-5.37500000000013	0.21000000000000002	2.379e-10	2.0031767781e-11	2.2333591187e-11	2.6733961422e-10
-5.37500000000013	0.21500000000000002	2.367e-10	2.0120939007e-11	2.1926015324e-11	2.6752415579e-10
-5.37500000000013	0.22000000000000003	2.359e-10	1.9729082123e-11	2.1950894734e-11	2.6778737083e-10
-5.37500000000013	0.22500000000000003	2.353e-10	1.9728590269e-11	2.2068039107e-11	2.6775409933e-10
-5.37500000000013	0.23000000000000004	2.344e-10	1.9981892547e-11	2.1663750522e-11	2.6824008673e-10
-5.37500000000013	0.23500000000000004	2.337e-10	2.0033444162e-11	2.150866494e-11	2.6855450124e-10
-5.37500000000013	0.24000000000000002	2.33e-10	1.9920316117e-11	2.1601669141e-11	2.6806290261e-10
-5.37500000000013	0.24500000000000002	2.325e-10	2.0098041568e-11	2.1647562971e-11	2.6797216851e-10
-5.37500000000013	0.25	2.319e-10	2.0182582375e-11	2.1602188644e-11	2.6836525649e-10
-5.37500000000013	0.255	2.311e-10	2.0091411716e-11	2.1257033222e-11	2.6921734679e-10
-5.37500000000013	0.26	2.309e-10	2.0052114269e-11	2.1083526372e-11	2.6983504649e-10
-5.37500000000013	0.265	2.304e-10	2.0028607105e-11	2.1325555281e-11	2.7004119474e-10
-5.37500000000013	0.27	2.301e-10	2.0125479205e-11	2.1659117192e-11	2.7001097333e-10
-5.37500000000013	0.275	2.301e-10	1.9840651657e-11	2.1634402219e-11	2.7028960176e-10
-5.37500000000013	0.28	2.298e-10	1.9792492094e-11	2.1375036158e-11	2.7078723069e-10
-5.37500000000013	0.28500000000000003	2.295e-10	1.987900614e-11	2.1218588518e-11	2.7134062257e-10
-5.37500000000013	0.29000000000000103	2.294e-10	1.9984513347e-11	2.1206277597e-11	2.7161999606e-10
-5.37500000000013	0.29500000000000004	2.296e-10	1.9751343643e-11	2.1217261383e-11	2.7166944928e-10
-5.37500000000013	0.30000000000000104	2.295e-10	1.9771959342e-11	2.1121292957e-11	2.7178484015e-10
-5.37500000000013	0.30500000000000005	2.294e-10	2.0132306963e-11	2.1120594465e-11	2.7242009528e-10
-5.37500000000013	0.31000000000000105	2.292e-10	2.0300700271e-11	2.1178119641e-11	2.7280086651e-10
-5.37500000000013	0.31500000000000006	2.292e-10	2.0372525614e-11	2.1524180193e-11	2.7263122611e-10
-5.37500000000013	0.320000000000001	2.293e-10	2.0363024669e-11	2.1600689797e-11	2.7300859801e-10
-5.37500000000013	0.325000000000001	2.291e-10	2.0599403069e-11	2.1556197316e-11	2.7319074143e-10
-5.37500000000013	0.330000000000001	2.291e-10	2.0682509057e-11	2.1734523762e-11	2.7314785402e-10
-5.37400000000013	-0.26499999999999996	2.126e-10	2.0749188843e-11	1.8043912132e-11	2.7727563865e-10
-5.37400000000013	-0.25999999999999995	2.102e-10	2.0550176851e-11	1.778783917e-11	2.7798369993e-10
-5.37400000000013	-0.25499999999999995	2.076e-10	2.0135132945e-11	1.7742491036e-11	2.7804181445e-10
-5.37400000000013	-0.24999999999999994	2.05e-10	1.9904902729e-11	1.7888954608e-11	2.7798973024e-10
-5.37400000000013	-0.245	2.023e-10	1.989970915e-11	1.7820308858e-11	2.7851115447e-10
-5.37400000000013	-0.24	1.999e-10	1.9716504903e-11	1.7592278891e-11	2.7940543368e-10
-5.37400000000013	-0.235	1.975e-10	1.9354466349e-11	1.7641151499e-11	2.8010951355e-10
-5.37400000000013	-0.22999999999999998	1.952e-10	1.9031629199e-11	1.7745679361e-11	2.8100623749e-10
-5.37400000000013	-0.22499999999999998	1.928e-10	1.8614516011e-11	1.7542790738e-11	2.8159937356e-10
-5.37400000000013	-0.21999999999999997	1.906e-10	1.8531113164e-11	1.732979581e-11	2.8264170978e-10
-5.37400000000013	-0.21499999999999997	1.883e-10	1.8535867275e-11	1.7335133452e-11	2.8403501492e-10
-5.37400000000013	-0.20999999999999996	1.856e-10	1.8348218873e-11	1.7407604901e-11	2.8537467588e-10
-5.37400000000013	-0.20499999999999996	1.832e-10	1.8569652457e-11	1.7635860422e-11	2.8645747807e-10
-5.37400000000013	-0.19999999999999996	1.812e-10	1.823194907e-11	1.8020642165e-11	2.8745888267e-10
-5.37400000000013	-0.19499999999999998	1.792e-10	1.8336296489e-11	1.7959455727e-11	2.8895952273e-10
-5.37400000000013	-0.18999999999999997	1.772e-10	1.8359304522e-11	1.8075457774e-11	2.9089609161e-10
-5.37400000000013	-0.18499999999999997	1.756e-10	1.8031461514e-11	1.8283051031e-11	2.9279557057e-10
-5.37400000000013	-0.17999999999999997	1.743e-10	1.7645668413e-11	1.861507335e-11	2.9445143882e-10
-5.37400000000013	-0.17499999999999996	1.733e-10	1.7354921147e-11	1.916365436e-11	2.9614088126e-10
-5.37400000000013	-0.16999999999999996	1.722e-10	1.723124733e-11	1.9603986584e-11	2.9826145619e-10
-5.37400000000013	-0.16499999999999998	1.712e-10	1.7475176719e-11	1.9749063358e-11	3.0022584833e-10
-5.37400000000013	-0.15999999999999998	1.704e-10	1.784627093e-11	2.0072871121e-11	3.0261375941e-10
-5.37400000000013	-0.15499999999999997	1.699e-10	1.7886146088e-11	2.0510712056e-11	3.0507808551e-10
-5.37400000000013	-0.14999999999999997	1.7e-10	1.7830498109e-11	2.090162161e-11	3.0747789424e-10
-5.37400000000013	-0.14499999999999996	1.704e-10	1.7788514378e-11	2.1511009254e-11	3.0936524272e-10
-5.37400000000013	-0.13999999999999996	1.711e-10	1.7577373364e-11	2.2236007499e-11	3.1115957536e-10
-5.37400000000013	-0.13499999999999998	1.717e-10	1.7630364164e-11	2.2524580709e-11	3.1353814993e-10
-5.37400000000013	-0.12999999999999998	1.727e-10	1.7728231614e-11	2.3055105703e-11	3.1548982952e-10
-5.37400000000013	-0.12499999999999997	1.74e-10	1.7556623789e-11	2.371360606e-11	3.1721126288e-10
-5.37400000000013	-0.11999999999999997	1.754e-10	1.7392648442e-11	2.3970405164e-11	3.1881600153e-10
-5.37400000000013	-0.11499999999999996	1.769e-10	1.7733396089e-11	2.4371694599e-11	3.205709625e-10
-5.37400000000013	-0.10999999999999996	1.788e-10	1.769111841e-11	2.5208975421e-11	3.2173660584e-10
-5.37400000000013	-0.10499999999999998	1.809e-10	1.7509769532e-11	2.5911451667e-11	3.2186137978e-10
-5.37400000000013	-0.09999999999999998	1.832e-10	1.7747351376e-11	2.6460830122e-11	3.2168512698e-10
-5.37400000000013	-0.09499999999999997	1.861e-10	1.799067104e-11	2.6985973818e-11	3.2162093557e-10
-5.37400000000013	-0.08999999999999997	1.896e-10	1.8013759109e-11	2.7191342087e-11	3.2113818452e-10
-5.37400000000013	-0.08499999999999996	1.935e-10	1.7868500436e-11	2.7588155353e-11	3.1942564528e-10
-5.37400000000013	-0.07999999999999997	1.98e-10	1.8620605988e-11	2.8160269721e-11	3.1710995827e-10
-5.37400000000013	-0.07499999999999997	2.035e-10	1.9170847372e-11	2.8074343572e-11	3.1412653625e-10
-5.37400000000013	-0.06999999999999997	2.1e-10	1.9437208539e-11	2.7759399381e-11	3.1036084983e-10
-5.37400000000013	-0.06499999999999977	2.174e-10	2.0613032393e-11	2.7844586293e-11	3.0524539761e-10
-5.37400000000013	-0.05999999999999978	2.254e-10	2.1205896337e-11	2.7872173814e-11	2.9857801273e-10
-5.37400000000013	-0.054999999999999785	2.337e-10	2.1960018785e-11	2.7126484201e-11	2.9131185729e-10
-5.37400000000013	-0.04999999999999978	2.417e-10	2.3558024259e-11	2.6157789398e-11	2.8357824776e-10
-5.37400000000013	-0.04499999999999978	2.494e-10	2.4057629344e-11	2.5044474751e-11	2.7518218849e-10
-5.37400000000013	-0.0399999999999998	2.565e-10	2.5079521583e-11	2.3789644183e-11	2.6608423796e-10
-5.37400000000013	-0.034999999999999795	2.62e-10	2.5709785405e-11	2.259183093e-11	2.5706505403e-10
-5.37400000000013	-0.029999999999999798	2.659e-10	2.5232628104e-11	2.0614003006e-11	2.4885269813e-10
-5.37400000000013	-0.0249999999999998	2.68e-10	2.5270157494e-11	1.8799866666e-11	2.4114870466e-10
-5.37400000000013	-0.019999999999999803	2.677e-10	2.4189293617e-11	1.7966554151e-11	2.3493135814e-10
-5.37400000000013	-0.014999999999999805	2.653e-10	2.2983673261e-11	1.6918047913e-11	2.3033225443e-10
-5.37400000000013	-0.0099999999999998	2.613e-10	2.1754577756e-11	1.698351989e-11	2.276777057e-10
-5.37400000000013	-0.004999999999999802	2.568e-10	1.9198578957e-11	1.7648674839e-11	2.2754091769e-10
-5.37400000000013	1.960237527853792e-16	2.533e-10	1.6847033112e-11	1.7875165213e-11	2.2881296463e-10
-5.37400000000013	0.005000000000000197	2.512e-10	1.4500043471e-11	1.8879339041e-11	2.307544928e-10
-5.37400000000013	0.0100000000000003	2.513e-10	1.1968421313e-11	1.9718738622e-11	2.324527828e-10
-5.37400000000013	0.015000000000000301	2.541e-10	1.0464823572e-11	2.0374781161e-11	2.3324289359e-10
-5.37400000000013	0.020000000000000302	2.589e-10	9.368731844e-12	2.0958024834e-11	2.3280843161e-10
-5.37400000000013	0.0250000000000003	2.655e-10	8.2506841864e-12	2.1598557942e-11	2.311159391e-10
-5.37400000000013	0.030000000000000297	2.73e-10	7.1314330853e-12	2.2469360556e-11	2.2942409851e-10
-5.37400000000013	0.03500000000000028	2.8e-10	7.3185343354e-12	2.2719685512e-11	2.281521447e-10
-5.37400000000013	0.0400000000000002	2.855e-10	7.0234549639e-12	2.2811615781e-11	2.2784732282e-10
-5.37400000000013	0.0450000000000003	2.898e-10	6.9400368375e-12	2.2829679074e-11	2.2854378913e-10
-5.37400000000013	0.0500000000000003	2.927e-10	7.7104748925e-12	2.3227529891e-11	2.2988568526e-10
-5.37400000000013	0.0550000000000003	2.937e-10	7.6873831858e-12	2.3655315454e-11	2.3221846204e-10
-5.37400000000013	0.060000000000000296	2.939e-10	8.5741994553e-12	2.3317325395e-11	2.356352983e-10
-5.37400000000013	0.06500000000000031	2.936e-10	9.4548355264e-12	2.3320021864e-11	2.3949369788e-10
-5.37400000000013	0.07000000000000031	2.925e-10	9.7543248557e-12	2.367268753e-11	2.4341309909e-10
-5.37400000000013	0.0750000000000003	2.906e-10	1.1360147619e-11	2.4315167684e-11	2.4759611115e-10
-5.37400000000013	0.08000000000000031	2.883e-10	1.2502749451e-11	2.4894741364e-11	2.5113835e-10
-5.37400000000013	0.08500000000000033	2.862e-10	1.3172824401e-11	2.5163043756e-11	2.5501474738e-10
-5.37400000000013	0.09000000000000032	2.837e-10	1.477162732e-11	2.4978362489e-11	2.5947454851e-10
-5.37400000000013	0.09500000000000033	2.811e-10	1.5380138939e-11	2.4862360442e-11	2.6285238564e-10
-5.37400000000013	0.10000000000000032	2.789e-10	1.6522305668e-11	2.5164830731e-11	2.6560700499e-10
-5.37400000000013	0.10500000000000033	2.765e-10	1.7527188174e-11	2.5325664319e-11	2.6763177011e-10
-5.37400000000013	0.11000000000000033	2.741e-10	1.7931194452e-11	2.5165610714e-11	2.6951369364e-10
-5.37400000000013	0.11500000000000044	2.718e-10	1.9008859817e-11	2.5097688194e-11	2.7075866237e-10
-5.37400000000013	0.12000000000000043	2.697e-10	1.9669826725e-11	2.5079827174e-11	2.7094664983e-10
-5.37400000000013	0.12500000000000042	2.677e-10	2.0371576829e-11	2.5199024822e-11	2.7110651135e-10
-5.37400000000013	0.13000000000000042	2.658e-10	2.1105899941e-11	2.5125648244e-11	2.7084115427e-10
-5.37400000000013	0.13500000000000004	2.636e-10	2.1311221644e-11	2.475521469e-11	2.7059789281e-10
-5.37400000000013	0.14	2.613e-10	2.1274645405e-11	2.4655650486e-11	2.6998152025e-10
-5.37400000000013	0.14500000000000002	2.593e-10	2.1213997388e-11	2.4434318766e-11	2.6897543576e-10
-5.37400000000013	0.15000000000000002	2.574e-10	2.1294833277e-11	2.4380853574e-11	2.6820062194e-10
-5.37400000000013	0.15500000000000003	2.555e-10	2.1206674865e-11	2.4182810739e-11	2.6726713404e-10
-5.37400000000013	0.16000000000000003	2.536e-10	2.1393195493e-11	2.3626144684e-11	2.661932027e-10
-5.37400000000013	0.16500000000000004	2.515e-10	2.1285362891e-11	2.3287937802e-11	2.6562942658e-10
-5.37400000000013	0.17000000000000004	2.497e-10	2.1130498499e-11	2.3249906371e-11	2.6467829011e-10
-5.37400000000013	0.17500000000000004	2.481e-10	2.0975343068e-11	2.3305180366e-11	2.6346731465e-10
-5.37400000000013	0.18000000000000002	2.463e-10	2.0802151994e-11	2.2920410265e-11	2.6302542537e-10
-5.37400000000013	0.18500000000000003	2.447e-10	2.0727413357e-11	2.2745961905e-11	2.626063535e-10
-5.37400000000013	0.19000000000000003	2.435e-10	2.0287495863e-11	2.2831806564e-11	2.6219801512e-10
-5.37400000000013	0.19500000000000003	2.421e-10	2.0275771385e-11	2.2412382532e-11	2.6198232081e-10
-5.37400000000013	0.20000000000000004	2.408e-10	2.0569971821e-11	2.1859115805e-11	2.622612752e-10
-5.37400000000013	0.20500000000000004	2.397e-10	2.0639182185e-11	2.1646913956e-11	2.6221170556e-10
-5.37400000000013	0.21000000000000002	2.383e-10	2.054101642e-11	2.1767898579e-11	2.6175784878e-10
-5.37400000000013	0.21500000000000002	2.371e-10	2.0563921134e-11	2.1967038629e-11	2.6135884691e-10
-5.37400000000013	0.22000000000000003	2.362e-10	2.0175028476e-11	2.1908155759e-11	2.6121917181e-10
-5.37400000000013	0.22500000000000003	2.354e-10	1.9819410227e-11	2.1598397871e-11	2.6164650917e-10
-5.37400000000013	0.23000000000000004	2.346e-10	1.9822301692e-11	2.1171361732e-11	2.6239869185e-10
-5.37400000000013	0.23500000000000004	2.339e-10	1.9865884678e-11	2.1036663384e-11	2.6293899864e-10
-5.37400000000013	0.24000000000000002	2.333e-10	1.9731491921e-11	2.1444183949e-11	2.6296670549e-10
-5.37400000000013	0.24500000000000002	2.329e-10	2.0008295542e-11	2.1454486705e-11	2.6350291446e-10
-5.37400000000013	0.25	2.324e-10	1.9852419791e-11	2.142029698e-11	2.6450445876e-10
-5.37400000000013	0.255	2.318e-10	1.981126552e-11	2.1532883693e-11	2.6562786661e-10
-5.37400000000013	0.26	2.314e-10	1.9851094112e-11	2.1531655511e-11	2.6584586594e-10
-5.37400000000013	0.265	2.309e-10	1.9892949786e-11	2.1591945551e-11	2.6620386634e-10
-5.37400000000013	0.27	2.305e-10	1.9862272893e-11	2.1419051336e-11	2.6651730295e-10
-5.37400000000013	0.275	2.3e-10	1.9928801339e-11	2.1368017769e-11	2.6671283413e-10
-5.37400000000013	0.28	2.295e-10	2.0389384008e-11	2.1306535928e-11	2.6724869385e-10
-5.37400000000013	0.28500000000000003	2.293e-10	2.0252684772e-11	2.1337762882e-11	2.6800839696e-10
-5.37400000000013	0.29000000000000103	2.292e-10	2.0205674809e-11	2.1699226636e-11	2.6835268363e-10
-5.37400000000013	0.29500000000000004	2.292e-10	2.0237297576e-11	2.1818566893e-11	2.6887040585e-10
-5.37400000000013	0.30000000000000104	2.292e-10	2.0070298342e-11	2.1465271129e-11	2.693166025e-10
-5.37400000000013	0.30500000000000005	2.291e-10	2.016966173e-11	2.1129731613e-11	2.697925549e-10
-5.37400000000013	0.31000000000000105	2.288e-10	2.0522838167e-11	2.132087684e-11	2.7029763442e-10
-5.37400000000013	0.31500000000000006	2.286e-10	2.0602530276e-11	2.1540479793e-11	2.7066937182e-10
-5.37400000000013	0.320000000000001	2.286e-10	2.0400815993e-11	2.1454537637e-11	2.7123880573e-10
-5.37400000000013	0.325000000000001	2.288e-10	2.034476347e-11	2.1380498947e-11	2.7136856224e-10
-5.37400000000013	0.330000000000001	2.291e-10	2.0157489053e-11	2.1140759054e-11	2.7105233166e-10
-5.37300000000012	-0.26499999999999996	2.073e-10	1.9691015768e-11	1.7838196072e-11	2.7152302209e-10
-5.37300000000012	-0.25999999999999995	2.048e-10	1.9303656882e-11	1.7812634178e-11	2.7134227566e-10
-5.37300000000012	-0.25499999999999995	2.026e-10	1.8776558863e-11	1.7610965006e-11	2.7171776164e-10
-5.37300000000012	-0.24999999999999994	2e-10	1.8573435955e-11	1.733511308e-11	2.7247457765e-10
-5.37300000000012	-0.245	1.974e-10	1.8313989858e-11	1.6995678016e-11	2.7302631643e-10
-5.37300000000012	-0.24	1.947e-10	1.796567376e-11	1.693021768e-11	2.7323090471e-10
-5.37300000000012	-0.235	1.92e-10	1.7858027422e-11	1.6889951075e-11	2.7341928799e-10
-5.37300000000012	-0.22999999999999998	1.894e-10	1.7768317775e-11	1.6710456111e-11	2.7380767278e-10
-5.37300000000012	-0.22499999999999998	1.866e-10	1.8020007701e-11	1.6443153436e-11	2.7492367662e-10
-5.37300000000012	-0.21999999999999997	1.838e-10	1.806957589e-11	1.6399826563e-11	2.7609227691e-10
-5.37300000000012	-0.21499999999999997	1.814e-10	1.7923263658e-11	1.6376964049e-11	2.7690336574e-10
-5.37300000000012	-0.20999999999999996	1.792e-10	1.7527927412e-11	1.6681190755e-11	2.7746111155e-10
-5.37300000000012	-0.20499999999999996	1.769e-10	1.7016018683e-11	1.7032286269e-11	2.7808311861e-10
-5.37300000000012	-0.19999999999999996	1.746e-10	1.6710153432e-11	1.7263865448e-11	2.7925530449e-10
-5.37300000000012	-0.19499999999999998	1.724e-10	1.6375124687e-11	1.7128542822e-11	2.8073403519e-10
-5.37300000000012	-0.18999999999999997	1.701e-10	1.6533733287e-11	1.7180223949e-11	2.8204366099e-10
-5.37300000000012	-0.18499999999999997	1.681e-10	1.6749085626e-11	1.752214157e-11	2.8319635894e-10
-5.37300000000012	-0.17999999999999997	1.664e-10	1.6474060249e-11	1.7846353876e-11	2.8486724477e-10
-5.37300000000012	-0.17499999999999996	1.651e-10	1.6481454077e-11	1.8043199088e-11	2.8688369785e-10
-5.37300000000012	-0.16999999999999996	1.638e-10	1.6122222587e-11	1.8275220646e-11	2.8898359742e-10
-5.37300000000012	-0.16499999999999998	1.628e-10	1.6196425713e-11	1.8710781296e-11	2.9126962181e-10
-5.37300000000012	-0.15999999999999998	1.621e-10	1.6407127259e-11	1.9332749071e-11	2.9328570236e-10
-5.37300000000012	-0.15499999999999997	1.618e-10	1.6155798221e-11	1.9812014943e-11	2.9527628794e-10
-5.37300000000012	-0.14999999999999997	1.619e-10	1.6557084746e-11	1.9989174325e-11	2.9759516474e-10
-5.37300000000012	-0.14499999999999996	1.622e-10	1.6262449208e-11	2.0274796407e-11	3.0053942464e-10
-5.37300000000012	-0.13999999999999996	1.631e-10	1.6520418285e-11	2.081826533e-11	3.0293033924e-10
-5.37300000000012	-0.13499999999999998	1.647e-10	1.646749879e-11	2.1834763174e-11	3.0466050375e-10
-5.37300000000012	-0.12999999999999998	1.666e-10	1.6171493917e-11	2.2549876303e-11	3.0682676006e-10
-5.37300000000012	-0.12499999999999997	1.688e-10	1.6240061086e-11	2.3013376631e-11	3.0905061867e-10
-5.37300000000012	-0.11999999999999997	1.712e-10	1.6484144726e-11	2.3688067449e-11	3.1093077268e-10
-5.37300000000012	-0.11499999999999996	1.741e-10	1.6865847283e-11	2.418672957e-11	3.1300638802e-10
-5.37300000000012	-0.10999999999999996	1.774e-10	1.6964242968e-11	2.4760750239e-11	3.1480710022e-10
-5.37300000000012	-0.10499999999999998	1.813e-10	1.7385555839e-11	2.5171914604e-11	3.1593244057e-10
-5.37300000000012	-0.09999999999999998	1.857e-10	1.7353940348e-11	2.5764192105e-11	3.1645570416e-10
-5.37300000000012	-0.09499999999999997	1.905e-10	1.7555888917e-11	2.6270680246e-11	3.1652997714e-10
-5.37300000000012	-0.08999999999999997	1.96e-10	1.8133885169e-11	2.6453632745e-11	3.1631316524e-10
-5.37300000000012	-0.08499999999999996	2.022e-10	1.8869459745e-11	2.6601663558e-11	3.1579004135e-10
-5.37300000000012	-0.07999999999999997	2.093e-10	1.934083266e-11	2.6373873698e-11	3.1458984595e-10
-5.37300000000012	-0.07499999999999997	2.173e-10	2.0287701045e-11	2.6039266959e-11	3.1260708347e-10
-5.37300000000012	-0.06999999999999997	2.255e-10	2.0895287162e-11	2.5762687437e-11	3.0921697617e-10
-5.37300000000012	-0.06499999999999977	2.346e-10	2.1755059424e-11	2.5002955226e-11	3.0528425705e-10
-5.37300000000012	-0.05999999999999978	2.435e-10	2.2589131549e-11	2.3797947506e-11	3.012359608e-10
-5.37300000000012	-0.054999999999999785	2.521e-10	2.291987621e-11	2.2107896802e-11	2.9627983458e-10
-5.37300000000012	-0.04999999999999978	2.605e-10	2.4220663181e-11	2.048650058e-11	2.9028472491e-10
-5.37300000000012	-0.04499999999999978	2.674e-10	2.3824849632e-11	1.9037057064e-11	2.8339147102e-10
-5.37300000000012	-0.0399999999999998	2.726e-10	2.4199130712e-11	1.7051884788e-11	2.7644473594e-10
-5.37300000000012	-0.034999999999999795	2.747e-10	2.3846597469e-11	1.4855955669e-11	2.6989975013e-10
-5.37300000000012	-0.029999999999999798	2.742e-10	2.298131003e-11	1.2369324395e-11	2.6391923893e-10
-5.37300000000012	-0.0249999999999998	2.707e-10	2.272601705e-11	1.0426742665e-11	2.5816890411e-10
-5.37300000000012	-0.019999999999999803	2.644e-10	2.1111288515e-11	9.8417956906e-12	2.5300958659e-10
-5.37300000000012	-0.014999999999999805	2.551e-10	2.0763209614e-11	9.6966759884e-12	2.4842822459e-10
-5.37300000000012	-0.0099999999999998	2.442e-10	1.9769853679e-11	1.0028710676e-11	2.4505597539e-10
-5.37300000000012	-0.004999999999999802	2.34e-10	1.9542113296e-11	1.1778519547e-11	2.4287605193e-10
-5.37300000000012	1.960237527853792e-16	2.262e-10	1.9698255346e-11	1.3089163986e-11	2.4205427617e-10
-5.37300000000012	0.005000000000000197	2.228e-10	1.9775537658e-11	1.6194791533e-11	2.4299602956e-10
-5.37300000000012	0.0100000000000003	2.234e-10	1.9176407659e-11	1.858950709e-11	2.4593041744e-10
-5.37300000000012	0.015000000000000301	2.281e-10	1.8736097263e-11	2.0272791153e-11	2.5092496071e-10
-5.37300000000012	0.020000000000000302	2.353e-10	1.7896936333e-11	2.2640613315e-11	2.5701883715e-10
-5.37300000000012	0.0250000000000003	2.441e-10	1.6989592405e-11	2.3887885618e-11	2.6246001944e-10
-5.37300000000012	0.030000000000000297	2.534e-10	1.6889546532e-11	2.6075387723e-11	2.6647057384e-10
-5.37300000000012	0.03500000000000028	2.623e-10	1.6657410015e-11	2.676708682e-11	2.6939478703e-10
-5.37300000000012	0.0400000000000002	2.703e-10	1.7341888451e-11	2.7162849437e-11	2.7087000199e-10
-5.37300000000012	0.0450000000000003	2.766e-10	1.7355903401e-11	2.7731101727e-11	2.7099628933e-10
-5.37300000000012	0.0500000000000003	2.815e-10	1.8354231725e-11	2.7834845241e-11	2.7036762331e-10
-5.37300000000012	0.0550000000000003	2.847e-10	1.8425907183e-11	2.7969802613e-11	2.6939553209e-10
-5.37300000000012	0.060000000000000296	2.868e-10	1.9555514154e-11	2.7425552253e-11	2.6827438269e-10
-5.37300000000012	0.06500000000000031	2.885e-10	1.9975301984e-11	2.7375342324e-11	2.6714177802e-10
-5.37300000000012	0.07000000000000031	2.894e-10	2.0428746939e-11	2.7070820215e-11	2.6635669637e-10
-5.37300000000012	0.0750000000000003	2.899e-10	2.1072514937e-11	2.6369071566e-11	2.6579673868e-10
-5.37300000000012	0.08000000000000031	2.897e-10	2.130453795e-11	2.6184742455e-11	2.6418878697e-10
-5.37300000000012	0.08500000000000033	2.892e-10	2.2017510491e-11	2.6203365996e-11	2.6320486795e-10
-5.37300000000012	0.09000000000000032	2.887e-10	2.2372709645e-11	2.6295083808e-11	2.6250260416e-10
-5.37300000000012	0.09500000000000033	2.88e-10	2.2567188716e-11	2.5976801408e-11	2.6212397497e-10
-5.37300000000012	0.10000000000000032	2.871e-10	2.3009565484e-11	2.5498933974e-11	2.6221289299e-10
-5.37300000000012	0.10500000000000033	2.861e-10	2.327474358e-11	2.5332529913e-11	2.618258819e-10
-5.37300000000012	0.11000000000000033	2.85e-10	2.3428084387e-11	2.5531236315e-11	2.6128510945e-10
-5.37300000000012	0.11500000000000044	2.835e-10	2.3777504975e-11	2.5667925365e-11	2.6134778745e-10
-5.37300000000012	0.12000000000000043	2.82e-10	2.4217717873e-11	2.5009561796e-11	2.6166751049e-10
-5.37300000000012	0.12500000000000042	2.803e-10	2.4403836869e-11	2.4456717074e-11	2.6198253036e-10
-5.37300000000012	0.13000000000000042	2.784e-10	2.4186685914e-11	2.4263678642e-11	2.6173004881e-10
-5.37300000000012	0.13500000000000004	2.764e-10	2.4320284138e-11	2.4374335771e-11	2.6126240846e-10
-5.37300000000012	0.14	2.741e-10	2.437295916e-11	2.4805261637e-11	2.6082897093e-10
-5.37300000000012	0.14500000000000002	2.722e-10	2.4287741689e-11	2.4536284036e-11	2.6042503305e-10
-5.37300000000012	0.15000000000000002	2.702e-10	2.4220359046e-11	2.3859311477e-11	2.6068317238e-10
-5.37300000000012	0.15500000000000003	2.682e-10	2.3670966038e-11	2.3623168818e-11	2.6101609692e-10
-5.37300000000012	0.16000000000000003	2.662e-10	2.3468477593e-11	2.3288112425e-11	2.6075525675e-10
-5.37300000000012	0.16500000000000004	2.641e-10	2.3171326029e-11	2.3419373611e-11	2.6043399703e-10
-5.37300000000012	0.17000000000000004	2.618e-10	2.2928696126e-11	2.364688844e-11	2.5961243082e-10
-5.37300000000012	0.17500000000000004	2.596e-10	2.2712587088e-11	2.3389502894e-11	2.5889032986e-10
-5.37300000000012	0.18000000000000002	2.576e-10	2.2663091659e-11	2.2947030084e-11	2.5901382323e-10
-5.37300000000012	0.18500000000000003	2.557e-10	2.2698585235e-11	2.2572289163e-11	2.5937247556e-10
-5.37300000000012	0.19000000000000003	2.54e-10	2.2373646789e-11	2.2719391563e-11	2.5950819254e-10
-5.37300000000012	0.19500000000000003	2.523e-10	2.2223555425e-11	2.2866089421e-11	2.5984444655e-10
-5.37300000000012	0.20000000000000004	2.503e-10	2.2203830304e-11	2.2295597591e-11	2.5986384135e-10
-5.37300000000012	0.20500000000000004	2.489e-10	2.1971162641e-11	2.2103730589e-11	2.597799059e-10
-5.37300000000012	0.21000000000000002	2.474e-10	2.1583994385e-11	2.1990803361e-11	2.598013496e-10
-5.37300000000012	0.21500000000000002	2.46e-10	2.1175669099e-11	2.2142688977e-11	2.5998665951e-10
-5.37300000000012	0.22000000000000003	2.447e-10	2.1047292103e-11	2.2280444682e-11	2.6047017891e-10
-5.37300000000012	0.22500000000000003	2.436e-10	2.0987552125e-11	2.1771104366e-11	2.6153549552e-10
-5.37300000000012	0.23000000000000004	2.426e-10	2.0870882145e-11	2.2049088147e-11	2.6169866323e-10
-5.37300000000012	0.23500000000000004	2.414e-10	2.0804222731e-11	2.2212082695e-11	2.6186760515e-10
-5.37300000000012	0.24000000000000002	2.404e-10	2.0635398687e-11	2.1947087953e-11	2.6270677336e-10
-5.37300000000012	0.24500000000000002	2.396e-10	2.0624835452e-11	2.1777483926e-11	2.6390342973e-10
-5.37300000000012	0.25	2.388e-10	2.0584296726e-11	2.1613000717e-11	2.6436138432e-10
-5.37300000000012	0.255	2.377e-10	2.0770341507e-11	2.1677951736e-11	2.6449901052e-10
-5.37300000000012	0.26	2.369e-10	2.0912384207e-11	2.1715395269e-11	2.6497712824e-10
-5.37300000000012	0.265	2.365e-10	2.0941963885e-11	2.177557617e-11	2.6518600062e-10
-5.37300000000012	0.27	2.36e-10	2.0901301468e-11	2.1903209563e-11	2.6571678463e-10
-5.37300000000012	0.275	2.355e-10	2.095301752e-11	2.1941197338e-11	2.661190927e-10
-5.37300000000012	0.28	2.351e-10	2.0848351414e-11	2.1875374659e-11	2.667311579e-10
-5.37300000000012	0.28500000000000003	2.347e-10	2.0915071946e-11	2.1621206542e-11	2.6781687047e-10
-5.37300000000012	0.29000000000000103	2.342e-10	2.0990564371e-11	2.1348880546e-11	2.684246283e-10
-5.37300000000012	0.29500000000000004	2.338e-10	2.0861544181e-11	2.1354251658e-11	2.6872160379e-10
-5.37300000000012	0.30000000000000104	2.335e-10	2.0820375357e-11	2.1568393277e-11	2.6910298038e-10
-5.37300000000012	0.30500000000000005	2.336e-10	2.0855113689e-11	2.1476685652e-11	2.6985085569e-10
-5.37300000000012	0.31000000000000105	2.337e-10	2.0824364037e-11	2.1407520398e-11	2.7021749411e-10
-5.37300000000012	0.31500000000000006	2.337e-10	2.0598556148e-11	2.153069363e-11	2.703115344e-10
-5.37300000000012	0.320000000000001	2.336e-10	2.0494879573e-11	2.1779270901e-11	2.7032839134e-10
-5.37300000000012	0.325000000000001	2.334e-10	2.0691141253e-11	2.1752387693e-11	2.705137711e-10
-5.37300000000012	0.330000000000001	2.333e-10	2.0858613425e-11	2.169538202e-11	2.7064378373e-10
-5.37200000000012	-0.26499999999999996	2.068e-10	1.9349473587e-11	1.736459526e-11	2.6903711259e-10
-5.37200000000012	-0.25999999999999995	2.046e-10	1.8852307403e-11	1.7254445993e-11	2.6872933377e-10
-5.37200000000012	-0.25499999999999995	2.024e-10	1.8616064335e-11	1.692474325e-11	2.6875743642e-10
-5.37200000000012	-0.24999999999999994	1.998e-10	1.8606739468e-11	1.6722585133e-11	2.6900928933e-10
-5.37200000000012	-0.245	1.971e-10	1.8385988369e-11	1.6668865283e-11	2.6907867286e-10
-5.37200000000012	-0.24	1.945e-10	1.829899702e-11	1.6811968817e-11	2.6905471459e-10
-5.37200000000012	-0.235	1.919e-10	1.8102751346e-11	1.6731079086e-11	2.6909371372e-10
-5.37200000000012	-0.22999999999999998	1.894e-10	1.808082452e-11	1.6591465101e-11	2.6964549907e-10
-5.37200000000012	-0.22499999999999998	1.868e-10	1.7960999685e-11	1.634687942e-11	2.7040746063e-10
-5.37200000000012	-0.21999999999999997	1.844e-10	1.7408827262e-11	1.6043815413e-11	2.7103445027e-10
-5.37200000000012	-0.21499999999999997	1.821e-10	1.7083589046e-11	1.6159075312e-11	2.7161529288e-10
-5.37200000000012	-0.20999999999999996	1.795e-10	1.7276211292e-11	1.6225696891e-11	2.7216898743e-10
-5.37200000000012	-0.20499999999999996	1.769e-10	1.6952202714e-11	1.6370855155e-11	2.7278182097e-10
-5.37200000000012	-0.19999999999999996	1.745e-10	1.6736437101e-11	1.6528213746e-11	2.7351335157e-10
-5.37200000000012	-0.19499999999999998	1.724e-10	1.6871569096e-11	1.651989005e-11	2.7466022875e-10
-5.37200000000012	-0.18999999999999997	1.705e-10	1.6459461767e-11	1.6636186047e-11	2.762633143e-10
-5.37200000000012	-0.18499999999999997	1.688e-10	1.6385471099e-11	1.6716548998e-11	2.7752958704e-10
-5.37200000000012	-0.17999999999999997	1.673e-10	1.6249140026e-11	1.707017218e-11	2.7853890788e-10
-5.37200000000012	-0.17499999999999996	1.661e-10	1.5918008285e-11	1.7516850494e-11	2.7990438975e-10
-5.37200000000012	-0.16999999999999996	1.653e-10	1.5865801834e-11	1.7648376524e-11	2.818004461e-10
-5.37200000000012	-0.16499999999999998	1.647e-10	1.5542951587e-11	1.781268802e-11	2.8401699383e-10
-5.37200000000012	-0.15999999999999998	1.646e-10	1.5768832236e-11	1.8188629474e-11	2.8598515783e-10
-5.37200000000012	-0.15499999999999997	1.649e-10	1.6145732661e-11	1.872889552e-11	2.8801006265e-10
-5.37200000000012	-0.14999999999999997	1.658e-10	1.5811047342e-11	1.9130934379e-11	2.901758533e-10
-5.37200000000012	-0.14499999999999996	1.671e-10	1.6081200738e-11	1.9545876421e-11	2.9256928246e-10
-5.37200000000012	-0.13999999999999996	1.688e-10	1.6711749777e-11	1.9899019389e-11	2.9455339536e-10
-5.37200000000012	-0.13499999999999998	1.714e-10	1.655586675e-11	2.0477587532e-11	2.9650947545e-10
-5.37200000000012	-0.12999999999999998	1.745e-10	1.6819371376e-11	2.0798129844e-11	2.9903429095e-10
-5.37200000000012	-0.12499999999999997	1.779e-10	1.7411903536e-11	2.1144052153e-11	3.0148418155e-10
-5.37200000000012	-0.11999999999999997	1.821e-10	1.753156248e-11	2.1748359723e-11	3.0338305514e-10
-5.37200000000012	-0.11499999999999996	1.868e-10	1.7867617134e-11	2.2227698355e-11	3.0509668868e-10
-5.37200000000012	-0.10999999999999996	1.917e-10	1.8446092145e-11	2.2137239284e-11	3.0690398999e-10
-5.37200000000012	-0.10499999999999998	1.969e-10	1.8569390522e-11	2.2052407439e-11	3.0868772883e-10
-5.37200000000012	-0.09999999999999998	2.023e-10	1.9284812151e-11	2.1860330889e-11	3.1011959072e-10
-5.37200000000012	-0.09499999999999997	2.084e-10	2.0118006796e-11	2.1507281053e-11	3.1108877156e-10
-5.37200000000012	-0.08999999999999997	2.15e-10	2.0575674716e-11	2.1160293545e-11	3.1124274246e-10
-5.37200000000012	-0.08499999999999996	2.215e-10	2.0929932361e-11	2.0770335686e-11	3.109410638e-10
-5.37200000000012	-0.07999999999999997	2.283e-10	2.1576711151e-11	1.9733590307e-11	3.103309311e-10
-5.37200000000012	-0.07499999999999997	2.352e-10	2.2110731516e-11	1.8422410358e-11	3.0972321983e-10
-5.37200000000012	-0.06999999999999997	2.419e-10	2.2491652635e-11	1.6991248413e-11	3.0860507395e-10
-5.37200000000012	-0.06499999999999977	2.479e-10	2.3353108554e-11	1.5286446433e-11	3.0646186788e-10
-5.37200000000012	-0.05999999999999978	2.528e-10	2.3747731757e-11	1.3332680101e-11	3.0396059155e-10
-5.37200000000012	-0.054999999999999785	2.561e-10	2.3814344604e-11	1.1305237422e-11	3.0076557305e-10
-5.37200000000012	-0.04999999999999978	2.568e-10	2.4101937015e-11	8.8064552983e-12	2.9700135347e-10
-5.37200000000012	-0.04499999999999978	2.545e-10	2.3303728085e-11	6.3110986957e-12	2.9279477894e-10
-5.37200000000012	-0.0399999999999998	2.491e-10	2.2672317573e-11	3.6837034713e-12	2.8832997195e-10
-5.37200000000012	-0.034999999999999795	2.4e-10	2.1640672639e-11	1.135938237e-12	2.8319382109e-10
-5.37200000000012	-0.029999999999999798	2.276e-10	1.9291859644e-11	1.3074874232e-13	2.7742439415e-10
-5.37200000000012	-0.0249999999999998	2.125e-10	1.7937947996e-11	-9.263450920100001e-13	2.7175187133e-10
-5.37200000000012	-0.019999999999999803	1.96e-10	1.5865069872e-11	-1.1701617041e-12	2.6541992556e-10
-5.37200000000012	-0.014999999999999805	1.792e-10	1.4024881239e-11	3.70638395e-13	2.5814669207e-10
-5.37200000000012	-0.0099999999999998	1.633e-10	1.3676645176e-11	1.9627663278e-12	2.4998651352e-10
-5.37200000000012	-0.004999999999999802	1.521e-10	1.3437852613e-11	3.954632848e-12	2.4206333328e-10
-5.37200000000012	1.960237527853792e-16	1.473e-10	1.3486022362e-11	6.8571607699e-12	2.3588889744e-10
-5.37200000000012	0.005000000000000197	1.492e-10	1.3666741143e-11	9.3808586826e-12	2.325292211e-10
-5.37200000000012	0.0100000000000003	1.573e-10	1.4700175961e-11	1.1651001842e-11	2.3288947996e-10
-5.37200000000012	0.015000000000000301	1.696e-10	1.4586835459e-11	1.4823464153e-11	2.3746690713e-10
-5.37200000000012	0.020000000000000302	1.843e-10	1.4176545665e-11	1.6923452495e-11	2.4583539926e-10
-5.37200000000012	0.0250000000000003	1.999e-10	1.4252167603e-11	1.8549253582e-11	2.5587140117e-10
-5.37200000000012	0.030000000000000297	2.149e-10	1.4730758267e-11	2.1376862423e-11	2.6634719688e-10
-5.37200000000012	0.03500000000000028	2.282e-10	1.4697210281e-11	2.3221778974e-11	2.7500214055e-10
-5.37200000000012	0.0400000000000002	2.391e-10	1.5674933093e-11	2.4448422482e-11	2.8149862774e-10
-5.37200000000012	0.0450000000000003	2.48e-10	1.7122668214e-11	2.5571708102e-11	2.8597833589e-10
-5.37200000000012	0.0500000000000003	2.551e-10	1.8211141287e-11	2.5425644708e-11	2.882553963e-10
-5.37200000000012	0.0550000000000003	2.612e-10	1.94502878e-11	2.5612214813e-11	2.881604014e-10
-5.37200000000012	0.060000000000000296	2.661e-10	2.0420958754e-11	2.611274831e-11	2.8597270139e-10
-5.37200000000012	0.06500000000000031	2.702e-10	2.1749160078e-11	2.5572930463e-11	2.8319428675e-10
-5.37200000000012	0.07000000000000031	2.739e-10	2.2692984203e-11	2.5391497184e-11	2.8003687039e-10
-5.37200000000012	0.0750000000000003	2.776e-10	2.3418935598e-11	2.5624304544e-11	2.7590706013e-10
-5.37200000000012	0.08000000000000031	2.809e-10	2.4323578691e-11	2.5076355087e-11	2.7194130234e-10
-5.37200000000012	0.08500000000000033	2.838e-10	2.4906505132e-11	2.4664902594e-11	2.6829331182e-10
-5.37200000000012	0.09000000000000032	2.866e-10	2.5802923483e-11	2.3874652106e-11	2.6475277264e-10
-5.37200000000012	0.09500000000000033	2.89e-10	2.6123414864e-11	2.3400514328e-11	2.617394086e-10
-5.37200000000012	0.10000000000000032	2.911e-10	2.6384418015e-11	2.3340251937e-11	2.5902476627e-10
-5.37200000000012	0.10500000000000033	2.924e-10	2.6709475787e-11	2.3224922188e-11	2.5697441306e-10
-5.37200000000012	0.11000000000000033	2.934e-10	2.6528476155e-11	2.3023759422e-11	2.5570949074e-10
-5.37200000000012	0.11500000000000044	2.943e-10	2.6792607969e-11	2.2929013357e-11	2.5457495358e-10
-5.37200000000012	0.12000000000000043	2.943e-10	2.698378521e-11	2.3230374791e-11	2.5334944949e-10
-5.37200000000012	0.12500000000000042	2.938e-10	2.6764412178e-11	2.3199035786e-11	2.5283454452e-10
[truncated: 80,681 more rows]
