# Supplementary material for: Long-range crossed Andreev reflection in a topological insulator nanowire proximitized by a superconductor
Source: Nat Phys. 2025 Mar 11;21(5):708–15. doi: 10.1038/s41567-025-02806-y (PMC12084150; doi:10.1038/s41567-025-02806-y)
Supplement: Supplementary file 7 — Among the two text files, the file named ‘raw’ contains the raw data and the file named ‘plot’ contains the processed data to make the plots: Figure_5_plot_dim=2_.txt, Figure_5_raw_dim=2_.txt. [file 41567_2025_2806_MOESM7_ESM.zip]

Archive with 3 entries (2 files):
- Figure5/
- Figure5/Figure_5_plot_dim=2_.txt
- Figure5/Figure_5_raw_dim=2_.txt
