# Supplementary material for: Long-range crossed Andreev reflection in a topological insulator nanowire proximitized by a superconductor
Source: Nat Phys. 2025 Mar 11;21(5):708–15. doi: 10.1038/s41567-025-02806-y (PMC12084150; doi:10.1038/s41567-025-02806-y)
Supplement: Supplementary file 7 — Among the two text files, the file named ‘raw’ contains the raw data and the file named ‘plot’ contains the processed data to make the plots: Figure_5_plot_dim=2_.txt, Figure_5_raw_dim=2_.txt. [file 41567_2025_2806_MOESM7_ESM.zip › Figure5/Figure_5_plot_dim=2_.txt]

V_{g}	V_{L}=V_{R}	G_{LL}/G_{0}	G_{RL}/G_{0}	G_{LR}/G_{0}	G_{RR}/G_{0}
-5.49900000000027	-0.26499999999999996	0.3613793044705446	0.03292565481577302	0.03298339601136645	0.36969089858332
-5.49900000000027	-0.25999999999999995	0.360863048321301	0.03213857230006472	0.03301183839533761	0.36869732329158894
-5.49900000000027	-0.25499999999999995	0.36008866409743556	0.03157460023276913	0.033269697985786446	0.3681507126488486
-5.49900000000027	-0.24999999999999994	0.3593142798735701	0.03188673774799085	0.03312659958571845	0.3676916678899065
-5.49900000000027	-0.245	0.35879802372432645	0.03201406362054183	0.032909014593314447	0.36728608219088366
-5.49900000000027	-0.24	0.35815270353777195	0.03211806688846701	0.03249293391012717	0.36686619266017206
-5.49900000000027	-0.235	0.35776551142583923	0.03172774662177725	0.03184435589043347	0.3666257320583665
-5.49900000000027	-0.22999999999999998	0.3573783193139064	0.03122961799798279	0.0314781357746623	0.36623436003980225
-5.49900000000027	-0.22499999999999998	0.35686206316466285	0.03051377666904748	0.031640898183021494	0.3651354592913596
-5.49900000000027	-0.21999999999999997	0.35647487105273007	0.030475398981947177	0.031910229383914405	0.3641266185892363
-5.49900000000027	-0.21499999999999997	0.35582955086617557	0.030198643537509926	0.031793007845790304	0.36390833493189784
-5.49900000000027	-0.20999999999999996	0.3550551666423102	0.03003636944164526	0.031366080968089675	0.3640736703776832
-5.49900000000027	-0.20499999999999996	0.35440984645575563	0.03003112194956307	0.031183455466289815	0.3638327590197274
-5.49900000000027	-0.19999999999999996	0.35402265434382285	0.029913654375374	0.030883458176466816	0.3631660683195301
-5.49900000000027	-0.19499999999999998	0.3536354622318901	0.029970849036395034	0.030326129050659303	0.3632405624298462
-5.49900000000027	-0.18999999999999997	0.35311920608264646	0.029733692060939714	0.0301122289475156	0.363217994834351
-5.49900000000027	-0.18499999999999997	0.35273201397071374	0.02959104629103184	0.02997757085924143	0.36265879320748035
-5.49900000000027	-0.17999999999999997	0.3520866937841592	0.02933290686006539	0.03013984119934262	0.36192599238392414
-5.49900000000027	-0.17499999999999996	0.3511832455229829	0.028963242254872373	0.029753356071812186	0.3612987574117555
-5.49900000000027	-0.16999999999999996	0.35066698937373925	0.028723720716549096	0.02947307725659477	0.3605268914982924
-5.49900000000027	-0.16499999999999998	0.35053792533642836	0.028455022445695154	0.029052107804491887	0.3604030852459207
-5.49900000000027	-0.15999999999999998	0.3501507332244956	0.027961100830689454	0.028661017504326966	0.35966352314464184
-5.49900000000027	-0.15499999999999997	0.3493763490006301	0.02824582517665234	0.028742592156784205	0.3586682350182589
-5.49900000000027	-0.14999999999999997	0.34886009285138647	0.0277259496975168	0.02831586999400636	0.35812631217494967
-5.49900000000027	-0.14499999999999996	0.34886009285138647	0.027278526798917818	0.028125788322091245	0.3575845095418848
-5.49900000000027	-0.13999999999999996	0.3489891568886974	0.026908400174155956	0.02815343813542505	0.356295331799885
-5.49900000000027	-0.13499999999999998	0.3487310288140756	0.027201482193500236	0.028136965067673117	0.3553886011950182
-5.49900000000027	-0.12999999999999998	0.34847290073945375	0.026697615885956684	0.02773455904060838	0.35486512910126133
-5.49900000000027	-0.12499999999999997	0.34860196477676464	0.025893970151266387	0.02756730790377043	0.35449818778210285
-5.49900000000027	-0.11999999999999997	0.348214772664832	0.026431776126691748	0.027529300208417807	0.3537555605777212
-5.49900000000027	-0.11499999999999996	0.3479566445902101	0.026503240811076873	0.02739131783193167	0.35274837263094044
-5.49900000000027	-0.10999999999999996	0.348214772664832	0.02637158960769964	0.027103205342033705	0.3517706337289027
-5.49900000000027	-0.10499999999999998	0.3487310288140756	0.02577207207196707	0.026622254084570866	0.351340827679042
-5.49900000000027	-0.09999999999999998	0.34950541303794097	0.025302904195908752	0.026486401507340745	0.3510100065311191
-5.49900000000027	-0.09499999999999997	0.3501507332244956	0.02495329988626158	0.0267249050995328	0.34932065209936797
-5.49900000000027	-0.08999999999999997	0.3510541814856719	0.025148878842087337	0.026891707364555387	0.3484606794076328
-5.49900000000027	-0.08499999999999996	0.3526029499334028	0.025060524144705824	0.026463993551153264	0.34774882345743063
-5.49900000000027	-0.07999999999999997	0.35389359030651196	0.02489252175579141	0.026420873589272913	0.347371845421785
-5.49900000000027	-0.07499999999999997	0.35544235875424285	0.025202304098844514	0.02619804298137782	0.34682610623233107
-5.49900000000027	-0.06999999999999997	0.3571201912392846	0.025543284039764885	0.026311876376857484	0.34597740230238305
-5.49900000000027	-0.06499999999999977	0.35828176757508284	0.025615877479501118	0.02564898701394814	0.3453559069112048
-5.49900000000027	-0.05999999999999978	0.35892708776163734	0.024376257919493716	0.024554839808866694	0.3449462644455483
-5.49900000000027	-0.054999999999999785	0.35815270353777195	0.023714072856454688	0.023488708653103246	0.3445047689238579
-5.49900000000027	-0.04999999999999978	0.3550551666423102	0.022807248352338137	0.022734977950852803	0.343763854579941
-5.49900000000027	-0.04499999999999978	0.3470531963290338	0.022625695262983893	0.021083563599095845	0.34256212251149504
-5.49900000000027	-0.0399999999999998	0.3341467925979429	0.02159624396465376	0.019797172993691076	0.340801579480113
-5.49900000000027	-0.034999999999999795	0.3172394037102138	0.021604808233420952	0.018090866567230336	0.3394560278056305
-5.49900000000027	-0.029999999999999798	0.2980088621508884	0.01954642775757979	0.018237862084299027	0.33780303395269723
-5.49900000000027	-0.0249999999999998	0.27839112847963027	0.018807981267770557	0.01701489777238542	0.3354970221726449
-5.49900000000027	-0.019999999999999803	0.26135467555459035	0.017277114621522052	0.01864243547212656	0.3320098626312997
-5.49900000000027	-0.014999999999999805	0.2496098481592976	0.018023558182373705	0.0185856032900356	0.3276986101618725
-5.49900000000027	-0.0099999999999998	0.24612511915190308	0.01813813719499396	0.020076063871029576	0.32268490741302625
-5.49900000000027	-0.004999999999999802	0.24883546393543216	0.02061488591470443	0.02081365017742422	0.3180826501415314
-5.49900000000027	1.960237527853792e-16	0.25670837021139764	0.023010031811150224	0.022393838368043407	0.314019881630134
-5.49900000000027	0.005000000000000197	0.26858226164400123	0.025807273842872694	0.022708113195338754	0.31181622038073314
-5.49900000000027	0.0100000000000003	0.28303743382282304	0.02802069010455826	0.023544171678714	0.3118853054688712
-5.49900000000027	0.015000000000000301	0.2996866946359303	0.031042353519095768	0.02343236478479745	0.3146211232987843
-5.49900000000027	0.020000000000000302	0.31465812296399565	0.03316555573654334	0.02413747824254753	0.3193720682911135
-5.49900000000027	0.0250000000000003	0.32691920650853196	0.03425008879886481	0.024432515393623573	0.32475241184641374
-5.49900000000027	0.030000000000000297	0.33659900930685016	0.03685432115513355	0.024842651798966584	0.33049038120131935
-5.49900000000027	0.03500000000000028	0.34150344272466465	0.037407422612871846	0.024674204292709653	0.3358486079172746
-5.49900000000027	0.0400000000000002	0.34279408309777376	0.03809318758518275	0.02478056273409408	0.3402625714964609
-5.49900000000027	0.0450000000000003	0.34253595502315193	0.03796592556835487	0.025597007918438386	0.3429129570001764
-5.49900000000027	0.0500000000000003	0.34098718657542104	0.03852699029268294	0.026468640042348675	0.34465525964348065
-5.49900000000027	0.0550000000000003	0.33995467427693377	0.0385243609123513	0.0267865227541371	0.346473017988711
-5.49900000000027	0.060000000000000296	0.33892216197844655	0.039354107004016335	0.026511320521822382	0.3484019916279955
-5.49900000000027	0.06500000000000031	0.3390512260157574	0.03889980264197256	0.026256775830176802	0.3496043547421455
-5.49900000000027	0.07000000000000031	0.34047093042617743	0.03883497714331202	0.02662967457235172	0.35000227767695796
-5.49900000000027	0.0750000000000003	0.34279408309777376	0.038553592111196335	0.027394401719014545	0.35059405356970313
-5.49900000000027	0.08000000000000031	0.3460206840305465	0.03841400205627327	0.02844362783743703	0.351585795790725
-5.49900000000027	0.08500000000000033	0.34950541303794097	0.03836378464486297	0.02893392090608791	0.3526090905808892
-5.49900000000027	0.09000000000000032	0.35324827011995735	0.0378823037563447	0.02941326824087732	0.354182181327141
-5.49900000000027	0.09500000000000033	0.3573783193139064	0.03857605453240756	0.029372788927909704	0.35649459376708925
-5.49900000000027	0.10000000000000032	0.3618955606197882	0.03863588045164197	0.030225622859297974	0.35867622832837526
-5.49900000000027	0.10500000000000033	0.3657674817391155	0.039237231041305345	0.03137296055365273	0.3598394662604025
-5.49900000000027	0.11000000000000033	0.36912314670919916	0.03881869752190178	0.0327938552403785	0.3609261666886494
-5.49900000000027	0.11500000000000044	0.37222068360466104	0.03948474965325232	0.0331775945421309	0.36290667617882033
-5.49900000000027	0.12000000000000043	0.37557634857474453	0.03934820216685124	0.03351815190545222	0.36559113844740077
-5.49900000000027	0.12500000000000042	0.3786738854702064	0.03915763218115096	0.03390583152322924	0.36776667284858877
-5.49900000000027	0.13000000000000042	0.3809970381418028	0.03972064264651144	0.0346668042899728	0.3697440571434412
-5.49900000000027	0.13500000000000004	0.38344925485071	0.03984423855547774	0.03531884182343293	0.3711783766880078
-5.49900000000027	0.14	0.38577240752230646	0.039891830342319884	0.03576799635744219	0.37258003182837635
-5.49900000000027	0.14500000000000002	0.3875793040446591	0.03948833312270147	0.03640091829377463	0.37396482886941307
-5.49900000000027	0.15000000000000002	0.3896443286416337	0.03955378215941097	0.03724787180304173	0.3745956397930507
-5.49900000000027	0.15500000000000003	0.3918384172759191	0.03966661639015812	0.03810073766358219	0.3755196191224648
-5.49900000000027	0.16000000000000003	0.3933871857236501	0.04020458764111774	0.03834060477731858	0.3771709301739476
-5.49900000000027	0.16500000000000004	0.39493595417138094	0.0409380270373926	0.038168376598216695	0.3789276869052926
-5.49900000000027	0.17000000000000004	0.39648472261911183	0.04123413660091426	0.038592867543218	0.3800085275681174
-5.49900000000027	0.17500000000000004	0.3980334910668427	0.041164232642759924	0.039162849623253344	0.38099819633666077
-5.49900000000027	0.18000000000000002	0.39906600336533	0.041043322458321395	0.03987904028465588	0.3822325928222112
-5.49900000000027	0.18500000000000003	0.3999694516265064	0.04156485256809999	0.03991449560186279	0.38312165397958203
-5.49900000000027	0.19000000000000003	0.40126009199961543	0.040958464836213085	0.04007304348990625	0.38375177375239355
-5.49900000000027	0.19500000000000003	0.4024216683354136	0.040689208760915016	0.04077852130446815	0.3837231059838941
-5.49900000000027	0.20000000000000004	0.4030669885219682	0.040839151061630385	0.04100473817712593	0.3839906417039787
-5.49900000000027	0.20500000000000004	0.40384137274583365	0.040608513073271076	0.04091746903865288	0.38473429060509245
-5.49900000000027	0.21000000000000002	0.40422856485776637	0.041205585285604966	0.041119848699973996	0.3858004067390927
-5.49900000000027	0.21500000000000002	0.4046157569696991	0.04131989572370742	0.04159759962361694	0.3863523061937667
-5.49900000000027	0.22000000000000003	0.40526107715625365	0.04123608234323731	0.04196856013757706	0.3860318823672512
-5.49900000000027	0.22500000000000003	0.40577733330549737	0.04172739711507356	0.04171933618572676	0.38681174160373694
-5.49900000000027	0.23000000000000004	0.40616452541743	0.042364529815958236	0.04142759514947399	0.38795463564909993
-5.49900000000027	0.23500000000000004	0.4069389096412955	0.04193182018018413	0.04163187923326662	0.3881309994619966
-5.49900000000027	0.24000000000000002	0.4074551657905391	0.04160971731185347	0.041591394286653774	0.388640438177755
-5.49900000000027	0.24500000000000002	0.4079714219397828	0.042090510805309025	0.04130782686814005	0.38967458104547686
-5.49900000000027	0.25	0.40848767808902636	0.042126371799179295	0.04173742256685149	0.3898036460636744
-5.49900000000027	0.255	0.4090039342382701	0.04254196041281792	0.04255157267640551	0.38892041461271143
-5.49900000000027	0.26	0.4092620623128918	0.043291176092373276	0.04280436131759688	0.38891446469605934
-5.49900000000027	0.265	0.41003644653675725	0.0430355627453362	0.042261612106941536	0.39004389631691205
-5.49900000000027	0.27	0.41055270268600097	0.0425639908644401	0.04201896536168382	0.3909680259026783
-5.49900000000027	0.275	0.41106895883524447	0.04241465332166564	0.04272245611536176	0.39053202954148963
-5.49900000000027	0.28	0.4114561509471772	0.04222548441901648	0.043081084834172584	0.3904823868277153
-5.49900000000027	0.28500000000000003	0.41210147113373186	0.0418006516556562	0.042760537057136845	0.39103206258646495
-5.49900000000027	0.29000000000000103	0.4127467913202863	0.04205758720567671	0.04283363383500283	0.3911231443295164
-5.49900000000027	0.29500000000000004	0.4131339834322191	0.042678620586320624	0.0430729788305014	0.39126738461978267
-5.49900000000027	0.30000000000000104	0.41365023958146274	0.04250671544546965	0.04312521335148482	0.39195339750991215
-5.49900000000027	0.30500000000000005	0.4137793036187737	0.04275120275618512	0.04284507915381185	0.3929616973175614
-5.49900000000027	0.31000000000000105	0.4142955597680172	0.0429564597117846	0.04272168983894072	0.3932244550740785
-5.49900000000027	0.31500000000000006	0.41532807206650457	0.043066732173686686	0.04324592821040928	0.3925131700773647
-5.49900000000027	0.320000000000001	0.41571526417843724	0.04308746296077827	0.04367656063665066	0.3919412272358243
-5.49900000000027	0.325000000000001	0.41532807206650457	0.042983782731104	0.04322679007741003	0.392132976682264
-5.49900000000027	0.330000000000001	0.4131339834322191	0.04257498543226139	0.04209176163975174	0.3917385095144889
-5.49800000000027	-0.26499999999999996	0.3604758562093683	0.03333544376653055	0.033226673807490746	0.36958506225242954
-5.49800000000027	-0.25999999999999995	0.3599596000601247	0.032554055738128695	0.032787247982515456	0.368795196358471
-5.49800000000027	-0.25499999999999995	0.35918521583625923	0.03194230782705799	0.03303795941288345	0.3673725061806118
-5.49800000000027	-0.24999999999999994	0.35802363950046096	0.0319452264386066	0.03260022014770341	0.3671193644434459
-5.49800000000027	-0.245	0.35724925527659557	0.03125193016929498	0.03220313486043397	0.3671433744457157
-5.49800000000027	-0.24	0.35647487105273007	0.030837074026334097	0.03244234087332395	0.3666944866135051
-5.49800000000027	-0.235	0.35557142279155374	0.03106715984518515	0.032366776233606454	0.3663163065657608
-5.49800000000027	-0.22999999999999998	0.35440984645575563	0.03159459103636536	0.0321546904017042	0.36628986250609213
-5.49800000000027	-0.22499999999999998	0.35350639819457924	0.031846196457181876	0.03167301043190837	0.3657161467118712
-5.49800000000027	-0.21999999999999997	0.3529901420453355	0.031031820972133972	0.031065942817776367	0.36541844073720303
-5.49800000000027	-0.21499999999999997	0.3520866937841592	0.030273105714801993	0.030686921374469437	0.3653398297680375
-5.49800000000027	-0.20999999999999996	0.35144137359760463	0.030095040311312243	0.030750869786198412	0.36468951636491387
-5.49800000000027	-0.20499999999999996	0.35066698937373925	0.029750144470701834	0.03083431505538387	0.3641441978725959
-5.49800000000027	-0.19999999999999996	0.3497635411125629	0.02923615317074158	0.03064652094286014	0.36366243526180636
-5.49800000000027	-0.19499999999999998	0.34911822092600836	0.029280985986633506	0.03012655907083931	0.3631187094197087
-5.49800000000027	-0.18999999999999997	0.34860196477676464	0.02876918082754412	0.029984966930687713	0.3622712375479673
-5.49800000000027	-0.18499999999999997	0.3475694524782774	0.028116731983775407	0.03013894157524887	0.3615554751003903
-5.49800000000027	-0.17999999999999997	0.346795068254412	0.027457982018168226	0.029810603318684584	0.361210259982455
-5.49800000000027	-0.17499999999999996	0.3460206840305465	0.027478271444971426	0.02885244955132358	0.3615758189999611
-5.49800000000027	-0.16999999999999996	0.3449881717320592	0.02777745926193074	0.0285323149637688	0.36115475751616516
-5.49800000000027	-0.16499999999999998	0.34421378750819376	0.027382806151597123	0.028884597485126128	0.3601751855692311
-5.49800000000027	-0.15999999999999998	0.34343940328432826	0.02694719104944659	0.029005235340574007	0.35960432451663865
-5.49800000000027	-0.15499999999999997	0.34253595502315193	0.02743962143017112	0.028651585540618214	0.35951143977479877
-5.49800000000027	-0.14999999999999997	0.34150344272466465	0.027518778930037104	0.028138437520555584	0.3596243078112892
-5.49800000000027	-0.14499999999999996	0.3407290585007992	0.027218295204310686	0.027844185426008652	0.35896837503741935
-5.49800000000027	-0.13999999999999996	0.34021280235155554	0.026597952974492974	0.027701748128077686	0.3580448164051414
-5.49800000000027	-0.13499999999999998	0.33956748216500104	0.025707227791907827	0.027344368364537207	0.35753627918877723
-5.49800000000027	-0.12999999999999998	0.33853496986651377	0.02547071313848148	0.02671583937180824	0.3570964664685373
-5.49800000000027	-0.12499999999999997	0.3381477777545811	0.025238538840225953	0.026719569335392924	0.35635792607689704
-5.49800000000027	-0.11999999999999997	0.3376315216053374	0.025195347508514244	0.027347365858734787	0.3552588450259944
-5.49800000000027	-0.11499999999999996	0.3372443294934047	0.025451422876410813	0.02752612053645964	0.3540986121048541
-5.49800000000027	-0.10999999999999996	0.33711526545609377	0.025444992162663126	0.027513809400590793	0.35312598171229004
-5.49800000000027	-0.10499999999999998	0.3373733935307156	0.025294693016662914	0.027102681343332862	0.35292092008478587
-5.49800000000027	-0.09999999999999998	0.33801871371727016	0.02409926770886323	0.026765331825358413	0.352245334575078
-5.49800000000027	-0.09499999999999997	0.33853496986651377	0.023424948054070718	0.027148693623836158	0.35142887436509845
-5.49800000000027	-0.08999999999999997	0.33930935409037927	0.02348572618454089	0.027686291127284608	0.3501123510640357
-5.49800000000027	-0.08499999999999996	0.34021280235155554	0.023472603697926607	0.027435722433998045	0.3488130464414123
-5.49800000000027	-0.07999999999999997	0.3408581225381101	0.02391010256326819	0.027420087011207867	0.34852098988359814
-5.49800000000027	-0.07499999999999997	0.3418906348365974	0.024133207376745035	0.027699764824247856	0.34796930077749205
-5.49800000000027	-0.06999999999999997	0.34356846732163926	0.02382400725447064	0.027587086479626263	0.34701461027320774
-5.49800000000027	-0.06499999999999977	0.3453753638439919	0.02378138875283829	0.02771877148874678	0.34620872768709576
-5.49800000000027	-0.05999999999999978	0.3471822603663447	0.02280546037402237	0.027851932707803898	0.3447330892976835
-5.49800000000027	-0.054999999999999785	0.34860196477676464	0.022271252893681374	0.02808266084739328	0.34307402533076015
-5.49800000000027	-0.04999999999999978	0.3487310288140756	0.021619020034707177	0.027912894895207034	0.341725889355433
-5.49800000000027	-0.04499999999999978	0.3470531963290338	0.0205450120065299	0.02668355433586013	0.34025989704438614
-5.49800000000027	-0.0399999999999998	0.34253595502315193	0.020042073493887515	0.02566524597607793	0.33843300346915645
-5.49800000000027	-0.034999999999999795	0.3337596004860101	0.02021082149994252	0.024863561008055274	0.33584049439691394
-5.49800000000027	-0.029999999999999798	0.32227290116533924	0.018693751588908167	0.024507828363630874	0.33187638025445476
-5.49800000000027	-0.0249999999999998	0.3091083693596266	0.018287258752973906	0.024152987830482614	0.3267211116674171
-5.49800000000027	-0.019999999999999803	0.2960729015912248	0.018565392744590722	0.024349349966246374	0.32109036093214793
-5.49800000000027	-0.014999999999999805	0.2851024584197976	0.01882611272451031	0.02371511146186638	0.3146654170825963
-5.49800000000027	-0.0099999999999998	0.27877832059156304	0.02047343275587077	0.02289396907706641	0.30696938563567694
-5.49800000000027	-0.004999999999999802	0.27890738462887393	0.022304999113930857	0.02333403722278002	0.29919750782289684
-5.49800000000027	1.960237527853792e-16	0.284457138233243	0.02538323928250437	0.022913541058827074	0.2922713289291776
-5.49800000000027	0.005000000000000197	0.29297536469576296	0.02708672288229178	0.02296823217308092	0.2875588780603607
-5.49800000000027	0.0100000000000003	0.3034295517179466	0.02937838950822261	0.02269954329292634	0.28638205750648515
-5.49800000000027	0.015000000000000301	0.3147871870013066	0.03091939617381367	0.02280318971556667	0.28867247329152007
-5.49800000000027	0.020000000000000302	0.3256285661354229	0.032051738886944195	0.02328371839284919	0.2929556289588425
-5.49800000000027	0.0250000000000003	0.33492117682180833	0.03328152644151536	0.023839293346084235	0.2993055978958196
-5.49800000000027	0.030000000000000297	0.3420196988739084	0.03408354383848828	0.02401202486331586	0.30702930546061424
-5.49800000000027	0.03500000000000028	0.34627881210516825	0.03347742655771028	0.024215527646342862	0.3148482717195255
-5.49800000000027	0.0400000000000002	0.3473113244036556	0.034419071572403676	0.02524237022233116	0.32218694782052965
-5.49800000000027	0.0450000000000003	0.3457625559559246	0.03465948709988485	0.02582080012697795	0.32860224560462215
-5.49800000000027	0.0500000000000003	0.34343940328432826	0.03508900391723795	0.026512197607463296	0.33420465911729785
-5.49800000000027	0.0550000000000003	0.34034186638886643	0.03527327090321803	0.02705879698291321	0.33797020245628534
-5.49800000000027	0.060000000000000296	0.3381477777545811	0.03521767077417108	0.027786481793212643	0.3413247811201798
-5.49800000000027	0.06500000000000031	0.33685713738147194	0.03511788954066989	0.028058036699064478	0.3447366953081667
-5.49800000000027	0.07000000000000031	0.3364699452695392	0.03519127554975285	0.028115732819042876	0.34759136113733013
-5.49800000000027	0.0750000000000003	0.3372443294934047	0.035392877666071826	0.02841372990280972	0.3495321744918902
-5.49800000000027	0.08000000000000031	0.3390512260157574	0.03569828772351128	0.029359985723782848	0.35141111477927883
-5.49800000000027	0.08500000000000033	0.3412453146500429	0.03582962527933696	0.02992282340079146	0.35335373114553376
-5.49800000000027	0.09000000000000032	0.34421378750819376	0.036468140284455317	0.030335476499364498	0.35514222073557483
-5.49800000000027	0.09500000000000033	0.3475694524782774	0.03699789284335149	0.03035102740586049	0.3570294247867699
-5.49800000000027	0.10000000000000032	0.3511832455229829	0.036820661327769365	0.030791657113072357	0.3593330025094234
-5.49800000000027	0.10500000000000033	0.35518423067962096	0.03719048369567902	0.03144779460186486	0.36165758522345953
-5.49800000000027	0.11000000000000033	0.35892708776163734	0.03736799692966051	0.03226980092455226	0.3633917142412809
-5.49800000000027	0.11500000000000044	0.36254088080634284	0.03767007143030689	0.0331130958387754	0.3649160938321668
-5.49800000000027	0.12000000000000043	0.36615467385104833	0.03766134188729608	0.03361119816835354	0.36712474340660967
-5.49800000000027	0.12500000000000042	0.36938127478382105	0.03785492814859265	0.033812203039549224	0.3693612193423736
-5.49800000000027	0.13000000000000042	0.37234974764197193	0.0381711524726839	0.03443560661928761	0.3714466636511345
-5.49800000000027	0.13500000000000004	0.375060092425501	0.03863170349283302	0.03528985102571699	0.3727017345821616
-5.49800000000027	0.14	0.3772541810597864	0.038659548632971524	0.03627827647521647	0.37348799447854336
-5.49800000000027	0.14500000000000002	0.3798354618060046	0.03841263102191133	0.03699821212454827	0.37441966661827575
-5.49800000000027	0.15000000000000002	0.3821586144776009	0.03887044373039068	0.03702268414509628	0.37584289770351526
-5.49800000000027	0.15500000000000003	0.3844817671491973	0.03924805657653823	0.0369446140820205	0.37750604848318
-5.49800000000027	0.16000000000000003	0.38641772770886096	0.03974702284529445	0.03714394741776552	0.37850839837417716
-5.49800000000027	0.16500000000000004	0.3882246242312136	0.03976562383442065	0.03772671955546487	0.37920459823714603
-5.49800000000027	0.17000000000000004	0.39016058479087734	0.03944544417125085	0.03830042784332141	0.38012196655809616
-5.49800000000027	0.17500000000000004	0.39196748131323006	0.03961434430508663	0.03832846830897399	0.3814525833422795
-5.49800000000027	0.18000000000000002	0.3933871857236501	0.039642745370496876	0.0385026873047233	0.3824344691492746
-5.49800000000027	0.18500000000000003	0.39480689013407	0.03972780958670036	0.039144421422478995	0.3827287794620273
-5.49800000000027	0.19000000000000003	0.3958394024325573	0.04007232604486373	0.039729586296435034	0.3830363418507225
-5.49800000000027	0.19500000000000003	0.3968719147310446	0.040884504119169024	0.03978889385190446	0.38367872204885195
-5.49800000000027	0.20000000000000004	0.3982916191414646	0.041191476780721006	0.039565047177050526	0.3845878566521033
-5.49800000000027	0.20500000000000004	0.39919506740264094	0.041137998936821824	0.03984578988971852	0.38512632372837513
-5.49800000000027	0.21000000000000002	0.4000985156638173	0.040330144315461024	0.040712493802743416	0.385234173406622
-5.49800000000027	0.21500000000000002	0.40126009199961543	0.040198814272452955	0.04088082674272634	0.3857745937380344
-5.49800000000027	0.22000000000000003	0.40190541218617	0.04056745341869712	0.04087106422923971	0.38632003242769036
-5.49800000000027	0.22500000000000003	0.4026797964100355	0.04109880238615848	0.040871349704693194	0.387031888364986
-5.49800000000027	0.23000000000000004	0.4033251165965899	0.041733215558062725	0.04097934963025784	0.3877050999224172
-5.49800000000027	0.23500000000000004	0.40384137274583365	0.042008008357950606	0.04117928021112616	0.3880568960027086
-5.49800000000027	0.24000000000000002	0.4043576288950772	0.04172614628063084	0.04095957293228374	0.38879113924594577
-5.49800000000027	0.24500000000000002	0.4051320131189427	0.04174763583132587	0.04117890082867912	0.38849301257414165
-5.49800000000027	0.25	0.4056482692681863	0.04163726195090326	0.04162636504712966	0.38846347335235576
-5.49800000000027	0.255	0.40629358945474087	0.04166390884374105	0.041542750746646456	0.38897489538226915
-5.49800000000027	0.26	0.4069389096412955	0.04169151358275046	0.0413281594913859	0.3894499267743503
-5.49800000000027	0.265	0.4074551657905391	0.04212023783075683	0.0415846780974526	0.3900234322200033
-5.49800000000027	0.27	0.4082295500144045	0.04249996920628867	0.04228274857069648	0.39024916829298406
-5.49800000000027	0.275	0.4091329982755809	0.04212042939921678	0.042359421305193996	0.39044644695894
-5.49800000000027	0.28	0.40977831846213536	0.04186264117859929	0.04215206460289958	0.39070622975067765
-5.49800000000027	0.28500000000000003	0.41042363864869	0.042318166325105974	0.04212917396786281	0.3908900459921233
-5.49800000000027	0.29000000000000103	0.4111980228725554	0.04247548967421368	0.04260641404184903	0.3909508973625626
-5.49800000000027	0.29500000000000004	0.4119724070964209	0.04226469223826092	0.04296596679979754	0.39084737489173316
-5.49800000000027	0.30000000000000104	0.4127467913202863	0.04191553304595627	0.04259743658489152	0.3911634114057092
-5.49800000000027	0.30500000000000005	0.41339211150684096	0.04226029366101223	0.042160335883395676	0.392015210484868
-5.49800000000027	0.31000000000000105	0.4139083676560845	0.042270217694269634	0.04235484993959342	0.3925885055948593
-5.49800000000027	0.31500000000000006	0.41442462380532824	0.042281925950079305	0.04294301230774704	0.39228596155150136
-5.49800000000027	0.320000000000001	0.4145536878426391	0.042411937547158066	0.04290096475702165	0.39195778482245175
-5.49800000000027	0.325000000000001	0.4142955597680172	0.04270207841650089	0.04248609734547967	0.3915564061335082
-5.49800000000027	0.330000000000001	0.4122305351710427	0.04284405369486301	0.04165573522729263	0.39094702091129563
-5.49700000000027	-0.26499999999999996	0.3615083685078555	0.03308328617620577	0.03293764854703619	0.3680913036851838
-5.49700000000027	-0.25999999999999995	0.3606049202466792	0.03264293631209279	0.032822631931181664	0.36773959774321613
-5.49700000000027	-0.25499999999999995	0.3593142798735701	0.03267704313339061	0.03283116239291493	0.36680446983644627
-5.49700000000027	-0.24999999999999994	0.35789457546315007	0.032664358250010586	0.032618670885639946	0.3660767174172415
-5.49700000000027	-0.245	0.35673299912735196	0.03212715703252614	0.032396856345994346	0.36554768605786075
-5.49700000000027	-0.24	0.35557142279155374	0.0320157764745534	0.032122856116743835	0.3653763706493155
-5.49700000000027	-0.235	0.35453891049306646	0.03165188899378865	0.03215904766168263	0.36498271482970457
-5.49700000000027	-0.22999999999999998	0.3537645262692011	0.031046216830353166	0.032060468429955004	0.36469393372356135
-5.49700000000027	-0.22499999999999998	0.3529901420453355	0.030072692455084378	0.03157879972874028	0.36413587400366715
-5.49700000000027	-0.21999999999999997	0.3520866937841592	0.02956634701710821	0.030600784747110983	0.36399863535998667
-5.49700000000027	-0.21499999999999997	0.3507960534110501	0.029609083840778053	0.03014266402601594	0.3641489457771493
-5.49700000000027	-0.20999999999999996	0.34950541303794097	0.029684088798169667	0.030165173402014578	0.3640105952855065
-5.49700000000027	-0.20499999999999996	0.34834383670214286	0.02985635641795071	0.03026291498748981	0.3636061514934601
-5.49700000000027	-0.19999999999999996	0.3471822603663447	0.02959442692343995	0.030044839803418905	0.36304412517106893
-5.49700000000027	-0.19499999999999998	0.3460206840305465	0.02955241130057612	0.02979980971260388	0.36287404180782384
-5.49700000000027	-0.18999999999999997	0.34511723576937015	0.029442198938633646	0.02931506463583325	0.36286430559113475
-5.49700000000027	-0.18499999999999997	0.34421378750819376	0.02887164590769134	0.028891604783426016	0.36266955113380783
-5.49700000000027	-0.17999999999999997	0.3426650190604629	0.02881690032712311	0.02887267136534955	0.3617496586042289
-5.49700000000027	-0.17499999999999996	0.3413743786873538	0.028527497562103266	0.028612377721373768	0.36135086422903645
-5.49700000000027	-0.16999999999999996	0.34021280235155554	0.027873326474914265	0.028361172342284743	0.360980887852883
-5.49700000000027	-0.16499999999999998	0.33892216197844655	0.02746615187885316	0.027991580984804827	0.36053746912215984
-5.49700000000027	-0.15999999999999998	0.33776058564264827	0.02678099917730078	0.02816441016479349	0.3600228918508199
-5.49700000000027	-0.15499999999999997	0.33659900930685016	0.025863033612518037	0.028217839177314154	0.35985184688305843
-5.49700000000027	-0.14999999999999997	0.33582462508298466	0.025696282056755705	0.027938906981414748	0.3594764014054176
-5.49700000000027	-0.14499999999999996	0.33453398470987555	0.025721862173374382	0.027545495313533862	0.3590094534746827
-5.49700000000027	-0.13999999999999996	0.33324334433676656	0.025548948477091524	0.027305757790416055	0.35883447196343843
-5.49700000000027	-0.13499999999999998	0.33182363992634656	0.025330935270861964	0.02690979374568011	0.35867069912176563
-5.49700000000027	-0.12999999999999998	0.3304039355159265	0.02508599157422288	0.02672875150856387	0.35815266608338825
-5.49700000000027	-0.12499999999999997	0.32911329514281745	0.02432382243806034	0.026745977706274	0.3573641524320677
-5.49700000000027	-0.11999999999999997	0.32820984688164107	0.023647733586350778	0.02692430980510917	0.3565644301111758
-5.49700000000027	-0.11499999999999996	0.3274354626577756	0.022974490098476734	0.026781904435039756	0.35595654738795357
-5.49700000000027	-0.10999999999999996	0.32640295035928835	0.022551586173922538	0.026469684281405594	0.35554792663193574
-5.49700000000027	-0.10499999999999998	0.3257576301727338	0.02270338594490328	0.02670269434674112	0.35525085171587795
-5.49700000000027	-0.09999999999999998	0.32537043806080107	0.02183503491147168	0.027106903377756845	0.3546673395869394
-5.49700000000027	-0.09499999999999997	0.32498324594886835	0.021693080292390015	0.026973742158699725	0.35366841540396526
-5.49700000000027	-0.08999999999999997	0.3244669897996247	0.021337969309423492	0.02690693898985459	0.35261561145102954
-5.49700000000027	-0.08499999999999996	0.32407979768769196	0.021000708062216072	0.027165087811520404	0.351752994340421
-5.49700000000027	-0.07999999999999997	0.3242088617250029	0.021654351396231383	0.02750120715562323	0.35114490126863074
-5.49700000000027	-0.07499999999999997	0.3244669897996247	0.021556339359647243	0.027482974280362962	0.35023997367545867
-5.49700000000027	-0.06999999999999997	0.3252413740234902	0.02086481980007028	0.028014680093109156	0.3487293870678954
-5.49700000000027	-0.06499999999999977	0.3267901424712211	0.019879348647035094	0.02886114904435458	0.3469021929928677
-5.49700000000027	-0.05999999999999978	0.3284679749562629	0.01954973889803828	0.02901663182671388	0.3452977299799337
-5.49700000000027	-0.054999999999999785	0.3304039355159265	0.019122485226323267	0.029065750532752885	0.3431306997501345
-5.49700000000027	-0.04999999999999978	0.3327270881875229	0.018388392240728975	0.02955515336930002	0.34029355311211495
-5.49700000000027	-0.04499999999999978	0.3350502408591193	0.01857746347933047	0.029531293619510523	0.33753790224390356
-5.49700000000027	-0.0399999999999998	0.3363408812322284	0.018932884354085064	0.0290158937223909	0.3341355740291597
-5.49700000000027	-0.034999999999999795	0.3360827531576065	0.018469433503786024	0.02871425494709705	0.3296608191588435
-5.49700000000027	-0.029999999999999798	0.3336305364486993	0.018617777516763828	0.028784078146011322	0.3240427796050425
-5.49700000000027	-0.0249999999999998	0.3293714232174393	0.019044047049381542	0.02859212585736799	0.317145869479419
-5.49700000000027	-0.019999999999999803	0.32407979768769196	0.01941399900790978	0.02793471875273406	0.30991050548777
-5.49700000000027	-0.014999999999999805	0.3190463002325665	0.02024228955020932	0.0265435604834461	0.30185405357892603
-5.49700000000027	-0.0099999999999998	0.3162068914117266	0.0210756792138644	0.024974428837198914	0.2928912917752577
-5.49700000000027	-0.004999999999999802	0.31543250718786114	0.022722629253477178	0.023965749644521275	0.28333753538090045
-5.49700000000027	1.960237527853792e-16	0.3156906352624829	0.024359550084257914	0.02344509286462011	0.2744586432993171
-5.49700000000027	0.005000000000000197	0.3176265958221466	0.02566233675522867	0.022903725956907806	0.26815555245990297
-5.49700000000027	0.0100000000000003	0.3207241327176084	0.026259529166191155	0.02230897135652638	0.2658766758903455
-5.49700000000027	0.015000000000000301	0.32472511787424657	0.02739783118280116	0.021766312295810455	0.26672763357523227
-5.49700000000027	0.020000000000000302	0.3296295512920611	0.027899593986595663	0.02192473810605295	0.27012593508235677
-5.49700000000027	0.0250000000000003	0.3353083689337411	0.028565338104039883	0.022434084792699538	0.2757556340618796
-5.49700000000027	0.030000000000000297	0.3408581225381101	0.029032252225159476	0.023109253362325544	0.2831834386637009
-5.49700000000027	0.03500000000000028	0.34447191558281554	0.02941808376337048	0.024015386714325255	0.29111575376136073
-5.49700000000027	0.0400000000000002	0.3465369401797901	0.029680834000616666	0.024894578307334332	0.2989790739092061
-5.49700000000027	0.0450000000000003	0.34666600421710103	0.02982523018733352	0.026256415229128475	0.3066105578368792
-5.49700000000027	0.0500000000000003	0.34511723576937015	0.030287531623000997	0.026841566956621658	0.313948873332963
-5.49700000000027	0.0550000000000003	0.34240689098584104	0.030476657329207516	0.02737474334436858	0.3209461506750832
-5.49700000000027	0.060000000000000296	0.3394384181276902	0.029997710036145597	0.028081045656138743	0.32689209651715
-5.49700000000027	0.06500000000000031	0.3373733935307156	0.029459470211958817	0.028763300405422958	0.3317194588159218
-5.49700000000027	0.07000000000000031	0.33569556104567383	0.029358357384774835	0.02912144456750274	0.33611824712303934
-5.49700000000027	0.0750000000000003	0.33479211278449744	0.029953510149002004	0.029281868707210293	0.3412311150762835
-5.49700000000027	0.08000000000000031	0.33492117682180833	0.030181815502354898	0.029282565492972364	0.345893442429068
-5.49700000000027	0.08500000000000033	0.3360827531576065	0.03102361918229685	0.02961496614078096	0.34984700900667404
-5.49700000000027	0.09000000000000032	0.33788964967995927	0.03217432060554274	0.030804820918247544	0.3530052105169133
-5.49700000000027	0.09500000000000033	0.34021280235155554	0.03294051832849693	0.031658191994799495	0.35545155607695045
-5.49700000000027	0.10000000000000032	0.34343940328432826	0.03387539080979303	0.032009326979407	0.3583662018361734
-5.49700000000027	0.10500000000000033	0.3471822603663447	0.034285232347692554	0.03224229760406338	0.3612741764689038
-5.49700000000027	0.11000000000000033	0.3507960534110501	0.034163353049791956	0.032227235010061916	0.3640509224797278
-5.49700000000027	0.11500000000000044	0.35402265434382285	0.035087170863307156	0.03227182930399713	0.36661232973897845
-5.49700000000027	0.12000000000000043	0.35789457546315007	0.03552244978074393	0.03309722940555548	0.3683577575905076
-5.49700000000027	0.12500000000000042	0.3615083685078555	0.03560268720458252	0.034226356761812154	0.36957295208346386
-5.49700000000027	0.13000000000000042	0.36447684136600644	0.03638851513008461	0.034826888487912475	0.37094416650265233
-5.49700000000027	0.13500000000000004	0.36718718614953555	0.03754715916063982	0.0347541973854192	0.37282920695013877
-5.49700000000027	0.14	0.36976846689575366	0.03792532417758628	0.03490394436191115	0.37505041743679124
-5.49700000000027	0.14500000000000002	0.37234974764197193	0.03832383308635968	0.035153495109066485	0.3761994717473742
-5.49700000000027	0.15000000000000002	0.37493102838819004	0.03830849628548583	0.035987053802728666	0.3762309642113944
-5.49700000000027	0.15500000000000003	0.3773832450970973	0.0382324771390171	0.03685330696605643	0.37653107418444703
-5.49700000000027	0.16000000000000003	0.3798354618060046	0.03884009692265737	0.037224714473950184	0.37725218554907997
-5.49700000000027	0.16500000000000004	0.38202955044029	0.039573896921271196	0.03693506567415601	0.37871018455001043
-5.49700000000027	0.17000000000000004	0.3842236390745755	0.03911717728322727	0.0371983906193633	0.3800308848150447
-5.49700000000027	0.17500000000000004	0.38641772770886096	0.03872376561663703	0.03753121009029809	0.38046153225917745
-5.49700000000027	0.18000000000000002	0.3878374321192809	0.03937611491976697	0.03823354391652685	0.3813471977675394
-5.49700000000027	0.18500000000000003	0.38938620056701184	0.03991901438032136	0.039276172166495	0.38136063014594185
-5.49700000000027	0.19000000000000003	0.3910640330520536	0.04006618080656954	0.03939211282148722	0.38197851953954326
-5.49700000000027	0.19500000000000003	0.3926128014997846	0.040342423522177685	0.039120103408884145	0.38333735333607577
-5.49700000000027	0.20000000000000004	0.3945487620594482	0.040380421826830944	0.03892479302499491	0.384240267568985
-5.49700000000027	0.20500000000000004	0.39571033839524633	0.040790439910136485	0.03931969592586634	0.38434526249269707
-5.49700000000027	0.21000000000000002	0.39648472261911183	0.04116096845450756	0.04025845237770029	0.3843385312739887
-5.49700000000027	0.21500000000000002	0.3977753629922209	0.04117104649342748	0.040591335705648816	0.38463272138940363
-5.49700000000027	0.22000000000000003	0.3988078752907082	0.04059950181057027	0.04040530703556929	0.385041973204032
-5.49700000000027	0.22500000000000003	0.3999694516265064	0.04039368517393555	0.039987783949479355	0.3859166103323761
-5.49700000000027	0.23000000000000004	0.4008728998876827	0.040555294411899694	0.04011860689859418	0.38664511400752927
-5.49700000000027	0.23500000000000004	0.40190541218617	0.04063705687705339	0.040497485603529046	0.38677838603580617
-5.49700000000027	0.24000000000000002	0.4024216683354136	0.04106670891996095	0.04088669777414814	0.386814566312164
-5.49700000000027	0.24500000000000002	0.4030669885219682	0.04157500573261475	0.04099078743495861	0.3873098814986937
-5.49700000000027	0.25	0.40384137274583365	0.04145334054162692	0.041034927222142595	0.38836977726235167
-5.49700000000027	0.255	0.4043576288950772	0.041110901292996285	0.041294356926940286	0.3887875031893546
-5.49700000000027	0.26	0.4043576288950772	0.04206676749967527	0.04172841505991416	0.3887644247325868
-5.49700000000027	0.265	0.40500294908163187	0.042302949725442	0.041984708290486984	0.38925270821351676
-5.49700000000027	0.27	0.40616452541743	0.041735138761932945	0.04201628714997367	0.39006676441220534
-5.49700000000027	0.275	0.40706797367860637	0.0416277360814916	0.041719403797213346	0.3907075820062222
-5.49700000000027	0.28	0.4077132938651609	0.04162841596373671	0.04172670220719324	0.39096297748542047
-5.49700000000027	0.28500000000000003	0.40848767808902636	0.04143741400715675	0.04242099764123739	0.39101667695292197
-5.49700000000027	0.29000000000000103	0.4095201903875136	0.04144868653761391	0.04301537661622591	0.3903746874058207
-5.49700000000027	0.29500000000000004	0.41042363864869	0.04229996725687964	0.04287331494368785	0.39072585244040803
-5.49700000000027	0.30000000000000104	0.4111980228725554	0.04276889848757235	0.0424936211296628	0.3917102624560318
-5.49700000000027	0.30500000000000005	0.4119724070964209	0.04306633400984093	0.04231733619296183	0.3923400817161389
-5.49700000000027	0.31000000000000105	0.41287585535759724	0.0426346160246911	0.042324104969305006	0.39222021202015633
-5.49700000000027	0.31500000000000006	0.4135211755441518	0.042540897391071655	0.042460874074145845	0.39201704354267064
-5.49700000000027	0.320000000000001	0.4139083676560845	0.04284265636628474	0.042181299557508115	0.3925558712238627
-5.49700000000027	0.325000000000001	0.41339211150684096	0.04311321210740405	0.04223189259560197	0.3925615206278103
-5.49700000000027	0.330000000000001	0.4111980228725554	0.04306414411191595	0.041959315987855406	0.3910930341671487
-5.49600000000027	-0.26499999999999996	0.3638315211794519	0.032654310259779835	0.03329859112074536	0.3661878125010514
-5.49600000000027	-0.25999999999999995	0.3626699448436538	0.03238637638746519	0.032971913131050634	0.3657962000749049
-5.49600000000027	-0.25499999999999995	0.36112117639592284	0.03228951376551262	0.032306811333054096	0.3658575623066168
-5.49600000000027	-0.24999999999999994	0.3597014719855028	0.03204808029190021	0.03198906572470187	0.3656246442716837
-5.49600000000027	-0.245	0.35866895968701556	0.03180929873578165	0.03177565393405269	0.3648784411029267
-5.49600000000027	-0.24	0.3575073833512174	0.031788346328959674	0.03190133832242346	0.36402865538403073
-5.49600000000027	-0.235	0.3563458070154192	0.0314640779790386	0.031611531759912645	0.36333197471880363
-5.49600000000027	-0.22999999999999998	0.3549261026049992	0.0308721856473003	0.03114568065924868	0.36323347061912403
-5.49600000000027	-0.22499999999999998	0.35389359030651196	0.030562070876587577	0.03098966261089808	0.3626559685119597
-5.49600000000027	-0.21999999999999997	0.3528610780080247	0.029903797954893827	0.03084575849502052	0.3622171474423441
-5.49600000000027	-0.21499999999999997	0.3515704376349156	0.029592520621796056	0.030445151716143287	0.36215428271164185
-5.49600000000027	-0.20999999999999996	0.3497635411125629	0.029325418760797944	0.029807431159544026	0.36255343769175447
-5.49600000000027	-0.20499999999999996	0.3479566445902101	0.029208078899345718	0.02958057759979315	0.3622375514341306
-5.49600000000027	-0.19999999999999996	0.346795068254412	0.028787671007450458	0.029497635670028086	0.3612247741627117
-5.49600000000027	-0.19499999999999998	0.3453753638439919	0.028191966072424378	0.029405665575335884	0.3604935359303617
-5.49600000000027	-0.18999999999999997	0.34369753135895015	0.02837312099922352	0.02867390334686627	0.36095285114299397
-5.49600000000027	-0.18499999999999997	0.34253595502315193	0.027866629067111806	0.028096179618680918	0.3613523066229047
-5.49600000000027	-0.17999999999999997	0.341116250612732	0.02759294999693982	0.02813491790682954	0.3602758833316337
-5.49600000000027	-0.17499999999999996	0.33956748216500104	0.02715772366793568	0.028378306512173712	0.35925454178370364
-5.49600000000027	-0.16999999999999996	0.33788964967995927	0.02667772837876272	0.02818017705737464	0.3588913266852729
-5.49600000000027	-0.16499999999999998	0.3363408812322284	0.026342035370603704	0.027458845957346302	0.359118384954784
-5.49600000000027	-0.15999999999999998	0.33479211278449744	0.025944046703477015	0.026856674626238145	0.3591450393630206
-5.49600000000027	-0.15499999999999997	0.3328561522248338	0.025383233648859138	0.02645989547370264	0.3590402547878766
-5.49600000000027	-0.14999999999999997	0.3313073837771029	0.02524395536360589	0.02643907265749925	0.35849382444759637
-5.49600000000027	-0.14499999999999996	0.3295004872547501	0.024895879851037313	0.026098902189442573	0.3579060151702547
-5.49600000000027	-0.13999999999999996	0.3274354626577756	0.02437156823185566	0.025493949348931354	0.3579893139388515
-5.49600000000027	-0.13499999999999998	0.3256285661354229	0.02383674848204678	0.02536605628123688	0.35749288690435943
-5.49600000000027	-0.12999999999999998	0.32382166961307013	0.02383449472710805	0.02553930991928761	0.35674073383185667
-5.49600000000027	-0.12499999999999997	0.3216275809787847	0.023335575410557967	0.02539574949965076	0.3559023971772082
-5.49600000000027	-0.11999999999999997	0.3195625563818102	0.022931388917995083	0.0249075768382659	0.3558084606796219
-5.49600000000027	-0.11499999999999996	0.3176265958221466	0.022345517867577634	0.02459784896152718	0.3556118130722766
-5.49600000000027	-0.10999999999999996	0.3156906352624829	0.0217939808918336	0.024628950777100433	0.35482035451519106
-5.49600000000027	-0.10499999999999998	0.31375467470281937	0.021405936917244777	0.024687142723681606	0.35386917987016
-5.49600000000027	-0.09999999999999998	0.31168965010584476	0.021325062807603726	0.024723082598910203	0.35308165786946377
-5.49600000000027	-0.09499999999999997	0.31001181762080293	0.020867445424638437	0.024792430631792792	0.35263793863894244
-5.49600000000027	-0.08999999999999997	0.30846304917307205	0.01992253434381094	0.02473878563447761	0.35228833620846767
-5.49600000000027	-0.08499999999999996	0.30665615265071927	0.019814162548616877	0.025254486032685947	0.35182162868531514
-5.49600000000027	-0.07999999999999997	0.30523644824029933	0.01971081850365636	0.025579188230077803	0.35080163940583614
-5.49600000000027	-0.07499999999999997	0.30420393594181205	0.018655041472857604	0.026233004352444984	0.34903821156090487
-5.49600000000027	-0.06999999999999997	0.30368767979256844	0.018294602237278183	0.02705244139476036	0.3474827602031349
-5.49600000000027	-0.06499999999999977	0.3034295517179466	0.017433919605574145	0.02741140629828493	0.3457930451664636
-5.49600000000027	-0.05999999999999978	0.30446206401643383	0.01696538653743654	0.028335378120043934	0.34395545377002845
-5.49600000000027	-0.054999999999999785	0.3067852166880302	0.016980024674666572	0.029463983356772156	0.34100363609673
-5.49600000000027	-0.04999999999999978	0.3103990097327356	0.016730778184363436	0.030452202212176465	0.3375553913889395
-5.49600000000027	-0.04499999999999978	0.31607782737441564	0.017539939983072444	0.030997212689297518	0.3345507457014258
-5.49600000000027	-0.0399999999999998	0.3233054134638266	0.01697183603258293	0.03137741547638819	0.3301590792511382
-5.49600000000027	-0.034999999999999795	0.331178319739792	0.018412736547249516	0.03220313486043397	0.325674347769457
-5.49600000000027	-0.029999999999999798	0.3381477777545811	0.01878159543534232	0.03138374664820646	0.3196143919968296
-5.49600000000027	-0.0249999999999998	0.3440847234708828	0.020255582947293727	0.030941233179094176	0.3129976686418241
-5.49600000000027	-0.019999999999999803	0.3487310288140756	0.021365540241398966	0.029932730530531894	0.3053902247754351
-5.49600000000027	-0.014999999999999805	0.35144137359760463	0.02272646063687303	0.029155228350549636	0.2968516797098956
-5.49600000000027	-0.0099999999999998	0.3515704376349156	0.024329761082259375	0.02764762796473082	0.2884032547828913
-5.49600000000027	-0.004999999999999802	0.3487310288140756	0.025095111768261822	0.025809168874644847	0.27994314038405727
-5.49600000000027	1.960237527853792e-16	0.3446009796201265	0.026211586169000035	0.025105820859338976	0.2728209749748046
-5.49600000000027	0.005000000000000197	0.3400837383142447	0.025742172259458025	0.02429297417007903	0.2672828986328073
-5.49600000000027	0.0100000000000003	0.33569556104567383	0.02615697769315864	0.02360411028505003	0.2649562424662925
-5.49600000000027	0.015000000000000301	0.3331142802994556	0.02623014959532883	0.02295460447045515	0.2658969596847941
-5.49600000000027	0.020000000000000302	0.33259802415021195	0.02702790551848924	0.022747999018946564	0.2686764102067073
-5.49600000000027	0.0250000000000003	0.3341467925979429	0.027053036762001912	0.023343628827087157	0.273153689272746
-5.49600000000027	0.030000000000000297	0.33750245756802655	0.028055998928920262	0.024718377885636925	0.27845211636110195
-5.49600000000027	0.03500000000000028	0.34034186638886643	0.028073982013642727	0.025748783273084556	0.2841335915990934
-5.49600000000027	0.0400000000000002	0.34240689098584104	0.028060966580484833	0.026665398462785803	0.29018840881613933
-5.49600000000027	0.0450000000000003	0.34343940328432826	0.027815459444465743	0.026916156846650566	0.2972512854461586
-5.49600000000027	0.0500000000000003	0.3429231471350847	0.02856311627825334	0.027177787719245002	0.3040694644181851
-5.49600000000027	0.0550000000000003	0.341116250612732	0.02796286627184302	0.027753188201832656	0.31033204777382406
-5.49600000000027	0.060000000000000296	0.33853496986651377	0.028724648512740907	0.028447802917073595	0.315244181294075
-5.49600000000027	0.06500000000000031	0.33556649700836283	0.028257105218636468	0.029012129951772277	0.32060063505734987
-5.49600000000027	0.07000000000000031	0.3337596004860101	0.028877122531030888	0.02933173866403511	0.3258652558216247
-5.49600000000027	0.0750000000000003	0.3322108320382793	0.028673867661950594	0.029119979627437887	0.3312331586491468
-5.49600000000027	0.08000000000000031	0.3313073837771029	0.028709674190797122	0.029185740433817203	0.3368800763200154
-5.49600000000027	0.08500000000000033	0.3315655118517247	0.030195028138908595	0.029643832982814183	0.341890233150594
-5.49600000000027	0.09000000000000032	0.3331142802994556	0.030503647919576656	0.030137455974612915	0.34620199648129374
-5.49600000000027	0.09500000000000033	0.33556649700836283	0.03161677549494071	0.030821966358008254	0.34975463511320026
-5.49600000000027	0.10000000000000032	0.338276841791892	0.031078250196591085	0.0315172158811699	0.3529519618055621
-5.49600000000027	0.10500000000000033	0.3412453146500429	0.032346289603407456	0.031812397648499746	0.3560777092472649
-5.49600000000027	0.11000000000000033	0.34447191558281554	0.03260593341511793	0.03184670730812923	0.35904821805188514
-5.49600000000027	0.11500000000000044	0.348214772664832	0.0331536408866385	0.03194082786135791	0.3617691610966213
-5.49600000000027	0.12000000000000043	0.3518285657095374	0.033452105623619416	0.032174722525151966	0.3641838639491925
-5.49600000000027	0.12500000000000042	0.35518423067962096	0.03369746063056708	0.03269807066451678	0.3663989742886534
-5.49600000000027	0.13000000000000042	0.3585398956497047	0.03401362485469872	0.033423520501276185	0.368051697700803
-5.49600000000027	0.13500000000000004	0.36176649658247734	0.03422478664617265	0.03442073559374609	0.3687181179473101
-5.49600000000027	0.14	0.36447684136600644	0.035381668992628415	0.03473674581092456	0.3699903174055465
-5.49600000000027	0.14500000000000002	0.36705812211222466	0.035164842763827836	0.03506426144687167	0.3716970708311035
-5.49600000000027	0.15000000000000002	0.36976846689575366	0.036052919784682634	0.03491146063327666	0.37357568055967955
-5.49600000000027	0.15500000000000003	0.3726078757165937	0.036513718717487834	0.03512534195631229	0.3752218229965666
-5.49600000000027	0.16000000000000003	0.37493102838819004	0.036933694639794054	0.0356075177527109	0.375913635546996
-5.49600000000027	0.16500000000000004	0.3769960529851646	0.037618441665973716	0.03656558888165946	0.37585119151342966
-5.49600000000027	0.17000000000000004	0.3794482696940719	0.03803872935794975	0.03680602319182997	0.37656872691368726
-5.49600000000027	0.17500000000000004	0.3812551662164246	0.0383682808848687	0.0371150693071512	0.3772467164346861
-5.49600000000027	0.18000000000000002	0.38306206273877735	0.03866591548970547	0.03793410630773909	0.37763135724744845
-5.49600000000027	0.18500000000000003	0.3853852154103737	0.03851409881520776	0.03869607824050581	0.3784678007391721
-5.49600000000027	0.19000000000000003	0.3871921119327264	0.03880170421121249	0.038861128210837675	0.37903478532759116
-5.49600000000027	0.19500000000000003	0.38874088038045734	0.03946628764544405	0.03881343500418437	0.3797185745088898
-5.49600000000027	0.20000000000000004	0.3899024567162555	0.03970395734972847	0.03846137973620265	0.3805570914659986
-5.49600000000027	0.20500000000000004	0.3910640330520536	0.03967967689893104	0.03828655598380306	0.3815923161355747
-5.49600000000027	0.21000000000000002	0.3926128014997846	0.039341215527831805	0.03859095936369237	0.3824833605941941
-5.49600000000027	0.21500000000000002	0.3942906339848264	0.039183993598535256	0.038941121477783676	0.3828151733927413
-5.49600000000027	0.22000000000000003	0.3955812743579354	0.03948389698265535	0.0394574529268586	0.38328227156692196
-5.49600000000027	0.22500000000000003	0.3966137866564228	0.04005284984797835	0.03959554047891938	0.38379065852693384
-5.49600000000027	0.23000000000000004	0.39764629895491	0.04007934649091711	0.03957958389576004	0.38484818033831514
-5.49600000000027	0.23500000000000004	0.39842068317877544	0.04035402660370336	0.039774657634283665	0.3853205372783216
-5.49600000000027	0.24000000000000002	0.3993241314399518	0.040820557585321784	0.04055433656572808	0.38539184607529053
-5.49600000000027	0.24500000000000002	0.4006147718130609	0.040571754333188784	0.04076233183299732	0.3858493883352423
-5.49600000000027	0.25	0.4016472841115482	0.04087883592607889	0.04073562483890928	0.38678523745185256
-5.49600000000027	0.255	0.4022926042981027	0.0409498554931215	0.040491407978012074	0.38783182103444597
-5.49600000000027	0.26	0.4028088604473463	0.04099112174308126	0.04032538889292749	0.3882234635067005
-5.49600000000027	0.265	0.40345418063390087	0.04150191271180289	0.04081108430305213	0.38815440846467036
-5.49600000000027	0.27	0.4046157569696991	0.04182770046810321	0.04141629632609116	0.38782280601469105
-5.49600000000027	0.275	0.4059063973428082	0.04142045074773791	0.04205564897617128	0.3879881715194908
-5.49600000000027	0.28	0.4069389096412955	0.041297027625832844	0.042035222445931886	0.38894959322957695
-5.49600000000027	0.28500000000000003	0.4079714219397828	0.04138101755170895	0.0417102197474513	0.3899222536553426
-5.49600000000027	0.29000000000000103	0.40887487020095903	0.04159467349925072	0.04159354662178135	0.39058350530016034
-5.49600000000027	0.29500000000000004	0.4099073824994464	0.04171740171198481	0.04181769755348749	0.3907952079822362
-5.49600000000027	0.30000000000000104	0.4106817667233118	0.04177122513129709	0.04237550560238081	0.39062939174709915
-5.49600000000027	0.30500000000000005	0.4111980228725554	0.04165536711342669	0.04200569450305225	0.3911934915219689
-5.49600000000027	0.31000000000000105	0.4115852149844882	0.04226619474241384	0.04171231949543689	0.39164093696031144
-5.49600000000027	0.31500000000000006	0.4122305351710427	0.04251077971588635	0.042479809370104066	0.3913605398153127
-5.49600000000027	0.320000000000001	0.41287585535759724	0.04248222464352292	0.04291937793345141	0.3911995015308368
-5.49600000000027	0.325000000000001	0.4126177272829754	0.04243646966637506	0.04255105055687705	0.39149224925238363
-5.49600000000027	0.330000000000001	0.41055270268600097	0.04261952713776396	0.041368775907789715	0.3909669741469319
-5.49500000000027	-0.26499999999999996	0.3662837378883592	0.03270180062810146	0.03307694185663402	0.36474321581950897
-5.49500000000027	-0.25999999999999995	0.3652512255898719	0.03230010265667054	0.03234998576124885	0.3648123009205535
-5.49500000000027	-0.25499999999999995	0.363702457142141	0.03200456780110998	0.032388596335369994	0.3644425048468602
-5.49500000000027	-0.24999999999999994	0.36228275273172106	0.03203195467615248	0.03243488470062742	0.36365062559263867
-5.49500000000027	-0.245	0.36125024043323367	0.031389012921687366	0.03215843914797824	0.3630293705832299
-5.49500000000027	-0.24	0.3595724079481919	0.031117512482149914	0.031618664893067625	0.3627172706385495
-5.49500000000027	-0.235	0.35776551142583923	0.03116632880921846	0.03117054896447006	0.3626996913422835
-5.49500000000027	-0.22999999999999998	0.3563458070154192	0.03076528818287045	0.030958027407215274	0.36208685036593996
-5.49500000000027	-0.22499999999999998	0.35518423067962096	0.030353617345512965	0.03095922941027948	0.3612796756294055
-5.49500000000027	-0.21999999999999997	0.35389359030651196	0.02972339428017115	0.030765355795647677	0.3608725273262701
-5.49500000000027	-0.21499999999999997	0.352344821858781	0.02964652809804131	0.030183627897005242	0.36051571287482875
-5.49500000000027	-0.20999999999999996	0.3510541814856719	0.029273118503628383	0.029525974757596985	0.36041949257619577
-5.49500000000027	-0.20499999999999996	0.3492472849633192	0.029249069063260698	0.028948731831669815	0.3600312457658566
-5.49500000000027	-0.19999999999999996	0.3475694524782774	0.02889486709379664	0.028787975264302653	0.3593637136713872
-5.49500000000027	-0.19499999999999998	0.3456334919186138	0.02862705905504645	0.028955451776634483	0.3583940582436024
-5.49500000000027	-0.18999999999999997	0.34382659539626104	0.028148237596839633	0.02895042026934681	0.3578794509132482
-5.49500000000027	-0.18499999999999997	0.3418906348365974	0.028240483777576608	0.028172551854670994	0.3580217379612801
-5.49500000000027	-0.17999999999999997	0.3400837383142447	0.027792146230539286	0.02712200729031921	0.35849105984429164
-5.49500000000027	-0.17499999999999996	0.33866403390382466	0.0270824783107056	0.026472304271037878	0.3582797478003374
-5.49500000000027	-0.16999999999999996	0.33672807334416105	0.02652747618625928	0.026440781755747326	0.35785462956281416
-5.49500000000027	-0.16499999999999998	0.33453398470987555	0.02665093311390764	0.026371647829777516	0.35718286039925123
-5.49500000000027	-0.15999999999999998	0.3323398960755901	0.026471179272740897	0.02637896501986547	0.3564499093193428
-5.49500000000027	-0.15499999999999997	0.33014580744130473	0.02585743678796862	0.026011118444258675	0.35620196625578693
-5.49500000000027	-0.14999999999999997	0.3280807828443302	0.025173589384592066	0.02515251114420563	0.3559617460486572
-5.49500000000027	-0.14499999999999996	0.32601575824735557	0.02421712593408043	0.0243543795956523	0.3559783937865147
-5.49500000000027	-0.13999999999999996	0.3233054134638266	0.0238255754922284	0.023950903035314334	0.3556263272525331
-5.49500000000027	-0.13499999999999998	0.3204660046429865	0.023267585265574486	0.023617223380964957	0.3553561771854959
-5.49500000000027	-0.12999999999999998	0.3177556598594574	0.02304063028730309	0.02333499694683338	0.3547161709396432
-5.49500000000027	-0.12499999999999997	0.31504531507592837	0.022582329266329207	0.023143634390495736	0.35367220170400226
-5.49500000000027	-0.11999999999999997	0.31220590625508843	0.021967769795875627	0.022824867080248785	0.3529683691358373
-5.49500000000027	-0.11499999999999996	0.3092374333969375	0.02149058230903141	0.022690770552182236	0.35255974837981935
-5.49500000000027	-0.10999999999999996	0.3058817684268539	0.021200781381456455	0.022478690355215845	0.35179419297502224
-5.49500000000027	-0.10499999999999998	0.3025261034567702	0.021021696153953728	0.022819991456505376	0.35070247418853184
-5.49500000000027	-0.09999999999999998	0.2995576305986193	0.020404884806443153	0.022869622892664126	0.34995594048677525
-5.49500000000027	-0.09499999999999997	0.2965891577404684	0.01980688292132634	0.022905421907402405	0.34909972403606265
-5.49500000000027	-0.08999999999999997	0.29349162084500663	0.01966002638557559	0.022633870758604697	0.3488212501130031
-5.49500000000027	-0.08499999999999996	0.29065221202416663	0.018934193410605656	0.022904396449744194	0.34792659963099404
-5.49500000000027	-0.07999999999999997	0.2880709312779484	0.018488860869292887	0.02371497999207541	0.3471073447716019
-5.49500000000027	-0.07499999999999997	0.28587684264366303	0.01785371898376501	0.024140216554217303	0.3465750379605501
-5.49500000000027	-0.06999999999999997	0.2841990101586212	0.016448596824556256	0.02461710917361804	0.3452525346838211
-5.49500000000027	-0.06499999999999977	0.28303743382282304	0.016249430642227235	0.02568059404553288	0.3436929664801081
-5.49500000000027	-0.05999999999999978	0.2827793057482012	0.016114087038062733	0.026425726673272837	0.34148374595217695
-5.49500000000027	-0.054999999999999785	0.284457138233243	0.01679084638131805	0.027988326187251826	0.33914137360621327
-5.49500000000027	-0.04999999999999978	0.28871625146450297	0.016736596627352603	0.029000134342627368	0.3364865106516345
-5.49500000000027	-0.04499999999999978	0.2962019656285357	0.017082904820885866	0.03057889139892499	0.3327729539325901
-5.49500000000027	-0.0399999999999998	0.30639802457609744	0.01789134166302537	0.031499039348815115	0.32877136735044454
-5.49500000000027	-0.034999999999999795	0.31814285197139014	0.018158156170688257	0.03153664700244025	0.32400203172659153
-5.49500000000027	-0.029999999999999798	0.33182363992634656	0.020166319235119107	0.031900947671395334	0.3185507099202283
-5.49500000000027	-0.0249999999999998	0.34511723576937015	0.020362172397817256	0.03120066288389188	0.3118199165295401
-5.49500000000027	-0.019999999999999803	0.3559586149034865	0.022397664116503384	0.031005626706875032	0.30519922657203735
-5.49500000000027	-0.014999999999999805	0.36279900888096467	0.024284295336328476	0.029602932968838626	0.2981310611429907
-5.49500000000027	-0.0099999999999998	0.3649930975152501	0.025650378707590543	0.02832269887159979	0.2911258806290779
-5.49500000000027	-0.004999999999999802	0.36344432906751917	0.027202885155723732	0.026904747214047856	0.284941577683792
-5.49500000000027	1.960237527853792e-16	0.35815270353777195	0.027344435977314428	0.025622738283665458	0.27927025937253197
-5.49500000000027	0.005000000000000197	0.3497635411125629	0.028032047151309608	0.02434428277533367	0.2751515676977086
-5.49500000000027	0.0100000000000003	0.3407290585007992	0.028207614642968042	0.023983439740972636	0.2736005637576002
-5.49500000000027	0.015000000000000301	0.3337596004860101	0.02815058150171778	0.023931530136121856	0.2741311577210936
-5.49500000000027	0.020000000000000302	0.329758615329372	0.028038248732509295	0.025018348882534243	0.27612440843884073
-5.49500000000027	0.0250000000000003	0.32911329514281745	0.027832313773837096	0.025634290655930873	0.2794373978171058
-5.49500000000027	0.030000000000000297	0.33053299955323745	0.02766175337313175	0.025599507708151448	0.28398021607882795
-5.49500000000027	0.03500000000000028	0.33259802415021195	0.028349479112110287	0.025880212858022035	0.2887658989407403
-5.49500000000027	0.0400000000000002	0.33492117682180833	0.02842845631209743	0.026598760570765562	0.2933642797609682
-5.49500000000027	0.0450000000000003	0.3363408812322284	0.029276887909182876	0.027427105578088844	0.29732301495317
-5.49500000000027	0.0500000000000003	0.33672807334416105	0.029016853446444262	0.0280288674780608	0.3014381607097259
-5.49500000000027	0.0550000000000003	0.3360827531576065	0.029599477212126326	0.028329013141191732	0.3056566786807591
-5.49500000000027	0.060000000000000296	0.33492117682180833	0.02856960145702477	0.028409879738015165	0.31103386698172625
-5.49500000000027	0.06500000000000031	0.3335014724113884	0.028657114752390404	0.02836496240711969	0.3161369386131592
-5.49500000000027	0.07000000000000031	0.3315655118517247	0.029052753879703064	0.02875117144860534	0.3209035997849374
-5.49500000000027	0.0750000000000003	0.3304039355159265	0.028518557669233807	0.029206854359119315	0.32578778675943576
-5.49500000000027	0.08000000000000031	0.33014580744130473	0.0292015617914221	0.029397311657717983	0.3308797398596208
-5.49500000000027	0.08500000000000033	0.329758615329372	0.029085998640995175	0.029748598770106275	0.3350047721021243
-5.49500000000027	0.09000000000000032	0.3307911276278592	0.029542372702335357	0.030125625641002268	0.33963524638596854
-5.49500000000027	0.09500000000000033	0.3328561522248338	0.029777548250551945	0.02981322894325274	0.3444232130489275
-5.49500000000027	0.10000000000000032	0.3350502408591193	0.030821081758259084	0.0301572251597694	0.3482068164735327
-5.49500000000027	0.10500000000000033	0.33788964967995927	0.032090721330694766	0.03102233641999258	0.3512339396053116
-5.49500000000027	0.11000000000000033	0.3412453146500429	0.03183116766892371	0.031181791444947402	0.35416941005345703
-5.49500000000027	0.11500000000000044	0.3453753638439919	0.03299692980828931	0.03153113657206677	0.3569408071472252
-5.49500000000027	0.12000000000000043	0.3489891568886974	0.03323425769292412	0.032329510399630945	0.3594448488362753
-5.49500000000027	0.12500000000000042	0.35221575782147013	0.03405690821423159	0.03240354248521571	0.36211987538796464
-5.49500000000027	0.13000000000000042	0.3557004868288647	0.034503196722543594	0.03262675435214894	0.36423744321935597
-5.49500000000027	0.13500000000000004	0.35879802372432645	0.034819849260460396	0.033126122541805025	0.3654550417106967
-5.49500000000027	0.14	0.3616374325451665	0.035934650249156846	0.0338967526477512	0.3668189539705951
-5.49500000000027	0.14500000000000002	0.3648640334779392	0.035981171502725756	0.034692057611286437	0.3683385255518055
-5.49500000000027	0.15000000000000002	0.3678325063360901	0.03614193933996467	0.03505792839588102	0.3695771891396511
-5.49500000000027	0.15500000000000003	0.3704137870823082	0.036229809479324505	0.03530420744325702	0.3710499427155143
-5.49500000000027	0.16000000000000003	0.3727369397539046	0.03656096492891688	0.035454867189014916	0.37228737425805963
-5.49500000000027	0.16500000000000004	0.375060092425501	0.03691365124776518	0.03545284632238767	0.37325901298709313
-5.49500000000027	0.17000000000000004	0.37686698894785375	0.03742734580369086	0.03582835942054965	0.3741090992186935
-5.49500000000027	0.17500000000000004	0.37906107758213914	0.03773311270641514	0.03633513119317898	0.37475520562464415
-5.49500000000027	0.18000000000000002	0.3811261021791137	0.03788544023186022	0.03678995016451488	0.3753563871881724
-5.49500000000027	0.18500000000000003	0.3826748706268446	0.03870187790209627	0.0368322005522813	0.37658288050193006
-5.49500000000027	0.19000000000000003	0.3844817671491973	0.03879310238093853	0.03705473253696942	0.37746656269613704
-5.49500000000027	0.19500000000000003	0.3860305355969282	0.038787896207417245	0.037477112464113414	0.37818499959578883
-5.49500000000027	0.20000000000000004	0.3878374321192809	0.03905539435437936	0.03809167381244874	0.37848718303422646
-5.49500000000027	0.20500000000000004	0.38925713652970095	0.039707315443683736	0.03833036897439137	0.3787769557909941
-5.49500000000027	0.21000000000000002	0.39054777690281006	0.040081923284106744	0.0377862412178471	0.3798909717192895
-5.49500000000027	0.21500000000000002	0.3923546734251627	0.03947562945921339	0.037750815949329344	0.3807176189021083
-5.49500000000027	0.22000000000000003	0.3936453137982719	0.03923967636470401	0.03800171894944791	0.3812370041831238
-5.49500000000027	0.22500000000000003	0.3945487620594482	0.03979989217548924	0.038672958472921036	0.38186496035222656
-5.49500000000027	0.23000000000000004	0.39532314628331366	0.04065511320819831	0.03946483772972378	0.3819761455872665
-5.49500000000027	0.23500000000000004	0.39648472261911183	0.040573572362775	0.039696302095754386	0.38245856928986804
-5.49500000000027	0.24000000000000002	0.39816255510415366	0.03962820489731452	0.039963289391769144	0.38322175074238846
-5.49500000000027	0.24500000000000002	0.3993241314399518	0.0396467307608459	0.039921801523369646	0.3841855464047514
-5.49500000000027	0.25	0.4000985156638173	0.040198453671404635	0.03979385962429665	0.3849976193021913
-5.49500000000027	0.255	0.40126009199961543	0.04038857666317129	0.04010313487216589	0.3852649146146937
-5.49500000000027	0.26	0.40255073237272454	0.040550302345291195	0.04080862771107236	0.38521310831011707
-5.49500000000027	0.265	0.40345418063390087	0.04087323534576599	0.04102700527411373	0.3855104837259728
-5.49500000000027	0.27	0.4044866929323882	0.04077123040730588	0.04071894705365329	0.3862839723486706
-5.49500000000027	0.275	0.4055192052308755	0.040335019937913795	0.04104677445927021	0.3867490872216027
-5.49500000000027	0.28	0.40629358945474087	0.04048842550944971	0.04153370192114822	0.3873310066874145
-5.49500000000027	0.28500000000000003	0.4074551657905391	0.040920613025695364	0.041645529474345216	0.38823548353734266
-5.49500000000027	0.29000000000000103	0.4083586140517154	0.04123966581268645	0.04148159886866512	0.3891582007624421
-5.49500000000027	0.29500000000000004	0.4090039342382701	0.04154287094656568	0.04136153384200596	0.3895471086774997
-5.49500000000027	0.30000000000000104	0.40977831846213536	0.04165050275955502	0.04182513494349468	0.38940611377989015
-5.49500000000027	0.30500000000000005	0.4106817667233118	0.042029794653970845	0.04227181785988894	0.38945034747148644
-5.49500000000027	0.31000000000000105	0.4111980228725554	0.04229002819798701	0.04236760243575066	0.3897353122185783
-5.49500000000027	0.31500000000000006	0.41184334305910997	0.04262010184443441	0.04200761019410486	0.39034989610149456
-5.49500000000027	0.320000000000001	0.41235959920835363	0.042763234050245715	0.04237350351586164	0.3905881930995915
-5.49500000000027	0.325000000000001	0.4124886632456645	0.04265363771482525	0.042338247279932274	0.39068408285231854
-5.49500000000027	0.330000000000001	0.41055270268600097	0.04237230526985156	0.04130192203097496	0.3894246546677661
-5.49400000000027	-0.26499999999999996	0.3701556590076864	0.032940338027327445	0.03317963419015686	0.36403084903384725
-5.49400000000027	-0.25999999999999995	0.3689940826718882	0.03270898634968909	0.03281576173502733	0.36358036853850983
-5.49400000000027	-0.25499999999999995	0.3674453142241573	0.0324626734965698	0.03248078992896497	0.3634744721154036
-5.49400000000027	-0.24999999999999994	0.3657674817391155	0.03235315979827115	0.032394091741398894	0.3626054543448991
-5.49400000000027	-0.245	0.36447684136600644	0.03195391842011063	0.03230405423998562	0.3619150241090285
-5.49400000000027	-0.24	0.3633152650302083	0.031103524177185173	0.03195697225721371	0.3616675017426087
-5.49400000000027	-0.235	0.3620246246570992	0.03090920356861975	0.031489325666707	0.36124544860818847
-5.49400000000027	-0.22999999999999998	0.3604758562093683	0.030612032861233564	0.030967998393969447	0.36082721183281946
-5.49400000000027	-0.22499999999999998	0.3585398956497047	0.030427996885683227	0.030068231898703685	0.3607513354208509
-5.49400000000027	-0.21999999999999997	0.35647487105273007	0.03033597983749425	0.029758905942864834	0.36027338916911256
-5.49400000000027	-0.21499999999999997	0.3547970385676883	0.029714249671088266	0.030019355471675516	0.35921562696305553
-5.49400000000027	-0.20999999999999996	0.35311920608264646	0.029410554344251487	0.02962596446436572	0.3588338709638422
-5.49400000000027	-0.20499999999999996	0.350925117448361	0.029325833826870016	0.028862480638037372	0.3587143919059815
-5.49400000000027	-0.19999999999999996	0.3487310288140756	0.029175288646095476	0.028058170045446553	0.3583894605824948
-5.49400000000027	-0.19499999999999998	0.346795068254412	0.02844928100489193	0.027851555204529244	0.35769782833452557
-5.49400000000027	-0.18999999999999997	0.3448591076947483	0.028088543147396183	0.027781608048641625	0.35694561515690076
-5.49400000000027	-0.18499999999999997	0.3426650190604629	0.027644083935960843	0.02765265947201849	0.3563181698490704
-5.49400000000027	-0.17999999999999997	0.3405999944634883	0.027237874698888963	0.026978927671649923	0.3562407007868814
-5.49400000000027	-0.17499999999999996	0.3384059058292028	0.026853686522739926	0.026171230813005774	0.3559432953120114
-5.49400000000027	-0.16999999999999996	0.3364699452695392	0.026167286742508306	0.02551752362326736	0.3556059533068545
-5.49400000000027	-0.16499999999999998	0.3342758566352538	0.025756521164180448	0.02513977930861948	0.35539869801662743
-5.49400000000027	-0.15999999999999998	0.3314364478144138	0.02524323604068162	0.025399458803955003	0.35441263525856737
-5.49400000000027	-0.15499999999999997	0.3288551670681956	0.024866753827766923	0.025079104474551576	0.3537701348631
-5.49400000000027	-0.14999999999999997	0.3262738863219774	0.024327381492465546	0.02416855376261382	0.3536209663529139
-5.49400000000027	-0.14499999999999996	0.32356354153844835	0.02372956929792693	0.023173139796213164	0.35367505645853714
-5.49400000000027	-0.13999999999999996	0.3207241327176084	0.023419659243427624	0.022482163015445113	0.3533081752445008
-5.49400000000027	-0.13499999999999998	0.3177556598594574	0.022727882380495237	0.022177472280929932	0.3522908003119744
-5.49400000000027	-0.12999999999999998	0.31439999488937387	0.022338638280723945	0.022065381790732277	0.35115574934618843
-5.49400000000027	-0.12499999999999997	0.3109152658819793	0.021458721729854722	0.021806015941657677	0.3500508986810938
-5.49400000000027	-0.11999999999999997	0.30717240879996294	0.020723603285311594	0.02125532600157475	0.3494949424726926
-5.49400000000027	-0.11499999999999996	0.3031714236433248	0.020767682972535957	0.020440841585188718	0.3492440244443574
-5.49400000000027	-0.10999999999999996	0.29904137444937573	0.01978962667234576	0.02028588467941201	0.3484058380331547
-5.49400000000027	-0.10499999999999998	0.2945241331434939	0.019026007621753594	0.02039072934935306	0.34713288731896985
-5.49400000000027	-0.09999999999999998	0.2897487637629903	0.018597595143417023	0.019811833668083305	0.34642619999627006
-5.49400000000027	-0.09499999999999997	0.2852315224571085	0.018083940028170514	0.01975579781368383	0.34553470478150033
-5.49400000000027	-0.08999999999999997	0.2811014732631593	0.01746471528512282	0.020363436378722816	0.34404530346777984
-5.49400000000027	-0.08499999999999996	0.2772295521438321	0.016366237115569903	0.020668617304904907	0.34305115723546686
-5.49400000000027	-0.07999999999999997	0.27322856698719394	0.015942116162316278	0.020854567094916742	0.3423848271401898
-5.49400000000027	-0.07499999999999997	0.2696147739424885	0.01570736131510763	0.020965680957544065	0.3416828576759355
-5.49400000000027	-0.06999999999999997	0.26664630108433757	0.015403212419815168	0.02163368446486289	0.3405479869997032
-5.49400000000027	-0.06499999999999977	0.2648394045619849	0.015183337049261201	0.02285451710092938	0.3389190331822412
-5.49400000000027	-0.05999999999999978	0.2648394045619849	0.014036984433589942	0.02409230360700599	0.3371704801224869
-5.49400000000027	-0.054999999999999785	0.26703349319627034	0.013852322101232056	0.0261128829815897	0.33471971720380234
-5.49400000000027	-0.04999999999999978	0.27129260642753034	0.014407626604648833	0.02745152313232248	0.331737609065676
-5.49400000000027	-0.04499999999999978	0.27929457674080665	0.014367277821885995	0.027901408259127746	0.328611831564959
-5.49400000000027	-0.0399999999999998	0.29065221202416663	0.01565887365993521	0.028841740460246422	0.3250191662515357
-5.49400000000027	-0.034999999999999795	0.30446206401643383	0.01642086061704652	0.028807366944893845	0.3201851628852857
-5.49400000000027	-0.029999999999999798	0.3205950686802974	0.01850040948450418	0.02931177039760108	0.31432528042802677
-5.49400000000027	-0.0249999999999998	0.3362118171949174	0.020841008881659302	0.029854833255807983	0.3077093984801996
-5.49400000000027	-0.019999999999999803	0.34950541303794097	0.02188041989687187	0.0290216201375589	0.3006287021592384
-5.49400000000027	-0.014999999999999805	0.35905615179894823	0.023883927080698603	0.027786162510725226	0.29429063305556535
-5.49400000000027	-0.0099999999999998	0.36305713695558645	0.02488803302860329	0.025883073247492783	0.28792560903095105
-5.49400000000027	-0.004999999999999802	0.3615083685078555	0.02635534379203269	0.02496710037852986	0.2823227447621251
-5.49400000000027	1.960237527853792e-16	0.35518423067962096	0.02749213767084455	0.0246775342158575	0.2774058933705223
-5.49400000000027	0.005000000000000197	0.34589161999323564	0.027635673674146814	0.024478043117395827	0.2742111209328972
-5.49400000000027	0.0100000000000003	0.33556649700836283	0.02837148890445202	0.023751836394914724	0.27341644702926304
-5.49400000000027	0.015000000000000301	0.32691920650853196	0.02824428135393852	0.023926742785726766	0.27419612595038234
-5.49400000000027	0.020000000000000302	0.3216275809787847	0.028525640093128534	0.024442182123525547	0.27653612435697583
-5.49400000000027	0.0250000000000003	0.31994974849374286	0.028444296451101036	0.02494241612895081	0.2799754441962415
-5.49400000000027	0.030000000000000297	0.3211113248295411	0.028419809406208432	0.02534763371539841	0.28384940815405774
-5.49400000000027	0.03500000000000028	0.32382166961307013	0.02850838947908382	0.026073288267080604	0.2877328078287649
-5.49400000000027	0.0400000000000002	0.32691920650853196	0.028903592881043955	0.026774882111104646	0.29134644808746296
-5.49400000000027	0.0450000000000003	0.3296295512920611	0.029191911965037086	0.027449896673777487	0.29484625871806064
-5.49400000000027	0.0500000000000003	0.3307911276278592	0.029045040404941748	0.027676015883678233	0.298436279625517
-5.49400000000027	0.0550000000000003	0.3313073837771029	0.029537429465814724	0.027742882908246475	0.30251257065364046
-5.49400000000027	0.060000000000000296	0.3313073837771029	0.028992869739681414	0.02747783947538239	0.3074792450485714
-5.49400000000027	0.06500000000000031	0.3304039355159265	0.02902188307455955	0.027791674818980445	0.31191580628226706
-5.49400000000027	0.07000000000000031	0.3293714232174393	0.029219295085606743	0.028403452781321607	0.3166340267523697
-5.49400000000027	0.0750000000000003	0.3284679749562629	0.028901106237793742	0.02806513414859443	0.3221037992953787
-5.49400000000027	0.08000000000000031	0.3276935907323975	0.029909141231851302	0.028070622040515074	0.3270531047555181
-5.49400000000027	0.08500000000000033	0.32820984688164107	0.029727049119451638	0.028283924899826125	0.3315827009874059
-5.49400000000027	0.09000000000000032	0.33001674340399384	0.02986339001046692	0.028724928353258523	0.3360347680519826
-5.49400000000027	0.09500000000000033	0.3323398960755901	0.030196138112860996	0.029217679894352217	0.33999284213946607
-5.49400000000027	0.10000000000000032	0.33466304874718655	0.03050437663320028	0.029742898649154595	0.3436073237924362
-5.49400000000027	0.10500000000000033	0.3376315216053374	0.03146880898652819	0.029656536646302262	0.34763123756249475
-5.49400000000027	0.11000000000000033	0.3408581225381101	0.031597994205935655	0.029842711811807972	0.35092484465861173
-5.49400000000027	0.11500000000000044	0.3440847234708828	0.032377567963096064	0.030343422862437304	0.353621897898416
-5.49400000000027	0.12000000000000043	0.3475694524782774	0.03296354794485164	0.030892236550856142	0.35573465772013185
-5.49400000000027	0.12500000000000042	0.3511832455229829	0.033246946332067616	0.03117706231663019	0.35809554090786366
-5.49400000000027	0.13000000000000042	0.3547970385676883	0.03417252207520941	0.03143280525428585	0.36062446405246984
-5.49400000000027	0.13500000000000004	0.35789457546315007	0.034210603016984496	0.03229926876747227	0.3625198417162415
-5.49400000000027	0.14	0.360863048321301	0.03462251425418043	0.033015436890421974	0.36368064560377633
-5.49400000000027	0.14500000000000002	0.36357339310483017	0.0354472908176898	0.033468144843900566	0.36520009697474237
-5.49400000000027	0.15000000000000002	0.36615467385104833	0.03564406614164389	0.03381272140331419	0.36686249651136515
-5.49400000000027	0.15500000000000003	0.3688650186345773	0.035731556899847326	0.033894254735919886	0.3683270163695295
-5.49400000000027	0.16000000000000003	0.37157536341810643	0.03616152446818818	0.034200543758172636	0.3695797133482801
-5.49400000000027	0.16500000000000004	0.37415664416432465	0.03624957115166337	0.03459644206801311	0.37055204322813967
-5.49400000000027	0.17000000000000004	0.376479796835921	0.03657976875508413	0.03522996500652296	0.3714370776778912
-5.49400000000027	0.17500000000000004	0.3782866933582737	0.03692609948707023	0.03610800154996461	0.37224812887859915
-5.49400000000027	0.18000000000000002	0.3802226539179373	0.03700988657461465	0.03602492815040858	0.373267937855618
-5.49400000000027	0.18500000000000003	0.38190048640297913	0.03746545303968225	0.03586898334977107	0.3742681842609352
-5.49400000000027	0.19000000000000003	0.38383644696264274	0.03764952094438478	0.03621172309819978	0.3748635661512571
-5.49400000000027	0.19500000000000003	0.3856433434849955	0.03789374907386309	0.036950169586718366	0.37545329863763155
-5.49400000000027	0.20000000000000004	0.38706304789541557	0.03841358886808295	0.03713421871002219	0.37655700739574965
-5.49400000000027	0.20500000000000004	0.38835368826852457	0.0387295915724438	0.03704109356447192	0.3775729098753936
-5.49400000000027	0.21000000000000002	0.3896443286416337	0.03935838913839994	0.03731791474380466	0.378020595708412
-5.49400000000027	0.21500000000000002	0.3909349690147428	0.03962498954044068	0.03772852255941587	0.378562668795167
-5.49400000000027	0.22000000000000003	0.3923546734251627	0.03945166453384925	0.038080867058614555	0.37928320919340514
-5.49400000000027	0.22500000000000003	0.3940325059102046	0.03938229771956795	0.03824878681040716	0.3799930217372365
-5.49400000000027	0.23000000000000004	0.39532314628331366	0.03950973628051118	0.038592401766595036	0.38062764900701906
-5.49400000000027	0.23500000000000004	0.3963556585818009	0.03974008503765353	0.03886523004405179	0.38100643005435947
-5.49400000000027	0.24000000000000002	0.3972591068429773	0.04006148548528625	0.03919174651526638	0.3813627637035426
-5.49400000000027	0.24500000000000002	0.3980334910668427	0.04021127753610258	0.039543764220450674	0.38221507363106744
-5.49400000000027	0.25	0.39919506740264094	0.04031192646454534	0.03957808514866124	0.3830580079468235
-5.49400000000027	0.255	0.4003566437384391	0.040634543939586855	0.039937420043933504	0.3834787088256993
-5.49400000000027	0.26	0.40151822007423726	0.04081765024235427	0.040363094209309655	0.38369849498202807
-5.49400000000027	0.265	0.4026797964100355	0.04063763534077798	0.04033668771631033	0.38408511909603904
-5.49400000000027	0.27	0.4033251165965899	0.04077696621317323	0.040120796796519184	0.3851253621238587
-5.49400000000027	0.275	0.4040995008204554	0.041125821149916336	0.04059884070972386	0.38579601942655306
-5.49400000000027	0.28	0.40539014119356453	0.04109306282452763	0.04093950700309268	0.3861551176790411
-5.49400000000027	0.28500000000000003	0.40629358945474087	0.04121032943826677	0.040661566459108185	0.3870336012125443
-5.49400000000027	0.29000000000000103	0.4069389096412955	0.04173335078361719	0.040641710879775764	0.38792248208036145
-5.49400000000027	0.29500000000000004	0.4074551657905391	0.04188457772451857	0.041021754024977417	0.38826102608471064
-5.49400000000027	0.30000000000000104	0.40861674212633725	0.04168058662899704	0.04156460841120741	0.3884039441784466
-5.49400000000027	0.30500000000000005	0.40977831846213536	0.041145999766209015	0.04193410774086616	0.38857012103141036
-5.49400000000027	0.31000000000000105	0.4106817667233118	0.041339018833652735	0.04188020919724968	0.38895238787898967
-5.49400000000027	0.31500000000000006	0.41093989479793364	0.0422323809080965	0.041826626177775855	0.38914804383571067
-5.49400000000027	0.320000000000001	0.41132708690986636	0.04259038984462182	0.04198710853956127	0.3894950920114487
-5.49400000000027	0.325000000000001	0.4115852149844882	0.042303115000976256	0.041818276017212073	0.38961372966213104
-5.49400000000027	0.330000000000001	0.40977831846213536	0.04197878467192318	0.040907492416962836	0.38842119291590016
-5.49300000000027	-0.26499999999999996	0.3748019643508792	0.03361069483022378	0.03342584562475564	0.36379757039399396
-5.49300000000027	-0.25999999999999995	0.373640388015081	0.033026427701189125	0.03321937164303801	0.3632284222018662
-5.49300000000027	-0.25499999999999995	0.3727369397539046	0.03233738727204477	0.03298270110348612	0.36284351094832007
-5.49300000000027	-0.24999999999999994	0.3713172353434846	0.0319067661143845	0.032363421895414676	0.36278912032999233
-5.49300000000027	-0.245	0.3692522107465101	0.03180296192902751	0.03204638246352387	0.362248579801242
-5.49300000000027	-0.24	0.36757437826146827	0.031203049986503327	0.031753266637145665	0.36167847001750436
-5.49300000000027	-0.235	0.3657674817391155	0.030941875498541868	0.030760382509147234	0.36163381561586566
-5.49300000000027	-0.22999999999999998	0.363702457142141	0.030996012565405698	0.03030867559957355	0.36114589275276243
-5.49300000000027	-0.22499999999999998	0.3618955606197882	0.030407675531018485	0.030328134892941967	0.36046631056863665
-5.49300000000027	-0.21999999999999997	0.3599596000601247	0.03004622961788892	0.030390503798332094	0.35970745633644
-5.49300000000027	-0.21499999999999997	0.35789457546315007	0.029464548672743257	0.030041245064098023	0.3592928255715543
-5.49300000000027	-0.20999999999999996	0.35557142279155374	0.02947621373211029	0.02911165763768154	0.3590796203775816
-5.49300000000027	-0.20499999999999996	0.3529901420453355	0.02938273925538343	0.02839743525576425	0.3588623283708674
-5.49300000000027	-0.19999999999999996	0.350925117448361	0.029206730402145963	0.027858971935255977	0.35860987778452774
-5.49300000000027	-0.19499999999999998	0.34886009285138647	0.028384047952976933	0.027831658306635927	0.357423140711503
-5.49300000000027	-0.18999999999999997	0.3470531963290338	0.027465537731503533	0.027561350478172684	0.3567050644038651
-5.49300000000027	-0.18499999999999997	0.3449881717320592	0.02673481223056387	0.027146836154861426	0.35638593274067826
-5.49300000000027	-0.17999999999999997	0.34253595502315193	0.02624613435058623	0.026346347554967103	0.35634626665117525
-5.49300000000027	-0.17499999999999996	0.3400837383142447	0.025838969146515116	0.02564223889688541	0.3563988242117003
-5.49300000000027	-0.16999999999999996	0.3373733935307156	0.02575992057798726	0.024987004787950157	0.3562768810632391
-5.49300000000027	-0.16499999999999998	0.3342758566352538	0.025689708605926596	0.02457354785144929	0.35575334886436
-5.49300000000027	-0.15999999999999998	0.331178319739792	0.024795792481511546	0.02421961821097588	0.3548566850349946
-5.49300000000027	-0.15499999999999997	0.3280807828443302	0.02417213347759012	0.0235489665419267	0.3542560143327389
-5.49300000000027	-0.14999999999999997	0.3252413740234902	0.023395808884337482	0.023059727103032078	0.3534384122157828
-5.49300000000027	-0.14499999999999996	0.3221438371280283	0.022730881751283922	0.02209380163754125	0.35317469286765585
-5.49300000000027	-0.13999999999999996	0.3182719160087011	0.022180109174079192	0.021650381031517594	0.3525009103567364
-5.49300000000027	-0.13499999999999998	0.31414186681475204	0.021555096038022133	0.021082538140146993	0.3514664068970007
-5.49300000000027	-0.12999999999999998	0.3096246255088702	0.021216013006755664	0.020638627342456438	0.35025737265635826
-5.49300000000027	-0.12499999999999997	0.3051073842029884	0.020129226189495458	0.02039117634328668	0.3491424852747764
-5.49300000000027	-0.11999999999999997	0.30046107885979567	0.019506096816629466	0.01960448260072477	0.34848048239982315
-5.49300000000027	-0.11499999999999996	0.2955566454419812	0.01871869501843374	0.01922666128130967	0.34767913736969647
-5.49300000000027	-0.10999999999999996	0.2903940839495448	0.018311999345458442	0.018988499508767236	0.3468267072319272
-5.49300000000027	-0.10499999999999998	0.28497339438248664	0.017698640000187324	0.01860475269290659	0.34560144597637604
-5.49300000000027	-0.09999999999999998	0.27929457674080665	0.01708097786125216	0.01788248252810534	0.3444768824703211
-5.49300000000027	-0.09499999999999997	0.27374482313643755	0.016523276865815225	0.017628352902531827	0.343135207260012
-5.49300000000027	-0.08999999999999997	0.2681950695320685	0.015297079353924615	0.018075811486046485	0.3411262403499095
-5.49300000000027	-0.08499999999999996	0.2626453159276994	0.014794555908644947	0.0181018761593962	0.340342835220969
-5.49300000000027	-0.07999999999999997	0.2577408825098849	0.013797761517182986	0.01839700721746579	0.33941488927615143
-5.49300000000027	-0.07499999999999997	0.25361083331593576	0.013717059256307625	0.019273291466216712	0.3379391006303869
-5.49300000000027	-0.06999999999999997	0.250513296420474	0.012499496442654983	0.02021382087202184	0.3358920002016925
-5.49300000000027	-0.06499999999999977	0.24870639989812124	0.012426564000995191	0.021612555515216198	0.33437333011987624
-5.49300000000027	-0.05999999999999978	0.24806107971156668	0.011628950816335902	0.02195675081301041	0.33227033657386373
-5.49300000000027	-0.054999999999999785	0.2496098481592976	0.012558399261176323	0.023251346962725145	0.3301328755990518
-5.49300000000027	-0.04999999999999978	0.2541270894651794	0.011509204132965163	0.024148221139367976	0.32668012338138386
-5.49300000000027	-0.04499999999999978	0.2622581238157667	0.012736026121974683	0.02604677847767901	0.3225646470660156
-5.49300000000027	-0.0399999999999998	0.27387388717374844	0.012556007463989589	0.026431868155803555	0.31724921164778835
-5.49300000000027	-0.034999999999999795	0.28910344357643575	0.014451128765153523	0.027376743551715377	0.3115832121816635
-5.49300000000027	-0.029999999999999798	0.3057527043895429	0.015967549783508762	0.026403914084326914	0.3052886255136383
-5.49300000000027	-0.0249999999999998	0.32227290116533924	0.017865740887126245	0.026415667415751628	0.29815627314445287
-5.49300000000027	-0.019999999999999803	0.33672807334416105	0.019915324207179372	0.025195110864439273	0.2907723716883218
-5.49300000000027	-0.014999999999999805	0.34627881210516825	0.02107416731901213	0.024388516466929914	0.28338838009386713
-5.49300000000027	-0.0099999999999998	0.3498926051498738	0.02268865014491622	0.0227230011231066	0.27650871869279076
-5.49300000000027	-0.004999999999999802	0.3480857086275211	0.023579442940278587	0.022057146195151863	0.27038860268764375
-5.49300000000027	1.960237527853792e-16	0.34150344272466465	0.025610440295550093	0.02151326635126366	0.2649698251010471
-5.49300000000027	0.005000000000000197	0.3322108320382793	0.025844877739443703	0.021966222217398322	0.2612066557272427
-5.49300000000027	0.0100000000000003	0.3221438371280283	0.026880201947077378	0.02198241168886915	0.2603601454471112
-5.49300000000027	0.015000000000000301	0.31388373874013026	0.02616368449166046	0.02200227665890092	0.26212210083916
-5.49300000000027	0.020000000000000302	0.3089793053223157	0.026617673328270943	0.02272337674849951	0.2650755412216932
-5.49300000000027	0.0250000000000003	0.30717240879996294	0.02642591824302342	0.02355870651825113	0.2688104334909327
-5.49300000000027	0.030000000000000297	0.3078177289865175	0.027118622902147626	0.023812084891748183	0.27396278721831324
-5.49300000000027	0.03500000000000028	0.3110443299192902	0.026921060641201394	0.024231963152588017	0.279013151032869
-5.49300000000027	0.0400000000000002	0.31452905892668476	0.02679638480826251	0.024987149404203955	0.28360380898376425
-5.49300000000027	0.0450000000000003	0.31814285197139014	0.027433793595191956	0.025001470136828314	0.28733987320608806
-5.49300000000027	0.0500000000000003	0.32085319675491925	0.026894319841370064	0.025084175422518406	0.2921946411690449
-5.49300000000027	0.0550000000000003	0.3227891573145829	0.028045256032099817	0.0251090287033952	0.29699522886224206
-5.49300000000027	0.060000000000000296	0.32407979768769196	0.027358899448310853	0.02601233547166746	0.30168679492410794
-5.49300000000027	0.06500000000000031	0.32485418191155746	0.028106558159980193	0.026714175349175192	0.3065050520648011
-5.49300000000027	0.07000000000000031	0.32537043806080107	0.02794297312971318	0.027032114405159745	0.31216086454518016
-5.49300000000027	0.0750000000000003	0.3256285661354229	0.02881763843144609	0.027348085181659054	0.3176716854793446
-5.49300000000027	0.08000000000000031	0.3262738863219774	0.029090633862318846	0.027285083347520597	0.3235212908125342
-5.49300000000027	0.08500000000000033	0.3276935907323975	0.02942125592380167	0.02746941043216965	0.3285834342630561
-5.49300000000027	0.09000000000000032	0.329758615329372	0.0296641599724148	0.028083205504083927	0.3329895247294638
-5.49300000000027	0.09500000000000033	0.3322108320382793	0.02955956321642046	0.028524498190023943	0.3368189544958857
-5.49300000000027	0.10000000000000032	0.33492117682180833	0.03023254188683083	0.02888680240868635	0.34064351614750993
-5.49300000000027	0.10500000000000033	0.338276841791892	0.030415633163963018	0.029060478624336118	0.34442928316291743
-5.49300000000027	0.11000000000000033	0.3420196988739084	0.031719107228705856	0.028959579904064912	0.34830943743206155
-5.49300000000027	0.11500000000000044	0.3455044278813028	0.03205491292525713	0.029582190913165936	0.3512856257125501
-5.49300000000027	0.12000000000000043	0.3493763490006301	0.032807528018619296	0.03036477906675025	0.3534806926522384
-5.49300000000027	0.12500000000000042	0.3528610780080247	0.03257130447429167	0.030640925997483113	0.3558426275957167
-5.49300000000027	0.13000000000000042	0.3563458070154192	0.033530859325994436	0.030809940697592887	0.358343904681462
-5.49300000000027	0.13500000000000004	0.3597014719855028	0.03379478151503438	0.03141862725874292	0.3605481368972574
-5.49300000000027	0.14	0.36241181676903195	0.034751008322761685	0.03212153767081453	0.3622973210027158
-5.49300000000027	0.14500000000000002	0.3652512255898719	0.03517091663229069	0.0326755894606162	0.36354737357549927
-5.49300000000027	0.15000000000000002	0.3678325063360901	0.03549279412512747	0.033231203854530406	0.36448319263309537
-5.49300000000027	0.15500000000000003	0.37067191515693004	0.035993691110571505	0.03343217491869216	0.3655872319371194
-5.49300000000027	0.16000000000000003	0.3727369397539046	0.03630946468367501	0.03357970570304279	0.3671050305656493
-5.49300000000027	0.16500000000000004	0.375060092425501	0.037196572589777085	0.034118315517686605	0.36852576748836785
-5.49300000000027	0.17000000000000004	0.3773832450970973	0.036818723099554564	0.03502408075711102	0.369496925415143
-5.49300000000027	0.17500000000000004	0.3793192056567609	0.03702142955489008	0.035334035885934714	0.370692677520829
-5.49300000000027	0.18000000000000002	0.3811261021791137	0.037266810856054065	0.03554139634528324	0.37158065687634556
-5.49300000000027	0.18500000000000003	0.38306206273877735	0.03765734898542009	0.03595136559721026	0.37216789521310534
-5.49300000000027	0.19000000000000003	0.3849980232984409	0.03812841001536883	0.03646232935299313	0.37323389113686106
-5.49300000000027	0.19500000000000003	0.38654679174617185	0.03839751208371374	0.036621309210625626	0.37455570326276394
-5.49300000000027	0.20000000000000004	0.38796649615659184	0.03880640704660403	0.03631409614923519	0.3755896357690114
-5.49300000000027	0.20500000000000004	0.38925713652970095	0.03876070465659816	0.03658950121988159	0.37618528811302354
-5.49300000000027	0.21000000000000002	0.39080590497743184	0.03871992296466009	0.03726584925411896	0.37644293736006695
-5.49300000000027	0.21500000000000002	0.3926128014997846	0.038414535444382836	0.0378382916831882	0.37685032605787827
-5.49300000000027	0.22000000000000003	0.3940325059102046	0.038715261449120096	0.03801899022277308	0.377537240447402
-5.49300000000027	0.22500000000000003	0.39493595417138094	0.03906008967695327	0.038584337081484746	0.3781338243498226
-5.49300000000027	0.23000000000000004	0.39571033839524633	0.03960357511404986	0.03928871806726644	0.37883317945421807
-5.49300000000027	0.23500000000000004	0.3972591068429773	0.03960027712005421	0.039300914636861285	0.3799204508359532
-5.49300000000027	0.24000000000000002	0.39842068317877544	0.03958559766426327	0.03902309053703254	0.38096234660620915
-5.49300000000027	0.24500000000000002	0.39906600336533	0.040035537256092275	0.03965990020095695	0.38146823941660635
-5.49300000000027	0.25	0.4000985156638173	0.040018363644233515	0.040342682704705486	0.3817391106934841
-5.49300000000027	0.255	0.4011310279623045	0.040058807273576094	0.04038567683173075	0.3821759785079591
-5.49300000000027	0.26	0.40203447622348093	0.04012181098559629	0.040472686788966636	0.38275468261431567
-5.49300000000027	0.265	0.4028088604473463	0.040407143845263574	0.04036186215755629	0.3837411961285261
-5.49300000000027	0.27	0.40384137274583365	0.04055736035414197	0.0401797963380823	0.38497643400834847
-5.49300000000027	0.275	0.4051320131189427	0.040386052457123664	0.040583406246092975	0.3853590314147402
-5.49300000000027	0.28	0.40603546138011903	0.040567667525609905	0.0407882875750089	0.3858520928463313
-5.49300000000027	0.28500000000000003	0.40680984560398453	0.04059295840972096	0.04082489230684738	0.3863105666517851
-5.49300000000027	0.29000000000000103	0.4079714219397828	0.04079340735435425	0.040595373683139827	0.3872091236311691
-5.49300000000027	0.29500000000000004	0.40861674212633725	0.04111681364297899	0.04085183970077388	0.38789802132194134
-5.49300000000027	0.30000000000000104	0.4092620623128918	0.041641919710679764	0.04162494893715268	0.38803721322076257
-5.49300000000027	0.30500000000000005	0.41003644653675725	0.042029434052922525	0.04218591975577783	0.38818271561534323
-5.49300000000027	0.31000000000000105	0.41093989479793364	0.04225931327767841	0.04209372991794635	0.38874861840190794
-5.49300000000027	0.31500000000000006	0.4114561509471772	0.042097215725929095	0.04170888627588678	0.38940692512805425
-5.49300000000027	0.320000000000001	0.4117142790217991	0.04244972550066204	0.0418683131274529	0.38983498828424873
-5.49300000000027	0.325000000000001	0.41184334305910997	0.042098158546465494	0.04191375257916748	0.38956363620511286
-5.49300000000027	0.330000000000001	0.4102945746113791	0.041431719521140935	0.04069065116381768	0.3880423217302361
-5.49200000000026	-0.26499999999999996	0.38060984602987	0.03314448312980214	0.03309218475180497	0.3652327914508612
-5.49200000000026	-0.25999999999999995	0.37893201354482825	0.03329445172473383	0.03265720633545689	0.36485671491460986
-5.49200000000026	-0.25499999999999995	0.3773832450970973	0.03266474890103872	0.03249528532782294	0.3642187520751279
-5.49200000000026	-0.24999999999999994	0.37596354068667737	0.03250121645920436	0.03250056662564842	0.36318295646496984
-5.49200000000026	-0.245	0.37415664416432465	0.0328357750770764	0.03234014436511325	0.36258592180639887
-5.49200000000026	-0.24	0.37196255553003915	0.0327276211445586	0.031594463323628516	0.36252738428311393
-5.49200000000026	-0.235	0.37002659497037554	0.03218352719375762	0.031264192473785306	0.3618105700926969
-5.49200000000026	-0.22999999999999998	0.3680906344107119	0.031173589655110284	0.031125830714852133	0.3609123737053268
-5.49200000000026	-0.22499999999999998	0.3660256098137373	0.0309825933334662	0.030462015434923356	0.36060793652485673
-5.49200000000026	-0.21999999999999997	0.3638315211794519	0.0305402169677901	0.029812582866750925	0.3604780601455886
-5.49200000000026	-0.21499999999999997	0.3618955606197882	0.030350529702666607	0.02894533617491714	0.3602836362470741
-5.49200000000026	-0.20999999999999996	0.36021772813474645	0.029480683679190343	0.02865039105037162	0.3598466181762469
-5.49200000000026	-0.20499999999999996	0.35789457546315007	0.0290420992549403	0.02852502782237001	0.35941494902247556
-5.49200000000026	-0.19999999999999996	0.35531329471693196	0.028526028864984277	0.02842651620471025	0.3589537406598248
-5.49200000000026	-0.19499999999999998	0.35273201397071374	0.02797999105103264	0.027452903557383782	0.3586793535366003
-5.49200000000026	-0.18999999999999997	0.3498926051498738	0.027833350500076407	0.026361038279339142	0.35878951706200174
-5.49200000000026	-0.18499999999999997	0.3471822603663447	0.027213870332845665	0.025593246025701507	0.35862841868531
-5.49200000000026	-0.17999999999999997	0.3443428515455047	0.026943034749918094	0.02535185387065001	0.3580535008789904
-5.49200000000026	-0.17499999999999996	0.3413743786873538	0.0262118660108083	0.025429232782899592	0.35679437319423607
-5.49200000000026	-0.16999999999999996	0.338276841791892	0.02588355217057859	0.024837575216063886	0.35611782608001175
-5.49200000000026	-0.16499999999999998	0.33517930489643016	0.025024024587151347	0.02412140709311419	0.35590404993255076
-5.49200000000026	-0.15999999999999998	0.33195270396365745	0.024308294068726553	0.023152446571919	0.35571804004128865
-5.49200000000026	-0.15499999999999997	0.32820984688164107	0.02365106726526211	0.022573417544267175	0.3551922240413629
-5.49200000000026	-0.14999999999999997	0.32407979768769196	0.022744077485611296	0.021776273891865275	0.35506379006886946
-5.49200000000026	-0.14499999999999996	0.3200788125310539	0.022233493110984822	0.02101770512995949	0.3550231924338644
-5.49200000000026	-0.13999999999999996	0.31594876333710475	0.02170091209047946	0.020752806312058565	0.35411982744480486
-5.49200000000026	-0.13499999999999998	0.31117339395660115	0.021308107058421222	0.02041898204274602	0.35294955779427106
-5.49200000000026	-0.12999999999999998	0.3062689605387866	0.02026155915299954	0.020276142825205828	0.3515836021409085
-5.49200000000026	-0.12499999999999997	0.3012354630836611	0.0195270079035999	0.019431026125633005	0.3506886211129935
-5.49200000000026	-0.11999999999999997	0.2955566454419812	0.018590565306664295	0.018511903633401085	0.3499980706668786
-5.49200000000026	-0.11499999999999996	0.2894906356883684	0.018102302494049368	0.017944614789420492	0.3488260881687866
-5.49200000000026	-0.10999999999999996	0.2831664978601339	0.01691917517565569	0.017558334378103488	0.34749381862926054
-5.49200000000026	-0.10499999999999998	0.2765842319572776	0.01566095087075859	0.01696402489377394	0.3465091682189608
-5.49200000000026	-0.09999999999999998	0.2696147739424885	0.015527298520448372	0.016373948712449474	0.3453114929171484
-5.49200000000026	-0.09499999999999997	0.2627743799650103	0.014680971366698176	0.016513489935994014	0.34363058255166395
-5.49200000000026	-0.08999999999999997	0.2560630500248431	0.014203985779890085	0.016746650251228585	0.34205244338815444
-5.49200000000026	-0.08499999999999996	0.24999704027123035	0.012326009917196217	0.017175671243269554	0.3398141945126163
-5.49200000000026	-0.07999999999999997	0.244834478778794	0.011763607026212066	0.017582182859311887	0.33811843940806285
-5.49200000000026	-0.07499999999999997	0.24031723747291217	0.010964398371154078	0.017997964920582834	0.3359587714426761
-5.49200000000026	-0.06999999999999997	0.23683250846551765	0.010796850489249029	0.018600123105228145	0.33407159743758885
-5.49200000000026	-0.06499999999999977	0.23489654790585401	0.010182084424700283	0.01925804669445466	0.33156055408904667
-5.49200000000026	-0.05999999999999978	0.23515467598047582	0.010073810291876064	0.020588235264812516	0.3283695379182571
-5.49200000000026	-0.054999999999999785	0.23760689268938306	0.010549593876523398	0.021773864252091633	0.32440013495095776
-5.49200000000026	-0.04999999999999978	0.2423822620698867	0.009815408862204498	0.02268028120166309	0.3198285888414267
-5.49200000000026	-0.04499999999999978	0.25064236045778493	0.010765477284529448	0.02361722713801908	0.31503115640256246
-5.49200000000026	-0.0399999999999998	0.2622581238157667	0.010528540990250837	0.02366492222126349	0.3086163694797424
-5.49200000000026	-0.034999999999999795	0.2768423600318993	0.01243317031953017	0.02386950680614483	0.3015798768042695
-5.49200000000026	-0.029999999999999798	0.29258817258383024	0.012957237782077372	0.022438090842329	0.2938711942810041
-5.49200000000026	-0.0249999999999998	0.30717240879996294	0.01509471565782491	0.021806800999477426	0.2857934969731951
-5.49200000000026	-0.019999999999999803	0.31865910812063386	0.01690004455418341	0.020623067043970458	0.2772485211887454
-5.49200000000026	-0.014999999999999805	0.3257576301727338	0.018293381454105907	0.020253655986369388	0.2685931414842185
-5.49200000000026	-0.0099999999999998	0.32730639862046473	0.020588612769377807	0.019002183555589133	0.26047187158953156
-5.49200000000026	-0.004999999999999802	0.3236926055757593	0.02119943100637496	0.01847847481646664	0.2531592789303695
-5.49200000000026	1.960237527853792e-16	0.31672314756097014	0.02313360705954543	0.018441490700890486	0.24696243009592794
-5.49200000000026	0.005000000000000197	0.30846304917307205	0.02297612970606585	0.018883525248207605	0.24269255656356206
-5.49200000000026	0.0100000000000003	0.30149359115828295	0.023423098096622956	0.019213125606505062	0.2417226757512488
-5.49200000000026	0.015000000000000301	0.2960729015912248	0.022560565507471157	0.019161811367605194	0.2429779119616822
-5.49200000000026	0.020000000000000302	0.2933625568076957	0.022622821725759665	0.019673471910440773	0.24672455379496705
-5.49200000000026	0.0250000000000003	0.29258817258383024	0.022263141253783675	0.019884857199526835	0.2517464451794437
-5.49200000000026	0.030000000000000297	0.29387881295693935	0.022642549592355246	0.020684053646417528	0.25711095235795706
-5.49200000000026	0.03500000000000028	0.29671822177777935	0.022345403301303635	0.02127059143390789	0.26266678828577406
-5.49200000000026	0.0400000000000002	0.3011063990463502	0.02255775958302416	0.02154736190398037	0.26829158910439116
-5.49200000000026	0.0450000000000003	0.3058817684268539	0.02289878835661368	0.021827920559715407	0.27445792210238296
-5.49200000000026	0.0500000000000003	0.309882753583492	0.023728602061055953	0.022001936717133044	0.280190151902111
-5.49200000000026	0.0550000000000003	0.31362561066550837	0.023936120283121132	0.023259903718674726	0.28567221491654593
-5.49200000000026	0.060000000000000296	0.31698127563559203	0.023608627185626854	0.023628619868395463	0.291618521363533
-5.49200000000026	0.06500000000000031	0.3196916204191211	0.02493248270499405	0.02436472808568113	0.2978228977417931
-5.49200000000026	0.07000000000000031	0.32175664501609563	0.024796342773138063	0.025147511564779512	0.3041524025818616
-5.49200000000026	0.0750000000000003	0.3244669897996247	0.025972241174792108	0.025340175664820136	0.3106183347174464
-5.49200000000026	0.08000000000000031	0.32717733458315384	0.02572925260988479	0.02506842919050836	0.3174129544304469
-5.49200000000026	0.08500000000000033	0.329758615329372	0.026698496728651724	0.025272403382512923	0.32378311701064266
-5.49200000000026	0.09000000000000032	0.3324689601129011	0.027643118576971607	0.026189163188467975	0.32863478981148236
-5.49200000000026	0.09500000000000033	0.33556649700836283	0.02772485474790898	0.026984689771733593	0.3330062025134292
-5.49200000000026	0.10000000000000032	0.33866403390382466	0.02910185943927923	0.027434216175372284	0.33717351517948185
-5.49200000000026	0.10500000000000033	0.34163250676197554	0.029137851901649827	0.027550847981190695	0.3413771583782445
-5.49200000000026	0.11000000000000033	0.3449881717320592	0.030446103927379037	0.02739220806532607	0.34556033748009846
-5.49200000000026	0.11500000000000044	0.3487310288140756	0.030767729750505637	0.027953408013917942	0.34881818499699374
-5.49200000000026	0.12000000000000043	0.352344821858781	0.03169537894741669	0.028741352590922583	0.35175777230398864
-5.49200000000026	0.12500000000000042	0.35582955086617557	0.031975595783502106	0.029573087622643962	0.3539656405763752
-5.49200000000026	0.13000000000000042	0.35905615179894823	0.03232792150259273	0.030314341913491298	0.3559678161626473
-5.49200000000026	0.13500000000000004	0.36228275273172106	0.033267038555475	0.030782014798214317	0.3581300684417852
-5.49200000000026	0.14	0.36512216155256094	0.03383500352464657	0.03112642795997543	0.36038226054409167
-5.49200000000026	0.14500000000000002	0.3680906344107119	0.034549808126051934	0.03138645678906882	0.3622690739442586
-5.49200000000026	0.15000000000000002	0.37067191515693004	0.03489518101186641	0.0320329350594863	0.36353367074340687
-5.49200000000026	0.15500000000000003	0.37286600379121554	0.035573797825387096	0.03311866261334501	0.3644216801450312
-5.49200000000026	0.16000000000000003	0.3754472845374337	0.03592896327466801	0.0335884127088914	0.36563119518793186
-5.49200000000026	0.16500000000000004	0.3782866933582737	0.03558558871960923	0.034054538015137116	0.3669210039756358
-5.49200000000026	0.17000000000000004	0.38060984602987	0.03602268190828745	0.03429393935354117	0.36830132356580925
-5.49200000000026	0.17500000000000004	0.3824167425522228	0.036237152963628776	0.03488728911381735	0.3694107117868892
-5.49200000000026	0.18000000000000002	0.3842236390745755	0.036788316191861646	0.035224830201542386	0.37091312478187616
-5.49200000000026	0.18500000000000003	0.38628866367154996	0.036871291928660635	0.03526324920720359	0.3723277014393746
-5.49200000000026	0.19000000000000003	0.38796649615659184	0.0373955415687103	0.03553975861686652	0.3731487292643538
-5.49200000000026	0.19500000000000003	0.38938620056701184	0.03784475620267918	0.03655802753467891	0.3735329794131816
-5.49200000000026	0.20000000000000004	0.39080590497743184	0.03823504641938912	0.037231197774839866	0.37382350342589754
-5.49200000000026	0.20500000000000004	0.39209654535054095	0.038659334526058756	0.0370986018730445	0.3742628052977713
-5.49200000000026	0.21000000000000002	0.3931290576490282	0.03869907573341275	0.037495435490603746	0.37488327899221746
-5.49200000000026	0.21500000000000002	0.39441969802213733	0.03892255053863728	0.03777107344827099	0.3759085270375223
-5.49200000000026	0.22000000000000003	0.39532314628331366	0.039134951895972825	0.03799588548082353	0.3771176814625964
-5.49200000000026	0.22500000000000003	0.3966137866564228	0.03970268022106944	0.038466187747168826	0.37808102638171537
-5.49200000000026	0.23000000000000004	0.3979044270295319	0.03923399314726931	0.03919416554444873	0.37899253493724344
-5.49200000000026	0.23500000000000004	0.39893693932801905	0.03917665011423097	0.03926353987154764	0.3797012356202062
-5.49200000000026	0.24000000000000002	0.4000985156638173	0.038993979538106724	0.03906584801998283	0.38060228676211116
-5.49200000000026	0.24500000000000002	0.4011310279623045	0.0393071425122773	0.038894671592755475	0.38138680375192024
-5.49200000000026	0.25	0.4016472841115482	0.039957512267340886	0.03929695178496511	0.3820365762605699
-5.49200000000026	0.255	0.40255073237272454	0.04036588886517556	0.039848325364347265	0.3821163591828199
-5.49200000000026	0.26	0.40371230870852276	0.04057208488425731	0.03974699279531464	0.3828562217709903
-5.49200000000026	0.265	0.4044866929323882	0.0406401745711702	0.03957295409944417	0.38401176689269934
-5.49200000000026	0.27	0.40526107715625365	0.040647311460088674	0.04014612899919114	0.38466995342150767
-5.49200000000026	0.275	0.4059063973428082	0.04061508652410018	0.041057855419976794	0.3849577428770268
-5.49200000000026	0.28	0.4069389096412955	0.040858503302833055	0.041308660757338335	0.38536194627439724
-5.49200000000026	0.28500000000000003	0.4078423579024718	0.04110459453622196	0.04112462665966973	0.386099134410493
-5.49200000000026	0.29000000000000103	0.40848767808902636	0.04153508422409127	0.041125832418497425	0.38692806539435837
-5.49200000000026	0.29500000000000004	0.4091329982755809	0.0410721742747194	0.04132495164732967	0.3872232471603976
-5.49200000000026	0.30000000000000104	0.41016551057406814	0.04068166995109668	0.041545496571133836	0.38743497990148795
-5.49200000000026	0.30500000000000005	0.41106895883524447	0.040987279091104306	0.04156600573978568	0.38806080251298997
-5.49200000000026	0.31000000000000105	0.4117142790217991	0.041561738629746665	0.041915965015545315	0.38883522268118986
-5.49200000000026	0.31500000000000006	0.4122305351710427	0.04204847076740126	0.04171881406490766	0.38983787308489143
-5.49200000000026	0.320000000000001	0.4126177272829754	0.04191694539887913	0.04155265599850515	0.39044614645914183
-5.49200000000026	0.325000000000001	0.4124886632456645	0.04200134100012795	0.041792046068328106	0.38991053413740495
-5.49200000000026	0.330000000000001	0.41042363864869	0.04154122946238546	0.04162206413134734	0.38830444842814277
-5.49100000000026	-0.26499999999999996	0.38577240752230646	0.033608335899710406	0.033703917637240455	0.36592508480354874
-5.49100000000026	-0.25999999999999995	0.3843527031118864	0.03326759072498327	0.03386901643895083	0.36532880140092616
-5.49100000000026	-0.25499999999999995	0.3828039346641555	0.032646602418663746	0.03365028578767875	0.36428218775931837
-5.49100000000026	-0.24999999999999994	0.3812551662164246	0.0324607465369361	0.03331866080699055	0.3635656440096851
-5.49100000000026	-0.245	0.3794482696940719	0.032458135936712526	0.032705139941948666	0.3633358812290849
-5.49100000000026	-0.24	0.377899501246341	0.032242767136449836	0.03163078633706764	0.36313848236579127
-5.49100000000026	-0.235	0.376479796835921	0.03136708764434918	0.031054643994393522	0.3627516178571044
-5.49100000000026	-0.22999999999999998	0.37454383627625737	0.031514470056682516	0.03077896283899299	0.36215572510551003
-5.49100000000026	-0.22499999999999998	0.37234974764197193	0.031723907725563785	0.03091275698808908	0.361147755856673
-5.49100000000026	-0.21999999999999997	0.3698975309330647	0.031053325547173573	0.030184760408119838	0.36029129901128454
-5.49100000000026	-0.21499999999999997	0.36757437826146827	0.029867685291313357	0.02947385480159691	0.35994551293986105
-5.49100000000026	-0.20999999999999996	0.3647349694406282	0.02961694193308382	0.028697888931510866	0.3597471825181588
-5.49100000000026	-0.20499999999999996	0.3618955606197882	0.02925486872485115	0.027895668696206265	0.3599020605503211
-5.49100000000026	-0.19999999999999996	0.35918521583625923	0.0291401920507645	0.027570855688303888	0.35981939282742836
-5.49100000000026	-0.19499999999999998	0.3563458070154192	0.028937588891831248	0.02723978099924222	0.3589193333361477
-5.49100000000026	-0.18999999999999997	0.3536354622318901	0.02823016909329107	0.026682630295431806	0.35781658618254597
-5.49100000000026	-0.18499999999999997	0.3507960534110501	0.02730366931101158	0.02594636994907472	0.35793711698324676
-5.49100000000026	-0.17999999999999997	0.3476985165155883	0.02708513586313531	0.0251168924293462	0.35763451284767306
-5.49100000000026	-0.17499999999999996	0.3443428515455047	0.02619559390221566	0.024577918257890564	0.3572745130957909
-5.49100000000026	-0.16999999999999996	0.3407290585007992	0.025592066561090136	0.024076140429751484	0.35670572550858337
-5.49100000000026	-0.16499999999999998	0.33672807334416105	0.025354109503470487	0.02366647167891318	0.3562226106422493
-5.49100000000026	-0.15999999999999998	0.3323398960755901	0.025718030789978523	0.02266344565498109	0.35614934859013975
-5.49100000000026	-0.15499999999999997	0.32782265476970834	0.025137916204708885	0.022181006920291197	0.355474364080028
-5.49100000000026	-0.14999999999999997	0.3233054134638266	0.023952319145291317	0.021338906495024016	0.3550611456629026
-5.49100000000026	-0.14499999999999996	0.3187881721579447	0.02287306738079533	0.020753144375944697	0.35473894889661284
-5.49100000000026	-0.13999999999999996	0.31388373874013026	0.02174646986423152	0.02026392935209402	0.3540251697502845
-5.49100000000026	-0.13499999999999998	0.30833398513576116	0.02107567357892853	0.018900199276409464	0.3537364186902491
-5.49100000000026	-0.12999999999999998	0.30239703941945933	0.02021515997852224	0.018223398613302605	0.35295208200290007
-5.49100000000026	-0.12499999999999997	0.29633102966584657	0.019429568697095115	0.017546562266570708	0.35255914738022326
-5.49100000000026	-0.11999999999999997	0.2900068918376121	0.018059802314454504	0.017364518985549558	0.35112888458938374
-5.49100000000026	-0.11499999999999996	0.28342462593475576	0.016575366771835486	0.016927921622183466	0.34978615762332826
-5.49100000000026	-0.10999999999999996	0.2764551679199666	0.015583424526077909	0.016304756564401793	0.3486853336787592
-5.49100000000026	-0.10499999999999998	0.268840389718623	0.014804383218731508	0.015560662542073524	0.3474689972788266
-5.49100000000026	-0.09999999999999998	0.26109654747996847	0.014186342636935497	0.015045142445034672	0.34581789657591183
-5.49100000000026	-0.09499999999999997	0.2532236412040031	0.013201330686001225	0.015427351071826731	0.34361805167265586
-5.49100000000026	-0.08999999999999997	0.24547979896534852	0.012689128303555734	0.015400753949953654	0.3419367205971291
-5.49100000000026	-0.08499999999999996	0.23838127691324854	0.011102869060909125	0.015694253852837934	0.33960150016700963
-5.49100000000026	-0.07999999999999997	0.23179901101039224	0.010862422543603832	0.01616420678542537	0.3371552447452961
-5.49100000000026	-0.07499999999999997	0.22650738548064495	0.009751013455509387	0.016423099346350032	0.33489665197018725
-5.49100000000026	-0.06999999999999997	0.22276452839862856	0.009760065097959294	0.016910836282382373	0.3322386037022613
-5.49100000000026	-0.06499999999999977	0.22095763187627582	0.009087442332602254	0.017391872054848767	0.32898003498843187
-5.49100000000026	-0.05999999999999978	0.22199014417476318	0.008500138269336176	0.018704021197578673	0.3249960878076744
-5.49100000000026	-0.054999999999999785	0.22482955299560314	0.008588344594571333	0.019528718879729717	0.3200021880510186
-5.49100000000026	-0.04999999999999978	0.23012117852535036	0.008928778000661174	0.020280526378109946	0.3147239546058812
-5.49100000000026	-0.04499999999999978	0.23825221287593765	0.010461073903865756	0.020447043166388405	0.3089028968309468
-5.49100000000026	-0.0399999999999998	0.24883546393543216	0.01036276887939771	0.020058062006199046	0.3011490791037846
-5.49100000000026	-0.034999999999999795	0.26148373959190124	0.012292290929458612	0.020319585825337095	0.29338907106529427
-5.49100000000026	-0.029999999999999798	0.2743901433229921	0.012206788170821874	0.01956018129506066	0.284572112168911
-5.49100000000026	-0.0249999999999998	0.2862640347555957	0.014386391539841305	0.01912437650233193	0.2756872401245677
-5.49100000000026	-0.019999999999999803	0.29439506910618296	0.015063503033031786	0.017637349140888055	0.26635973065155744
-5.49100000000026	-0.014999999999999805	0.2980088621508884	0.016748678630673447	0.016850229062382333	0.25732932616652554
-5.49100000000026	-0.0099999999999998	0.2955566454419812	0.017669816355887387	0.015449096987581625	0.24939206782589188
-5.49100000000026	-0.004999999999999802	0.2893615716510575	0.017476378466608107	0.015510660175871542	0.24150636037210496
-5.49100000000026	1.960237527853792e-16	0.28252117767357937	0.018289563217172903	0.01570421638718831	0.2345979561001658
-5.49100000000026	0.005000000000000197	0.275938911770723	0.018527178455142936	0.01603972064435532	0.23016995913007468
-5.49100000000026	0.0100000000000003	0.2715507345021521	0.01872179768820597	0.01598507836147999	0.22916552075063845
-5.49100000000026	0.015000000000000301	0.26987290201711034	0.018423686039455763	0.016030570400336567	0.2302612662447481
-5.49100000000026	0.020000000000000302	0.2701310300917321	0.018529274447365022	0.017056475790724338	0.23312284358217356
-5.49100000000026	0.0250000000000003	0.27167979853946306	0.01721545940412033	0.017211269298848537	0.2384020987369495
-5.49100000000026	0.030000000000000297	0.274519207360303	0.017936001690565424	0.01780213992869211	0.24501300738278856
-5.49100000000026	0.03500000000000028	0.2782620644423194	0.01794693615713645	0.01824107180752764	0.2510901518006537
-5.49100000000026	0.0400000000000002	0.2832955618974448	0.01839614891322358	0.018996472166056357	0.25686201763087047
-5.49100000000026	0.0450000000000003	0.28910344357643575	0.018118460037658646	0.01896549430745646	0.2638160529320186
-5.49100000000026	0.0500000000000003	0.2951694533300484	0.019420063486963915	0.01885684454833588	0.27028778472790327
-5.49100000000026	0.0550000000000003	0.3011063990463502	0.018866856853650964	0.0197089460090464	0.27622690920003173
-5.49100000000026	0.060000000000000296	0.30665615265071927	0.020914426819894454	0.020339078924448802	0.28222634416103204
-5.49100000000026	0.06500000000000031	0.31194777818046654	0.022419981922751443	0.02127460123930084	0.28901447306290656
-5.49100000000026	0.07000000000000031	0.31685221159828103	0.02288511557708224	0.021320686766226588	0.2956370261243199
-5.49100000000026	0.0750000000000003	0.3213694529041629	0.024332801772899607	0.02164354464239719	0.30289222315426717
-5.49100000000026	0.08000000000000031	0.3256285661354229	0.023944479834384257	0.022629639333481357	0.3093527763137818
-5.49100000000026	0.08500000000000033	0.33014580744130473	0.025485897810283906	0.023421452856679258	0.3158942543025229
-5.49100000000026	0.09000000000000032	0.33453398470987555	0.025498860656299794	0.023756608719674593	0.3218227110124601
-5.49100000000026	0.09500000000000033	0.33866403390382466	0.026367955427699607	0.024133368896515805	0.3273072681894161
-5.49100000000026	0.10000000000000032	0.34253595502315193	0.027458100340205713	0.02496311498818085	0.33229044006585223
-5.49100000000026	0.10500000000000033	0.34627881210516825	0.028071681305207218	0.026265341975535095	0.3362923271348895
-5.49100000000026	0.11000000000000033	0.3501507332244956	0.029881405023050932	0.026556241609771988	0.3403532625884842
-5.49100000000026	0.11500000000000044	0.3537645262692011	0.030444240823468444	0.026939408082735667	0.34427350364426734
-5.49100000000026	0.12000000000000043	0.3573783193139064	0.03148050033882091	0.027403163191177544	0.34803264631045255
-5.49100000000026	0.12500000000000042	0.3613793044705446	0.031943930529839494	0.028156567099413592	0.3509483137535012
-5.49100000000026	0.13000000000000042	0.3647349694406282	0.03187086755900744	0.029077986543026894	0.35336797487210014
-5.49100000000026	0.13500000000000004	0.36796157037340094	0.03212276221104093	0.02968340703804282	0.35562846079722754
-5.49100000000026	0.14	0.37080097919424093	0.03222734394140005	0.0301413624836036	0.35825727035607224
-5.49100000000026	0.14500000000000002	0.3735113239777701	0.033358822715352496	0.030601509704971122	0.3602907881629185
-5.49100000000026	0.15000000000000002	0.3762216687612991	0.03390373553100716	0.031470459861407764	0.3618400191503463
-5.49100000000026	0.15500000000000003	0.37854482143289553	0.03492913758326517	0.03217110149290541	0.36302411183031047
-5.49100000000026	0.16000000000000003	0.3809970381418028	0.035449255340120917	0.03294357592136348	0.3642303213496196
-5.49100000000026	0.16500000000000004	0.38306206273877735	0.03512764829839303	0.033526276690522126	0.3657867944041218
-5.49100000000026	0.17000000000000004	0.38512708733575185	0.03540635136303508	0.03341370539935692	0.36747374483748824
-5.49100000000026	0.17500000000000004	0.38706304789541557	0.036065379291278135	0.03372350652251809	0.3687281246176893
-5.49100000000026	0.18000000000000002	0.3889990084550791	0.036902990988066556	0.034228772036521665	0.369998701366691
-5.49100000000026	0.18500000000000003	0.3906768409401209	0.03750837955522093	0.03478442399194265	0.37064414666792334
-5.49100000000026	0.19000000000000003	0.39209654535054095	0.038318683257034525	0.03522509689559716	0.3717901659215114
-5.49100000000026	0.19500000000000003	0.3936453137982719	0.03829526674541516	0.035845446638232484	0.3726834641350694
-5.49100000000026	0.20000000000000004	0.3951940822460027	0.03810991420052663	0.0363251695984148	0.3735379376792094
-5.49100000000026	0.20500000000000004	0.3968719147310446	0.038377280878988417	0.03637448550784961	0.37412896231600606
-5.49100000000026	0.21000000000000002	0.3982916191414646	0.038497154335896996	0.03705341409104012	0.3745904711784549
-5.49100000000026	0.21500000000000002	0.39906600336533	0.03903419027913783	0.03720162851339934	0.3760322731976783
-5.49100000000026	0.22000000000000003	0.3998403875891955	0.03931159367795863	0.037125853523823193	0.37705382508126983
-5.49100000000026	0.22500000000000003	0.4008728998876827	0.039464672454189526	0.03740045850972397	0.3780773602790163
-5.49100000000026	0.23000000000000004	0.40177634814885904	0.03918362548595995	0.03780717484327036	0.3791551358258319
-5.49100000000026	0.23500000000000004	0.4024216683354136	0.03923366259620078	0.03812006736633203	0.37959879496413745
-5.49100000000026	0.24000000000000002	0.4033251165965899	0.03961666191703911	0.0385492348512179	0.3801464573497178
-5.49100000000026	0.24500000000000002	0.4044866929323882	0.039143782858794794	0.038673401711091175	0.38058611982651186
-5.49100000000026	0.25	0.40500294908163187	0.03964028502275363	0.03894771746706562	0.3813666101087017
-5.49100000000026	0.255	0.40577733330549737	0.040091648234795954	0.0394084901056545	0.38194576497120863
-5.49100000000026	0.26	0.40655171752936275	0.04019091861864042	0.04003737782155004	0.3822206629427992
-5.49100000000026	0.265	0.40706797367860637	0.040441397160696925	0.04014245913556607	0.3827311233681962
-5.49100000000026	0.27	0.4078423579024718	0.040490675507334324	0.03987965255412375	0.3837627420272891
-5.49100000000026	0.275	0.40861674212633725	0.040646826903357636	0.04045759038922188	0.38445590682035663
-5.49100000000026	0.28	0.40887487020095903	0.04119996216683923	0.04090889350130458	0.38482191659401294
-5.49100000000026	0.28500000000000003	0.4093911263502027	0.04145760765037529	0.04069592495011618	0.3857187607129321
-5.49100000000026	0.29000000000000103	0.41016551057406814	0.04132475256605213	0.0406774028423483	0.38688737760812325
-5.49100000000026	0.29500000000000004	0.41055270268600097	0.04119645382169428	0.0410725311187136	0.3875006693406171
-5.49100000000026	0.30000000000000104	0.4111980228725554	0.041054185556351715	0.04151344066644309	0.38749009171674964
-5.49100000000026	0.30500000000000005	0.4119724070964209	0.04119608570911899	0.041708007311073485	0.3878752433778781
-5.49100000000026	0.31000000000000105	0.4124886632456645	0.04152585885576832	0.04165384207340222	0.38866853499276627
-5.49100000000026	0.31500000000000006	0.41339211150684096	0.041726307799110976	0.0416975048140915	0.38969997334939904
-5.49100000000026	0.320000000000001	0.4137793036187737	0.04167320182613186	0.042263670536366205	0.38994073445100275
-5.49100000000026	0.325000000000001	0.41339211150684096	0.042119911035451804	0.041983754201369496	0.3895630051594088
-5.49100000000026	0.330000000000001	0.41106895883524447	0.041090294462878055	0.04106233287858381	0.3879952933763208
-5.49000000000026	-0.26499999999999996	0.39158028920129734	0.03519077596738659	0.03409705134119482	0.36469717912912436
-5.49000000000026	-0.25999999999999995	0.39003152075356645	0.03508181443988684	0.033723262365625506	0.3645268553712034
-5.49000000000026	-0.25499999999999995	0.38861181634314645	0.03459785442093596	0.033341055615424546	0.3640752930740115
-5.49000000000026	-0.24999999999999994	0.38745024000734823	0.03349586978411984	0.03266803562645327	0.3637269827939591
-5.49000000000026	-0.245	0.38577240752230646	0.03285546162511107	0.03264504357160534	0.36316011841578444
-5.49000000000026	-0.24	0.3840945750372646	0.03244703995166136	0.032386560444398166	0.3619613012069955
-5.49000000000026	-0.235	0.3825458065895337	0.032502501099390374	0.031426472203295204	0.3616324633603211
-5.49000000000026	-0.22999999999999998	0.38048078199255914	0.031695529197315726	0.030898984667918867	0.36156614287548783
-5.49000000000026	-0.22499999999999998	0.37815762932096275	0.03133085478214012	0.030325253842900128	0.3608465039766438
-5.49000000000026	-0.21999999999999997	0.3758344766493664	0.03188905911570681	0.029853680084122293	0.35944839474163637
-5.49000000000026	-0.21499999999999997	0.3735113239777701	0.031588415748091354	0.02961348617508088	0.3586067826353169
-5.49000000000026	-0.20999999999999996	0.3710591072688628	0.03050793944465961	0.029103731933889185	0.3583709196946189
-5.49000000000026	-0.20499999999999996	0.3682196984480228	0.029872589085864185	0.028354116212606337	0.3581831368506762
-5.49000000000026	-0.19999999999999996	0.3652512255898719	0.02981366842565939	0.027426970353825037	0.35839225523190754
-5.49000000000026	-0.19499999999999998	0.3620246246570992	0.029592776047269738	0.026888416882086704	0.3578915009899981
-5.49000000000026	-0.18999999999999997	0.35866895968701556	0.029064651827381584	0.026667019287685563	0.357243381236691
-5.49000000000026	-0.18499999999999997	0.35518423067962096	0.028937973909214154	0.02574773339909177	0.35676483398535663
-5.49000000000026	-0.17999999999999997	0.3518285657095374	0.027809075684214833	0.02470248515820068	0.35680329806276095
-5.49000000000026	-0.17499999999999996	0.34834383670214286	0.026549455929911845	0.02354088870906293	0.35664790918223266
-5.49000000000026	-0.16999999999999996	0.34421378750819376	0.025680575264134173	0.02312149688541716	0.355599041785686
-5.49000000000026	-0.16499999999999998	0.339696546202312	0.02519884646295983	0.02281898665812762	0.35471298563920234
-5.49000000000026	-0.15999999999999998	0.3353083689337411	0.024952941164385636	0.022119811844576575	0.3548531992347557
-5.49000000000026	-0.15499999999999997	0.33053299955323745	0.02419003016813664	0.021473341085686052	0.3543383214507113
-5.49000000000026	-0.14999999999999997	0.3252413740234902	0.024018729783935933	0.020297992976949175	0.3541925486024405
-5.49000000000026	-0.14499999999999996	0.31982068445643197	0.02349177188090567	0.019614609471023205	0.3537411065025866
-5.49000000000026	-0.13999999999999996	0.3142709308520629	0.022601330295892265	0.018793356278294003	0.35288044264711876
-5.49000000000026	-0.13499999999999998	0.30807585706113927	0.02184707184046814	0.018346220733030248	0.3518237021377938
-5.49000000000026	-0.12999999999999998	0.3017517192329048	0.02052611427207846	0.017360721407897	0.35130191284548734
-5.49000000000026	-0.12499999999999997	0.2949113252554266	0.018826678041772054	0.016244863032390148	0.3508779966071565
-5.49000000000026	-0.11999999999999997	0.2874256110913939	0.01836773657794159	0.015868435285789836	0.35002093876217183
-5.49000000000026	-0.11499999999999996	0.27981083289005027	0.01736025563256467	0.015376555196691837	0.34861219182398756
-5.49000000000026	-0.10999999999999996	0.27193792661408484	0.01622686116755962	0.015032851030150729	0.3468443466204089
-5.49000000000026	-0.10499999999999998	0.26354876418887574	0.015672305098751366	0.013971365425996495	0.34584184647305943
-5.49000000000026	-0.09999999999999998	0.254772409651734	0.015456164387131766	0.013744167230418701	0.3442582682541703
-5.49000000000026	-0.09499999999999997	0.24599605511459216	0.014053203955040576	0.013732596078045218	0.3425496216785948
-5.49000000000026	-0.08999999999999997	0.2373487646147613	0.013032103756860411	0.013424287127460775	0.3408244475754063
-5.49000000000026	-0.08499999999999996	0.22895960218955222	0.011570294032717948	0.013215564086154097	0.33860549083078617
-5.49000000000026	-0.07999999999999997	0.22147388802551948	0.010400793477751042	0.01320056253169844	0.3366378427655292
-5.49000000000026	-0.07499999999999997	0.21489162212266313	0.00935768912151969	0.014097154050355717	0.33303547128152483
-5.49000000000026	-0.06999999999999997	0.21024531677947042	0.009621596286344122	0.014841707274784895	0.32903072944504624
-5.49000000000026	-0.06499999999999977	0.20766403603325229	0.010291525814613905	0.015454676908614072	0.32602680495446673
-5.49000000000026	-0.05999999999999978	0.20779310007056317	0.00871804536117928	0.01564722738196689	0.32290430293123334
-5.49000000000026	-0.054999999999999785	0.21089063696602497	0.008896388728208356	0.016346642595356394	0.3190186194425732
-5.49000000000026	-0.04999999999999978	0.21644039057039408	0.008428933706290663	0.016808237855853086	0.31333386875291086
-5.49000000000026	-0.04499999999999978	0.2245714249209813	0.009825161985637093	0.017326620221535066	0.30619920252366434
-5.49000000000026	-0.0399999999999998	0.23412216368198857	0.011288059146827895	0.017023274227165514	0.2986545632828555
-5.49000000000026	-0.034999999999999795	0.24406009455492853	0.011924565492711914	0.016455177788202973	0.2896076613034119
-5.49000000000026	-0.029999999999999798	0.2534817692786248	0.01358737445324326	0.015407444783234057	0.2811610694342103
-5.49000000000026	-0.0249999999999998	0.26122561151727935	0.01270746635439065	0.014313813124449652	0.27297990976069403
-5.49000000000026	-0.019999999999999803	0.2654847247485394	0.013764987227863523	0.01391853084113119	0.2638528041618646
-5.49000000000026	-0.014999999999999805	0.2641940843754303	0.013796139752697032	0.013229492289868578	0.25417752531618226
-5.49000000000026	-0.0099999999999998	0.25851526673375036	0.014554428674085204	0.013570006456747254	0.2457929267243965
-5.49000000000026	-0.004999999999999802	0.25115861660702854	0.016083736473275302	0.01335492219235186	0.23836955451718295
-5.49000000000026	1.960237527853792e-16	0.24457635070417216	0.015613005056099537	0.013204060546557836	0.23283407749908425
-5.49000000000026	0.005000000000000197	0.23993004536097948	0.01628049677288481	0.01338324907175347	0.2299781946476746
-5.49000000000026	0.0100000000000003	0.23876846902518128	0.014865053356159098	0.013587097428902933	0.2282040389354301
-5.49000000000026	0.015000000000000301	0.240575365547534	0.014255468110501508	0.014667930578910159	0.22846317565840987
-5.49000000000026	0.020000000000000302	0.24393103051761764	0.01343268330322577	0.014341095764794344	0.23127273634269072
-5.49000000000026	0.0250000000000003	0.24767388759963396	0.012857837808130573	0.015056630019409517	0.23491786906540893
-5.49000000000026	0.030000000000000297	0.2523201929428267	0.012709459049177963	0.015499216736234899	0.23988771373772666
-5.49000000000026	0.03500000000000028	0.25735369039795214	0.013870166204636578	0.015645049692209187	0.24520292378433195
-5.49000000000026	0.0400000000000002	0.2636778282261867	0.014298218081924824	0.01611888002210305	0.2506842355557249
-5.49000000000026	0.0450000000000003	0.27103447835290845	0.014171515747422817	0.01596719669527805	0.2565376572479657
-5.49000000000026	0.0500000000000003	0.2791655127034957	0.015821810735818665	0.016663400308847838	0.26212507579103284
-5.49000000000026	0.0550000000000003	0.2874256110913939	0.016811257887212862	0.017308323489261052	0.2679909983161739
-5.49000000000026	0.060000000000000296	0.2951694533300484	0.01917087709662039	0.017160206729658865	0.27461451298210354
-5.49000000000026	0.06500000000000031	0.302784231531392	0.01959419796641904	0.017726447577528413	0.28149426452150356
-5.49000000000026	0.07000000000000031	0.3103990097327356	0.019470288409901195	0.018278025871833345	0.2880899227800043
-5.49000000000026	0.0750000000000003	0.31736846774752475	0.021489524923511652	0.019447147984326608	0.2950282118426892
-5.49000000000026	0.08000000000000031	0.3236926055757593	0.022076890963973767	0.020457864945857815	0.30201980972184744
-5.49000000000026	0.08500000000000033	0.329758615329372	0.023682257351602398	0.02063967533856748	0.3085765531467935
-5.49000000000026	0.09000000000000032	0.33582462508298466	0.024020001277659107	0.02110989872226382	0.3156133162759565
-5.49000000000026	0.09500000000000033	0.3412453146500429	0.024694260832492005	0.021784794962899177	0.3218667343554884
-5.49000000000026	0.10000000000000032	0.34627881210516825	0.026887896640439984	0.022652467990676776	0.326643462302768
-5.49000000000026	0.10500000000000033	0.3511832455229829	0.026801155256431265	0.023902601316247267	0.3311109450469955
-5.49000000000026	0.11000000000000033	0.35557142279155374	0.029179542608381008	0.02461580762991506	0.33463563712024297
-5.49000000000026	0.11500000000000044	0.3597014719855028	0.02929983113136166	0.02530757885920222	0.33814686676898015
-5.49000000000026	0.12000000000000043	0.36396058521676283	0.029993647642320004	0.02563035221907864	0.3425313211983011
-5.49000000000026	0.12500000000000042	0.3682196984480228	0.03059261488642605	0.026274289382512802	0.34586528552184104
-5.49000000000026	0.13000000000000042	0.37157536341810643	0.030576092986004968	0.027377554902460806	0.3489362216480801
-5.49000000000026	0.13500000000000004	0.3744147722389464	0.03190181536633689	0.02855518306164338	0.35125542539895244
-5.49000000000026	0.14	0.3769960529851646	0.031857529086308005	0.029714202717591492	0.35312607186352013
-5.49000000000026	0.14500000000000002	0.3794482696940719	0.03325727228493425	0.030023748415278984	0.3554305210394598
-5.49000000000026	0.15000000000000002	0.38190048640297913	0.03388461617811597	0.030306925182764566	0.3583851033160632
-5.49000000000026	0.15500000000000003	0.3843527031118864	0.034837698997510144	0.030500425049885205	0.3606819798790226
-5.49000000000026	0.16000000000000003	0.3868049198207937	0.03564331488956743	0.0313593798032331	0.36227442286131456
-5.49000000000026	0.16500000000000004	0.38912807249239	0.03574783652125758	0.03275695000616067	0.3637052866517502
-5.49000000000026	0.17000000000000004	0.39158028920129734	0.03577240996032611	0.03331143000978789	0.3646437200692051
-5.49000000000026	0.17500000000000004	0.3931290576490282	0.036529630225032146	0.03348913856928344	0.36591468746923506
-5.49000000000026	0.18000000000000002	0.39467782609675905	0.03750351520134926	0.03426687175969545	0.3670414746841209
-5.49000000000026	0.18500000000000003	0.3963556585818009	0.03747946763757267	0.0349387949224678	0.3679049331890014
-5.49000000000026	0.19000000000000003	0.39816255510415366	0.03730529371743838	0.03506805902323359	0.36884093254905753
-5.49000000000026	0.19500000000000003	0.3995822595145736	0.038162017254300365	0.03568029524808946	0.3700720235239228
-5.49000000000026	0.20000000000000004	0.4003566437384391	0.03847291896071458	0.036541447413470596	0.37098497448622547
-5.49000000000026	0.20500000000000004	0.40151822007423726	0.038345803438022255	0.037105528412104315	0.3719297184123463
-5.49000000000026	0.21000000000000002	0.4030669885219682	0.03856451906494975	0.03736963841513136	0.37323037527760783
-5.49000000000026	0.21500000000000002	0.40422856485776637	0.038893991710510376	0.03722197240522628	0.374342347812439
-5.49000000000026	0.22000000000000003	0.4048738850443209	0.03928931906944387	0.03738567012259491	0.3749505310354592
-5.49000000000026	0.22500000000000003	0.4056482692681863	0.03904859177100225	0.038312275080449036	0.37544073771251546
-5.49000000000026	0.23000000000000004	0.4066807815666736	0.0390353359380059	0.03888971708894439	0.37571148877914884
-5.49000000000026	0.23500000000000004	0.40706797367860637	0.03989461372960469	0.03898975374791926	0.3762876686768766
-5.49000000000026	0.24000000000000002	0.4078423579024718	0.04071706516963462	0.03897044282656814	0.3776044323855216
-5.49000000000026	0.24500000000000002	0.4079714219397828	0.04014744744641109	0.03856586756085886	0.3794907950295383
-5.49000000000026	0.25	0.40848767808902636	0.03967585678411629	0.03872792003828378	0.3809142064172379
-5.49000000000026	0.255	0.40887487020095903	0.03981204366946905	0.03942372924377131	0.38112810276203685
-5.49000000000026	0.26	0.4092620623128918	0.03997647761327891	0.03988751440219299	0.3813624632037445
-5.49000000000026	0.265	0.4099073824994464	0.03993150769395079	0.039759989447073825	0.3819784293883131
-5.49000000000026	0.27	0.41042363864869	0.04036535172001188	0.04033566977146973	0.38271985459350255
-5.49000000000026	0.275	0.41081083076062275	0.04096578202759168	0.04108434455009792	0.3830224587290763
-5.49000000000026	0.28	0.4114561509471772	0.0412698172949057	0.04101897439474674	0.3838655132421704
-5.49000000000026	0.28500000000000003	0.4119724070964209	0.04159999611692774	0.04041080995312517	0.3857692147748707
-5.49000000000026	0.29000000000000103	0.4124886632456645	0.04200898122846681	0.04021568738193239	0.3870364860260936
-5.49000000000026	0.29500000000000004	0.41287585535759724	0.04219805998117655	0.040694046820570366	0.3874173405259126
-5.49000000000026	0.30000000000000104	0.41339211150684096	0.041863944600184014	0.04093043939619574	0.3875374205704631
-5.49000000000026	0.30500000000000005	0.41416649573070635	0.04121085531484935	0.041038198921921926	0.3888299939743782
-5.49000000000026	0.31000000000000105	0.4145536878426391	0.04120749346383996	0.04137546580277456	0.3891833226126742
-5.49000000000026	0.31500000000000006	0.41494087995457174	0.0417263040433475	0.04196746706714163	0.3893661171444811
-5.49000000000026	0.320000000000001	0.41519900802919363	0.041912693314475336	0.04181101517002961	0.38988763598309734
-5.49000000000026	0.325000000000001	0.41468275187995	0.04215088513828822	0.04140339358003488	0.38929691185900506
-5.49000000000026	0.330000000000001	0.4122305351710427	0.04175831487242321	0.04058464581066396	0.38622155836121225
-5.48900000000026	-0.26499999999999996	0.39622659454449005	0.034032387362305065	0.03418557882692821	0.3647179437258311
-5.48900000000026	-0.25999999999999995	0.3951940822460027	0.0343469889836148	0.033985208763653234	0.3635242049675016
-5.48900000000026	-0.25499999999999995	0.3942906339848264	0.0337223007636904	0.033663413909228904	0.3629146995479511
-5.48900000000026	-0.24999999999999994	0.39325812168633906	0.032904578453268336	0.03269745463799477	0.36259734083744477
-5.48900000000026	-0.245	0.3918384172759191	0.03291038938343988	0.03210645629541436	0.3618176318573112
-5.48900000000026	-0.24	0.39041871286549906	0.03249880494154898	0.032047111177147494	0.36074658751629757
-5.48900000000026	-0.235	0.3888699444177682	0.032254084741231384	0.03196251649333048	0.3597852559445351
-5.48900000000026	-0.22999999999999998	0.3868049198207937	0.03231584513291711	0.031635714547953046	0.35962379696292307
-5.48900000000026	-0.22499999999999998	0.3844817671491973	0.03194579739080422	0.030223955080901435	0.3593155434104954
-5.48900000000026	-0.21999999999999997	0.38190048640297913	0.031613184512673954	0.029259165883579324	0.359322635234124
-5.48900000000026	-0.21499999999999997	0.3794482696940719	0.030374992331224628	0.028856470625297618	0.358874348388603
-5.48900000000026	-0.20999999999999996	0.37673792491054275	0.030054254863610685	0.02844912887711115	0.3575359786889792
-5.48900000000026	-0.20499999999999996	0.3738985160897028	0.029753033033561287	0.02820048902134003	0.35647746522697366
-5.48900000000026	-0.19999999999999996	0.3705428511196192	0.029782673663542522	0.02731859855734033	0.3562829511772291
-5.48900000000026	-0.19499999999999998	0.36731625018684644	0.029315609292523904	0.02635830372343285	0.3560075122982581
-5.48900000000026	-0.18999999999999997	0.36434777732869555	0.028617443034404735	0.025433026603498016	0.35504588022669753
-5.48900000000026	-0.18499999999999997	0.360863048321301	0.028607519001147327	0.025133395548368572	0.35429607106036365
-5.48900000000026	-0.17999999999999997	0.3573783193139064	0.02841531316491206	0.024609977918344798	0.3534287961964318
-5.48900000000026	-0.17499999999999996	0.35350639819457924	0.02719859175404969	0.023781048812361056	0.35301113037455106
-5.48900000000026	-0.16999999999999996	0.3492472849633192	0.02607672524368483	0.02304165950201543	0.35252194540713333
-5.48900000000026	-0.16499999999999998	0.34421378750819376	0.02585583098741344	0.02150592662272287	0.3523800790562375
-5.48900000000026	-0.15999999999999998	0.3390512260157574	0.025691562319137842	0.02075768944732894	0.3515826405363921
-5.48900000000026	-0.15499999999999997	0.3336305364486993	0.025361325275037924	0.019787782349833867	0.35081140566863306
-5.48900000000026	-0.14999999999999997	0.32782265476970834	0.024027562624639644	0.01921255465559809	0.35033637427655184
-5.48900000000026	-0.14499999999999996	0.3221438371280283	0.02295032984888917	0.018100818772585802	0.349776150952949
-5.48900000000026	-0.13999999999999996	0.31594876333710475	0.021646335541208973	0.017002503999394764	0.3490628225627709
-5.48900000000026	-0.13499999999999998	0.3096246255088702	0.02039659286666661	0.01644647078235436	0.34796329075571786
-5.48900000000026	-0.12999999999999998	0.3029132955687029	0.0201774189772244	0.015883830308741558	0.3475200823864691
-5.48900000000026	-0.12499999999999997	0.29542758140467024	0.01941268431774396	0.01556994613376498	0.3465887407797362
-5.48900000000026	-0.11999999999999997	0.2874256110913939	0.019125756927393236	0.014462401295610678	0.34483096235165905
-5.48900000000026	-0.11499999999999996	0.27942364077811754	0.01828500312015343	0.013634712692493473	0.3439434938445087
-5.48900000000026	-0.10999999999999996	0.2711635423902194	0.01712689811264365	0.012540270621775441	0.34351164440118354
-5.48900000000026	-0.10499999999999998	0.26199999574114485	0.015641727281878955	0.012174628030013606	0.34233954169284714
-5.48900000000026	-0.09999999999999998	0.2527073850547594	0.01489940715181742	0.012117780823578062	0.34053695861968547
-5.48900000000026	-0.09499999999999997	0.24367290244299583	0.01351294326422655	0.01157746285078861	0.33805052627300924
-5.48900000000026	-0.08999999999999997	0.23412216368198857	0.012415226675744996	0.010842455215981607	0.336002434180784
-5.48900000000026	-0.08499999999999996	0.2243132968463595	0.012661764904100039	0.010500895871492335	0.33443517315384635
-5.48900000000026	-0.07999999999999997	0.21502068615997408	0.011367553770993822	0.010780864794921685	0.33206740850396044
-5.48900000000026	-0.07499999999999997	0.20688965180938684	0.01084668100604001	0.010807905156126474	0.32931491289008197
-5.48900000000026	-0.06999999999999997	0.20043644994384135	0.010136526651335414	0.011086579109600522	0.32520397414360547
-5.48900000000026	-0.06499999999999977	0.19604827267527047	0.010539544947738962	0.011392361975997455	0.3213584074876922
-5.48900000000026	-0.05999999999999978	0.19449950422753956	0.009986272580563043	0.01193515720082152	0.3170107643933393
-5.48900000000026	-0.054999999999999785	0.19617733671258136	0.009618105783657016	0.012607584640664492	0.31272051691529473
-5.48900000000026	-0.04999999999999978	0.20004925783190866	0.010328350288559163	0.013077002307647821	0.3076043735103797
-5.48900000000026	-0.04499999999999978	0.20585713951089954	0.010315518911817981	0.01249589231328007	0.3020484774903469
-5.48900000000026	-0.0399999999999998	0.21308472560031044	0.012112794391260102	0.012331362584594925	0.2949672102158975
-5.48900000000026	-0.034999999999999795	0.21966699150316674	0.012263527384860159	0.011460886449063875	0.28772126860038105
-5.48900000000026	-0.029999999999999798	0.2247004889582922	0.013129086578732217	0.011528253055611181	0.27977116387079365
-5.48900000000026	-0.0249999999999998	0.22715270566719953	0.013498443170018899	0.010468014529232737	0.2720958369154589
-5.48900000000026	-0.019999999999999803	0.2268945775925777	0.013120762711094122	0.010129447044263303	0.2652314709966955
-5.48900000000026	-0.014999999999999805	0.22224827224938498	0.014325071568857777	0.009610096502898537	0.2590208141558774
-5.48900000000026	-0.0099999999999998	0.21489162212266313	0.01405799318331741	0.009881764096368248	0.25334961602904893
-5.48900000000026	-0.004999999999999802	0.20624433162283226	0.013665764738392656	0.010761114391034849	0.24859682296876948
-5.48900000000026	1.960237527853792e-16	0.20030738590653044	0.013112781602691838	0.011326504445931036	0.24415477759762594
-5.48900000000026	0.005000000000000197	0.19862955342148866	0.013287643857475037	0.012427574434308815	0.2408319618385354
-5.48900000000026	0.0100000000000003	0.200952706093085	0.012884089355235868	0.012193675074648821	0.23841991841498494
-5.48900000000026	0.015000000000000301	0.2067605877720759	0.011869125004908674	0.012962909730930986	0.23735799426801027
-5.48900000000026	0.020000000000000302	0.21437536597341952	0.012224657628469332	0.013129611515728608	0.23754271200885002
-5.48900000000026	0.0250000000000003	0.22173201610014132	0.01229888222287462	0.013620452999414922	0.23925840532598575
-5.48900000000026	0.030000000000000297	0.22844334604030858	0.012398720739641877	0.013790559831664585	0.24234941488519895
-5.48900000000026	0.03500000000000028	0.23567093212971946	0.01345136129582856	0.01366422373314677	0.24518256487461362
-5.48900000000026	0.0400000000000002	0.2438019664803067	0.013839985612023719	0.014144838804605223	0.24860806168444882
-5.48900000000026	0.0450000000000003	0.2524492569801376	0.014074387371001655	0.013918890503883964	0.25387759563268325
-5.48900000000026	0.0500000000000003	0.261741867666523	0.014520226067912109	0.014543055664693718	0.2599039253965962
-5.48900000000026	0.0550000000000003	0.27129260642753034	0.015608097505785219	0.014305215051229808	0.26554843905617365
-5.48900000000026	0.060000000000000296	0.28084334518853754	0.017312430957411033	0.014945958455366136	0.27177529289160535
-5.48900000000026	0.06500000000000031	0.2905231479868557	0.017932363754801898	0.01551395441410371	0.27891323457252265
-5.48900000000026	0.07000000000000031	0.3003320148224848	0.019352386988241346	0.01626967123765191	0.2859005953954937
-5.48900000000026	0.0750000000000003	0.3096246255088702	0.018806424299884536	0.01661223819901939	0.29276667416181534
-5.48900000000026	0.08000000000000031	0.3182719160087011	0.021462859247984516	0.017144868050903272	0.2987304096487162
-5.48900000000026	0.08500000000000033	0.3267901424712211	0.021427597378409914	0.018386093410175216	0.3047923787816064
-5.48900000000026	0.09000000000000032	0.33466304874718655	0.023797878725397827	0.018975713206866706	0.3110049888775652
-5.48900000000026	0.09500000000000033	0.3418906348365974	0.024959369998960937	0.019857134138479945	0.3174485337072085
-5.48900000000026	0.10000000000000032	0.34860196477676464	0.027129493511704905	0.020335752758355086	0.3227566970122534
-5.48900000000026	0.10500000000000033	0.3547970385676883	0.028050229317309616	0.021608819916695644	0.3264686009888616
-5.48900000000026	0.11000000000000033	0.3604758562093683	0.027884845040145753	0.023058299724473996	0.32983805443793296
-5.48900000000026	0.11500000000000044	0.3657674817391155	0.028421510990348262	0.0239317104360007	0.334660218076001
-5.48900000000026	0.12000000000000043	0.3705428511196192	0.02907085153069952	0.0242758531466529	0.33886016511305034
-5.48900000000026	0.12500000000000042	0.3748019643508792	0.030460302582202423	0.02500643215345702	0.34225798581791667
-5.48900000000026	0.13000000000000042	0.3784157573955846	0.030995573082999047	0.02643457829537526	0.3453422641713281
-5.48900000000026	0.13500000000000004	0.38177142236566824	0.032412046652732646	0.027558544553725684	0.347677544719476
-5.48900000000026	0.14	0.3848689592611301	0.032456618409505665	0.027889974210190457	0.35000227767695796
-5.48900000000026	0.14500000000000002	0.3875793040446591	0.03374792971168759	0.028287213503122424	0.352574593105982
-5.48900000000026	0.15000000000000002	0.39054777690281006	0.03391421173377283	0.029213904855152493	0.35409798104624374
-5.48900000000026	0.15500000000000003	0.3931290576490282	0.034018650727050515	0.030393428044816574	0.3553769117231884
-5.48900000000026	0.16000000000000003	0.39493595417138094	0.035408931911988205	0.03110488206508428	0.35723012914784236
-5.48900000000026	0.16500000000000004	0.3971300428056664	0.03516027139822727	0.031559158256320635	0.3587269828901118
-5.48900000000026	0.17000000000000004	0.39906600336533	0.03545514139588731	0.03245881582024827	0.3604199132733317
-5.48900000000026	0.17500000000000004	0.40048570777575004	0.03594193363350151	0.03341345372964672	0.36213499056781745
-5.48900000000026	0.18000000000000002	0.4024216683354136	0.03669616016106409	0.0337635594995419	0.3639861345399928
-5.48900000000026	0.18500000000000003	0.4040995008204554	0.0367128642405364	0.03390985447508503	0.3653780234046581
-5.48900000000026	0.19000000000000003	0.40526107715625365	0.03800116677993965	0.03405069160739669	0.3669578153106039
-5.48900000000026	0.19500000000000003	0.40603546138011903	0.038574739842241745	0.0349878441365572	0.36845235517990593
-5.48900000000026	0.20000000000000004	0.40680984560398453	0.03933042755539633	0.036263337836897724	0.3691536335062406
-5.48900000000026	0.20500000000000004	0.4082295500144045	0.03866133661128729	0.036865492265779544	0.36951868166247415
-5.48900000000026	0.21000000000000002	0.4093911263502027	0.03811232947523613	0.03658416733362347	0.3706213687238601
-5.48900000000026	0.21500000000000002	0.41003644653675725	0.038683119150253416	0.03635395380203558	0.3715295417225951
-5.48900000000026	0.22000000000000003	0.41042363864869	0.039152414739048576	0.036814163002535094	0.37267285646509407
-5.48900000000026	0.22500000000000003	0.41093989479793364	0.03902347367524306	0.037466162973197804	0.3737899375093988
-5.48900000000026	0.23000000000000004	0.4117142790217991	0.03936341876780586	0.03824975968092336	0.37437753643817234
-5.48900000000026	0.23500000000000004	0.4122305351710427	0.03983844640541426	0.03851714138502037	0.3749477063270323
-5.48900000000026	0.24000000000000002	0.4122305351710427	0.03984011794086491	0.038886490463489444	0.3755854588050399
-5.48900000000026	0.24500000000000002	0.41287585535759724	0.039882552385564304	0.03925098645795859	0.3762534717146738
-5.48900000000026	0.25	0.41365023958146274	0.03973029998571407	0.03914809879892169	0.3782014069389704
-5.48900000000026	0.255	0.4140374316933954	0.0407173318636894	0.039012839709760744	0.3794873693215151
-5.48900000000026	0.26	0.4142955597680172	0.04098046899490959	0.03932624308376976	0.37989103182441164
-5.48900000000026	0.265	0.41442462380532824	0.040519238092515356	0.03962541775297559	0.38041167920974156
-5.48900000000026	0.27	0.4148118159172609	0.04010573044675423	0.040245301718987936	0.380924543633523
-5.48900000000026	0.275	0.4150699439918827	0.04040594184349001	0.04054612914224572	0.3819559218979401
-5.48900000000026	0.28	0.41532807206650457	0.041582078767100766	0.04027038976605797	0.3829207693160494
-5.48900000000026	0.28500000000000003	0.41571526417843724	0.04142371493469963	0.04034823820940336	0.38348219463884453
-5.48900000000026	0.29000000000000103	0.415973392253059	0.04121787951666621	0.04095503537371711	0.38361065865744604
-5.48900000000026	0.29500000000000004	0.41584432821574807	0.040832386041050696	0.04146065021889726	0.38421830097308596
-5.48900000000026	0.30000000000000104	0.4164896484023027	0.04171264253368778	0.0412871937438055	0.3849937127919101
-5.48900000000026	0.30500000000000005	0.4170059045515463	0.04137338108042422	0.04127058357132674	0.3859151979717094
-5.48900000000026	0.31000000000000105	0.4172640326261681	0.04122921214708298	0.04142821493175948	0.3869125595634775
-5.48900000000026	0.31500000000000006	0.4172640326261681	0.04116421386136121	0.0418136971387939	0.38718628558198365
-5.48900000000026	0.320000000000001	0.41713496858885724	0.04177877896546001	0.041929280949791904	0.3876061450665873
-5.48900000000026	0.325000000000001	0.4167477764769245	0.04193838611819563	0.04145550790238972	0.3881512832564452
-5.48900000000026	0.330000000000001	0.4148118159172609	0.041345107726460155	0.04011871207287819	0.38646033616156733
-5.48800000000026	-0.26499999999999996	0.4016472841115482	0.03478712474210564	0.034870705235554904	0.364603663328674
-5.48800000000026	-0.25999999999999995	0.4008728998876827	0.034405210980175786	0.03397503306197628	0.36442165009892336
-5.48800000000026	-0.25499999999999995	0.3998403875891955	0.03416381131230667	0.03316625064442367	0.3638496171061528
-5.48800000000026	-0.24999999999999994	0.3982916191414646	0.03411848454898435	0.032784934127617106	0.3628323924299786
-5.48800000000026	-0.245	0.3968719147310446	0.03442849226624069	0.032350015811228656	0.36181339478821745
-5.48800000000026	-0.24	0.39545221032062455	0.03402031099392008	0.032375058782683645	0.3605073589597921
-5.48800000000026	-0.235	0.3936453137982719	0.033800397120982505	0.03145982401675307	0.35988237775546855
-5.48800000000026	-0.22999999999999998	0.39196748131323006	0.033275223440504514	0.030772133962690205	0.35956757329969913
-5.48800000000026	-0.22499999999999998	0.39041871286549906	0.03235318233672398	0.030190383526885575	0.3587685421167269
-5.48800000000026	-0.21999999999999997	0.38835368826852457	0.031422685895514384	0.030370238786572835	0.35753408553896066
-5.48800000000026	-0.21499999999999997	0.3856433434849955	0.031255633839953986	0.029920257876182917	0.356732860706172
-5.48800000000026	-0.20999999999999996	0.38293299870146646	0.03073477609960288	0.028645678825571372	0.35630915482931547
-5.48800000000026	-0.20499999999999996	0.3802226539179373	0.02963893482190858	0.027914712923502612	0.35513011055370275
-5.48800000000026	-0.19999999999999996	0.37673792491054275	0.029780282805167594	0.02710994594627882	0.354390308057748
-5.48800000000026	-0.19499999999999998	0.37312413186583737	0.029426146570599016	0.026093669722995604	0.3539642582747228
-5.48800000000026	-0.18999999999999997	0.3696394028584428	0.028784928938726556	0.025063944217793087	0.3532663756103035
-5.48800000000026	-0.18499999999999997	0.3660256098137373	0.028377025629041826	0.024354986231474956	0.3525844495329154
-5.48800000000026	-0.17999999999999997	0.3621536886944101	0.027357911552159424	0.02390658858447802	0.3515218793042763
-5.48800000000026	-0.17499999999999996	0.35815270353777195	0.02715245927233652	0.02331599028233446	0.3503788350154676
-5.48800000000026	-0.16999999999999996	0.35350639819457924	0.02623889792102898	0.022643208815319896	0.3495937170260623
-5.48800000000026	-0.16499999999999998	0.348214772664832	0.025824096243091857	0.021223065380670585	0.3488807792869123
-5.48800000000026	-0.15999999999999998	0.3431812752097064	0.024981496236749057	0.019982446657221292	0.34879393460004815
-5.48800000000026	-0.15499999999999997	0.3384059058292028	0.024162455479107038	0.0189264799345537	0.34855617849642523
-5.48800000000026	-0.14999999999999997	0.3327270881875229	0.02334010921465176	0.01859605883352081	0.3467816922382747
-5.48800000000026	-0.14499999999999996	0.3267901424712211	0.02247364382229295	0.01795044262310901	0.3452177066630079
-5.48800000000026	-0.13999999999999996	0.3205950686802974	0.022138617549916202	0.0169006868736311	0.3446345851980039
-5.48800000000026	-0.13499999999999998	0.3142709308520629	0.02063318264697844	0.016118677185062012	0.3437566726050824
-5.48800000000026	-0.12999999999999998	0.30755960091189566	0.019513958664698714	0.01466072513633763	0.34294120405863354
-5.48800000000026	-0.12499999999999997	0.29994482271055206	0.018898116431940865	0.013843797274434666	0.3419450444660578
-5.48800000000026	-0.11999999999999997	0.2922009804718975	0.018106697316825217	0.013047156960162518	0.340969529272851
-5.48800000000026	-0.11499999999999996	0.2841990101586212	0.017214041417552246	0.012298414568757101	0.33918263233303025
-5.48800000000026	-0.10999999999999996	0.27568078369610116	0.01611987918683558	0.011674471966360477	0.3371312046969184
-5.48800000000026	-0.10499999999999998	0.2665172370470267	0.015343144222860554	0.01076077069350349	0.33538812075155794
-5.48800000000026	-0.09999999999999998	0.25683743424870853	0.01409493691862821	0.009866051669714297	0.33406300312787635
-5.48800000000026	-0.09499999999999997	0.24651231126383583	0.013432940606581194	0.008819977052700687	0.3324654215770966
-5.48800000000026	-0.08999999999999997	0.23554186809240854	0.012644077624858484	0.008339693471122558	0.3303453295499826
-5.48800000000026	-0.08499999999999996	0.2247004889582922	0.011472716783190782	0.008389022527407404	0.327998239332667
-5.48800000000026	-0.07999999999999997	0.2141172378987977	0.011805009439505564	0.007886706615421898	0.32564739286142225
-5.48800000000026	-0.07499999999999997	0.20405024298854682	0.010783340168816425	0.007583162478715666	0.32306050314701945
-5.48800000000026	-0.06999999999999997	0.19540295248871592	0.009737491866237557	0.007066724445719323	0.32033748664980477
-5.48800000000026	-0.06499999999999977	0.18856255851123774	0.009799948104744488	0.006879944993098312	0.31719289782042787
-5.48800000000026	-0.05999999999999978	0.18352906105611233	0.00855051156532326	0.007081371503726554	0.31343423595650105
-5.48800000000026	-0.054999999999999785	0.1809477803098941	0.00891271624205625	0.00723840749795026	0.30851311746260307
-5.48800000000026	-0.04999999999999978	0.18056058819796142	0.0086743450573054	0.0072335854018384955	0.30277133174864607
-5.48800000000026	-0.04499999999999978	0.18210935664569233	0.00857793976021731	0.0069873918102138135	0.29680921897097995
-5.48800000000026	-0.0399999999999998	0.18443250931728866	0.009843998679768338	0.006310251675261239	0.2908541679579281
-5.48800000000026	-0.034999999999999795	0.1866265979515741	0.010261795972730667	0.006042355834246472	0.28354902772731483
-5.48800000000026	-0.029999999999999798	0.18817536639930502	0.0117189394858544	0.005660944472021751	0.27620190754713764
-5.48800000000026	-0.0249999999999998	0.18830443043661596	0.010981371022175723	0.0051902280793196314	0.26930145151615303
-5.48800000000026	-0.019999999999999803	0.18572314969039772	0.01152050671288587	0.005808431589233189	0.26297780642860014
-5.48800000000026	-0.014999999999999805	0.1803024601233396	0.011226081831148644	0.005638958155783082	0.25813406684566104
-5.48800000000026	-0.0099999999999998	0.17359113018317235	0.01077129854511561	0.006675019058876708	0.25510414905156314
-5.48800000000026	-0.004999999999999802	0.16700886428031597	0.010765737405352806	0.007338217842748514	0.2526997233230613
-5.48800000000026	1.960237527853792e-16	0.162749751049056	0.009896852984198838	0.009008602236438493	0.25096021532916984
-5.48800000000026	0.005000000000000197	0.1626206870117451	0.010512847344995595	0.010248156061421354	0.24975112100921795
-5.48800000000026	0.0100000000000003	0.16726699235493778	0.010269673784601627	0.010563865778285495	0.24789279506218398
-5.48800000000026	0.015000000000000301	0.17526896266821418	0.01158026971443461	0.011463216268022065	0.2460578180256079
-5.48800000000026	0.020000000000000302	0.18456157335459958	0.012025455761611827	0.011120626769879583	0.24426444529771515
-5.48800000000026	0.0250000000000003	0.19437044019022867	0.012368757070635346	0.011927927343463178	0.24282041956966094
-5.48800000000026	0.030000000000000297	0.2039211789512359	0.013096761162518752	0.011591471814517543	0.24274840459881186
-5.48800000000026	0.03500000000000028	0.21308472560031044	0.013549427797436443	0.011663696201576035	0.2446562530364694
-5.48800000000026	0.0400000000000002	0.2231517205105613	0.013433649600510557	0.011373269856392532	0.2483765409742221
-5.48800000000026	0.0450000000000003	0.23373497157005582	0.014384126516321474	0.011643979604077813	0.25213210768893823
-5.48800000000026	0.0500000000000003	0.24431822262955039	0.014651162643714744	0.012313972049775145	0.2570356168404624
-5.48800000000026	0.0550000000000003	0.25490147368904487	0.015704829596242375	0.01234647213183503	0.2633573086728746
-5.48800000000026	0.060000000000000296	0.266000980897783	0.01633378304703341	0.012798923720770008	0.27087054560089346
-5.48800000000026	0.06500000000000031	0.27748768021845394	0.01635355035430815	0.012663379155897447	0.2786243633151494
-5.48800000000026	0.07000000000000031	0.2885871874271921	0.01769230319343319	0.012847453633315133	0.28588445850600225
-5.48800000000026	0.0750000000000003	0.2998157586732411	0.018392956093511936	0.014010624894087387	0.2927069947444604
-5.48800000000026	0.08000000000000031	0.3103990097327356	0.02033380326155919	0.014691144252197842	0.298860796863444
-5.48800000000026	0.08500000000000033	0.3207241327176084	0.021943896898332652	0.015653736038777347	0.304993053096571
-5.48800000000026	0.09000000000000032	0.33066206359054834	0.022656827128536953	0.01653313891994063	0.3107867352663346
-5.48800000000026	0.09500000000000033	0.339696546202312	0.02443447428240946	0.01710669695789813	0.3164296562756917
-5.48800000000026	0.10000000000000032	0.34847290073945375	0.0249658889847663	0.0183780362365919	0.32121984664748154
-5.48800000000026	0.10500000000000033	0.356603935090041	0.02717395821502154	0.019459355821211905	0.32524835807864755
-5.48800000000026	0.11000000000000033	0.3638315211794519	0.02790119039516084	0.020973537171968086	0.32919200813710453
-5.48800000000026	0.11500000000000044	0.3696394028584428	0.02900739894428268	0.022025172928873564	0.3331456949120484
-5.48800000000026	0.12000000000000043	0.37493102838819004	0.030523935468498117	0.02268792518705608	0.33675569911415537
-5.48800000000026	0.12500000000000042	0.3797063977686937	0.03060336529735475	0.02402276963930869	0.33942083919280347
-5.48800000000026	0.13000000000000042	0.3842236390745755	0.03197747015599381	0.024693143345721993	0.34232295406011176
-5.48800000000026	0.13500000000000004	0.3882246242312136	0.03210420629623911	0.025134928101210655	0.345403926902838
-5.48800000000026	0.14	0.3914512251639864	0.0330687907773478	0.025754333144137196	0.34785003208110565
-5.48800000000026	0.14500000000000002	0.39467782609675905	0.03391829854264235	0.026813860799091732	0.34972611760105293
-5.48800000000026	0.15000000000000002	0.3979044270295319	0.034450244755227004	0.028048210328564114	0.3513963601914398
-5.48800000000026	0.15500000000000003	0.4006147718130609	0.03525430180022588	0.029461504226339544	0.3526340621876754
-5.48800000000026	0.16000000000000003	0.4028088604473463	0.03540167106480574	0.030773749153944735	0.35462845481239913
-5.48800000000026	0.16500000000000004	0.40500294908163187	0.03589533725433776	0.031016598736243486	0.3568145668374546
-5.48800000000026	0.17000000000000004	0.40680984560398453	0.03614563925356955	0.031581650728802306	0.3582441985696837
-5.48800000000026	0.17500000000000004	0.40861674212633725	0.036744416805806764	0.03245746356728503	0.35964705570924455
-5.48800000000026	0.18000000000000002	0.41003644653675725	0.03745701648494254	0.03351350917131095	0.36063801662821016
-5.48800000000026	0.18500000000000003	0.41106895883524447	0.03840695907305771	0.03429509252522686	0.3620696917797164
-5.48800000000026	0.19000000000000003	0.4127467913202863	0.038257644066154804	0.034458628722824715	0.36313836216845335
-5.48800000000026	0.19500000000000003	0.4140374316933954	0.03804388670009252	0.03473135558176094	0.3643336334718811
-5.48800000000026	0.20000000000000004	0.4150699439918827	0.038145884127025666	0.03551618434253051	0.3656202569591442
-5.48800000000026	0.20500000000000004	0.4154571361038154	0.038092443845923904	0.03625161455674345	0.3666042162186177
-5.48800000000026	0.21000000000000002	0.41571526417843724	0.038993772944011566	0.03658931716294862	0.3672211440077028
-5.48800000000026	0.21500000000000002	0.4164896484023027	0.03916842766640405	0.03674789885673538	0.36887747343033545
-5.48800000000026	0.22000000000000003	0.41713496858885724	0.03932347472212018	0.037209689442746136	0.3703254958069947
-5.48800000000026	0.22500000000000003	0.41765122473810085	0.03946923630826312	0.038303763400114495	0.370475655967805
-5.48800000000026	0.23000000000000004	0.4182965449246554	0.03886858438224357	0.03910743355113936	0.37089870075284953
-5.48800000000026	0.23500000000000004	0.4186837370365881	0.03906022865827122	0.039167383426056496	0.37209252964950273
-5.48800000000026	0.24000000000000002	0.4186837370365881	0.03929965629089159	0.0387481099244482	0.37344454207609695
-5.48800000000026	0.24500000000000002	0.4182965449246554	0.03994181862247284	0.03880056982092551	0.37453286521357854
-5.48800000000026	0.25	0.4186837370365881	0.039868778187512346	0.03893324084831572	0.3753292820237854
-5.48800000000026	0.255	0.4185546729992773	0.03999969504362071	0.039694300010525846	0.375538730963829
-5.48800000000026	0.26	0.41842560896196634	0.03994158573416135	0.040037036001900436	0.37620623301219047
-5.48800000000026	0.265	0.4185546729992773	0.03999455648287666	0.04005639575592071	0.37739898010698936
-5.48800000000026	0.27	0.4185546729992773	0.040641496772862995	0.04046313086957517	0.3784441813879305
-5.48800000000026	0.275	0.4182965449246554	0.04095819814215831	0.04092235217392326	0.37879754008524075
-5.48800000000026	0.28	0.41842560896196634	0.04072445748402677	0.04135242116078463	0.37984571633096104
-5.48800000000026	0.28500000000000003	0.4185546729992773	0.04112505487220465	0.04121046466382122	0.3812982762636056
-5.48800000000026	0.29000000000000103	0.4186837370365881	0.04118878730042975	0.04057924806868273	0.3824706494127258
-5.48800000000026	0.29500000000000004	0.4186837370365881	0.04160078117474749	0.04041592221965291	0.3835528723772031
-5.48800000000026	0.30000000000000104	0.41894186511120995	0.04177524808315289	0.0407597926026051	0.38466965292170974
-5.48800000000026	0.30500000000000005	0.41919999318583184	0.04197548667792753	0.041268003022373614	0.3850051017768481
-5.48800000000026	0.31000000000000105	0.4193290572231427	0.04213234049335814	0.04170379654652124	0.38552340525600914
-5.48800000000026	0.31500000000000006	0.4193290572231427	0.041778129133194716	0.04217551492026224	0.38566824655877785
-5.48800000000026	0.320000000000001	0.4195871852977645	0.04205850373199679	0.042359199686754244	0.3858166938720299
-5.48800000000026	0.325000000000001	0.41919999318583184	0.042178493633061115	0.04179910407717889	0.38564264390628766
-5.48800000000026	0.330000000000001	0.4167477764769245	0.041411323040881354	0.04061256607510667	0.38422106557639074
-5.48700000000026	-0.26499999999999996	0.40500294908163187	0.03470623748471111	0.0353014390803168	0.3662489343251811
-5.48700000000026	-0.25999999999999995	0.40422856485776637	0.0345511941860491	0.03518597171347453	0.3645286583699917
-5.48700000000026	-0.25499999999999995	0.4033251165965899	0.034730792142380944	0.03454573634281763	0.3632716942889461
-5.48700000000026	-0.24999999999999994	0.40216354026079176	0.03447887870894875	0.033813513973951555	0.36295752089178696
-5.48700000000026	-0.245	0.4008728998876827	0.03412391609799951	0.03318072726188293	0.3625963792329283
-5.48700000000026	-0.24	0.3995822595145736	0.03377002026326939	0.032480511965038456	0.36136591930376716
-5.48700000000026	-0.235	0.3979044270295319	0.03330892083066612	0.03227360976949528	0.35953541973096065
-5.48700000000026	-0.22999999999999998	0.39622659454449005	0.0333334341684844	0.031819996558277705	0.35880847865992005
-5.48700000000026	-0.22499999999999998	0.39441969802213733	0.03312328281032409	0.030837318183226683	0.3584861015782638
-5.48700000000026	-0.21999999999999997	0.3923546734251627	0.03229950916731073	0.02961089999248252	0.3583278278970927
-5.48700000000026	-0.21499999999999997	0.39003152075356645	0.0316191832568326	0.02910576406909753	0.35762805208265497
-5.48700000000026	-0.20999999999999996	0.3878374321192809	0.030433606856695487	0.028957885831452056	0.35682274045003104
-5.48700000000026	-0.20499999999999996	0.3856433434849955	0.030302043925375936	0.02842449909384649	0.35531936585052787
-5.48700000000026	-0.19999999999999996	0.3825458065895337	0.03029627619164703	0.02769588273159175	0.3537580547402422
-5.48700000000026	-0.19499999999999998	0.37919014161945	0.030428609156441744	0.02620393091631659	0.3532844958010434
-5.48700000000026	-0.18999999999999997	0.3754472845374337	0.028935652541498186	0.024994874148837012	0.3531295576766654
-5.48700000000026	-0.18499999999999997	0.3717044274554173	0.028426611988294905	0.023964262167294224	0.3527306130322143
-5.48700000000026	-0.17999999999999997	0.36731625018684644	0.028005437819978597	0.023390677835120395	0.35146216982790707
-5.48700000000026	-0.17499999999999996	0.36292807291827556	0.026726890282535002	0.022659695030825308	0.35043364633093127
-5.48700000000026	-0.16999999999999996	0.35866895968701556	0.02606699841382324	0.021454708168698294	0.3500401107086583
-5.48700000000026	-0.16499999999999998	0.3536354622318901	0.025403906213872857	0.02068812167388835	0.34891121999518593
-5.48700000000026	-0.15999999999999998	0.3480857086275211	0.025150995493589876	0.019997257581512558	0.34696716122215643
-5.48700000000026	-0.15499999999999997	0.3429231471350847	0.024152405610994538	0.019476657145807517	0.3453857766659902
-5.48700000000026	-0.14999999999999997	0.3373733935307156	0.022843193861211964	0.01837837242259629	0.3445515268240831
-5.48700000000026	-0.14499999999999996	0.3314364478144138	0.022676164344104393	0.016706533417191038	0.34427575739920613
-5.48700000000026	-0.13999999999999996	0.325499502098112	0.021621822203390692	0.015726443103910755	0.34350308012467257
-5.48700000000026	-0.13499999999999998	0.3190463002325665	0.020567923300847127	0.015073428004584737	0.3418947406604715
-5.48700000000026	-0.12999999999999998	0.31246403432971026	0.019538487028152217	0.014840477100913269	0.34030860819975195
-5.48700000000026	-0.12499999999999997	0.3053655122776102	0.018622506645081045	0.01382118084627028	0.33869392816787075
-5.48700000000026	-0.11999999999999997	0.29762167003895573	0.01854515966198365	0.012446831829318935	0.3373550476198808
-5.48700000000026	-0.11499999999999996	0.2894906356883684	0.01777114704574763	0.011453917651598828	0.3366019329428617
-5.48700000000026	-0.10999999999999996	0.2811014732631593	0.016815239520507744	0.010241676516553277	0.33501159345915626
-5.48700000000026	-0.10499999999999998	0.2724541827633285	0.015478937639717248	0.009712806678750149	0.3329791875131787
-5.48700000000026	-0.09999999999999998	0.2630325080396322	0.014580189090582719	0.008863754359922085	0.3308312691118373
-5.48700000000026	-0.09499999999999997	0.2528364490920703	0.014328632501144722	0.007942086064066524	0.3282647232970052
-5.48700000000026	-0.08999999999999997	0.241995069957954	0.013343474057365537	0.006903447429100512	0.32651629043458885
-5.48700000000026	-0.08499999999999996	0.23102462678652674	0.012516252169941233	0.005435923966846985	0.3246202516660989
-5.48700000000026	-0.07999999999999997	0.2195379274658559	0.011126021695167257	0.005052731199408855	0.3216309916121283
-5.48700000000026	-0.07499999999999997	0.20792216410787404	0.01034774384793554	0.004419689062253743	0.3179309574227164
-5.48700000000026	-0.06999999999999997	0.1964354647872032	0.009567940020835032	0.003999328592744903	0.3147598644285487
-5.48700000000026	-0.06499999999999977	0.18585221372770866	0.008553329697808485	0.0032652842032453947	0.31155622722752097
-5.48700000000026	-0.05999999999999978	0.17655960304132323	0.009085373573666424	0.0023948087720167973	0.30793426309989413
-5.48700000000026	-0.054999999999999785	0.1688157608026687	0.008074881987241893	0.0018714459603941013	0.3041472339801722
-5.48700000000026	-0.04999999999999978	0.162749751049056	0.008639912380546882	0.0014525614654090522	0.298953441210608
-5.48700000000026	-0.04499999999999978	0.15836157378048507	0.007825435945739045	0.0013527209531827159	0.2924573989126555
-5.48700000000026	-0.0399999999999998	0.1555221649596451	0.007413434558732749	0.0012612874156126294	0.2862173831654181
-5.48700000000026	-0.034999999999999795	0.15358620439998147	0.008416961573377882	0.0010692658704454013	0.27968452954540385
-5.48700000000026	-0.029999999999999798	0.15190837191493967	0.007605429105781304	0.000899334877750516	0.27278695830215566
-5.48700000000026	-0.0249999999999998	0.1494561552060324	0.008333256184143453	0.001376902450066489	0.2660773802643244
-5.48700000000026	-0.019999999999999803	0.14610049023594876	0.007974886646827925	0.0016331684472239937	0.25969402571330863
-5.48700000000026	-0.014999999999999805	0.14184137700468877	0.008363284648588341	0.002901646983844065	0.25394665068761985
-5.48700000000026	-0.0099999999999998	0.13706600762418517	0.009115436783440794	0.0037603958475283038	0.2503419803666085
-5.48700000000026	-0.004999999999999802	0.1331940865048579	0.008172499616518154	0.005219744753489095	0.24827503186365543
-5.48700000000026	1.960237527853792e-16	0.13099999787057243	0.009723265978773234	0.006627430088986235	0.247012027727634
-5.48700000000026	0.005000000000000197	0.13280689439292517	0.009532053672334626	0.007714264329536306	0.24608846909535598
-5.48700000000026	0.0100000000000003	0.13835664799729422	0.011390619072393277	0.00906008456756617	0.2449824765232848
-5.48700000000026	0.015000000000000301	0.14764925868367967	0.011063348532795872	0.009374951004532691	0.2435768097112573
-5.48700000000026	0.020000000000000302	0.15900689396703965	0.011819413749225115	0.010131626612935263	0.24211478400270753
-5.48700000000026	0.0250000000000003	0.17088078539964327	0.012307550726984945	0.009850928975495095	0.2411379315770101
-5.48700000000026	0.030000000000000297	0.18288374086955775	0.013703625000023536	0.010131946833847296	0.24135827366377322
-5.48700000000026	0.03500000000000028	0.19437044019022867	0.013888615064691369	0.010267087601099822	0.24317419896410725
-5.48700000000026	0.0400000000000002	0.20585713951089954	0.014410363976732416	0.010195103614525108	0.2464890514462829
-5.48700000000026	0.0450000000000003	0.21786009498081405	0.01411272937318628	0.01029483413876604	0.2517190845973269
-5.48700000000026	0.0500000000000003	0.22960492237610675	0.014471498952487425	0.009946521981864367	0.2580315660844701
-5.48700000000026	0.0550000000000003	0.24122068573408856	0.015158783331177568	0.010171136811150162	0.26421782227199025
-5.48700000000026	0.060000000000000296	0.253352705241314	0.015001526656551536	0.010593532702870249	0.27136670218169534
-5.48700000000026	0.06500000000000031	0.2650975326366067	0.016456096193695435	0.010406094496561425	0.27870633988721577
-5.48700000000026	0.07000000000000031	0.27710048810652116	0.017331385034767957	0.01076343481929368	0.2862976769231277
-5.48700000000026	0.0750000000000003	0.2889743795391248	0.019007624495303646	0.011038575073121724	0.2935115551211358
-5.48700000000026	0.08000000000000031	0.30071920693441756	0.020505832358092876	0.011966415839654288	0.299743517466041
-5.48700000000026	0.08500000000000033	0.312722162404332	0.02097993220080009	0.012862760384080114	0.30548611452816216
-5.48700000000026	0.09000000000000032	0.3242088617250029	0.023255944622542036	0.013327838633284718	0.31163910529898164
-5.48700000000026	0.09500000000000033	0.3350502408591193	0.024039768584933847	0.014339916300182975	0.31692211670768666
-5.48700000000026	0.10000000000000032	0.3455044278813028	0.02532355234587853	0.01518295109358275	0.3212916663057229
-5.48700000000026	0.10500000000000033	0.35557142279155374	0.026490843282322735	0.016920923713292294	0.32516599085555303
-5.48700000000026	0.11000000000000033	0.36447684136600644	0.027164314022281755	0.018801520504043066	0.3282976882139078
-5.48700000000026	0.11500000000000044	0.37183349149272826	0.02897797993274119	0.01986790332951671	0.33166849391852365
-5.48700000000026	0.12000000000000043	0.3784157573955846	0.029294947996091284	0.02060390637251837	0.33504606088795563
-5.48700000000026	0.12500000000000042	0.3842236390745755	0.031003187018412235	0.021109333405002075	0.33802633596827925
-5.48700000000026	0.13000000000000042	0.3896443286416337	0.0319128775469354	0.021916686567405502	0.34088496839993976
-5.48700000000026	0.13500000000000004	0.3945487620594482	0.032084309398345785	0.02342177589493016	0.34331574803688025
-5.48700000000026	0.14	0.39842068317877544	0.03304244814136221	0.024841121124006247	0.345419192339043
-5.48700000000026	0.14500000000000002	0.4016472841115482	0.03366021357799028	0.026517482662342908	0.34730363178693335
-5.48700000000026	0.15000000000000002	0.4048738850443209	0.034673565554788996	0.027683333073766192	0.34890436857913965
-5.48700000000026	0.15500000000000003	0.4077132938651609	0.0355275770729069	0.028301477892841292	0.3511971883754656
-5.48700000000026	0.16000000000000003	0.4102945746113791	0.03578427597885244	0.029268795050683884	0.3534154239231516
-5.48700000000026	0.16500000000000004	0.41235959920835363	0.036558812592498664	0.02989817859318221	0.3554557029948141
-5.48700000000026	0.17000000000000004	0.4140374316933954	0.03741170474596481	0.030792263748895012	0.35683743493274794
-5.48700000000026	0.17500000000000004	0.41584432821574807	0.03769325505490541	0.031809963593682176	0.35791572134083594
-5.48700000000026	0.18000000000000002	0.4177802887754118	0.0376709654207554	0.03248892222685248	0.35906856195145587
-5.48700000000026	0.18500000000000003	0.41919999318583184	0.0376074733936594	0.03352905632204344	0.3604759566470021
-5.48700000000026	0.19000000000000003	0.4201034414470082	0.03783735637417877	0.034200656446564885	0.36159682399134374
-5.48700000000026	0.19500000000000003	0.4213940818201173	0.037987415120340526	0.034992734784645194	0.36253865305780764
-5.48700000000026	0.20000000000000004	0.42216846604398267	0.03817857108258301	0.03610451574198186	0.36322448564547705
-5.48700000000026	0.20500000000000004	0.4226847221932263	0.03856830912849405	0.03677415134407219	0.3638564685221991
-5.48700000000026	0.21000000000000002	0.42320097834247	0.03865740756513441	0.03673783959921417	0.3651131321034467
-5.48700000000026	0.21500000000000002	0.4230719143051591	0.0391215796175301	0.03650337773898598	0.3668300424428287
-5.48700000000026	0.22000000000000003	0.4233300423797809	0.03952229720691784	0.03690732946535563	0.36816474603975347
-5.48700000000026	0.22500000000000003	0.4234591064170917	0.03964430046179181	0.03797942555953444	0.36883549348077155
-5.48700000000026	0.23000000000000004	0.4233300423797809	0.03966479084904494	0.03878424136813675	0.3690386920172715
-5.48700000000026	0.23500000000000004	0.42320097834247	0.03993222513899332	0.03910428204998862	0.3701739833906398
-5.48700000000026	0.24000000000000002	0.4233300423797809	0.03971206335339966	0.038896955397674016	0.3715068839758698
-5.48700000000026	0.24500000000000002	0.42371723449171356	0.0396886280603816	0.03868404694644522	0.3728180283266752
-5.48700000000026	0.25	0.4234591064170917	0.03978708333513587	0.03884406728737116	0.3739250425825721
-5.48700000000026	0.255	0.4235881704544027	0.040084391144667615	0.039292530669263574	0.3744033494392306
-5.48700000000026	0.26	0.4235881704544027	0.04058874764387808	0.03964821448230946	0.3752620900856657
-5.48700000000026	0.265	0.42294285026784817	0.041310493811269125	0.03970891185353957	0.3764677587105009
-5.48700000000026	0.27	0.42294285026784817	0.041498813799084794	0.04031807170283954	0.3775547596385458
-5.48700000000026	0.275	0.4233300423797809	0.04157230873950589	0.0408827912664481	0.3781005589202156
-5.48700000000026	0.28	0.42294285026784817	0.041593388859064696	0.04069169915992873	0.3788726051361388
-5.48700000000026	0.28500000000000003	0.4220394020066717	0.04158787467292774	0.04105595099750529	0.3794365546675628
-5.48700000000026	0.29000000000000103	0.42178127393204995	0.04183094963072035	0.04078000127016823	0.3802320399322675
-5.48700000000026	0.29500000000000004	0.4222975300812936	0.04167048980738777	0.0405153353405788	0.381828840180991
-5.48700000000026	0.30000000000000104	0.42216846604398267	0.04188991536654017	0.04124265579406642	0.382448953270517
-5.48700000000026	0.30500000000000005	0.42191033796936084	0.04206025039175165	0.042001547594223115	0.3824351001949785
-5.48700000000026	0.31000000000000105	0.42178127393204995	0.0423888778795329	0.04198282640517767	0.38314223827382865
-5.48700000000026	0.31500000000000006	0.4220394020066717	0.0420749373603602	0.04147666690201622	0.38452535251341496
-5.48700000000026	0.320000000000001	0.4220394020066717	0.04199596955107242	0.04132852384819771	0.3852502501909912
-5.48700000000026	0.325000000000001	0.4215231458574281	0.04171596682189976	0.041322326022761514	0.385067095054264
-5.48700000000026	0.330000000000001	0.4190709291485208	0.04159765596781306	0.04026267441212427	0.3837160141731718
-5.48600000000026	-0.26499999999999996	0.4079714219397828	0.035842193718561226	0.03577383358183007	0.3668703395780357
-5.48600000000026	-0.25999999999999995	0.40732610175322814	0.03518997964098573	0.03520944081352653	0.36617275741341443
-5.48600000000026	-0.25499999999999995	0.40655171752936275	0.034871843381605365	0.03401149505673334	0.36562828032827477
-5.48600000000026	-0.24999999999999994	0.40526107715625365	0.03447342837982551	0.033170577853131655	0.36520042753355475
-5.48600000000026	-0.245	0.4040995008204554	0.03441756906825077	0.03305220689908535	0.3646230456237284
-5.48600000000026	-0.24	0.4030669885219682	0.03368263843769472	0.03288976752768642	0.36414729302180665
-5.48600000000026	-0.235	0.40216354026079176	0.03268056274711664	0.03247030996914518	0.3630026260366696
-5.48600000000026	-0.22999999999999998	0.40048570777575004	0.032724961714247144	0.031740510385224935	0.3612328576240581
-5.48600000000026	-0.22499999999999998	0.39867881125339727	0.032901464514915005	0.030871186482567772	0.3604143840667222
-5.48600000000026	-0.21999999999999997	0.3971300428056664	0.03262483490533285	0.029867474941454707	0.3601216062990676
-5.48600000000026	-0.21499999999999997	0.39480689013407	0.032368706950294285	0.029246152328303184	0.3594270892504556
-5.48600000000026	-0.20999999999999996	0.39170935323860817	0.032005258951936184	0.02869119340159014	0.35874366067407715
-5.48600000000026	-0.20499999999999996	0.3888699444177682	0.031098432569937887	0.028074943615577833	0.3570918688074298
-5.48600000000026	-0.19999999999999996	0.3860305355969282	0.030325965654297425	0.02770539169877708	0.3557291886186444
-5.48600000000026	-0.19499999999999998	0.38293299870146646	0.029639881399499104	0.026920752628585714	0.35457181043913266
-5.48600000000026	-0.18999999999999997	0.3793192056567609	0.029564121434267544	0.025807401555609535	0.35380409143062685
-5.48600000000026	-0.18499999999999997	0.37557634857474453	0.028601555941904357	0.02517840490708521	0.3527013142309172
-5.48600000000026	-0.17999999999999997	0.37144629938079543	0.027979698062761533	0.02410153836731893	0.351824693788418
-5.48600000000026	-0.17499999999999996	0.36679999403760283	0.02705971914416916	0.022961179799166	0.3509600633304531
-5.48600000000026	-0.16999999999999996	0.36228275273172106	0.026730768618136988	0.021845685780470962	0.35030313890595915
-5.48600000000026	-0.16499999999999998	0.3576364473885283	0.026231582608822773	0.02096746893715047	0.3489719511682874
-5.48600000000026	-0.15999999999999998	0.3524738858960919	0.02521092658839894	0.0204630204088282	0.34705653011764953
-5.48600000000026	-0.15499999999999997	0.34692413229172286	0.024364718694981774	0.0193847433940208	0.34604615684461515
-5.48600000000026	-0.14999999999999997	0.3413743786873538	0.023235016632054635	0.018191124845935595	0.34547821066458617
-5.48600000000026	-0.14499999999999996	0.33582462508298466	0.023062863577256957	0.016929963148091167	0.34456108273831204
-5.48600000000026	-0.13999999999999996	0.33001674340399384	0.02264903477112667	0.0163267607230983	0.3432623791281911
-5.48600000000026	-0.13499999999999998	0.32356354153844835	0.021505154711365958	0.015400614967345076	0.34194363211829754
-5.48600000000026	-0.12999999999999998	0.3172394037102138	0.02092506829819438	0.014049682463432793	0.34096102511436843
-5.48600000000026	-0.12499999999999997	0.3106571378073575	0.019681482130527315	0.013042016521536717	0.33934799783782993
-5.48600000000026	-0.11999999999999997	0.3039458078671902	0.018160997780050932	0.012036287870334271	0.3371853549076638
-5.48600000000026	-0.11499999999999996	0.29671822177777935	0.016618744037071274	0.011637637162645934	0.3349610191998799
-5.48600000000026	-0.10999999999999996	0.2888453155018139	0.01604454180178434	0.01062568345297916	0.3328805030981325
-5.48600000000026	-0.10499999999999998	0.280327089039294	0.01510447817131154	0.009596482885289288	0.3312557563036564
-5.48600000000026	-0.09999999999999998	0.27142167046484117	0.01476750240084825	0.008569449678362215	0.32892441232480407
-5.48600000000026	-0.09499999999999997	0.26148373959190124	0.015087243521197603	0.007380518001479638	0.3266274155645066
-5.48600000000026	-0.08999999999999997	0.25115861660702854	0.013917456552094462	0.006308417682389572	0.3240244490657345
-5.48600000000026	-0.08499999999999996	0.24005910939829037	0.01228717302812407	0.0046374872226296535	0.3211164143407884
-5.48600000000026	-0.07999999999999997	0.22818521796568672	0.011010422859566533	0.0035571567077403656	0.3173320596602348
-5.48600000000026	-0.07499999999999997	0.215149750197285	0.01062690705400656	0.002169362635845996	0.3144415741725403
-5.48600000000026	-0.06999999999999997	0.20172709031695044	0.010489551972752592	0.0007095547033888246	0.31106064158730085
-5.48600000000026	-0.06499999999999977	0.18856255851123774	0.009068221561190554	2.3246597688802345e-05	0.3069347679634317
-5.48600000000026	-0.05999999999999978	0.1757852188174578	0.008015530295872675	-0.0006145670415436042	0.3024232919222838
-5.48600000000026	-0.054999999999999785	0.16365319931023237	0.007660872880329317	-0.001178020452111764	0.29778233015289585
-5.48600000000026	-0.04999999999999978	0.1524246280641833	0.006711190413424698	-0.001676281366467028	0.2922894190609033
-5.48600000000026	-0.04499999999999978	0.14248669719124332	0.006937981055231773	-0.0022536347504308178	0.28713198687015695
-5.48600000000026	-0.0399999999999998	0.13422659880334517	0.0066703782022299795	-0.0024146873581754416	0.281709092424711
-5.48600000000026	-0.034999999999999795	0.12764433290048882	0.0055161172549148575	-0.0022703268561161346	0.27539842897231653
-5.48600000000026	-0.029999999999999798	0.12248177140805247	0.006598613017788654	-0.0016757734499196193	0.2685764035951309
-5.48600000000026	-0.0249999999999998	0.11848078625141427	0.006320043300432122	-0.0010173296189947573	0.26169133318478294
-5.48600000000026	-0.019999999999999803	0.11538324935595247	0.00571310480777092	-1.511226997890902e-05	0.25545011542544677
-5.48600000000026	-0.014999999999999805	0.11254384053511247	0.005912744748172043	0.0012007582547684625	0.24983272195331024
-5.48600000000026	-0.0099999999999998	0.11034975190082702	0.005331029526973737	0.002287483329174199	0.24501883710210265
-5.48600000000026	-0.004999999999999802	0.10893004749040702	0.006271550011485415	0.003908804421693237	0.24142164924284154
-5.48600000000026	1.960237527853792e-16	0.10944630363965065	0.008094834290003277	0.005178477096086015	0.2396710978587847
-5.48600000000026	0.005000000000000197	0.1128019686097343	0.008148371294146818	0.005981633578308401	0.23920777096158718
-5.48600000000026	0.0100000000000003	0.11964236258721246	0.009882681562274518	0.007148907141829735	0.23815812227589073
-5.48600000000026	0.015000000000000301	0.1291931013482197	0.01085446960665429	0.007932100052580573	0.23705025157685505
-5.48600000000026	0.020000000000000302	0.1406798006688906	0.011736485905380015	0.008324480626705806	0.23711475403984597
-5.48600000000026	0.0250000000000003	0.15332807632535964	0.012526684237065256	0.008672220893501505	0.23816715231869964
-5.48600000000026	0.030000000000000297	0.1667507362056942	0.013134999868301118	0.008647626795152517	0.24061110890340617
-5.48600000000026	0.03500000000000028	0.18004433204871778	0.013267204180772804	0.008928053042801037	0.24314326243052145
-5.48600000000026	0.0400000000000002	0.19282167174249776	0.013454062044700916	0.008914878907469372	0.2472071427769747
-5.48600000000026	0.0450000000000003	0.20508275528703407	0.014638363195351372	0.008442435575093846	0.25231952992796064
-5.48600000000026	0.0500000000000003	0.2170857107569486	0.01534982566673224	0.008313240964212647	0.2583181535278904
-5.48600000000026	0.0550000000000003	0.22895960218955222	0.015787792185287898	0.008096967844506529	0.26514895351724865
-5.48600000000026	0.060000000000000296	0.2410916216967776	0.016670833943091535	0.007728769588886729	0.27206780020556975
-5.48600000000026	0.06500000000000031	0.253352705241314	0.016662722304484474	0.00825223933651754	0.27883834982408473
-5.48600000000026	0.07000000000000031	0.26561378878585035	0.017470734688561914	0.00850670139091225	0.2849218347967238
-5.48600000000026	0.0750000000000003	0.2781330004050085	0.019520086999475942	0.008632574530791281	0.2910779207296605
-5.48600000000026	0.08000000000000031	0.2910394041360993	0.01958576141167933	0.008993339621702354	0.2972671218358519
-5.48600000000026	0.08500000000000033	0.3040748719045011	0.02115417561159335	0.009376349271535578	0.30329068698355366
-5.48600000000026	0.09000000000000032	0.31698127563559203	0.02255963771256999	0.010695366731634624	0.3093611602878327
-5.48600000000026	0.09500000000000033	0.32924235918012834	0.023827440474020745	0.011669475204273229	0.31420895663740533
-5.48600000000026	0.10000000000000032	0.3407290585007992	0.025946118279364522	0.012643912349582355	0.31891581818158415
-5.48600000000026	0.10500000000000033	0.3518285657095374	0.026766678443385785	0.01397276557075206	0.3234725496110604
-5.48600000000026	0.11000000000000033	0.3613793044705446	0.028690583010004014	0.014867254523955828	0.3273266504844705
-5.48600000000026	0.11500000000000044	0.3701556590076864	0.02952628464938505	0.016415714543484852	0.3304889087484369
-5.48600000000026	0.12000000000000043	0.377899501246341	0.029544002917934478	0.018388185645343176	0.3331010104643019
-5.48600000000026	0.12500000000000042	0.3852561513730628	0.030473560294371156	0.02001788882796537	0.3354897500594626
-5.48600000000026	0.13000000000000042	0.3911930970893646	0.031562737970006284	0.02135325915680056	0.33861068949148987
-5.48600000000026	0.13500000000000004	0.39648472261911183	0.03269137325671431	0.021979806723581442	0.3416290981033118
-5.48600000000026	0.14	0.40126009199961543	0.033968301847139885	0.02297631188382643	0.343785520676042
-5.48600000000026	0.14500000000000002	0.40526107715625365	0.03448633112459115	0.02438180779054636	0.34581681477405746
-5.48600000000026	0.15000000000000002	0.4090039342382701	0.03534726918305951	0.025353102825920352	0.34838705675060283
-5.48600000000026	0.15500000000000003	0.4124886632456645	0.03529352088934206	0.02689089976957344	0.3501519870945245
-5.48600000000026	0.16000000000000003	0.4150699439918827	0.03552481997983842	0.028358516667736776	0.35147911806556253
-5.48600000000026	0.16500000000000004	0.41816748088734446	0.0360345441710503	0.029498653616159325	0.35300890666572016
-5.48600000000026	0.17000000000000004	0.42049063355894084	0.03680091843682921	0.030158492897729088	0.35456303582696
-5.48600000000026	0.17500000000000004	0.42165220989473906	0.037684040953872906	0.03065795874885156	0.3562730346451735
-5.48600000000026	0.18000000000000002	0.4225556581559154	0.03787264266137858	0.03148553935892619	0.3578230168885497
-5.48600000000026	0.18500000000000003	0.42371723449171356	0.03823420501737324	0.032435568339926654	0.3594270892504556
-5.48600000000026	0.19000000000000003	0.4248788108275118	0.03898150876293013	0.033744049496913224	0.3603010652740814
-5.48600000000026	0.19500000000000003	0.4260403871633099	0.03939456190194001	0.03517667121955675	0.3611186974371454
-5.48600000000026	0.20000000000000004	0.42720196349910816	0.03937661825789673	0.03571236617841543	0.36262772145350264
-5.48600000000026	0.20500000000000004	0.42733102753641905	0.039298833670274425	0.035799819373821457	0.36380457206639244
-5.48600000000026	0.21000000000000002	0.42733102753641905	0.03967856504580626	0.03658151917189312	0.36473513235816263
-5.48600000000026	0.21500000000000002	0.4278472836856626	0.039679444010619555	0.037418713923437076	0.3654192520853672
-5.48600000000026	0.22000000000000003	0.4278472836856626	0.039512714993310064	0.03795920186762672	0.366124677316659
-5.48600000000026	0.22500000000000003	0.4283635398349063	0.03942421004473887	0.03805351023355185	0.36740811550348124
-5.48600000000026	0.23000000000000004	0.4286216679095281	0.03939781857737477	0.037957526576412576	0.36915790060853576
-5.48600000000026	0.23500000000000004	0.42875073194683905	0.03955095745356528	0.03822392414012164	0.37028682136811597
-5.48600000000026	0.24000000000000002	0.42875073194683905	0.03989859536289958	0.03899147411474844	0.37060120512674943
-5.48600000000026	0.24500000000000002	0.4279763477229736	0.04017827505382131	0.039447934570264555	0.37139921460008307
-5.48600000000026	0.25	0.4275891556110408	0.04050071598474747	0.039387158317676134	0.3726950935146834
-5.48600000000026	0.255	0.4279763477229736	0.03991143049617863	0.03960386434655747	0.3734062583011528
-5.48600000000026	0.26	0.4279763477229736	0.040269281669987306	0.04026363225829589	0.3736088858712581
-5.48600000000026	0.265	0.42720196349910816	0.04040235837275023	0.040151564303969794	0.3746100638220774
-5.48600000000026	0.27	0.42681477138717544	0.04046027986951314	0.03966873867530588	0.3763771878158155
-5.48600000000026	0.275	0.42655664331255355	0.04078411061619996	0.0397663563050984	0.3774588097806966
-5.48600000000026	0.28	0.4261694512006209	0.04103005911121679	0.04006283398119537	0.37774548737534697
-5.48600000000026	0.28500000000000003	0.425911323125999	0.0419332813644855	0.0407746899210723	0.3783869660740822
-5.48600000000026	0.29000000000000103	0.4256531950513772	0.042157796653003454	0.041753315294287725	0.37874537317574386
-5.48600000000026	0.29500000000000004	0.4253950669767554	0.0416112911845471	0.041905312267373644	0.37934799713314027
-5.48600000000026	0.30000000000000104	0.4253950669767554	0.040781346010313864	0.041657001086079934	0.38015922863630824
-5.48600000000026	0.30500000000000005	0.4251369389021336	0.04108894220991482	0.041436245811126475	0.3814059155932844
-5.48600000000026	0.31000000000000105	0.42462068275289	0.041970295528750826	0.04172031281200645	0.38272995141511185
-5.48600000000026	0.31500000000000006	0.4243625546782681	0.04204798621067021	0.04206951707992614	0.38329510294572816
-5.48600000000026	0.320000000000001	0.42449161871557906	0.04214124658048431	0.04147324870810134	0.3837950157933655
-5.48600000000026	0.325000000000001	0.4241044266036463	0.04203639064196216	0.04140430635059148	0.3837756334983111
-5.48600000000026	0.330000000000001	0.42178127393204995	0.04176801728724087	0.04103709458290539	0.38222862620680775
-5.48500000000026	-0.26499999999999996	0.40861674212633725	0.0358005743816614	0.03519822838302899	0.3694939805093781
-5.48500000000026	-0.25999999999999995	0.4082295500144045	0.035298253773422765	0.03488475739624274	0.3687557105714281
-5.48500000000026	-0.25499999999999995	0.4071970377159173	0.034438649187809575	0.034391669670435304	0.3672003493648881
-5.48500000000026	-0.24999999999999994	0.40629358945474087	0.03445605193092571	0.033700168892257056	0.36615027996914923
-5.48500000000026	-0.245	0.4055192052308755	0.03442854861043682	0.03323465961253334	0.3659482533986402
-5.48500000000026	-0.24	0.4044866929323882	0.03422060217583673	0.03325579607499765	0.36467990034556286
-5.48500000000026	-0.235	0.40319605255927904	0.033984667862726074	0.033028031623862565	0.36295752089178696
-5.48500000000026	-0.22999999999999998	0.40190541218617	0.03339707268971596	0.03236067607092729	0.361982456441824
-5.48500000000026	-0.22499999999999998	0.4003566437384391	0.032950720324390205	0.03129397772002035	0.36139413631611633
-5.48500000000026	-0.21999999999999997	0.3982916191414646	0.0334337450356223	0.0305464260618074	0.36059597659933684
-5.48500000000026	-0.21499999999999997	0.39622659454449005	0.03290371826985374	0.03028345420612146	0.3596265014611057
-5.48500000000026	-0.20999999999999996	0.3937743778355827	0.0318258826140441	0.029553955123289944	0.35885078914248353
-5.48500000000026	-0.20499999999999996	0.3910640330520536	0.03155930099340206	0.028279409877131043	0.35832314008475513
-5.48500000000026	-0.19999999999999996	0.3882246242312136	0.031114349712418065	0.027533278084658563	0.35729428604187347
-5.48500000000026	-0.19499999999999998	0.3849980232984409	0.03033234753537595	0.027226282885944388	0.35567708180136326
-5.48500000000026	-0.18999999999999997	0.38190048640297913	0.028693139143913193	0.02660597446316061	0.35414206449439406
-5.48500000000026	-0.18499999999999997	0.3784157573955846	0.027600999657705523	0.02533626727794771	0.35303736408565173
-5.48500000000026	-0.17999999999999997	0.3742857082016355	0.02794228010100524	0.02381649286098688	0.35215539473900304
-5.48500000000026	-0.17499999999999996	0.3698975309330647	0.02733542471461362	0.023126070128899476	0.3509295625170573
-5.48500000000026	-0.16999999999999996	0.3655093536644938	0.026588697554899583	0.022465641115024023	0.3494037405323031
-5.48500000000026	-0.16499999999999998	0.3609921123586119	0.025767217108794756	0.02155170038126945	0.3479528333420947
-5.48500000000026	-0.15999999999999998	0.3559586149034865	0.02459231974975499	0.02032778010106596	0.3468865970107567
-5.48500000000026	-0.15499999999999997	0.3507960534110501	0.023549291458059347	0.019066565816079534	0.34611890804835876
-5.48500000000026	-0.14999999999999997	0.3455044278813028	0.02255743466689151	0.01833733154942105	0.3452755830944809
-5.48500000000026	-0.14499999999999996	0.3398256102396229	0.021938797778267755	0.017819805610099534	0.343188606214809
-5.48500000000026	-0.13999999999999996	0.3335014724113884	0.02182630349057913	0.016858066494117002	0.3414705239223427
-5.48500000000026	-0.13499999999999998	0.32730639862046473	0.021192590861491077	0.015758891537511376	0.3401371725809623
-5.48500000000026	-0.12999999999999998	0.32175664501609563	0.020056311589390065	0.015119212093416864	0.33831343427297206
-5.48500000000026	-0.12499999999999997	0.3158196992997938	0.019409560989981922	0.01385199342933592	0.3370162932540573
-5.48500000000026	-0.11999999999999997	0.3089793053223157	0.018649020191536764	0.012794456591157891	0.3357505245018247
-5.48500000000026	-0.11499999999999996	0.3022679753821484	0.01740034805026764	0.011887389808675817	0.33363968788914156
-5.48500000000026	-0.10999999999999996	0.2951694533300484	0.0167910041440347	0.011053088314437529	0.3308452724437279
-5.48500000000026	-0.10499999999999998	0.2875546751287048	0.01600260130451535	0.010424718023107958	0.3282130371897665
-5.48500000000026	-0.09999999999999998	0.2791655127034957	0.015202809490383098	0.008711707615097078	0.3260229585493076
-5.48500000000026	-0.09499999999999997	0.2697438379797994	0.014499844613287745	0.00721248227571158	0.3236767397981846
-5.48500000000026	-0.08999999999999997	0.2592896509576158	0.013341538645328032	0.0065553705076689065	0.3203050325812682
-5.48500000000026	-0.08499999999999996	0.24844827182349946	0.012584568170643554	0.005277027685922482	0.31647716543186527
-5.48500000000026	-0.07999999999999997	0.23631625231627398	0.011739040160762142	0.0038271605137317026	0.31279990918651657
-5.48500000000026	-0.07499999999999997	0.2230226564732504	0.010970643149828924	0.0019037111589415463	0.3091284826475754
-5.48500000000026	-0.06999999999999997	0.20934186851829406	0.010881955084556277	0.00032296663098785566	0.3051876873565599
-5.48500000000026	-0.06499999999999977	0.1948866963394723	0.00944629454915427	-0.000640718930445693	0.30081747665380537
-5.48500000000026	-0.05999999999999978	0.17888275571291962	0.008568177246085362	-0.0016415907991117174	0.29616834128474734
-5.48500000000026	-0.054999999999999785	0.16352413527292145	0.007850279365736196	-0.0024108052656483976	0.29087373055544263
-5.48500000000026	-0.04999999999999978	0.14893989905678873	0.006286555792142971	-0.003028109856286911	0.2857450562715195
-5.48500000000026	-0.04499999999999978	0.13525911110183242	0.006326081954546771	-0.0034777761799262763	0.2806909061440204
-5.48500000000026	-0.0399999999999998	0.12286896351998519	0.006027120921944367	-0.003044546771136968	0.2751218181402612
-5.48500000000026	-0.034999999999999795	0.1128019686097343	0.005867471980854758	-0.0025160220393410366	0.26921382552723255
-5.48500000000026	-0.029999999999999798	0.10505812637107977	0.0057317428897723875	-0.0017960411966877993	0.26319287472648345
-5.48500000000026	-0.0249999999999998	0.09950837276671068	0.005125950994791068	-0.0010400317372004102	0.25717312593783304
-5.48500000000026	-0.019999999999999803	0.09602364375931614	0.005090945488727575	4.7624901947001705e-06	0.2521494465776219
-5.48500000000026	-0.014999999999999805	0.09434581127427433	0.005215409562428528	0.0012360182473002315	0.2480579201594013
-5.48500000000026	-0.0099999999999998	0.0939586191623416	0.004748210435648548	0.002549467759405252	0.24400021508831568
-5.48500000000026	-0.004999999999999802	0.09473300338620706	0.005822875339760964	0.004010883311523582	0.2407999885722571
-5.48500000000026	1.960237527853792e-16	0.09718522009511434	0.0062824736788812474	0.004938696845157084	0.23889848068937333
-5.48500000000026	0.005000000000000197	0.10144433332637434	0.0065837626523019685	0.005890992258927604	0.23726070719057687
-5.48500000000026	0.0100000000000003	0.10776847115460883	0.007823439494801056	0.006753491980889788	0.23673933859540655
-5.48500000000026	0.015000000000000301	0.11680295376637245	0.00886800550473968	0.007014641582852638	0.23707058044046547
-5.48500000000026	0.020000000000000302	0.1279024609751106	0.009890039132369698	0.007196601287036724	0.2378667117868346
-5.48500000000026	0.0250000000000003	0.1406798006688906	0.01037514011458085	0.007053202386912525	0.23924049548381382
-5.48500000000026	0.030000000000000297	0.15448965266115786	0.011097453476082871	0.006853155362017525	0.24216363037846525
-5.48500000000026	0.03500000000000028	0.1686866967653578	0.012202520122745438	0.007195151371445514	0.2452579604714176
-5.48500000000026	0.0400000000000002	0.18288374086955775	0.013124645743336423	0.006685640347431152	0.24890459570603254
-5.48500000000026	0.0450000000000003	0.1963064007498923	0.014174082210326911	0.006357326037795543	0.2535577427725623
-5.48500000000026	0.0500000000000003	0.20843842025711773	0.014453745938608518	0.005748032371546023	0.258428587506982
-5.48500000000026	0.0550000000000003	0.22005418361509949	0.015707502174307313	0.0051476499574363765	0.26380078750871994
-5.48500000000026	0.060000000000000296	0.232057139085014	0.01587028712111934	0.005462664766549255	0.26946714755395224
-5.48500000000026	0.06500000000000031	0.2438019664803067	0.017059437600006243	0.005583527058550134	0.27444716417605536
-5.48500000000026	0.07000000000000031	0.2558049219502212	0.018187881316963687	0.005881663122989595	0.28025554082853577
-5.48500000000026	0.0750000000000003	0.26845319760669034	0.01847626801502468	0.00563383837630867	0.28664986366735357
-5.48500000000026	0.08000000000000031	0.2811014732631593	0.01995244730407347	0.005501813894568051	0.29300434011420823
-5.48500000000026	0.08500000000000033	0.2945241331434939	0.020277089401505712	0.006430001175841784	0.2981341863512158
-5.48500000000026	0.09000000000000032	0.3078177289865175	0.02155256995538339	0.007589911065442419	0.3026747508450929
-5.48500000000026	0.09500000000000033	0.3204660046429865	0.023548036867853138	0.009095337047602988	0.3074903635669128
-5.48500000000026	0.10000000000000032	0.3328561522248338	0.02521430909868878	0.010349775983402013	0.3125578859805984
-5.48500000000026	0.10500000000000033	0.3449881717320592	0.02697571982759369	0.011228340281178929	0.3172169979739278
-5.48500000000026	0.11000000000000033	0.3563458070154192	0.027535402248978713	0.012650696151173561	0.3218481634215046
-5.48500000000026	0.11500000000000044	0.3660256098137373	0.028535979192458007	0.013964465179862351	0.3258788384563793
-5.48500000000026	0.12000000000000043	0.375060092425501	0.029071662882735598	0.01600080956914546	0.32914302652804844
-5.48500000000026	0.12500000000000042	0.3833201908133992	0.030289338384006114	0.016979299716806437	0.3322188307690852
-5.48500000000026	0.13000000000000042	0.39041871286549906	0.03186028618066713	0.018505966867083796	0.3352577936290459
-5.48500000000026	0.13500000000000004	0.3966137866564228	0.03200297139125416	0.020629997340084406	0.3382494276352932
-5.48500000000026	0.14	0.40203447622348093	0.03332193250676988	0.021984284183479103	0.3408771253332692
-5.48500000000026	0.14500000000000002	0.4066807815666736	0.03404172917607439	0.023415641925217064	0.34316706032895233
-5.48500000000026	0.15000000000000002	0.41106895883524447	0.03450261825881901	0.024447916051511167	0.3456075160774597
-5.48500000000026	0.15500000000000003	0.41468275187995	0.03501278568949167	0.025489148852073432	0.34829567450775334
-5.48500000000026	0.16000000000000003	0.41765122473810085	0.03575206231144504	0.02682813645610106	0.350547596169276
-5.48500000000026	0.16500000000000004	0.4198453133723864	0.03673788843059268	0.028032467851026907	0.3517137790070683
-5.48500000000026	0.17000000000000004	0.42178127393204995	0.03769228969591616	0.029595649584493965	0.3526304561771922
-5.48500000000026	0.17500000000000004	0.4241044266036463	0.037544946725552635	0.030609574391372046	0.3538333301397082
-5.48500000000026	0.18000000000000002	0.4256531950513772	0.037878686479861624	0.031249781589930886	0.3559607844441409
-5.48500000000026	0.18500000000000003	0.4269438354244863	0.0387227138647625	0.03277402971102589	0.35752735432025234
-5.48500000000026	0.19000000000000003	0.4282344757975954	0.03916079494959215	0.033803710140613376	0.3588780145042085
-5.48500000000026	0.19500000000000003	0.4291379240587717	0.039373463000982496	0.03440987249571577	0.3604642070700502
-5.48500000000026	0.20000000000000004	0.42965418020801543	0.03947692912374398	0.03493652989894797	0.361928756987229
-5.48500000000026	0.20500000000000004	0.4304285644318808	0.0390834423315589	0.035285824316807074	0.3631920616230484
-5.48500000000026	0.21000000000000002	0.4312029486557463	0.039335753928836835	0.03614018141033807	0.36461421090643364
-5.48500000000026	0.21500000000000002	0.43133201269305715	0.03959440233286892	0.036487049286197205	0.36613333173149365
-5.48500000000026	0.22000000000000003	0.43133201269305715	0.0392076768042094	0.036960454221024105	0.36672288391540797
-5.48500000000026	0.22500000000000003	0.4312029486557463	0.03972801242503203	0.03788674740920842	0.3671567467189959
-5.48500000000026	0.23000000000000004	0.4309448205811245	0.040509171322176525	0.03849019023403975	0.3675975511027665
-5.48500000000026	0.23500000000000004	0.43081575654381354	0.04108681241194943	0.03876320256842947	0.3682075974296974
-5.48500000000026	0.24000000000000002	0.4306866925065027	0.04120261408562371	0.03852581082807156	0.3698500136587632
-5.48500000000026	0.24500000000000002	0.4309448205811245	0.040923907263927535	0.038306377756101545	0.37132988910436265
-5.48500000000026	0.25	0.43081575654381354	0.04102217472598535	0.03848380084014361	0.3723961554818086
-5.48500000000026	0.255	0.43029950039457	0.04092934256999682	0.03934988872664648	0.37331325336197496
-5.48500000000026	0.26	0.42978324424532627	0.04099914886539413	0.040202037140853776	0.3737095235414448
-5.48500000000026	0.265	0.4293960521333936	0.041726758550098726	0.040422908859962976	0.3745989753498438
-5.48500000000026	0.27	0.4290088600214609	0.04183090831215945	0.04026297115615886	0.3754224071732075
-5.48500000000026	0.275	0.4286216679095281	0.04122640246558185	0.04010643662321566	0.3762445768922569
-5.48500000000026	0.28	0.4279763477229736	0.04157941557973519	0.04043177362852824	0.37697347121843805
-5.48500000000026	0.28500000000000003	0.42771821964835177	0.04201710225777322	0.041225226758024605	0.3777560049069987
-5.48500000000026	0.29000000000000103	0.4279763477229736	0.0417455661333201	0.04181293086237286	0.37870642829608137
-5.48500000000026	0.29500000000000004	0.42810541176028455	0.04071273795963599	0.04201689942073219	0.37945269155705424
-5.48500000000026	0.30000000000000104	0.4278472836856626	0.040414303272634886	0.0419311891280269	0.38021022359272066
-5.48500000000026	0.30500000000000005	0.42746009157373	0.04141385100269249	0.041334041791388804	0.38114514115092246
-5.48500000000026	0.31000000000000105	0.4270728994617972	0.042158115934200234	0.04117471260128907	0.3825473071267506
-5.48500000000026	0.31500000000000006	0.42629851523793183	0.04245707649778393	0.04205254255063556	0.3832722949426505
-5.48500000000026	0.320000000000001	0.4261694512006209	0.04279824613057313	0.04264501334738908	0.3833911429419009
-5.48500000000026	0.325000000000001	0.42578225908868816	0.04210187348570559	0.04217348278505389	0.38336587084822316
-5.48500000000026	0.330000000000001	0.4226847221932263	0.041684583287927145	0.04048227275962855	0.38194047615927496
-5.48400000000026	-0.26499999999999996	0.4069389096412955	0.03598920238209275	0.03523671500146742	0.36956844457358645
-5.48400000000026	-0.25999999999999995	0.4064226534920518	0.035132741783522055	0.03495152863593569	0.3687302882213979
-5.48400000000026	-0.25499999999999995	0.4056482692681863	0.035292844762860445	0.03494731035856583	0.3677280284687244
-5.48400000000026	-0.24999999999999994	0.40500294908163187	0.03529388149039039	0.0340139215987333	0.3668359022082507
-5.48400000000026	-0.245	0.4043576288950772	0.03462321291782424	0.03340142994840375	0.36593647377558036
-5.48400000000026	-0.24	0.4030669885219682	0.034524859061590495	0.03332628976674831	0.3647850154666128
-5.48400000000026	-0.235	0.40177634814885904	0.03396648006179019	0.03331968626464876	0.36366090270380164
-5.48400000000026	-0.22999999999999998	0.4006147718130609	0.033185689278511635	0.03270925304374387	0.36284146754194935
-5.48400000000026	-0.22499999999999998	0.39945319547726277	0.03269804812735458	0.03190429825382362	0.3617528138714683
-5.48400000000026	-0.21999999999999997	0.39816255510415366	0.032230352704178726	0.031168556269940872	0.3607720699585435
-5.48400000000026	-0.21499999999999997	0.39622659454449005	0.03161466823542817	0.030732685742316662	0.35979442122064215
-5.48400000000026	-0.20999999999999996	0.3939034418728936	0.03132026213392807	0.03030547151128081	0.35837119013540264
-5.48400000000026	-0.20499999999999996	0.3914512251639864	0.03073554049814218	0.029080088168894208	0.35769563467180265
-5.48400000000026	-0.19999999999999996	0.3888699444177682	0.03008152529578809	0.028118106775191477	0.35670037659152753
-5.48400000000026	-0.19499999999999998	0.3859014715596173	0.02953109829399646	0.027671859584149736	0.3553060236233555
-5.48400000000026	-0.18999999999999997	0.3828039346641555	0.029240356422476216	0.027004594182444528	0.35435340658445624
-5.48400000000026	-0.18499999999999997	0.37919014161945	0.028720546679526796	0.02586754112110486	0.3533801451461881
-5.48400000000026	-0.17999999999999997	0.37518915646281187	0.027771990150118157	0.02449732962370301	0.3524696282412843
-5.48400000000026	-0.17499999999999996	0.37067191515693004	0.02744946845995194	0.023487254981619486	0.3513955488432756
-5.48400000000026	-0.16999999999999996	0.3662837378883592	0.02699071480881793	0.022486341852135806	0.3499138102937655
-5.48400000000026	-0.16499999999999998	0.3621536886944101	0.02576286360587045	0.02181735044995619	0.34849388471921117
-5.48400000000026	-0.15999999999999998	0.3573783193139064	0.024626913006956214	0.02125548000852791	0.3465541531665054
-5.48400000000026	-0.15499999999999997	0.35221575782147013	0.024366777124406446	0.02025441850702694	0.34509864831518955
-5.48400000000026	-0.14999999999999997	0.3473113244036556	0.023383803883202575	0.018914161287157883	0.34404268910792085
-5.48400000000026	-0.14499999999999996	0.34253595502315193	0.022555560294399812	0.018108994268206603	0.34282584185962206
-5.48400000000026	-0.13999999999999996	0.3372443294934047	0.022732650949491617	0.017670973283336562	0.34103053089964264
-5.48400000000026	-0.13499999999999998	0.33182363992634656	0.021541211030750303	0.017077137087156958	0.3387584155949013
-5.48400000000026	-0.12999999999999998	0.3262738863219774	0.020444894587024313	0.015585085729952382	0.3366393152184117
-5.48400000000026	-0.12499999999999997	0.32033694060567564	0.019702036373503547	0.014538779163955351	0.33438021159493686
-5.48400000000026	-0.11999999999999997	0.31401280277744115	0.018287422150626422	0.014119651216896425	0.3314853988869185
-5.48400000000026	-0.11499999999999996	0.30755960091189566	0.01746439224687191	0.013321716873029549	0.3290133905563626
-5.48400000000026	-0.10999999999999996	0.3008482709717284	0.01683048429226979	0.012668121431451886	0.3264148714752522
-5.48400000000026	-0.10499999999999998	0.29323349277038474	0.01615731968704471	0.011353152278355014	0.3235309068318852
-5.48400000000026	-0.09999999999999998	0.2851024584197976	0.01562997113427695	0.009430986859319358	0.3207614930393656
-5.48400000000026	-0.09499999999999997	0.2761970398453448	0.014924936557885193	0.008234489139977501	0.317388223231243
-5.48400000000026	-0.08999999999999997	0.2669044291589594	0.014375443925516797	0.006538849077040915	0.31453178446230545
-5.48400000000026	-0.08499999999999996	0.25645024213677575	0.013840174363015725	0.004888819844662424	0.31121569992192333
-5.48400000000026	-0.07999999999999997	0.24431822262955039	0.012999029906038427	0.0036606826959521143	0.30701485137257334
-5.48400000000026	-0.07499999999999997	0.23089556274921583	0.012259137258466495	0.0020453612861454024	0.3027671848436888
-5.48400000000026	-0.06999999999999997	0.21644039057039408	0.012046226928581575	0.00044240110477401394	0.29875366839503764
-5.48400000000026	-0.06499999999999977	0.2012108341677068	0.010622009832816214	-0.0006074450005649902	0.29420685347180403
-5.48400000000026	-0.05999999999999978	0.18469063739191052	0.010167296037571213	-0.0016593301963474982	0.2894159419030801
-5.48400000000026	-0.054999999999999785	0.16791231254149233	0.009392812949749732	-0.0024325800578038044	0.28541859239002815
-5.48400000000026	-0.04999999999999978	0.151392115765696	0.00824473808962568	-0.0028226498290079803	0.28122931311516997
-5.48400000000026	-0.04499999999999978	0.13551723917645422	0.00809030330389368	-0.002948125744756525	0.27683010411091635
-5.48400000000026	-0.0399999999999998	0.12119113103494335	0.007182495599620693	-0.002124981979675785	0.2723281539507958
-5.48400000000026	-0.034999999999999795	0.10893004749040702	0.006315335300801263	-0.0014735315965952731	0.26803523200777013
-5.48400000000026	-0.029999999999999798	0.09834679643091253	0.0066104992261895295	-0.0009310633422935822	0.2642523497930054
-5.48400000000026	-0.0249999999999998	0.09150640245343432	0.006224648906321692	0.0001212726264549881	0.260978485596863
-5.48400000000026	-0.019999999999999803	0.08737635325948524	0.005729129473371519	0.0013080302884214859	0.2583860967219584
-5.48400000000026	-0.014999999999999805	0.08569852077444344	0.005683968454602171	0.0025661408489243763	0.2572993362014958
-5.48400000000026	-0.0099999999999998	0.08621477692368708	0.0053607711072311695	0.003680277919306497	0.25654471902548637
-5.48400000000026	-0.004999999999999802	0.0881507374833507	0.0049121138083005255	0.004767917642447416	0.2566837005628331
-5.48400000000026	1.960237527853792e-16	0.09150640245343432	0.005403082534801517	0.005832064085647068	0.2566440645323444
-5.48400000000026	0.005000000000000197	0.09653989990855978	0.005717878542039134	0.006429466848146034	0.2561895873754955
-5.48400000000026	0.0100000000000003	0.10338029388603795	0.00699589316077907	0.006938458569454553	0.25546357786286344
-5.48400000000026	0.015000000000000301	0.11241477649780157	0.008481225511056414	0.007074763307051703	0.2550326299060262
-5.48400000000026	0.020000000000000302	0.12377241178116155	0.00901310317243922	0.006798268922249617	0.25373245383011644
-5.48400000000026	0.0250000000000003	0.13745319973611786	0.009488655747173072	0.00653374432268547	0.2533048414429787
-5.48400000000026	0.030000000000000297	0.15216649998956147	0.011004518022272371	0.006055048229540648	0.2532416461534641
-5.48400000000026	0.03500000000000028	0.16752512042955964	0.012141893181889558	0.005701376831621657	0.2534446643875039
-5.48400000000026	0.0400000000000002	0.18288374086955775	0.013151656054690469	0.005400338118919035	0.25407523490355927
-5.48400000000026	0.0450000000000003	0.19708078497375772	0.014248537814387558	0.004727069746853277	0.25540314717665363
-5.48400000000026	0.0500000000000003	0.21050344485409225	0.014834887789181463	0.004069204849110531	0.25823437395703547
-5.48400000000026	0.0550000000000003	0.22224827224938498	0.015719824577466613	0.0035737095970821333	0.2612798576742302
-5.48400000000026	0.060000000000000296	0.23270245927156857	0.016780516672687935	0.0036778685146875334	0.26424793243435796
-5.48400000000026	0.06500000000000031	0.24328571033106308	0.017009843727935552	0.003884217835903733	0.26801651081743405
-5.48400000000026	0.07000000000000031	0.2530945771666922	0.0177828252515775	0.0035165679938996496	0.2727430251103575
-5.48400000000026	0.0750000000000003	0.2638068922634976	0.018580911724515797	0.0032639225598409274	0.27880763864921454
-5.48400000000026	0.08000000000000031	0.27516452754685755	0.019544677340770807	0.0034553576592020233	0.28390064350514604
-5.48400000000026	0.08500000000000033	0.28716748301677214	0.021011484766070447	0.0038659920032807858	0.28892447312170944
-5.48400000000026	0.09000000000000032	0.30007388674786295	0.021215006329205525	0.0052110274181293185	0.29488920025923454
-5.48400000000026	0.09500000000000033	0.312722162404332	0.022765721043259475	0.005591658887289871	0.3004692565249829
-5.48400000000026	0.10000000000000032	0.32588669421004474	0.024080388757101143	0.006576237928790789	0.3055688724022848
-5.48400000000026	0.10500000000000033	0.338276841791892	0.025029014775878107	0.008336758894610654	0.31016683252537675
-5.48400000000026	0.11000000000000033	0.3493763490006301	0.026684453958663243	0.009545979059355558	0.3145675740876351
-5.48400000000026	0.11500000000000044	0.36021772813474645	0.027514468623555447	0.011170676088674891	0.31905555097487925
-5.48400000000026	0.12000000000000043	0.3702847230449974	0.029249194898115793	0.012687032311591774	0.32322827265020365
-5.48400000000026	0.12500000000000042	0.3793192056567609	0.03051968526197607	0.014917890757201692	0.3264415559295968
-5.48400000000026	0.13000000000000042	0.38770836808197	0.03041626421482961	0.01680467128863027	0.33006358016234577
-5.48400000000026	0.13500000000000004	0.3945487620594482	0.03140481362130244	0.01837351558154223	0.33367926382741453
-5.48400000000026	0.14	0.40022757970112816	0.032360747439468	0.019745137553985194	0.33686625329058484
-5.48400000000026	0.14500000000000002	0.40539014119356453	0.03294755004313139	0.021560597077696263	0.3394149193222593
-5.48400000000026	0.15000000000000002	0.4099073824994464	0.034008876944982794	0.022934149768117695	0.3416622132765666
-5.48400000000026	0.15500000000000003	0.4135211755441518	0.034138204902762315	0.024981274617018663	0.3434993839758656
-5.48400000000026	0.16000000000000003	0.41661871243961357	0.03470442321217903	0.02622785452182919	0.3454532390577999
-5.48400000000026	0.16500000000000004	0.4190709291485208	0.036305043567973476	0.027433994555641886	0.34791244605565763
-5.48400000000026	0.17000000000000004	0.4211359537454954	0.03703906142926357	0.02819146085641289	0.35041011713091963
-5.48400000000026	0.17500000000000004	0.42294285026784817	0.03757318251542863	0.029170506929345617	0.352304382946729
-5.48400000000026	0.18000000000000002	0.42474974679020083	0.03701984817066947	0.030772830748452277	0.3534766358985113
-5.48400000000026	0.18500000000000003	0.4264275792752427	0.037429306570358485	0.03211742081196519	0.3546229255928831
-5.48400000000026	0.19000000000000003	0.4278472836856626	0.038389451154366934	0.03325180317312167	0.356385572135758
-5.48400000000026	0.19500000000000003	0.4286216679095281	0.03860521436271189	0.03367627157967014	0.35827316683798127
-5.48400000000026	0.20000000000000004	0.42926698809608277	0.03887913195484059	0.03423642728920511	0.359462277876189
-5.48400000000026	0.20500000000000004	0.43004137231994816	0.03854811548656615	0.034833942739709134	0.3605060968554777
-5.48400000000026	0.21000000000000002	0.43055762846919177	0.03926414838525203	0.034977071189756945	0.3623331406870596
-5.48400000000026	0.21500000000000002	0.4306866925065027	0.039734319181806366	0.035924808854311895	0.3634216140550805
-5.48400000000026	0.22000000000000003	0.4310738846184353	0.039343687145446796	0.03685316422768438	0.3642246418866577
-5.48400000000026	0.22500000000000003	0.4314610767303682	0.03975254454424903	0.03726124783724795	0.3651491621234521
-5.48400000000026	0.23000000000000004	0.4314610767303682	0.04018210643721717	0.03773950585736541	0.36697975186039505
-5.48400000000026	0.23500000000000004	0.43159014076767904	0.04056336285406411	0.03812265542810277	0.3687636738354365
-5.48400000000026	0.24000000000000002	0.43159014076767904	0.041137281491779296	0.03874494715471637	0.36902249502265794
-5.48400000000026	0.24500000000000002	0.4317192048049899	0.04107460081671937	0.03962375373163318	0.3690693130280053
-5.48400000000026	0.25	0.4312029486557463	0.04131361526114941	0.03958993614155236	0.37034914520434425
-5.48400000000026	0.255	0.43081575654381354	0.04115574725535105	0.039429299774104414	0.37210878673633213
-5.48400000000026	0.26	0.43081575654381354	0.040736477509506264	0.03963023327675938	0.37314064579010087
-5.48400000000026	0.265	0.4306866925065027	0.040952432286311145	0.039630372258077314	0.3739322846496465
-5.48400000000026	0.27	0.4304285644318808	0.04090118190442502	0.04029597739420361	0.3748087247896855
-5.48400000000026	0.275	0.42965418020801543	0.04149853207939479	0.04091392313071052	0.3750214191352922
-5.48400000000026	0.28	0.42926698809608277	0.04149222156556634	0.04121838661185008	0.37595822984351246
-5.48400000000026	0.28500000000000003	0.4291379240587717	0.04107860874423057	0.04089803040456491	0.3773174542910731
-5.48400000000026	0.29000000000000103	0.4288797959841499	0.04140069283116253	0.04116141544844119	0.3782721447824511
-5.48400000000026	0.29500000000000004	0.4288797959841499	0.04155698696426726	0.04151397029878916	0.3791521308278512
-5.48400000000026	0.30000000000000104	0.4286216679095281	0.04177637496062225	0.04146961265021956	0.37971175315185784
-5.48400000000026	0.30500000000000005	0.4278472836856626	0.041923259668471075	0.041163496416318696	0.38105664370871567
-5.48400000000026	0.31000000000000105	0.42771821964835177	0.041964060140517206	0.04116320342804758	0.38209276987768603
-5.48400000000026	0.31500000000000006	0.42733102753641905	0.042565861481168324	0.04164794474776409	0.38251689646458487
-5.48400000000026	0.320000000000001	0.4269438354244863	0.04232765087724737	0.042235904278876656	0.38279053233186106
-5.48400000000026	0.325000000000001	0.4264275792752427	0.04177112371277657	0.04189049383026477	0.38296945041240094
-5.48400000000026	0.330000000000001	0.42371723449171356	0.04128410985543198	0.040428798672783484	0.38119649669934874
-5.48300000000026	-0.26499999999999996	0.4059063973428082	0.035459904331238454	0.03539382424237172	0.3676614375302009
-5.48300000000026	-0.25999999999999995	0.4051320131189427	0.03554680535713621	0.03486360590814321	0.3668439556234892
-5.48300000000026	-0.25499999999999995	0.4046157569696991	0.03549219312295005	0.03466663150291157	0.36604877085858256
-5.48300000000026	-0.24999999999999994	0.40397043678314454	0.03485002703560532	0.03441591631548945	0.3647853760586266
-5.48300000000026	-0.245	0.4030669885219682	0.03429924694558297	0.03404935437877803	0.36343486613102277
-5.48300000000026	-0.24	0.40216354026079176	0.033568801286451566	0.033088736506619636	0.36308992146677765
-5.48300000000026	-0.235	0.4008728998876827	0.032989056691638964	0.03236731713453363	0.3629958347128391
-5.48300000000026	-0.22999999999999998	0.39945319547726277	0.032982569634985796	0.031980148368994606	0.36206040630627123
-5.48300000000026	-0.22499999999999998	0.3977753629922209	0.032874870209219226	0.031884589168626756	0.3600295028592839
-5.48300000000026	-0.21999999999999997	0.3958394024325573	0.03266193170801063	0.031123122453162167	0.3593975199825619
-5.48300000000026	-0.21499999999999997	0.39416156994751544	0.03176201871860931	0.030201798794424157	0.35897775066209464
-5.48300000000026	-0.20999999999999996	0.39222560938785184	0.03125525633538869	0.029843549456769727	0.3572536283017462
-5.48300000000026	-0.20499999999999996	0.3899024567162555	0.03120222173095029	0.02919510290686699	0.3560956791816526
-5.48300000000026	-0.19999999999999996	0.38706304789541557	0.030830861176553318	0.028127675841045786	0.3550377366602289
-5.48300000000026	-0.19499999999999998	0.3839655109999537	0.030353264257282252	0.02757673423254331	0.35348547061580615
-5.48300000000026	-0.18999999999999997	0.3809970381418028	0.0294633767209495	0.02687123951575509	0.3521994180820312
-5.48300000000026	-0.18499999999999997	0.37802856528365186	0.028922220163095844	0.02596267586470129	0.35078024375051897
-5.48300000000026	-0.17999999999999997	0.3744147722389464	0.02818181103002788	0.025083636399472985	0.3495505050311982
-5.48300000000026	-0.17499999999999996	0.3704137870823082	0.02718285115439422	0.023873473415095135	0.34861357412564
-5.48300000000026	-0.16999999999999996	0.366541865962981	0.026060479428017883	0.022647592368224015	0.3473768036878129
-5.48300000000026	-0.16499999999999998	0.3621536886944101	0.02555813064897182	0.022098942076167048	0.3455474760551844
-5.48300000000026	-0.15999999999999998	0.35802363950046096	0.024643108112072272	0.021592981655573787	0.34355822199894864
-5.48300000000026	-0.15499999999999997	0.35389359030651196	0.024680409630963466	0.020608105869780156	0.34152641703966075
-5.48300000000026	-0.14999999999999997	0.3493763490006301	0.02331096065292853	0.019802058008133835	0.3395128224352492
-5.48300000000026	-0.14499999999999996	0.3447300436574374	0.022869474519356194	0.01864852248705224	0.33796362149392917
-5.48300000000026	-0.13999999999999996	0.33956748216500104	0.022821050721197517	0.01767683116700489	0.33610631725653384
-5.48300000000026	-0.13499999999999998	0.33453398470987555	0.021562488353704928	0.017403304225904317	0.33340391509967365
-5.48300000000026	-0.12999999999999998	0.33001674340399384	0.019964071043588955	0.016516545650978827	0.33088238426558764
-5.48300000000026	-0.12499999999999997	0.32511230998617924	0.01908254869216456	0.015619369095365545	0.32864497678432164
-5.48300000000026	-0.11999999999999997	0.3194334923444993	0.018422703776949562	0.01453308467793954	0.3258301873932293
-5.48300000000026	-0.11499999999999996	0.3129802904789538	0.019065363813015334	0.013348123364738238	0.3227516185617941
-5.48300000000026	-0.10999999999999996	0.3062689605387866	0.0186793613643342	0.01247238846880203	0.31976130675207703
-5.48300000000026	-0.10499999999999998	0.2992995025239975	0.018704486972911	0.011446258641861258	0.3163831087369409
-5.48300000000026	-0.09999999999999998	0.29194285239727574	0.018080559395762415	0.009989331113532045	0.3130105300796445
-5.48300000000026	-0.09499999999999997	0.28368275400937754	0.01688250846468521	0.008659705981392622	0.30900891345139103
-5.48300000000026	-0.08999999999999997	0.2743901433229921	0.01637926945224476	0.007399181907775268	0.3049349963755443
-5.48300000000026	-0.08499999999999996	0.2640650203381194	0.015258533575112762	0.006285009622399631	0.3015791856534434
-5.48300000000026	-0.07999999999999997	0.2524492569801376	0.013928719690561628	0.004728642210296681	0.2979160228912152
-5.48300000000026	-0.07499999999999997	0.23928472517442492	0.013788506097589592	0.0029474315413077113	0.2934370610108196
-5.48300000000026	-0.06999999999999997	0.22508768107022495	0.013291257376903984	0.0018198319253532934	0.2898854140295375
-5.48300000000026	-0.06499999999999977	0.2097290606302268	0.013321977932148456	0.00031373504037151287	0.2862996602372826
-5.48300000000026	-0.05999999999999978	0.19307979981711956	0.012643523576823155	-0.00040755089649765293	0.28262300499153004
-5.48300000000026	-0.054999999999999785	0.1760433468920796	0.01117957278535983	-0.00020994416271707513	0.27948051966073983
-5.48300000000026	-0.04999999999999978	0.15965221415359418	0.010314130974455321	-0.0007345280663880999	0.2770557800916814
-5.48300000000026	-0.04499999999999978	0.1422285691166215	0.008889049939382821	-0.0006131654878346627	0.27521725713683787
-5.48300000000026	-0.0399999999999998	0.12648275656469063	0.00836511770239007	-0.00030076327338483425	0.2730225808481777
-5.48300000000026	-0.034999999999999795	0.11306009668435611	0.007806788003632319	0.0007316280592526784	0.2714114767806719
-5.48300000000026	-0.029999999999999798	0.10221871755023976	0.007289167219021703	0.001689495177245339	0.27127847519317877
-5.48300000000026	-0.0249999999999998	0.09408768319965251	0.007435027406991607	0.002673840274303753	0.27251662794556464
-5.48300000000026	-0.019999999999999803	0.08931231381914889	0.007576279605633459	0.00412133137860015	0.27498298684636024
-5.48300000000026	-0.014999999999999805	0.08763448133410709	0.007050317111314106	0.005256568288364413	0.27868049684004975
-5.48300000000026	-0.0099999999999998	0.08840886555797252	0.007261653099615748	0.0064463578007286125	0.28338354202517724
-5.48300000000026	-0.004999999999999802	0.09086108226687979	0.007479551739958498	0.0073150041690736405	0.28791665411631834
-5.48300000000026	1.960237527853792e-16	0.09486206742351798	0.007696602874588914	0.008130755383833168	0.2920312589784002
-5.48300000000026	0.005000000000000197	0.10028275699057612	0.008064334415161129	0.008708402108283815	0.29456318712098717
-5.48300000000026	0.0100000000000003	0.1069940869307434	0.007866667918742704	0.008721179019355926	0.2943321622360725
-5.48300000000026	0.015000000000000301	0.11615763357981791	0.00822570888731924	0.008539094419644807	0.2918417933330071
-5.48300000000026	0.020000000000000302	0.127386204825867	0.010008889009243684	0.007786923973057674	0.2872700068158937
-5.48300000000026	0.0250000000000003	0.14042167259426877	0.011672605106170136	0.006787182796658394	0.2816166884851293
-5.48300000000026	0.030000000000000297	0.15578029303426694	0.012725430657585336	0.006204941699393759	0.2755257811429558
-5.48300000000026	0.03500000000000028	0.17217142577275235	0.014790098169732186	0.004936348714464219	0.2706193571188682
-5.48300000000026	0.0400000000000002	0.18882068658585957	0.01618543527700148	0.004060256973372236	0.26711777354849636
-5.48300000000026	0.0450000000000003	0.20508275528703407	0.017636205359901718	0.003538906928963127	0.2642730843436043
-5.48300000000026	0.0500000000000003	0.2195379274658559	0.018097218399619697	0.0031094955214358948	0.262477833488747
-5.48300000000026	0.0550000000000003	0.23257339523425768	0.018813288861103002	0.0030785418437577713	0.2619690258186926
-5.48300000000026	0.060000000000000296	0.24354383840568494	0.019578106157705246	0.0023166300119831736	0.2629296662267226
-5.48300000000026	0.06500000000000031	0.25296551312938126	0.020859177901196475	0.0016594370149073385	0.26546697333247327
-5.48300000000026	0.07000000000000031	0.26199999574114485	0.021246346666735492	0.0018090324493111067	0.26906300426170393
-5.48300000000026	0.0750000000000003	0.2707763502782866	0.02114889431376787	0.002284374556221777	0.2726961770718086
-5.48300000000026	0.08000000000000031	0.2791655127034957	0.021634826367967482	0.0027857603248568866	0.2760958308344777
-5.48300000000026	0.08500000000000033	0.28871625146450297	0.021541868375833214	0.003445059408769423	0.2808466556165626
-5.48300000000026	0.09000000000000032	0.29917043848668656	0.022761027599857934	0.003999383997612968	0.28595447515254885
-5.48300000000026	0.09500000000000033	0.31026994569542476	0.023562434603954078	0.004834490270010585	0.29108888900455604
-5.48300000000026	0.10000000000000032	0.3216275809787847	0.0243794638856682	0.005467643216772762	0.2962682577450936
-5.48300000000026	0.10500000000000033	0.3323398960755901	0.025639521244496095	0.005956255830615503	0.3016262140073587
-5.48300000000026	0.11000000000000033	0.3433103392470174	0.026340641799079554	0.00758987115522829	0.305860598414193
-5.48300000000026	0.11500000000000044	0.35350639819457924	0.027541044147852523	0.009296515645058904	0.31019589093199795
-5.48300000000026	0.12000000000000043	0.36305713695558645	0.02852205098874352	0.011282810715546703	0.3143923221097941
-5.48300000000026	0.12500000000000042	0.37234974764197193	0.02883770811769128	0.012984867875716911	0.3185790771760234
[truncated: 94,001 more rows]
