# Supplementary material for: Long-range crossed Andreev reflection in a topological insulator nanowire proximitized by a superconductor
Source: Nat Phys. 2025 Mar 11;21(5):708–15. doi: 10.1038/s41567-025-02806-y (PMC12084150; doi:10.1038/s41567-025-02806-y)
Supplement: Supplementary file 7 — Among the two text files, the file named ‘raw’ contains the raw data and the file named ‘plot’ contains the processed data to make the plots: Figure_5_plot_dim=2_.txt, Figure_5_raw_dim=2_.txt. [file 41567_2025_2806_MOESM7_ESM.zip › Figure5/Figure_5_raw_dim=2_.txt]

V_{g}	V_{L}=V_{R}	iac_{LL}	iac_{RL}	iac_{LR}	iac_{RR}
-5.49900000000027	-0.26499999999999996	2.8e-10	2.5511099375e-11	2.5555837783e-11	2.8643989936e-10
-5.49900000000027	-0.25999999999999995	2.796e-10	2.4901260622e-11	2.5577875203e-11	2.8567006811e-10
-5.49900000000027	-0.25499999999999995	2.79e-10	2.4464289891e-11	2.5777667179e-11	2.8524654917e-10
-5.49900000000027	-0.24999999999999994	2.784e-10	2.4706136901e-11	2.5666793226e-11	2.8489087708e-10
-5.49900000000027	-0.245	2.78e-10	2.4804790155e-11	2.5498206378e-11	2.8457662556e-10
-5.49900000000027	-0.24	2.775e-10	2.4885372841e-11	2.5175823248e-11	2.842512913e-10
-5.49900000000027	-0.235	2.772e-10	2.4582949118e-11	2.4673299049e-11	2.8406498022e-10
-5.49900000000027	-0.22999999999999998	2.769e-10	2.4196994491e-11	2.4389548344e-11	2.8376174159e-10
-5.49900000000027	-0.22499999999999998	2.765e-10	2.3642354063e-11	2.4515658151e-11	2.8291030321e-10
-5.49900000000027	-0.21999999999999997	2.762e-10	2.3612618679e-11	2.4724338436e-11	2.8212864418e-10
-5.49900000000027	-0.21499999999999997	2.757e-10	2.3398186022e-11	2.4633514113e-11	2.81959516e-10
-5.49900000000027	-0.20999999999999996	2.751e-10	2.3272454564e-11	2.4302727252e-11	2.8208761942e-10
-5.49900000000027	-0.20499999999999996	2.746e-10	2.3268388759e-11	2.4161227338e-11	2.8190095909e-10
-5.49900000000027	-0.19999999999999996	2.743e-10	2.3177373805e-11	2.3928786686e-11	2.8138440102e-10
-5.49900000000027	-0.19499999999999998	2.74e-10	2.3221688753e-11	2.3496962967e-11	2.8144211974e-10
-5.49900000000027	-0.18999999999999997	2.736e-10	2.3037937353e-11	2.3331231205e-11	2.8142463416e-10
-5.49900000000027	-0.18499999999999997	2.733e-10	2.2927414102e-11	2.3226896883e-11	2.8099135961e-10
-5.49900000000027	-0.17999999999999997	2.728e-10	2.2727405303e-11	2.3352625431e-11	2.8042357881e-10
-5.49900000000027	-0.17499999999999996	2.721e-10	2.2440985776e-11	2.3053173209e-11	2.799375914e-10
-5.49900000000027	-0.16999999999999996	2.717e-10	2.2255402291e-11	2.2836010612e-11	2.7933954261e-10
-5.49900000000027	-0.16499999999999998	2.716e-10	2.2047212406e-11	2.2509839619e-11	2.7924361639e-10
-5.49900000000027	-0.15999999999999998	2.713e-10	2.1664517408e-11	2.2206819267e-11	2.7867059689e-10
-5.49900000000027	-0.15499999999999997	2.707e-10	2.1885124443e-11	2.2270024056e-11	2.7789943852e-10
-5.49900000000027	-0.14999999999999997	2.703e-10	2.1482320153e-11	2.193939581e-11	2.7747955173e-10
-5.49900000000027	-0.14499999999999996	2.703e-10	2.1135652787e-11	2.1792118787e-11	2.7705975808e-10
-5.49900000000027	-0.13999999999999996	2.704e-10	2.0848875283e-11	2.1813542116e-11	2.7606089134e-10
-5.49900000000027	-0.13499999999999998	2.702e-10	2.107595792e-11	2.1800778632e-11	2.7535834815e-10
-5.49900000000027	-0.12999999999999998	2.7e-10	2.0685557683e-11	2.1488990751e-11	2.7495275717e-10
-5.49900000000027	-0.12499999999999997	2.701e-10	2.0062885596e-11	2.1359403036e-11	2.7466844767e-10
-5.49900000000027	-0.11999999999999997	2.698e-10	2.0479582599e-11	2.1329954325e-11	2.740930533e-10
-5.49900000000027	-0.11499999999999996	2.696e-10	2.0534954092e-11	2.1223044314e-11	2.7331267484e-10
-5.49900000000027	-0.10999999999999996	2.698e-10	2.0432949532e-11	2.0999812114e-11	2.7255511377e-10
-5.49900000000027	-0.10499999999999998	2.702e-10	1.9968437846e-11	2.0627166668e-11	2.722220961e-10
-5.49900000000027	-0.09999999999999998	2.708e-10	1.9604922272e-11	2.0521906845e-11	2.7196577284e-10
-5.49900000000027	-0.09499999999999997	2.713e-10	1.9334045646e-11	2.0706701616e-11	2.7065684553e-10
-5.49900000000027	-0.08999999999999997	2.72e-10	1.9485582015e-11	2.0835941541e-11	2.699905308e-10
-5.49900000000027	-0.08499999999999996	2.732e-10	1.9417123985e-11	2.0504544955e-11	2.6943897828e-10
-5.49900000000027	-0.07999999999999997	2.742e-10	1.9286954193e-11	2.0471135213e-11	2.6914689224e-10
-5.49900000000027	-0.07499999999999997	2.754e-10	1.9526976394e-11	2.0298484014e-11	2.6872404851e-10
-5.49900000000027	-0.06999999999999997	2.767e-10	1.979117078e-11	2.0386683173e-11	2.6806646492e-10
-5.49900000000027	-0.06499999999999977	2.776e-10	1.9847416843e-11	1.9873070414e-11	2.6758492459e-10
-5.49900000000027	-0.05999999999999978	2.781e-10	1.8886948237e-11	1.9025315123e-11	2.6726752985e-10
-5.49900000000027	-0.054999999999999785	2.775e-10	1.8373881176e-11	1.8199266924e-11	2.6692545507e-10
-5.49900000000027	-0.04999999999999978	2.751e-10	1.7671265232e-11	1.7615269462e-11	2.6635138784e-10
-5.49900000000027	-0.04499999999999978	2.689e-10	1.7530596233e-11	1.6335738474e-11	2.6542027481e-10
-5.49900000000027	-0.0399999999999998	2.589e-10	1.6732967924e-11	1.5339031233e-11	2.6405618992e-10
-5.49900000000027	-0.034999999999999795	2.458e-10	1.6739603598e-11	1.4016969362e-11	2.6301364414e-10
-5.49900000000027	-0.029999999999999798	2.309e-10	1.5144751524e-11	1.4130862837e-11	2.6173288934e-10
-5.49900000000027	-0.0249999999999998	2.157e-10	1.457259641e-11	1.318329887e-11	2.5994617026e-10
-5.49900000000027	-0.019999999999999803	2.025e-10	1.338646689e-11	1.4444330009e-11	2.5724428706e-10
-5.49900000000027	-0.014999999999999805	1.934e-10	1.3964818208e-11	1.4400295913e-11	2.539038891e-10
-5.49900000000027	-0.0099999999999998	1.907e-10	1.4053595078e-11	1.5555118443e-11	2.5001922622e-10
-5.49900000000027	-0.004999999999999802	1.928e-10	1.5972602705e-11	1.6126607079e-11	2.4645335507e-10
-5.49900000000027	1.960237527853792e-16	1.989e-10	1.7828383716e-11	1.7350951384e-11	2.4330548476e-10
-5.49900000000027	0.005000000000000197	2.081e-10	1.9995712501e-11	1.7594454403e-11	2.4159806781e-10
-5.49900000000027	0.0100000000000003	2.193e-10	2.1710687724e-11	1.8242240185e-11	2.4165159557e-10
-5.49900000000027	0.015000000000000301	2.322e-10	2.4051900255e-11	1.8155611178e-11	2.4377133232e-10
-5.49900000000027	0.020000000000000302	2.438e-10	2.5696976809e-11	1.8701939553e-11	2.4745240808e-10
-5.49900000000027	0.0250000000000003	2.533e-10	2.6537282974e-11	1.8930537044e-11	2.5162114762e-10
-5.49900000000027	0.030000000000000297	2.608e-10	2.8555066092e-11	1.9248314493e-11	2.5606697891e-10
-5.49900000000027	0.03500000000000028	2.646e-10	2.8983614175e-11	1.911779982e-11	2.6021858212e-10
-5.49900000000027	0.0400000000000002	2.656e-10	2.9514951166e-11	1.9200207316e-11	2.6363856159e-10
-5.49900000000027	0.0450000000000003	2.654e-10	2.9416347388e-11	1.9832796534e-11	2.6569210459e-10
-5.49900000000027	0.0500000000000003	2.642e-10	2.9851065483e-11	2.0508145099e-11	2.6704205666e-10
-5.49900000000027	0.0550000000000003	2.634e-10	2.9849028215e-11	2.075444354e-11	2.684504725e-10
-5.49900000000027	0.060000000000000296	2.626e-10	3.0491923098e-11	2.0541214326e-11	2.6994505897e-10
-5.49900000000027	0.06500000000000031	2.627e-10	3.0139923911e-11	2.0343990764e-11	2.7087666094e-10
-5.49900000000027	0.07000000000000031	2.638e-10	3.008969652e-11	2.063291613e-11	2.7118497528e-10
-5.49900000000027	0.0750000000000003	2.656e-10	2.9871676816e-11	2.1225433738e-11	2.7164348867e-10
-5.49900000000027	0.08000000000000031	2.681e-10	2.9763521161e-11	2.2038383759e-11	2.7241189964e-10
-5.49900000000027	0.08500000000000033	2.708e-10	2.972461225e-11	2.2418267326e-11	2.7320475783e-10
-5.49900000000027	0.09000000000000032	2.737e-10	2.9351556441e-11	2.2789670038e-11	2.7442360297e-10
-5.49900000000027	0.09500000000000033	2.769e-10	2.9889080906e-11	2.2758306295e-11	2.7621528134e-10
-5.49900000000027	0.10000000000000032	2.804e-10	2.9935434577e-11	2.3419089848e-11	2.7790563181e-10
-5.49900000000027	0.10500000000000033	2.834e-10	3.040136653e-11	2.4308057618e-11	2.7880691923e-10
-5.49900000000027	0.11000000000000033	2.86e-10	3.007708292e-11	2.5408979855e-11	2.7964890469e-10
-5.49900000000027	0.11500000000000044	2.884e-10	3.0593146221e-11	2.5706304586e-11	2.8118342161e-10
-5.49900000000027	0.12000000000000043	2.91e-10	3.0487347976e-11	2.5970171555e-11	2.832633676e-10
-5.49900000000027	0.12500000000000042	2.934e-10	3.0339692603e-11	2.6270549279e-11	2.8494899161e-10
-5.49900000000027	0.13000000000000042	2.952e-10	3.0775918276e-11	2.6860157959e-11	2.864810871e-10
-5.49900000000027	0.13500000000000004	2.971e-10	3.087168152e-11	2.7365362621e-11	2.8759241104e-10
-5.49900000000027	0.14	2.989e-10	3.0908556073e-11	2.7713371674e-11	2.886784263e-10
-5.49900000000027	0.14500000000000002	3.003e-10	3.0595922726e-11	2.8203765396e-11	2.8975137975e-10
-5.49900000000027	0.15000000000000002	3.019e-10	3.064663324e-11	2.8859992744e-11	2.9024013784e-10
-5.49900000000027	0.15500000000000003	3.036e-10	3.0734058237e-11	2.9520801036e-11	2.909560455e-10
-5.49900000000027	0.16000000000000003	3.048e-10	3.1150883297e-11	2.9706652276e-11	2.9223549645e-10
-5.49900000000027	0.16500000000000004	3.06e-10	3.1719158869e-11	2.9573208303e-11	2.9359664768e-10
-5.49900000000027	0.17000000000000004	3.072e-10	3.1948587275e-11	2.9902107781e-11	2.9443409294e-10
-5.49900000000027	0.17500000000000004	3.084e-10	3.1894425047e-11	3.0343735125e-11	2.9520089738e-10
-5.49900000000027	0.18000000000000002	3.092e-10	3.1800742727e-11	3.0898646219e-11	2.961573191e-10
-5.49900000000027	0.18500000000000003	3.099e-10	3.220482904e-11	3.0926117324e-11	2.9684617184e-10
-5.49900000000027	0.19000000000000003	3.109e-10	3.1734994263e-11	3.1048961682e-11	2.9733439442e-10
-5.49900000000027	0.19500000000000003	3.118e-10	3.1526372186e-11	3.1595572364e-11	2.9731218237e-10
-5.49900000000027	0.20000000000000004	3.123e-10	3.1642548856e-11	3.1770847272e-11	2.975194715e-10
-5.49900000000027	0.20500000000000004	3.129e-10	3.1463848427e-11	3.1703230343e-11	2.9809565749e-10
-5.49900000000027	0.21000000000000002	3.132e-10	3.1926465454e-11	3.1860035961e-11	2.9892169405e-10
-5.49900000000027	0.21500000000000002	3.135e-10	3.201503423e-11	3.2230201759e-11	2.9934931081e-10
-5.49900000000027	0.22000000000000003	3.14e-10	3.1950094854e-11	3.2517625368e-11	2.9910104349e-10
-5.49900000000027	0.22500000000000003	3.144e-10	3.2330770046e-11	3.2324524364e-11	2.9970528558e-10
-5.49900000000027	0.23000000000000004	3.147e-10	3.2824426307e-11	3.2098480733e-11	3.0059081037e-10
-5.49900000000027	0.23500000000000004	3.153e-10	3.2489158912e-11	3.2256761915e-11	3.0072745867e-10
-5.49900000000027	0.24000000000000002	3.157e-10	3.2239590655e-11	3.2225393807e-11	3.0112217646e-10
-5.49900000000027	0.24500000000000002	3.161e-10	3.2612113864e-11	3.200568317e-11	3.0192343984e-10
-5.49900000000027	0.25	3.165e-10	3.2639899291e-11	3.2338537858e-11	3.020234406e-10
-5.49900000000027	0.255	3.169e-10	3.2961901161e-11	3.2969348831e-11	3.0133910477e-10
-5.49900000000027	0.26	3.171e-10	3.3542400342e-11	3.3165211789e-11	3.0133449472e-10
-5.49900000000027	0.265	3.177e-10	3.3344348776e-11	3.2744684722e-11	3.022095887e-10
-5.49900000000027	0.27	3.181e-10	3.2978970557e-11	3.2556679798e-11	3.0292561278e-10
-5.49900000000027	0.275	3.185e-10	3.2863262459e-11	3.3101750887e-11	3.025877988e-10
-5.49900000000027	0.28	3.188e-10	3.2716692658e-11	3.3379619708e-11	3.0254933517e-10
-5.49900000000027	0.28500000000000003	3.193e-10	3.2387528336e-11	3.313125635e-11	3.0297522899e-10
-5.49900000000027	0.29000000000000103	3.198e-10	3.2586604357e-11	3.3187892404e-11	3.0304579996e-10
-5.49900000000027	0.29500000000000004	3.201e-10	3.3067786717e-11	3.3373339102e-11	3.0315755866e-10
-5.49900000000027	0.30000000000000104	3.205e-10	3.2934593037e-11	3.3413810888e-11	3.0368908774e-10
-5.49900000000027	0.30500000000000005	3.206e-10	3.3124024048e-11	3.3196760342e-11	3.0447032768e-10
-5.49900000000027	0.31000000000000105	3.21e-10	3.328305902e-11	3.3101157169e-11	3.046739148e-10
-5.49900000000027	0.31500000000000006	3.218e-10	3.3368499135e-11	3.3507341868e-11	3.0412280466e-10
-5.49900000000027	0.320000000000001	3.221e-10	3.3384561539e-11	3.3840999822e-11	3.036796581e-10
-5.49900000000027	0.325000000000001	3.218e-10	3.3304229146e-11	3.3492513467e-11	3.0382822733e-10
-5.49900000000027	0.330000000000001	3.201e-10	3.2987489249e-11	3.2613083022e-11	3.0352259055e-10
-5.49800000000027	-0.26499999999999996	2.793e-10	2.5828607613e-11	2.5744331651e-11	2.863578964e-10
-5.49800000000027	-0.25999999999999995	2.789e-10	2.5223181001e-11	2.5403860491e-11	2.8574590106e-10
-5.49800000000027	-0.25499999999999995	2.783e-10	2.4749193108e-11	2.5598114007e-11	2.8464358766e-10
-5.49800000000027	-0.24999999999999994	2.774e-10	2.4751454475e-11	2.5258949609e-11	2.8444745112e-10
-5.49800000000027	-0.245	2.768e-10	2.4214282166e-11	2.4951284286e-11	2.8446605429e-10
-5.49800000000027	-0.24	2.762e-10	2.3892847821e-11	2.5136623299e-11	2.8411825188e-10
-5.49800000000027	-0.235	2.755e-10	2.4071120424e-11	2.5078075123e-11	2.8382523451e-10
-5.49800000000027	-0.22999999999999998	2.746e-10	2.4479778949e-11	2.4913749075e-11	2.8380474541e-10
-5.49800000000027	-0.22499999999999998	2.739e-10	2.4674725137e-11	2.4540539016e-11	2.8336022515e-10
-5.49800000000027	-0.21999999999999997	2.735e-10	2.4043739541e-11	2.407017746e-11	2.8312955983e-10
-5.49800000000027	-0.21499999999999997	2.728e-10	2.345588e-11	2.3776508169e-11	2.8306865133e-10
-5.49800000000027	-0.20999999999999996	2.723e-10	2.3317913292e-11	2.3826055985e-11	2.8256478254e-10
-5.49800000000027	-0.20499999999999996	2.717e-10	2.3050684831e-11	2.3890710145e-11	2.8214226477e-10
-5.49800000000027	-0.19999999999999996	2.71e-10	2.2652439657e-11	2.3745205544e-11	2.8176899068e-10
-5.49800000000027	-0.19499999999999998	2.705e-10	2.2687176534e-11	2.3342334316e-11	2.8134770691e-10
-5.49800000000027	-0.18999999999999997	2.701e-10	2.2290625202e-11	2.3232627427e-11	2.8069107793e-10
-5.49800000000027	-0.18499999999999997	2.693e-10	2.1785101853e-11	2.3351928394e-11	2.8013649862e-10
-5.49800000000027	-0.17999999999999997	2.687e-10	2.1274696337e-11	2.3097528901e-11	2.7986902278e-10
-5.49800000000027	-0.17499999999999996	2.681e-10	2.1290416771e-11	2.2355142573e-11	2.8015226126e-10
-5.49800000000027	-0.16999999999999996	2.673e-10	2.1522230236e-11	2.2107099358e-11	2.7982601896e-10
-5.49800000000027	-0.16499999999999998	2.667e-10	2.1216449386e-11	2.2380051087e-11	2.7906703763e-10
-5.49800000000027	-0.15999999999999998	2.661e-10	2.0878930809e-11	2.2473522404e-11	2.7862472925e-10
-5.49800000000027	-0.15499999999999997	2.654e-10	2.1260470385e-11	2.2199511295e-11	2.785527613e-10
-5.49800000000027	-0.14999999999999997	2.646e-10	2.1321802342e-11	2.1801919502e-11	2.7864021249e-10
-5.49800000000027	-0.14499999999999996	2.64e-10	2.1088984795e-11	2.157393028e-11	2.7813198976e-10
-5.49800000000027	-0.13999999999999996	2.636e-10	2.0608337945e-11	2.1463568555e-11	2.7741640806e-10
-5.49800000000027	-0.13499999999999998	2.631e-10	1.9918195903e-11	2.1186667436e-11	2.7702238876e-10
-5.49800000000027	-0.12999999999999998	2.623e-10	1.973494218e-11	2.0699677407e-11	2.7668161783e-10
-5.49800000000027	-0.12499999999999997	2.62e-10	1.9555051404e-11	2.0702567417e-11	2.7610938996e-10
-5.49800000000027	-0.11999999999999997	2.616e-10	1.9521586364e-11	2.1188989922e-11	2.7525781188e-10
-5.49800000000027	-0.11499999999999996	2.613e-10	1.9719995908e-11	2.1327490686e-11	2.7435885277e-10
-5.49800000000027	-0.10999999999999996	2.612e-10	1.9715013332e-11	2.1317951905e-11	2.7360524982e-10
-5.49800000000027	-0.10499999999999998	2.614e-10	1.9598560175e-11	2.0999406115e-11	2.7344636619e-10
-5.49800000000027	-0.09999999999999998	2.619e-10	1.8672333681e-11	2.0738024614e-11	2.7292291634e-10
-5.49800000000027	-0.09499999999999997	2.623e-10	1.8149864627e-11	2.1035056852e-11	2.7229031548e-10
-5.49800000000027	-0.08999999999999997	2.629e-10	1.819695608e-11	2.1451592329e-11	2.7127026115e-10
-5.49800000000027	-0.08499999999999996	2.636e-10	1.8186788657e-11	2.1257449407e-11	2.7026354801e-10
-5.49800000000027	-0.07999999999999997	2.641e-10	1.8525766791e-11	2.1245334938e-11	2.7003725991e-10
-5.49800000000027	-0.07499999999999997	2.649e-10	1.8698630447e-11	2.1462031873e-11	2.6960980613e-10
-5.49800000000027	-0.06999999999999997	2.662e-10	1.8459059356e-11	2.1374727658e-11	2.6887010317e-10
-5.49800000000027	-0.06499999999999977	2.676e-10	1.842603815e-11	2.1476758411e-11	2.6824569795e-10
-5.49800000000027	-0.05999999999999978	2.69e-10	1.766987989e-11	2.1579932945e-11	2.6710235979e-10
-5.49800000000027	-0.054999999999999785	2.701e-10	1.7255971034e-11	2.1758703224e-11	2.6581690181e-10
-5.49800000000027	-0.04999999999999978	2.702e-10	1.6750615032e-11	2.1627167007e-11	2.6477235369e-10
-5.49800000000027	-0.04499999999999978	2.689e-10	1.591846376e-11	2.0674662665e-11	2.636364894e-10
-5.49800000000027	-0.0399999999999998	2.654e-10	1.5528782387e-11	1.9885668007e-11	2.622209955e-10
-5.49800000000027	-0.034999999999999795	2.586e-10	1.565952989e-11	1.926451514e-11	2.6021229569e-10
-5.49800000000027	-0.029999999999999798	2.497e-10	1.4484090207e-11	1.8988890224e-11	2.5714086369e-10
-5.49800000000027	-0.0249999999999998	2.395e-10	1.4169135829e-11	1.8713956524e-11	2.531465143e-10
-5.49800000000027	-0.019999999999999803	2.294e-10	1.4384636597e-11	1.8866099708e-11	2.4878375698e-10
-5.49800000000027	-0.014999999999999805	2.209e-10	1.4586644829e-11	1.8374685897e-11	2.4380565155e-10
-5.49800000000027	-0.0099999999999998	2.16e-10	1.58630035e-11	1.7738457245e-11	2.3784269579e-10
-5.49800000000027	-0.004999999999999802	2.161e-10	1.7282117915e-11	1.8079426081e-11	2.3182097357e-10
-5.49800000000027	1.960237527853792e-16	2.204e-10	1.9667166634e-11	1.7753621796e-11	2.2645450663e-10
-5.49800000000027	0.005000000000000197	2.27e-10	2.0987041353e-11	1.7795996973e-11	2.2280325647e-10
-5.49800000000027	0.0100000000000003	2.351e-10	2.2762645676e-11	1.7587814364e-11	2.2189144511e-10
-5.49800000000027	0.015000000000000301	2.439e-10	2.3956631776e-11	1.7668120563e-11	2.2366608027e-10
-5.49800000000027	0.020000000000000302	2.523e-10	2.4833981297e-11	1.804043859e-11	2.2698470857e-10
-5.49800000000027	0.0250000000000003	2.595e-10	2.5786831975e-11	1.847090316e-11	2.3190472275e-10
-5.49800000000027	0.030000000000000297	2.65e-10	2.6408242411e-11	1.8604737124e-11	2.3788912222e-10
-5.49800000000027	0.03500000000000028	2.683e-10	2.5938617182e-11	1.8762412947e-11	2.43947329e-10
-5.49800000000027	0.0400000000000002	2.691e-10	2.6668212377e-11	1.9558019994e-11	2.4963340256e-10
-5.49800000000027	0.0450000000000003	2.679e-10	2.6854488533e-11	2.000619279e-11	2.5460403413e-10
-5.49800000000027	0.0500000000000003	2.661e-10	2.7187282103e-11	2.05418939e-11	2.5894483551e-10
-5.49800000000027	0.0550000000000003	2.637e-10	2.7330053854e-11	2.096540411e-11	2.6186241303e-10
-5.49800000000027	0.060000000000000296	2.62e-10	2.7286974364e-11	2.1529220976e-11	2.6446157135e-10
-5.49800000000027	0.06500000000000031	2.61e-10	2.7209662949e-11	2.1739624208e-11	2.6710515376e-10
-5.49800000000027	0.07000000000000031	2.607e-10	2.7266523102e-11	2.1784327691e-11	2.6931697503e-10
-5.49800000000027	0.0750000000000003	2.613e-10	2.7422726271e-11	2.2015218565e-11	2.7082073502e-10
-5.49800000000027	0.08000000000000031	2.627e-10	2.7659360785e-11	2.2748386255e-11	2.7227655519e-10
-5.49800000000027	0.08500000000000033	2.644e-10	2.7761122328e-11	2.318447805e-11	2.7378171217e-10
-5.49800000000027	0.09000000000000032	2.667e-10	2.8255849611e-11	2.3504205456e-11	2.7516745031e-10
-5.49800000000027	0.09500000000000033	2.693e-10	2.8666306753e-11	2.3516254441e-11	2.7662967332e-10
-5.49800000000027	0.10000000000000032	2.721e-10	2.8528986149e-11	2.385765838e-11	2.7841450647e-10
-5.49800000000027	0.10500000000000033	2.752e-10	2.8815527912e-11	2.4366039725e-11	2.8021561448e-10
-5.49800000000027	0.11000000000000033	2.781e-10	2.8953066794e-11	2.5002937764e-11	2.8155923355e-10
-5.49800000000027	0.11500000000000044	2.809e-10	2.9187116888e-11	2.5656330399e-11	2.8274033684e-10
-5.49800000000027	0.12000000000000043	2.837e-10	2.9180353158e-11	2.6042264653e-11	2.8445161879e-10
-5.49800000000027	0.12500000000000042	2.862e-10	2.9330345569e-11	2.6198005071e-11	2.8618446086e-10
-5.49800000000027	0.13000000000000042	2.885e-10	2.9575359076e-11	2.6681023883e-11	2.8780028224e-10
-5.49800000000027	0.13500000000000004	2.906e-10	2.9932198231e-11	2.7342900285e-11	2.8877272271e-10
-5.49800000000027	0.14	2.923e-10	2.9953772901e-11	2.810874139e-11	2.8938192409e-10
-5.49800000000027	0.14500000000000002	2.943e-10	2.9762458871e-11	2.8666554135e-11	2.9010379221e-10
-5.49800000000027	0.15000000000000002	2.961e-10	3.0117176357e-11	2.8685515281e-11	2.9120652471e-10
-5.49800000000027	0.15500000000000003	2.979e-10	3.0409754254e-11	2.862502588e-11	2.9249514919e-10
-5.49800000000027	0.16000000000000003	2.994e-10	3.0796357896e-11	2.8779471177e-11	2.9327177908e-10
-5.49800000000027	0.16500000000000004	3.008e-10	3.0810770113e-11	2.9231008375e-11	2.9381120112e-10
-5.49800000000027	0.17000000000000004	3.023e-10	3.0562691973e-11	2.9675522819e-11	2.9452198651e-10
-5.49800000000027	0.17500000000000004	3.037e-10	3.0693557346e-11	2.9697248829e-11	2.955529606e-10
-5.49800000000027	0.18000000000000002	3.048e-10	3.0715562752e-11	2.9832235305e-11	2.9631373473e-10
-5.49800000000027	0.18500000000000003	3.059e-10	3.0781471287e-11	3.0329456786e-11	2.9654176906e-10
-5.49800000000027	0.19000000000000003	3.067e-10	3.1048405799e-11	3.0782847898e-11	2.9678007122e-10
-5.49800000000027	0.19500000000000003	3.075e-10	3.1677688821e-11	3.0828799936e-11	2.9727779329e-10
-5.49800000000027	0.20000000000000004	3.086e-10	3.1915534055e-11	3.0655361479e-11	2.9798219912e-10
-5.49800000000027	0.20500000000000004	3.093e-10	3.1874098931e-11	3.0872883508e-11	2.9839940835e-10
-5.49800000000027	0.21000000000000002	3.1e-10	3.124816576e-11	3.154441365e-11	2.9848297127e-10
-5.49800000000027	0.21500000000000002	3.109e-10	3.1146410038e-11	3.1674839556e-11	2.989016939e-10
-5.49800000000027	0.22000000000000003	3.114e-10	3.143203503e-11	3.1667275471e-11	2.993243048e-10
-5.49800000000027	0.22500000000000003	3.12e-10	3.1843729084e-11	3.166749666e-11	2.9987585731e-10
-5.49800000000027	0.23000000000000004	3.125e-10	3.2335278229e-11	3.1751175993e-11	3.003974678e-10
-5.49800000000027	0.23500000000000004	3.129e-10	3.2548190211e-11	3.1906084041e-11	3.0067004263e-10
-5.49800000000027	0.24000000000000002	3.133e-10	3.2329800888e-11	3.1735852826e-11	3.0123894103e-10
-5.49800000000027	0.24500000000000002	3.139e-10	3.2346451189e-11	3.1905790092e-11	3.0100794975e-10
-5.49800000000027	0.25	3.143e-10	3.2260932494e-11	3.2252489473e-11	3.0098506249e-10
-5.49800000000027	0.255	3.148e-10	3.2281578751e-11	3.2187704346e-11	3.0138131697e-10
-5.49800000000027	0.26	3.153e-10	3.2302967156e-11	3.2021437073e-11	3.0174937565e-10
-5.49800000000027	0.265	3.157e-10	3.2635146636e-11	3.2220190042e-11	3.0219373293e-10
-5.49800000000027	0.27	3.163e-10	3.2929365989e-11	3.2761061448e-11	3.0236863531e-10
-5.49800000000027	0.275	3.17e-10	3.2635295065e-11	3.2820468186e-11	3.0252148863e-10
-5.49800000000027	0.28	3.175e-10	3.2435558387e-11	3.2659806311e-11	3.0272277072e-10
-5.49800000000027	0.28500000000000003	3.18e-10	3.2788503449e-11	3.2642070437e-11	3.0286519323e-10
-5.49800000000027	0.29000000000000103	3.186e-10	3.2910399023e-11	3.3011840424e-11	3.0291234143e-10
-5.49800000000027	0.29500000000000004	3.192e-10	3.2747071236e-11	3.3290425199e-11	3.0283213127e-10
-5.49800000000027	0.30000000000000104	3.198e-10	3.2476539491e-11	3.3004884608e-11	3.0307699926e-10
-5.49800000000027	0.30500000000000005	3.203e-10	3.2743663178e-11	3.2666214975e-11	3.03736981e-10
-5.49800000000027	0.31000000000000105	3.207e-10	3.275135241e-11	3.281692625e-11	3.0418117531e-10
-5.49800000000027	0.31500000000000006	3.211e-10	3.2760424074e-11	3.3272639848e-11	3.0394676141e-10
-5.49800000000027	0.320000000000001	3.212e-10	3.2861158252e-11	3.324006102e-11	3.0369248707e-10
-5.49800000000027	0.325000000000001	3.21e-10	3.3085962059e-11	3.2918617944e-11	3.0338149518e-10
-5.49800000000027	0.330000000000001	3.194e-10	3.3195965807e-11	3.2275245758e-11	3.0290933792e-10
-5.49700000000027	-0.26499999999999996	2.801e-10	2.5633233599e-11	2.5520392228e-11	2.8520051856e-10
-5.49700000000027	-0.25999999999999995	2.794e-10	2.5292046485e-11	2.5431276299e-11	2.8492801357e-10
-5.49700000000027	-0.25499999999999995	2.784e-10	2.5318472763e-11	2.5437885779e-11	2.8420346789e-10
-5.49700000000027	-0.24999999999999994	2.773e-10	2.5308644399e-11	2.527324541e-11	2.8363959864e-10
-5.49700000000027	-0.245	2.764e-10	2.4892415968e-11	2.510138147e-11	2.8322970029e-10
-5.49700000000027	-0.24	2.755e-10	2.480611729e-11	2.4889083579e-11	2.8309696354e-10
-5.49700000000027	-0.235	2.747e-10	2.4524173932e-11	2.491712512e-11	2.827919554e-10
-5.49700000000027	-0.22999999999999998	2.741e-10	2.4054893584e-11	2.4840745027e-11	2.8256820515e-10
-5.49700000000027	-0.22499999999999998	2.735e-10	2.3300597968e-11	2.4467543699e-11	2.8213581536e-10
-5.49700000000027	-0.21999999999999997	2.728e-10	2.2908276878e-11	2.370976872e-11	2.820294816e-10
-5.49700000000027	-0.21499999999999997	2.718e-10	2.2941389761e-11	2.3354812583e-11	2.8214594349e-10
-5.49700000000027	-0.20999999999999996	2.708e-10	2.299950429e-11	2.3372253054e-11	2.8203874826e-10
-5.49700000000027	-0.20499999999999996	2.699e-10	2.3132978822e-11	2.3447984131e-11	2.817253815e-10
-5.49700000000027	-0.19999999999999996	2.69e-10	2.2930033447e-11	2.3279017478e-11	2.8128991835e-10
-5.49700000000027	-0.19499999999999998	2.681e-10	2.2897479357e-11	2.3089165916e-11	2.811581362e-10
-5.49700000000027	-0.18999999999999997	2.674e-10	2.2812085808e-11	2.2713580984e-11	2.8115059249e-10
-5.49700000000027	-0.18499999999999997	2.667e-10	2.2370016086e-11	2.2385480406e-11	2.8099969495e-10
-5.49700000000027	-0.17999999999999997	2.655e-10	2.2327598708e-11	2.237081062e-11	2.8028695378e-10
-5.49700000000027	-0.17499999999999996	2.645e-10	2.2103366791e-11	2.2169132717e-11	2.7997796424e-10
-5.49700000000027	-0.16999999999999996	2.636e-10	2.1596509032e-11	2.1974496485e-11	2.7969130315e-10
-5.49700000000027	-0.16499999999999998	2.626e-10	2.128102642e-11	2.1688133711e-11	2.7934773825e-10
-5.49700000000027	-0.15999999999999998	2.617e-10	2.0750163822e-11	2.1822043345e-11	2.7894903906e-10
-5.49700000000027	-0.15499999999999997	2.608e-10	2.0038915682e-11	2.1863440634e-11	2.7881651185e-10
-5.49700000000027	-0.14999999999999997	2.602e-10	1.9909715047e-11	2.164732141e-11	2.7852561325e-10
-5.49700000000027	-0.14499999999999996	2.592e-10	1.9929534756e-11	2.1342502441e-11	2.7816381771e-10
-5.49700000000027	-0.13999999999999996	2.582e-10	1.9795559638e-11	2.1156751609e-11	2.7802824043e-10
-5.49700000000027	-0.13499999999999998	2.571e-10	1.9626641006e-11	2.0849955035e-11	2.7790134773e-10
-5.49700000000027	-0.12999999999999998	2.56e-10	1.9436856383e-11	2.0709681849e-11	2.7749997098e-10
-5.49700000000027	-0.12499999999999997	2.55e-10	1.8846320745e-11	2.0723028865e-11	2.7688902337e-10
-5.49700000000027	-0.11999999999999997	2.543e-10	1.8322480901e-11	2.0861202211e-11	2.7626939118e-10
-5.49700000000027	-0.11499999999999996	2.537e-10	1.7800845671e-11	2.0750865224e-11	2.7579839807e-10
-5.49700000000027	-0.10999999999999996	2.529e-10	1.7473175831e-11	2.0508954185e-11	2.7548179496e-10
-5.49700000000027	-0.10499999999999998	2.524e-10	1.7590791686e-11	2.0689492521e-11	2.7525161859e-10
-5.49700000000027	-0.09999999999999998	2.521e-10	1.691798534e-11	2.1002677386e-11	2.7479950804e-10
-5.49700000000027	-0.09499999999999997	2.518e-10	1.6807997599e-11	2.0899502852e-11	2.7402553242e-10
-5.49700000000027	-0.08999999999999997	2.514e-10	1.6532854352e-11	2.0847743144e-11	2.7320981026e-10
-5.49700000000027	-0.08499999999999996	2.511e-10	1.6271541244e-11	2.1047759219e-11	2.7254144661e-10
-5.49700000000027	-0.07999999999999997	2.512e-10	1.6777990095e-11	2.130818757e-11	2.7207029052e-10
-5.49700000000027	-0.07499999999999997	2.514e-10	1.670204947e-11	2.1294060571e-11	2.7136914432e-10
-5.49700000000027	-0.06999999999999997	2.52e-10	1.6166253772e-11	2.1706031112e-11	2.7019872796e-10
-5.49700000000027	-0.06499999999999977	2.532e-10	1.5402701683e-11	2.236188302e-11	2.6878300123e-10
-5.49700000000027	-0.05999999999999978	2.545e-10	1.5147317026e-11	2.2482352506e-11	2.6753984857e-10
-5.49700000000027	-0.054999999999999785	2.56e-10	1.4816276962e-11	2.252041013e-11	2.6586081367e-10
-5.49700000000027	-0.04999999999999978	2.578e-10	1.4247494983e-11	2.2899603937e-11	2.6366256643e-10
-5.49700000000027	-0.04499999999999978	2.596e-10	1.4393989113e-11	2.2881117184e-11	2.6152746286e-10
-5.49700000000027	-0.0399999999999998	2.606e-10	1.4669372467e-11	2.2481780616e-11	2.5889130775e-10
-5.49700000000027	-0.034999999999999795	2.604e-10	1.4310286497e-11	2.2248068126e-11	2.5542422663e-10
-5.49700000000027	-0.029999999999999798	2.585e-10	1.4425224799e-11	2.2302167781e-11	2.5107131805e-10
-5.49700000000027	-0.0249999999999998	2.552e-10	1.4755502343e-11	2.2153441387e-11	2.4572752882e-10
-5.49700000000027	-0.019999999999999803	2.511e-10	1.5042144514e-11	2.1644076332e-11	2.4012150243e-10
-5.49700000000027	-0.014999999999999805	2.472e-10	1.5683911624e-11	2.0566194144e-11	2.3387928959e-10
-5.49700000000027	-0.0099999999999998	2.45e-10	1.632962958e-11	1.9350416551e-11	2.2693485953e-10
-5.49700000000027	-0.004999999999999802	2.444e-10	1.7605701578e-11	1.856888266e-11	2.1953252144e-10
-5.49700000000027	1.960237527853792e-16	2.446e-10	1.8874002853e-11	1.8165473011e-11	2.1265307441e-10
-5.49700000000027	0.005000000000000197	2.461e-10	1.9883413916e-11	1.7746016965e-11	2.0776938181e-10
-5.49700000000027	0.0100000000000003	2.485e-10	2.0346124074e-11	1.7285195645e-11	2.0600368734e-10
-5.49700000000027	0.015000000000000301	2.516e-10	2.1228090918e-11	1.6864738427e-11	2.0666301716e-10
-5.49700000000027	0.020000000000000302	2.554e-10	2.1616861341e-11	1.6987488198e-11	2.0929605234e-10
-5.49700000000027	0.0250000000000003	2.598e-10	2.213268599e-11	1.7382134683e-11	2.1365799475e-10
-5.49700000000027	0.030000000000000297	2.641e-10	2.2494455334e-11	1.7905261484e-11	2.1941312589e-10
-5.49700000000027	0.03500000000000028	2.669e-10	2.2793401149e-11	1.8607341917e-11	2.2555915639e-10
-5.49700000000027	0.0400000000000002	2.685e-10	2.2996982443e-11	1.9288547628e-11	2.3165172897e-10
-5.49700000000027	0.0450000000000003	2.686e-10	2.3108861933e-11	2.0343711367e-11	2.3756467272e-10
-5.49700000000027	0.0500000000000003	2.674e-10	2.3467057326e-11	2.0797092293e-11	2.4325046688e-10
-5.49700000000027	0.0550000000000003	2.653e-10	2.3613593658e-11	2.1210202249e-11	2.4867202155e-10
-5.49700000000027	0.060000000000000296	2.63e-10	2.3242500902e-11	2.1757451759e-11	2.5327899493e-10
-5.49700000000027	0.06500000000000031	2.614e-10	2.2825467749e-11	2.2286068997e-11	2.5701927952e-10
-5.49700000000027	0.07000000000000031	2.601e-10	2.2747124603e-11	2.2563562379e-11	2.6042750105e-10
-5.49700000000027	0.0750000000000003	2.594e-10	2.3208254424e-11	2.2687860474e-11	2.6438899804e-10
-5.49700000000027	0.08000000000000031	2.595e-10	2.3385147506e-11	2.268840035e-11	2.6800141204e-10
-5.49700000000027	0.08500000000000033	2.604e-10	2.4037384719e-11	2.2945947421e-11	2.7106467169e-10
-5.49700000000027	0.09000000000000032	2.618e-10	2.4928958737e-11	2.3867857817e-11	2.7351167519e-10
-5.49700000000027	0.09500000000000033	2.636e-10	2.5522615761e-11	2.4529057555e-11	2.7540712617e-10
-5.49700000000027	0.10000000000000032	2.661e-10	2.6246963535e-11	2.4801120162e-11	2.7766542044e-10
-5.49700000000027	0.10500000000000033	2.69e-10	2.6564512518e-11	2.4981627939e-11	2.7991854586e-10
-5.49700000000027	0.11000000000000033	2.718e-10	2.647007932e-11	2.4969957303e-11	2.8206999414e-10
-5.49700000000027	0.11500000000000044	2.743e-10	2.7185861836e-11	2.5004509371e-11	2.8405459598e-10
-5.49700000000027	0.12000000000000043	2.773e-10	2.7523119934e-11	2.5644036941e-11	2.8540696949e-10
-5.49700000000027	0.12500000000000042	2.801e-10	2.7585288626e-11	2.6518895174e-11	2.8634851333e-10
-5.49700000000027	0.13000000000000042	2.824e-10	2.8194155311e-11	2.6984192664e-11	2.8741094284e-10
-5.49700000000027	0.13500000000000004	2.845e-10	2.9091883334e-11	2.6927870931e-11	2.8887148947e-10
-5.49700000000027	0.14	2.865e-10	2.9384889058e-11	2.7043896262e-11	2.9059250373e-10
-5.49700000000027	0.14500000000000002	2.885e-10	2.9693657416e-11	2.723725047e-11	2.9148280155e-10
-5.49700000000027	0.15000000000000002	2.905e-10	2.9681774322e-11	2.7883099392e-11	2.915072022e-10
-5.49700000000027	0.15500000000000003	2.924e-10	2.962287399e-11	2.8554280289e-11	2.9173973016e-10
-5.49700000000027	0.16000000000000003	2.943e-10	3.0093663372e-11	2.8842050233e-11	2.9229845386e-10
-5.49700000000027	0.16500000000000004	2.96e-10	3.0662218342e-11	2.8617627686e-11	2.9342812486e-10
-5.49700000000027	0.17000000000000004	2.977e-10	3.0308347777e-11	2.8821654269e-11	2.9445141554e-10
-5.49700000000027	0.17500000000000004	2.994e-10	3.0003528809e-11	2.9079525848e-11	2.9478508513e-10
-5.49700000000027	0.18000000000000002	3.005e-10	3.0508975033e-11	2.9623700539e-11	2.9547130689e-10
-5.49700000000027	0.18500000000000003	3.017e-10	3.0929618515e-11	3.0431538471e-11	2.9548171442e-10
-5.49700000000027	0.19000000000000003	3.03e-10	3.1043644412e-11	3.0521370354e-11	2.9596046079e-10
-5.49700000000027	0.19500000000000003	3.042e-10	3.1257679802e-11	3.0310614966e-11	2.9701329768e-10
-5.49700000000027	0.20000000000000004	3.057e-10	3.1287121237e-11	3.0159286689e-11	2.9771288391e-10
-5.49700000000027	0.20500000000000004	3.066e-10	3.1604807009e-11	3.0465261079e-11	2.9779423494e-10
-5.49700000000027	0.21000000000000002	3.072e-10	3.1891895924e-11	3.1192618189e-11	2.9778901953e-10
-5.49700000000027	0.21500000000000002	3.082e-10	3.1899704481e-11	3.1450539245e-11	2.9801696073e-10
-5.49700000000027	0.22000000000000003	3.09e-10	3.1456866418e-11	3.1306402525e-11	2.9833405279e-10
-5.49700000000027	0.22500000000000003	3.099e-10	3.12973978e-11	3.0982901808e-11	2.9901172966e-10
-5.49700000000027	0.23000000000000004	3.106e-10	3.142261412e-11	3.1084264629e-11	2.9957618099e-10
-5.49700000000027	0.23500000000000004	3.114e-10	3.1485964428e-11	3.1377823325e-11	2.9967944138e-10
-5.49700000000027	0.24000000000000002	3.118e-10	3.1818862772e-11	3.1679388485e-11	2.9970747419e-10
-5.49700000000027	0.24500000000000002	3.123e-10	3.2212695805e-11	3.1760038109e-11	3.0009124894e-10
-5.49700000000027	0.25	3.129e-10	3.2118428499e-11	3.1794238021e-11	3.009124659e-10
-5.49700000000027	0.255	3.133e-10	3.1853103428e-11	3.1995246536e-11	3.0123612378e-10
-5.49700000000027	0.26	3.133e-10	3.2593717333e-11	3.2331558759e-11	3.0121824238e-10
-5.49700000000027	0.265	3.138e-10	3.2776713488e-11	3.2530137105e-11	3.015965689e-10
-5.49700000000027	0.27	3.147e-10	3.2336768345e-11	3.2554604695e-11	3.0222730711e-10
-5.49700000000027	0.275	3.154e-10	3.2253551763e-11	3.232457675e-11	3.0272381846e-10
-5.49700000000027	0.28	3.159e-10	3.2254078542e-11	3.2330231625e-11	3.0292170122e-10
-5.49700000000027	0.28500000000000003	3.165e-10	3.2106088474e-11	3.2868178096e-11	3.0296330806e-10
-5.49700000000027	0.29000000000000103	3.173e-10	3.2114822534e-11	3.3328708378e-11	3.0246588867e-10
-5.49700000000027	0.29500000000000004	3.18e-10	3.2774402644e-11	3.3218637691e-11	3.0273797456e-10
-5.49700000000027	0.30000000000000104	3.186e-10	3.3137734863e-11	3.2924447441e-11	3.0350070447e-10
-5.49700000000027	0.30500000000000005	3.192e-10	3.3368190634e-11	3.2787860255e-11	3.0398869421e-10
-5.49700000000027	0.31000000000000105	3.199e-10	3.3033691579e-11	3.2793104765e-11	3.0389581807e-10
-5.49700000000027	0.31500000000000006	3.204e-10	3.2961077522e-11	3.2899074722e-11	3.0373840127e-10
-5.49700000000027	0.320000000000001	3.207e-10	3.3194883144e-11	3.2682457822e-11	3.041558899e-10
-5.49700000000027	0.325000000000001	3.203e-10	3.3404512214e-11	3.2721657772e-11	3.0416026711e-10
-5.49700000000027	0.330000000000001	3.186e-10	3.3366493881e-11	3.2510462916e-11	3.0302247033e-10
-5.49600000000027	-0.26499999999999996	2.819e-10	2.5300859124e-11	2.5800053845e-11	2.8372567613e-10
-5.49600000000027	-0.25999999999999995	2.81e-10	2.5093261502e-11	2.5546940742e-11	2.8342225123e-10
-5.49600000000027	-0.25499999999999995	2.798e-10	2.5018211454e-11	2.5031613768e-11	2.8346979525e-10
-5.49600000000027	-0.24999999999999994	2.787e-10	2.4831146584e-11	2.4785421556e-11	2.8328932822e-10
-5.49600000000027	-0.245	2.779e-10	2.4646136444e-11	2.4620068143e-11	2.8271116316e-10
-5.49600000000027	-0.24	2.77e-10	2.4629902327e-11	2.471744956e-11	2.8205274139e-10
-5.49600000000027	-0.235	2.761e-10	2.4378656235e-11	2.4492904777e-11	2.8151294682e-10
-5.49600000000027	-0.22999999999999998	2.75e-10	2.3920052627e-11	2.4131959071e-11	2.8143662494e-10
-5.49600000000027	-0.22499999999999998	2.742e-10	2.3679772858e-11	2.4011074856e-11	2.8098917101e-10
-5.49600000000027	-0.21999999999999997	2.734e-10	2.316973696e-11	2.3899576627e-11	2.8064916842e-10
-5.49600000000027	-0.21499999999999997	2.724e-10	2.2928556427e-11	2.358918282e-11	2.8060046025e-10
-5.49600000000027	-0.20999999999999996	2.71e-10	2.2721603455e-11	2.3095071083e-11	2.8090972919e-10
-5.49600000000027	-0.20499999999999996	2.696e-10	2.2630687454e-11	2.2919302864e-11	2.8066497762e-10
-5.49600000000027	-0.19999999999999996	2.687e-10	2.2304951563e-11	2.2855038696e-11	2.798802685e-10
-5.49600000000027	-0.19499999999999998	2.676e-10	2.1843393915e-11	2.2783779423e-11	2.7931369841e-10
-5.49600000000027	-0.18999999999999997	2.663e-10	2.1983754414e-11	2.2216803336e-11	2.7966958005e-10
-5.49600000000027	-0.18499999999999997	2.654e-10	2.1591319819e-11	2.1769177692e-11	2.7997908182e-10
-5.49600000000027	-0.17999999999999997	2.643e-10	2.1379270765e-11	2.1799192473e-11	2.7914505918e-10
-5.49600000000027	-0.17499999999999996	2.631e-10	2.1042053413e-11	2.1987772197e-11	2.7835371438e-10
-5.49600000000027	-0.16999999999999996	2.618e-10	2.067014866e-11	2.1834259678e-11	2.7807229199e-10
-5.49600000000027	-0.16499999999999998	2.606e-10	2.0410050638e-11	2.1275365725e-11	2.7824821882e-10
-5.49600000000027	-0.15999999999999998	2.594e-10	2.0101685368e-11	2.0808797854e-11	2.782688709e-10
-5.49600000000027	-0.15499999999999997	2.579e-10	1.9667162269e-11	2.0501369727e-11	2.7818768285e-10
-5.49600000000027	-0.14999999999999997	2.567e-10	1.9559248176e-11	2.0485236018e-11	2.7776430361e-10
-5.49600000000027	-0.14499999999999996	2.553e-10	1.9289556076e-11	2.0221668819e-11	2.7730886359e-10
-5.49600000000027	-0.13999999999999996	2.537e-10	1.8883314624e-11	1.9752945809e-11	2.7737340424e-10
-5.49600000000027	-0.13499999999999998	2.523e-10	1.8468931376e-11	1.9653853087e-11	2.7698876802e-10
-5.49600000000027	-0.12999999999999998	2.509e-10	1.8467185146e-11	1.9788091595e-11	2.7640599292e-10
-5.49600000000027	-0.12499999999999997	2.492e-10	1.8080617883e-11	1.9676859665e-11	2.7575644199e-10
-5.49600000000027	-0.11999999999999997	2.476e-10	1.7767450481e-11	1.9298619009e-11	2.7568365913e-10
-5.49600000000027	-0.11499999999999996	2.461e-10	1.7313512217e-11	1.9058639009e-11	2.7553129476e-10
-5.49600000000027	-0.10999999999999996	2.446e-10	1.6886176309e-11	1.9082736981e-11	2.7491806541e-10
-5.49600000000027	-0.10499999999999998	2.431e-10	1.6585516278e-11	1.9127824635e-11	2.7418108657e-10
-5.49600000000027	-0.09999999999999998	2.415e-10	1.6522854276e-11	1.915567118e-11	2.735709073e-10
-5.49600000000027	-0.09499999999999997	2.402e-10	1.616828813e-11	1.9209402672e-11	2.7322710957e-10
-5.49600000000027	-0.08999999999999997	2.39e-10	1.5436162357e-11	1.9167838036e-11	2.729562344e-10
-5.49600000000027	-0.08499999999999996	2.376e-10	1.5352194896e-11	1.9567407435e-11	2.7259462513e-10
-5.49600000000027	-0.07999999999999997	2.365e-10	1.5272122982e-11	1.9818989676e-11	2.7180432808e-10
-5.49600000000027	-0.07499999999999997	2.357e-10	1.4454097254e-11	2.0325572405e-11	2.7043800801e-10
-5.49600000000027	-0.06999999999999997	2.353e-10	1.4174825628e-11	2.0960479742e-11	2.6923283003e-10
-5.49600000000027	-0.06499999999999977	2.351e-10	1.350796083e-11	2.1238609042e-11	2.6792362332e-10
-5.49600000000027	-0.05999999999999978	2.359e-10	1.3144937111e-11	2.1954510885e-11	2.6649984065e-10
-5.49600000000027	-0.054999999999999785	2.377e-10	1.3156278874e-11	2.2828964575e-11	2.6421274524e-10
-5.49600000000027	-0.04999999999999978	2.405e-10	1.2963160407e-11	2.3594645609e-11	2.6154101361e-10
-5.49600000000027	-0.04499999999999978	2.449e-10	1.3590106391e-11	2.4016924726e-11	2.5921298657e-10
-5.49600000000027	-0.0399999999999998	2.505e-10	1.3149934239e-11	2.4311509333e-11	2.5581028312e-10
-5.49600000000027	-0.034999999999999795	2.566e-10	1.4266357175e-11	2.4951284286e-11	2.5233547203e-10
-5.49600000000027	-0.029999999999999798	2.62e-10	1.4552152425e-11	2.4316414783e-11	2.4764016271e-10
-5.49600000000027	-0.0249999999999998	2.666e-10	1.569421147e-11	2.3973551288e-11	2.4251346476e-10
-5.49600000000027	-0.019999999999999803	2.702e-10	1.6554216563e-11	2.3192154185e-11	2.3661914747e-10
-5.49600000000027	-0.014999999999999805	2.723e-10	1.7608670169e-11	2.2589738364e-11	2.3000340443e-10
-5.49600000000027	-0.0099999999999998	2.724e-10	1.8850922061e-11	2.1421635756e-11	2.234574873e-10
-5.49600000000027	-0.004999999999999802	2.702e-10	1.9443922793e-11	1.9997180789e-11	2.1690251306e-10
-5.49600000000027	1.960237527853792e-16	2.67e-10	2.03089774e-11	1.9452220295e-11	2.1138419397e-10
-5.49600000000027	0.005000000000000197	2.635e-10	1.9945271197e-11	1.8822419224e-11	2.0709324162e-10
-5.49600000000027	0.0100000000000003	2.601e-10	2.0266666252e-11	1.8288681167e-11	2.0529052708e-10
-5.49600000000027	0.015000000000000301	2.581e-10	2.0323360513e-11	1.7785438104e-11	2.0601940341e-10
-5.49600000000027	0.020000000000000302	2.577e-10	2.094146912e-11	1.7625358305e-11	2.0817294717e-10
-5.49600000000027	0.0250000000000003	2.589e-10	2.0960941038e-11	1.8086857744e-11	2.1164198406e-10
-5.49600000000027	0.030000000000000297	2.615e-10	2.1738045325e-11	1.9152025925e-11	2.1574725397e-10
-5.49600000000027	0.03500000000000028	2.637e-10	2.1751978784e-11	1.9950393471e-11	2.201493131e-10
-5.49600000000027	0.0400000000000002	2.653e-10	2.1741894307e-11	2.0660595328e-11	2.2484064102e-10
-5.49600000000027	0.0450000000000003	2.661e-10	2.1551673126e-11	2.0854885224e-11	2.3031302262e-10
-5.49600000000027	0.0500000000000003	2.657e-10	2.2130964499e-11	2.1057599224e-11	2.3559581023e-10
-5.49600000000027	0.0550000000000003	2.643e-10	2.1665885288e-11	2.1503424796e-11	2.4044811726e-10
-5.49600000000027	0.060000000000000296	2.623e-10	2.2256121156e-11	2.2041618649e-11	2.4425408337e-10
-5.49600000000027	0.06500000000000031	2.6e-10	2.1893864323e-11	2.2478864412e-11	2.4840431288e-10
-5.49600000000027	0.07000000000000031	2.586e-10	2.2374259424e-11	2.2726500174e-11	2.5248338934e-10
-5.49600000000027	0.0750000000000003	2.574e-10	2.2216775687e-11	2.256242733e-11	2.5664248969e-10
-5.49600000000027	0.08000000000000031	2.567e-10	2.2244518914e-11	2.2613379406e-11	2.610177733e-10
-5.49600000000027	0.08500000000000033	2.569e-10	2.3395384778e-11	2.2968313715e-11	2.6489968877e-10
-5.49600000000027	0.09000000000000032	2.581e-10	2.3634506215e-11	2.3350777337e-11	2.6824048255e-10
-5.49600000000027	0.09500000000000033	2.6e-10	2.4496967671e-11	2.3881142261e-11	2.7099309955e-10
-5.49600000000027	0.10000000000000032	2.621e-10	2.407971333e-11	2.4419827969e-11	2.734704176e-10
-5.49600000000027	0.10500000000000033	2.644e-10	2.5062201894e-11	2.464853751e-11	2.7589227539e-10
-5.49600000000027	0.11000000000000033	2.669e-10	2.5263376301e-11	2.4675120949e-11	2.7819385286e-10
-5.49600000000027	0.11500000000000044	2.698e-10	2.5687745074e-11	2.4748046417e-11	2.8030206449e-10
-5.49600000000027	0.12000000000000043	2.726e-10	2.591899829e-11	2.4929270148e-11	2.8217299841e-10
-5.49600000000027	0.12500000000000042	2.752e-10	2.61091016e-11	2.5334765087e-11	2.8388928622e-10
-5.49600000000027	0.13000000000000042	2.778e-10	2.6354068541e-11	2.5896850275e-11	2.8516983148e-10
-5.49600000000027	0.13500000000000004	2.803e-10	2.6517678634e-11	2.6669501676e-11	2.8568618e-10
-5.49600000000027	0.14	2.824e-10	2.7414041688e-11	2.6914349291e-11	2.8667189181e-10
-5.49600000000027	0.14500000000000002	2.844e-10	2.7246042737e-11	2.716811141e-11	2.8799430002e-10
-5.49600000000027	0.15000000000000002	2.865e-10	2.7934132959e-11	2.7049719938e-11	2.8944986407e-10
-5.49600000000027	0.15500000000000003	2.887e-10	2.8291164199e-11	2.7215437149e-11	2.9072531033e-10
-5.49600000000027	0.16000000000000003	2.905e-10	2.8616565396e-11	2.7589031379e-11	2.9126133304e-10
-5.49600000000027	0.16500000000000004	2.921e-10	2.9147113673e-11	2.8331353678e-11	2.9121295083e-10
-5.49600000000027	0.17000000000000004	2.94e-10	2.9472756432e-11	2.8517644387e-11	2.9176890384e-10
-5.49600000000027	0.17500000000000004	2.954e-10	2.9728095978e-11	2.8757096152e-11	2.9229421634e-10
-5.49600000000027	0.18000000000000002	2.968e-10	2.9958706e-11	2.9391693533e-11	2.9259223957e-10
-5.49600000000027	0.18500000000000003	2.986e-10	2.9841077048e-11	2.9982076376e-11	2.9324032366e-10
-5.49600000000027	0.19000000000000003	3e-10	3.0063916347e-11	3.0109958607e-11	2.9367962852e-10
-5.49600000000027	0.19500000000000003	3.012e-10	3.0578841688e-11	3.0073005473e-11	2.9420943465e-10
-5.49600000000027	0.20000000000000004	3.021e-10	3.0762990355e-11	2.9800229822e-11	2.9485912528e-10
-5.49600000000027	0.20500000000000004	3.03e-10	3.0744177639e-11	2.9664774775e-11	2.9566122685e-10
-5.49600000000027	0.21000000000000002	3.042e-10	3.0481934664e-11	2.9900629306e-11	2.9635161627e-10
-5.49600000000027	0.21500000000000002	3.055e-10	3.0360117671e-11	3.0171938124e-11	2.9660870787e-10
-5.49600000000027	0.22000000000000003	3.065e-10	3.0592485564e-11	3.0571996467e-11	2.9697061982e-10
-5.49600000000027	0.22500000000000003	3.073e-10	3.1033315463e-11	3.0678987969e-11	2.973645227e-10
-5.49600000000027	0.23000000000000004	3.081e-10	3.1053845305e-11	3.0666624662e-11	2.981839003e-10
-5.49600000000027	0.23500000000000004	3.087e-10	3.1266669976e-11	3.0817769584e-11	2.9854988679e-10
-5.49600000000027	0.24000000000000002	3.094e-10	3.162814246e-11	3.1421871972e-11	2.986051375e-10
-5.49600000000027	0.24500000000000002	3.104e-10	3.1435367418e-11	3.1583028613e-11	2.9895964544e-10
-5.49600000000027	0.25	3.112e-10	3.1673297053e-11	3.1562335789e-11	2.9968474992e-10
-5.49600000000027	0.255	3.117e-10	3.1728323665e-11	3.1373114325e-11	3.0049565248e-10
-5.49600000000027	0.26	3.121e-10	3.1760297134e-11	3.1244481215e-11	3.0079910066e-10
-5.49600000000027	0.265	3.126e-10	3.2156062662e-11	3.1620802474e-11	3.0074559618e-10
-5.49600000000027	0.27	3.135e-10	3.2408486004e-11	3.2089726301e-11	3.0048866756e-10
-5.49600000000027	0.275	3.145e-10	3.2092945185e-11	3.2585102599e-11	3.0061679427e-10
-5.49600000000027	0.28	3.153e-10	3.1997315818e-11	3.2569275936e-11	3.0136171263e-10
-5.49600000000027	0.28500000000000003	3.161e-10	3.2062391983e-11	3.2317460864e-11	3.0211533885e-10
-5.49600000000027	0.29000000000000103	3.168e-10	3.2227934571e-11	3.2227061456e-11	3.0262768269e-10
-5.49600000000027	0.29500000000000004	3.176e-10	3.2323025516e-11	3.2400735654e-11	3.0279171187e-10
-5.49600000000027	0.30000000000000104	3.182e-10	3.2364728395e-11	3.2832930447e-11	3.0266323593e-10
-5.49600000000027	0.30500000000000005	3.186e-10	3.227496054e-11	3.2546397415e-11	3.0310030561e-10
-5.49600000000027	0.31000000000000105	3.189e-10	3.274823539e-11	3.2319087768e-11	3.0344699044e-10
-5.49600000000027	0.31500000000000006	3.194e-10	3.2937742071e-11	3.2913745963e-11	3.0322973616e-10
-5.49600000000027	0.320000000000001	3.199e-10	3.2915617339e-11	3.3254327718e-11	3.0310496222e-10
-5.49600000000027	0.325000000000001	3.197e-10	3.2880165963e-11	3.2968944288e-11	3.0333178584e-10
-5.49600000000027	0.330000000000001	3.181e-10	3.3022000571e-11	3.2052907045e-11	3.0292479787e-10
-5.49500000000027	-0.26499999999999996	2.838e-10	2.5337655097e-11	2.5628317962e-11	2.8260638937e-10
-5.49500000000027	-0.25999999999999995	2.83e-10	2.5026415824e-11	2.5065065711e-11	2.8265991714e-10
-5.49500000000027	-0.25499999999999995	2.818e-10	2.4797432707e-11	2.5094981538e-11	2.8237339575e-10
-5.49500000000027	-0.24999999999999994	2.807e-10	2.4818652309e-11	2.5130846188e-11	2.8175984044e-10
-5.49500000000027	-0.245	2.799e-10	2.432049514e-11	2.4916653638e-11	2.8127848636e-10
-5.49500000000027	-0.24	2.786e-10	2.4110134109e-11	2.4498431594e-11	2.8103666846e-10
-5.49500000000027	-0.235	2.772e-10	2.4147957447e-11	2.4151227262e-11	2.8102304786e-10
-5.49500000000027	-0.22999999999999998	2.761e-10	2.3837227491e-11	2.398656361e-11	2.8054821305e-10
-5.49500000000027	-0.22499999999999998	2.752e-10	2.351826115e-11	2.3987494933e-11	2.7992280666e-10
-5.49500000000027	-0.21999999999999997	2.742e-10	2.3029958538e-11	2.3837279878e-11	2.7960734442e-10
-5.49500000000027	-0.21499999999999997	2.73e-10	2.2970401915e-11	2.3386551766e-11	2.7933088131e-10
-5.49500000000027	-0.20999999999999996	2.72e-10	2.2681080736e-11	2.2876996081e-11	2.7925632894e-10
-5.49500000000027	-0.20499999999999996	2.706e-10	2.2662447009e-11	2.2429742967e-11	2.7895551175e-10
-5.49500000000027	-0.19999999999999996	2.693e-10	2.2388008074e-11	2.2305187304e-11	2.7843830176e-10
-5.49500000000027	-0.19499999999999998	2.678e-10	2.2180507949e-11	2.2434949642e-11	2.7768700384e-10
-5.49500000000027	-0.18999999999999997	2.664e-10	2.1809512691e-11	2.2431051184e-11	2.7728828136e-10
-5.49500000000027	-0.18499999999999997	2.649e-10	2.1880985878e-11	2.1828351601e-11	2.7739852667e-10
-5.49500000000027	-0.17999999999999997	2.635e-10	2.1533609834e-11	2.1014380036e-11	2.7776216157e-10
-5.49500000000027	-0.17499999999999996	2.624e-10	2.098375262e-11	2.0510984177e-11	2.7759843506e-10
-5.49500000000027	-0.16999999999999996	2.609e-10	2.0553731883e-11	2.0486560243e-11	2.7726904955e-10
-5.49500000000027	-0.16499999999999998	2.592e-10	2.0649387443e-11	2.0432994643e-11	2.7674855664e-10
-5.49500000000027	-0.15999999999999998	2.575e-10	2.0510112518e-11	2.0438664069e-11	2.7618065942e-10
-5.49500000000027	-0.15499999999999997	2.558e-10	2.0034579211e-11	2.0153653168e-11	2.7598855086e-10
-5.49500000000027	-0.14999999999999997	2.542e-10	1.950472797e-11	1.9488396356e-11	2.7580242604e-10
-5.49500000000027	-0.14499999999999996	2.526e-10	1.8763651315e-11	1.8869996711e-11	2.7581532486e-10
-5.49500000000027	-0.13999999999999996	2.505e-10	1.8460274441e-11	1.8557379371e-11	2.7554254048e-10
-5.49500000000027	-0.13499999999999998	2.483e-10	1.8027938495e-11	1.8298841314e-11	2.7533322573e-10
-5.49500000000027	-0.12999999999999998	2.462e-10	1.7852091696e-11	1.8080169684e-11	2.7483734302e-10
-5.49500000000027	-0.12499999999999997	2.441e-10	1.7496995861e-11	1.793190022e-11	2.7402846608e-10
-5.49500000000027	-0.11999999999999997	2.419e-10	1.7020829546e-11	1.7684916384e-11	2.7348313015e-10
-5.49500000000027	-0.11499999999999996	2.396e-10	1.6651100304e-11	1.7581017164e-11	2.7316652704e-10
-5.49500000000027	-0.10999999999999996	2.37e-10	1.6426559887e-11	1.7416695482e-11	2.7257336769e-10
-5.49500000000027	-0.10499999999999998	2.344e-10	1.628780301e-11	1.7681138706e-11	2.7172749396e-10
-5.49500000000027	-0.09999999999999998	2.321e-10	1.580989192e-11	1.7719593598e-11	2.711490728e-10
-5.49500000000027	-0.09499999999999997	2.298e-10	1.5346554574e-11	1.7747331003e-11	2.7048566844e-10
-5.49500000000027	-0.08999999999999997	2.274e-10	1.5232768783e-11	1.7536930682e-11	2.7026990429e-10
-5.49500000000027	-0.08499999999999996	2.252e-10	1.4670386736e-11	1.7746536469e-11	2.6957672089e-10
-5.49500000000027	-0.07999999999999997	2.232e-10	1.4325338998e-11	1.8374584033e-11	2.6894195471e-10
-5.49500000000027	-0.07499999999999997	2.215e-10	1.3833225239e-11	1.8704061222e-11	2.6852951851e-10
-5.49500000000027	-0.06999999999999997	2.202e-10	1.2744523701e-11	1.9073561998e-11	2.6750483084e-10
-5.49500000000027	-0.06499999999999977	2.193e-10	1.2590207916e-11	1.9897559832e-11	2.6629646309e-10
-5.49500000000027	-0.05999999999999978	2.191e-10	1.248534245e-11	2.0474895427e-11	2.6458473876e-10
-5.49500000000027	-0.054999999999999785	2.204e-10	1.3009701797e-11	2.1685611864e-11	2.6276984718e-10
-5.49500000000027	-0.04999999999999978	2.237e-10	1.296766859e-11	2.2469570104e-11	2.6071283501e-10
-5.49500000000027	-0.04499999999999978	2.295e-10	1.3235991355e-11	2.3692805553e-11	2.578355372e-10
-5.49500000000027	-0.0399999999999998	2.374e-10	1.3862375636e-11	2.4405744625e-11	2.5473507121e-10
-5.49500000000027	-0.034999999999999795	2.465e-10	1.4069105964e-11	2.443488338e-11	2.5103974622e-10
-5.49500000000027	-0.029999999999999798	2.571e-10	1.5625049127e-11	2.471714688e-11	2.4681601208e-10
-5.49500000000027	-0.0249999999999998	2.674e-10	1.5776797954e-11	2.4174559803e-11	2.4160093162e-10
-5.49500000000027	-0.019999999999999803	2.758e-10	1.7353915609e-11	2.4023443984e-11	2.3647116031e-10
-5.49500000000027	-0.014999999999999805	2.811e-10	1.8815694784e-11	2.2936624009e-11	2.309946809e-10
-5.49500000000027	-0.0099999999999998	2.828e-10	1.9874148711e-11	2.1944686887e-11	2.2556700278e-10
-5.49500000000027	-0.004999999999999802	2.816e-10	2.1077044948e-11	2.0846044936e-11	2.2077534813e-10
-5.49500000000027	1.960237527853792e-16	2.775e-10	2.1186719823e-11	1.9852732657e-11	2.1638115868e-10
-5.49500000000027	0.005000000000000197	2.71e-10	2.1719487268e-11	1.8862173602e-11	2.1318995859e-10
-5.49500000000027	0.0100000000000003	2.64e-10	2.1855518571e-11	1.8582589109e-11	2.1198822651e-10
-5.49500000000027	0.015000000000000301	2.586e-10	2.181132877e-11	1.8542369071e-11	2.1239933558e-10
-5.49500000000027	0.020000000000000302	2.555e-10	2.172429231e-11	1.9384446205e-11	2.1394372452e-10
-5.49500000000027	0.0250000000000003	2.55e-10	2.1564732015e-11	1.9861683541e-11	2.1651065908e-10
-5.49500000000027	0.030000000000000297	2.561e-10	2.1432580252e-11	1.9834733394e-11	2.2003047634e-10
-5.49500000000027	0.03500000000000028	2.577e-10	2.1965436463e-11	2.0052226319e-11	2.2373846732e-10
-5.49500000000027	0.0400000000000002	2.595e-10	2.2026628722e-11	2.0608963678e-11	2.2730133496e-10
-5.49500000000027	0.0450000000000003	2.606e-10	2.2684001306e-11	2.1250772988e-11	2.303685993e-10
-5.49500000000027	0.0500000000000003	2.609e-10	2.2482524219e-11	2.1717023628e-11	2.3355705198e-10
-5.49500000000027	0.0550000000000003	2.604e-10	2.2933946457e-11	2.1949579241e-11	2.368255984e-10
-5.49500000000027	0.060000000000000296	2.595e-10	2.2135989275e-11	2.2012235422e-11	2.4099189322e-10
-5.49500000000027	0.06500000000000031	2.584e-10	2.2203795379e-11	2.1977433062e-11	2.4494579993e-10
-5.49500000000027	0.07000000000000031	2.569e-10	2.2510340204e-11	2.227667137e-11	2.4863905273e-10
-5.49500000000027	0.0750000000000003	2.56e-10	2.209644008e-11	2.2629738669e-11	2.524233656e-10
-5.49500000000027	0.08000000000000031	2.558e-10	2.2625637939e-11	2.2777306731e-11	2.5636865757e-10
-5.49500000000027	0.08500000000000033	2.555e-10	2.253609855e-11	2.3049487208e-11	2.5956477039e-10
-5.49500000000027	0.09000000000000032	2.563e-10	2.2889701359e-11	2.3341611086e-11	2.6315250434e-10
-5.49500000000027	0.09500000000000033	2.579e-10	2.3071917531e-11	2.3099563259e-11	2.6686226483e-10
-5.49500000000027	0.10000000000000032	2.596e-10	2.3880456865e-11	2.3366094683e-11	2.6979383547e-10
-5.49500000000027	0.10500000000000033	2.618e-10	2.4864185252e-11	2.4036390823e-11	2.7213927824e-10
-5.49500000000027	0.11000000000000033	2.644e-10	2.4663080694e-11	2.4159938039e-11	2.7441370767e-10
-5.49500000000027	0.11500000000000044	2.676e-10	2.5566323893e-11	2.4430613848e-11	2.7656101156e-10
-5.49500000000027	0.12000000000000043	2.704e-10	2.5750207715e-11	2.5049201213e-11	2.7850116603e-10
-5.49500000000027	0.12500000000000042	2.729e-10	2.6387604885e-11	2.5106561952e-11	2.8057380114e-10
-5.49500000000027	0.13000000000000042	2.756e-10	2.6733393315e-11	2.5279508554e-11	2.8221451212e-10
-5.49500000000027	0.13500000000000004	2.78e-10	2.6978738606e-11	2.5666423608e-11	2.831579186e-10
-5.49500000000027	0.14	2.802e-10	2.7842496638e-11	2.6263514883e-11	2.8421469033e-10
-5.49500000000027	0.14500000000000002	2.827e-10	2.7878541732e-11	2.6879724464e-11	2.8539206833e-10
-5.49500000000027	0.15000000000000002	2.85e-10	2.8003106127e-11	2.7163204504e-11	2.8635179624e-10
-5.49500000000027	0.15500000000000003	2.87e-10	2.8071188717e-11	2.7354023769e-11	2.8749289922e-10
-5.49500000000027	0.16000000000000003	2.888e-10	2.8327770997e-11	2.7470756322e-11	2.8845167253e-10
-5.49500000000027	0.16500000000000004	2.906e-10	2.8601035592e-11	2.7469190536e-11	2.8920450713e-10
-5.49500000000027	0.17000000000000004	2.92e-10	2.8999050846e-11	2.7760141529e-11	2.8986316174e-10
-5.49500000000027	0.17500000000000004	2.937e-10	2.9235961847e-11	2.8152792947e-11	2.9036377091e-10
-5.49500000000027	0.18000000000000002	2.953e-10	2.9353986611e-11	2.8505190858e-11	2.908295719e-10
-5.49500000000027	0.18500000000000003	2.965e-10	2.9986570007e-11	2.8537926846e-11	2.9177987017e-10
-5.49500000000027	0.19000000000000003	2.979e-10	3.005725157e-11	2.8710346669e-11	2.9246455524e-10
-5.49500000000027	0.19500000000000003	2.991e-10	3.0053217779e-11	2.9037610511e-11	2.9302120674e-10
-5.49500000000027	0.20000000000000004	3.005e-10	3.0260477797e-11	2.9513778281e-11	2.9325534124e-10
-5.49500000000027	0.20500000000000004	3.016e-10	3.0765592237e-11	2.9698721482e-11	2.9347985983e-10
-5.49500000000027	0.21000000000000002	3.026e-10	3.1055841828e-11	2.9277126305e-11	2.9434300959e-10
-5.49500000000027	0.21500000000000002	3.04e-10	3.0586079811e-11	2.9249678482e-11	2.9498350341e-10
-5.49500000000027	0.22000000000000003	3.05e-10	3.0403261189e-11	2.9444080428e-11	2.9538592789e-10
-5.49500000000027	0.22500000000000003	3.057e-10	3.0837321538e-11	2.9964162968e-11	2.9587247409e-10
-5.49500000000027	0.23000000000000004	3.063e-10	3.1499954639e-11	3.057771828e-11	2.9595862143e-10
-5.49500000000027	0.23500000000000004	3.072e-10	3.1436776044e-11	3.0757058994e-11	2.9633240774e-10
-5.49500000000027	0.24000000000000002	3.085e-10	3.070429666e-11	3.09639232e-11	2.9692372773e-10
-5.49500000000027	0.24500000000000002	3.094e-10	3.0718650669e-11	3.0931778019e-11	2.9767048545e-10
-5.49500000000027	0.25	3.1e-10	3.1146130641e-11	3.0832647462e-11	2.9829968698e-10
-5.49500000000027	0.255	3.109e-10	3.1293439679e-11	3.1072276761e-11	2.9850678984e-10
-5.49500000000027	0.26	3.119e-10	3.1418746221e-11	3.1618899084e-11	2.9846664984e-10
-5.49500000000027	0.265	3.126e-10	3.1668957672e-11	3.1788100023e-11	2.9869705904e-10
-5.49500000000027	0.27	3.134e-10	3.158992331e-11	3.1549413688e-11	2.9929636512e-10
-5.49500000000027	0.275	3.142e-10	3.1251943437e-11	3.1803417369e-11	2.9965674039e-10
-5.49500000000027	0.28	3.148e-10	3.1370803481e-11	3.2180693233e-11	3.0010761693e-10
-5.49500000000027	0.28500000000000003	3.157e-10	3.1705666333e-11	3.2267338247e-11	3.0080841389e-10
-5.49500000000027	0.29000000000000103	3.164e-10	3.1952871359e-11	3.214032331e-11	3.0152334366e-10
-5.49500000000027	0.29500000000000004	3.169e-10	3.2187797478e-11	3.2047295826e-11	3.0182467308e-10
-5.49500000000027	0.30000000000000104	3.175e-10	3.2271191594e-11	3.2406498212e-11	3.0171542894e-10
-5.49500000000027	0.30500000000000005	3.182e-10	3.2565070433e-11	3.2752592233e-11	3.0174970161e-10
-5.49500000000027	0.31000000000000105	3.186e-10	3.276670177e-11	3.2826807001e-11	3.0197049491e-10
-5.49500000000027	0.31500000000000006	3.191e-10	3.3022445859e-11	3.254788171e-11	3.0244668014e-10
-5.49500000000027	0.320000000000001	3.195e-10	3.3133346005e-11	3.2831379212e-11	3.0263131484e-10
-5.49500000000027	0.325000000000001	3.196e-10	3.3048429759e-11	3.2804062357e-11	3.027056111e-10
-5.49500000000027	0.330000000000001	3.181e-10	3.28304508e-11	3.2001108048e-11	3.0172979459e-10
-5.49400000000027	-0.26499999999999996	2.868e-10	2.5522476062e-11	2.5707884924e-11	2.8205444105e-10
-5.49400000000027	-0.25999999999999995	2.859e-10	2.534322266e-11	2.5425953208e-11	2.8170540463e-10
-5.49400000000027	-0.25499999999999995	2.847e-10	2.5152377202e-11	2.516641398e-11	2.8162335511e-10
-5.49400000000027	-0.24999999999999994	2.834e-10	2.5067524984e-11	2.5099239429e-11	2.8095003217e-10
-5.49400000000027	-0.245	2.824e-10	2.4758189102e-11	2.5029477547e-11	2.8041508049e-10
-5.49400000000027	-0.24	2.815e-10	2.4099295842e-11	2.4760555243e-11	2.8022329789e-10
-5.49400000000027	-0.235	2.805e-10	2.3948734452e-11	2.4398218375e-11	2.7989628725e-10
-5.49400000000027	-0.22999999999999998	2.793e-10	2.3718483862e-11	2.3994289222e-11	2.7957223356e-10
-5.49400000000027	-0.22499999999999998	2.778e-10	2.35758911e-11	2.3297141888e-11	2.7951344382e-10
-5.49400000000027	-0.21999999999999997	2.762e-10	2.3504595447e-11	2.30574733e-11	2.7914312668e-10
-5.49400000000027	-0.21499999999999997	2.749e-10	2.3022873211e-11	2.3259271984e-11	2.7832356282e-10
-5.49400000000027	-0.20999999999999996	2.736e-10	2.2787567286e-11	2.2954469023e-11	2.7802777477e-10
-5.49400000000027	-0.20499999999999996	2.719e-10	2.2721925052e-11	2.2362914751e-11	2.779352013e-10
-5.49400000000027	-0.19999999999999996	2.702e-10	2.2605281265e-11	2.1739727526e-11	2.7768344153e-10
-5.49400000000027	-0.19499999999999998	2.687e-10	2.2042763885e-11	2.1579640452e-11	2.7714755852e-10
-5.49400000000027	-0.18999999999999997	2.672e-10	2.1763260884e-11	2.1525444754e-11	2.7656473685e-10
-5.49400000000027	-0.18499999999999997	2.655e-10	2.141888981e-11	2.1425534214e-11	2.7607858647e-10
-5.49400000000027	-0.17999999999999997	2.639e-10	2.1104155167e-11	2.0903520635e-11	2.7601856273e-10
-5.49400000000027	-0.17499999999999996	2.622e-10	2.0806482644e-11	2.02777097e-11	2.7578813024e-10
-5.49400000000027	-0.16999999999999996	2.607e-10	2.0274653798e-11	1.9771211373e-11	2.7552675456e-10
-5.49400000000027	-0.16499999999999998	2.59e-10	1.995638886e-11	1.9478531613e-11	2.7536617126e-10
-5.49400000000027	-0.15999999999999998	2.568e-10	1.9558690838e-11	1.9679733668e-11	2.7460216079e-10
-5.49400000000027	-0.15499999999999997	2.548e-10	1.9266988966e-11	1.9431520195e-11	2.7410434559e-10
-5.49400000000027	-0.14999999999999997	2.528e-10	1.8849078333e-11	1.8726017151e-11	2.7398876846e-10
-5.49400000000027	-0.14499999999999996	2.507e-10	1.8385887961e-11	1.7954761279e-11	2.7403067797e-10
-5.49400000000027	-0.13999999999999996	2.485e-10	1.8145766808e-11	1.7419386131e-11	2.7374641504e-10
-5.49400000000027	-0.13499999999999998	2.462e-10	1.7609771749e-11	1.7183308955e-11	2.7295814361e-10
-5.49400000000027	-0.12999999999999998	2.436e-10	1.730818185e-11	1.7096460215e-11	2.7207869571e-10
-5.49400000000027	-0.12499999999999997	2.409e-10	1.6626414435e-11	1.6895501176e-11	2.7122264728e-10
-5.49400000000027	-0.11999999999999997	2.38e-10	1.6056837921e-11	1.6468821559e-11	2.7079188731e-10
-5.49400000000027	-0.11499999999999996	2.349e-10	1.6090991267e-11	1.5837751562e-11	2.7059747372e-10
-5.49400000000027	-0.10999999999999996	2.317e-10	1.5333184274e-11	1.571768953e-11	2.699480392e-10
-5.49400000000027	-0.10499999999999998	2.282e-10	1.4741525229e-11	1.5798924142e-11	2.6896174531e-10
-5.49400000000027	-0.09999999999999998	2.245e-10	1.4409587311e-11	1.5350390458e-11	2.6841419749e-10
-5.49400000000027	-0.09499999999999997	2.21e-10	1.4011602616e-11	1.5306973364e-11	2.6772345882e-10
-5.49400000000027	-0.08999999999999997	2.178e-10	1.3531821605e-11	1.5777777298e-11	2.6656945702e-10
-5.49400000000027	-0.08499999999999996	2.148e-10	1.2680710643e-11	1.6014234279e-11	2.657991834e-10
-5.49400000000027	-0.07999999999999997	2.117e-10	1.2352097838e-11	1.6158309882e-11	2.6528290473e-10
-5.49400000000027	-0.07499999999999997	2.089e-10	1.2170207629e-11	1.6244401922e-11	2.6473901235e-10
-5.49400000000027	-0.06999999999999997	2.066e-10	1.1934550275e-11	1.6761977167e-11	2.6385970414e-10
-5.49400000000027	-0.06499999999999977	2.052e-10	1.1764188821e-11	1.7707889492e-11	2.6259757578e-10
-5.49400000000027	-0.05999999999999978	2.052e-10	1.0875984299e-11	1.8666937831e-11	2.6124278083e-10
-5.49400000000027	-0.054999999999999785	2.069e-10	1.073290623e-11	2.0232501265e-11	2.5934390724e-10
-5.49400000000027	-0.04999999999999978	2.102e-10	1.1163161253e-11	2.1269691933e-11	2.570333425e-10
-5.49400000000027	-0.04499999999999978	2.164e-10	1.1131898646e-11	2.1618267056e-11	2.5461146142e-10
-5.49400000000027	-0.0399999999999998	2.252e-10	1.2132638949e-11	2.2346845071e-11	2.5182783138e-10
-5.49400000000027	-0.034999999999999795	2.359e-10	1.2723033433e-11	2.2320212156e-11	2.4808240123e-10
-5.49400000000027	-0.029999999999999798	2.484e-10	1.4334286971e-11	2.2711028578e-11	2.4354211055e-10
-5.49400000000027	-0.0249999999999998	2.605e-10	1.6147804854e-11	2.3131798662e-11	2.3841606453e-10
-5.49400000000027	-0.019999999999999803	2.708e-10	1.6953150043e-11	2.2486217495e-11	2.3292987607e-10
-5.49400000000027	-0.014999999999999805	2.782e-10	1.8505485787e-11	2.1528973593e-11	2.2801908199e-10
-5.49400000000027	-0.0099999999999998	2.813e-10	1.9283476286e-11	2.0054442575e-11	2.2308740299e-10
-5.49400000000027	-0.004999999999999802	2.801e-10	2.0420362125e-11	1.9344738394e-11	2.1874625236e-10
-5.49400000000027	1.960237527853792e-16	2.752e-10	2.130116045e-11	1.9120379875e-11	2.149366308e-10
-5.49400000000027	0.005000000000000197	2.68e-10	2.1412373462e-11	1.8965812342e-11	2.1246129181e-10
-5.49400000000027	0.0100000000000003	2.6e-10	2.1982489852e-11	1.8403140712e-11	2.1184557118e-10
-5.49400000000027	0.015000000000000301	2.533e-10	2.1883928275e-11	1.8538659788e-11	2.1244967356e-10
-5.49400000000027	0.020000000000000302	2.492e-10	2.2101927607e-11	1.8938026915e-11	2.1426272579e-10
-5.49400000000027	0.0250000000000003	2.479e-10	2.2038901807e-11	1.9325612811e-11	2.1692754235e-10
-5.49400000000027	0.030000000000000297	2.488e-10	2.201992902e-11	1.9639579114e-11	2.1992912516e-10
-5.49400000000027	0.03500000000000028	2.509e-10	2.2088561673e-11	2.0201822917e-11	2.2293801885e-10
-5.49400000000027	0.0400000000000002	2.533e-10	2.2394768894e-11	2.0745424263e-11	2.2573790047e-10
-5.49400000000027	0.0450000000000003	2.554e-10	2.2618161165e-11	2.1268431738e-11	2.2844958585e-10
-5.49400000000027	0.0500000000000003	2.563e-10	2.2504363733e-11	2.1443630976e-11	2.3123116698e-10
-5.49400000000027	0.0550000000000003	2.567e-10	2.2885871294e-11	2.149544016e-11	2.3438951466e-10
-5.49400000000027	0.060000000000000296	2.567e-10	2.2463941423e-11	2.1290082077e-11	2.3823773954e-10
-5.49400000000027	0.06500000000000031	2.56e-10	2.2486421221e-11	2.153324458e-11	2.4167522788e-10
-5.49400000000027	0.07000000000000031	2.552e-10	2.2639377858e-11	2.2007255757e-11	2.4533094838e-10
-5.49400000000027	0.0750000000000003	2.545e-10	2.239284222e-11	2.1745123377e-11	2.4956897832e-10
-5.49400000000027	0.08000000000000031	2.539e-10	2.317387698e-11	2.1749375446e-11	2.5340374559e-10
-5.49400000000027	0.08500000000000033	2.543e-10	2.3032790341e-11	2.1914644458e-11	2.569133183e-10
-5.49400000000027	0.09000000000000032	2.557e-10	2.3138428514e-11	2.2256337979e-11	2.603628207e-10
-5.49400000000027	0.09500000000000033	2.575e-10	2.3396244796e-11	2.2638126393e-11	2.6342957281e-10
-5.49400000000027	0.10000000000000032	2.593e-10	2.3635070829e-11	2.3045070702e-11	2.6623010635e-10
-5.49400000000027	0.10500000000000033	2.616e-10	2.4382321863e-11	2.297815663e-11	2.6934787165e-10
-5.49400000000027	0.11000000000000033	2.641e-10	2.4482415756e-11	2.3122406856e-11	2.7189978864e-10
-5.49400000000027	0.11500000000000044	2.666e-10	2.5086436654e-11	2.3510362371e-11	2.7398949023e-10
-5.49400000000027	0.12000000000000043	2.693e-10	2.5540459319e-11	2.3935588251e-11	2.7562647592e-10
-5.49400000000027	0.12500000000000042	2.721e-10	2.5760038989e-11	2.4156273867e-11	2.7745570987e-10
-5.49400000000027	0.13000000000000042	2.749e-10	2.6477183565e-11	2.4354425841e-11	2.7941514272e-10
-5.49400000000027	0.13500000000000004	2.773e-10	2.6506689028e-11	2.5025769719e-11	2.8088369872e-10
-5.49400000000027	0.14	2.796e-10	2.6825841633e-11	2.558066335e-11	2.8178310022e-10
-5.49400000000027	0.14500000000000002	2.817e-10	2.746488608e-11	2.5931425625e-11	2.8296038508e-10
-5.49400000000027	0.15000000000000002	2.837e-10	2.7617349406e-11	2.6198406704e-11	2.8424842749e-10
-5.49400000000027	0.15500000000000003	2.858e-10	2.7685138048e-11	2.6261579478e-11	2.8538315091e-10
-5.49400000000027	0.16000000000000003	2.879e-10	2.8018280864e-11	2.6498895022e-11	2.8635375202e-10
-5.49400000000027	0.16500000000000004	2.899e-10	2.8086500242e-11	2.6805640664e-11	2.8710712213e-10
-5.49400000000027	0.17000000000000004	2.917e-10	2.8342340374e-11	2.7296500048e-11	2.8779285494e-10
-5.49400000000027	0.17500000000000004	2.931e-10	2.8610680602e-11	2.7976810816e-11	2.8842126485e-10
-5.49400000000027	0.18000000000000002	2.946e-10	2.8675599606e-11	2.7912444784e-11	2.892114222e-10
-5.49400000000027	0.18500000000000003	2.959e-10	2.9028576682e-11	2.7791617322e-11	2.8998642229e-10
-5.49400000000027	0.19000000000000003	2.974e-10	2.9171194183e-11	2.8057175223e-11	2.9044772964e-10
-5.49400000000027	0.19500000000000003	2.988e-10	2.9360424378e-11	2.8629330336e-11	2.9090465978e-10
-5.49400000000027	0.20000000000000004	2.999e-10	2.9763201019e-11	2.8771933285e-11	2.9175982345e-10
-5.49400000000027	0.20500000000000004	3.009e-10	3.0008042813e-11	2.8699779068e-11	2.9254695401e-10
-5.49400000000027	0.21000000000000002	3.019e-10	3.0495240935e-11	2.8914262657e-11	2.928938251e-10
-5.49400000000027	0.21500000000000002	3.029e-10	3.0701805372e-11	2.9232405359e-11	2.933138283e-10
-5.49400000000027	0.22000000000000003	3.04e-10	3.0567511567e-11	2.9505405109e-11	2.9387210961e-10
-5.49400000000027	0.22500000000000003	3.053e-10	3.0513765523e-11	2.9635510873e-11	2.9442207888e-10
-5.49400000000027	0.23000000000000004	3.063e-10	3.0612506089e-11	2.9901746893e-11	2.9491379391e-10
-5.49400000000027	0.23500000000000004	3.071e-10	3.0790982419e-11	3.0113136745e-11	2.9520727694e-10
-5.49400000000027	0.24000000000000002	3.078e-10	3.1040006434e-11	3.0366124702e-11	2.9548336752e-10
-5.49400000000027	0.24500000000000002	3.084e-10	3.1156066689e-11	3.0638871249e-11	2.9614374507e-10
-5.49400000000027	0.25	3.093e-10	3.1234050402e-11	3.0665463419e-11	2.9679685831e-10
-5.49400000000027	0.255	3.102e-10	3.1484017381e-11	3.0943879392e-11	2.9712282121e-10
-5.49400000000027	0.26	3.111e-10	3.1625889824e-11	3.127369564e-11	2.9729311354e-10
-5.49400000000027	0.265	3.12e-10	3.1486412627e-11	3.1253235647e-11	2.9759267345e-10
-5.49400000000027	0.27	3.125e-10	3.1594367465e-11	3.1085961382e-11	2.9839866329e-10
-5.49400000000027	0.275	3.131e-10	3.186466347e-11	3.1456354191e-11	2.9891829472e-10
-5.49400000000027	0.28	3.141e-10	3.1839282019e-11	3.172030556e-11	2.9919652734e-10
-5.49400000000027	0.28500000000000003	3.148e-10	3.1930141267e-11	3.1504954677e-11	2.9987718444e-10
-5.49400000000027	0.29000000000000103	3.153e-10	3.2335383003e-11	3.1489570392e-11	3.0056589749e-10
-5.49400000000027	0.29500000000000004	3.157e-10	3.2452555024e-11	3.1784031307e-11	3.0082820449e-10
-5.49400000000027	0.30000000000000104	3.166e-10	3.2294500852e-11	3.2204639865e-11	3.0093893874e-10
-5.49400000000027	0.30500000000000005	3.175e-10	3.1880298047e-11	3.2490931335e-11	3.0106769409e-10
-5.49400000000027	0.31000000000000105	3.182e-10	3.2029850991e-11	3.2449170249e-11	3.0136387795e-10
-5.49400000000027	0.31500000000000006	3.184e-10	3.2722036121e-11	3.2407653634e-11	3.0151547398e-10
-5.49400000000027	0.320000000000001	3.187e-10	3.2999424729e-11	3.253199684e-11	3.0178437009e-10
-5.49400000000027	0.325000000000001	3.189e-10	3.2776841545e-11	3.2401183853e-11	3.0187629163e-10
-5.49400000000027	0.330000000000001	3.175e-10	3.2525547431e-11	3.1695500365e-11	3.0095230322e-10
-5.49300000000027	-0.26499999999999996	2.904e-10	2.6041874662e-11	2.5898651802e-11	2.8187369462e-10
-5.49300000000027	-0.25999999999999995	2.895e-10	2.5589179131e-11	2.5738673867e-11	2.8143271338e-10
-5.49300000000027	-0.25499999999999995	2.888e-10	2.5055304286e-11	2.5555299362e-11	2.8113448061e-10
-5.49300000000027	-0.24999999999999994	2.877e-10	2.4721655063e-11	2.5075476151e-11	2.8109233826e-10
-5.49300000000027	-0.245	2.861e-10	2.4641226628e-11	2.4829831091e-11	2.806735225e-10
-5.49300000000027	-0.24	2.848e-10	2.4176409352e-11	2.460272226e-11	2.8023179621e-10
-5.49300000000027	-0.235	2.834e-10	2.3974048963e-11	2.383342653e-11	2.8019719757e-10
-5.49300000000027	-0.22999999999999998	2.818e-10	2.4015994859e-11	2.3483439873e-11	2.7981915046e-10
-5.49300000000027	-0.22499999999999998	2.804e-10	2.3560145928e-11	2.3498517112e-11	2.7929260395e-10
-5.49300000000027	-0.21999999999999997	2.789e-10	2.3280094319e-11	2.3546841112e-11	2.7870463673e-10
-5.49300000000027	-0.21499999999999997	2.773e-10	2.2829402587e-11	2.3276232241e-11	2.7838337701e-10
-5.49300000000027	-0.20999999999999996	2.755e-10	2.2838440782e-11	2.2555979376e-11	2.7821818367e-10
-5.49300000000027	-0.20499999999999996	2.735e-10	2.27660159e-11	2.2002593323e-11	2.7804982383e-10
-5.49300000000027	-0.19999999999999996	2.719e-10	2.2629642626e-11	2.1585387003e-11	2.778542228e-10
-5.49300000000027	-0.19499999999999998	2.703e-10	2.1992220718e-11	2.1564224153e-11	2.7693472803e-10
-5.49300000000027	-0.18999999999999997	2.689e-10	2.1280550573e-11	2.1354787168e-11	2.7637835592e-10
-5.49300000000027	-0.18499999999999997	2.673e-10	2.0714377752e-11	2.1033617668e-11	2.7613108978e-10
-5.49300000000027	-0.17999999999999997	2.654e-10	2.0335745648e-11	2.0413391758e-11	2.7610035613e-10
-5.49300000000027	-0.17499999999999996	2.635e-10	2.0020270313e-11	1.9867841911e-11	2.7614107821e-10
-5.49300000000027	-0.16999999999999996	2.614e-10	1.9959022757e-11	1.9360160513e-11	2.7604659554e-10
-5.49300000000027	-0.16499999999999998	2.59e-10	1.9904621877e-11	1.9039810286e-11	2.7564095799e-10
-5.49300000000027	-0.15999999999999998	2.566e-10	1.9212007464e-11	1.8765582354e-11	2.7494621463e-10
-5.49300000000027	-0.15499999999999997	2.542e-10	1.8728790747e-11	1.8245955289e-11	2.7448080946e-10
-5.49300000000027	-0.14999999999999997	2.52e-10	1.8127287331e-11	1.7866888084e-11	2.7384732384e-10
-5.49300000000027	-0.14499999999999996	2.496e-10	1.7612095689e-11	1.7118480173e-11	2.7364299167e-10
-5.49300000000027	-0.13999999999999996	2.466e-10	1.7185352044e-11	1.677491382e-11	2.731209388e-10
-5.49300000000027	-0.13499999999999998	2.434e-10	1.6701086133e-11	1.6334943939e-11	2.7231939603e-10
-5.49300000000027	-0.12999999999999998	2.399e-10	1.643836149e-11	1.5990997781e-11	2.7138262521e-10
-5.49300000000027	-0.12499999999999997	2.364e-10	1.5596309095e-11	1.5799270477e-11	2.7051880024e-10
-5.49300000000027	-0.11999999999999997	2.328e-10	1.5113502741e-11	1.5189732949e-11	2.7000587434e-10
-5.49300000000027	-0.11499999999999996	2.29e-10	1.4503416605e-11	1.4896993525e-11	2.6938498486e-10
-5.49300000000027	-0.10999999999999996	2.25e-10	1.4188305067e-11	1.4712463599e-11	2.6872451417e-10
-5.49300000000027	-0.10499999999999998	2.208e-10	1.371306862e-11	1.4415133046e-11	2.6777517051e-10
-5.49300000000027	-0.09999999999999998	2.164e-10	1.3234498329e-11	1.3855511497e-11	2.6690384839e-10
-5.49300000000027	-0.09499999999999997	2.121e-10	1.2802386482e-11	1.3658609532e-11	2.6586430613e-10
-5.49300000000027	-0.08999999999999997	2.078e-10	1.1852317402e-11	1.4005304547e-11	2.6430774014e-10
-5.49300000000027	-0.08499999999999996	2.035e-10	1.1462957627e-11	1.4025499695e-11	2.6370075066e-10
-5.49300000000027	-0.07999999999999997	1.997e-10	1.0690632189e-11	1.4254169946e-11	2.6298176963e-10
-5.49300000000027	-0.07499999999999997	1.965e-10	1.0628103337e-11	1.493312302e-11	2.6183831505e-10
-5.49300000000027	-0.06999999999999997	1.941e-10	9.6847245004e-12	1.5661853831e-11	2.6025220286e-10
-5.49300000000027	-0.06499999999999977	1.927e-10	9.6282157756e-12	1.6745606263e-11	2.5907552335e-10
-5.49300000000027	-0.05999999999999978	1.922e-10	9.0102177637e-12	1.7012291937e-11	2.5744610466e-10
-5.49300000000027	-0.054999999999999785	1.934e-10	9.7303629445e-12	1.8015356909e-11	2.5578998029e-10
-5.49300000000027	-0.04999999999999978	1.969e-10	8.917436935e-12	1.8710263248e-11	2.531147562e-10
-5.49300000000027	-0.04499999999999978	2.032e-10	9.8679898656e-12	2.0181282889e-11	2.499260474e-10
-5.49300000000027	-0.0399999999999998	2.122e-10	9.7285097581e-12	2.0479653904e-11	2.4580759928e-10
-5.49300000000027	-0.034999999999999795	2.24e-10	1.1196867126e-11	2.1211752028e-11	2.4141753092e-10
-5.49300000000027	-0.029999999999999798	2.369e-10	1.2371804041e-11	2.0457994833e-11	2.3654042743e-10
-5.49300000000027	-0.0249999999999998	2.497e-10	1.384253992e-11	2.0467101422e-11	2.3101421539e-10
-5.49300000000027	-0.019999999999999803	2.609e-10	1.5430575877e-11	1.952140301e-11	2.2529310081e-10
-5.49300000000027	-0.014999999999999805	2.683e-10	1.632845815e-11	1.8896446272e-11	2.1957191639e-10
-5.49300000000027	-0.0099999999999998	2.711e-10	1.7579374253e-11	1.7605989706e-11	2.1424149163e-10
-5.49300000000027	-0.004999999999999802	2.697e-10	1.8269568682e-11	1.70900792e-11	2.0949956961e-10
-5.49300000000027	1.960237527853792e-16	2.646e-10	1.9843204063e-11	1.6668676108e-11	2.0530105103e-10
-5.49300000000027	0.005000000000000197	2.574e-10	2.0024848345e-11	1.7019630468e-11	2.0238531288e-10
-5.49300000000027	0.0100000000000003	2.496e-10	2.0827027038e-11	1.7032174219e-11	2.0172942895e-10
-5.49300000000027	0.015000000000000301	2.432e-10	2.0271862741e-11	1.704756578e-11	2.0309460815e-10
-5.49300000000027	0.020000000000000302	2.394e-10	2.0623617456e-11	1.7606280744e-11	2.0538296085e-10
-5.49300000000027	0.0250000000000003	2.38e-10	2.0475043857e-11	1.8253501912e-11	2.0827678964e-10
-5.49300000000027	0.030000000000000297	2.385e-10	2.1011757781e-11	1.84498218e-11	2.1226888057e-10
-5.49300000000027	0.03500000000000028	2.41e-10	2.0858684729e-11	1.8775147328e-11	2.1618194878e-10
-5.49300000000027	0.0400000000000002	2.437e-10	2.076208475e-11	1.9360272563e-11	2.1973883267e-10
-5.49300000000027	0.0450000000000003	2.465e-10	2.1255954925e-11	1.9371368398e-11	2.226335695e-10
-5.49300000000027	0.0500000000000003	2.486e-10	2.0837965712e-11	1.9435449212e-11	2.2639508825e-10
-5.49300000000027	0.0550000000000003	2.501e-10	2.172972163e-11	1.9454705762e-11	2.3011462763e-10
-5.49300000000027	0.060000000000000296	2.511e-10	2.1197926253e-11	2.0154596132e-11	2.3374969605e-10
-5.49300000000027	0.06500000000000031	2.517e-10	2.1777219081e-11	2.0698388107e-11	2.3748292588e-10
-5.49300000000027	0.07000000000000031	2.521e-10	2.1650471899e-11	2.0944730204e-11	2.4186510127e-10
-5.49300000000027	0.0750000000000003	2.523e-10	2.2328170598e-11	2.118954726e-11	2.4613493588e-10
-5.49300000000027	0.08000000000000031	2.528e-10	2.2539689962e-11	2.1140732861e-11	2.5066726375e-10
-5.49300000000027	0.08500000000000033	2.539e-10	2.2795858968e-11	2.1283551177e-11	2.5458945893e-10
-5.49300000000027	0.09000000000000032	2.555e-10	2.2984063253e-11	2.1759125229e-11	2.5800333824e-10
-5.49300000000027	0.09500000000000033	2.574e-10	2.2903020727e-11	2.210104285e-11	2.6097041555e-10
-5.49300000000027	0.10000000000000032	2.595e-10	2.3424450774e-11	2.2381759482e-11	2.63933721e-10
-5.49300000000027	0.10500000000000033	2.621e-10	2.3566311575e-11	2.2516325407e-11	2.6686696801e-10
-5.49300000000027	0.11000000000000033	2.65e-10	2.4576255237e-11	2.2438148153e-11	2.6987334713e-10
-5.49300000000027	0.11500000000000044	2.677e-10	2.4836440571e-11	2.2920552874e-11	2.7217932511e-10
-5.49300000000027	0.12000000000000043	2.707e-10	2.5419573649e-11	2.3526909354e-11	2.7388008311e-10
-5.49300000000027	0.12500000000000042	2.734e-10	2.523654548e-11	2.3740870529e-11	2.7571013197e-10
-5.49300000000027	0.13000000000000042	2.761e-10	2.5980017381e-11	2.3871824669e-11	2.776481444e-10
-5.49300000000027	0.13500000000000004	2.787e-10	2.6184506714e-11	2.43434406e-11	2.7935600374e-10
-5.49300000000027	0.14	2.808e-10	2.6925400016e-11	2.4888062035e-11	2.8071128763e-10
-5.49300000000027	0.14500000000000002	2.83e-10	2.7250748826e-11	2.5317346444e-11	2.8167983983e-10
-5.49300000000027	0.15000000000000002	2.85e-10	2.750014246e-11	2.5747841573e-11	2.8240492102e-10
-5.49300000000027	0.15500000000000003	2.872e-10	2.7888242039e-11	2.5903555797e-11	2.832603408e-10
-5.49300000000027	0.16000000000000003	2.888e-10	2.81329063e-11	2.6017864002e-11	2.844363451e-10
-5.49300000000027	0.16500000000000004	2.906e-10	2.8820245643e-11	2.6435183827e-11	2.855371451e-10
-5.49300000000027	0.17000000000000004	2.924e-10	2.8527484392e-11	2.7136979043e-11	2.8628960717e-10
-5.49300000000027	0.17500000000000004	2.939e-10	2.8684543213e-11	2.737713512e-11	2.8721608687e-10
-5.49300000000027	0.18000000000000002	2.953e-10	2.8874666896e-11	2.7537799906e-11	2.8790410142e-10
-5.49300000000027	0.18500000000000003	2.968e-10	2.9177259421e-11	2.7855447843e-11	2.8835909907e-10
-5.49300000000027	0.19000000000000003	2.983e-10	2.9542241828e-11	2.8251347248e-11	2.8918504249e-10
-5.49300000000027	0.19500000000000003	2.995e-10	2.9750744579e-11	2.83745263e-11	2.9020919465e-10
-5.49300000000027	0.20000000000000004	3.006e-10	3.0067560147e-11	2.8136494802e-11	2.9101029504e-10
-5.49300000000027	0.20500000000000004	3.016e-10	3.0032149516e-11	2.8349881177e-11	2.9147181194e-10
-5.49300000000027	0.21000000000000002	3.028e-10	3.0000551487e-11	2.8873921838e-11	2.9167144094e-10
-5.49300000000027	0.21500000000000002	3.042e-10	2.9763934435e-11	2.9317455483e-11	2.9198708944e-10
-5.49300000000027	0.22000000000000003	3.053e-10	2.9996939702e-11	2.9457462369e-11	2.9251931701e-10
-5.49300000000027	0.22500000000000003	3.06e-10	3.0264115776e-11	2.9895498301e-11	2.9298155569e-10
-5.49300000000027	0.23000000000000004	3.066e-10	3.0685213278e-11	3.044125915e-11	2.9352342244e-10
-5.49300000000027	0.23500000000000004	3.078e-10	3.0682657962e-11	3.0450709164e-11	2.9436585028e-10
-5.49300000000027	0.24000000000000002	3.087e-10	3.0671284185e-11	3.0235448503e-11	2.9517312068e-10
-5.49300000000027	0.24500000000000002	3.092e-10	3.1019901508e-11	3.0728854472e-11	2.9556509107e-10
-5.49300000000027	0.25	3.1e-10	3.1006595236e-11	3.1257880619e-11	2.9577496462e-10
-5.49300000000027	0.255	3.108e-10	3.1037931331e-11	3.1291192863e-11	2.9611345381e-10
-5.49300000000027	0.26	3.115e-10	3.1086747185e-11	3.1358608976e-11	2.9656183906e-10
-5.49300000000027	0.265	3.121e-10	3.1307825702e-11	3.1272741035e-11	2.9732619878e-10
-5.49300000000027	0.27	3.129e-10	3.1424214831e-11	3.1131674768e-11	2.9828327242e-10
-5.49300000000027	0.275	3.139e-10	3.1291483901e-11	3.1444395427e-11	2.985797124e-10
-5.49300000000027	0.28	3.146e-10	3.1432200922e-11	3.160313936e-11	2.9896174092e-10
-5.49300000000027	0.28500000000000003	3.152e-10	3.1451796531e-11	3.1631501042e-11	2.9931697063e-10
-5.49300000000027	0.29000000000000103	3.161e-10	3.1607106212e-11	3.1453667907e-11	3.0001318082e-10
-5.49300000000027	0.29500000000000004	3.166e-10	3.1857684371e-11	3.165238013e-11	3.0054694507e-10
-5.49300000000027	0.30000000000000104	3.171e-10	3.2264541369e-11	3.2251392258e-11	3.0065479223e-10
-5.49300000000027	0.30500000000000005	3.177e-10	3.2564791036e-11	3.2686037594e-11	3.0076752882e-10
-5.49300000000027	0.31000000000000105	3.184e-10	3.2742903568e-11	3.2614608062e-11	3.0120599549e-10
-5.49300000000027	0.31500000000000006	3.188e-10	3.2617308898e-11	3.2316427678e-11	3.0171605758e-10
-5.49300000000027	0.320000000000001	3.19e-10	3.2890436705e-11	3.2439953065e-11	3.0204772484e-10
-5.49300000000027	0.325000000000001	3.191e-10	3.2618039404e-11	3.2475159969e-11	3.0183747876e-10
-5.49300000000027	0.330000000000001	3.179e-10	3.2101676334e-11	3.1527489773e-11	3.0065875035e-10
-5.49200000000026	-0.26499999999999996	2.949e-10	2.568064956e-11	2.5640128297e-11	2.8298571706e-10
-5.49200000000026	-0.25999999999999995	2.936e-10	2.5796846603e-11	2.530310303e-11	2.8269432951e-10
-5.49200000000026	-0.25499999999999995	2.924e-10	2.5308947079e-11	2.5177645148e-11	2.8220003005e-10
-5.49200000000026	-0.24999999999999994	2.913e-10	2.5182240643e-11	2.5181737146e-11	2.8139748611e-10
-5.49200000000026	-0.245	2.899e-10	2.5441459729e-11	2.5057440507e-11	2.8093489818e-10
-5.49200000000026	-0.24	2.882e-10	2.535766107e-11	2.4479679996e-11	2.8088954277e-10
-5.49200000000026	-0.235	2.867e-10	2.4936092086e-11	2.4223783112e-11	2.8033414856e-10
-5.49200000000026	-0.22999999999999998	2.852e-10	2.4153583217e-11	2.4116579152e-11	2.7963821776e-10
-5.49200000000026	-0.22499999999999998	2.836e-10	2.4005597515e-11	2.3602248984e-11	2.7940233704e-10
-5.49200000000026	-0.21999999999999997	2.819e-10	2.3662840249e-11	2.3099062673e-11	2.7930170763e-10
-5.49200000000026	-0.21499999999999997	2.804e-10	2.3515868816e-11	2.2427111981e-11	2.7915106621e-10
-5.49200000000026	-0.20999999999999996	2.791e-10	2.2841904138e-11	2.2198585793e-11	2.788124606e-10
-5.49200000000026	-0.20499999999999996	2.773e-10	2.2502084903e-11	2.2101453214e-11	2.7847799938e-10
-5.49200000000026	-0.19999999999999996	2.753e-10	2.2102228831e-11	2.2025125509e-11	2.7812065091e-10
-5.49200000000026	-0.19499999999999998	2.733e-10	2.1679153724e-11	2.1270761499e-11	2.7790805325e-10
-5.49200000000026	-0.18999999999999997	2.711e-10	2.156553528e-11	2.0424774266e-11	2.7799340896e-10
-5.49200000000026	-0.18499999999999997	2.69e-10	2.1085556364e-11	1.9829881785e-11	2.7786858846e-10
-5.49200000000026	-0.17999999999999997	2.668e-10	2.087571047e-11	1.9642848929e-11	2.7742313687e-10
-5.49200000000026	-0.17499999999999996	2.645e-10	2.0309194224e-11	1.970280282e-11	2.7644755319e-10
-5.49200000000026	-0.16999999999999996	2.621e-10	2.0054813649e-11	1.924438111e-11	2.7592335828e-10
-5.49200000000026	-0.16499999999999998	2.597e-10	1.9388843793e-11	1.8689487479e-11	2.7575772256e-10
-5.49200000000026	-0.15999999999999998	2.572e-10	1.8834289222e-11	1.7938727979e-11	2.7561360039e-10
-5.49200000000026	-0.15499999999999997	2.543e-10	1.8325063866e-11	1.7490090977e-11	2.7520619333e-10
-5.49200000000026	-0.14999999999999997	2.511e-10	1.7622319865e-11	1.6872456763e-11	2.7510668151e-10
-5.49200000000026	-0.14499999999999996	2.48e-10	1.7226714408e-11	1.6284710728e-11	2.7507522609e-10
-5.49200000000026	-0.13999999999999996	2.448e-10	1.6814065748e-11	1.6079464694e-11	2.7437529061e-10
-5.49200000000026	-0.13499999999999998	2.411e-10	1.6509716806e-11	1.5820814588e-11	2.7346855495e-10
-5.49200000000026	-0.12999999999999998	2.373e-10	1.5698841889e-11	1.5710141452e-11	2.7241019998e-10
-5.49200000000026	-0.12499999999999997	2.334e-10	1.5129704843e-11	1.5055337281e-11	2.7171676047e-10
-5.49200000000026	-0.11999999999999997	2.29e-10	1.4404140529e-11	1.4343192743e-11	2.7118171565e-10
-5.49200000000026	-0.11499999999999996	2.243e-10	1.4025830023e-11	1.3903652143e-11	2.7027365286e-10
-5.49200000000026	-0.10999999999999996	2.194e-10	1.3109132124e-11	1.3604358537e-11	2.692413982e-10
-5.49200000000026	-0.10499999999999998	2.143e-10	1.2134248391e-11	1.3143882097e-11	2.6847848203e-10
-5.49200000000026	-0.09999999999999998	2.089e-10	1.2030693324e-11	1.2686685659e-11	2.6755051222e-10
-5.49200000000026	-0.09499999999999997	2.036e-10	1.1374951282e-11	1.2794803479e-11	2.6624812745e-10
-5.49200000000026	-0.08999999999999997	1.984e-10	1.1005378474e-11	1.297545823e-11	2.6502537075e-10
-5.49200000000026	-0.08499999999999996	1.937e-10	9.5503055491e-12	1.330786763e-11	2.6329115499e-10
-5.49200000000026	-0.07999999999999997	1.897e-10	9.1145506303e-12	1.3622836559e-11	2.6197726838e-10
-5.49200000000026	-0.07499999999999997	1.862e-10	8.4953164333e-12	1.3944988314e-11	2.6030393783e-10
-5.49200000000026	-0.06999999999999997	1.835e-10	8.3654987975e-12	1.4411545999e-11	2.588417381e-10
-5.49200000000026	-0.06499999999999977	1.82e-10	7.8891724115e-12	1.4921311231e-11	2.5689615868e-10
-5.49200000000026	-0.05999999999999978	1.822e-10	7.8052806202e-12	1.5951953537e-11	2.5442373008e-10
-5.49200000000026	-0.054999999999999785	1.841e-10	8.1739221059e-12	1.6870589752e-11	2.5134820025e-10
-5.49200000000026	-0.04999999999999978	1.878e-10	7.6050688222e-12	1.7572889919e-11	2.4780612439e-10
-5.49200000000026	-0.04499999999999978	1.942e-10	8.3411905507e-12	1.8298844225e-11	2.4408902973e-10
-5.49200000000026	-0.0399999999999998	2.032e-10	8.1576101365e-12	1.8335798813e-11	2.3911879398e-10
-5.49200000000026	-0.034999999999999795	2.145e-10	9.6333344118e-12	1.8494312826e-11	2.3366685491e-10
-5.49200000000026	-0.029999999999999798	2.267e-10	1.0039386689e-11	1.7385238607e-11	2.2769409698e-10
-5.49200000000026	-0.0249999999999998	2.38e-10	1.1695524154e-11	1.6896109446e-11	2.2143542301e-10
-5.49200000000026	-0.019999999999999803	2.469e-10	1.3094309543e-11	1.5978941519e-11	2.1481469739e-10
-5.49200000000026	-0.014999999999999805	2.524e-10	1.4173879754e-11	1.5692718443e-11	2.081084298e-10
-5.49200000000026	-0.0099999999999998	2.536e-10	1.5952246031e-11	1.4723066124e-11	2.0181599539e-10
-5.49200000000026	-0.004999999999999802	2.508e-10	1.6425513604e-11	1.4317291789e-11	1.9615013152e-10
-5.49200000000026	1.960237527853792e-16	2.454e-10	1.7924130952e-11	1.4288636157e-11	1.913487562e-10
-5.49200000000026	0.005000000000000197	2.39e-10	1.7802116054e-11	1.4631128579e-11	1.8804041902e-10
-5.49200000000026	0.0100000000000003	2.336e-10	1.8148431263e-11	1.488650596e-11	1.8728894647e-10
-5.49200000000026	0.015000000000000301	2.294e-10	1.7480133101e-11	1.4846747217e-11	1.88261515e-10
-5.49200000000026	0.020000000000000302	2.273e-10	1.752836979e-11	1.5243186499e-11	1.9116444746e-10
-5.49200000000026	0.0250000000000003	2.267e-10	1.7249686061e-11	1.540696976e-11	1.9505545497e-10
-5.49200000000026	0.030000000000000297	2.277e-10	1.7543655122e-11	1.6026194498e-11	1.9921192434e-10
-5.49200000000026	0.03500000000000028	2.299e-10	1.731342345e-11	1.6480649356e-11	2.0351663698e-10
-5.49200000000026	0.0400000000000002	2.333e-10	1.7477959045e-11	1.6695093655e-11	2.0787478425e-10
-5.49200000000026	0.0450000000000003	2.37e-10	1.7742191267e-11	1.6912473075e-11	2.1265251562e-10
-5.49200000000026	0.0500000000000003	2.401e-10	1.8385138537e-11	1.704730239e-11	2.1709389985e-10
-5.49200000000026	0.0550000000000003	2.43e-10	1.8545925559e-11	1.8021986762e-11	2.2134145256e-10
-5.49200000000026	0.060000000000000296	2.456e-10	1.8292180903e-11	1.8307671417e-11	2.2594870534e-10
-5.49200000000026	0.06500000000000031	2.477e-10	1.9317916303e-11	1.8878014816e-11	2.3075591307e-10
-5.49200000000026	0.07000000000000031	2.493e-10	1.9212433835e-11	1.9484522636e-11	2.3566007148e-10
-5.49200000000026	0.0750000000000003	2.514e-10	2.0123530703e-11	1.9633800548e-11	2.4066993501e-10
-5.49200000000026	0.08000000000000031	2.535e-10	1.9935260934e-11	1.9423248887e-11	2.4593446869e-10
-5.49200000000026	0.08500000000000033	2.555e-10	2.0686240168e-11	1.9581289962e-11	2.5087012909e-10
-5.49200000000026	0.09000000000000032	2.576e-10	2.1418141841e-11	2.0291603869e-11	2.5462924968e-10
-5.49200000000026	0.09500000000000033	2.6e-10	2.1481471776e-11	2.0907985163e-11	2.5801626034e-10
-5.49200000000026	0.10000000000000032	2.624e-10	2.2548387642e-11	2.1256282344e-11	2.6124513242e-10
-5.49200000000026	0.10500000000000033	2.647e-10	2.2576274932e-11	2.1346649737e-11	2.6450215373e-10
-5.49200000000026	0.11000000000000033	2.673e-10	2.3589920602e-11	2.1223734075e-11	2.6774331927e-10
-5.49200000000026	0.11500000000000044	2.702e-10	2.383911924e-11	2.1658556943e-11	2.7026752941e-10
-5.49200000000026	0.12000000000000043	2.73e-10	2.4557870347e-11	2.2269063629e-11	2.7254514862e-10
-5.49200000000026	0.12500000000000042	2.757e-10	2.4774984922e-11	2.2913499561e-11	2.7425582521e-10
-5.49200000000026	0.13000000000000042	2.782e-10	2.5047970121e-11	2.3487830185e-11	2.7580712922e-10
-5.49200000000026	0.13500000000000004	2.807e-10	2.5775606628e-11	2.3850187426e-11	2.7748246212e-10
-5.49200000000026	0.14	2.829e-10	2.6215671096e-11	2.4117041903e-11	2.7922748122e-10
-5.49200000000026	0.14500000000000002	2.852e-10	2.6769508258e-11	2.4318514625e-11	2.8068940155e-10
-5.49200000000026	0.15000000000000002	2.872e-10	2.7037106338e-11	2.4819411919e-11	2.8166922275e-10
-5.49200000000026	0.15500000000000003	2.889e-10	2.756290487e-11	2.5660643587e-11	2.8235726058e-10
-5.49200000000026	0.16000000000000003	2.909e-10	2.7838090318e-11	2.602461027e-11	2.8329440393e-10
-5.49200000000026	0.16500000000000004	2.931e-10	2.7572040563e-11	2.6385768433e-11	2.8429375961e-10
-5.49200000000026	0.17000000000000004	2.949e-10	2.7910704375e-11	2.6571258786e-11	2.8536324389e-10
-5.49200000000026	0.17500000000000004	2.963e-10	2.8076878516e-11	2.7030991623e-11	2.8622280806e-10
-5.49200000000026	0.18000000000000002	2.977e-10	2.8503924841e-11	2.7292521554e-11	2.8738689143e-10
-5.49200000000026	0.18500000000000003	2.993e-10	2.8568215203e-11	2.7322288952e-11	2.884829184e-10
-5.49200000000026	0.19000000000000003	3.006e-10	2.8974408633e-11	2.7536530979e-11	2.8911905829e-10
-5.49200000000026	0.19500000000000003	3.017e-10	2.9322464252e-11	2.8325495077e-11	2.8941677883e-10
-5.49200000000026	0.20000000000000004	3.028e-10	2.9624864692e-11	2.8847073554e-11	2.896418795e-10
-5.49200000000026	0.20500000000000004	3.038e-10	2.9953607009e-11	2.8744337033e-11	2.8998225462e-10
-5.49200000000026	0.21000000000000002	3.046e-10	2.9984398861e-11	2.905180736e-11	2.9046300333e-10
-5.49200000000026	0.21500000000000002	3.056e-10	3.015754919e-11	2.9265374178e-11	2.9125737492e-10
-5.49200000000026	0.22000000000000003	3.063e-10	3.032211971e-11	2.9439560603e-11	2.9219423886e-10
-5.49200000000026	0.22500000000000003	3.073e-10	3.0762000824e-11	2.9803955113e-11	2.9294064734e-10
-5.49200000000026	0.23000000000000004	3.083e-10	3.039885778e-11	3.0367998988e-11	2.9364689253e-10
-5.49200000000026	0.23500000000000004	3.091e-10	3.0354427872e-11	3.0421750853e-11	2.9419600032e-10
-5.49200000000026	0.24000000000000002	3.1e-10	3.0212893034e-11	3.0268577393e-11	2.9489414301e-10
-5.49200000000026	0.24500000000000002	3.108e-10	3.0455534579e-11	3.0135948327e-11	2.9550199397e-10
-5.49200000000026	0.25	3.112e-10	3.0959447031e-11	3.044763871e-11	2.9600544367e-10
-5.49200000000026	0.255	3.119e-10	3.1275860965e-11	3.0874848017e-11	2.9606726021e-10
-5.49200000000026	0.26	3.128e-10	3.1435623532e-11	3.0796334613e-11	2.9664051253e-10
-5.49200000000026	0.265	3.134e-10	3.1488380046e-11	3.0661487835e-11	2.9753583949e-10
-5.49200000000026	0.27	3.14e-10	3.1493909773e-11	3.1105589005e-11	2.9804580845e-10
-5.49200000000026	0.275	3.145e-10	3.1468941597e-11	3.1812002999e-11	2.9826879036e-10
-5.49200000000026	0.28	3.153e-10	3.165754315e-11	3.2006329275e-11	2.9858197086e-10
-5.49200000000026	0.28500000000000003	3.16e-10	3.1848216895e-11	3.1863737968e-11	2.9915315099e-10
-5.49200000000026	0.29000000000000103	3.165e-10	3.2181764254e-11	3.1864672201e-11	2.9979541432e-10
-5.49200000000026	0.29500000000000004	3.17e-10	3.1823097379e-11	3.2018951606e-11	3.0002412386e-10
-5.49200000000026	0.30000000000000104	3.178e-10	3.1520531047e-11	3.2189831836e-11	3.0018817633e-10
-5.49200000000026	0.30500000000000005	3.185e-10	3.1757319812e-11	3.2205722528e-11	3.0067306943e-10
-5.49200000000026	0.31000000000000105	3.19e-10	3.2202416332e-11	3.2476874185e-11	3.0127309728e-10
-5.49200000000026	0.31500000000000006	3.194e-10	3.2579540857e-11	3.232411982e-11	3.0204996001e-10
-5.49200000000026	0.320000000000001	3.197e-10	3.2477633795e-11	3.2195379026e-11	3.025212558e-10
-5.49200000000026	0.325000000000001	3.196e-10	3.2543024281e-11	3.2380860648e-11	3.0210625846e-10
-5.49200000000026	0.330000000000001	3.18e-10	3.2186525641e-11	3.2249157084e-11	3.0086184852e-10
-5.49100000000026	-0.26499999999999996	2.989e-10	2.6040046941e-11	2.6114104548e-11	2.835221123e-10
-5.49100000000026	-0.25999999999999995	2.978e-10	2.5776034454e-11	2.6242024614e-11	2.8306010645e-10
-5.49100000000026	-0.25499999999999995	2.966e-10	2.5294887018e-11	2.6072550099e-11	2.822491806e-10
-5.49100000000026	-0.24999999999999994	2.954e-10	2.5150884176e-11	2.5815604022e-11	2.8169399593e-10
-5.49100000000026	-0.245	2.94e-10	2.5148861459e-11	2.5340242428e-11	2.8151597362e-10
-5.49100000000026	-0.24	2.928e-10	2.4981991737e-11	2.45078234e-11	2.8136302717e-10
-5.49100000000026	-0.235	2.917e-10	2.4303507234e-11	2.4061423028e-11	2.81063281e-10
-5.49100000000026	-0.22999999999999998	2.902e-10	2.4417700479e-11	2.384782274e-11	2.8060157783e-10
-5.49100000000026	-0.22499999999999998	2.885e-10	2.4579974706e-11	2.3951487674e-11	2.7982059401e-10
-5.49100000000026	-0.21999999999999997	2.866e-10	2.4060401483e-11	2.3387429246e-11	2.7915700339e-10
-5.49100000000026	-0.21499999999999997	2.848e-10	2.3141756537e-11	2.2836613061e-11	2.7888908517e-10
-5.49100000000026	-0.20999999999999996	2.826e-10	2.2947478283e-11	2.2235387587e-11	2.7873541694e-10
-5.49100000000026	-0.20499999999999996	2.804e-10	2.266694064e-11	2.161381999e-11	2.7885541786e-10
-5.49100000000026	-0.19999999999999996	2.783e-10	2.2578088101e-11	2.1362151892e-11	2.7879136615e-10
-5.49100000000026	-0.19499999999999998	2.761e-10	2.2421109315e-11	2.1105632186e-11	2.780939918e-10
-5.49100000000026	-0.18999999999999997	2.74e-10	2.1872993966e-11	2.067394671e-11	2.7723957319e-10
-5.49100000000026	-0.18499999999999997	2.718e-10	2.1155133436e-11	2.010348544e-11	2.7733296156e-10
-5.49100000000026	-0.17999999999999997	2.694e-10	2.0985811716e-11	1.9460798649e-11	2.770985011e-10
-5.49100000000026	-0.17499999999999996	2.668e-10	2.0296586445e-11	1.9043196517e-11	2.7681956999e-10
-5.49100000000026	-0.16999999999999996	2.64e-10	1.9828967925e-11	1.8654414453e-11	2.7637886815e-10
-5.49100000000026	-0.16499999999999998	2.609e-10	1.9644596614e-11	1.8336999347e-11	2.7600454632e-10
-5.49100000000026	-0.15999999999999998	2.575e-10	1.9926566165e-11	1.7559845583e-11	2.7594778221e-10
-5.49100000000026	-0.15499999999999997	2.54e-10	1.9477088063e-11	1.7186047626e-11	2.7542479802e-10
-5.49100000000026	-0.14999999999999997	2.505e-10	1.8558476586e-11	1.6533580492e-11	2.751046326e-10
-5.49100000000026	-0.14499999999999996	2.47e-10	1.7722262419e-11	1.6079726629e-11	2.7485499159e-10
-5.49100000000026	-0.13999999999999996	2.432e-10	1.6849364329e-11	1.5700678341e-11	2.7430194896e-10
-5.49100000000026	-0.13499999999999998	2.389e-10	1.6329625214e-11	1.4644047769e-11	2.7407822199e-10
-5.49100000000026	-0.12999999999999998	2.343e-10	1.5662891383e-11	1.4119656407e-11	2.7347051073e-10
-5.49100000000026	-0.12499999999999997	2.296e-10	1.5054208052e-11	1.3595237397e-11	2.7316606138e-10
-5.49100000000026	-0.11999999999999997	2.247e-10	1.3992900494e-11	1.3454188593e-11	2.7205788065e-10
-5.49100000000026	-0.11499999999999996	2.196e-10	1.2842746219e-11	1.3115908951e-11	2.7101752348e-10
-5.49100000000026	-0.10999999999999996	2.142e-10	1.2074180268e-11	1.2633074948e-11	2.7016459499e-10
-5.49100000000026	-0.10499999999999998	2.083e-10	1.1470571917e-11	1.2056544074e-11	2.6922216639e-10
-5.49100000000026	-0.09999999999999998	2.023e-10	1.0991708405e-11	1.1657114374e-11	2.6794287842e-10
-5.49100000000026	-0.09499999999999997	1.962e-10	1.022851211e-11	1.1953253124e-11	2.6623841841e-10
-5.49100000000026	-0.08999999999999997	1.902e-10	9.8316530057e-12	1.193264543e-11	2.6493570767e-10
-5.49100000000026	-0.08499999999999996	1.847e-10	8.6026047939e-12	1.2160051847e-11	2.6312635746e-10
-5.49100000000026	-0.07999999999999997	1.796e-10	8.4163046267e-12	1.252417569e-11	2.6123097632e-10
-5.49100000000026	-0.07499999999999997	1.755e-10	7.5551746704e-12	1.2724768021e-11	2.5948099792e-10
-5.49100000000026	-0.06999999999999997	1.726e-10	7.562187966e-12	1.3102671073e-11	2.5742151774e-10
-5.49100000000026	-0.06499999999999977	1.712e-10	7.0410336775e-12	1.3475382002e-11	2.5489674881e-10
-5.49100000000026	-0.05999999999999978	1.72e-10	6.585985102e-12	1.4492047194e-11	2.5180994999e-10
-5.49100000000026	-0.054999999999999785	1.742e-10	6.6543281719e-12	1.5131030523e-11	2.4794063065e-10
-5.49100000000026	-0.04999999999999978	1.783e-10	6.9180990977e-12	1.5713537869e-11	2.4385100696e-10
-5.49100000000026	-0.04499999999999978	1.846e-10	8.1053360191e-12	1.5842556604e-11	2.39340798e-10
-5.49100000000026	-0.0399999999999998	1.928e-10	8.0291683844e-12	1.5541170433e-11	2.333330689e-10
-5.49100000000026	-0.034999999999999795	2.026e-10	9.5241797681e-12	1.5743801487e-11	2.2732054349e-10
-5.49100000000026	-0.029999999999999798	2.126e-10	9.4579314464e-12	1.5155407891e-11	2.2048908286e-10
-5.49100000000026	-0.0249999999999998	2.218e-10	1.114670813e-11	1.481774234e-11	2.136050025e-10
-5.49100000000026	-0.019999999999999803	2.281e-10	1.1671340326e-11	1.36655799e-11	2.063779626e-10
-5.49100000000026	-0.014999999999999805	2.309e-10	1.2977029837e-11	1.3055712043e-11	1.9938112237e-10
-5.49100000000026	-0.0099999999999998	2.29e-10	1.3690735796e-11	1.1970102059e-11	1.932312618e-10
-5.49100000000026	-0.004999999999999802	2.242e-10	1.3540858345e-11	1.2017801782e-11	1.8712134333e-10
-5.49100000000026	1.960237527853792e-16	2.189e-10	1.4170921349e-11	1.216777091e-11	1.8176864833e-10
-5.49100000000026	0.005000000000000197	2.138e-10	1.4355027815e-11	1.2427722686e-11	1.7833779566e-10
-5.49100000000026	0.0100000000000003	2.104e-10	1.4505820582e-11	1.2385385344e-11	1.7755954759e-10
-5.49100000000026	0.015000000000000301	2.091e-10	1.4274840942e-11	1.2420632993e-11	1.7840854125e-10
-5.49100000000026	0.020000000000000302	2.093e-10	1.4356651809e-11	1.32155139e-11	1.8062571762e-10
-5.49100000000026	0.0250000000000003	2.105e-10	1.3338695862e-11	1.333544933e-11	1.8471613294e-10
-5.49100000000026	0.030000000000000297	2.127e-10	1.3896978635e-11	1.3793261314e-11	1.898383256e-10
-5.49100000000026	0.03500000000000028	2.156e-10	1.390545076e-11	1.413334976e-11	1.9454695284e-10
-5.49100000000026	0.0400000000000002	2.195e-10	1.4253504924e-11	1.4718640887e-11	1.9901904743e-10
-5.49100000000026	0.0450000000000003	2.24e-10	1.4038349036e-11	1.4694638958e-11	2.0440709777e-10
-5.49100000000026	0.0500000000000003	2.287e-10	1.5046843328e-11	1.4610456128e-11	2.0942145493e-10
-5.49100000000026	0.0550000000000003	2.333e-10	1.4618213754e-11	1.5270672156e-11	2.1402314305e-10
-5.49100000000026	0.060000000000000296	2.376e-10	1.6204689746e-11	1.5758904919e-11	2.1867156029e-10
-5.49100000000026	0.06500000000000031	2.417e-10	1.737120765e-11	1.648375619e-11	2.2393106483e-10
-5.49100000000026	0.07000000000000031	2.455e-10	1.7731597472e-11	1.6519463679e-11	2.2906227969e-10
-5.49100000000026	0.0750000000000003	2.49e-10	1.8853278016e-11	1.6769616923e-11	2.346836729e-10
-5.49100000000026	0.08000000000000031	2.523e-10	1.8552402616e-11	1.7533652135e-11	2.3968936875e-10
-5.49100000000026	0.08500000000000033	2.558e-10	1.9746707403e-11	1.8147156516e-11	2.447577659e-10
-5.49100000000026	0.09000000000000032	2.592e-10	1.9756751135e-11	1.8406838353e-11	2.4935118854e-10
-5.49100000000026	0.09500000000000033	2.624e-10	2.0430133736e-11	1.8698755594e-11	2.5360067375e-10
-5.49100000000026	0.10000000000000032	2.654e-10	2.1274788014e-11	1.9341650477e-11	2.5746168103e-10
-5.49100000000026	0.10500000000000033	2.683e-10	2.1750196174e-11	2.0350627892e-11	2.6056237984e-10
-5.49100000000026	0.11000000000000033	2.713e-10	2.3152386711e-11	2.0576019597e-11	2.6370882988e-10
-5.49100000000026	0.11500000000000044	2.741e-10	2.3588477052e-11	2.0872900495e-11	2.6674626861e-10
-5.49100000000026	0.12000000000000043	2.769e-10	2.439138043e-11	2.1232222207e-11	2.6965888683e-10
-5.49100000000026	0.12500000000000042	2.8e-10	2.4750450393e-11	2.1815966466e-11	2.7191797271e-10
-5.49100000000026	0.13000000000000042	2.826e-10	2.4693840533e-11	2.2529890703e-11	2.7379274834e-10
-5.49100000000026	0.13500000000000004	2.851e-10	2.488901082e-11	2.2998976056e-11	2.7554419357e-10
-5.49100000000026	0.14	2.873e-10	2.4970041704e-11	2.3353804136e-11	2.7758101933e-10
-5.49100000000026	0.14500000000000002	2.894e-10	2.5846721837e-11	2.3710330424e-11	2.7915660758e-10
-5.49100000000026	0.15000000000000002	2.915e-10	2.6268925285e-11	2.4383600976e-11	2.8035696596e-10
-5.49100000000026	0.15500000000000003	2.933e-10	2.7063416201e-11	2.4926464539e-11	2.8127441183e-10
-5.49100000000026	0.16000000000000003	2.952e-10	2.746640821e-11	2.5524984812e-11	2.8220899403e-10
-5.49100000000026	0.16500000000000004	2.968e-10	2.7217224124e-11	2.5976466713e-11	2.8341496363e-10
-5.49100000000026	0.17000000000000004	2.984e-10	2.7433165815e-11	2.5889245444e-11	2.847220283e-10
-5.49100000000026	0.17500000000000004	2.999e-10	2.7943786699e-11	2.6129282196e-11	2.8569393326e-10
-5.49100000000026	0.18000000000000002	3.014e-10	2.8592775925e-11	2.6520766551e-11	2.8667838778e-10
-5.49100000000026	0.18500000000000003	3.027e-10	2.906183654e-11	2.6951290783e-11	2.8717848472e-10
-5.49100000000026	0.19000000000000003	3.038e-10	2.9689667281e-11	2.7292728191e-11	2.8806643095e-10
-5.49100000000026	0.19500000000000003	3.05e-10	2.9671523953e-11	2.7773380862e-11	2.887585666e-10
-5.49100000000026	0.20000000000000004	3.062e-10	2.9527911101e-11	2.8145074612e-11	2.8942062054e-10
-5.49100000000026	0.20500000000000004	3.075e-10	2.9735069256e-11	2.8183285031e-11	2.8987855185e-10
-5.49100000000026	0.21000000000000002	3.086e-10	2.982794831e-11	2.8709325125e-11	2.9023613315e-10
-5.49100000000026	0.21500000000000002	3.092e-10	3.0244048685e-11	2.8824163019e-11	2.9135325458e-10
-5.49100000000026	0.22000000000000003	3.098e-10	3.0458983383e-11	2.8765451862e-11	2.9214476235e-10
-5.49100000000026	0.22500000000000003	3.106e-10	3.0577590223e-11	2.8978218324e-11	2.9293780681e-10
-5.49100000000026	0.23000000000000004	3.113e-10	3.0359832454e-11	2.929334587e-11	2.9377287719e-10
-5.49100000000026	0.23500000000000004	3.118e-10	3.0398601666e-11	2.9535777867e-11	2.9411662836e-10
-5.49100000000026	0.24000000000000002	3.125e-10	3.0695353053e-11	2.9868300771e-11	2.945409622e-10
-5.49100000000026	0.24500000000000002	3.134e-10	3.0328962021e-11	2.9964506393e-11	2.9488161672e-10
-5.49100000000026	0.25	3.138e-10	3.0713656452e-11	3.0177048757e-11	2.9548634775e-10
-5.49100000000026	0.255	3.144e-10	3.1063376809e-11	3.0534059624e-11	2.9593508225e-10
-5.49100000000026	0.26	3.15e-10	3.1140292413e-11	3.1021327595e-11	2.9614807572e-10
-5.49100000000026	0.265	3.154e-10	3.1334365485e-11	3.1102745561e-11	2.9654358514e-10
-5.49100000000026	0.27	3.16e-10	3.13725468e-11	3.0899120611e-11	2.9734289274e-10
-5.49100000000026	0.275	3.166e-10	3.1493534334e-11	3.1346912147e-11	2.9787996318e-10
-5.49100000000026	0.28	3.168e-10	3.192210861e-11	3.1696585938e-11	2.9816355091e-10
-5.49100000000026	0.28500000000000003	3.172e-10	3.2121734694e-11	3.1531575951e-11	2.9885843396e-10
-5.49100000000026	0.29000000000000103	3.178e-10	3.2018797356e-11	3.1517224852e-11	2.9976388905e-10
-5.49100000000026	0.29500000000000004	3.181e-10	3.1919390312e-11	3.1823373865e-11	3.0023907311e-10
-5.49100000000026	0.30000000000000104	3.186e-10	3.1809159555e-11	3.2164994627e-11	3.0023087747e-10
-5.49100000000026	0.30500000000000005	3.192e-10	3.1919105095e-11	3.2315746648e-11	3.0052929651e-10
-5.49100000000026	0.31000000000000105	3.196e-10	3.2174616354e-11	3.2273778925e-11	3.0114394613e-10
-5.49100000000026	0.31500000000000006	3.203e-10	3.2329926034e-11	3.2307609217e-11	3.0194311403e-10
-5.49100000000026	0.320000000000001	3.206e-10	3.2288779039e-11	3.2746279612e-11	3.0212965794e-10
-5.49100000000026	0.325000000000001	3.203e-10	3.2634893432e-11	3.2529397868e-11	3.0183698982e-10
-5.49100000000026	0.330000000000001	3.185e-10	3.1837137067e-11	3.1815472175e-11	3.0062231235e-10
-5.49000000000026	-0.26499999999999996	3.034e-10	2.7266136021e-11	2.6418708148e-11	2.8257071972e-10
-5.49000000000026	-0.25999999999999995	3.022e-10	2.718171163e-11	2.6129093021e-11	2.8243875131e-10
-5.49000000000026	-0.25499999999999995	3.011e-10	2.6806734968e-11	2.5832955725e-11	2.820888767e-10
-5.49000000000026	-0.24999999999999994	3.002e-10	2.5952907163e-11	2.5311493664e-11	2.818190027e-10
-5.49000000000026	-0.245	2.989e-10	2.5456713047e-11	2.5293679209e-11	2.8137979098e-10
-5.49000000000026	-0.24	2.976e-10	2.5140264188e-11	2.5093404111e-11	2.8045093641e-10
-5.49000000000026	-0.235	2.964e-10	2.5183235994e-11	2.4349518935e-11	2.8019614983e-10
-5.49000000000026	-0.22999999999999998	2.948e-10	2.4557986762e-11	2.3940816754e-11	2.8014476411e-10
-5.49000000000026	-0.22499999999999998	2.93e-10	2.427543368e-11	2.3496284848e-11	2.7958718129e-10
-5.49000000000026	-0.21999999999999997	2.912e-10	2.4707935518e-11	2.3130905174e-11	2.7850391343e-10
-5.49000000000026	-0.21499999999999997	2.894e-10	2.4474994279e-11	2.294480073e-11	2.7785182465e-10
-5.49000000000026	-0.20999999999999996	2.875e-10	2.3637831328e-11	2.2549838468e-11	2.7766907588e-10
-5.49000000000026	-0.20499999999999996	2.853e-10	2.3145556042e-11	2.1969029331e-11	2.7752358001e-10
-5.49000000000026	-0.19999999999999996	2.83e-10	2.3099903774e-11	2.1250668215e-11	2.7768560685e-10
-5.49000000000026	-0.19499999999999998	2.805e-10	2.2928754333e-11	2.0833392045e-11	2.7729761787e-10
-5.49000000000026	-0.18999999999999997	2.779e-10	2.2519558843e-11	2.0661851158e-11	2.7679544874e-10
-5.49000000000026	-0.18499999999999997	2.752e-10	2.242140763e-11	1.9949580019e-11	2.7642466594e-10
-5.49000000000026	-0.17999999999999997	2.726e-10	2.154672693e-11	1.9139712094e-11	2.7645446826e-10
-5.49000000000026	-0.17499999999999996	2.699e-10	2.057076199e-11	1.823969651e-11	2.7633407153e-10
-5.49000000000026	-0.16999999999999996	2.667e-10	1.989754528e-11	1.7914747878e-11	2.7552139945e-10
-5.49000000000026	-0.16499999999999998	2.632e-10	1.9524297386e-11	1.7680360179e-11	2.7483487502e-10
-5.49000000000026	-0.15999999999999998	2.598e-10	1.9333767705e-11	1.713863312e-11	2.749435138e-10
-5.49000000000026	-0.15499999999999997	2.561e-10	1.8742657267e-11	1.6637741646e-11	2.7454458177e-10
-5.49000000000026	-0.14999999999999997	2.52e-10	1.8609932158e-11	1.572707115e-11	2.7443163563e-10
-5.49000000000026	-0.14499999999999996	2.478e-10	1.8201640341e-11	1.5197579341e-11	2.7408185415e-10
-5.49000000000026	-0.13999999999999996	2.435e-10	1.7511718033e-11	1.4561264834e-11	2.734150039e-10
-5.49000000000026	-0.13499999999999998	2.387e-10	1.6927311663e-11	1.4214820112e-11	2.7259623166e-10
-5.49000000000026	-0.12999999999999998	2.338e-10	1.5903821622e-11	1.3451246195e-11	2.7219194453e-10
-5.49000000000026	-0.12499999999999997	2.285e-10	1.4587082842e-11	1.258666889e-11	2.7186349034e-10
-5.49000000000026	-0.11999999999999997	2.227e-10	1.4231490786e-11	1.2295009219e-11	2.7119943406e-10
-5.49000000000026	-0.11499999999999996	2.168e-10	1.3450885308e-11	1.1913896014e-11	2.7010792401e-10
-5.49000000000026	-0.10999999999999996	2.107e-10	1.257272088e-11	1.1647590873e-11	2.6873818133e-10
-5.49000000000026	-0.10499999999999998	2.042e-10	1.2143045751e-11	1.082514209e-11	2.6796143502e-10
-5.49000000000026	-0.09999999999999998	1.974e-10	1.1975577945e-11	1.0649106844e-11	2.6673446409e-10
-5.49000000000026	-0.09499999999999997	1.906e-10	1.0888551333e-11	1.0640141409e-11	2.6541058905e-10
-5.49000000000026	-0.08999999999999997	1.839e-10	1.0097393533e-11	1.0401260806e-11	2.6407390833e-10
-5.49000000000026	-0.08499999999999996	1.774e-10	8.9647699497e-12	1.0239540279e-11	2.6235464029e-10
-5.49000000000026	-0.07999999999999997	1.716e-10	8.058630192e-12	1.0227916937e-11	2.6083008852e-10
-5.49000000000026	-0.07499999999999997	1.665e-10	7.2504233685e-12	1.092260427e-11	2.5803893805e-10
-5.49000000000026	-0.06999999999999997	1.629e-10	7.4549010606e-12	1.1499490938e-11	2.5493602734e-10
-5.49000000000026	-0.06499999999999977	1.609e-10	7.9739686043e-12	1.1974425433e-11	2.5260855909e-10
-5.49000000000026	-0.05999999999999978	1.61e-10	6.7548215156e-12	1.2123615306e-11	2.5018921588e-10
-5.49000000000026	-0.054999999999999785	1.634e-10	6.8930035923e-12	1.2665528629e-11	2.4717855267e-10
-5.49000000000026	-0.04999999999999978	1.677e-10	6.5308151534e-12	1.3023176871e-11	2.4277395569e-10
-5.49000000000026	-0.04499999999999978	1.74e-10	7.6126256317e-12	1.3424824283e-11	2.3724595085e-10
-5.49000000000026	-0.0399999999999998	1.814e-10	8.7460917712e-12	1.3189789024e-11	2.3140029516e-10
-5.49000000000026	-0.034999999999999795	1.891e-10	9.2392627266e-12	1.2749622692e-11	2.2439067252e-10
-5.49000000000026	-0.029999999999999798	1.964e-10	1.0527622362e-11	1.1937829549e-11	2.1784617566e-10
-5.49000000000026	-0.0249999999999998	2.024e-10	9.8458614957e-12	1.1090473708e-11	2.115073381e-10
-5.49000000000026	-0.019999999999999803	2.057e-10	1.0665238369e-11	1.0784205369e-11	2.0443557296e-10
-5.49000000000026	-0.014999999999999805	2.047e-10	1.0689375631e-11	1.0250331979e-11	1.9693907816e-10
-5.49000000000026	-0.0099999999999998	2.003e-10	1.1276904843e-11	1.0514165479e-11	1.9044261426e-10
-5.49000000000026	-0.004999999999999802	1.946e-10	1.2461826554e-11	1.0347516218e-11	1.8469091738e-10
-5.49000000000026	1.960237527853792e-16	1.895e-10	1.2097099534e-11	1.0230627231e-11	1.8040197901e-10
-5.49000000000026	0.005000000000000197	1.859e-10	1.2614278239e-11	1.0369464144e-11	1.7818921478e-10
-5.49000000000026	0.0100000000000003	1.85e-10	1.1517579696e-11	1.0527407721e-11	1.7681458266e-10
-5.49000000000026	0.015000000000000301	1.864e-10	1.1045267456e-11	1.136484716e-11	1.7701536417e-10
-5.49000000000026	0.020000000000000302	1.89e-10	1.040776624e-11	1.1111612548e-11	1.7919223756e-10
-5.49000000000026	0.0250000000000003	1.919e-10	9.9623706774e-12	1.1666015052e-11	1.8201651983e-10
-5.49000000000026	0.030000000000000297	1.955e-10	9.8474054539e-12	1.20089353e-11	1.8586720107e-10
-5.49000000000026	0.03500000000000028	1.994e-10	1.0746732005e-11	1.2121928012e-11	1.8998547457e-10
-5.49000000000026	0.0400000000000002	2.043e-10	1.1078390526e-11	1.2489056098e-11	1.9423244521e-10
-5.49000000000026	0.0450000000000003	2.1e-10	1.0980220395e-11	1.2371530465e-11	1.9876773003e-10
-5.49000000000026	0.0500000000000003	2.163e-10	1.225888409e-11	1.2910955411e-11	2.0309691317e-10
-5.49000000000026	0.0550000000000003	2.227e-10	1.3025516819e-11	1.3410647807e-11	2.0764188375e-10
-5.49000000000026	0.060000000000000296	2.287e-10	1.4853771427e-11	1.3295885583e-11	2.1277384367e-10
-5.49000000000026	0.06500000000000031	2.346e-10	1.518176432e-11	1.3734614186e-11	2.1810433827e-10
-5.49000000000026	0.07000000000000031	2.405e-10	1.5085758059e-11	1.4161982108e-11	2.2321471479e-10
-5.49000000000026	0.0750000000000003	2.459e-10	1.6650281032e-11	1.5067828645e-11	2.285905648e-10
-5.49000000000026	0.08000000000000031	2.508e-10	1.7105377628e-11	1.5850941418e-11	2.3400771897e-10
-5.49000000000026	0.08500000000000033	2.555e-10	1.8349230231e-11	1.5991809778e-11	2.3908794392e-10
-5.49000000000026	0.09000000000000032	2.602e-10	1.8610917323e-11	1.6356143169e-11	2.4454009254e-10
-5.49000000000026	0.09500000000000033	2.644e-10	1.9133339811e-11	1.6879058967e-11	2.4938529823e-10
-5.49000000000026	0.10000000000000032	2.683e-10	2.0832988957e-11	1.7551339988e-11	2.5308635086e-10
-5.49000000000026	0.10500000000000033	2.721e-10	2.0765780937e-11	1.8519954756e-11	2.5654779747e-10
-5.49000000000026	0.11000000000000033	2.755e-10	2.2608577274e-11	1.907255355e-11	2.5927876122e-10
-5.49000000000026	0.11500000000000044	2.787e-10	2.2701777925e-11	1.9608544244e-11	2.6199929416e-10
-5.49000000000026	0.12000000000000043	2.82e-10	2.3239353322e-11	1.9858632004e-11	2.6539640967e-10
-5.49000000000026	0.12500000000000042	2.853e-10	2.3703438637e-11	2.0357560425e-11	2.6797959581e-10
-5.49000000000026	0.13000000000000042	2.879e-10	2.3690637317e-11	2.121238067e-11	2.7035898529e-10
-5.49000000000026	0.13500000000000004	2.901e-10	2.4717819178e-11	2.212481777e-11	2.7215592563e-10
-5.49000000000026	0.14	2.921e-10	2.4683505762e-11	2.3022836831e-11	2.7360531967e-10
-5.49000000000026	0.14500000000000002	2.94e-10	2.5768039632e-11	2.3262675677e-11	2.7539082803e-10
-5.49000000000026	0.15000000000000002	2.959e-10	2.6254111435e-11	2.3482083634e-11	2.7768006548e-10
-5.49000000000026	0.15500000000000003	2.978e-10	2.6992568746e-11	2.3632009106e-11	2.7945970651e-10
-5.49000000000026	0.16000000000000003	2.997e-10	2.7616767329e-11	2.4297535128e-11	2.8069354594e-10
-5.49000000000026	0.16500000000000004	3.015e-10	2.7697751648e-11	2.5380385341e-11	2.8180219233e-10
-5.49000000000026	0.17000000000000004	3.034e-10	2.7716791374e-11	2.5810001534e-11	2.8252929915e-10
-5.49000000000026	0.17500000000000004	3.046e-10	2.8303492581e-11	2.5947691756e-11	2.8351405635e-10
-5.49000000000026	0.18000000000000002	3.058e-10	2.9058067594e-11	2.6550286566e-11	2.8438710142e-10
-5.49000000000026	0.18500000000000003	3.071e-10	2.9039435321e-11	2.7070898796e-11	2.8505611699e-10
-5.49000000000026	0.19000000000000003	3.085e-10	2.890448377e-11	2.7171053807e-11	2.8578133788e-10
-5.49000000000026	0.19500000000000003	3.096e-10	2.9568281025e-11	2.764542005e-11	2.8673519846e-10
-5.49000000000026	0.20000000000000004	3.102e-10	2.9809170519e-11	2.8312648647e-11	2.8744256124e-10
-5.49000000000026	0.20500000000000004	3.111e-10	2.9710680246e-11	2.8749703779e-11	2.881745575e-10
-5.49000000000026	0.21000000000000002	3.123e-10	2.988014312e-11	2.8954338632e-11	2.8918231837e-10
-5.49000000000026	0.21500000000000002	3.132e-10	3.0135421548e-11	2.8839925653e-11	2.9004388489e-10
-5.49000000000026	0.22000000000000003	3.137e-10	3.0441724812e-11	2.8966760146e-11	2.9051511083e-10
-5.49000000000026	0.22500000000000003	3.143e-10	3.0255207093e-11	2.9684702167e-11	2.9089492746e-10
-5.49000000000026	0.23000000000000004	3.151e-10	3.0244936352e-11	3.0132109532e-11	2.9110470787e-10
-5.49000000000026	0.23500000000000004	3.154e-10	3.0910712667e-11	3.0209618853e-11	2.9155113734e-10
-5.49000000000026	0.24000000000000002	3.16e-10	3.1547955587e-11	3.0194656574e-11	2.9257137794e-10
-5.49000000000026	0.24500000000000002	3.161e-10	3.110661055e-11	2.9881187947e-11	2.9403294902e-10
-5.49000000000026	0.25	3.165e-10	3.0741217779e-11	3.0006747693e-11	2.9513582122e-10
-5.49000000000026	0.255	3.168e-10	3.0846736627e-11	3.0545867048e-11	2.9530155007e-10
-5.49000000000026	0.26	3.171e-10	3.0974141555e-11	3.0905212043e-11	2.9548313469e-10
-5.49000000000026	0.265	3.176e-10	3.0939298449e-11	3.0806404538e-11	2.9596039094e-10
-5.49000000000026	0.27	3.18e-10	3.127544478e-11	3.1252446934e-11	2.9653485399e-10
-5.49000000000026	0.275	3.183e-10	3.174066369e-11	3.183252702e-11	2.9676931445e-10
-5.49000000000026	0.28	3.188e-10	3.1976233004e-11	3.1781877624e-11	2.9742252082e-10
-5.49000000000026	0.28500000000000003	3.192e-10	3.2232058584e-11	3.1310666236e-11	2.9889752623e-10
-5.49000000000026	0.29000000000000103	3.196e-10	3.2548944e-11	3.1159483478e-11	2.9987941962e-10
-5.49000000000026	0.29500000000000004	3.199e-10	3.2695443952e-11	3.1530120759e-11	3.0017450918e-10
-5.49000000000026	0.30000000000000104	3.203e-10	3.243656829e-11	3.1713279895e-11	3.002675483e-10
-5.49000000000026	0.30500000000000005	3.209e-10	3.1930548721e-11	3.1796772964e-11	3.0126904603e-10
-5.49000000000026	0.31000000000000105	3.212e-10	3.1927943928e-11	3.2058090437e-11	3.015428083e-10
-5.49000000000026	0.31500000000000006	3.215e-10	3.2329923124e-11	3.2516778447e-11	3.0168443918e-10
-5.49000000000026	0.320000000000001	3.217e-10	3.2474339241e-11	3.2395558082e-11	3.0208851676e-10
-5.49000000000026	0.325000000000001	3.213e-10	3.2658892451e-11	3.2079729135e-11	3.0163081829e-10
-5.49000000000026	0.330000000000001	3.194e-10	3.2354725408e-11	3.1445355853e-11	2.9924800619e-10
-5.48900000000026	-0.26499999999999996	3.07e-10	2.6368605904e-11	2.6487300056e-11	2.8258680832e-10
-5.48900000000026	-0.25999999999999995	3.062e-10	2.6612362126e-11	2.6332051493e-11	2.8166188858e-10
-5.48900000000026	-0.25499999999999995	3.055e-10	2.6128347963e-11	2.6082721888e-11	2.8118963819e-10
-5.48900000000026	-0.24999999999999994	3.047e-10	2.5494769216e-11	2.5334287784e-11	2.8094374575e-10
-5.48900000000026	-0.245	3.036e-10	2.5499271578e-11	2.4876376847e-11	2.8033962008e-10
-5.48900000000026	-0.24	3.025e-10	2.5180372177e-11	2.4830395705e-11	2.795097651e-10
-5.48900000000026	-0.235	3.013e-10	2.4990760721e-11	2.4764850968e-11	2.7876491658e-10
-5.48900000000026	-0.22999999999999998	2.997e-10	2.5038613239e-11	2.4511641823e-11	2.7863981668e-10
-5.48900000000026	-0.22499999999999998	2.979e-10	2.4751896854e-11	2.3417797638e-11	2.78400979e-10
-5.48900000000026	-0.21999999999999997	2.959e-10	2.4494185345e-11	2.2670270118e-11	2.7840647381e-10
-5.48900000000026	-0.21499999999999997	2.94e-10	2.3534822685e-11	2.2358258138e-11	2.7805913705e-10
-5.48900000000026	-0.20999999999999996	2.919e-10	2.3286312353e-11	2.2042646015e-11	2.7702215593e-10
-5.48900000000026	-0.20499999999999996	2.897e-10	2.3052922916e-11	2.1849997574e-11	2.7620200999e-10
-5.48900000000026	-0.19999999999999996	2.871e-10	2.3075888748e-11	2.1166700753e-11	2.7605129872e-10
-5.48900000000026	-0.19499999999999998	2.846e-10	2.2714002989e-11	2.0422655507e-11	2.7583788615e-10
-5.48900000000026	-0.18999999999999997	2.823e-10	2.2173057368e-11	1.9705742307e-11	2.750928048e-10
-5.48900000000026	-0.18499999999999997	2.796e-10	2.2165368136e-11	1.9473585417e-11	2.7451184578e-10
-5.48900000000026	-0.17999999999999997	2.769e-10	2.2016445291e-11	1.9068036636e-11	2.7383987326e-10
-5.48900000000026	-0.17499999999999996	2.739e-10	2.1073718381e-11	1.8425774761e-11	2.7351626195e-10
-5.48900000000026	-0.16999999999999996	2.706e-10	2.0204485918e-11	1.7852889141e-11	2.7313723695e-10
-5.48900000000026	-0.16499999999999998	2.667e-10	2.0033335022e-11	1.6662989219e-11	2.730273176e-10
-5.48900000000026	-0.15999999999999998	2.627e-10	1.9906058151e-11	1.6083248192e-11	2.7240945492e-10
-5.48900000000026	-0.15499999999999997	2.585e-10	1.965018746e-11	1.5331755276e-11	2.7181189507e-10
-5.48900000000026	-0.14999999999999997	2.54e-10	1.8616775924e-11	1.4886063582e-11	2.7144383639e-10
-5.48900000000026	-0.14499999999999996	2.496e-10	1.7782126088e-11	1.4024680422e-11	2.7100977022e-10
-5.48900000000026	-0.13999999999999996	2.448e-10	1.6771779337e-11	1.3173696061e-11	2.7045707684e-10
-5.48900000000026	-0.13499999999999998	2.399e-10	1.5803467249e-11	1.2742876424e-11	2.6960514951e-10
-5.48900000000026	-0.12999999999999998	2.347e-10	1.5633649309e-11	1.2306937424e-11	2.692617476e-10
-5.48900000000026	-0.12499999999999997	2.289e-10	1.504112588e-11	1.2063737086e-11	2.6854013558e-10
-5.48900000000026	-0.11999999999999997	2.227e-10	1.4818811906e-11	1.1205601186e-11	2.6717819273e-10
-5.48900000000026	-0.11499999999999996	2.165e-10	1.4167388144e-11	1.0564300464e-11	2.6649057399e-10
-5.48900000000026	-0.10999999999999996	2.101e-10	1.3270077761e-11	9.7163167084e-12	2.6615597308e-10
-5.48900000000026	-0.10499999999999998	2.03e-10	1.2119353778e-11	9.4330134743e-12	2.6524781715e-10
-5.48900000000026	-0.09999999999999998	1.958e-10	1.1544197332e-11	9.3889677373e-12	2.6385115925e-10
-5.48900000000026	-0.09499999999999997	1.888e-10	1.0469952394e-11	8.9703244157e-12	2.6192464866e-10
-5.48900000000026	-0.08999999999999997	1.814e-10	9.619431512e-12	8.4008337581e-12	2.6033776812e-10
-5.48900000000026	-0.08499999999999996	1.738e-10	9.8104515928e-12	8.1361904449e-12	2.591234399e-10
-5.48900000000026	-0.07999999999999997	1.666e-10	8.8076849352e-12	8.3531129349e-12	2.5728887413e-10
-5.48900000000026	-0.07499999999999997	1.603e-10	8.404107939e-12	8.3740640548e-12	2.5515621528e-10
-5.48900000000026	-0.06999999999999997	1.553e-10	7.8538738308e-12	8.5899831902e-12	2.5197102223e-10
-5.48900000000026	-0.06499999999999977	1.519e-10	8.1661361037e-12	8.82690656e-12	2.4899144191e-10
-5.48900000000026	-0.05999999999999978	1.507e-10	7.7374555985e-12	9.2474692792e-12	2.4562284816e-10
-5.48900000000026	-0.054999999999999785	1.52e-10	7.4521965871e-12	9.7684722277e-12	2.4229872506e-10
-5.48900000000026	-0.04999999999999978	1.55e-10	8.0025005445e-12	1.0132181342e-11	2.3833469022e-10
-5.48900000000026	-0.04499999999999978	1.595e-10	7.9925586761e-12	9.6819319879e-12	2.3402993102e-10
-5.48900000000026	-0.0399999999999998	1.651e-10	9.3851042038e-12	9.5544528449e-12	2.2854330018e-10
-5.48900000000026	-0.034999999999999795	1.702e-10	9.5018935099e-12	8.8799999503e-12	2.2292907815e-10
-5.48900000000026	-0.029999999999999798	1.741e-10	1.0172536713e-11	8.932196215e-12	2.1676926408e-10
-5.48900000000026	-0.0249999999999998	1.76e-10	1.0458717588e-11	8.1107136793e-12	2.1082235035e-10
-5.48900000000026	-0.019999999999999803	1.758e-10	1.0166087304e-11	7.8483884863e-12	2.0550377667e-10
-5.48900000000026	-0.014999999999999805	1.722e-10	1.1099196854e-11	7.4459909229e-12	2.0069170278e-10
-5.48900000000026	-0.0099999999999998	1.665e-10	1.0892262071e-11	7.6564814663e-12	1.9629760645e-10
-5.48900000000026	-0.004999999999999802	1.598e-10	1.0588359874e-11	8.3378101408e-12	1.9261509879e-10
-5.48900000000026	1.960237527853792e-16	1.552e-10	1.0159903468e-11	8.7758795416e-12	1.8917336129e-10
-5.48900000000026	0.005000000000000197	1.539e-10	1.0295388347e-11	9.6289986686e-12	1.8659881316e-10
-5.48900000000026	0.0100000000000003	1.557e-10	9.9827106169e-12	9.4477712992e-12	1.8472993979e-10
-5.48900000000026	0.015000000000000301	1.602e-10	9.1963069281e-12	1.0043781367e-11	1.8390715122e-10
-5.48900000000026	0.020000000000000302	1.661e-10	9.4717768661e-12	1.0172943439e-11	1.8405027222e-10
-5.48900000000026	0.0250000000000003	1.718e-10	9.5292867627e-12	1.0553251923e-11	1.8537960714e-10
-5.48900000000026	0.030000000000000297	1.77e-10	9.6066425613e-12	1.0685052257e-11	1.877745497e-10
-5.48900000000026	0.03500000000000028	1.826e-10	1.042223812e-11	1.0587165889e-11	1.899697003e-10
-5.48900000000026	0.0400000000000002	1.889e-10	1.0723347805e-11	1.0959550855e-11	1.9262380665e-10
-5.48900000000026	0.0450000000000003	1.956e-10	1.0904964438e-11	1.0784484039e-11	1.9670668989e-10
-5.48900000000026	0.0500000000000003	2.028e-10	1.125040435e-11	1.1268092931e-11	2.0137594547e-10
-5.48900000000026	0.0550000000000003	2.102e-10	1.2093297119e-11	1.1083811842e-11	2.0574936643e-10
-5.48900000000026	0.060000000000000296	2.176e-10	1.3413830311e-11	1.1580265709e-11	2.105739899e-10
-5.48900000000026	0.06500000000000031	2.251e-10	1.3894159929e-11	1.2020354188e-11	2.1610453259e-10
-5.48900000000026	0.07000000000000031	2.327e-10	1.4994406956e-11	1.2605890515e-11	2.2151840385e-10
-5.48900000000026	0.0750000000000003	2.399e-10	1.4571390057e-11	1.2871314539e-11	2.2683830466e-10
-5.48900000000026	0.08000000000000031	2.466e-10	1.6629620222e-11	1.3284001034e-11	2.3145906162e-10
-5.48900000000026	0.08500000000000033	2.532e-10	1.6602299002e-11	1.4245713828e-11	2.3615593091e-10
-5.48900000000026	0.09000000000000032	2.593e-10	1.8438814732e-11	1.4702556655e-11	2.409695182e-10
-5.48900000000026	0.09500000000000033	2.649e-10	1.9338748825e-11	1.5385489678e-11	2.4596203584e-10
-5.48900000000026	0.10000000000000032	2.701e-10	2.1020180429e-11	1.5756327775e-11	2.5007484946e-10
-5.48900000000026	0.10500000000000033	2.749e-10	2.1733574977e-11	1.6742711887e-11	2.5295086671e-10
-5.48900000000026	0.11000000000000033	2.793e-10	2.1605433722e-11	1.7865782138e-11	2.5556155015e-10
-5.48900000000026	0.11500000000000044	2.834e-10	2.2021247423e-11	1.8542508769e-11	2.5929780677e-10
-5.48900000000026	0.12000000000000043	2.871e-10	2.252436243e-11	1.8809153698e-11	2.6255196426e-10
-5.48900000000026	0.12500000000000042	2.904e-10	2.360092185e-11	1.9375213014e-11	2.6518462691e-10
-5.48900000000026	0.13000000000000042	2.932e-10	2.4015654344e-11	2.0481753745e-11	2.6757435407e-10
-5.48900000000026	0.13500000000000004	2.958e-10	2.5113151059e-11	2.1352613112e-11	2.6938375086e-10
-5.48900000000026	0.14	2.982e-10	2.5147685665e-11	2.160940785e-11	2.7118497528e-10
-5.48900000000026	0.14500000000000002	3.003e-10	2.6148205507e-11	2.1917192498e-11	2.7317802887e-10
-5.48900000000026	0.15000000000000002	3.026e-10	2.6277042343e-11	2.2635201458e-11	2.7435836382e-10
-5.48900000000026	0.15500000000000003	3.046e-10	2.6357962633e-11	2.3549106845e-11	2.7534929104e-10
-5.48900000000026	0.16000000000000003	3.06e-10	2.7435165248e-11	2.4100347946e-11	2.767851809e-10
-5.48900000000026	0.16500000000000004	3.077e-10	2.7242500801e-11	2.4452325306e-11	2.7794495691e-10
-5.48900000000026	0.17000000000000004	3.092e-10	2.747096878e-11	2.5149388239e-11	2.792566549e-10
-5.48900000000026	0.17500000000000004	3.103e-10	2.7848139871e-11	2.5889050448e-11	2.8058551252e-10
-5.48900000000026	0.18000000000000002	3.118e-10	2.8432521503e-11	2.616031561e-11	2.8201979585e-10
-5.48900000000026	0.18500000000000003	3.131e-10	2.8445463977e-11	2.6273666299e-11	2.8309824411e-10
-5.48900000000026	0.19000000000000003	3.14e-10	2.9443652602e-11	2.6382788201e-11	2.8432228137e-10
-5.48900000000026	0.19500000000000003	3.146e-10	2.9888062272e-11	2.7108902577e-11	2.8548026457e-10
-5.48900000000026	0.20000000000000004	3.152e-10	3.0473576044e-11	2.8097166796e-11	2.8602362145e-10
-5.48900000000026	0.20500000000000004	3.163e-10	2.9955158243e-11	2.8563721571e-11	2.8630646411e-10
-5.48900000000026	0.21000000000000002	3.172e-10	2.9529782478e-11	2.8345748433e-11	2.8716083616e-10
-5.48900000000026	0.21500000000000002	3.177e-10	2.9972035554e-11	2.8167376877e-11	2.8786449693e-10
-5.48900000000026	0.22000000000000003	3.18e-10	3.0335650081e-11	2.8523951187e-11	2.8875034768e-10
-5.48900000000026	0.22500000000000003	3.184e-10	3.0235745362e-11	2.9029126745e-11	2.8961587232e-10
-5.48900000000026	0.23000000000000004	3.19e-10	3.0499137938e-11	2.9636264662e-11	2.9007114936e-10
-5.48900000000026	0.23500000000000004	3.194e-10	3.0867193709e-11	2.9843434459e-11	2.9051292222e-10
-5.48900000000026	0.24000000000000002	3.194e-10	3.086848883e-11	3.0129609513e-11	2.9100705869e-10
-5.48900000000026	0.24500000000000002	3.199e-10	3.0901367427e-11	3.0412024353e-11	2.9152464122e-10
-5.48900000000026	0.25	3.205e-10	3.0783400871e-11	3.0332306051e-11	2.930339193e-10
-5.48900000000026	0.255	3.208e-10	3.1548162224e-11	3.0227506068e-11	2.9403029475e-10
-5.48900000000026	0.26	3.21e-10	3.1752043287e-11	3.0470333877e-11	2.9434305616e-10
-5.48900000000026	0.265	3.211e-10	3.1394677353e-11	3.0702137155e-11	2.9474645853e-10
-5.48900000000026	0.27	3.214e-10	3.1074287836e-11	3.1182428938e-11	2.9514383059e-10
-5.48900000000026	0.275	3.216e-10	3.130689438e-11	3.1415512785e-11	2.9594295193e-10
-5.48900000000026	0.28	3.218e-10	3.2218176057e-11	3.1201867387e-11	2.9669052456e-10
-5.48900000000026	0.28500000000000003	3.221e-10	3.2095474307e-11	3.1262185075e-11	2.9712552205e-10
-5.48900000000026	0.29000000000000103	3.223e-10	3.1935991137e-11	3.1732337084e-11	2.9722505715e-10
-5.48900000000026	0.29500000000000004	3.222e-10	3.1637307256e-11	3.2124092104e-11	2.9769586399e-10
-5.48900000000026	0.30000000000000104	3.227e-10	3.2319338061e-11	3.1989696436e-11	2.9829666018e-10
-5.48900000000026	0.30500000000000005	3.231e-10	3.2056475175e-11	3.1976826722e-11	2.9901063535e-10
-5.48900000000026	0.31000000000000105	3.233e-10	3.1944771763e-11	3.2098960946e-11	2.9978340026e-10
-5.48900000000026	0.31500000000000006	3.233e-10	3.1894410495e-11	3.2397636096e-11	2.9999548569e-10
-5.48900000000026	0.320000000000001	3.232e-10	3.2370581175e-11	3.2487191493e-11	3.0032079667e-10
-5.48900000000026	0.325000000000001	3.229e-10	3.2494246261e-11	3.212010779e-11	3.0074317474e-10
-5.48900000000026	0.330000000000001	3.214e-10	3.2034568721e-11	3.1084346119e-11	2.9943301342e-10
-5.48800000000026	-0.26499999999999996	3.112e-10	2.6953383349e-11	2.7018142282e-11	2.8249826282e-10
-5.48800000000026	-0.25999999999999995	3.106e-10	2.6657473063e-11	2.6324167266e-11	2.823572373e-10
-5.48800000000026	-0.25499999999999995	3.098e-10	2.6470434386e-11	2.569751523e-11	2.8191402089e-10
-5.48800000000026	-0.24999999999999994	3.086e-10	2.6435314794e-11	2.5402067695e-11	2.8112586588e-10
-5.48800000000026	-0.245	3.075e-10	2.6675511617e-11	2.5065088994e-11	2.8033633716e-10
-5.48800000000026	-0.24	3.064e-10	2.6359249023e-11	2.5084492518e-11	2.7932440862e-10
-5.48800000000026	-0.235	3.05e-10	2.6188857737e-11	2.4375360226e-11	2.7884016745e-10
-5.48800000000026	-0.22999999999999998	3.037e-10	2.5781948352e-11	2.3842531664e-11	2.7859625407e-10
-5.48800000000026	-0.22499999999999998	3.025e-10	2.5067542447e-11	2.339178609e-11	2.7797715738e-10
-5.48800000000026	-0.21999999999999997	3.009e-10	2.4346585269e-11	2.3531139595e-11	2.770206891e-10
-5.48800000000026	-0.21499999999999997	2.988e-10	2.4217151804e-11	2.3182490258e-11	2.7639989275e-10
-5.48800000000026	-0.20999999999999996	2.967e-10	2.3813586449e-11	2.2194934718e-11	2.7607160155e-10
-5.48800000000026	-0.20499999999999996	2.946e-10	2.2964518575e-11	2.1628575632e-11	2.7515806723e-10
-5.48800000000026	-0.19999999999999996	2.919e-10	2.3074036289e-11	2.1005034796e-11	2.7458486147e-10
-5.48800000000026	-0.19499999999999998	2.891e-10	2.2799648286e-11	2.0217614656e-11	2.7425475419e-10
-5.48800000000026	-0.18999999999999997	2.864e-10	2.2302826983e-11	1.9419773889e-11	2.737140283e-10
-5.48800000000026	-0.18499999999999997	2.836e-10	2.1986779757e-11	1.8870466738e-11	2.7318566572e-10
-5.48800000000026	-0.17999999999999997	2.806e-10	2.1197160822e-11	1.8523044128e-11	2.7236237656e-10
-5.48800000000026	-0.17499999999999996	2.775e-10	2.1037974511e-11	1.8065443146e-11	2.7147673536e-10
-5.48800000000026	-0.16999999999999996	2.739e-10	2.0330138796e-11	1.7544165894e-11	2.7086841874e-10
-5.48800000000026	-0.16499999999999998	2.698e-10	2.0008746651e-11	1.6443825734e-11	2.7031602804e-10
-5.48800000000026	-0.15999999999999998	2.659e-10	1.9355892437e-11	1.5482582967e-11	2.7024873998e-10
-5.48800000000026	-0.15499999999999997	2.622e-10	1.8721292145e-11	1.4664410264e-11	2.7006452437e-10
-5.48800000000026	-0.14999999999999997	2.578e-10	1.8084130716e-11	1.4408396964e-11	2.6868963614e-10
-5.48800000000026	-0.14499999999999996	2.532e-10	1.7412785382e-11	1.3908167602e-11	2.6747784577e-10
-5.48800000000026	-0.13999999999999996	2.484e-10	1.7153203953e-11	1.3094807218e-11	2.6702603791e-10
-5.48800000000026	-0.13499999999999998	2.435e-10	1.5986779181e-11	1.2488898938e-11	2.6634582318e-10
-5.48800000000026	-0.12999999999999998	2.383e-10	1.5119594173e-11	1.1359264317e-11	2.6571399067e-10
-5.48800000000026	-0.12499999999999997	2.324e-10	1.4642433962e-11	1.0726301116e-11	2.6494215708e-10
-5.48800000000026	-0.11999999999999997	2.264e-10	1.4029235172e-11	1.0109056893e-11	2.6418631896e-10
-5.48800000000026	-0.11499999999999996	2.202e-10	1.3337597193e-11	9.52892442e-12	2.6280181482e-10
-5.48800000000026	-0.10999999999999996	2.136e-10	1.248983026e-11	9.0454879683e-12	2.6121234987e-10
-5.48800000000026	-0.10499999999999998	2.065e-10	1.1888008885e-11	8.3375438408e-12	2.5986179244e-10
-5.48800000000026	-0.09999999999999998	1.99e-10	1.0920886416e-11	7.644307334e-12	2.5883507915e-10
-5.48800000000026	-0.09499999999999997	1.91e-10	1.0407965601e-11	6.8337991252e-12	2.5759725831e-10
-5.48800000000026	-0.08999999999999997	1.825e-10	9.7967473266e-12	6.4616710006e-12	2.5595459156e-10
-5.48800000000026	-0.08499999999999996	1.741e-10	8.8891662017e-12	6.4998916059e-12	2.5413604453e-10
-5.48800000000026	-0.07999999999999997	1.659e-10	9.1466295999e-12	6.1106926296e-12	2.5231458712e-10
-5.48800000000026	-0.07499999999999997	1.581e-10	8.3550308773e-12	5.8755038481e-12	2.5031024124e-10
-5.48800000000026	-0.06999999999999997	1.514e-10	7.544698019e-12	5.4753629229e-12	2.4820042308e-10
-5.48800000000026	-0.06499999999999977	1.461e-10	7.5930896855e-12	5.3306444897e-12	2.4576396681e-10
-5.48800000000026	-0.05999999999999978	1.422e-10	6.6250147938e-12	5.4867115978e-12	2.4285172112e-10
-5.48800000000026	-0.054999999999999785	1.402e-10	6.9056542998e-12	5.6083845266e-12	2.3903879337e-10
-5.48800000000026	-0.04999999999999978	1.399e-10	6.7209621193e-12	5.6046483223e-12	2.3459000513e-10
-5.48800000000026	-0.04499999999999978	1.411e-10	6.6462664108e-12	5.4138952692e-12	2.2997050546e-10
-5.48800000000026	-0.0399999999999998	1.429e-10	7.6272204751e-12	4.8892408813e-12	2.2535647731e-10
-5.48800000000026	-0.034999999999999795	1.446e-10	7.9509336501e-12	4.6816727263e-12	2.1969638765e-10
-5.48800000000026	-0.029999999999999798	1.458e-10	9.0799418103e-12	4.3861517042e-12	2.1400377154e-10
-5.48800000000026	-0.0249999999999998	1.459e-10	8.508466999e-12	4.0214363253e-12	2.0865723491e-10
-5.48800000000026	-0.019999999999999803	1.439e-10	8.9261942776e-12	4.5004260755e-12	2.0375761669e-10
-5.48800000000026	-0.014999999999999805	1.397e-10	8.6980711785e-12	4.3691165047e-12	2.0000464283e-10
-5.48800000000026	-0.0099999999999998	1.345e-10	8.3457009168e-12	5.1718659961e-12	1.9765703473e-10
-5.48800000000026	-0.004999999999999802	1.294e-10	8.3413920947e-12	5.6857184973e-12	1.9579406362e-10
-5.48800000000026	1.960237527853792e-16	1.261e-10	7.668172475e-12	6.9799476478e-12	1.9444627687e-10
-5.48800000000026	0.005000000000000197	1.26e-10	8.1454505562e-12	7.9403653217e-12	1.935094595e-10
-5.48800000000026	0.0100000000000003	1.296e-10	7.957037451e-12	8.1849801063e-12	1.9206961151e-10
-5.48800000000026	0.015000000000000301	1.358e-10	8.9724991994e-12	8.8818051154e-12	1.9064785447e-10
-5.48800000000026	0.020000000000000302	1.43e-10	9.3174334324e-12	8.6163636297e-12	1.8925833283e-10
-5.48800000000026	0.0250000000000003	1.506e-10	9.5834264357e-12	9.2418675194e-12	1.8813948845e-10
-5.48800000000026	0.030000000000000297	1.58e-10	1.0147490684e-11	8.9811786893e-12	1.8808369059e-10
-5.48800000000026	0.03500000000000028	1.651e-10	1.0498220945e-11	9.0371388069e-12	1.8956190906e-10
-5.48800000000026	0.0400000000000002	1.729e-10	1.0408514936e-11	8.8121138106e-12	1.9244442228e-10
-5.48800000000026	0.0450000000000003	1.811e-10	1.1144953169e-11	9.0218622063e-12	1.9535426982e-10
-5.48800000000026	0.0500000000000003	1.893e-10	1.135185521e-11	9.540978499e-12	1.9915355369e-10
-5.48800000000026	0.0550000000000003	1.975e-10	1.216824603e-11	9.5661598607e-12	2.0405165851e-10
-5.48800000000026	0.060000000000000296	2.061e-10	1.2655564933e-11	9.9167235021e-12	2.098729834e-10
-5.48800000000026	0.06500000000000031	2.15e-10	1.2670880824e-11	9.8117023299e-12	2.1588071249e-10
-5.48800000000026	0.07000000000000031	2.236e-10	1.3708158804e-11	9.9543249235e-12	2.2150590084e-10
-5.48800000000026	0.0750000000000003	2.323e-10	1.4251031098e-11	1.0855560686e-11	2.267920645e-10
-5.48800000000026	0.08000000000000031	2.405e-10	1.5754817287e-11	1.1382833327e-11	2.3156008683e-10
-5.48800000000026	0.08500000000000033	2.485e-10	1.7002332606e-11	1.2128658273e-11	2.3631141521e-10
-5.48800000000026	0.09000000000000032	2.562e-10	1.7554717488e-11	1.2810027692e-11	2.408004133e-10
-5.48800000000026	0.09500000000000033	2.632e-10	1.8932054809e-11	1.3254425721e-11	2.4517260026e-10
-5.48800000000026	0.10000000000000032	2.7e-10	1.9343799795e-11	1.4239471056e-11	2.488840837e-10
-5.48800000000026	0.10500000000000033	2.763e-10	2.1054632089e-11	1.5077287389e-11	2.5200541131e-10
-5.48800000000026	0.11000000000000033	2.819e-10	2.1618098253e-11	1.6250488989e-11	2.5506098755e-10
-5.48800000000026	0.11500000000000044	2.864e-10	2.2475198784e-11	1.706530602e-11	2.5812434033e-10
-5.48800000000026	0.12000000000000043	2.905e-10	2.3650225194e-11	1.7578812549e-11	2.609214047e-10
-5.48800000000026	0.12500000000000042	2.942e-10	2.3711768154e-11	1.8613062275e-11	2.6298637968e-10
-5.48800000000026	0.13000000000000042	2.977e-10	2.4776437203e-11	1.9132473972e-11	2.652349649e-10
-5.48800000000026	0.13500000000000004	3.008e-10	2.4874633527e-11	1.9474772853e-11	2.6762213092e-10
-5.48800000000026	0.14	3.033e-10	2.5622002431e-11	1.9954693562e-11	2.6951739565e-10
-5.48800000000026	0.14500000000000002	3.058e-10	2.628020884e-11	2.0775625308e-11	2.7097100392e-10
-5.48800000000026	0.15000000000000002	3.083e-10	2.6692365645e-11	2.1732010646e-11	2.722651232e-10
-5.48800000000026	0.15500000000000003	3.104e-10	2.7315356419e-11	2.2827043722e-11	2.7322410606e-10
-5.48800000000026	0.16000000000000003	3.121e-10	2.7429539477e-11	2.3843783129e-11	2.7476937976e-10
-5.48800000000026	0.16500000000000004	3.138e-10	2.7812036569e-11	2.4031945213e-11	2.7646319941e-10
-5.48800000000026	0.17000000000000004	3.152e-10	2.8005972854e-11	2.446975268e-11	2.7757089119e-10
-5.48800000000026	0.17500000000000004	3.166e-10	2.8469911194e-11	2.5148340501e-11	2.7865783777e-10
-5.48800000000026	0.18000000000000002	3.177e-10	2.9022039962e-11	2.5966574322e-11	2.7942564338e-10
-5.48800000000026	0.18500000000000003	3.185e-10	2.9758064193e-11	2.6572152274e-11	2.8053491842e-10
-5.48800000000026	0.19000000000000003	3.198e-10	2.9642373556e-11	2.669886162e-11	2.8136293404e-10
-5.48800000000026	0.19500000000000003	3.208e-10	2.9476752388e-11	2.6910172892e-11	2.8228904121e-10
-5.48800000000026	0.20000000000000004	3.216e-10	2.955578093e-11	2.7518265415e-11	2.8328592889e-10
-5.48800000000026	0.20500000000000004	3.219e-10	2.951437491e-11	2.8088083491e-11	2.8404830955e-10
-5.48800000000026	0.21000000000000002	3.221e-10	3.0212732963e-11	2.8349738568e-11	2.8452631086e-10
-5.48800000000026	0.21500000000000002	3.227e-10	3.0348057044e-11	2.8472609119e-11	2.8580965009e-10
-5.48800000000026	0.22000000000000003	3.232e-10	3.0468188925e-11	2.8830408701e-11	2.8693159111e-10
-5.48800000000026	0.22500000000000003	3.236e-10	3.0581126339e-11	2.9678107239e-11	2.8704793658e-10
-5.48800000000026	0.23000000000000004	3.241e-10	3.0115735717e-11	3.0300798244e-11	2.8737571556e-10
-5.48800000000026	0.23500000000000004	3.244e-10	3.026422346e-11	3.0347247957e-11	2.8830070514e-10
-5.48800000000026	0.24000000000000002	3.244e-10	3.0449734186e-11	3.0022391002e-11	2.8934825677e-10
-5.48800000000026	0.24500000000000002	3.241e-10	3.0947287451e-11	3.0063037411e-11	2.9019149952e-10
-5.48800000000026	0.25	3.244e-10	3.0890695052e-11	3.016583214e-11	2.9080857057e-10
-5.48800000000026	0.255	3.243e-10	3.0992130633e-11	3.075550776e-11	2.9097085353e-10
-5.48800000000026	0.26	3.242e-10	3.0947107007e-11	3.102106275e-11	2.9148804024e-10
-5.48800000000026	0.265	3.243e-10	3.0988149229e-11	3.1036062865e-11	2.9241219163e-10
-5.48800000000026	0.27	3.243e-10	3.14894045e-11	3.1351204962e-11	2.9322202317e-10
-5.48800000000026	0.275	3.241e-10	3.1734787626e-11	3.1707013841e-11	2.9349580873e-10
-5.48800000000026	0.28	3.242e-10	3.155368322e-11	3.2040235237e-11	2.943079453e-10
-5.48800000000026	0.28500000000000003	3.243e-10	3.1864069751e-11	3.1930246041e-11	2.9543340206e-10
-5.48800000000026	0.29000000000000103	3.244e-10	3.1913450221e-11	3.1441173633e-11	2.9634176753e-10
-5.48800000000026	0.29500000000000004	3.244e-10	3.2232666854e-11	3.1314627267e-11	2.9718028381e-10
-5.48800000000026	0.30000000000000104	3.246e-10	3.2367845415e-11	3.1581061194e-11	2.9804557562e-10
-5.48800000000026	0.30500000000000005	3.248e-10	3.2522992115e-11	3.1974827289e-11	2.9830548447e-10
-5.48800000000026	0.31000000000000105	3.249e-10	3.264452389e-11	3.2312484109e-11	2.9870707076e-10
-5.48800000000026	0.31500000000000006	3.249e-10	3.2370077679e-11	3.2677975832e-11	2.9881929513e-10
-5.48800000000026	0.320000000000001	3.251e-10	3.258731449e-11	3.2820296474e-11	2.9893431347e-10
-5.48800000000026	0.325000000000001	3.248e-10	3.2680283766e-11	3.2386329258e-11	2.9879945796e-10
-5.48800000000026	0.330000000000001	3.229e-10	3.2085872954e-11	3.146698873e-11	2.9769800603e-10
-5.48700000000026	-0.26499999999999996	3.138e-10	2.689071116e-11	2.7351878816e-11	2.8377303388e-10
-5.48700000000026	-0.25999999999999995	3.132e-10	2.677058219e-11	2.7262413641e-11	2.8244014829e-10
-5.48700000000026	-0.25499999999999995	3.125e-10	2.6909736334e-11	2.6766353403e-11	2.8146624099e-10
-5.48700000000026	-0.24999999999999994	3.116e-10	2.6714551495e-11	2.6199020795e-11	2.8122281656e-10
-5.48700000000026	-0.245	3.106e-10	2.6439523208e-11	2.5708731846e-11	2.8094300069e-10
-5.48700000000026	-0.24	3.096e-10	2.6165321469e-11	2.5166198611e-11	2.7998962905e-10
-5.48700000000026	-0.235	3.083e-10	2.5808057399e-11	2.5005888892e-11	2.7857134119e-10
-5.48700000000026	-0.22999999999999998	3.07e-10	2.5827050558e-11	2.4654425215e-11	2.7800810058e-10
-5.48700000000026	-0.22499999999999998	3.056e-10	2.5664223358e-11	2.3893036996e-11	2.7775831986e-10
-5.48700000000026	-0.21999999999999997	3.04e-10	2.5025955983e-11	2.2942796932e-11	2.7763568796e-10
-5.48700000000026	-0.21499999999999997	3.022e-10	2.4498833227e-11	2.2551412985e-11	2.7709349524e-10
-5.48700000000026	-0.20999999999999996	3.005e-10	2.3580237757e-11	2.243683557e-11	2.764695324e-10
-5.48700000000026	-0.20499999999999996	2.988e-10	2.3478301591e-11	2.2023562633e-11	2.7530470397e-10
-5.48700000000026	-0.19999999999999996	2.964e-10	2.3473832698e-11	2.1459023992e-11	2.740949858e-10
-5.48700000000026	-0.19499999999999998	2.938e-10	2.3576365493e-11	2.030304604e-11	2.7372806799e-10
-5.48700000000026	-0.18999999999999997	2.909e-10	2.2419609013e-11	1.9366257766e-11	2.7360802051e-10
-5.48700000000026	-0.18499999999999997	2.88e-10	2.2025199723e-11	1.8567730149e-11	2.7329891454e-10
-5.48700000000026	-0.17999999999999997	2.846e-10	2.1698870114e-11	1.8123311747e-11	2.7231611311e-10
-5.48700000000026	-0.17499999999999996	2.812e-10	2.0708239754e-11	1.7556939565e-11	2.7151920367e-10
-5.48700000000026	-0.16999999999999996	2.779e-10	2.0196949481e-11	1.6623304691e-11	2.7121428866e-10
-5.48700000000026	-0.16499999999999998	2.74e-10	1.9683179562e-11	1.6029346443e-11	2.7033961378e-10
-5.48700000000026	-0.15999999999999998	2.697e-10	1.9487222016e-11	1.5494058607e-11	2.6883333921e-10
-5.48700000000026	-0.15499999999999997	2.657e-10	1.8713505415e-11	1.5090692614e-11	2.6760806795e-10
-5.48700000000026	-0.14999999999999997	2.614e-10	1.7699116142e-11	1.4239731536e-11	2.6696168352e-10
-5.48700000000026	-0.14499999999999996	2.568e-10	1.756970014e-11	1.2944375339e-11	2.6674801484e-10
-5.48700000000026	-0.13999999999999996	2.522e-10	1.6752786178e-11	1.2184992374e-11	2.661493374e-10
-5.48700000000026	-0.13499999999999998	2.472e-10	1.5936215641e-11	1.1679030285e-11	2.6490318123e-10
-5.48700000000026	-0.12999999999999998	2.421e-10	1.5138598974e-11	1.1498537788e-11	2.6367423125e-10
-5.48700000000026	-0.12499999999999997	2.366e-10	1.4428888971e-11	1.07087777e-11	2.6242316235e-10
-5.48700000000026	-0.11999999999999997	2.306e-10	1.4368959819e-11	9.6439194749e-12	2.6138578542e-10
-5.48700000000026	-0.11499999999999996	2.243e-10	1.3769247744e-11	8.8746004621e-12	2.6080226526e-10
-5.48700000000026	-0.10999999999999996	2.178e-10	1.3028601825e-11	7.9353449109e-12	2.5957005564e-10
-5.48700000000026	-0.10499999999999998	2.111e-10	1.199322287e-11	7.5255717093e-12	2.5799532887e-10
-5.48700000000026	-0.09999999999999998	2.038e-10	1.129686425e-11	6.8677181844e-12	2.5633110199e-10
-5.48700000000026	-0.09499999999999997	1.959e-10	1.1101955897e-11	6.1536011344e-12	2.5434251875e-10
-5.48700000000026	-0.08999999999999997	1.875e-10	1.0338646098e-11	5.3488543927e-12	2.5298781693e-10
-5.48700000000026	-0.08499999999999996	1.79e-10	9.6977069916e-12	4.2118037527e-12	2.515187487e-10
-5.48700000000026	-0.07999999999999997	1.701e-10	8.6205436673e-12	3.9149024815e-12	2.4920264259e-10
-5.48700000000026	-0.07499999999999997	1.611e-10	8.0175268522e-12	3.4244156268e-12	2.4633582216e-10
-5.48700000000026	-0.06999999999999997	1.522e-10	7.4133276939e-12	3.0987164791e-12	2.4387883022e-10
-5.48700000000026	-0.06499999999999977	1.44e-10	6.6271983087e-12	2.5299721528e-12	2.4139662273e-10
-5.48700000000026	-0.05999999999999978	1.368e-10	7.0394307841e-12	1.8555198039e-12	2.385902917e-10
-5.48700000000026	-0.054999999999999785	1.308e-10	6.2564926338e-12	1.4500134967e-12	2.356560668e-10
-5.48700000000026	-0.04999999999999978	1.261e-10	6.6942833655e-12	1.1254579476e-12	2.3163186852e-10
-5.48700000000026	-0.04499999999999978	1.227e-10	6.0632195527e-12	1.0481006029e-12	2.2659867536e-10
-5.48700000000026	-0.0399999999999998	1.205e-10	5.7439970988e-12	9.7725705928e-13	2.2176385392e-10
-5.48700000000026	-0.034999999999999795	1.19e-10	6.521539035e-12	8.284770046900001e-13	2.1670213901e-10
-5.48700000000026	-0.029999999999999798	1.177e-10	5.892756235e-12	6.9681291279e-13	2.1135783754e-10
-5.48700000000026	-0.0249999999999998	1.158e-10	6.4566833316e-12	1.0668366485e-12	2.0615919493e-10
-5.48700000000026	-0.019999999999999803	1.132e-10	6.1790153268e-12	1.2653938938e-12	2.0121331327e-10
-5.48700000000026	-0.014999999999999805	1.099e-10	6.4799496613e-12	2.2482226996e-12	1.9676019438e-10
-5.48700000000026	-0.0099999999999998	1.062e-10	7.0627240348e-12	2.9135891964e-12	1.9396726275e-10
-5.48700000000026	-0.004999999999999802	1.032e-10	6.3321276684e-12	4.0443061152e-12	1.9236577209e-10
-5.48700000000026	1.960237527853792e-16	1.015e-10	7.5336756709e-12	5.1349936257e-12	1.913871849e-10
-5.48700000000026	0.005000000000000197	1.029e-10	7.3855226219e-12	5.9770827647e-12	1.906716032e-10
-5.48700000000026	0.0100000000000003	1.072e-10	8.8255561423e-12	7.0198366302e-12	1.8981467001e-10
-5.48700000000026	0.015000000000000301	1.144e-10	8.5719839262e-12	7.2637980338e-12	1.8872554647e-10
-5.48700000000026	0.020000000000000302	1.232e-10	9.1577901912e-12	7.8500772361e-12	1.8759275554e-10
-5.48700000000026	0.0250000000000003	1.324e-10	9.5360031992e-12	7.6325901318e-12	1.8683588132e-10
-5.48700000000026	0.030000000000000297	1.417e-10	1.0617694352e-11	7.8503253462e-12	1.8700660439e-10
-5.48700000000026	0.03500000000000028	1.506e-10	1.0761026351e-11	7.9550336523e-12	1.8841359997e-10
-5.48700000000026	0.0400000000000002	1.595e-10	1.1165282194e-11	7.8992597992e-12	1.9098197808e-10
-5.48700000000026	0.0450000000000003	1.688e-10	1.0934672173e-11	7.9765319242e-12	1.9503425574e-10
-5.48700000000026	0.0500000000000003	1.779e-10	1.1212650134e-11	7.70665647e-12	1.999252243e-10
-5.48700000000026	0.0550000000000003	1.869e-10	1.1745164375e-11	7.8806901001e-12	2.0471839234e-10
-5.48700000000026	0.060000000000000296	1.963e-10	1.1623320461e-11	8.2079663116e-12	2.1025741007e-10
-5.48700000000026	0.06500000000000031	2.054e-10	1.2750334281e-11	8.06273747e-12	2.1594422869e-10
-5.48700000000026	0.07000000000000031	2.147e-10	1.3428516104e-11	8.3396080299e-12	2.2182606626e-10
-5.48700000000026	0.0750000000000003	2.239e-10	1.4727281814e-11	8.5527892224e-12	2.2741544526e-10
-5.48700000000026	0.08000000000000031	2.33e-10	1.5888107009e-11	9.2716887593e-12	2.3224402685e-10
-5.48700000000026	0.08500000000000033	2.423e-10	1.6255443916e-11	9.9661847344e-12	2.3669344373e-10
-5.48700000000026	0.09000000000000032	2.512e-10	1.8018919218e-11	1.0326531628e-11	2.4146083742e-10
-5.48700000000026	0.09500000000000033	2.596e-10	1.8626233214e-11	1.1110698688e-11	2.4555416312e-10
-5.48700000000026	0.10000000000000032	2.677e-10	1.9620920648e-11	1.1763889779e-11	2.4893973023e-10
-5.48700000000026	0.10500000000000033	2.755e-10	2.0525348373e-11	1.3110486907e-11	2.5194159243e-10
-5.48700000000026	0.11000000000000033	2.824e-10	2.104715968e-11	1.4567590551e-11	2.5436806027e-10
-5.48700000000026	0.11500000000000044	2.881e-10	2.2452404664e-11	1.5393833746e-11	2.5697979145e-10
-5.48700000000026	0.12000000000000043	2.932e-10	2.2697994427e-11	1.5964095655e-11	2.5959676132e-10
-5.48700000000026	0.12500000000000042	2.977e-10	2.4021553691e-11	1.6355705156e-11	2.6190590579e-10
-5.48700000000026	0.13000000000000042	3.019e-10	2.4726390257e-11	1.6981249792e-11	2.6412080042e-10
-5.48700000000026	0.13500000000000004	3.057e-10	2.4859217228e-11	1.8147406809e-11	2.6600419078e-10
-5.48700000000026	0.14	3.087e-10	2.5601591915e-11	1.9247128512e-11	2.6763395872e-10
-5.48700000000026	0.14500000000000002	3.112e-10	2.6080242242e-11	2.0545988809e-11	2.6909403969e-10
-5.48700000000026	0.15000000000000002	3.137e-10	2.6865396649e-11	2.1449300402e-11	2.7033430524e-10
-5.48700000000026	0.15500000000000003	3.159e-10	2.7527092607e-11	2.1928244678e-11	2.7211080305e-10
-5.48700000000026	0.16000000000000003	3.179e-10	2.7725985274e-11	2.2677730885e-11	2.738295123e-10
-5.48700000000026	0.16500000000000004	3.195e-10	2.8326103347e-11	2.3165383027e-11	2.7541033924e-10
-5.48700000000026	0.17000000000000004	3.208e-10	2.8986932011e-11	2.3858128407e-11	2.7648091782e-10
-5.48700000000026	0.17500000000000004	3.222e-10	2.9205079773e-11	2.4646651582e-11	2.7731638402e-10
-5.48700000000026	0.18000000000000002	3.237e-10	2.918780956e-11	2.5172714959e-11	2.782096155e-10
-5.48700000000026	0.18500000000000003	3.248e-10	2.9138615355e-11	2.5978620397e-11	2.7930007782e-10
-5.48700000000026	0.19000000000000003	3.255e-10	2.9316730797e-11	2.6498982334e-11	2.8016853612e-10
-5.48700000000026	0.19500000000000003	3.265e-10	2.943299769e-11	2.7112691896e-11	2.8089827392e-10
-5.48700000000026	0.20000000000000004	3.271e-10	2.9581107083e-11	2.797410998e-11	2.814296633e-10
-5.48700000000026	0.20500000000000004	3.275e-10	2.9883079696e-11	2.8492949787e-11	2.8191932943e-10
-5.48700000000026	0.21000000000000002	3.279e-10	2.9952113982e-11	2.8464815114e-11	2.828930039e-10
-5.48700000000026	0.21500000000000002	3.278e-10	3.0311758746e-11	2.8283151914e-11	2.8422328178e-10
-5.48700000000026	0.22000000000000003	3.28e-10	3.062223841e-11	2.8596137417e-11	2.8525742237e-10
-5.48700000000026	0.22500000000000003	3.281e-10	3.0716767651e-11	2.9426807305e-11	2.8577712364e-10
-5.48700000000026	0.23000000000000004	3.28e-10	3.0732643791e-11	3.0050385976e-11	2.8593456373e-10
-5.48700000000026	0.23500000000000004	3.279e-10	3.0939854332e-11	3.0298356432e-11	2.868141979e-10
-5.48700000000026	0.24000000000000002	3.28e-10	3.0769270961e-11	3.013771784e-11	2.878469415e-10
-5.48700000000026	0.24500000000000002	3.283e-10	3.0751113081e-11	2.9972754419e-11	2.8886282817e-10
-5.48700000000026	0.25	3.281e-10	3.0827397131e-11	3.0096739647e-11	2.8972055297e-10
-5.48700000000026	0.255	3.282e-10	3.1057753949e-11	3.0444213189e-11	2.9009114951e-10
-5.48700000000026	0.26	3.282e-10	3.1448533991e-11	3.071980027e-11	2.9075650964e-10
-5.48700000000026	0.265	3.277e-10	3.2007749542e-11	3.076682915e-11	2.9169067275e-10
-5.48700000000026	0.27	3.277e-10	3.2153661596e-11	3.1238811789e-11	2.9253289104e-10
-5.48700000000026	0.275	3.28e-10	3.221060615e-11	3.1676361687e-11	2.9295578133e-10
-5.48700000000026	0.28	3.277e-10	3.222693922e-11	3.152830177e-11	2.9355396982e-10
-5.48700000000026	0.28500000000000003	3.27e-10	3.2222666778e-11	3.1810527435e-11	2.9399092309e-10
-5.48700000000026	0.29000000000000103	3.268e-10	3.2411003485e-11	3.1596719055e-11	2.9460727237e-10
-5.48700000000026	0.29500000000000004	3.272e-10	3.2286677742e-11	3.1391653465e-11	2.9584448785e-10
-5.48700000000026	0.30000000000000104	3.271e-10	3.2456690678e-11	3.1955188024e-11	2.9632495716e-10
-5.48700000000026	0.30500000000000005	3.269e-10	3.2588667818e-11	3.2543184352e-11	2.9631422367e-10
-5.48700000000026	0.31000000000000105	3.268e-10	3.284329141e-11	3.2528679003e-11	2.9686212074e-10
-5.48700000000026	0.31500000000000006	3.27e-10	3.2600047416e-11	3.2136501977e-11	2.9793377034e-10
-5.48700000000026	0.320000000000001	3.27e-10	3.2538862433e-11	3.202171938e-11	2.9849542771e-10
-5.48700000000026	0.325000000000001	3.266e-10	3.232191375e-11	3.2016917248e-11	2.9835351743e-10
-5.48700000000026	0.330000000000001	3.247e-10	3.2230245415e-11	3.119588946e-11	2.9730668757e-10
-5.48600000000026	-0.26499999999999996	3.161e-10	2.777086047e-11	2.7717894409e-11	2.8425450437e-10
-5.48600000000026	-0.25999999999999995	3.156e-10	2.726551902e-11	2.7280597715e-11	2.8371401131e-10
-5.48600000000026	-0.25499999999999995	3.15e-10	2.7019024128e-11	2.6352418354e-11	2.8329214547e-10
-5.48600000000026	-0.24999999999999994	3.14e-10	2.671032853e-11	2.5700867991e-11	2.829606412e-10
-5.48600000000026	-0.245	3.131e-10	2.6667048223e-11	2.560915309e-11	2.825132804e-10
-5.48600000000026	-0.24	3.123e-10	2.6097617229e-11	2.5483293575e-11	2.8214466292e-10
-5.48600000000026	-0.235	3.116e-10	2.5321199792e-11	2.5158294011e-11	2.8125776444e-10
-5.48600000000026	-0.22999999999999998	3.103e-10	2.5355600519e-11	2.4592838599e-11	2.7988653164e-10
-5.48600000000026	-0.22499999999999998	3.089e-10	2.5492356508e-11	2.3919278465e-11	2.7925237082e-10
-5.48600000000026	-0.21999999999999997	3.077e-10	2.5278021349e-11	2.3141593556e-11	2.7902552392e-10
-5.48600000000026	-0.21499999999999997	3.059e-10	2.507957106e-11	2.2660187096e-11	2.7848740574e-10
-5.48600000000026	-0.20999999999999996	3.035e-10	2.4797968217e-11	2.2230199829e-11	2.7795787901e-10
-5.48600000000026	-0.20499999999999996	3.013e-10	2.4095350818e-11	2.1752723842e-11	2.7667805552e-10
-5.48600000000026	-0.19999999999999996	2.991e-10	2.3496836366e-11	2.1466391627e-11	2.7562223841e-10
-5.48600000000026	-0.19499999999999998	2.967e-10	2.2965251992e-11	2.0858446078e-11	2.7472549118e-10
-5.48600000000026	-0.18999999999999997	2.939e-10	2.2906552476e-11	1.9995811454e-11	2.7413065545e-10
-5.48600000000026	-0.18499999999999997	2.91e-10	2.2160747903e-11	1.9508459081e-11	2.7327621356e-10
-5.48600000000026	-0.17999999999999997	2.878e-10	2.1678926714e-11	1.8674093008e-11	2.72597e-10
-5.48600000000026	-0.17499999999999996	2.842e-10	2.0966118609e-11	1.7790532729e-11	2.7192707639e-10
-5.48600000000026	-0.16999999999999996	2.807e-10	2.0711244724e-11	1.6926237731e-11	2.7141808532e-10
-5.48600000000026	-0.16499999999999998	2.771e-10	2.0324470825e-11	1.6245787265e-11	2.7038666885e-10
-5.48600000000026	-0.15999999999999998	2.731e-10	1.9533657178e-11	1.5854935918e-11	2.6890258305e-10
-5.48600000000026	-0.15499999999999997	2.688e-10	1.887800754e-11	1.5019476996e-11	2.6811973657e-10
-5.48600000000026	-0.14999999999999997	2.645e-10	1.8002704019e-11	1.4094650396e-11	2.6767968666e-10
-5.48600000000026	-0.14499999999999996	2.602e-10	1.7869318253e-11	1.3117490744e-11	2.6696908753e-10
-5.48600000000026	-0.13999999999999996	2.557e-10	1.7548679898e-11	1.2650123972e-11	2.6596284006e-10
-5.48600000000026	-0.13499999999999998	2.507e-10	1.6662391135e-11	1.1932537745e-11	2.6494106278e-10
-5.48600000000026	-0.12999999999999998	2.458e-10	1.6212934861e-11	1.0885822849e-11	2.6417972986e-10
-5.48600000000026	-0.12499999999999997	2.407e-10	1.5249392891e-11	1.0105074034e-11	2.6292994153e-10
-5.48600000000026	-0.11999999999999997	2.355e-10	1.4071307669e-11	9.3258262496e-12	2.6125430595e-10
-5.48600000000026	-0.11499999999999996	2.299e-10	1.2876355322e-11	9.0169480245e-12	2.5953087024e-10
-5.48600000000026	-0.10999999999999996	2.238e-10	1.2431458163e-11	8.2328770077e-12	2.5791886728e-10
-5.48600000000026	-0.10499999999999998	2.172e-10	1.1703088239e-11	7.4354429671e-12	2.5665999856e-10
-5.48600000000026	-0.09999999999999998	2.103e-10	1.1441996321e-11	6.6396882175e-12	2.5485365186e-10
-5.48600000000026	-0.09499999999999997	2.026e-10	1.1689734674e-11	5.7184930483e-12	2.530739177e-10
-5.48600000000026	-0.08999999999999997	1.946e-10	1.0783373e-11	4.8878198868e-12	2.5105711538e-10
-5.48600000000026	-0.08499999999999996	1.86e-10	9.5202143712e-12	3.5931676393e-12	2.488039434e-10
-5.48600000000026	-0.07999999999999997	1.768e-10	8.5309766291e-12	2.7561176466e-12	2.4587179068e-10
-5.48600000000026	-0.07499999999999997	1.667e-10	8.233825065e-12	1.6808420696e-12	2.4363221601e-10
-5.48600000000026	-0.06999999999999997	1.563e-10	8.1274010881e-12	5.4976949286e-13	2.4101263843e-10
-5.48600000000026	-0.06499999999999977	1.461e-10	7.0261412475e-12	1.8011677128e-14	2.378158737e-10
-5.48600000000026	-0.05999999999999978	1.362e-10	6.2105063989e-12	-4.7617218115e-13	2.3432034068e-10
-5.48600000000026	-0.054999999999999785	1.268e-10	5.9357145801e-12	-9.1274105216e-13	2.3072448093e-10
-5.48600000000026	-0.04999999999999978	1.181e-10	5.1998918934e-12	-1.2987981791e-12	2.2646852303e-10
-5.48600000000026	-0.04499999999999978	1.104e-10	5.375611363e-12	-1.746136877e-12	2.2247249726e-10
-5.48600000000026	-0.0399999999999998	1.04e-10	5.1682702178e-12	-1.8709219148e-12	2.182707889e-10
-5.48600000000026	-0.034999999999999795	9.89e-11	4.2739382479e-12	-1.7590700736e-12	2.1338122897e-10
-5.48600000000026	-0.029999999999999798	9.49e-11	5.1126658946e-12	-1.2984046407e-12	2.0809546113e-10
-5.48600000000026	-0.0249999999999998	9.18e-11	4.8968275223e-12	-7.882363206600001e-13	2.0276084542e-10
-5.48600000000026	-0.019999999999999803	8.94e-11	4.4265660108e-12	-1.1709125403e-14	1.9792509265e-10
-5.48600000000026	-0.014999999999999805	8.72e-11	4.5812488679e-12	9.303585102300001e-13	1.9357268466e-10
-5.48600000000026	-0.0099999999999998	8.55e-11	4.1305305785e-12	1.7723630663e-12	1.8984284252e-10
-5.48600000000026	-0.004999999999999802	8.44e-11	4.8592544772e-12	3.028577521e-12	1.8705570837e-10
-5.48600000000026	1.960237527853792e-16	8.48e-11	6.271951861e-12	4.0123315557e-12	1.856993651e-10
-5.48600000000026	0.005000000000000197	8.74e-11	6.3134328229e-12	4.6346245654e-12	1.8534037517e-10
-5.48600000000026	0.0100000000000003	9.27e-11	7.6571923273e-12	5.5390388297e-12	1.8452709774e-10
-5.48600000000026	0.015000000000000301	1.001e-10	8.4101426182e-12	6.1458638811e-12	1.8366870936e-10
-5.48600000000026	0.020000000000000302	1.09e-10	9.0935369371e-12	6.4498839492e-12	1.8371868646e-10
-5.48600000000026	0.0250000000000003	1.188e-10	9.7057898529e-12	6.7193162977e-12	1.845340943e-10
-5.48600000000026	0.030000000000000297	1.292e-10	1.0177118384e-11	6.7002605647e-12	1.8642769428e-10
-5.48600000000026	0.03500000000000028	1.395e-10	1.0279551498e-11	6.9175373937e-12	1.8838963006e-10
-5.48600000000026	0.0400000000000002	1.494e-10	1.0424330685e-11	6.9073299528e-12	1.9153836183e-10
-5.48600000000026	0.0450000000000003	1.589e-10	1.134193808e-11	6.5412765252e-12	1.9549948629e-10
-5.48600000000026	0.0500000000000003	1.682e-10	1.1893185729e-11	6.4411753556e-12	2.0014727488e-10
-5.48600000000026	0.0550000000000003	1.774e-10	1.2232526205e-11	6.2736049586e-12	2.0543984137e-10
-5.48600000000026	0.060000000000000296	1.868e-10	1.2916715059e-11	5.9883215727e-12	2.1080062725e-10
-5.48600000000026	0.06500000000000031	1.963e-10	1.2910430087e-11	6.3939107349e-12	2.160465112e-10
-5.48600000000026	0.07000000000000031	2.058e-10	1.3536485494e-11	6.5910702688e-12	2.2076005116e-10
-5.48600000000026	0.0750000000000003	2.155e-10	1.5124342463e-11	6.6885979322e-12	2.2552984301e-10
-5.48600000000026	0.08000000000000031	2.255e-10	1.51752276e-11	6.9681220339e-12	2.303252928e-10
-5.48600000000026	0.08500000000000033	2.356e-10	1.6390449309e-11	7.2648814239e-12	2.3499240633e-10
-5.48600000000026	0.09000000000000032	2.456e-10	1.7479414237e-11	8.2868682512e-12	2.3969586473e-10
-5.48600000000026	0.09500000000000033	2.551e-10	1.8461719446e-11	9.0416164312e-12	2.4345198181e-10
-5.48600000000026	0.10000000000000032	2.64e-10	2.0103290444e-11	9.7966192698e-12	2.4709890131e-10
-5.48600000000026	0.10500000000000033	2.726e-10	2.0739067986e-11	1.0826226935e-11	2.5062949862e-10
-5.48600000000026	0.11000000000000033	2.8e-10	2.2229726892e-11	1.1519285181e-11	2.5361569133e-10
-5.48600000000026	0.11500000000000044	2.868e-10	2.2877236188e-11	1.2719046208e-11	2.5606583804e-10
-5.48600000000026	0.12000000000000043	2.928e-10	2.2890964465e-11	1.4247334911e-11	2.5808971841e-10
-5.48600000000026	0.12500000000000042	2.985e-10	2.3611194047e-11	1.5510043886e-11	2.5994053576e-10
-5.48600000000026	0.13000000000000042	3.031e-10	2.4455098901e-11	1.6544701066e-11	2.6235866826e-10
-5.48600000000026	0.13500000000000004	3.072e-10	2.5329575874e-11	1.7030155868e-11	2.6469735894e-10
-5.48600000000026	0.14	3.109e-10	2.6318951859e-11	1.7802257207e-11	2.6636817493e-10
-5.48600000000026	0.14500000000000002	3.14e-10	2.6720325695e-11	1.8891248328e-11	2.6794204023e-10
-5.48600000000026	0.15000000000000002	3.169e-10	2.73873884e-11	1.9643816631e-11	2.6993348729e-10
-5.48600000000026	0.15500000000000003	3.196e-10	2.7345743729e-11	2.0835315809e-11	2.7130097151e-10
-5.48600000000026	0.16000000000000003	3.216e-10	2.7524956386e-11	2.1972438844e-11	2.7232924476e-10
-5.48600000000026	0.16500000000000004	3.24e-10	2.7919895365e-11	2.285582741e-11	2.73514539e-10
-5.48600000000026	0.17000000000000004	3.258e-10	2.8513689176e-11	2.3367076938e-11	2.7471869253e-10
-5.48600000000026	0.17500000000000004	3.267e-10	2.9197940603e-11	2.3754067661e-11	2.760436153e-10
-5.48600000000026	0.18000000000000002	3.274e-10	2.9344070936e-11	2.4395284709e-11	2.7724455576e-10
-5.48600000000026	0.18500000000000003	3.283e-10	2.9624212766e-11	2.5131375878e-11	2.7848740574e-10
-5.48600000000026	0.19000000000000003	3.292e-10	3.0203230563e-11	2.6145199081e-11	2.7916457038e-10
-5.48600000000026	0.19500000000000003	3.301e-10	3.0523267924e-11	2.7255207533e-11	2.7979807928e-10
-5.48600000000026	0.20000000000000004	3.31e-10	3.0509365024e-11	2.7670268901e-11	2.8096728493e-10
-5.48600000000026	0.20500000000000004	3.311e-10	3.0449096812e-11	2.7738028439e-11	2.8187911958e-10
-5.48600000000026	0.21000000000000002	3.311e-10	3.0743316165e-11	2.8343696613e-11	2.8260012623e-10
-5.48600000000026	0.21500000000000002	3.315e-10	3.0743997195e-11	2.8992362786e-11	2.8313018847e-10
-5.48600000000026	0.22000000000000003	3.315e-10	3.0614814023e-11	2.9411137803e-11	2.8367675841e-10
-5.48600000000026	0.22500000000000003	3.319e-10	3.0546239577e-11	2.948420879e-11	2.8467117809e-10
-5.48600000000026	0.23000000000000004	3.321e-10	3.0525791226e-11	2.9409839772e-11	2.8602692764e-10
-5.48600000000026	0.23500000000000004	3.322e-10	3.0644444632e-11	2.9616247048e-11	2.869016258e-10
-5.48600000000026	0.24000000000000002	3.322e-10	3.0913797673e-11	3.0210951809e-11	2.8714521322e-10
-5.48600000000026	0.24500000000000002	3.316e-10	3.1130496063e-11	3.0564621557e-11	2.8776351828e-10
-5.48600000000026	0.25	3.313e-10	3.1380326254e-11	3.0517531559e-11	2.8876757715e-10
-5.48600000000026	0.255	3.316e-10	3.0923742452e-11	3.0685437378e-11	2.8931859415e-10
-5.48600000000026	0.26	3.316e-10	3.1201008824e-11	3.1196631608e-11	2.8947559185e-10
-5.48600000000026	0.265	3.31e-10	3.1304117874e-11	3.1109800329e-11	2.9025131371e-10
-5.48600000000026	0.27	3.307e-10	3.1348995981e-11	3.0735702603e-11	2.9162049759e-10
-5.48600000000026	0.275	3.305e-10	3.1599903014e-11	3.0811337638e-11	2.9245854821e-10
-5.48600000000026	0.28	3.302e-10	3.1790466164e-11	3.1041051261e-11	2.9268066864e-10
-5.48600000000026	0.28500000000000003	3.3e-10	3.2490291051e-11	3.1592603773e-11	2.9317769222e-10
-5.48600000000026	0.29000000000000103	3.298e-10	3.2664247556e-11	3.2350851689e-11	2.9345538933e-10
-5.48600000000026	0.29500000000000004	3.296e-10	3.2240810106e-11	3.2468620338e-11	2.939223079e-10
-5.48600000000026	0.30000000000000104	3.296e-10	3.1597760972e-11	3.2276226557e-11	2.9455085751e-10
-5.48600000000026	0.30500000000000005	3.294e-10	3.1836089329e-11	3.2105183345e-11	2.95516802e-10
-5.48600000000026	0.31000000000000105	3.29e-10	3.2518969965e-11	3.2325281063e-11	2.965426771e-10
-5.48600000000026	0.31500000000000006	3.288e-10	3.2579165418e-11	3.2595847733e-11	2.9698056169e-10
-5.48600000000026	0.320000000000001	3.289e-10	3.2651424408e-11	3.2133853529e-11	2.9736789875e-10
-5.48600000000026	0.325000000000001	3.286e-10	3.2570181065e-11	3.2080436358e-11	2.9735288117e-10
-5.48600000000026	0.330000000000001	3.268e-10	3.2362242928e-11	3.1795917312e-11	2.9615424573e-10
-5.48500000000026	-0.26499999999999996	3.166e-10	2.7738613426e-11	2.7271910221e-11	2.8628732543e-10
-5.48500000000026	-0.25999999999999995	3.163e-10	2.7349410811e-11	2.7029030025e-11	2.8571530711e-10
-5.48500000000026	-0.25499999999999995	3.155e-10	2.6683381293e-11	2.6646981132e-11	2.8451019898e-10
-5.48500000000026	-0.24999999999999994	3.148e-10	2.6696865098e-11	2.6111199986e-11	2.8369659558e-10
-5.48500000000026	-0.245	3.142e-10	2.6675555273e-11	2.5750519126e-11	2.8354006354e-10
-5.48500000000026	-0.24	3.134e-10	2.6514436468e-11	2.5766895851e-11	2.8255733196e-10
-5.48500000000026	-0.235	3.124e-10	2.6331632398e-11	2.5590421865e-11	2.8122281656e-10
-5.48500000000026	-0.22999999999999998	3.114e-10	2.5876358268e-11	2.5073348661e-11	2.8046732768e-10
-5.48500000000026	-0.22499999999999998	3.102e-10	2.5530520361e-11	2.4246860994e-11	2.8001149185e-10
-5.48500000000026	-0.21999999999999997	3.086e-10	2.5904772338e-11	2.3667651112e-11	2.7939307038e-10
-5.48500000000026	-0.21499999999999997	3.07e-10	2.5494102738e-11	2.3463898106e-11	2.7864191215e-10
-5.48500000000026	-0.20999999999999996	3.051e-10	2.4658985785e-11	2.2898675525e-11	2.7804088313e-10
-5.48500000000026	-0.20499999999999996	3.03e-10	2.44524359e-11	2.1911146177e-11	2.776320558e-10
-5.48500000000026	-0.19999999999999996	3.008e-10	2.4107683566e-11	2.133303642e-11	2.7683489025e-10
-5.48500000000026	-0.19499999999999998	2.983e-10	2.3501781106e-11	2.1095173724e-11	2.7558186557e-10
-5.48500000000026	-0.18999999999999997	2.959e-10	2.2231707408e-11	2.0614553068e-11	2.7439252008e-10
-5.48500000000026	-0.18499999999999997	2.932e-10	2.1385507716e-11	1.9630772294e-11	2.7353658807e-10
-5.48500000000026	-0.17999999999999997	2.9e-10	2.1649934934e-11	1.8453237135e-11	2.7285323013e-10
-5.48500000000026	-0.17499999999999996	2.866e-10	2.1179737814e-11	1.7918291269e-11	2.7190344408e-10
-5.48500000000026	-0.16999999999999996	2.832e-10	2.0601166761e-11	1.7406584811e-11	2.7072122321e-10
-5.48500000000026	-0.16499999999999998	2.797e-10	1.9964676176e-11	1.6698455147e-11	2.6959704701e-10
-5.48500000000026	-0.15999999999999998	2.758e-10	1.9054354925e-11	1.5750150487e-11	2.6877091732e-10
-5.48500000000026	-0.15499999999999997	2.718e-10	1.8246207037e-11	1.477295009e-11	2.6817610487e-10
-5.48500000000026	-0.14999999999999997	2.677e-10	1.7477707297e-11	1.4207932691e-11	2.6752268896e-10
-5.48500000000026	-0.14499999999999996	2.633e-10	1.6998381761e-11	1.3806948846e-11	2.6590568013e-10
-5.48500000000026	-0.13999999999999996	2.584e-10	1.6911220155e-11	1.3061784557e-11	2.6457449421e-10
-5.48500000000026	-0.13499999999999998	2.536e-10	1.6420213797e-11	1.2210133718e-11	2.6354140136e-10
-5.48500000000026	-0.12999999999999998	2.493e-10	1.5539814194e-11	1.1714504217e-11	2.6212835219e-10
-5.48500000000026	-0.12499999999999997	2.447e-10	1.5038705897e-11	1.0732651572e-11	2.6112331543e-10
-5.48500000000026	-0.11999999999999997	2.394e-10	1.444943191e-11	9.9132623291e-12	2.6014258619e-10
-5.48500000000026	-0.11499999999999996	2.342e-10	1.3481949281e-11	9.2104586656e-12	2.5850709062e-10
-5.48500000000026	-0.10999999999999996	2.287e-10	1.3009824033e-11	8.5640342149e-12	2.563419519e-10
-5.48500000000026	-0.10499999999999998	2.228e-10	1.2398962281e-11	8.0771671492e-12	2.5430247188e-10
-5.48500000000026	-0.09999999999999998	2.163e-10	1.1779276247e-11	6.7499109718e-12	2.5260557886e-10
-5.48500000000026	-0.09499999999999997	2.09e-10	1.1234612612e-11	5.5882974266e-12	2.5078770705e-10
-5.48500000000026	-0.08999999999999997	2.009e-10	1.0337146523e-11	5.0791612011e-12	2.4817527737e-10
-5.48500000000026	-0.08499999999999996	1.925e-10	9.7506388556e-12	4.0886894567e-12	2.4520941079e-10
-5.48500000000026	-0.07999999999999997	1.831e-10	9.0955159976e-12	2.9653190722e-12	2.4236023892e-10
-5.48500000000026	-0.07499999999999997	1.728e-10	8.5001549451e-12	1.4750128685e-12	2.3951558396e-10
-5.48500000000026	-0.06999999999999997	1.622e-10	8.4314386186e-12	2.5023750823e-13	2.3646221962e-10
-5.48500000000026	-0.06499999999999977	1.51e-10	7.3190756666e-12	-4.964349045600001e-13	2.3307614028e-10
-5.48500000000026	-0.05999999999999978	1.386e-10	6.6387023253e-12	-1.2719196093e-12	2.2947394755e-10
-5.48500000000026	-0.054999999999999785	1.267e-10	6.0824684624e-12	-1.8679140339e-12	2.2537163459e-10
-5.48500000000026	-0.04999999999999978	1.154e-10	4.8708810937e-12	-2.3462072932e-12	2.2139789071e-10
-5.48500000000026	-0.04499999999999978	1.048e-10	4.9015063269e-12	-2.6946128855e-12	2.1748188883e-10
-5.48500000000026	-0.0399999999999998	9.52e-11	4.6698685765e-12	-2.3589427656e-12	2.1316690836e-10
-5.48500000000026	-0.034999999999999795	8.74e-11	4.5461711125e-12	-1.9494369553e-12	2.0858934149e-10
-5.48500000000026	-0.029999999999999798	8.14e-11	4.4410069677e-12	-1.3915891941e-12	2.0392425358e-10
-5.48500000000026	-0.0249999999999998	7.71e-11	3.9716338506e-12	-8.058261300900001e-13	1.99260097e-10
-5.48500000000026	-0.019999999999999803	7.44e-11	3.9445112634e-12	3.6900210886999996e-15	1.9536770415e-10
-5.48500000000026	-0.014999999999999805	7.31e-11	4.0409471694e-12	9.5767827588e-13	1.9219755195e-10
-5.48500000000026	-0.0099999999999998	7.28e-11	3.6789570004e-12	1.975351006e-12	1.8905360484e-10
-5.48500000000026	-0.004999999999999802	7.34e-11	4.5116172259e-12	3.1076691812e-12	1.8657403998e-10
-5.48500000000026	1.960237527853792e-16	7.53e-11	4.8677182349e-12	3.8265476178e-12	1.8510073423e-10
-5.48500000000026	0.005000000000000197	7.86e-11	5.1011596952e-12	4.5643948397e-12	1.838317723e-10
-5.48500000000026	0.0100000000000003	8.35e-11	6.0616726842e-12	5.2326675359e-12	1.8342781113e-10
-5.48500000000026	0.015000000000000301	9.05e-11	6.8710120104e-12	5.435008643e-12	1.8368446035e-10
-5.48500000000026	0.020000000000000302	9.91e-11	7.6628930401e-12	5.5759926909e-12	1.8430131022e-10
-5.48500000000026	0.0250000000000003	1.09e-10	8.0387537309e-12	5.4648859077e-12	1.8536573043e-10
-5.48500000000026	0.030000000000000297	1.197e-10	8.5984087491e-12	5.3098876378e-12	1.8763060216e-10
-5.48500000000026	0.03500000000000028	1.307e-10	9.4546245236e-12	5.574869283e-12	1.900281175e-10
-5.48500000000026	0.0400000000000002	1.417e-10	1.0169095913e-11	5.1800954679e-12	1.9285356393e-10
-5.48500000000026	0.0450000000000003	1.521e-10	1.0982208914e-11	4.9257145292e-12	1.9645886496e-10
-5.48500000000026	0.0500000000000003	1.615e-10	1.1198894936e-11	4.4536282076e-12	2.0023284014e-10
-5.48500000000026	0.0550000000000003	1.705e-10	1.2170316768e-11	3.9884464059e-12	2.0439526998e-10
-5.48500000000026	0.060000000000000296	1.798e-10	1.2296444038e-11	4.2325227696e-12	2.0878561772e-10
-5.48500000000026	0.06500000000000031	1.889e-10	1.3217808737e-11	4.3261679821e-12	2.1264418028e-10
-5.48500000000026	0.07000000000000031	1.982e-10	1.409213728e-11	4.5571665396e-12	2.1714456379e-10
-5.48500000000026	0.0750000000000003	2.08e-10	1.4315581939e-11	4.3651496526e-12	2.2209894378e-10
-5.48500000000026	0.08000000000000031	2.178e-10	1.5459339193e-11	4.2628558731e-12	2.2702245042e-10
-5.48500000000026	0.08500000000000033	2.282e-10	1.5710874868e-11	4.9820238928e-12	2.3099710234e-10
-5.48500000000026	0.09000000000000032	2.385e-10	1.6699128901e-11	5.880732715e-12	2.3451517336e-10
-5.48500000000026	0.09500000000000033	2.483e-10	1.8245234969e-11	7.0471505751e-12	2.3824635427e-10
-5.48500000000026	0.10000000000000032	2.579e-10	1.9536277978e-11	8.0191013694e-12	2.4217271712e-10
-5.48500000000026	0.10500000000000033	2.673e-10	2.0901035168e-11	8.6998210463e-12	2.4578263983e-10
-5.48500000000026	0.11000000000000033	2.761e-10	2.1334682242e-11	9.8018754215e-12	2.493709093e-10
-5.48500000000026	0.11500000000000044	2.836e-10	2.2109938436e-11	1.0819795716e-11	2.5249391329e-10
-5.48500000000026	0.12000000000000043	2.906e-10	2.2524991073e-11	1.2397574028e-11	2.5502303615e-10
-5.48500000000026	0.12500000000000042	2.97e-10	2.3468457221e-11	1.315571717e-11	2.5740619749e-10
-5.48500000000026	0.13000000000000042	3.025e-10	2.4685641984e-11	1.4338592882e-11	2.5976081379e-10
-5.48500000000026	0.13500000000000004	3.073e-10	2.4796195794e-11	1.5984311176e-11	2.6207875926e-10
-5.48500000000026	0.14	3.115e-10	2.5818138965e-11	1.7033625045e-11	2.6411472354e-10
-5.48500000000026	0.14500000000000002	3.151e-10	2.6375844027e-11	1.8142654153e-11	2.6588898618e-10
-5.48500000000026	0.15000000000000002	3.185e-10	2.6732945116e-11	1.8942469615e-11	2.6777987368e-10
-5.48500000000026	0.15500000000000003	3.213e-10	2.7128227521e-11	1.974922634e-11	2.6986268349e-10
-5.48500000000026	0.16000000000000003	3.236e-10	2.7701025829e-11	2.0786686218e-11	2.7160749305e-10
-5.48500000000026	0.16500000000000004	3.253e-10	2.8464852949e-11	2.171981323e-11	2.7251106221e-10
-5.48500000000026	0.17000000000000004	3.268e-10	2.9204331804e-11	2.2930980776e-11	2.7322131209e-10
-5.48500000000026	0.17500000000000004	3.286e-10	2.9090169119e-11	2.3716579017e-11	2.7415330987e-10
-5.48500000000026	0.18000000000000002	3.298e-10	2.9348753742e-11	2.4212617427e-11	2.7580168098e-10
-5.48500000000026	0.18500000000000003	3.308e-10	3.0002713902e-11	2.5393618853e-11	2.7701547369e-10
-5.48500000000026	0.19000000000000003	3.318e-10	3.0342143145e-11	2.6191424695e-11	2.7806197759e-10
-5.48500000000026	0.19500000000000003	3.325e-10	3.0506920302e-11	2.6661084848e-11	2.7929097414e-10
-5.48500000000026	0.20000000000000004	3.329e-10	3.0587086803e-11	2.7069143835e-11	2.8042572085e-10
-5.48500000000026	0.20500000000000004	3.335e-10	3.0282209627e-11	2.7339780354e-11	2.8140454087e-10
-5.48500000000026	0.21000000000000002	3.341e-10	3.0477702967e-11	2.8001744067e-11	2.8250643518e-10
-5.48500000000026	0.21500000000000002	3.342e-10	3.0678106123e-11	2.8270500479e-11	2.8368346393e-10
-5.48500000000026	0.22000000000000003	3.342e-10	3.0378467636e-11	2.8637298965e-11	2.8414025437e-10
-5.48500000000026	0.22500000000000003	3.341e-10	3.0781628448e-11	2.9354999424e-11	2.8447641525e-10
-5.48500000000026	0.23000000000000004	3.339e-10	3.1386877527e-11	2.982255246e-11	2.8481795453e-10
-5.48500000000026	0.23500000000000004	3.338e-10	3.1834439142e-11	3.0034084921e-11	2.8529062402e-10
-5.48500000000026	0.24000000000000002	3.337e-10	3.1924163341e-11	2.9850151623e-11	2.8656318318e-10
-5.48500000000026	0.24500000000000002	3.339e-10	3.1708218739e-11	2.9680132866e-11	2.8770980425e-10
-5.48500000000026	0.25	3.338e-10	3.178435727e-11	2.9817601899e-11	2.8853595722e-10
-5.48500000000026	0.255	3.334e-10	3.1712430064e-11	3.0488654738e-11	2.8924653307e-10
-5.48500000000026	0.26	3.33e-10	3.1766516622e-11	3.1148907146e-11	2.8955356684e-10
-5.48500000000026	0.265	3.327e-10	3.233027528e-11	3.132004058e-11	2.9024272226e-10
-5.48500000000026	0.27	3.324e-10	3.2410971471e-11	3.119611938e-11	2.9088072479e-10
-5.48500000000026	0.275	3.321e-10	3.1942594796e-11	3.1074834988e-11	2.9151774943e-10
-5.48500000000026	0.28	3.316e-10	3.2216112595e-11	3.1326909084e-11	2.9208250344e-10
-5.48500000000026	0.28500000000000003	3.314e-10	3.2555236248e-11	3.1941683847e-11	2.9268881772e-10
-5.48500000000026	0.29000000000000103	3.316e-10	3.2344847568e-11	3.2397042378e-11	2.9342521448e-10
-5.48500000000026	0.29500000000000004	3.317e-10	3.1544602825e-11	3.2555079088e-11	2.940034261e-10
-5.48500000000026	0.30000000000000104	3.315e-10	3.1313372892e-11	3.2488669967e-11	2.9459036887e-10
-5.48500000000026	0.30500000000000005	3.312e-10	3.2087831642e-11	3.2025994733e-11	2.9531475157e-10
-5.48500000000026	0.31000000000000105	3.309e-10	3.2664494938e-11	3.1902545015e-11	2.9640116263e-10
-5.48500000000026	0.31500000000000006	3.303e-10	3.2896132325e-11	3.2582695712e-11	2.9696288984e-10
-5.48500000000026	0.320000000000001	3.302e-10	3.3160473686e-11	3.304174752e-11	2.9705497436e-10
-5.48500000000026	0.325000000000001	3.299e-10	3.2620917773e-11	3.2676401315e-11	2.9703539331e-10
-5.48500000000026	0.330000000000001	3.275e-10	3.22975975e-11	3.1366036274e-11	2.9593098443e-10
-5.48400000000026	-0.26499999999999996	3.153e-10	2.7884764131e-11	2.7301730006e-11	2.8634502087e-10
-5.48400000000026	-0.25999999999999995	3.149e-10	2.7221170603e-11	2.7080764994e-11	2.8569560964e-10
-5.48400000000026	-0.25499999999999995	3.143e-10	2.734521986e-11	2.7077496634e-11	2.8491904959e-10
-5.48400000000026	-0.24999999999999994	3.138e-10	2.7346023126e-11	2.6354298461e-11	2.8422782198e-10
-5.48400000000026	-0.245	3.133e-10	2.6826382964e-11	2.5879734312e-11	2.8353093658e-10
-5.48400000000026	-0.24	3.123e-10	2.6750177494e-11	2.582151501e-11	2.8263877612e-10
-5.48400000000026	-0.235	3.113e-10	2.6317540323e-11	2.5816398556e-11	2.8176780324e-10
-5.48400000000026	-0.22999999999999998	3.104e-10	2.5712576462e-11	2.5343429297e-11	2.8113289736e-10
-5.48400000000026	-0.22499999999999998	3.095e-10	2.5334747625e-11	2.4719742942e-11	2.8028939851e-10
-5.48400000000026	-0.21999999999999997	3.085e-10	2.4972372921e-11	2.4149683304e-11	2.7952950913e-10
-5.48400000000026	-0.21499999999999997	3.07e-10	2.4495334947e-11	2.3811966821e-11	2.7877201792e-10
-5.48400000000026	-0.20999999999999996	3.052e-10	2.4267226399e-11	2.3480957316e-11	2.7766928542e-10
-5.48400000000026	-0.20499999999999996	3.033e-10	2.3814178712e-11	2.2531519062e-11	2.7714585885e-10
-5.48400000000026	-0.19999999999999996	3.013e-10	2.3307441734e-11	2.1786167054e-11	2.7637472376e-10
-5.48400000000026	-0.19499999999999998	2.99e-10	2.2880965844e-11	2.1440410637e-11	2.7529436629e-10
-5.48400000000026	-0.18999999999999997	2.966e-10	2.2655696375e-11	2.0923407283e-11	2.7455626987e-10
-5.48400000000026	-0.18499999999999997	2.938e-10	2.2252943018e-11	2.0042408141e-11	2.7380217798e-10
-5.48400000000026	-0.17999999999999997	2.907e-10	2.1517992718e-11	1.8980755704e-11	2.7309670113e-10
-5.48400000000026	-0.17499999999999996	2.872e-10	2.1268099954e-11	1.8198140606e-11	2.7226449456e-10
-5.48400000000026	-0.16999999999999996	2.838e-10	2.0912653417e-11	1.7422623932e-11	2.7111642994e-10
-5.48400000000026	-0.16499999999999998	2.806e-10	1.9961303042e-11	1.6904283257e-11	2.7001625858e-10
-5.48400000000026	-0.15999999999999998	2.769e-10	1.9081158098e-11	1.6468940885e-11	2.6851333678e-10
-5.48400000000026	-0.15499999999999997	2.729e-10	1.887960243e-11	1.5693309251e-11	2.6738559827e-10
-5.48400000000026	-0.14999999999999997	2.691e-10	1.8117985746e-11	1.4654865663e-11	2.6656743139e-10
-5.48400000000026	-0.14499999999999996	2.654e-10	1.7476255016e-11	1.4031014871e-11	2.6562460698e-10
-5.48400000000026	-0.13999999999999996	2.613e-10	1.761346648e-11	1.3691632194e-11	2.6423358358e-10
-5.48400000000026	-0.13499999999999998	2.571e-10	1.6690327902e-11	1.3231522462e-11	2.624731278e-10
-5.48400000000026	-0.12999999999999998	2.528e-10	1.5840891865e-11	1.2075467384e-11	2.6083122939e-10
-5.48400000000026	-0.12499999999999997	2.482e-10	1.5265318507e-11	1.1264779459e-11	2.5908085518e-10
-5.48400000000026	-0.11999999999999997	2.433e-10	1.4169262431e-11	1.0940035281e-11	2.5683792774e-10
-5.48400000000026	-0.11499999999999996	2.383e-10	1.3531571312e-11	1.0321788432e-11	2.5492259301e-10
-5.48400000000026	-0.10999999999999996	2.331e-10	1.3040413614e-11	9.8153766885e-12	2.5290923659e-10
-5.48400000000026	-0.10499999999999998	2.272e-10	1.2518839503e-11	8.7965265266e-12	2.5067471433e-10
-5.48400000000026	-0.09999999999999998	2.209e-10	1.2110245007e-11	7.3072151281e-12	2.4852894712e-10
-5.48400000000026	-0.09499999999999997	2.14e-10	1.156397775e-11	6.3801577198e-12	2.4591530673e-10
-5.48400000000026	-0.08999999999999997	2.068e-10	1.1138225818e-11	5.0663602451e-12	2.4370211177e-10
-5.48400000000026	-0.08499999999999996	1.987e-10	1.0723494051e-11	3.7879024603e-12	2.4113277905e-10
-5.48400000000026	-0.07999999999999997	1.893e-10	1.007176761e-11	2.8363305319e-12	2.3787792306e-10
-5.48400000000026	-0.07499999999999997	1.789e-10	9.4984919997e-12	1.5847646864e-12	2.3458679207e-10
-5.48400000000026	-0.06999999999999997	1.677e-10	9.3335271231e-12	3.4277643408000004e-13	2.3147708271e-10
-5.48400000000026	-0.06499999999999977	1.559e-10	8.2300306531e-12	-4.706539584700001e-13	2.279541688e-10
-5.48400000000026	-0.05999999999999978	1.431e-10	7.8777142335e-12	-1.285664257e-12	2.2424212657e-10
-5.48400000000026	-0.054999999999999785	1.301e-10	7.2776376328e-12	-1.8847853426e-12	2.211449435e-10
-5.48400000000026	-0.04999999999999978	1.173e-10	6.3880987e-12	-2.1870149794e-12	2.1789905149e-10
-5.48400000000026	-0.04499999999999978	1.05e-10	6.2684412114e-12	-2.2842348699e-12	2.14490504e-10
-5.48400000000026	-0.0399999999999998	9.39e-11	5.5650634749e-12	-1.6464555301e-12	2.1100235172e-10
-5.48400000000026	-0.034999999999999795	8.44e-11	4.893179721e-12	-1.1417057976e-12	2.0767615642e-10
-5.48400000000026	-0.029999999999999798	7.62e-11	5.1218754379e-12	-7.213964181600001e-13	2.0474514458e-10
-5.48400000000026	-0.0249999999999998	7.09e-11	4.8229150707e-12	9.3963143399e-14	2.0220852457e-10
-5.48400000000026	-0.019999999999999803	6.77e-11	4.4389820687e-12	1.0134738659e-12	2.0019991789e-10
-5.48400000000026	-0.014999999999999805	6.64e-11	4.4039908971e-12	1.9882694687e-12	1.9935788587e-10
-5.48400000000026	-0.0099999999999998	6.68e-11	4.1535746277e-12	2.8515130907e-12	1.9877320156e-10
-5.48400000000026	-0.004999999999999802	6.83e-11	3.805950837e-12	3.694226325e-12	1.9888088573e-10
-5.48400000000026	1.960237527853792e-16	7.09e-11	4.1863579099e-12	4.5187367505e-12	1.9885017537e-10
-5.48400000000026	0.005000000000000197	7.48e-11	4.4302647439e-12	4.9816098908e-12	1.984980423e-10
-5.48400000000026	0.0100000000000003	8.01e-11	5.4204821936e-12	5.3759813454e-12	1.9793552347e-10
-5.48400000000026	0.015000000000000301	8.71e-11	6.5713313234e-12	5.4815915064e-12	1.9760162104e-10
-5.48400000000026	0.020000000000000302	9.59e-11	6.9834350143e-12	5.2673611208e-12	1.9659423269e-10
-5.48400000000026	0.0250000000000003	1.065e-10	7.3518975114e-12	5.0624050346e-12	1.9626291469e-10
-5.48400000000026	0.030000000000000297	1.179e-10	8.526401507e-12	4.6915069106e-12	1.962139504e-10
-5.48400000000026	0.03500000000000028	1.298e-10	9.4076502137e-12	4.4174790673e-12	1.9637125079e-10
-5.48400000000026	0.0400000000000002	1.417e-10	1.019002375e-11	4.1842315113e-12	1.9685982261e-10
-5.48400000000026	0.0450000000000003	1.527e-10	1.1039897799e-11	3.6625770008e-12	1.9788870122e-10
-5.48400000000026	0.0500000000000003	1.631e-10	1.1494207138e-11	3.1528572435e-12	2.000823617e-10
-5.48400000000026	0.0550000000000003	1.722e-10	1.2179864279e-11	2.7689429771e-12	2.0244203042e-10
-5.48400000000026	0.060000000000000296	1.803e-10	1.3001698244e-11	2.8496462619e-12	2.0474172197e-10
-5.48400000000026	0.06500000000000031	1.885e-10	1.317938295e-11	3.0095276088e-12	2.0766165107e-10
-5.48400000000026	0.07000000000000031	1.961e-10	1.3778296125e-11	2.7246691388e-12	2.113237977e-10
-5.48400000000026	0.0750000000000003	2.044e-10	1.4396660845e-11	2.528917139e-12	2.160227159e-10
-5.48400000000026	0.08000000000000031	2.132e-10	1.5143395285e-11	2.67724281e-12	2.1996882278e-10
-5.48400000000026	0.08500000000000033	2.225e-10	1.6279891133e-11	2.9954060665e-12	2.2386133205e-10
-5.48400000000026	0.09000000000000032	2.325e-10	1.6437581507e-11	4.0375518438e-12	2.2848285735e-10
-5.48400000000026	0.09500000000000033	2.423e-10	1.7639089492e-11	4.3324685976e-12	2.3280633613e-10
-5.48400000000026	0.10000000000000032	2.525e-10	1.8657706096e-11	5.0953294704e-12	2.3675756529e-10
-5.48400000000026	0.10500000000000033	2.621e-10	1.9392710237e-11	6.4593972638e-12	2.4032010697e-10
-5.48400000000026	0.11000000000000033	2.707e-10	2.0675359701e-11	7.3963121395e-12	2.437298419e-10
-5.48400000000026	0.11500000000000044	2.791e-10	2.1318462677e-11	8.655142301e-12	2.4720716756e-10
-5.48400000000026	0.12000000000000043	2.869e-10	2.2662544507e-11	9.8300290119e-12	2.5044023059e-10
-5.48400000000026	0.12500000000000042	2.939e-10	2.3646932095e-11	1.1558518599e-11	2.5292991195e-10
-5.48400000000026	0.13000000000000042	3.004e-10	2.3566800519e-11	1.3020413462e-11	2.5573628955e-10
-5.48400000000026	0.13500000000000004	3.057e-10	2.4332737667e-11	1.4235968411e-11	2.5853775442e-10
-5.48400000000026	0.14	3.101e-10	2.5073403958e-11	1.5298713697e-11	2.6100706309e-10
-5.48400000000026	0.14500000000000002	3.141e-10	2.5528063998e-11	1.6705348389e-11	2.6298179291e-10
-5.48400000000026	0.15000000000000002	3.176e-10	2.6350389817e-11	1.7769589613e-11	2.6472301688e-10
-5.48400000000026	0.15500000000000003	3.204e-10	2.6450594305e-11	1.9355720724e-11	2.6614647359e-10
-5.48400000000026	0.16000000000000003	3.228e-10	2.6889305445e-11	2.0321582269e-11	2.6766033843e-10
-5.48400000000026	0.16500000000000004	3.247e-10	2.8129480779e-11	2.1256110631e-11	2.6956575457e-10
-5.48400000000026	0.17000000000000004	3.263e-10	2.8698204551e-11	2.1843002469e-11	2.7150097303e-10
-5.48400000000026	0.17500000000000004	3.277e-10	2.9112046468e-11	2.2601576347e-11	2.7296866756e-10
-5.48400000000026	0.18000000000000002	3.291e-10	2.8683317942e-11	2.384307154e-11	2.738769399e-10
-5.48400000000026	0.18500000000000003	3.304e-10	2.9000570066e-11	2.4884872255e-11	2.7476509567e-10
-5.48400000000026	0.19000000000000003	3.315e-10	2.9744498897e-11	2.5763802114e-11	2.7613081038e-10
-5.48400000000026	0.19500000000000003	3.321e-10	2.991167421e-11	2.6092684129e-11	2.7759333607e-10
-5.48400000000026	0.20000000000000004	3.326e-10	3.0123908073e-11	2.6526697911e-11	2.7851467021e-10
-5.48400000000026	0.20500000000000004	3.332e-10	2.9867433477e-11	2.6989658363e-11	2.7932343073e-10
-5.48400000000026	0.21000000000000002	3.336e-10	3.0422222335e-11	2.7100555599e-11	2.8073904105e-10
-5.48400000000026	0.21500000000000002	3.337e-10	3.0786514981e-11	2.7834871435e-11	2.815824002e-10
-5.48400000000026	0.22000000000000003	3.34e-10	3.0483849696e-11	2.8554169694e-11	2.8220459353e-10
-5.48400000000026	0.22500000000000003	3.343e-10	3.0800636159e-11	2.8870356618e-11	2.8292092029e-10
-5.48400000000026	0.23000000000000004	3.343e-10	3.1133464654e-11	2.9240915319e-11	2.8433927801e-10
-5.48400000000026	0.23500000000000004	3.344e-10	3.1428865623e-11	2.9537783121e-11	2.8572147712e-10
-5.48400000000026	0.24000000000000002	3.344e-10	3.1873543048e-11	3.0019940459e-11	2.8592201415e-10
-5.48400000000026	0.24500000000000002	3.345e-10	3.1824977486e-11	3.0700847856e-11	2.8595828917e-10
-5.48400000000026	0.25	3.341e-10	3.201016807e-11	3.0674645677e-11	2.8694991488e-10
-5.48400000000026	0.255	3.338e-10	3.1887850491e-11	3.0550183146e-11	2.8831330128e-10
-5.48400000000026	0.26	3.338e-10	3.1562996446e-11	3.0705868267e-11	2.8911279514e-10
-5.48400000000026	0.265	3.337e-10	3.1730320188e-11	3.0705975951e-11	2.8972616419e-10
-5.48400000000026	0.27	3.335e-10	3.1690610922e-11	3.1221692916e-11	2.9040523805e-10
-5.48400000000026	0.275	3.329e-10	3.2153443317e-11	3.1700482941e-11	2.9057003558e-10
-5.48400000000026	0.28	3.326e-10	3.2148553873e-11	3.1936384039e-11	2.9129588511e-10
-5.48400000000026	0.28500000000000003	3.325e-10	3.1828082865e-11	3.1688169111e-11	2.9234902468e-10
-5.48400000000026	0.29000000000000103	3.323e-10	3.207763657e-11	3.1892242259e-11	2.9308872763e-10
-5.48400000000026	0.29500000000000004	3.323e-10	3.2198734698e-11	3.2165404991e-11	2.9377054889e-10
-5.48400000000026	0.30000000000000104	3.321e-10	3.236871853e-11	3.2131036278e-11	2.942041494e-10
-5.48400000000026	0.30500000000000005	3.315e-10	3.2482526149e-11	3.1893854612e-11	2.9524618294e-10
-5.48400000000026	0.31000000000000105	3.314e-10	3.2514138729e-11	3.1893627602e-11	2.96048983e-10
-5.48400000000026	0.31500000000000006	3.311e-10	3.2980419928e-11	3.2269209623e-11	2.9637760017e-10
-5.48400000000026	0.320000000000001	3.308e-10	3.2795852167e-11	3.2724766061e-11	2.9658961575e-10
-5.48400000000026	0.325000000000001	3.304e-10	3.2364649815e-11	3.2457138877e-11	2.9672824312e-10
-5.48400000000026	0.330000000000001	3.283e-10	3.1987307011e-11	3.1324604061e-11	2.9535454232e-10
-5.48300000000026	-0.26499999999999996	3.145e-10	2.7474659146e-11	2.7423459687e-11	2.8486745432e-10
-5.48300000000026	-0.25999999999999995	3.139e-10	2.7541990858e-11	2.7012641658e-11	2.8423406184e-10
-5.48300000000026	-0.25499999999999995	3.135e-10	2.7499676798e-11	2.6860024082e-11	2.8361794539e-10
-5.48300000000026	-0.24999999999999994	3.13e-10	2.7002120623e-11	2.6665767655e-11	2.8263905551e-10
-5.48300000000026	-0.245	3.123e-10	2.6575371157e-11	2.6381752104e-11	2.8159266803e-10
-5.48300000000026	-0.24	3.116e-10	2.600941516e-11	2.5637456565e-11	2.8132540174e-10
-5.48300000000026	-0.235	3.106e-10	2.556022373e-11	2.5078494218e-11	2.8125250246e-10
-5.48300000000026	-0.22999999999999998	3.095e-10	2.5555197499e-11	2.4778512307e-11	2.8052772395e-10
-5.48300000000026	-0.22499999999999998	3.082e-10	2.5471750996e-11	2.4704472162e-11	2.7895416133e-10
-5.48300000000026	-0.21999999999999997	3.067e-10	2.5306764292e-11	2.4114480766e-11	2.784644952e-10
-5.48300000000026	-0.21499999999999997	3.054e-10	2.4609503453e-11	2.3400630744e-11	2.7813925408e-10
-5.48300000000026	-0.20999999999999996	3.039e-10	2.421685931e-11	2.3123055871e-11	2.7680338826e-10
-5.48300000000026	-0.20499999999999996	3.021e-10	2.4175767612e-11	2.2620633536e-11	2.7590619866e-10
-5.48300000000026	-0.19999999999999996	2.999e-10	2.3888034048e-11	2.1793581254e-11	2.7508649509e-10
-5.48300000000026	-0.19499999999999998	2.975e-10	2.3517987574e-11	2.1366706642e-11	2.7388378512e-10
-5.48300000000026	-0.18999999999999997	2.952e-10	2.2828494548e-11	2.0820082864e-11	2.7288733982e-10
-5.48300000000026	-0.18499999999999997	2.929e-10	2.2409201483e-11	2.0116119413e-11	2.7178775053e-10
-5.48300000000026	-0.17999999999999997	2.901e-10	2.1835525695e-11	1.9435031572e-11	2.7083493769e-10
-5.48300000000026	-0.17499999999999996	2.87e-10	2.106152242e-11	1.8497386191e-11	2.7010899503e-10
-5.48300000000026	-0.16999999999999996	2.84e-10	2.0191898511e-11	1.7547562311e-11	2.6915073395e-10
-5.48300000000026	-0.16499999999999998	2.806e-10	1.9802674069e-11	1.7122463032e-11	2.6773335412e-10
-5.48300000000026	-0.15999999999999998	2.774e-10	1.9093706214e-11	1.6730440257e-11	2.6619206183e-10
-5.48300000000026	-0.15499999999999997	2.742e-10	1.9122607773e-11	1.5967349464e-11	2.6461780071e-10
-5.48300000000026	-0.14999999999999997	2.707e-10	1.8061546143e-11	1.5342816187e-11	2.6305764914e-10
-5.48300000000026	-0.14499999999999996	2.671e-10	1.7719478637e-11	1.4449046284e-11	2.6185731404e-10
-5.48300000000026	-0.13999999999999996	2.631e-10	1.7681959434e-11	1.3696170936e-11	2.6041825768e-10
-5.48300000000026	-0.13499999999999998	2.592e-10	1.6706813767e-11	1.3484239753e-11	2.583244117e-10
-5.48300000000026	-0.12999999999999998	2.557e-10	1.5468345373e-11	1.2797171075e-11	2.5637070648e-10
-5.48300000000026	-0.12499999999999997	2.519e-10	1.4785333769e-11	1.210203045e-11	2.5463714264e-10
-5.48300000000026	-0.11999999999999997	2.475e-10	1.4274079876e-11	1.1260367319e-11	2.52456218e-10
-5.48300000000026	-0.11499999999999996	2.425e-10	1.4772018767e-11	1.0342248424e-11	2.5007091463e-10
-5.48300000000026	-0.10999999999999996	2.373e-10	1.4472940529e-11	9.6637209936e-12	2.4775399361e-10
-5.48300000000026	-0.10499999999999998	2.319e-10	1.4492408081e-11	8.8686661911e-12	2.451365348e-10
-5.48300000000026	-0.09999999999999998	2.262e-10	1.4008983271e-11	7.7398253779e-12	2.4252342992e-10
-5.48300000000026	-0.09499999999999997	2.198e-10	1.308072242e-11	6.709619629e-12	2.3942294065e-10
-5.48300000000026	-0.08999999999999997	2.126e-10	1.2690808217e-11	5.7329540141e-12	2.3626643233e-10
-5.48300000000026	-0.08499999999999996	2.046e-10	1.1822451779e-11	4.8696831072e-12	2.336663194e-10
-5.48300000000026	-0.07999999999999997	1.956e-10	1.0792099783e-11	3.6637953599e-12	2.3082806729e-10
-5.48300000000026	-0.07499999999999997	1.854e-10	1.0683461005e-11	2.2836969947e-12	2.2735772654e-10
-5.48300000000026	-0.06999999999999997	1.744e-10	1.0298188135e-11	1.4100224689e-12	2.2460587788e-10
-5.48300000000026	-0.06499999999999977	1.625e-10	1.0321990703e-11	2.4308478714000003e-13	2.2182760295e-10
-5.48300000000026	-0.05999999999999978	1.496e-10	9.7963180451e-12	-3.1577417303e-13	2.1897889674e-10
-5.48300000000026	-0.054999999999999785	1.364e-10	8.6620355432e-12	-1.6266666307e-13	2.1654407028e-10
-5.48300000000026	-0.04999999999999978	1.237e-10	7.9914832895e-12	-5.6911908359e-13	2.1466535982e-10
-5.48300000000026	-0.04499999999999978	1.102e-10	6.8873174314e-12	-4.7508624448e-13	2.1324085537e-10
-5.48300000000026	-0.0399999999999998	9.8e-11	6.4813699282e-12	-2.3303414309000003e-13	2.1154040005e-10
-5.48300000000026	-0.034999999999999795	8.76e-11	6.0487709561e-12	5.668721314600001e-13	2.1029210184e-10
-5.48300000000026	-0.029999999999999798	7.92e-11	5.6477136241e-12	1.3090363609e-12	2.1018905099e-10
-5.48300000000026	-0.0249999999999998	7.29e-11	5.7607274357e-12	2.0717159714e-12	2.111483831e-10
-5.48300000000026	-0.019999999999999803	6.92e-11	5.8701709349e-12	3.1932453567e-12	2.130593406e-10
-5.48300000000026	-0.014999999999999805	6.79e-11	5.4626503697e-12	4.0728373278e-12	2.1592420526e-10
-5.48300000000026	-0.0099999999999998	6.85e-11	5.626395432e-12	4.9946971558e-12	2.1956816781e-10
-5.48300000000026	-0.004999999999999802	7.04e-11	5.7952252973e-12	5.66773233e-12	2.2308046464e-10
-5.48300000000026	1.960237527853792e-16	7.35e-11	5.9633985074e-12	6.299783854e-12	2.2626849823e-10
-5.48300000000026	0.005000000000000197	7.77e-11	6.2483202782e-12	6.7473498348e-12	2.2823025938e-10
-5.48300000000026	0.0100000000000003	8.29e-11	6.0951664636e-12	6.7572495027e-12	2.2805125918e-10
-5.48300000000026	0.015000000000000301	9e-11	6.3733546995e-12	6.6161686846e-12	2.2612169851e-10
-5.48300000000026	0.020000000000000302	9.87e-11	7.7549790149e-12	6.033380123e-12	2.2257943638e-10
-5.48300000000026	0.0250000000000003	1.088e-10	9.0440415079e-12	5.258771489e-12	2.1819919348e-10
-5.48300000000026	0.030000000000000297	1.207e-10	9.8597804026e-12	4.807645746e-12	2.134799026e-10
-5.48300000000026	0.03500000000000028	1.334e-10	1.145950373e-11	3.8247282646e-12	2.0967836026e-10
-5.48300000000026	0.0400000000000002	1.463e-10	1.254062372e-11	3.1459243473e-12	2.0696530119e-10
-5.48300000000026	0.0450000000000003	1.589e-10	1.3664693688e-11	2.7419775506e-12	2.047612099e-10
-5.48300000000026	0.0500000000000003	1.701e-10	1.402189082e-11	2.4092656531e-12	2.0337023307e-10
-5.48300000000026	0.0550000000000003	1.802e-10	1.4576708782e-11	2.3852824597e-12	2.0297600422e-10
-5.48300000000026	0.060000000000000296	1.887e-10	1.5169296239e-11	1.7949461835e-12	2.0372031722e-10
-5.48300000000026	0.06500000000000031	1.96e-10	1.6161882377e-11	1.285747021e-12	2.0568624604e-10
-5.48300000000026	0.07000000000000031	2.03e-10	1.6461864288e-11	1.4016549358e-12	2.0847248379e-10
-5.48300000000026	0.0750000000000003	2.098e-10	1.6386357311e-11	1.7699543605e-12	2.1128749941e-10
-5.48300000000026	0.08000000000000031	2.163e-10	1.6762861924e-11	2.1584326532e-12	2.1392158233e-10
-5.48300000000026	0.08500000000000033	2.237e-10	1.6690837219e-11	2.6692636311e-12	2.1760256495e-10
-5.48300000000026	0.09000000000000032	2.318e-10	1.7635452969e-11	3.0987594073e-12	2.2156015038e-10
-5.48300000000026	0.09500000000000033	2.404e-10	1.8256390467e-11	3.7458074075e-12	2.2553834133e-10
-5.48300000000026	0.10000000000000032	2.492e-10	1.8889432249e-11	4.2363801185e-12	2.2955136374e-10
-5.48300000000026	0.10500000000000033	2.575e-10	1.9865736249e-11	4.6149616537e-12	2.337027574e-10
-5.48300000000026	0.11000000000000033	2.66e-10	2.0408970886e-11	5.8807017922e-12	2.3698359728e-10
-5.48300000000026	0.11500000000000044	2.739e-10	2.1339053637e-11	7.2030255978e-12	2.4034262169e-10
-5.48300000000026	0.12000000000000043	2.813e-10	2.2099146736e-11	8.7420252385e-12	2.4359405506e-10
-5.48300000000026	0.12500000000000042	2.885e-10	2.2343720775e-11	1.0060794739e-11	2.4683799129e-10
[truncated: 94,001 more rows]
