# Supplementary material for: Long-range crossed Andreev reflection in a topological insulator nanowire proximitized by a superconductor
Source: Nat Phys. 2025 Mar 11;21(5):708–15. doi: 10.1038/s41567-025-02806-y (PMC12084150; doi:10.1038/s41567-025-02806-y)
Supplement: Supplementary file 8 — Among the following four text files, the files named ‘raw’ contain the raw data and the files named ‘plot’ contain the processed data to make the plots: Figure_6a_b_plot_dim=2_.txt, Figure_6a_b_raw_dim=2_.txt, Figure_6c_d_plot_dim=2_.txt, Figure_6c_d_raw_dim=2_.txt. [file 41567_2025_2806_MOESM8_ESM.zip]

Archive with 5 entries (4 files):
- Figure6/
- Figure6/Figure_6a_b_plot_dim=2_.txt
- Figure6/Figure_6a_b_raw_dim=2_.txt
- Figure6/Figure_6c_d_plot_dim=2_.txt
- Figure6/Figure_6c_d_raw_dim=2_.txt
