# Supplementary material for: Long-range crossed Andreev reflection in a topological insulator nanowire proximitized by a superconductor
Source: Nat Phys. 2025 Mar 11;21(5):708–15. doi: 10.1038/s41567-025-02806-y (PMC12084150; doi:10.1038/s41567-025-02806-y)
Supplement: Supplementary file 8 — Among the following four text files, the files named ‘raw’ contain the raw data and the files named ‘plot’ contain the processed data to make the plots: Figure_6a_b_plot_dim=2_.txt, Figure_6a_b_raw_dim=2_.txt, Figure_6c_d_plot_dim=2_.txt, Figure_6c_d_raw_dim=2_.txt. [file 41567_2025_2806_MOESM8_ESM.zip › Figure6/Figure_6a_b_plot_dim=2_.txt]

V_{g}	V_{L}=V_{R}	G_{LL}/G_{0}	G_{RL}/G_{0}
-5.1990000000001	-0.4	0.590209842622786	0.0832273903774791
-5.1990000000001	-0.39	0.5894354583989204	0.08319741544066585
-5.1990000000001	-0.38	0.5904679706974079	0.08395411358584341
-5.1990000000001	-0.37	0.5890482662869878	0.08439753982680294
-5.1990000000001	-0.36	0.5920167391451387	0.08506607108858609
-5.1990000000001	-0.35	0.5900807785854749	0.08458943201548666
-5.1990000000001	-0.34	0.588661074175055	0.08503948429441727
-5.1990000000001	-0.33	0.5896935864735422	0.08548294809817422
-5.1990000000001	-0.32	0.5891773303242986	0.0856316207843388
-5.1990000000001	-0.31	0.5855635372795932	0.08649859514847258
-5.1990000000001	-0.3	0.5869832416900133	0.08761465448313871
-5.1990000000001	-0.29	0.584401960943795	0.08656683132823037
-5.1990000000001	-0.28	0.5833694486453077	0.08597865393444157
-5.1990000000001	-0.27	0.5793684634886697	0.08639725882367648
-5.1990000000001	-0.26	0.580142847712535	0.08639005432069012
-5.1990000000001	-0.25	0.5775615669663169	0.08552326025772583
-5.1990000000001	-0.24	0.5734315177723679	0.08570111155430281
-5.1990000000001	-0.23	0.5717536852873261	0.08614459789522193
-5.1990000000001	-0.22	0.5696886606903514	0.08557768843368838
-5.1990000000001	-0.21	0.5658167395710242	0.08466342278251052
-5.1990000000001	-0.2	0.5625901386382515	0.08440599891870483
-5.1990000000001	-0.19	0.5597507298174115	0.08474983173885962
-5.1990000000001	-0.18	0.5579438332950588	0.0833978042840489
-5.1990000000001	-0.17	0.5544591042876642	0.08154846331453389
-5.1990000000001	-0.16	0.5500709270190933	0.08049937805660172
-5.1990000000001	-0.15	0.5456827497505223	0.08016991668091283
-5.1990000000001	-0.14	0.5434886611162371	0.07966675842771245
-5.1990000000001	-0.13	0.5405201882580861	0.07753375988974433
-5.1990000000001	-0.12	0.533679794280608	0.07538907187607458
-5.1990000000001	-0.11	0.5265812722285079	0.07472492041143206
-5.1990000000001	-0.0999999999999998	0.5190955580644752	0.07318355502396504
-5.1990000000001	-0.0899999999999998	0.5074797947064934	0.07038757697314814
-5.1990000000001	-0.0799999999999997	0.4916049181172516	0.06767014978766521
-5.1990000000001	-0.0699999999999997	0.4700512238863299	0.0645661285420231
-5.1990000000001	-0.0599999999999997	0.4450128006480135	0.06142446583701254
-5.1990000000001	-0.0499999999999997	0.4150699439918827	0.056363794847116996
-5.1990000000001	-0.0399999999999997	0.38048078199255914	0.05155552184867531
-5.1990000000001	-0.0299999999999997	0.35337733415726824	0.04711947897874454
-5.1990000000001	-0.0199999999999997	0.33556649700836283	0.041514383486979486
-5.1990000000001	-0.0099999999999996	0.3405999944634883	0.03934200434141504
-5.1990000000001	3.33066907387547e-16	0.3705428511196192	0.037091761726869975
-5.1990000000001	0.0100000000000003	0.41003644653675725	0.03730305874389836
-5.1990000000001	0.0200000000000003	0.44669063313305535	0.0382107960185715
-5.1990000000001	0.0300000000000004	0.4732778248191026	0.03937800807365738
-5.1990000000001	0.0400000000000004	0.49547683923657887	0.03911250074334271
-5.1990000000001	0.0500000000000004	0.5141911246466607	0.04129055183776077
-5.1990000000001	0.0600000000000004	0.5287753608627933	0.04417512874285177
-5.1990000000001	0.0700000000000004	0.5450374295639678	0.04919093498770321
-5.1990000000001	0.0800000000000004	0.5552334885115296	0.053965762266984116
-5.1990000000001	0.0900000000000004	0.5653004834217805	0.061833526074146446
-5.1990000000001	0.1	0.5705921089515278	0.06873883519816547
-5.1990000000001	0.11	0.578723143302115	0.07312184721942132
-5.1990000000001	0.12	0.5834985126826187	0.07486260979964708
-5.1990000000001	0.13	0.5863379215034588	0.07475707397887983
-5.1990000000001	0.14	0.5920167391451387	0.07594214328383307
-5.1990000000001	0.15	0.5930492514436259	0.0778060810720172
-5.1990000000001	0.16	0.5951142760406004	0.08115121650878432
-5.1990000000001	0.17	0.5973083646748859	0.08410033719284585
-5.1990000000001	0.18	0.5992443252345496	0.08454960065690258
-5.1990000000001	0.190000000000001	0.5993733892718606	0.08541091809652733
-5.1990000000001	0.200000000000001	0.6013093498315241	0.08610335418371502
-5.1990000000001	0.21	0.5982118129360623	0.08724493353504022
-5.1990000000001	0.220000000000001	0.6007930936822804	0.08815684776852233
-5.1990000000001	0.230000000000001	0.5982118129360623	0.08873331314944734
-5.1990000000001	0.240000000000001	0.6004059015703477	0.08958021407157245
-5.1990000000001	0.250000000000001	0.5975664927495078	0.09007280221501361
-5.1990000000001	0.260000000000001	0.5993733892718606	0.09068182683875915
-5.1990000000001	0.270000000000001	0.5970502366002641	0.09019796823961941
-5.1990000000001	0.280000000000001	0.5918876751078277	0.08944426758734877
-5.1990000000001	0.290000000000001	0.5929201874063149	0.08922548059188057
-5.1990000000001	0.300000000000001	0.5909842268466513	0.0883223259513891
-5.1990000000001	0.310000000000001	0.5878866899511895	0.08725095857212456
-5.1990000000001	0.320000000000001	0.5850472811303494	0.08721305793022832
-5.1990000000001	0.330000000000001	0.5894354583989204	0.08702831014457134
-5.1990000000001	0.340000000000001	0.587241369764635	0.08650464272271911
-5.1990000000001	0.350000000000001	0.5831113205706859	0.08673811668679586
-5.1990000000001	0.360000000000001	0.5851763451676605	0.08651522034529593
-5.1990000000001	0.370000000000001	0.5802719117498459	0.08500447597114397
-5.1990000000001	0.380000000000001	0.5836275767199295	0.08443088788449732
-5.1990000000001	0.390000000000001	0.5816916161602659	0.08375425813056993
-5.1980000000001	-0.4	0.5881448180258114	0.08318532028959151
-5.1980000000001	-0.39	0.5874994978392569	0.08314786288715606
-5.1980000000001	-0.38	0.5884029461004332	0.08414858256771676
-5.1980000000001	-0.37	0.5894354583989204	0.08419398070087043
-5.1980000000001	-0.36	0.587370433801946	0.08474648115643132
-5.1980000000001	-0.35	0.5891773303242986	0.08552191551628956
-5.1980000000001	-0.34	0.5891773303242986	0.08491145600245897
-5.1980000000001	-0.33	0.5880157539885005	0.08480484589136437
-5.1980000000001	-0.32	0.5850472811303494	0.08572277013758622
-5.1980000000001	-0.31	0.5860797934288369	0.08646308348577889
-5.1980000000001	-0.3	0.5825950644214424	0.08686429690047878
-5.1980000000001	-0.29	0.5842728969064842	0.08713571658077615
-5.1980000000001	-0.28	0.5823369363468205	0.08614169055096378
-5.1980000000001	-0.27	0.5792393994513587	0.08616193678132433
-5.1980000000001	-0.26	0.5771743748543842	0.08512105519111103
-5.1980000000001	-0.25	0.5731733896977459	0.08341940276737267
-5.1980000000001	-0.24	0.5729152616231241	0.08480193854839685
-5.1980000000001	-0.23	0.5693014685784187	0.08487989592308037
-5.1980000000001	-0.22	0.5654295474590916	0.08531805589055899
-5.1980000000001	-0.21	0.5633645228621169	0.08572535444230282
-5.1980000000001	-0.2	0.5607832421158988	0.08523692823332603
-5.1980000000001	-0.19	0.5575566411831261	0.08430321267947909
-5.1980000000001	-0.18	0.5544591042876642	0.08309967761095409
-5.1980000000001	-0.17	0.5526522077653114	0.08132771555239804
-5.1980000000001	-0.16	0.546199005899766	0.08035388316580422
-5.1980000000001	-0.15	0.5454246216759007	0.07966802804226324
-5.1980000000001	-0.14	0.5414236365192624	0.07753934168865852
-5.1980000000001	-0.13	0.5350994986910278	0.07609953800019086
-5.1980000000001	-0.12	0.5332926021686751	0.07516891009048093
-5.1980000000001	-0.11	0.5265812722285079	0.07308843906176733
-5.1980000000001	-0.0999999999999998	0.5180630457659878	0.07234808063795961
-5.1980000000001	-0.0899999999999998	0.5114807798631316	0.07016004541032453
-5.1980000000001	-0.0799999999999997	0.49728373575893153	0.067708531230529
-5.1980000000001	-0.0699999999999997	0.4826994995427989	0.06479503489626277
-5.1980000000001	-0.0599999999999997	0.459984228976079	0.061459252540555454
-5.1980000000001	-0.0499999999999997	0.43791427859591353	0.05800574155154015
-5.1980000000001	-0.0399999999999997	0.4093911263502027	0.05348530683612406
-5.1980000000001	-0.0299999999999997	0.3842236390745755	0.05043920708724484
-5.1980000000001	-0.0199999999999997	0.36873595459726644	0.04597649103025997
-5.1980000000001	-0.0099999999999996	0.37222068360466104	0.042601925313370266
-5.1980000000001	3.33066907387547e-16	0.3951940822460027	0.039285912142819436
-5.1980000000001	0.0100000000000003	0.43055762846919177	0.03882424551507268
-5.1980000000001	0.0200000000000003	0.4621783176103643	0.0379957126937623
-5.1980000000001	0.0300000000000004	0.4824413714681771	0.038705791922613926
-5.1980000000001	0.0400000000000004	0.5018009770648134	0.03903762349868793
-5.1980000000001	0.0500000000000004	0.5201280703629625	0.04123060571860712
-5.1980000000001	0.0600000000000004	0.533679794280608	0.04330271156112173
-5.1980000000001	0.0700000000000004	0.546199005899766	0.04799291410660581
-5.1980000000001	0.0800000000000004	0.5569113209965715	0.052455994520402505
-5.1980000000001	0.0900000000000004	0.5651714193844697	0.057167284696972374
-5.1980000000001	0.1	0.5725280695111914	0.06134499844535848
-5.1980000000001	0.11	0.5767871827424514	0.06477852238654104
-5.1980000000001	0.12	0.5836275767199295	0.06829588975946414
-5.1980000000001	0.13	0.5853054092049713	0.07062152422537483
-5.1980000000001	0.14	0.5912423549212732	0.07335556909615415
-5.1980000000001	0.15	0.5931783154809368	0.07563021611847001
-5.1980000000001	0.16	0.5934364435555587	0.07752285171609898
-5.1980000000001	0.17	0.5939526997048022	0.08058885963145261
-5.1980000000001	0.18	0.5974374287121968	0.08226261057214697
-5.1980000000001	0.190000000000001	0.5966630444883314	0.08370598270442854
-5.1980000000001	0.200000000000001	0.5979536848614405	0.08520455680320199
-5.1980000000001	0.21	0.5974374287121968	0.08599805876278624
-5.1980000000001	0.220000000000001	0.5957595962271549	0.08765464360443943
-5.1980000000001	0.230000000000001	0.5945980198913569	0.08856319223114864
-5.1980000000001	0.240000000000001	0.5957595962271549	0.08839081755791121
-5.1980000000001	0.250000000000001	0.5915004829958951	0.08876367873728871
-5.1980000000001	0.260000000000001	0.5942108277794241	0.0890501535000606
-5.1980000000001	0.270000000000001	0.5912423549212732	0.08875041914723826
-5.1980000000001	0.280000000000001	0.5882738820631224	0.08875903600314745
-5.1980000000001	0.290000000000001	0.5881448180258114	0.08845691267112255
-5.1980000000001	0.300000000000001	0.5912423549212732	0.08749531065857623
-5.1980000000001	0.310000000000001	0.5860797934288369	0.08724805122915703
-5.1980000000001	0.320000000000001	0.5865960495780804	0.08692034026769585
-5.1980000000001	0.330000000000001	0.5865960495780804	0.08741867548558549
-5.1980000000001	0.340000000000001	0.584531024981106	0.08652717275799818
-5.1980000000001	0.350000000000001	0.5838857047945515	0.085334222823577
-5.1980000000001	0.360000000000001	0.5767871827424514	0.084824724007859
-5.1980000000001	0.370000000000001	0.5754965423693423	0.08410072784258334
-5.1980000000001	0.380000000000001	0.5794975275259806	0.08312838293321655
-5.1980000000001	0.390000000000001	0.5731733896977459	0.08268763866102133
-5.1970000000001	-0.4	0.587370433801946	0.08300523026371102
-5.1970000000001	-0.39	0.5863379215034588	0.08315929693609335
-5.1970000000001	-0.38	0.5864669855407695	0.08310214922856908
-5.1970000000001	-0.37	0.5880157539885005	0.08386735154255424
-5.1970000000001	-0.36	0.5855635372795932	0.08454548379805325
-5.1970000000001	-0.35	0.5865960495780804	0.08464177922486234
-5.1970000000001	-0.34	0.5858216653542151	0.08398887399646064
-5.1970000000001	-0.33	0.5842728969064842	0.08462562731618892
-5.1970000000001	-0.32	0.5846600890184168	0.08529702084661521
-5.1970000000001	-0.31	0.5820788082721986	0.08620051354970219
-5.1970000000001	-0.3	0.5806591038617788	0.087473569438171
-5.1970000000001	-0.29	0.5813044240483333	0.08744445092771821
-5.1970000000001	-0.28	0.5796265915632914	0.08658885051127146
-5.1970000000001	-0.27	0.5770453108170732	0.08620539668497255
-5.1970000000001	-0.26	0.5731733896977459	0.08626329564328264
-5.1970000000001	-0.25	0.5713664931753932	0.08690530021214722
-5.1970000000001	-0.24	0.5686561483918642	0.08697332604204637
-5.1970000000001	-0.23	0.5662039316829568	0.08754074635323666
-5.1970000000001	-0.22	0.5656876755337132	0.08668818099507557
-5.1970000000001	-0.21	0.5607832421158988	0.08534681379996346
-5.1970000000001	-0.2	0.5579438332950588	0.08465177838371458
-5.1970000000001	-0.19	0.5566531929219496	0.08395327969664515
-5.1970000000001	-0.18	0.5543300402503534	0.08205476179901328
-5.1970000000001	-0.17	0.5491674787579169	0.08068024938582913
-5.1970000000001	-0.16	0.5447793014893461	0.08024109025361797
-5.1970000000001	-0.15	0.5418108286311951	0.07964565577099145
-5.1970000000001	-0.14	0.5400039321088425	0.0783924028734224
-5.1970000000001	-0.13	0.5361320109895151	0.07677899997278155
-5.1970000000001	-0.12	0.5329054100567425	0.07479487695801904
-5.1970000000001	-0.11	0.5287753608627933	0.07244234017250623
-5.1970000000001	-0.0999999999999998	0.520773390549517	0.07061848165685286
-5.1970000000001	-0.0899999999999998	0.5125132921616189	0.06948219862898838
-5.1970000000001	-0.0799999999999997	0.5033497455125443	0.06827463685155347
-5.1970000000001	-0.0699999999999997	0.4923793023411171	0.06525893274178607
-5.1970000000001	-0.0599999999999997	0.47534284941607713	0.062334866297760624
-5.1970000000001	-0.0499999999999997	0.4567576280433063	0.06000955111304672
-5.1970000000001	-0.0399999999999997	0.4370108303347372	0.056155900999658906
-5.1970000000001	-0.0299999999999997	0.4154571361038154	0.05222136362887657
-5.1970000000001	-0.0199999999999997	0.4033251165965899	0.04807625419892599
-5.1970000000001	-0.0099999999999996	0.4029379244846573	0.04535040923881142
-5.1970000000001	3.33066907387547e-16	0.4225556581559154	0.043978447324600586
-5.1970000000001	0.0100000000000003	0.4499172340658281	0.041652696414534146
-5.1970000000001	0.0200000000000003	0.4759881696026317	0.04080159223938376
-5.1970000000001	0.0300000000000004	0.49702560768430976	0.039789021564641314
-5.1970000000001	0.0400000000000004	0.5103192035273334	0.04027128751097933
-5.1970000000001	0.0500000000000004	0.5281300406762388	0.0406519429269395
-5.1970000000001	0.0600000000000004	0.5385842276984224	0.043681965891449494
-5.1970000000001	0.0700000000000004	0.549038414720606	0.047818582422464236
-5.1970000000001	0.0800000000000004	0.558976345593546	0.05323243931357436
-5.1970000000001	0.0900000000000004	0.567494572056066	0.05725173288665385
-5.1970000000001	0.1	0.5722699414365696	0.06090369073507388
-5.1970000000001	0.11	0.5791103354140479	0.06426601856380784
-5.1970000000001	0.12	0.5813044240483333	0.06683030311733676
-5.1970000000001	0.13	0.5850472811303494	0.07054108771896807
-5.1970000000001	0.14	0.5898226505108533	0.07289973969279526
-5.1970000000001	0.15	0.5898226505108533	0.07442188055308707
-5.1970000000001	0.16	0.5918876751078277	0.07737049789772821
-5.1970000000001	0.17	0.5943398918167351	0.07951478774755222
-5.1970000000001	0.18	0.5927911233690041	0.08129541924786883
-5.1970000000001	0.190000000000001	0.5918876751078277	0.08318829524662691
-5.1970000000001	0.200000000000001	0.5933073795182477	0.0843767752326774
-5.1970000000001	0.21	0.5930492514436259	0.08477043856897785
-5.1970000000001	0.220000000000001	0.5930492514436259	0.08624819548648376
-5.1970000000001	0.230000000000001	0.5918876751078277	0.08672899649275692
-5.1970000000001	0.240000000000001	0.5884029461004332	0.08755677806199086
-5.1970000000001	0.250000000000001	0.5915004829958951	0.0881890989974365
-5.1970000000001	0.260000000000001	0.5884029461004332	0.08857194431132166
-5.1970000000001	0.270000000000001	0.588661074175055	0.08882113445742866
-5.1970000000001	0.280000000000001	0.5893063943616096	0.08820458229244589
-5.1970000000001	0.290000000000001	0.5854344732422824	0.08859034246211621
-5.1970000000001	0.300000000000001	0.5855635372795932	0.08871940748289507
-5.1970000000001	0.310000000000001	0.5820788082721986	0.0889427921368895
-5.1970000000001	0.320000000000001	0.5825950644214424	0.08826920495277475
-5.1970000000001	0.330000000000001	0.5788522073394259	0.08747746843434409
-5.1970000000001	0.340000000000001	0.5802719117498459	0.08695504809117109
-5.1970000000001	0.350000000000001	0.5802719117498459	0.08617134245081676
-5.1970000000001	0.360000000000001	0.5758837344812752	0.08522379635601239
-5.1970000000001	0.370000000000001	0.5752384142947206	0.08492673645913672
-5.1970000000001	0.380000000000001	0.5751093502574096	0.08508015705501723
-5.1970000000001	0.390000000000001	0.5731733896977459	0.08367336336164843
-5.1960000000001	-0.4	0.5832403846079969	0.08212039113689228
-5.1960000000001	-0.39	0.5833694486453077	0.08268839742462473
-5.1960000000001	-0.38	0.5847891530557278	0.08235615641741453
-5.1960000000001	-0.37	0.5837566407572404	0.08169465687026585
-5.1960000000001	-0.36	0.5834985126826187	0.0816399357060322
-5.1960000000001	-0.35	0.5847891530557278	0.08149794164627139
-5.1960000000001	-0.34	0.5818206801975768	0.08265417040340771
-5.1960000000001	-0.33	0.5828531924960642	0.08281057346785059
-5.1960000000001	-0.32	0.5824660003841313	0.0812631304548666
-5.1960000000001	-0.31	0.5804009757871569	0.08100170993342144
-5.1960000000001	-0.3	0.580142847712535	0.08083883859243349
-5.1960000000001	-0.29	0.5771743748543842	0.08100355801169684
-5.1960000000001	-0.28	0.5774325029290059	0.08231001454629266
-5.1960000000001	-0.27	0.5752384142947206	0.08402706011381038
-5.1960000000001	-0.26	0.5723990054738806	0.08495165547361834
-5.1960000000001	-0.25	0.5686561483918642	0.08583160395234912
-5.1960000000001	-0.24	0.5691724045411077	0.08562854816454638
-5.1960000000001	-0.23	0.564655163235226	0.08507606273333007
-5.1960000000001	-0.22	0.561944818451697	0.08567562910044117
-5.1960000000001	-0.21	0.5597507298174115	0.08511624718014485
-5.1960000000001	-0.2	0.5558788086980843	0.08445552893505244
-5.1960000000001	-0.19	0.5548462963995969	0.08360424821707733
-5.1960000000001	-0.18	0.5498127989444714	0.08210983605147765
-5.1960000000001	-0.17	0.5467152620490097	0.08126665382564677
-5.1960000000001	-0.16	0.5446502374520351	0.08038183723599021
-5.1960000000001	-0.15	0.5423270847804388	0.0786378592988906
-5.1960000000001	-0.14	0.5375517153999352	0.07710665834581008
-5.1960000000001	-0.13	0.534970434653717	0.07630018978315581
-5.1960000000001	-0.12	0.5316147696836333	0.07446404830373168
-5.1960000000001	-0.11	0.526323144153886	0.07258111887539322
-5.1960000000001	-0.0999999999999998	0.5239999914822897	0.07095305154459665
-5.1960000000001	-0.0899999999999998	0.5158689571317024	0.06845759666018532
-5.1960000000001	-0.0799999999999997	0.5092866912288462	0.06698026044368736
-5.1960000000001	-0.0699999999999997	0.5014137849528807	0.0639863501414672
-5.1960000000001	-0.0599999999999997	0.488249253147168	0.06164479289814044
-5.1960000000001	-0.0499999999999997	0.47727880997574074	0.05965194785318473
-5.1960000000001	-0.0399999999999997	0.45985516493876805	0.05660385353060396
-5.1960000000001	-0.0299999999999997	0.4461743769838117	0.054684578552954805
-5.1960000000001	-0.0199999999999997	0.43610738207356076	0.051147761276072
-5.1960000000001	-0.0099999999999996	0.4346876776631409	0.04909715625412415
-5.1960000000001	3.33066907387547e-16	0.4488847217673408	0.04706895731048204
-5.1960000000001	0.0100000000000003	0.46901871158784253	0.04556415909334673
-5.1960000000001	0.0200000000000003	0.4899270856322099	0.04397058547653134
-5.1960000000001	0.0300000000000004	0.5073507306691826	0.042973096177189044
-5.1960000000001	0.0400000000000004	0.5199990063256515	0.042196557477023645
-5.1960000000001	0.0500000000000004	0.5334216662059861	0.04345077197652778
-5.1960000000001	0.0600000000000004	0.542198020743128	0.04571750080786891
-5.1960000000001	0.0700000000000004	0.5526522077653114	0.05014810086020342
-5.1960000000001	0.0800000000000004	0.5625901386382515	0.05364243110266356
-5.1960000000001	0.0900000000000004	0.567494572056066	0.05680276992239516
-5.1960000000001	0.1	0.5754965423693423	0.06053164841796879
-5.1960000000001	0.11	0.5809172319364004	0.06238811876616593
-5.1960000000001	0.12	0.5822078723095097	0.06567512611207496
-5.1960000000001	0.13	0.5869832416900133	0.06881872329082746
-5.1960000000001	0.14	0.5869832416900133	0.07112383356374175
-5.1960000000001	0.15	0.5898226505108533	0.07379180585976254
-5.1960000000001	0.16	0.5912423549212732	0.07507918811579159
-5.1960000000001	0.17	0.5891773303242986	0.0776834693021482
-5.1960000000001	0.18	0.5894354583989204	0.08060716012078074
-5.1960000000001	0.190000000000001	0.5890482662869878	0.08274481641852538
-5.1960000000001	0.200000000000001	0.5912423549212732	0.083781633738322
-5.1960000000001	0.21	0.5894354583989204	0.08417757336672334
-5.1960000000001	0.220000000000001	0.5917586110705169	0.08484421147332546
-5.1960000000001	0.230000000000001	0.5882738820631224	0.08514113614464669
-5.1960000000001	0.240000000000001	0.5871123057273242	0.08576764239415731
-5.1960000000001	0.250000000000001	0.5856926013169043	0.08638590741186099
-5.1960000000001	0.260000000000001	0.5834985126826187	0.0861723791783467
-5.1960000000001	0.270000000000001	0.5823369363468205	0.08671652571628968
-5.1960000000001	0.280000000000001	0.5820788082721986	0.08756852012483446
-5.1960000000001	0.290000000000001	0.5796265915632914	0.08744798181002536
-5.1960000000001	0.300000000000001	0.5779487590782496	0.08711359222216042
-5.1960000000001	0.310000000000001	0.5752384142947206	0.08673644890839932
-5.1960000000001	0.320000000000001	0.5753674783320314	0.08602976909206386
-5.1960000000001	0.330000000000001	0.5780778231155606	0.08580786440247885
-5.1960000000001	0.340000000000001	0.5735605818096787	0.08542320857311574
-5.1960000000001	0.350000000000001	0.5725280695111914	0.0853063438776952
-5.1960000000001	0.360000000000001	0.5745930941081661	0.0848132974717393
-5.1960000000001	0.370000000000001	0.5709793010634604	0.083918091073493
-5.1960000000001	0.380000000000001	0.574464030070855	0.08362812299121142
-5.1960000000001	0.390000000000001	0.5656876755337132	0.08350238601569865
-5.1950000000001	-0.4	0.5820788082721986	0.08219622998348217
-5.1950000000001	-0.39	0.5806591038617788	0.08265171381142795
-5.1950000000001	-0.38	0.5828531924960642	0.08267232815436379
-5.1950000000001	-0.37	0.5827241284587532	0.08309738629321796
-5.1950000000001	-0.36	0.5832403846079969	0.08318533531522673
-5.1950000000001	-0.35	0.5819497442348878	0.08307161836519344
-5.1950000000001	-0.34	0.581562552122955	0.08333007144242084
-5.1950000000001	-0.33	0.5814334880856441	0.0833789328451044
-5.1950000000001	-0.32	0.5800137836752242	0.08387976221777123
-5.1950000000001	-0.31	0.5774325029290059	0.08479274322876307
-5.1950000000001	-0.3	0.5774325029290059	0.0852325859989828
-5.1950000000001	-0.29	0.577303438891695	0.08466628505115366
-5.1950000000001	-0.28	0.5729152616231241	0.08484318977143074
-5.1950000000001	-0.27	0.5735605818096787	0.08520423376495108
-5.1950000000001	-0.26	0.5696886606903514	0.08342851544859399
-5.1950000000001	-0.25	0.5668492518695115	0.08206120002557858
-5.1950000000001	-0.24	0.5656876755337132	0.08141930814510624
-5.1950000000001	-0.23	0.5628482667128732	0.08065841050266688
-5.1950000000001	-0.22	0.5611704342278314	0.07991318396793336
-5.1950000000001	-0.21	0.556266000810017	0.08005387085034599
-5.1950000000001	-0.2	0.5556206806234624	0.0805900090473748
-5.1950000000001	-0.19	0.5530393998772443	0.07974026088095115
-5.1950000000001	-0.18	0.5495546708698497	0.07909694162321138
-5.1950000000001	-0.17	0.5483930945340515	0.07811392894003773
-5.1950000000001	-0.16	0.544908365526657	0.07653230398145174
-5.1950000000001	-0.15	0.5423270847804388	0.07579447727521864
-5.1950000000001	-0.14	0.537809843474557	0.07572548233056677
-5.1950000000001	-0.13	0.5344541785044734	0.07592876349257273
-5.1950000000001	-0.12	0.533679794280608	0.0750076539407475
-5.1950000000001	-0.11	0.5276137845269953	0.07355952638593237
-5.1950000000001	-0.0999999999999998	0.5229674791838025	0.07331957663378355
-5.1950000000001	-0.0899999999999998	0.5176758536540551	0.0712624920667095
-5.1950000000001	-0.0799999999999997	0.512255164086997	0.06798842502836352
-5.1950000000001	-0.0699999999999997	0.5074797947064934	0.06470782961351282
-5.1950000000001	-0.0599999999999997	0.498187184020108	0.06187786494131734
-5.1950000000001	-0.0499999999999997	0.48941082948296616	0.05997156032121105
-5.1950000000001	-0.0399999999999997	0.4789566424607825	0.05822661327064936
-5.1950000000001	-0.0299999999999997	0.4704384159982626	0.05559826573911745
-5.1950000000001	-0.0199999999999997	0.4623073816476754	0.05238424623844563
-5.1950000000001	-0.0099999999999996	0.4637270860580953	0.050802996905252557
-5.1950000000001	3.33066907387547e-16	0.47263250463254797	0.048747144391222526
-5.1950000000001	0.0100000000000003	0.48734580488599166	0.04831162882971077
-5.1950000000001	0.0200000000000003	0.5030916174379225	0.04807637064308173
-5.1950000000001	0.0300000000000004	0.5180630457659878	0.047987200837900666
-5.1950000000001	0.0400000000000004	0.5304531933478351	0.04765286759423185
-5.1950000000001	0.0500000000000004	0.539229547884977	0.04873198789022751
-5.1950000000001	0.0600000000000004	0.5492965427952279	0.05079897770916026
-5.1950000000001	0.0700000000000004	0.5578147692577479	0.05301720573886613
-5.1950000000001	0.0800000000000004	0.5642679711232933	0.05562871396537128
-5.1950000000001	0.0900000000000004	0.5699467887649733	0.058366488801025906
-5.1950000000001	0.1	0.577303438891695	0.0608185138317688
-5.1950000000001	0.11	0.5814334880856441	0.06328450087326011
-5.1950000000001	0.12	0.5824660003841313	0.06579759514357188
-5.1950000000001	0.13	0.5877576259138787	0.06835180541394438
-5.1950000000001	0.14	0.5893063943616096	0.07273277403012014
-5.1950000000001	0.15	0.5898226505108533	0.07651253855205874
-5.1950000000001	0.16	0.5905970347347187	0.07660177221425354
-5.1950000000001	0.17	0.5890482662869878	0.07800529045078888
-5.1950000000001	0.18	0.590209842622786	0.08014730400851193
-5.1950000000001	0.190000000000001	0.5890482662869878	0.08151790991399606
-5.1950000000001	0.200000000000001	0.5867251136153914	0.0828480684343741
-5.1950000000001	0.21	0.5880157539885005	0.08400534143056734
-5.1950000000001	0.220000000000001	0.5864669855407695	0.08411352917011908
-5.1950000000001	0.230000000000001	0.5836275767199295	0.08450665160549237
-5.1950000000001	0.240000000000001	0.5837566407572404	0.08515743079169215
-5.1950000000001	0.250000000000001	0.5804009757871569	0.08523064025795038
-5.1950000000001	0.260000000000001	0.5819497442348878	0.08600965808725777
-5.1950000000001	0.270000000000001	0.5783359511901823	0.08666154912658235
-5.1950000000001	0.280000000000001	0.5774325029290059	0.08739623560153646
-5.1950000000001	0.290000000000001	0.5769162467797623	0.08761876382917046
-5.1950000000001	0.300000000000001	0.5767871827424514	0.0867713370317534
-5.1950000000001	0.310000000000001	0.574464030070855	0.08553132118707263
-5.1950000000001	0.320000000000001	0.5731733896977459	0.08560546971681315
-5.1950000000001	0.330000000000001	0.5735605818096787	0.08521143826664676
-5.1950000000001	0.340000000000001	0.5663329957202679	0.08457820080488104
-5.1950000000001	0.350000000000001	0.570333980876906	0.08474923824949981
-5.1950000000001	0.360000000000001	0.5663329957202679	0.0845171315640215
-5.1950000000001	0.370000000000001	0.5677527001306878	0.08392411611057735
-5.1950000000001	0.380000000000001	0.5672364439814442	0.0826612096308598
-5.1950000000001	0.390000000000001	0.5614285623024533	0.08173494649265528
-5.1940000000001	-0.4	0.580142847712535	0.080762316107835
-5.1940000000001	-0.39	0.5802719117498459	0.08187915674455744
-5.1940000000001	-0.38	0.5816916161602659	0.08283933889136327
-5.1940000000001	-0.37	0.5804009757871569	0.08254911538360803
-5.1940000000001	-0.36	0.5809172319364004	0.08277975712902146
-5.1940000000001	-0.35	0.5813044240483333	0.08317368340361318
-5.1940000000001	-0.34	0.5784650152274932	0.08374175730412288
-5.1940000000001	-0.33	0.5802719117498459	0.08406323287735044
-5.1940000000001	-0.32	0.5791103354140479	0.08354886595070665
-5.1940000000001	-0.31	0.577303438891695	0.08382629564374378
-5.1940000000001	-0.3	0.5742059019962332	0.08500180902801492
-5.1940000000001	-0.29	0.5735605818096787	0.08600016226782592
-5.1940000000001	-0.28	0.5734315177723679	0.08491416801991246
-5.1940000000001	-0.27	0.5713664931753932	0.08418966851650704
-5.1940000000001	-0.26	0.5678817641679986	0.08475693857908893
-5.1940000000001	-0.25	0.5664620597575787	0.08504363871606403
-5.1940000000001	-0.24	0.5633645228621169	0.08496566631574529
-5.1940000000001	-0.23	0.5637517149740496	0.08470948952932819
-5.1940000000001	-0.22	0.5611704342278314	0.0836986429771784
-5.1940000000001	-0.21	0.5569113209965715	0.08351644944496757
-5.1940000000001	-0.2	0.5567822569592605	0.08330192204672077
-5.1940000000001	-0.19	0.5521359516160679	0.08281548665310076
-5.1940000000001	-0.18	0.5498127989444714	0.08320984865433564
-5.1940000000001	-0.17	0.5481349664594297	0.08226430840052332
-5.1940000000001	-0.16	0.5471024541609424	0.08013526895739723
-5.1940000000001	-0.15	0.5418108286311951	0.07848658728237418
-5.1940000000001	-0.14	0.5393586119222878	0.07777109528590609
-5.1940000000001	-0.13	0.5362610750268261	0.07651452936870617
-5.1940000000001	-0.12	0.5325182179448098	0.07493505298948429
-5.1940000000001	-0.11	0.530840385459768	0.07285129147830201
-5.1940000000001	-0.0999999999999998	0.5269684643404405	0.07020300197455237
-5.1940000000001	-0.0899999999999998	0.5219349668853153	0.06767057800020011
-5.1940000000001	-0.0799999999999997	0.5180630457659878	0.06479487713354613
-5.1940000000001	-0.0699999999999997	0.509544819303468	0.06264323628660023
-5.1940000000001	-0.0599999999999997	0.5045113218483426	0.06085865320296854
-5.1940000000001	-0.0499999999999997	0.4975418638335534	0.05737892353365038
-5.1940000000001	-0.0399999999999997	0.48618422855019344	0.05467574759013284
-5.1940000000001	-0.0299999999999997	0.47727880997574074	0.05281731271950458
-5.1940000000001	-0.0199999999999997	0.46979309581170803	0.05064349868385508
-5.1940000000001	-0.0099999999999996	0.47379408096834624	0.0490137072291752
-5.1940000000001	3.33066907387547e-16	0.48257043550548806	0.04864337776737232
-5.1940000000001	0.0100000000000003	0.5007684647663262	0.04929001755756058
-5.1940000000001	0.0200000000000003	0.5156108290570808	0.04992072330304234
-5.1940000000001	0.0300000000000004	0.5265812722285079	0.051560773096520976
-5.1940000000001	0.0400000000000004	0.5370354592506915	0.05341189453282477
-5.1940000000001	0.0500000000000004	0.5485221585713624	0.05417388524569957
-5.1940000000001	0.0600000000000004	0.5543300402503534	0.05502687881897687
-5.1940000000001	0.0700000000000004	0.5614285623024533	0.05693345388890141
-5.1940000000001	0.0800000000000004	0.5705921089515278	0.05841702173786951
-5.1940000000001	0.0900000000000004	0.5760127985185859	0.05941451855002942
-5.1940000000001	0.1	0.581562552122955	0.06140171793905719
-5.1940000000001	0.11	0.5846600890184168	0.063260070171273
-5.1940000000001	0.12	0.5854344732422824	0.06559546339619747
-5.1940000000001	0.13	0.5874994978392569	0.06877666071446686
-5.1940000000001	0.14	0.5895645224362314	0.07104946717132496
-5.1940000000001	0.15	0.5881448180258114	0.07311214856165779
-5.1940000000001	0.16	0.5876285618765678	0.07590976434089143
-5.1940000000001	0.17	0.590209842622786	0.07751328828388988
-5.1940000000001	0.18	0.587241369764635	0.07900060112078727
-5.1940000000001	0.190000000000001	0.5891773303242986	0.08084151304838015
-5.1940000000001	0.200000000000001	0.5847891530557278	0.0822662015544137
-5.1940000000001	0.21	0.5850472811303494	0.08345015149471521
-5.1940000000001	0.220000000000001	0.5810462959737114	0.08440729858452609
-5.1940000000001	0.230000000000001	0.5813044240483333	0.08516482310737494
-5.1940000000001	0.240000000000001	0.581562552122955	0.08510103433624434
-5.1940000000001	0.250000000000001	0.5779487590782496	0.0853486994423269
-5.1940000000001	0.260000000000001	0.5774325029290059	0.08588097620598006
-5.1940000000001	0.270000000000001	0.5753674783320314	0.08596839183858866
-5.1940000000001	0.280000000000001	0.5747221581454769	0.08568779186429273
-5.1940000000001	0.290000000000001	0.5727861975858132	0.08522143742549901
-5.1940000000001	0.300000000000001	0.5702049168395952	0.08516509355719322
-5.1940000000001	0.310000000000001	0.5695595966530406	0.0854646701472989
-5.1940000000001	0.320000000000001	0.5665911237948896	0.08552529614869765
-5.1940000000001	0.330000000000001	0.5663329957202679	0.08473453625654669
-5.1940000000001	0.340000000000001	0.5653004834217805	0.08408868527994165
-5.1940000000001	0.350000000000001	0.5634935868994279	0.08365588924999161
-5.1940000000001	0.360000000000001	0.5653004834217805	0.08267312448076465
-5.1940000000001	0.370000000000001	0.563106394787495	0.0829004156437498
-5.1940000000001	0.380000000000001	0.5625901386382515	0.08261036492434638
-5.1940000000001	0.390000000000001	0.5620738824890078	0.08211468913676823
-5.1930000000001	-0.4	0.5776906310036278	0.08107932173269188
-5.1930000000001	-0.39	0.5791103354140479	0.08042353921130248
-5.1930000000001	-0.38	0.5794975275259806	0.07985824494102346
-5.1930000000001	-0.37	0.5779487590782496	0.07987660552902057
-5.1930000000001	-0.36	0.5802719117498459	0.08076505066374129
-5.1930000000001	-0.35	0.5776906310036278	0.0811581054850467
-5.1930000000001	-0.34	0.5788522073394259	0.08155937148817924
-5.1930000000001	-0.33	0.5766581187051405	0.08133398099061147
-5.1930000000001	-0.32	0.5749802862200988	0.08211217995635578
-5.1930000000001	-0.31	0.5763999906305187	0.08211219498199103
-5.1930000000001	-0.3	0.5725280695111914	0.08179400989123213
-5.1930000000001	-0.29	0.5711083651007715	0.082099070617495
-5.1930000000001	-0.28	0.5711083651007715	0.08132083408895324
-5.1930000000001	-0.27	0.5686561483918642	0.08068317926724948
-5.1930000000001	-0.26	0.5678817641679986	0.08115515306646416
-5.1930000000001	-0.25	0.5664620597575787	0.08076171510565759
-5.1930000000001	-0.24	0.5622029465263186	0.08087163823638308
-5.1930000000001	-0.23	0.5611704342278314	0.08174589974062502
-5.1930000000001	-0.22	0.5587182175189243	0.08262943168880493
-5.1930000000001	-0.21	0.5566531929219496	0.08308318763839456
-5.1930000000001	-0.2	0.5572985131085042	0.08188573770820413
-5.1930000000001	-0.19	0.5552334885115296	0.08015335909557607
-5.1930000000001	-0.18	0.5522650156533787	0.07987645527912154
-5.1930000000001	-0.17	0.5520068875787569	0.07938488132475748
-5.1930000000001	-0.16	0.5503290550937151	0.07808493062950417
-5.1930000000001	-0.15	0.5465861980116987	0.07807928873063034
-5.1930000000001	-0.14	0.5451664936012789	0.07826511831943231
-5.1930000000001	-0.13	0.5424561488177497	0.07725228095063508
-5.1930000000001	-0.12	0.5405201882580861	0.07562378540472232
-5.1930000000001	-0.11	0.5353576267656497	0.07337293803223632
-5.1930000000001	-0.0999999999999998	0.5325182179448098	0.07122817489426239
-5.1930000000001	-0.0899999999999998	0.5272265924150624	0.0682957770710719
-5.1930000000001	-0.0799999999999997	0.520644326512206	0.06598613675111796
-5.1930000000001	-0.0699999999999997	0.5140620606093498	0.06375377016654832
-5.1930000000001	-0.0599999999999997	0.5054147701095189	0.06147350378252083
-5.1930000000001	-0.0499999999999997	0.49650935153506615	0.05805243559346094
-5.1930000000001	-0.0399999999999997	0.48011821879658073	0.053524447043881915
-5.1930000000001	-0.0299999999999997	0.46437240624464987	0.05049424753396591
-5.1930000000001	-0.0199999999999997	0.45275664288666806	0.047596636414318313
-5.1930000000001	-0.0099999999999996	0.45701575611792805	0.045175762030527186
-5.1930000000001	3.33066907387547e-16	0.4739231450056571	0.045138075495543724
-5.1930000000001	0.0100000000000003	0.5011556568782589	0.04746022791052581
-5.1930000000001	0.0200000000000003	0.5215477747733824	0.05016253615910178
-5.1930000000001	0.0300000000000004	0.5384551636611116	0.05322958080198536
-5.1930000000001	0.0400000000000004	0.5495546708698497	0.055060429713712285
-5.1930000000001	0.0500000000000004	0.5552334885115296	0.05625260585889482
-5.1930000000001	0.0600000000000004	0.5650423553471587	0.05701139999629449
-5.1930000000001	0.0700000000000004	0.5708502370261496	0.057418638448078686
-5.1930000000001	0.0800000000000004	0.5756256064066533	0.05911443862179396
-5.1930000000001	0.0900000000000004	0.5819497442348878	0.06053952904743676
-5.1930000000001	0.1	0.5831113205706859	0.06228846900116506
-5.1930000000001	0.11	0.5887901382123659	0.06497094796462495
-5.1930000000001	0.12	0.5884029461004332	0.06696814275545084
-5.1930000000001	0.13	0.5915004829958951	0.06935021875242436
-5.1930000000001	0.14	0.5916295470332059	0.07103121927042946
-5.1930000000001	0.15	0.5898226505108533	0.07365798541645013
-5.1930000000001	0.16	0.5890482662869878	0.07677262184617586
-5.1930000000001	0.17	0.5898226505108533	0.07883320724557724
-5.1930000000001	0.18	0.5882738820631224	0.07946461916752043
-5.1930000000001	0.190000000000001	0.5851763451676605	0.08078360657725249
-5.1930000000001	0.200000000000001	0.5840147688318623	0.08287410681350749
-5.1930000000001	0.21	0.5828531924960642	0.08389115119238413
-5.1930000000001	0.220000000000001	0.5820788082721986	0.08362187257863321
-5.1930000000001	0.230000000000001	0.578723143302115	0.08433334538029963
-5.1930000000001	0.240000000000001	0.5760127985185859	0.08505880648564013
-5.1930000000001	0.250000000000001	0.5727861975858132	0.08487943014774804
-5.1930000000001	0.260000000000001	0.5725280695111914	0.08584104718463895
-5.1930000000001	0.270000000000001	0.5739477739216114	0.08566286533699348
-5.1930000000001	0.280000000000001	0.5707211729888386	0.08559121847484776
-5.1930000000001	0.290000000000001	0.570333980876906	0.08545095229344307
-5.1930000000001	0.300000000000001	0.5691724045411077	0.08480838428648911
-5.1930000000001	0.310000000000001	0.5651714193844697	0.0852409023538033
-5.1930000000001	0.320000000000001	0.5660748676456461	0.0839134558508787
-5.1930000000001	0.330000000000001	0.5632354588248061	0.08316487122218995
-5.1930000000001	0.340000000000001	0.5607832421158988	0.08372697267404795
-5.1930000000001	0.350000000000001	0.5625901386382515	0.08321413830024622
-5.1930000000001	0.360000000000001	0.5578147692577479	0.08172944733086289
-5.1930000000001	0.370000000000001	0.5601379219293442	0.0812393007550569
-5.1930000000001	0.380000000000001	0.5565241288846388	0.08187734622778882
-5.1930000000001	0.390000000000001	0.5592344736681678	0.0816349849579846
-5.1920000000001	-0.4	0.578723143302115	0.08103383345088944
-5.1920000000001	-0.39	0.5767871827424514	0.0814507855860724
-5.1920000000001	-0.38	0.5794975275259806	0.0818272903361493
-5.1920000000001	-0.37	0.5791103354140479	0.08136989081586025
-5.1920000000001	-0.36	0.5763999906305187	0.0822115480029573
-5.1920000000001	-0.35	0.5769162467797623	0.08417610842536787
-5.1920000000001	-0.34	0.5774325029290059	0.08461743116128768
-5.1920000000001	-0.33	0.5756256064066533	0.08505542585323204
-5.1920000000001	-0.32	0.5769162467797623	0.08532691314630664
-5.1920000000001	-0.31	0.5739477739216114	0.08453150300719678
-5.1920000000001	-0.3	0.5752384142947206	0.0846370538523086
-5.1920000000001	-0.29	0.5731733896977459	0.08431717844599099
-5.1920000000001	-0.28	0.5696886606903514	0.08452133857281027
-5.1920000000001	-0.27	0.5693014685784187	0.08590514396838522
-5.1920000000001	-0.26	0.5685270843545532	0.08592666732611419
-5.1920000000001	-0.25	0.5673655080187551	0.08475633757691152
-5.1920000000001	-0.24	0.5637517149740496	0.08485076238699238
-5.1920000000001	-0.23	0.5643970351606041	0.08489141261043012
-5.1920000000001	-0.22	0.563106394787495	0.084170316276595
-5.1920000000001	-0.21	0.5594926017427897	0.0846781773638963
-5.1920000000001	-0.2	0.5576857052204369	0.08524764108016665
-5.1920000000001	-0.19	0.5576857052204369	0.08468276751089558
-5.1920000000001	-0.18	0.5554916165861514	0.08392558105193283
-5.1920000000001	-0.17	0.5566531929219496	0.08299681624613352
-5.1920000000001	-0.16	0.5554916165861514	0.08090927593998803
-5.1920000000001	-0.15	0.5542009762130423	0.07943755908520168
-5.1920000000001	-0.14	0.5535556560264878	0.07815280620950427
-5.1920000000001	-0.13	0.5501999910564043	0.07737785265061359
-5.1920000000001	-0.12	0.5496837349071606	0.0768021760832718
-5.1920000000001	-0.11	0.5456827497505223	0.0748241832824589
-5.1920000000001	-0.0999999999999998	0.5425852128550607	0.07216838126181663
-5.1920000000001	-0.0899999999999998	0.5361320109895151	0.06978529107576598
-5.1920000000001	-0.0799999999999997	0.5283881687508606	0.06797741919196114
-5.1920000000001	-0.0699999999999997	0.5209024545868278	0.06473688051118838
-5.1920000000001	-0.0599999999999997	0.5086413710422916	0.06048517975283252
-5.1920000000001	-0.0499999999999997	0.48773299699792433	0.05590308606425122
-5.1920000000001	-0.0399999999999997	0.46295270183422993	0.051827974499448516
-5.1920000000001	-0.0299999999999997	0.4346876776631409	0.04735074050644347
-5.1920000000001	-0.0199999999999997	0.4117142790217991	0.04240271969036209
-5.1920000000001	-0.0099999999999996	0.41442462380532824	0.03979776613328734
-5.1920000000001	3.33066907387547e-16	0.44475467257339174	0.040548578222698535
-5.1920000000001	0.0100000000000003	0.4895398935202771	0.04277630582759973
-5.1920000000001	0.0200000000000003	0.5230965432211134	0.0469830366679181
-5.1920000000001	0.0300000000000004	0.5458118137878333	0.05178265524894381
-5.1920000000001	0.0400000000000004	0.5618157544143859	0.054190315118299484
-5.1920000000001	0.0500000000000004	0.5700758528022841	0.05453687873730644
-5.1920000000001	0.0600000000000004	0.5769162467797623	0.05548850037239924
-5.1920000000001	0.0700000000000004	0.5837566407572404	0.057053053140228245
-5.1920000000001	0.0800000000000004	0.5887901382123659	0.058218060271753906
-5.1920000000001	0.0900000000000004	0.5904679706974079	0.06043234422967167
-5.1920000000001	0.1	0.5922748672197605	0.06366736872430746
-5.1920000000001	0.11	0.5964049164137096	0.0658561852539988
-5.1920000000001	0.12	0.5951142760406004	0.0680813398227645
-5.1920000000001	0.13	0.5974374287121968	0.07066672703301444
-5.1920000000001	0.14	0.5971793006375751	0.07221063165087367
-5.1920000000001	0.15	0.5943398918167351	0.07432712519193768
-5.1920000000001	0.16	0.5930492514436259	0.07685432045431584
-5.1920000000001	0.17	0.5904679706974079	0.07901391329927039
-5.1920000000001	0.18	0.5898226505108533	0.08104966232131193
-5.1920000000001	0.190000000000001	0.5871123057273242	0.08226261808367394
-5.1920000000001	0.200000000000001	0.5855635372795932	0.08370850690918555
-5.1920000000001	0.21	0.5840147688318623	0.08465807387190781
-5.1920000000001	0.220000000000001	0.5806591038617788	0.08506498928544112
-5.1920000000001	0.230000000000001	0.5794975275259806	0.08484448192443436
-5.1920000000001	0.240000000000001	0.5760127985185859	0.08459280513507714
-5.1920000000001	0.250000000000001	0.5735605818096787	0.08529566108083435
-5.1920000000001	0.260000000000001	0.5735605818096787	0.0851169683822415
-5.1920000000001	0.270000000000001	0.5730443256604352	0.08484116890480349
-5.1920000000001	0.280000000000001	0.5693014685784187	0.08468399956393959
-5.1920000000001	0.290000000000001	0.567494572056066	0.08528942569260074
-5.1920000000001	0.300000000000001	0.5678817641679986	0.08462150294581262
-5.1920000000001	0.310000000000001	0.5655586114964024	0.08362334503151568
-5.1920000000001	0.320000000000001	0.5622029465263186	0.08298269271561433
-5.1920000000001	0.330000000000001	0.5603960500039661	0.08176232961193429
-5.1920000000001	0.340000000000001	0.5641389070859824	0.08120968641800136
-5.1920000000001	0.350000000000001	0.5579438332950588	0.08139709363526045
-5.1920000000001	0.360000000000001	0.5593635377054788	0.08124172729834751
-5.1920000000001	0.370000000000001	0.5570403850338823	0.07995964136577918
-5.1920000000001	0.380000000000001	0.5552334885115296	0.07910560355344495
-5.1920000000001	0.390000000000001	0.5579438332950588	0.07816075445174946
-5.1910000000001	-0.4	0.5763999906305187	0.0808761156949901
-5.1910000000001	-0.39	0.5762709265932078	0.08142886406449769
-5.1910000000001	-0.38	0.5793684634886697	0.08144305520650347
-5.1910000000001	-0.37	0.5770453108170732	0.08187918679453723
-5.1910000000001	-0.36	0.5763999906305187	0.0830606200416087
-5.1910000000001	-0.35	0.5756256064066533	0.08386438409833648
-5.1910000000001	-0.34	0.5769162467797623	0.08401213274536336
-5.1910000000001	-0.33	0.5745930941081661	0.08338324502946781
-5.1910000000001	-0.32	0.5738187098843005	0.08415050577158698
-5.1910000000001	-0.31	0.5738187098843005	0.08559800978835314
-5.1910000000001	-0.3	0.5753674783320314	0.08526950250178174
-5.1910000000001	-0.29	0.5727861975858132	0.083758780664792
-5.1910000000001	-0.28	0.5700758528022841	0.08458504470681906
-5.1910000000001	-0.27	0.5714955572127042	0.0846776139245163
-5.1910000000001	-0.26	0.5700758528022841	0.08411800662872611
-5.1910000000001	-0.25	0.5665911237948896	0.08463999875936419
-5.1910000000001	-0.24	0.5669783159068225	0.0852434566085401
-5.1910000000001	-0.23	0.5638807790113607	0.08519563193467708
-5.1910000000001	-0.22	0.5632354588248061	0.08597390602472561
-5.1910000000001	-0.21	0.5632354588248061	0.08606101364471855
-5.1910000000001	-0.2	0.5614285623024533	0.08556207742594213
-5.1910000000001	-0.19	0.5611704342278314	0.08512683982706626
-5.1910000000001	-0.18	0.5625901386382515	0.08409332801537357
-5.1910000000001	-0.17	0.5609123061532096	0.08262987492826569
-5.1910000000001	-0.16	0.5611704342278314	0.08240315471618752
-5.1910000000001	-0.15	0.5607832421158988	0.08163715607580152
-5.1910000000001	-0.14	0.5601379219293442	0.08101513479900618
-5.1910000000001	-0.13	0.5612994982651424	0.08007638585998986
-5.1910000000001	-0.12	0.5587182175189243	0.07807427036980553
-5.1910000000001	-0.11	0.5584600894443024	0.07618265647407128
-5.1910000000001	-0.0999999999999998	0.5554916165861514	0.07317342815237596
-5.1910000000001	-0.0899999999999998	0.5487802866459842	0.07022799611462886
-5.1910000000001	-0.0799999999999997	0.5393586119222878	0.06832006503468693
-5.1910000000001	-0.0699999999999997	0.5276137845269953	0.06391573249403382
-5.1910000000001	-0.0599999999999997	0.5047694499229644	0.05951904769324652
-5.1910000000001	-0.0499999999999997	0.47779506612498446	0.05537587649280139
-5.1910000000001	-0.0399999999999997	0.4410118154913754	0.04860166452347895
-5.1910000000001	-0.0299999999999997	0.3959684664698682	0.04271711847334016
-5.1910000000001	-0.0199999999999997	0.3655093536644938	0.03699726930401188
-5.1910000000001	-0.0099999999999996	0.366541865962981	0.03236020653854084
-5.1910000000001	3.33066907387547e-16	0.4033251165965899	0.03368285254331686
-5.1910000000001	0.0100000000000003	0.46617930276700265	0.03705991617332851
-5.1910000000001	0.0200000000000003	0.5153527009824589	0.042048587211557
-5.1910000000001	0.0300000000000004	0.5498127989444714	0.04684188776593664
-5.1910000000001	0.0400000000000004	0.5672364439814442	0.049377673591298285
-5.1910000000001	0.0500000000000004	0.5819497442348878	0.04911060741392521
-5.1910000000001	0.0600000000000004	0.5880157539885005	0.050640444846752015
-5.1910000000001	0.0700000000000004	0.5945980198913569	0.0531633579760372
-5.1910000000001	0.0800000000000004	0.5998896454211041	0.05514670720027041
-5.1910000000001	0.0900000000000004	0.5992443252345496	0.05871836752489226
-5.1910000000001	0.1	0.6045359507642968	0.06201612903749348
-5.1910000000001	0.11	0.6028581182792551	0.06517492779027474
-5.1910000000001	0.12	0.6051812709508514	0.06816985979568026
-5.1910000000001	0.13	0.6022127980927005	0.0699880313368448
-5.1910000000001	0.14	0.6009221577195913	0.07289889829077938
-5.1910000000001	0.15	0.6023418621300113	0.07480397461489577
-5.1910000000001	0.16	0.5982118129360623	0.07621372072684711
-5.1910000000001	0.17	0.5971793006375751	0.07813899820570902
-5.1910000000001	0.18	0.5905970347347187	0.07945268177916276
-5.1910000000001	0.190000000000001	0.5918876751078277	0.08116319897146637
-5.1910000000001	0.200000000000001	0.5884029461004332	0.08163257344032922
-5.1910000000001	0.21	0.581562552122955	0.08277639152224858
-5.1910000000001	0.220000000000001	0.5813044240483333	0.0836952923947501
-5.1910000000001	0.230000000000001	0.5796265915632914	0.0832324312754661
-5.1910000000001	0.240000000000001	0.5721408773992587	0.08368314465653377
-5.1910000000001	0.250000000000001	0.5712374291380824	0.08448344544373164
-5.1910000000001	0.260000000000001	0.5722699414365696	0.0836580152921935
-5.1910000000001	0.270000000000001	0.5677527001306878	0.08376291254927656
-5.1910000000001	0.280000000000001	0.5672364439814442	0.0842644781483846
-5.1910000000001	0.290000000000001	0.5636226509367388	0.08364861713422803
-5.1910000000001	0.300000000000001	0.5628482667128732	0.0838600869396083
-5.1910000000001	0.310000000000001	0.5607832421158988	0.08355434257533684
-5.1910000000001	0.320000000000001	0.5636226509367388	0.08257329817164841
-5.1910000000001	0.330000000000001	0.5583310254069914	0.08220082013048144
-5.1910000000001	0.340000000000001	0.5579438332950588	0.08272483312645612
-5.1910000000001	0.350000000000001	0.5582019613696805	0.0823054243992934
-5.1910000000001	0.360000000000001	0.5535556560264878	0.0810120321305246
-5.1910000000001	0.370000000000001	0.5593635377054788	0.08092002634962608
-5.1910000000001	0.380000000000001	0.553297527951866	0.0810406247643948
-5.1910000000001	0.390000000000001	0.5557497446607732	0.08054124530744827
-5.1900000000001	-0.4	0.5754965423693423	0.08045588059144672
-5.1900000000001	-0.39	0.5762709265932078	0.0803994691103637
-5.1900000000001	-0.38	0.5766581187051405	0.08027256018305717
-5.1900000000001	-0.37	0.5748512221827878	0.08072485119129129
-5.1900000000001	-0.36	0.5774325029290059	0.08177483043838135
-5.1900000000001	-0.35	0.5752384142947206	0.08267844334138755
-5.1900000000001	-0.34	0.5742059019962332	0.08345075249560199
-5.1900000000001	-0.33	0.5749802862200988	0.08267060778753463
-5.1900000000001	-0.32	0.5747221581454769	0.08184566594978161
-5.1900000000001	-0.31	0.5748512221827878	0.08173572779471153
-5.1900000000001	-0.3	0.5718827493246369	0.08157453174493773
-5.1900000000001	-0.29	0.5727861975858132	0.0818400616124146
-5.1900000000001	-0.28	0.5725280695111914	0.08132637832507002
-5.1900000000001	-0.27	0.5693014685784187	0.08164617109426582
-5.1900000000001	-0.26	0.5700758528022841	0.08217871079621028
-5.1900000000001	-0.25	0.5695595966530406	0.08200485615727278
-5.1900000000001	-0.24	0.5687852124291751	0.0818215357488832
-5.1900000000001	-0.23	0.5685270843545532	0.08148363030434638
-5.1900000000001	-0.22	0.5664620597575787	0.08127391842730208
-5.1900000000001	-0.21	0.5662039316829568	0.08084779351093817
-5.1900000000001	-0.2	0.5662039316829568	0.08090756308597644
-5.1900000000001	-0.19	0.564655163235226	0.08154279887849789
-5.1900000000001	-0.18	0.5668492518695115	0.08240039011030142
-5.1900000000001	-0.17	0.5682689562799316	0.08257434992352296
-5.1900000000001	-0.16	0.5690433405037969	0.082286853460147
-5.1900000000001	-0.15	0.5687852124291751	0.08245309040790784
-5.1900000000001	-0.14	0.5711083651007715	0.0820269880287061
-5.1900000000001	-0.13	0.5725280695111914	0.08030574296392663
-5.1900000000001	-0.12	0.5713664931753932	0.07916460685206221
-5.1900000000001	-0.11	0.5698177247276623	0.07871607961315605
-5.1900000000001	-0.0999999999999998	0.5691724045411077	0.0760885321650791
-5.1900000000001	-0.0899999999999998	0.5623320105636297	0.07289246006421408
-5.1900000000001	-0.0799999999999997	0.5481349664594297	0.07053721877406545
-5.1900000000001	-0.0699999999999997	0.5316147696836333	0.06700871785329375
-5.1900000000001	-0.0599999999999997	0.5054147701095189	0.0617202410937022
-5.1900000000001	-0.0499999999999997	0.4652758545058262	0.0552764746404566
-5.1900000000001	-0.0399999999999997	0.41687684051423546	0.04783401688609513
-5.1900000000001	-0.0299999999999997	0.36421871329138467	0.04014765028345213
-5.1900000000001	-0.0199999999999997	0.3221438371280283	0.032642872455079054
-5.1900000000001	-0.0099999999999996	0.31891723619525564	0.02730348525407861
-5.1900000000001	3.33066907387547e-16	0.36344432906751917	0.027815205896873807
-5.1900000000001	0.0100000000000003	0.4398502391555772	0.0323005609204759
-5.1900000000001	0.0200000000000003	0.5056728981841406	0.03694726599951434
-5.1900000000001	0.0300000000000004	0.5501999910564043	0.040520071981713625
-5.1900000000001	0.0400000000000004	0.5754965423693423	0.04284171730280246
-5.1900000000001	0.0500000000000004	0.5891773303242986	0.04414756156663978
-5.1900000000001	0.0600000000000004	0.5983408769733731	0.04504166738034239
-5.1900000000001	0.0700000000000004	0.6033743744284986	0.04885166226585854
-5.1900000000001	0.0800000000000004	0.6086659999582459	0.05208587165140413
-5.1900000000001	0.0900000000000004	0.609956640331355	0.05617926116708212
-5.1900000000001	0.1	0.6130541772268168	0.06034541690955759
-5.1900000000001	0.11	0.611376344741775	0.06347123947556453
-5.1900000000001	0.12	0.6120216649283295	0.06732386788705763
-5.1900000000001	0.13	0.6086659999582459	0.07020962050099652
-5.1900000000001	0.14	0.6081497438090022	0.07296451260302315
-5.1900000000001	0.15	0.6045359507642968	0.0754378205903659
-5.1900000000001	0.16	0.6010512217569022	0.07941159583166311
-5.1900000000001	0.17	0.6007930936822804	0.08210807812314169
-5.1900000000001	0.18	0.5955014681525332	0.08334779346802437
-5.1900000000001	0.190000000000001	0.5939526997048022	0.08456367911180675
-5.1900000000001	0.200000000000001	0.5890482662869878	0.08459063401855085
-5.1900000000001	0.21	0.5856926013169043	0.08452844541303957
-5.1900000000001	0.220000000000001	0.5802719117498459	0.08489123230926064
-5.1900000000001	0.230000000000001	0.5813044240483333	0.08512397755971378
-5.1900000000001	0.240000000000001	0.5752384142947206	0.08498325311450373
-5.1900000000001	0.250000000000001	0.5722699414365696	0.08512838740554358
-5.1900000000001	0.260000000000001	0.5678817641679986	0.08498033074590099
-5.1900000000001	0.270000000000001	0.5651714193844697	0.08480646859414588
-5.1900000000001	0.280000000000001	0.5682689562799316	0.08370967134945236
-5.1900000000001	0.290000000000001	0.5649132913098478	0.08329543123301347
-5.1900000000001	0.300000000000001	0.5598797938547223	0.08368003447523457
-5.1900000000001	0.310000000000001	0.5629773307501842	0.08336562066791194
-5.1900000000001	0.320000000000001	0.5579438332950588	0.08260095174203634
-5.1900000000001	0.330000000000001	0.5545881683249752	0.08299520856769659
-5.1900000000001	0.340000000000001	0.5525231437280005	0.08173822194948874
-5.1900000000001	0.350000000000001	0.556136936772706	0.07975696871618695
-5.1900000000001	0.360000000000001	0.5520068875787569	0.0794661967946869
-5.1900000000001	0.370000000000001	0.5544591042876642	0.07928141144623249
-5.1900000000001	0.380000000000001	0.5514906314295134	0.0785154653929885
-5.1900000000001	0.390000000000001	0.5526522077653114	0.07741152374526823
-5.1890000000001	-0.4	0.5747221581454769	0.07863721322367942
-5.1890000000001	-0.39	0.5739477739216114	0.0790322213001255
-5.1890000000001	-0.38	0.5749802862200988	0.07963803056699716
-5.1890000000001	-0.37	0.5749802862200988	0.07956394965003387
-5.1890000000001	-0.36	0.5747221581454769	0.07972129177924965
-5.1890000000001	-0.35	0.5765290546678297	0.08028391910639962
-5.1890000000001	-0.34	0.5756256064066533	0.08031475798368158
-5.1890000000001	-0.33	0.5742059019962332	0.08189566925427916
-5.1890000000001	-0.32	0.5765290546678297	0.08378675727343081
-5.1890000000001	-0.31	0.5748512221827878	0.08383624972698099
-5.1890000000001	-0.3	0.574464030070855	0.08388190328560835
-5.1890000000001	-0.29	0.5752384142947206	0.08395646500353919
-5.1890000000001	-0.28	0.5717536852873261	0.08485077741262759
-5.1890000000001	-0.27	0.5729152616231241	0.08539818438305945
-5.1890000000001	-0.26	0.5707211729888386	0.08491212461612299
-5.1890000000001	-0.25	0.570333980876906	0.08539100241852596
-5.1890000000001	-0.24	0.5696886606903514	0.08525250919109247
-5.1890000000001	-0.23	0.5696886606903514	0.0851439383133302
-5.1890000000001	-0.22	0.5695595966530406	0.08441563747650875
-5.1890000000001	-0.21	0.5699467887649733	0.08380924223309488
-5.1890000000001	-0.2	0.5687852124291751	0.08435130780445099
-5.1890000000001	-0.19	0.5696886606903514	0.08489756536025128
-5.1890000000001	-0.18	0.5707211729888386	0.08454271919345781
-5.1890000000001	-0.17	0.5717536852873261	0.08489471060442577
-5.1890000000001	-0.16	0.5766581187051405	0.08450312072189457
-5.1890000000001	-0.15	0.5767871827424514	0.08321659489351663
-5.1890000000001	-0.14	0.5807881678990896	0.0819637101085229
-5.1890000000001	-0.13	0.580142847712535	0.08121124150929629
-5.1890000000001	-0.12	0.5831113205706859	0.08044494988063917
-5.1890000000001	-0.11	0.5823369363468205	0.07849524170108078
-5.1890000000001	-0.0999999999999998	0.5784650152274932	0.07685956419063451
-5.1890000000001	-0.0899999999999998	0.5718827493246369	0.07441385718524705
-5.1890000000001	-0.0799999999999997	0.556136936772706	0.07158867047403795
-5.1890000000001	-0.0699999999999997	0.5353576267656497	0.06723474691325507
-5.1890000000001	-0.0599999999999997	0.4998650165051498	0.062235712359362524
-5.1890000000001	-0.0499999999999997	0.4572738841925499	0.05440577782555572
-5.1890000000001	-0.0399999999999997	0.3968719147310446	0.04579213013857698
-5.1890000000001	-0.0299999999999997	0.3381477777545811	0.0372529652894614
-5.1890000000001	-0.0199999999999997	0.2903940839495448	0.028022079920318917
-5.1890000000001	-0.0099999999999996	0.284457138233243	0.024849043072035108
-5.1890000000001	3.33066907387547e-16	0.33453398470987555	0.02385735155640153
-5.1890000000001	0.0100000000000003	0.41842560896196634	0.02752815454954973
-5.1890000000001	0.0200000000000003	0.49650935153506615	0.03147987867736303
-5.1890000000001	0.0300000000000004	0.5472315181982533	0.03456004392897914
-5.1890000000001	0.0400000000000004	0.5788522073394259	0.035333551329203676
-5.1890000000001	0.0500000000000004	0.5947270839286678	0.0374091617598091
-5.1890000000001	0.0600000000000004	0.6072462955478258	0.03747773975921651
-5.1890000000001	0.0700000000000004	0.6125379210775732	0.04100596271735234
-5.1890000000001	0.0800000000000004	0.6164098421969003	0.04500659895710948
-5.1890000000001	0.0900000000000004	0.6158935860476568	0.05018190718041252
-5.1890000000001	0.1	0.6171842264207659	0.05600447873324345
-5.1890000000001	0.11	0.6177004825700095	0.06034852709214743
-5.1890000000001	0.12	0.6144738816372369	0.06700013104736435
-5.1890000000001	0.13	0.6152482658611024	0.07158637164477483
-5.1890000000001	0.14	0.611376344741775	0.07474195879773636
-5.1890000000001	0.15	0.6085369359209349	0.07740797032579891
-5.1890000000001	0.16	0.6050522069135404	0.07889923474601133
-5.1890000000001	0.17	0.6010512217569022	0.08036825460768883
-5.1890000000001	0.18	0.5978246208241296	0.0818226400891904
-5.1890000000001	0.190000000000001	0.5921458031824496	0.08345239773683633
-5.1890000000001	0.200000000000001	0.5887901382123659	0.08497307365577265
-5.1890000000001	0.21	0.5856926013169043	0.08539094231727569
-5.1890000000001	0.220000000000001	0.5798847196379132	0.08560816670992202
-5.1890000000001	0.230000000000001	0.5788522073394259	0.08618714127125945
-5.1890000000001	0.240000000000001	0.5769162467797623	0.08554148562016849
-5.1890000000001	0.250000000000001	0.5718827493246369	0.08507361365416793
-5.1890000000001	0.260000000000001	0.5672364439814442	0.08513783063783341
-5.1890000000001	0.270000000000001	0.5650423553471587	0.08498280236351599
-5.1890000000001	0.280000000000001	0.5638807790113607	0.08417263764302033
-5.1890000000001	0.290000000000001	0.564655163235226	0.08303898399677812
-5.1890000000001	0.300000000000001	0.560266985966655	0.08233785592937705
-5.1890000000001	0.310000000000001	0.5576857052204369	0.0825423315816296
-5.1890000000001	0.320000000000001	0.5535556560264878	0.08292505669559555
-5.1890000000001	0.330000000000001	0.5489093506832952	0.0817362085956791
-5.1890000000001	0.340000000000001	0.5552334885115296	0.08066402986437848
-5.1890000000001	0.350000000000001	0.5495546708698497	0.08127518804314351
-5.1890000000001	0.360000000000001	0.5501999910564043	0.08067143720440587
-5.1890000000001	0.370000000000001	0.5498127989444714	0.0798180905441885
-5.1890000000001	0.380000000000001	0.5458118137878333	0.08027500175069235
-5.1890000000001	0.390000000000001	0.5491674787579169	0.08011857614779665
-5.1880000000001	-0.4	0.5745930941081661	0.0775245194944955
-5.1880000000001	-0.39	0.5714955572127042	0.07851346706481409
-5.1880000000001	-0.38	0.5734315177723679	0.07960139202812475
-5.1880000000001	-0.37	0.5742059019962332	0.08009951689486508
-5.1880000000001	-0.36	0.5735605818096787	0.08140298344808095
-5.1880000000001	-0.35	0.5747221581454769	0.08172892896709792
-5.1880000000001	-0.34	0.5745930941081661	0.08055716432781018
-5.1880000000001	-0.33	0.5747221581454769	0.08012526979983563
-5.1880000000001	-0.32	0.5756256064066533	0.0802292880921054
-5.1880000000001	-0.31	0.5745930941081661	0.08022646338625967
-5.1880000000001	-0.3	0.5735605818096787	0.08085611737857627
-5.1880000000001	-0.29	0.5749802862200988	0.0808483945131156
-5.1880000000001	-0.28	0.5734315177723679	0.08129852191635042
-5.1880000000001	-0.27	0.5718827493246369	0.08234790016255368
-5.1880000000001	-0.26	0.5734315177723679	0.0822863050464022
-5.1880000000001	-0.25	0.5709793010634604	0.08224193612796088
-5.1880000000001	-0.24	0.5721408773992587	0.08212018078574299
-5.1880000000001	-0.23	0.570333980876906	0.08171256670856586
-5.1880000000001	-0.22	0.5714955572127042	0.08215041114932056
-5.1880000000001	-0.21	0.5725280695111914	0.08159446996139195
-5.1880000000001	-0.2	0.5721408773992587	0.08190946223243918
-5.1880000000001	-0.19	0.5725280695111914	0.08408006842532308
-5.1880000000001	-0.18	0.5757546704439641	0.08459377424982986
-5.1880000000001	-0.17	0.5774325029290059	0.08364589760395698
-5.1880000000001	-0.16	0.5778196950409388	0.08384214705132848
-5.1880000000001	-0.15	0.5820788082721986	0.08405031134989546
-5.1880000000001	-0.14	0.5833694486453077	0.08349069654128768
-5.1880000000001	-0.13	0.5869832416900133	0.08281843156015635
-5.1880000000001	-0.12	0.5887901382123659	0.08089352219386974
-5.1880000000001	-0.11	0.5877576259138787	0.07904852345869795
-5.1880000000001	-0.0999999999999998	0.5831113205706859	0.07854314150182927
-5.1880000000001	-0.0899999999999998	0.5784650152274932	0.07635850192965624
-5.1880000000001	-0.0799999999999997	0.5611704342278314	0.07316212181617551
-5.1880000000001	-0.0699999999999997	0.5372935873253134	0.06830701579449512
-5.1880000000001	-0.0599999999999997	0.502188169176746	0.0629117486239301
-5.1880000000001	-0.0499999999999997	0.4531438349986008	0.05531113363255331
-5.1880000000001	-0.0399999999999997	0.39416156994751544	0.04585517892621221
-5.1880000000001	-0.0299999999999997	0.3287261030308848	0.03642940199759734
-5.1880000000001	-0.0199999999999997	0.2778748723303866	0.027039874833417837
-5.1880000000001	-0.0099999999999996	0.27258324680063944	0.02304838132615247
-5.1880000000001	3.33066907387547e-16	0.32201477309071747	0.021224308702295695
-5.1880000000001	0.0100000000000003	0.4093911263502027	0.02429851089466883
-5.1880000000001	0.0200000000000003	0.4891527014083443	0.027381232278903496
-5.1880000000001	0.0300000000000004	0.544908365526657	0.030158748323202762
-5.1880000000001	0.0400000000000004	0.580142847712535	0.03038823126199465
-5.1880000000001	0.0500000000000004	0.5936945716301806	0.03213403098444396
-5.1880000000001	0.0600000000000004	0.6080206797716914	0.032214001714227766
-5.1880000000001	0.0700000000000004	0.6125379210775732	0.03591777338262331
-5.1880000000001	0.0800000000000004	0.6146029456745477	0.040227068843727676
-5.1880000000001	0.0900000000000004	0.618474866793875	0.046185823524857235
-5.1880000000001	0.1	0.617055162383455	0.052330760883019474
-5.1880000000001	0.11	0.618474866793875	0.057817992514631454
-5.1880000000001	0.12	0.617055162383455	0.062505576948365
-5.1880000000001	0.13	0.6134413693387496	0.06631516991427193
-5.1880000000001	0.14	0.6131832412641278	0.07028869724162244
-5.1880000000001	0.15	0.609956640331355	0.07218861997935956
-5.1880000000001	0.16	0.6064719113239604	0.0742109892114314
-5.1880000000001	0.17	0.6037615665404313	0.07600056811872573
-5.1880000000001	0.18	0.5971793006375751	0.07803652749062594
-5.1880000000001	0.190000000000001	0.5944689558540459	0.07967923671570666
-5.1880000000001	0.200000000000001	0.5904679706974079	0.08037732972740338
-5.1880000000001	0.21	0.5874994978392569	0.08113175158048001
-5.1880000000001	0.220000000000001	0.5794975275259806	0.0818366359056821
-5.1880000000001	0.230000000000001	0.5778196950409388	0.08278077131809856
-5.1880000000001	0.240000000000001	0.5743349660335443	0.08232839767145199
-5.1880000000001	0.250000000000001	0.5700758528022841	0.08228871656405758
-5.1880000000001	0.260000000000001	0.5694305326157296	0.08219091863438624
-5.1880000000001	0.270000000000001	0.5628482667128732	0.08183973106134608
-5.1880000000001	0.280000000000001	0.5612994982651424	0.08149112779431317
-5.1880000000001	0.290000000000001	0.560654178078588	0.08103392360082884
-5.1880000000001	0.300000000000001	0.556266000810017	0.08088911234803993
-5.1880000000001	0.310000000000001	0.5569113209965715	0.08069056407011466
-5.1880000000001	0.320000000000001	0.5503290550937151	0.08143598592907159
-5.1880000000001	0.330000000000001	0.547618710310186	0.08174279707214342
-5.1880000000001	0.340000000000001	0.5516196954668242	0.08043441733367739
-5.1880000000001	0.350000000000001	0.5554916165861514	0.07932793645556489
-5.1880000000001	0.360000000000001	0.5452955576385897	0.07878839508896576
-5.1880000000001	0.370000000000001	0.5480059024221188	0.07858828420821862
-5.1880000000001	0.380000000000001	0.5445211734147242	0.07841886195356373
-5.1880000000001	0.390000000000001	0.5452955576385897	0.07817205327513228
-5.1870000000001	-0.4	0.5717536852873261	0.08017104355709156
-5.1870000000001	-0.39	0.5711083651007715	0.08007914295305832
-5.1870000000001	-0.38	0.5725280695111914	0.07982768402637738
-5.1870000000001	-0.37	0.5723990054738806	0.08037119200192679
-5.1870000000001	-0.36	0.5738187098843005	0.08035720369696206
-5.1870000000001	-0.35	0.5723990054738806	0.08017258362275127
-5.1870000000001	-0.34	0.5718827493246369	0.08169217022830629
-5.1870000000001	-0.33	0.5725280695111914	0.0833107717896508
-5.1870000000001	-0.32	0.5730443256604352	0.08383703102903727
-5.1870000000001	-0.31	0.5739477739216114	0.08408476374660637
-5.1870000000001	-0.3	0.5730443256604352	0.08376032073045168
-5.1870000000001	-0.29	0.5736896458469897	0.08384111783790679
-5.1870000000001	-0.28	0.5726571335485022	0.08409468026833682
-5.1870000000001	-0.27	0.5731733896977459	0.08394665365867403
-5.1870000000001	-0.26	0.5721408773992587	0.08396662192510808
-5.1870000000001	-0.25	0.5711083651007715	0.08487209041920726
-5.1870000000001	-0.24	0.5720118133619478	0.08529742652198792
-5.1870000000001	-0.23	0.5711083651007715	0.08542547735239905
-5.1870000000001	-0.22	0.5729152616231241	0.0856227334773207
-5.1870000000001	-0.21	0.5716246212500151	0.08560530444127888
-5.1870000000001	-0.2	0.5733024537350568	0.08590457301747825
-5.1870000000001	-0.19	0.5760127985185859	0.08536953916075661
-5.1870000000001	-0.18	0.5763999906305187	0.08411655671300583
-5.1870000000001	-0.17	0.5770453108170732	0.0844771199055586
-5.1870000000001	-0.16	0.5800137836752242	0.08438527188866737
-5.1870000000001	-0.15	0.5818206801975768	0.08302516848016525
-5.1870000000001	-0.14	0.5834985126826187	0.08321380023765072
-5.1870000000001	-0.13	0.5858216653542151	0.08305052321999942
-5.1870000000001	-0.12	0.5876285618765678	0.08269884733446474
-5.1870000000001	-0.11	0.5867251136153914	0.0820845188744409
-5.1870000000001	-0.0999999999999998	0.5846600890184168	0.08097048040511134
-5.1870000000001	-0.0899999999999998	0.5745930941081661	0.0791888046644472
-5.1870000000001	-0.0799999999999997	0.5615576263397641	0.07696371770845872
-5.1870000000001	-0.0699999999999997	0.5354866908029606	0.07415194835001675
-5.1870000000001	-0.0599999999999997	0.5012847209155699	0.06935957934759242
-5.1870000000001	-0.0499999999999997	0.4530147709612899	0.06342283633668633
-5.1870000000001	-0.0399999999999997	0.3923546734251627	0.05477934142563117
-5.1870000000001	-0.0299999999999997	0.3304039355159265	0.04580769982776231
-5.1870000000001	-0.0199999999999997	0.2838118180466884	0.035159824403003005
-5.1870000000001	-0.0099999999999996	0.2768423600318993	0.028476378648717462
-5.1870000000001	3.33066907387547e-16	0.32782265476970834	0.025749132605551783
-5.1870000000001	0.0100000000000003	0.41210147113373186	0.023941489854294933
-5.1870000000001	0.0200000000000003	0.4950896471246462	0.025068786034502553
-5.1870000000001	0.0300000000000004	0.5459408778251441	0.02582915028754172
-5.1870000000001	0.0400000000000004	0.5784650152274932	0.024671995613385952
-5.1870000000001	0.0500000000000004	0.5915004829958951	0.02562369612983708
-5.1870000000001	0.0600000000000004	0.6031162463538768	0.026053798923732382
-5.1870000000001	0.0700000000000004	0.6076334876597587	0.02972407791947038
-5.1870000000001	0.0800000000000004	0.6124088570402623	0.03474011517475156
-5.1870000000001	0.0900000000000004	0.6152482658611024	0.04042997062457725
-5.1870000000001	0.1	0.6151192018237913	0.04775239340355
-5.1870000000001	0.11	0.6148610737491695	0.0544038358402868
-5.1870000000001	0.12	0.6166679702715223	0.060145189584654694
-5.1870000000001	0.13	0.6161517141222785	0.06333324207473381
-5.1870000000001	0.14	0.6125379210775732	0.06682032649693737
-5.1870000000001	0.15	0.6078916157343804	0.07027732329264476
-5.1870000000001	0.16	0.6046650148016077	0.07425779969621729
-5.1870000000001	0.17	0.6028581182792551	0.07625763889430069
-5.1870000000001	0.18	0.5971793006375751	0.07782049758951684
-5.1870000000001	0.190000000000001	0.5942108277794241	0.07940285126301709
-5.1870000000001	0.200000000000001	0.5898226505108533	0.07979532762188855
-5.1870000000001	0.21	0.5840147688318623	0.08044394320308905
-5.1870000000001	0.220000000000001	0.5798847196379132	0.08162305508373517
-5.1870000000001	0.230000000000001	0.5784650152274932	0.08181337715677937
-5.1870000000001	0.240000000000001	0.5721408773992587	0.0817771818560771
-5.1870000000001	0.250000000000001	0.5707211729888386	0.08161192904741357
-5.1870000000001	0.260000000000001	0.5678817641679986	0.08057682458162853
-5.1870000000001	0.270000000000001	0.5579438332950588	0.08046203334126789
-5.1870000000001	0.280000000000001	0.5572985131085042	0.08074631444906064
-5.1870000000001	0.290000000000001	0.5597507298174115	0.07960423175960568
-5.1870000000001	0.300000000000001	0.5526522077653114	0.07984681089208616
-5.1870000000001	0.310000000000001	0.5516196954668242	0.0795473319647375
-5.1870000000001	0.320000000000001	0.5492965427952279	0.07955449890492641
-5.1870000000001	0.330000000000001	0.5494256068325387	0.07976338440429942
-5.1870000000001	0.340000000000001	0.549038414720606	0.0785830104219201
-5.1870000000001	0.350000000000001	0.544908365526657	0.07830479942811734
-5.1870000000001	0.360000000000001	0.5431014690043042	0.0786487599597183
-5.1870000000001	0.370000000000001	0.5411655084446406	0.07890736328813537
-5.1870000000001	0.380000000000001	0.540649252295397	0.07775102184389741
-5.1870000000001	0.390000000000001	0.5447793014893461	0.07678494988427105
-5.1860000000001	-0.4	0.5683980203172424	0.07880832579389303
-5.1860000000001	-0.39	0.5690433405037969	0.07906092662238794
-5.1860000000001	-0.38	0.5696886606903514	0.079864285003743
-5.1860000000001	-0.37	0.5693014685784187	0.08097039776798955
-5.1860000000001	-0.36	0.5727861975858132	0.08087900050208607
-5.1860000000001	-0.35	0.5725280695111914	0.08062015677253993
-5.1860000000001	-0.34	0.5717536852873261	0.08110708799147208
-5.1860000000001	-0.33	0.5735605818096787	0.08207636028233706
-5.1860000000001	-0.32	0.5723990054738806	0.08223398788700632
-5.1860000000001	-0.31	0.5736896458469897	0.08200467585739392
-5.1860000000001	-0.3	0.5727861975858132	0.08228789769920392
-5.1860000000001	-0.29	0.5743349660335443	0.08258598681079192
-5.1860000000001	-0.28	0.5742059019962332	0.0823730295281846
-5.1860000000001	-0.27	0.5722699414365696	0.08311463502938092
-5.1860000000001	-0.26	0.5721408773992587	0.08442362328155135
-5.1860000000001	-0.25	0.5749802862200988	0.08444957902356295
-5.1860000000001	-0.24	0.5734315177723679	0.08434021933221746
-5.1860000000001	-0.23	0.5720118133619478	0.08503461618478213
-5.1860000000001	-0.22	0.5743349660335443	0.08514253347322495
-5.1860000000001	-0.21	0.5731733896977459	0.08461578592134399
-5.1860000000001	-0.2	0.5743349660335443	0.08466065817662442
-5.1860000000001	-0.19	0.5747221581454769	0.08490252362111651
-5.1860000000001	-0.18	0.5778196950409388	0.08443880607547205
-5.1860000000001	-0.17	0.5770453108170732	0.08334253470607046
-5.1860000000001	-0.16	0.5802719117498459	0.08280490903181457
-5.1860000000001	-0.15	0.5813044240483333	0.08206968165593331
-5.1860000000001	-0.14	0.5831113205706859	0.08126232661564815
-5.1860000000001	-0.13	0.5827241284587532	0.08075739540976723
-5.1860000000001	-0.12	0.5820788082721986	0.08117673652415272
-5.1860000000001	-0.11	0.5838857047945515	0.08025041328598859
-5.1860000000001	-0.0999999999999998	0.5802719117498459	0.07808102412180411
-5.1860000000001	-0.0899999999999998	0.5731733896977459	0.07625815725806567
-5.1860000000001	-0.0799999999999997	0.5638807790113607	0.0736854737113038
-5.1860000000001	-0.0699999999999997	0.5441339813027914	0.06933764280167312
-5.1860000000001	-0.0599999999999997	0.5086413710422916	0.0644243147821411
-5.1860000000001	-0.0499999999999997	0.46295270183422993	0.061367825224672164
-5.1860000000001	-0.0399999999999997	0.40616452541743	0.05602483389365149
-5.1860000000001	-0.0299999999999997	0.3448591076947483	0.04792337826102677
-5.1860000000001	-0.0199999999999997	0.3017517192329048	0.04005325552335107
-5.1860000000001	-0.0099999999999996	0.2968472858150903	0.0310230745256062
-5.1860000000001	3.33066907387547e-16	0.3449881717320592	0.027274466284264606
-5.1860000000001	0.0100000000000003	0.42952511617070444	0.02420803766790304
-5.1860000000001	0.0200000000000003	0.5056728981841406	0.024231767827073945
-5.1860000000001	0.0300000000000004	0.5494256068325387	0.023045721894550376
-5.1860000000001	0.0400000000000004	0.5752384142947206	0.02235398259441541
-5.1860000000001	0.0500000000000004	0.5878866899511895	0.020254356529185582
-5.1860000000001	0.0600000000000004	0.5931783154809368	0.022470133600556906
-5.1860000000001	0.0700000000000004	0.6000187094584151	0.02441825476095883
-5.1860000000001	0.0800000000000004	0.604406886726986	0.03100306493932062
-5.1860000000001	0.0900000000000004	0.6096985122567332	0.03632221717854161
-5.1860000000001	0.1	0.6091822561074896	0.04390581632335757
-5.1860000000001	0.11	0.6104728964805987	0.05120919111797985
-5.1860000000001	0.12	0.6120216649283295	0.05742560254993594
-5.1860000000001	0.13	0.6093113201448004	0.06239583036304551
-5.1860000000001	0.14	0.6096985122567332	0.06626791619002527
-5.1860000000001	0.15	0.6049231428762296	0.06941880802170353
-5.1860000000001	0.16	0.6037615665404313	0.07210855909963633
-5.1860000000001	0.17	0.6000187094584151	0.07355666411728926
-5.1860000000001	0.18	0.5944689558540459	0.07531795089051144
-5.1860000000001	0.190000000000001	0.5903389066600968	0.07768490419352389
-5.1860000000001	0.200000000000001	0.5887901382123659	0.07909771541115938
-5.1860000000001	0.21	0.584401960943795	0.07945516842241297
-5.1860000000001	0.220000000000001	0.5793684634886697	0.07996202283216411
-5.1860000000001	0.230000000000001	0.5740768379589224	0.08035670787164992
-5.1860000000001	0.240000000000001	0.5694305326157296	0.08120529910933376
-5.1860000000001	0.250000000000001	0.567494572056066	0.08065378279287017
-5.1860000000001	0.260000000000001	0.561944818451697	0.0800820728344787
-5.1860000000001	0.270000000000001	0.561944818451697	0.08146944667515822
-5.1860000000001	0.280000000000001	0.554717232362286	0.08171270944564728
-5.1860000000001	0.290000000000001	0.5516196954668242	0.08046490312272864
-5.1860000000001	0.300000000000001	0.5511034393175807	0.07957443712138063
-5.1860000000001	0.310000000000001	0.5516196954668242	0.0785882391326036
-5.1860000000001	0.320000000000001	0.5443921093774132	0.07894068129584994
-5.1860000000001	0.330000000000001	0.542198020743128	0.07927842146485253
-5.1860000000001	0.340000000000001	0.5460699418624552	0.07879794349683027
-5.1860000000001	0.350000000000001	0.5434886611162371	0.07809376534808961
-5.1860000000001	0.360000000000001	0.5415527005565732	0.07674334557300642
-5.1860000000001	0.370000000000001	0.5437467891908587	0.07688069689733534
-5.1860000000001	0.380000000000001	0.5388423557730443	0.07790730470842105
-5.1860000000001	0.390000000000001	0.5385842276984224	0.07709629107438255
-5.1850000000001	-0.4	0.5671073799441333	0.07867611302901754
-5.1850000000001	-0.39	0.567494572056066	0.07954229106675047
-5.1850000000001	-0.38	0.5696886606903514	0.07914680218933684
-5.1850000000001	-0.37	0.5677527001306878	0.07875303367746177
-5.1850000000001	-0.36	0.570333980876906	0.0790455184529734
-5.1850000000001	-0.35	0.570463044914217	0.07931515015366436
-5.1850000000001	-0.34	0.5690433405037969	0.0809451707396016
-5.1850000000001	-0.33	0.5699467887649733	0.08226183678290833
-5.1850000000001	-0.32	0.5723990054738806	0.08178549821089759
-5.1850000000001	-0.31	0.5734315177723679	0.08078538704275064
-5.1850000000001	-0.3	0.5725280695111914	0.08117423485655792
-5.1850000000001	-0.29	0.5721408773992587	0.08202765664237013
-5.1850000000001	-0.28	0.5725280695111914	0.08348008135720408
-5.1850000000001	-0.27	0.5716246212500151	0.08448409152023346
-5.1850000000001	-0.26	0.5740768379589224	0.08434183452218134
-5.1850000000001	-0.25	0.5739477739216114	0.08329042038500625
-5.1850000000001	-0.24	0.5722699414365696	0.083564769946724
-5.1850000000001	-0.23	0.5720118133619478	0.08433780781456207
-5.1850000000001	-0.22	0.5739477739216114	0.08401905928442319
-5.1850000000001	-0.21	0.5731733896977459	0.08375583575902705
-5.1850000000001	-0.2	0.5742059019962332	0.08415055836001964
-5.1850000000001	-0.19	0.5762709265932078	0.08326711656177915
-5.1850000000001	-0.18	0.5756256064066533	0.08242068892780398
-5.1850000000001	-0.17	0.5748512221827878	0.08207849383606594
-5.1850000000001	-0.16	0.5739477739216114	0.08274832476367032
-5.1850000000001	-0.15	0.5760127985185859	0.08273278136870131
-5.1850000000001	-0.14	0.5753674783320314	0.08185785876232234
-5.1850000000001	-0.13	0.5749802862200988	0.08058554661311237
-5.1850000000001	-0.12	0.5726571335485022	0.07974919326229366
-5.1850000000001	-0.11	0.5729152616231241	0.07884894596606032
-5.1850000000001	-0.0999999999999998	0.570333980876906	0.0760426081566335
-5.1850000000001	-0.0899999999999998	0.5643970351606041	0.07390251780278065
-5.1850000000001	-0.0799999999999997	0.5558788086980843	0.07160035994844892
-5.1850000000001	-0.0699999999999997	0.5403911242207752	0.06894555709382981
-5.1850000000001	-0.0599999999999997	0.5176758536540551	0.06573287482048601
-5.1850000000001	-0.0499999999999997	0.4815379232070007	0.059800271206882076
-5.1850000000001	-0.0399999999999997	0.42810541176028455	0.05470424256253665
-5.1850000000001	-0.0299999999999997	0.37222068360466104	0.04854926096990713
-5.1850000000001	-0.0199999999999997	0.33014580744130473	0.037720228741757574
-5.1850000000001	-0.0099999999999996	0.32343447750113746	0.030225867016190563
-5.1850000000001	3.33066907387547e-16	0.373640388015081	0.025357788757794916
-5.1850000000001	0.0100000000000003	0.44927191387927357	0.024458773514605608
-5.1850000000001	0.0200000000000003	0.510964523713888	0.023510207594497616
-5.1850000000001	0.0300000000000004	0.5477477743474969	0.02245428031379983
-5.1850000000001	0.0400000000000004	0.5643970351606041	0.018989185025948208
-5.1850000000001	0.0500000000000004	0.5751093502574096	0.017513178523960653
-5.1850000000001	0.0600000000000004	0.5810462959737114	0.018608155862476883
-5.1850000000001	0.0700000000000004	0.5876285618765678	0.02158514985748435
-5.1850000000001	0.0800000000000004	0.5929201874063149	0.02876100533192332
-5.1850000000001	0.0900000000000004	0.6004059015703477	0.035063239744976944
-5.1850000000001	0.1	0.6045359507642968	0.04234116213571741
-5.1850000000001	0.11	0.6051812709508514	0.04958759206243774
-5.1850000000001	0.12	0.6085369359209349	0.058612655158719
-5.1850000000001	0.13	0.6073753595851369	0.06530439848642633
-5.1850000000001	0.14	0.6049231428762296	0.06992521919328454
-5.1850000000001	0.15	0.6019546700180786	0.07413238575895544
-5.1850000000001	0.16	0.6000187094584151	0.07622283340806843
-5.1850000000001	0.17	0.5971793006375751	0.07725043287106906
-5.1850000000001	0.18	0.5922748672197605	0.07856425167007725
-5.1850000000001	0.190000000000001	0.5915004829958951	0.08024590577740176
-5.1850000000001	0.200000000000001	0.5855635372795932	0.08073869675788398
-5.1850000000001	0.21	0.5820788082721986	0.08079317752227917
-5.1850000000001	0.220000000000001	0.5779487590782496	0.08114172820087943
-5.1850000000001	0.230000000000001	0.5736896458469897	0.08114468813227957
-5.1850000000001	0.240000000000001	0.5678817641679986	0.08171006504097106
-5.1850000000001	0.250000000000001	0.5609123061532096	0.08261155190177535
-5.1850000000001	0.260000000000001	0.558976345593546	0.08320221593752378
-5.1850000000001	0.270000000000001	0.5567822569592605	0.08296899740021134
-5.1850000000001	0.280000000000001	0.5529103358399332	0.08194790377526259
-5.1850000000001	0.290000000000001	0.5507162472056478	0.08195203565974714
-5.1850000000001	0.300000000000001	0.5509743752802696	0.08172712596314695
-5.1850000000001	0.310000000000001	0.5465861980116987	0.08061914258217216
-5.1850000000001	0.320000000000001	0.5431014690043042	0.08064357328415929
-5.1850000000001	0.330000000000001	0.5469733901236316	0.08036168866967731
-5.1850000000001	0.340000000000001	0.5425852128550607	0.07901820294518096
-5.1850000000001	0.350000000000001	0.537680779437246	0.07857674498370668
-5.1850000000001	0.360000000000001	0.5380679715491787	0.07820702403560818
-5.1850000000001	0.370000000000001	0.5384551636611116	0.07811305748933267
-5.1850000000001	0.380000000000001	0.5352285627283389	0.07847635523650108
-5.1850000000001	0.390000000000001	0.5307113214224569	0.07789073961155732
-5.1840000000001	-0.4	0.5663329957202679	0.0773667867142516
-5.1840000000001	-0.39	0.5658167395710242	0.07726835022089602
-5.1840000000001	-0.38	0.5683980203172424	0.07868762971636727
-5.1840000000001	-0.37	0.5718827493246369	0.07896500682097177
-5.1840000000001	-0.36	0.5686561483918642	0.07899742332671084
-5.1840000000001	-0.35	0.5685270843545532	0.07949055988389679
-5.1840000000001	-0.34	0.5720118133619478	0.08014250351036338
-5.1840000000001	-0.33	0.5693014685784187	0.08064719431640584
-5.1840000000001	-0.32	0.5730443256604352	0.0812144193033727
-5.1840000000001	-0.31	0.5716246212500151	0.08131860287117672
-5.1840000000001	-0.3	0.5736896458469897	0.08140557526561518
-5.1840000000001	-0.29	0.5725280695111914	0.08126298771778517
-5.1840000000001	-0.28	0.5708502370261496	0.08236636592612544
-5.1840000000001	-0.27	0.5731733896977459	0.08347172743958617
-5.1840000000001	-0.26	0.5725280695111914	0.08338473250669486
-5.1840000000001	-0.25	0.5716246212500151	0.08403651837173545
-5.1840000000001	-0.24	0.5742059019962332	0.08388393166376257
-5.1840000000001	-0.23	0.5721408773992587	0.08350300204222065
-5.1840000000001	-0.22	0.5731733896977459	0.08420474613614372
-5.1840000000001	-0.21	0.5726571335485022	0.08425438883959294
-5.1840000000001	-0.2	0.5721408773992587	0.08425713090831684
-5.1840000000001	-0.19	0.5730443256604352	0.08440794466102787
-5.1840000000001	-0.18	0.5745930941081661	0.08316899559385688
-5.1840000000001	-0.17	0.5725280695111914	0.08192349561172832
-5.1840000000001	-0.16	0.5717536852873261	0.08211288613410786
-5.1840000000001	-0.15	0.5699467887649733	0.08150950340794552
-5.1840000000001	-0.14	0.568914276466486	0.08045522700212729
-5.1840000000001	-0.13	0.5682689562799316	0.07840380687237988
-5.1840000000001	-0.12	0.5636226509367388	0.07702065506612434
-5.1840000000001	-0.11	0.5616866903770751	0.0763711229560225
-5.1840000000001	-0.0999999999999998	0.5560078727353951	0.07545600087848417
-5.1840000000001	-0.0899999999999998	0.5514906314295134	0.07457955323208074
-5.1840000000001	-0.0799999999999997	0.5464571339743879	0.07210543389270191
-5.1840000000001	-0.0699999999999997	0.5353576267656497	0.06825900330664501
-5.1840000000001	-0.0599999999999997	0.5167724053928788	0.06489969926503433
-5.1840000000001	-0.0499999999999997	0.49121772600531893	0.06067888245828484
-5.1840000000001	-0.0399999999999997	0.4496591059912063	0.054195183227934644
-5.1840000000001	-0.0299999999999997	0.40126009199961543	0.047261525625647366
-5.1840000000001	-0.0199999999999997	0.36305713695558645	0.03934292838184337
-5.1840000000001	-0.0099999999999996	0.3575073833512174	0.032812084358584646
-5.1840000000001	3.33066907387547e-16	0.39867881125339727	0.03025179834186756
-5.1840000000001	0.0100000000000003	0.46592117469238076	0.027758093874265227
-5.1840000000001	0.0200000000000003	0.5162561492436353	0.025483471268283944
-5.1840000000001	0.0300000000000004	0.5398748680715315	0.02130759057382863
-5.1840000000001	0.0400000000000004	0.550587183168337	0.018592212425780377
-5.1840000000001	0.0500000000000004	0.5597507298174115	0.01703536186542223
-5.1840000000001	0.0600000000000004	0.5716246212500151	0.016493271877731534
-5.1840000000001	0.0700000000000004	0.5776906310036278	0.02037829050074737
-5.1840000000001	0.0800000000000004	0.5859507293915259	0.02602161342842305
-5.1840000000001	0.0900000000000004	0.5934364435555587	0.03327841250316204
-5.1840000000001	0.1	0.5975664927495078	0.04076346622199366
-5.1840000000001	0.11	0.6010512217569022	0.04804209479048618
-5.1840000000001	0.12	0.6019546700180786	0.0546480865069273
-5.1840000000001	0.13	0.6014384138688351	0.06027351086617471
-5.1840000000001	0.14	0.6005349656076586	0.06511264903611468
-5.1840000000001	0.15	0.6006640296449696	0.06834093480309647
-5.1840000000001	0.16	0.598728069085306	0.06993107144330764
-5.1840000000001	0.17	0.5915004829958951	0.07230866998038349
-5.1840000000001	0.18	0.5917586110705169	0.07445041308699765
-5.1840000000001	0.190000000000001	0.584531024981106	0.07586215752841405
-5.1840000000001	0.200000000000001	0.5813044240483333	0.07802236639859997
-5.1840000000001	0.21	0.5784650152274932	0.07885518135429392
-5.1840000000001	0.220000000000001	0.5713664931753932	0.07886416632277843
-5.1840000000001	0.230000000000001	0.5700758528022841	0.07902539242253206
-5.1840000000001	0.240000000000001	0.5623320105636297	0.07895898178388744
-5.1840000000001	0.250000000000001	0.560654178078588	0.08081268001338086
-5.1840000000001	0.260000000000001	0.556136936772706	0.08219917488924709
-5.1840000000001	0.270000000000001	0.5540719121757315	0.0825189300956455
-5.1840000000001	0.280000000000001	0.5498127989444714	0.08246712378719696
-5.1840000000001	0.290000000000001	0.5508453112429588	0.08151056267263765
-5.1840000000001	0.300000000000001	0.5459408778251441	0.07988580836018132
-5.1840000000001	0.310000000000001	0.5443921093774132	0.0787664885930263
-5.1840000000001	0.320000000000001	0.5418108286311951	0.07768144843552097
-5.1840000000001	0.330000000000001	0.5389714198103551	0.07742796113068577
-5.1840000000001	0.340000000000001	0.5398748680715315	0.07712247970341497
-5.1840000000001	0.350000000000001	0.5357448188775824	0.0761384378068196
-5.1840000000001	0.360000000000001	0.5396167399969096	0.07607261314471718
-5.1840000000001	0.370000000000001	0.5353576267656497	0.0762403751325025
-5.1840000000001	0.380000000000001	0.5322600898701879	0.07525632572308953
-5.1840000000001	0.390000000000001	0.5362610750268261	0.07484393368621668
-5.1830000000001	-0.4	0.5651714193844697	0.07727226424141369
-5.1830000000001	-0.39	0.5664620597575787	0.07758875150379622
-5.1830000000001	-0.38	0.5677527001306878	0.07909610773272248
-5.1830000000001	-0.37	0.5650423553471587	0.07972594953902615
-5.1830000000001	-0.36	0.5699467887649733	0.07960032525061499
-5.1830000000001	-0.35	0.5695595966530406	0.07913458683834329
-5.1830000000001	-0.34	0.5694305326157296	0.07939020769819798
-5.1830000000001	-0.33	0.5705921089515278	0.08031773293942632
-5.1830000000001	-0.32	0.5690433405037969	0.0808686407421855
-5.1830000000001	-0.31	0.5735605818096787	0.0812156438435991
-5.1830000000001	-0.3	0.5708502370261496	0.08126390424410523
-5.1830000000001	-0.29	0.570333980876906	0.08228056548477136
-5.1830000000001	-0.28	0.5739477739216114	0.08226450372603739
-5.1830000000001	-0.27	0.5711083651007715	0.08154612692247334
-5.1830000000001	-0.26	0.5733024537350568	0.08198700642022302
-5.1830000000001	-0.25	0.5736896458469897	0.08201100890838457
-5.1830000000001	-0.24	0.5738187098843005	0.08245356369605777
-5.1830000000001	-0.23	0.5751093502574096	0.08300005414016956
-5.1830000000001	-0.22	0.5713664931753932	0.08269888489726215
-5.1830000000001	-0.21	0.5735605818096787	0.0826122580782368
-5.1830000000001	-0.2	0.5727861975858132	0.08246457704398713
-5.1830000000001	-0.19	0.5721408773992587	0.08287932049984638
-5.1830000000001	-0.18	0.5727861975858132	0.08224304046826804
-5.1830000000001	-0.17	0.5698177247276623	0.08143431815067503
-5.1830000000001	-0.16	0.570463044914217	0.08112273656201573
-5.1830000000001	-0.15	0.5663329957202679	0.079944278270689
-5.1830000000001	-0.14	0.564655163235226	0.07871583170049998
-5.1830000000001	-0.13	0.560266985966655	0.07676201417490988
-5.1830000000001	-0.12	0.5544591042876642	0.07535061530890659
-5.1830000000001	-0.11	0.5503290550937151	0.07402503942271021
-5.1830000000001	-0.0999999999999998	0.544908365526657	0.07270588673744391
-5.1830000000001	-0.0899999999999998	0.5396167399969096	0.07112786778546926
-5.1830000000001	-0.0799999999999997	0.5327763460194316	0.06880146704184689
-5.1830000000001	-0.0699999999999997	0.5261940801165752	0.0664344461260572
-5.1830000000001	-0.0599999999999997	0.5135458044601061	0.06375217751374662
-5.1830000000001	-0.0499999999999997	0.4926374304157389	0.06024656347224822
-5.1830000000001	-0.0399999999999997	0.4607586131999444	0.05592239322983884
-5.1830000000001	-0.0299999999999997	0.4198453133723864	0.050222110408626
-5.1830000000001	-0.0199999999999997	0.3880955601939028	0.043103389493957804
-5.1830000000001	-0.0099999999999996	0.3871921119327264	0.0380763670615547
-5.1830000000001	3.33066907387547e-16	0.42371723449171356	0.03713744533547713
-5.1830000000001	0.0100000000000003	0.47573004152800985	0.037788063003196794
-5.1830000000001	0.0200000000000003	0.5101901394900226	0.0326331475030992
-5.1830000000001	0.0300000000000004	0.5296788091239698	0.025416891597050937
-5.1830000000001	0.0400000000000004	0.5375517153999352	0.019529984738517026
-5.1830000000001	0.0500000000000004	0.5468443260863206	0.017498089637033514
-5.1830000000001	0.0600000000000004	0.5574275771458151	0.01821866948498539
-5.1830000000001	0.0700000000000004	0.5685270843545532	0.021634531501814644
-5.1830000000001	0.0800000000000004	0.5782068871528715	0.027848388679033925
-5.1830000000001	0.0900000000000004	0.5868541776527022	0.034678317220268415
-5.1830000000001	0.1	0.5933073795182477	0.04139660977805648
-5.1830000000001	0.11	0.5969211725629532	0.048335447260939364
-5.1830000000001	0.12	0.5993733892718606	0.05455981820372172
-5.1830000000001	0.13	0.6000187094584151	0.06046047860102716
-5.1830000000001	0.14	0.5975664927495078	0.06763365398587422
-5.1830000000001	0.15	0.5962758523763987	0.07275160790755783
-5.1830000000001	0.16	0.5926620593316931	0.07590974180372924
-5.1830000000001	0.17	0.5922748672197605	0.0771588628168137
-5.1830000000001	0.18	0.5865960495780804	0.078222544893415
-5.1830000000001	0.190000000000001	0.5833694486453077	0.07988372739359445
-5.1830000000001	0.200000000000001	0.5809172319364004	0.07968346626294824
-5.1830000000001	0.21	0.5712374291380824	0.08009246264306842
-5.1830000000001	0.220000000000001	0.5691724045411077	0.0817543287825471
-5.1830000000001	0.230000000000001	0.5650423553471587	0.08225968820354422
-5.1830000000001	0.240000000000001	0.561944818451697	0.08227896531786141
-5.1830000000001	0.250000000000001	0.5611704342278314	0.08171371612319743
-5.1830000000001	0.260000000000001	0.5544591042876642	0.08128551775177363
-5.1830000000001	0.270000000000001	0.5538137841011096	0.08133200519959924
-5.1830000000001	0.280000000000001	0.5456827497505223	0.08066249731153641
-5.1830000000001	0.290000000000001	0.5454246216759007	0.08003355700720821
-5.1830000000001	0.300000000000001	0.5423270847804388	0.07940068014520016
-5.1830000000001	0.310000000000001	0.5431014690043042	0.08032029470698072
-5.1830000000001	0.320000000000001	0.5388423557730443	0.079944225683547
-5.1830000000001	0.330000000000001	0.5400039321088425	0.0784100422606135
-5.1830000000001	0.340000000000001	0.5410364444073297	0.07776083318876258
-5.1830000000001	0.350000000000001	0.5357448188775824	0.07686557420337427
-5.1830000000001	0.360000000000001	0.5326472819821206	0.07689918519935993
-5.1830000000001	0.370000000000001	0.5299369371985916	0.07696925443304851
-5.1830000000001	0.380000000000001	0.5290334889374151	0.07712854230329672
-5.1830000000001	0.390000000000001	0.5282591047135498	0.07757316303450282
-5.18200000000009	-0.4	0.5651714193844697	0.07719121170977555
-5.18200000000009	-0.39	0.5664620597575787	0.0771901073694684
-5.18200000000009	-0.38	0.5650423553471587	0.07700979196809402
-5.18200000000009	-0.37	0.5664620597575787	0.07811241892435783
-5.18200000000009	-0.36	0.5682689562799316	0.07922337726236796
-5.18200000000009	-0.35	0.5676236360933768	0.0797706640328806
-5.18200000000009	-0.34	0.5694305326157296	0.07990381586123835
-5.18200000000009	-0.33	0.5700758528022841	0.07992096693464429
-5.18200000000009	-0.32	0.5707211729888386	0.08052974364573373
-5.18200000000009	-0.31	0.5713664931753932	0.08035597164520869
-5.18200000000009	-0.3	0.5711083651007715	0.08065747143789397
-5.18200000000009	-0.29	0.5714955572127042	0.08137238497192809
-5.18200000000009	-0.28	0.5700758528022841	0.08263723719267804
-5.18200000000009	-0.27	0.5727861975858132	0.08338507057058099
-5.18200000000009	-0.26	0.5747221581454769	0.08296208588549607
-5.18200000000009	-0.25	0.5717536852873261	0.08264925721815754
-5.18200000000009	-0.24	0.5747221581454769	0.08285172702941807
-5.18200000000009	-0.23	0.5749802862200988	0.08223766901921249
-5.18200000000009	-0.22	0.5721408773992587	0.08232191437056229
-5.18200000000009	-0.21	0.5731733896977459	0.08229172908259974
-5.18200000000009	-0.2	0.5705921089515278	0.08185870016433822
-5.18200000000009	-0.19	0.5735605818096787	0.0816768371831959
-5.18200000000009	-0.18	0.5698177247276623	0.08132706196436924
-5.18200000000009	-0.17	0.5680108282053096	0.0816822837578463
-5.18200000000009	-0.16	0.5658167395710242	0.08129586248603897
-5.18200000000009	-0.15	0.5622029465263186	0.0801161796557765
-5.18200000000009	-0.14	0.5584600894443024	0.07837544712553053
-5.18200000000009	-0.13	0.5529103358399332	0.07704282449906445
-5.18200000000009	-0.12	0.5483930945340515	0.07533802433252011
-5.18200000000009	-0.11	0.540649252295397	0.07326105413613386
-5.18200000000009	-0.0999999999999998	0.5343251144671625	0.07258299700493903
-5.18200000000009	-0.0899999999999998	0.5309694494970788	0.07040523138468381
-5.18200000000009	-0.0799999999999997	0.5230965432211134	0.06795108031302967
-5.18200000000009	-0.0699999999999997	0.5156108290570808	0.06662017054057517
-5.18200000000009	-0.0599999999999997	0.5090285631542243	0.0641965428181884
-5.18200000000009	-0.0499999999999997	0.49147585407994077	0.06111374818624065
-5.18200000000009	-0.0399999999999997	0.46798619928935536	0.057451483167643314
-5.18200000000009	-0.0299999999999997	0.43791427859591353	0.05213599891287503
-5.18200000000009	-0.0199999999999997	0.4122305351710427	0.045850254472380926
-5.18200000000009	-0.0099999999999996	0.40758422982785003	0.03956407055077083
-5.18200000000009	3.33066907387547e-16	0.4318482688423009	0.03649150420893268
-5.18200000000009	0.0100000000000003	0.4763753617145644	0.03385243631774251
-5.18200000000009	0.0200000000000003	0.506705410482628	0.03640596670457926
-5.18200000000009	0.0300000000000004	0.5172886615421225	0.040446723534137446
-5.18200000000009	0.0400000000000004	0.5261940801165752	0.042236854612230666
-5.18200000000009	0.0500000000000004	0.5385842276984224	0.042866899255575394
-5.18200000000009	0.0600000000000004	0.5489093506832952	0.04296265753722079
-5.18200000000009	0.0700000000000004	0.5627192026755624	0.044606437295574765
-5.18200000000009	0.0800000000000004	0.5714955572127042	0.04797929015845289
-5.18200000000009	0.0900000000000004	0.5816916161602659	0.05200215217663694
-5.18200000000009	0.1	0.587370433801946	0.05611560386574252
-5.18200000000009	0.11	0.5931783154809368	0.060441024941303954
-5.18200000000009	0.12	0.5936945716301806	0.06332787062567828
-5.18200000000009	0.13	0.5949852120032896	0.06418850442729444
-5.18200000000009	0.14	0.5962758523763987	0.06542560541489943
-5.18200000000009	0.15	0.5933073795182477	0.06772868730965949
-5.18200000000009	0.16	0.590209842622786	0.07063854007322633
-5.18200000000009	0.17	0.5890482662869878	0.07254935595897356
-5.18200000000009	0.18	0.5854344732422824	0.07381346444175531
-5.18200000000009	0.190000000000001	0.5794975275259806	0.07543734730221596
-5.18200000000009	0.200000000000001	0.5754965423693423	0.07625002871594162
-5.18200000000009	0.21	0.5730443256604352	0.07589180942826701
-5.18200000000009	0.220000000000001	0.5693014685784187	0.07610123582856719
-5.18200000000009	0.230000000000001	0.5658167395710242	0.07649271302270612
-5.18200000000009	0.240000000000001	0.5583310254069914	0.07690010923849763
-5.18200000000009	0.250000000000001	0.5554916165861514	0.07769968882359884
-5.18200000000009	0.260000000000001	0.5558788086980843	0.07688772861196981
-5.18200000000009	0.270000000000001	0.5491674787579169	0.0768531935781371
-5.18200000000009	0.280000000000001	0.5496837349071606	0.07692535880404779
-5.18200000000009	0.290000000000001	0.5438758532281697	0.07663014698544747
-5.18200000000009	0.300000000000001	0.5418108286311951	0.07677462768845852
-5.18200000000009	0.310000000000001	0.5383260996238006	0.0767770091561341
-5.18200000000009	0.320000000000001	0.5389714198103551	0.07653380648431402
-5.18200000000009	0.330000000000001	0.5371645232880025	0.0762186940120569
-5.18200000000009	0.340000000000001	0.5332926021686751	0.07655333902539552
-5.18200000000009	0.350000000000001	0.5371645232880025	0.07578844472402604
-5.18200000000009	0.360000000000001	0.5322600898701879	0.07500650452611593
-5.18200000000009	0.370000000000001	0.5343251144671625	0.07508211048439434
-5.18200000000009	0.380000000000001	0.530840385459768	0.07574932705472102
-5.18200000000009	0.390000000000001	0.5338088583179188	0.07540213614061098
-5.18100000000009	-0.4	0.565945803608335	0.07667426799123275
-5.18100000000009	-0.39	0.5660748676456461	0.07631925654761436
-5.18100000000009	-0.38	0.5680108282053096	0.07569684461979088
-5.18100000000009	-0.37	0.5672364439814442	0.07623690435015498
-5.18100000000009	-0.36	0.5687852124291751	0.07675489982186295
-5.18100000000009	-0.35	0.5693014685784187	0.07685294566419039
-5.18100000000009	-0.34	0.568914276466486	0.07732401796272022
-5.18100000000009	-0.33	0.5711083651007715	0.07837457567353485
-5.18100000000009	-0.32	0.5717536852873261	0.07928261344800605
-5.18100000000009	-0.31	0.5725280695111914	0.07978671827879696
-5.18100000000009	-0.3	0.5721408773992587	0.08082951556006286
-5.18100000000009	-0.29	0.5736896458469897	0.0812215561935818
-5.18100000000009	-0.28	0.5735605818096787	0.08098129091599966
-5.18100000000009	-0.27	0.5725280695111914	0.08111871736592341
-5.18100000000009	-0.26	0.574464030070855	0.0814480435173485
-5.18100000000009	-0.25	0.5727861975858132	0.08201876933664266
-5.18100000000009	-0.24	0.5754965423693423	0.08217944702265152
-5.18100000000009	-0.23	0.5739477739216114	0.08182339133997622
-5.18100000000009	-0.22	0.5725280695111914	0.08225816316222911
-5.18100000000009	-0.21	0.5731733896977459	0.08265782148563408
-5.18100000000009	-0.2	0.5717536852873261	0.0825037773517046
-5.18100000000009	-0.19	0.5717536852873261	0.0821013318839607
-5.18100000000009	-0.18	0.570463044914217	0.08119196439368845
-5.18100000000009	-0.17	0.5665911237948896	0.08046497073550586
-5.18100000000009	-0.16	0.5642679711232933	0.08024818958102967
-5.18100000000009	-0.15	0.5597507298174115	0.07897991916507419
-5.18100000000009	-0.14	0.5523940796906897	0.07813132041457274
-5.18100000000009	-0.13	0.5464571339743879	0.07748895524595045
-5.18100000000009	-0.12	0.5400039321088425	0.07570511590028699
-5.18100000000009	-0.11	0.5327763460194316	0.07338279445271652
-5.18100000000009	-0.0999999999999998	0.5258068880046424	0.07034897015479048
-5.18100000000009	-0.0899999999999998	0.5199990063256515	0.06750914906211482
-5.18100000000009	-0.0799999999999997	0.5147073807959043	0.06392487522523495
-5.18100000000009	-0.0699999999999997	0.5090285631542243	0.0604726939520207
-5.18100000000009	-0.0599999999999997	0.502188169176746	0.056973465548654956
-5.18100000000009	-0.0499999999999997	0.49121772600531893	0.052397693642483194
-5.18100000000009	-0.0399999999999997	0.4696640317743971	0.048945324555281854
-5.18100000000009	-0.0299999999999997	0.44539999275994624	0.043468381313739084
-5.18100000000009	-0.0199999999999997	0.42165220989473906	0.03892119077414707
-5.18100000000009	-0.0099999999999996	0.4201034414470082	0.035996132678206706
-5.18100000000009	3.33066907387547e-16	0.43920491896902264	0.03487102827380582
-5.18100000000009	0.0100000000000003	0.47250344059523713	0.038048074927482564
-5.18100000000009	0.0200000000000003	0.49470245501271337	0.03895798331997263
-5.18100000000009	0.0300000000000004	0.5042531937737207	0.039002855575253084
-5.18100000000009	0.0400000000000004	0.5139329965720388	0.038729152090037154
-5.18100000000009	0.0500000000000004	0.5286462968254825	0.03644475006705228
-5.18100000000009	0.0600000000000004	0.5389714198103551	0.03615843306828769
-5.18100000000009	0.0700000000000004	0.5534265919891769	0.03903257508788329
-5.18100000000009	0.0800000000000004	0.5662039316829568	0.04188039325289201
-5.18100000000009	0.0900000000000004	0.5745930941081661	0.047071413902461806
-5.18100000000009	0.1	0.5813044240483333	0.05181435806540385
-5.18100000000009	0.11	0.5871123057273242	0.057056632853913894
-5.18100000000009	0.12	0.5908551628093405	0.061164521524213346
-5.18100000000009	0.13	0.5899517145481641	0.06487617006631335
-5.18100000000009	0.14	0.5912423549212732	0.0685681733789396
-5.18100000000009	0.15	0.5908551628093405	0.07012139351635183
-5.18100000000009	0.16	0.5869832416900133	0.07219507323026943
-5.18100000000009	0.17	0.5825950644214424	0.07461885120255524
-5.18100000000009	0.18	0.5798847196379132	0.0766106369828188
-5.18100000000009	0.190000000000001	0.5760127985185859	0.07835971591786504
-5.18100000000009	0.200000000000001	0.5735605818096787	0.07893489665860406
-5.18100000000009	0.21	0.568914276466486	0.07915759016177233
-5.18100000000009	0.220000000000001	0.5629773307501842	0.07980922577562323
-5.18100000000009	0.230000000000001	0.5600088578920334	0.08050589140876185
-5.18100000000009	0.240000000000001	0.559105409630857	0.08111808631376619
-5.18100000000009	0.250000000000001	0.553297527951866	0.07978496034917036
-5.18100000000009	0.260000000000001	0.5544591042876642	0.0774235062079503
-5.18100000000009	0.270000000000001	0.5498127989444714	0.07650231401900326
-5.18100000000009	0.280000000000001	0.5459408778251441	0.07647227898093976
-5.18100000000009	0.290000000000001	0.5420689567058169	0.07634136588188552
-5.18100000000009	0.300000000000001	0.5407783163327079	0.07623203624051983
-5.18100000000009	0.310000000000001	0.5401329961461533	0.07616653461537767
-5.18100000000009	0.320000000000001	0.5400039321088425	0.07555941065834017
-5.18100000000009	0.330000000000001	0.5372935873253134	0.07490466486319006
-5.18100000000009	0.340000000000001	0.5330344740940534	0.07525285494074199
-5.18100000000009	0.350000000000001	0.5335507302432969	0.07512489426156095
-5.18100000000009	0.360000000000001	0.5365192031014479	0.07386463218651963
-5.18100000000009	0.370000000000001	0.5301950652732134	0.07347772260221777
-5.18100000000009	0.380000000000001	0.5255487599300206	0.07361045372956761
-5.18100000000009	0.390000000000001	0.5313566416090115	0.07426350920915896
-5.18000000000009	-0.4	0.5642679711232933	0.07620028834844476
-5.18000000000009	-0.39	0.5658167395710242	0.07669535562231855
-5.18000000000009	-0.38	0.5660748676456461	0.07712839205339769
-5.18000000000009	-0.37	0.5694305326157296	0.07661097504541431
-5.18000000000009	-0.36	0.5687852124291751	0.07754367641018411
-5.18000000000009	-0.35	0.5717536852873261	0.07855759558212633
-5.18000000000009	-0.34	0.5712374291380824	0.07861170823265558
-5.18000000000009	-0.33	0.5725280695111914	0.07857470909273484
-5.18000000000009	-0.32	0.5725280695111914	0.07847802301489762
-5.18000000000009	-0.31	0.5707211729888386	0.08009024645092712
-5.18000000000009	-0.3	0.5745930941081661	0.08116374738521115
-5.18000000000009	-0.29	0.5739477739216114	0.08087658147161307
-5.18000000000009	-0.28	0.5721408773992587	0.08165801081857584
-5.18000000000009	-0.27	0.5753674783320314	0.0822106915753062
-5.18000000000009	-0.26	0.5730443256604352	0.082171603955981
-5.18000000000009	-0.25	0.5749802862200988	0.08319057905154545
-5.18000000000009	-0.24	0.5729152616231241	0.08365120895176227
-5.18000000000009	-0.23	0.5745930941081661	0.08319129273953385
-5.18000000000009	-0.22	0.5739477739216114	0.08219511813035738
-5.18000000000009	-0.21	0.5709793010634604	0.08257893255899526
-5.18000000000009	-0.2	0.5727861975858132	0.08276152425376118
-5.18000000000009	-0.19	0.5721408773992587	0.08149423046408541
-5.18000000000009	-0.18	0.5682689562799316	0.08123586753550681
-5.18000000000009	-0.17	0.564655163235226	0.08217111564219581
-5.18000000000009	-0.16	0.5609123061532096	0.08204217082262681
-5.18000000000009	-0.15	0.5572985131085042	0.08029645749564408
-5.18000000000009	-0.14	0.5509743752802696	0.07814785546145667
-5.18000000000009	-0.13	0.5438758532281697	0.0756184515184642
-5.18000000000009	-0.12	0.5357448188775824	0.07297950007142978
-5.18000000000009	-0.11	0.5256778239673315	0.07077202996547022
-5.18000000000009	-0.0999999999999998	0.5161270852063242	0.06885809638560615
-5.18000000000009	-0.0899999999999998	0.5085123070049806	0.06739998469628339
-5.18000000000009	-0.0799999999999997	0.5029625534006117	0.06401932257247803
-5.18000000000009	-0.0699999999999997	0.4987034401693516	0.05986290305056351
-5.18000000000009	-0.0599999999999997	0.4934118146396044	0.055933872354391165
-5.18000000000009	-0.0499999999999997	0.48644235662481533	0.05094419088155841
-5.18000000000009	-0.0399999999999997	0.4723743765579262	0.047054799974219554
-5.18000000000009	-0.0299999999999997	0.45211132270011356	0.042043088049764615
-5.18000000000009	-0.0199999999999997	0.4341714215138972	0.03752075266893112
-5.18000000000009	-0.0099999999999996	0.4288797959841499	0.036021051692688336
-5.18000000000009	3.33066907387547e-16	0.44346403220028263	0.03362837929173928
-5.18000000000009	0.0100000000000003	0.46514679046851537	0.0352080660234011
-5.18000000000009	0.0200000000000003	0.4810216670577571	0.035660939251123305
-5.18000000000009	0.0300000000000004	0.4944443269380916	0.03449977852862872
-5.18000000000009	0.0400000000000004	0.5060600902960735	0.03116412952059411
-5.18000000000009	0.0500000000000004	0.5181921098032989	0.02964075848514002
-5.18000000000009	0.0600000000000004	0.5329054100567425	0.027855170603130575
-5.18000000000009	0.0700000000000004	0.5473605822355642	0.030830111802358607
-5.18000000000009	0.0800000000000004	0.5593635377054788	0.03491525445387508
-5.18000000000009	0.0900000000000004	0.5707211729888386	0.03990427858033429
-5.18000000000009	0.1	0.5757546704439641	0.04590621520247621
-5.18000000000009	0.11	0.5816916161602659	0.051326198550481816
-5.18000000000009	0.12	0.5851763451676605	0.05655415072719513
-5.18000000000009	0.13	0.584531024981106	0.06146619034948701
-5.18000000000009	0.14	0.5871123057273242	0.0651955496460282
-5.18000000000009	0.15	0.5831113205706859	0.06870404473756843
-5.18000000000009	0.16	0.5833694486453077	0.07143254537223095
-5.18000000000009	0.17	0.5789812713767368	0.07346311827073104
-5.18000000000009	0.18	0.5774325029290059	0.07576450233711475
-5.18000000000009	0.190000000000001	0.5720118133619478	0.07671992154856946
-5.18000000000009	0.200000000000001	0.5711083651007715	0.07778075638087222
-5.18000000000009	0.21	0.5656876755337132	0.07811328286482654
-5.18000000000009	0.220000000000001	0.5593635377054788	0.07949200979961706
-5.18000000000009	0.230000000000001	0.5587182175189243	0.0798922691239088
-5.18000000000009	0.240000000000001	0.5538137841011096	0.07923477374850785
-5.18000000000009	0.250000000000001	0.5526522077653114	0.07972494286147601
-5.18000000000009	0.260000000000001	0.5487802866459842	0.08027159106830445
-5.18000000000009	0.270000000000001	0.5443921093774132	0.08061936795766604
-5.18000000000009	0.280000000000001	0.5434886611162371	0.08086538031098726
-5.18000000000009	0.290000000000001	0.5456827497505223	0.0798863041867841
-5.18000000000009	0.300000000000001	0.5424561488177497	0.07872143603657636
-5.18000000000009	0.310000000000001	0.5383260996238006	0.07856582929853435
-5.18000000000009	0.320000000000001	0.5381970355864897	0.0795627701854225
-5.18000000000009	0.330000000000001	0.5358738829148935	0.07920660932717255
-5.18000000000009	0.340000000000001	0.5322600898701879	0.07803870612126047
-5.18000000000009	0.350000000000001	0.5347123065790951	0.07797492486165684
-5.18000000000009	0.360000000000001	0.5317438337209442	0.07762481909176167
-5.18000000000009	0.370000000000001	0.5296788091239698	0.0772861473708038
-5.18000000000009	0.380000000000001	0.525161567818088	0.07711079022900401
-5.18000000000009	0.390000000000001	0.5287753608627933	0.07602975424195574
-5.17900000000009	-0.4	0.5634935868994279	0.07556044738457948
-5.17900000000009	-0.39	0.5650423553471587	0.07602998713026722
-5.17900000000009	-0.38	0.5672364439814442	0.07655268543607607
-5.17900000000009	-0.37	0.5677527001306878	0.07590678187232906
-5.17900000000009	-0.36	0.5682689562799316	0.07636270893844498
-5.17900000000009	-0.35	0.5686561483918642	0.07812801490775949
-5.17900000000009	-0.34	0.5726571335485022	0.07831573765045186
-5.17900000000009	-0.33	0.5717536852873261	0.07772505107754124
-5.17900000000009	-0.32	0.5717536852873261	0.07838432691844037
-5.17900000000009	-0.31	0.5735605818096787	0.0797425972730117
-5.17900000000009	-0.3	0.5743349660335443	0.07998369644108275
-5.17900000000009	-0.29	0.5731733896977459	0.08033619870299807
-5.17900000000009	-0.28	0.5770453108170732	0.08137502186507735
-5.17900000000009	-0.27	0.5761418625558968	0.08105578502115329
-5.17900000000009	-0.26	0.5745930941081661	0.0816931618802212
-5.17900000000009	-0.25	0.5756256064066533	0.08226899621027961
-5.17900000000009	-0.24	0.5740768379589224	0.08224981675742883
-5.17900000000009	-0.23	0.5733024537350568	0.08294283881986807
-5.17900000000009	-0.22	0.5730443256604352	0.08308909998837727
-5.17900000000009	-0.21	0.5729152616231241	0.08241192933481337
-5.17900000000009	-0.2	0.5721408773992587	0.08148481728177535
-5.17900000000009	-0.19	0.5707211729888386	0.08017585156805775
-5.17900000000009	-0.18	0.5671073799441333	0.07997466639698322
-5.17900000000009	-0.17	0.5650423553471587	0.0799231831267856
-5.17900000000009	-0.16	0.5615576263397641	0.07845777678453707
-5.17900000000009	-0.15	0.5542009762130423	0.0772693644112638
-5.17900000000009	-0.14	0.5489093506832952	0.07622749868066254
-5.17900000000009	-0.13	0.5389714198103551	0.07449879368871368
-5.17900000000009	-0.12	0.5285172327881715	0.07318398323779059
-5.17900000000009	-0.11	0.517933981728677	0.07090500149394914
-5.17900000000009	-0.0999999999999998	0.5055438341468297	0.06840095980360843
-5.17900000000009	-0.0899999999999998	0.49612215942313337	0.06638178339124823
-5.17900000000009	-0.0799999999999997	0.48670048469943705	0.06403310052629345
-5.17900000000009	-0.0699999999999997	0.4826994995427989	0.061552167334956435
-5.17900000000009	-0.0599999999999997	0.4774078740130516	0.05832239408945696
-5.17900000000009	-0.0499999999999997	0.4728906327071698	0.05525466205151066
-5.17900000000009	-0.0399999999999997	0.46346895798347343	0.05245931880861447
-5.17900000000009	-0.0299999999999997	0.4513369384762481	0.04976278392870327
-5.17900000000009	-0.0199999999999997	0.44010836723019897	0.04556464740584125
-5.17900000000009	-0.0099999999999996	0.43559112592431726	0.04247920085639966
-5.17900000000009	3.33066907387547e-16	0.4412699435659972	0.041189685045351115
-5.17900000000009	0.0100000000000003	0.455725115744819	0.038313187851005626
-5.17900000000009	0.0200000000000003	0.4700512238863299	0.035544653020718
-5.17900000000009	0.0300000000000004	0.4807635389831353	0.031114043577684134
-5.17900000000009	0.0400000000000004	0.493928070788848	0.028239360655870724
-5.17900000000009	0.0500000000000004	0.5129004842735515	0.024970762729337324
-5.17900000000009	0.0600000000000004	0.5269684643404405	0.024716148547032774
-5.17900000000009	0.0700000000000004	0.5420689567058169	0.02501766336535327
-5.17900000000009	0.0800000000000004	0.5549753604369079	0.027216063986534148
-5.17900000000009	0.0900000000000004	0.5664620597575787	0.03259519427406097
-5.17900000000009	0.1	0.5738187098843005	0.03838810265845782
-5.17900000000009	0.11	0.577303438891695	0.04479563624691309
-5.17900000000009	0.12	0.5792393994513587	0.05190413638428931
-5.17900000000009	0.13	0.5819497442348878	0.0577889341041383
-5.17900000000009	0.14	0.5822078723095097	0.06147689944056417
-5.17900000000009	0.15	0.5794975275259806	0.06525078166249984
-5.17900000000009	0.16	0.578723143302115	0.06876339361159879
-5.17900000000009	0.17	0.5763999906305187	0.07104230023113604
-5.17900000000009	0.18	0.5729152616231241	0.07290013785535036
-5.17900000000009	0.190000000000001	0.5676236360933768	0.07498744527318436
-5.17900000000009	0.200000000000001	0.564655163235226	0.07739502626118173
-5.17900000000009	0.21	0.5632354588248061	0.07848059229526964
-5.17900000000009	0.220000000000001	0.5566531929219496	0.07867769817029227
-5.17900000000009	0.230000000000001	0.5548462963995969	0.07847080348756669
-5.17900000000009	0.240000000000001	0.5527812718026225	0.07688156834933102
-5.17900000000009	0.250000000000001	0.5495546708698497	0.07613359974716427
-5.17900000000009	0.260000000000001	0.5487802866459842	0.07602264740172643
-5.17900000000009	0.270000000000001	0.5445211734147242	0.07571413091875127
-5.17900000000009	0.280000000000001	0.5425852128550607	0.07542288570910129
-5.17900000000009	0.290000000000001	0.5400039321088425	0.07517809038447949
-5.17900000000009	0.300000000000001	0.5410364444073297	0.07551415526355856
-5.17900000000009	0.310000000000001	0.5371645232880025	0.07526133657109674
-5.17900000000009	0.320000000000001	0.5353576267656497	0.07543566449947484
-5.17900000000009	0.330000000000001	0.5309694494970788	0.07599407730501843
-5.17900000000009	0.340000000000001	0.5343251144671625	0.0768990574866231
-5.17900000000009	0.350000000000001	0.5313566416090115	0.0764194134077991
-5.17900000000009	0.360000000000001	0.5304531933478351	0.07662199590616127
-5.17900000000009	0.370000000000001	0.529291617012037	0.077045671743363
-5.17900000000009	0.380000000000001	0.5294206810493478	0.07659527388772863
-5.17900000000009	0.390000000000001	0.5310985135343896	0.07657825052705955
-5.17800000000009	-0.4	0.5672364439814442	0.07614973663020246
-5.17800000000009	-0.39	0.564655163235226	0.07669125378910442
-5.17800000000009	-0.38	0.5693014685784187	0.07705543801390377
-5.17800000000009	-0.37	0.5690433405037969	0.07700370682975943
-5.17800000000009	-0.36	0.5725280695111914	0.07685402746733534
-5.17800000000009	-0.35	0.5730443256604352	0.07739960889536339
-5.17800000000009	-0.34	0.5725280695111914	0.07836058736986075
-5.17800000000009	-0.33	0.5733024537350568	0.07938165094353905
-5.17800000000009	-0.32	0.5758837344812752	0.07995389429133073
-5.17800000000009	-0.31	0.5765290546678297	0.07962795628384073
-5.17800000000009	-0.3	0.5761418625558968	0.08002276152195513
-5.17800000000009	-0.29	0.5767871827424514	0.08073418924800649
-5.17800000000009	-0.28	0.5784650152274932	0.08092087526445957
-5.17800000000009	-0.27	0.5765290546678297	0.08110948448349223
-5.17800000000009	-0.26	0.5797556556006024	0.08150629556388927
-5.17800000000009	-0.25	0.5798847196379132	0.08112162470889095
-5.17800000000009	-0.24	0.5782068871528715	0.08151232811379122
-5.17800000000009	-0.23	0.5792393994513587	0.08212706225047842
-5.17800000000009	-0.22	0.5776906310036278	0.08249954029293603
-5.17800000000009	-0.21	0.5758837344812752	0.08325705730296729
-5.17800000000009	-0.2	0.5742059019962332	0.0838053732869016
-5.17800000000009	-0.19	0.5731733896977459	0.08339516739219027
-5.17800000000009	-0.18	0.5700758528022841	0.08257254692086259
-5.17800000000009	-0.17	0.5694305326157296	0.08174744731910233
-5.17800000000009	-0.16	0.5625901386382515	0.08084391705321795
-5.17800000000009	-0.15	0.5567822569592605	0.08072964417662226
-5.17800000000009	-0.14	0.5482640304967407	0.07957347551944555
-5.17800000000009	-0.13	0.5409073803700187	0.07708089792931257
-5.17800000000009	-0.12	0.527871912601617	0.0741648248018567
-5.17800000000009	-0.11	0.5134167404227953	0.07164390248921897
-5.17800000000009	-0.0999999999999998	0.501026592840948	0.06876477591454182
-5.17800000000009	-0.0899999999999998	0.483990139915908	0.0653285136616895
-5.17800000000009	-0.0799999999999997	0.4740522090429681	0.06201859689934498
-5.17800000000009	-0.0699999999999997	0.46192018953574265	0.05799160299667639
-5.17800000000009	-0.0599999999999997	0.4576610763044826	0.053694838411998874
-5.17800000000009	-0.0499999999999997	0.44953004195389534	0.049397810890320706
-5.17800000000009	-0.0399999999999997	0.4417861997152408	0.044440613536004245
-5.17800000000009	-0.0299999999999997	0.43133201269305715	0.0412816983377766
-5.17800000000009	-0.0199999999999997	0.42371723449171356	0.03715458138324784
-5.17800000000009	-0.0099999999999996	0.4198453133723864	0.03192301193005145
-5.17800000000009	3.33066907387547e-16	0.42449161871557906	0.03212022673641219
-5.17800000000009	0.0100000000000003	0.43791427859591353	0.030071201220803197
-5.17800000000009	0.0200000000000003	0.4513369384762481	0.027815968417531367
-5.17800000000009	0.0300000000000004	0.4688896475505316	0.02238162677410398
-5.17800000000009	0.0400000000000004	0.48734580488599166	0.017094521048874378
-5.17800000000009	0.0500000000000004	0.5090285631542243	0.01183275222089204
-5.17800000000009	0.0600000000000004	0.5249034397434661	0.011850540919041306
-5.17800000000009	0.0700000000000004	0.5445211734147242	0.013416563322413913
-5.17800000000009	0.0800000000000004	0.5548462963995969	0.018376937531220598
-5.17800000000009	0.0900000000000004	0.5660748676456461	0.025967765594066824
-5.17800000000009	0.1	0.5739477739216114	0.03177975952432093
-5.17800000000009	0.11	0.5749802862200988	0.03918771605059298
-5.17800000000009	0.12	0.5780778231155606	0.0470384264471064
-5.17800000000009	0.13	0.578723143302115	0.05433533672094706
-5.17800000000009	0.14	0.5798847196379132	0.059668719544143635
-5.17800000000009	0.15	0.5762709265932078	0.06540896519244085
-5.17800000000009	0.16	0.5760127985185859	0.0695458671989091
-5.17800000000009	0.17	0.5742059019962332	0.0710849187327684
-5.17800000000009	0.18	0.5694305326157296	0.07239902300723006
-5.17800000000009	0.190000000000001	0.5686561483918642	0.07362701882643133
-5.17800000000009	0.200000000000001	0.5643970351606041	0.07384286091613461
-5.17800000000009	0.21	0.5614285623024533	0.07455773688737133
-5.17800000000009	0.220000000000001	0.5576857052204369	0.0756612352956308
-5.17800000000009	0.230000000000001	0.554717232362286	0.07602203137649506
-5.17800000000009	0.240000000000001	0.5507162472056478	0.07594487032692174
-5.17800000000009	0.250000000000001	0.5516196954668242	0.07538451177905511
-5.17800000000009	0.260000000000001	0.5478768383848078	0.0746050732487398
-5.17800000000009	0.270000000000001	0.5425852128550607	0.07503143105341518
-5.17800000000009	0.280000000000001	0.5431014690043042	0.07572697732061143
-5.17800000000009	0.290000000000001	0.5405201882580861	0.07617944111719743
-5.17800000000009	0.300000000000001	0.5393586119222878	0.07589320675684529
-5.17800000000009	0.310000000000001	0.5371645232880025	0.07483067409487557
-5.17800000000009	0.320000000000001	0.5340669863925407	0.07517151693365037
-5.17800000000009	0.330000000000001	0.5354866908029606	0.07537436237030384
-5.17800000000009	0.340000000000001	0.5295497450866589	0.07459605822898487
-5.17800000000009	0.350000000000001	0.5310985135343896	0.07336800982264158
-5.17800000000009	0.360000000000001	0.5307113214224569	0.07349841207074846
-5.17800000000009	0.370000000000001	0.5300660012359024	0.07371550123654969
-5.17800000000009	0.380000000000001	0.526452208191197	0.07308331552665849
-5.17800000000009	0.390000000000001	0.528000976638928	0.07293329058753067
-5.17700000000009	-0.4	0.5658167395710242	0.07537484317127137
-5.17700000000009	-0.39	0.5669783159068225	0.0756282403274578
-5.17700000000009	-0.38	0.568914276466486	0.0753566027831935
-5.17700000000009	-0.37	0.5690433405037969	0.07622913640907927
-5.17700000000009	-0.36	0.5700758528022841	0.07735277587341531
-5.17700000000009	-0.35	0.5738187098843005	0.07768062205914031
-5.17700000000009	-0.34	0.5740768379589224	0.07843279767009582
-5.17700000000009	-0.33	0.5752384142947206	0.07972655805273056
-5.17700000000009	-0.32	0.5770453108170732	0.08007077400980521
-5.17700000000009	-0.31	0.5775615669663169	0.07958953727817951
-5.17700000000009	-0.3	0.5784650152274932	0.08047242315114826
-5.17700000000009	-0.29	0.5805300398244677	0.08073715669222428
-5.17700000000009	-0.28	0.5802719117498459	0.08117896774192927
-5.17700000000009	-0.27	0.5819497442348878	0.082066796850128
-5.17700000000009	-0.26	0.5831113205706859	0.08152631641875595
-5.17700000000009	-0.25	0.5822078723095097	0.08192124185808021
-5.17700000000009	-0.24	0.5832403846079969	0.08208563072627505
-5.17700000000009	-0.23	0.5807881678990896	0.08200993461805722
-5.17700000000009	-0.22	0.5794975275259806	0.08298541975870301
-5.17700000000009	-0.21	0.5816916161602659	0.08273485482247056
-5.17700000000009	-0.2	0.5792393994513587	0.08155568284315544
-5.17700000000009	-0.19	0.5761418625558968	0.08149034649354756
-5.17700000000009	-0.18	0.5765290546678297	0.08099380676679131
-5.17700000000009	-0.17	0.5713664931753932	0.08005317218541153
-5.17700000000009	-0.16	0.5673655080187551	0.07942391635694068
-5.17700000000009	-0.15	0.5605251140412769	0.07894807361153273
-5.17700000000009	-0.14	0.5525231437280005	0.07851446622825596
-5.17700000000009	-0.13	0.5442630453401024	0.07649298347381503
-5.17700000000009	-0.12	0.5274847204896842	0.07381039933607114
-5.17700000000009	-0.11	0.512384228124308	0.07190110849034836
-5.17700000000009	-0.0999999999999998	0.49405713482615893	0.06940799751081521
-5.17700000000009	-0.0899999999999998	0.4732778248191026	0.0656788973955112
-5.17700000000009	-0.0799999999999997	0.45430541133439906	0.062478235147646895
-5.17700000000009	-0.0699999999999997	0.43920491896902264	0.058014805402673605
-5.17700000000009	-0.0599999999999997	0.4241044266036463	0.053710922709185704
-5.17700000000009	-0.0499999999999997	0.4091329982755809	0.05099841622047993
-5.17700000000009	-0.0399999999999997	0.4006147718130609	0.04766392977353972
-5.17700000000009	-0.0299999999999997	0.38796649615659184	0.04431669083302356
-5.17700000000009	-0.0199999999999997	0.3762216687612991	0.03791360840895899
-5.17700000000009	-0.0099999999999996	0.37299506782852637	0.033615735728210805
-5.17700000000009	3.33066907387547e-16	0.38641772770886096	0.02994232213483904
-5.17700000000009	0.0100000000000003	0.41287585535759724	0.02657424347589316
-5.17700000000009	0.0200000000000003	0.4346876776631409	0.022248142516795955
-5.17700000000009	0.0300000000000004	0.45662856400599533	0.016894316261133666
-5.17700000000009	0.0400000000000004	0.48411920395321895	0.010809656511360075
-5.17700000000009	0.0500000000000004	0.5083832429676697	0.006445685900061701
-5.17700000000009	0.0600000000000004	0.529291617012037	0.006311895977167516
-5.17700000000009	0.0700000000000004	0.5495546708698497	0.00828587568661708
-5.17700000000009	0.0800000000000004	0.5597507298174115	0.01436861035386433
-5.17700000000009	0.0900000000000004	0.5721408773992587	0.02158447185312098
-5.17700000000009	0.1	0.5770453108170732	0.029180810345050053
-5.17700000000009	0.11	0.5789812713767368	0.037141979138280275
-5.17700000000009	0.12	0.5800137836752242	0.0452622123054372
-5.17700000000009	0.13	0.5820788082721986	0.052235227976867936
-5.17700000000009	0.14	0.5798847196379132	0.056996457602212246
-5.17700000000009	0.15	0.5792393994513587	0.06106220481608342
-5.17700000000009	0.16	0.5745930941081661	0.06516058639836993
-5.17700000000009	0.17	0.5716246212500151	0.06910155448289994
-5.17700000000009	0.18	0.5696886606903514	0.0721474964690625
-5.17700000000009	0.190000000000001	0.5671073799441333	0.07407644005449537
-5.17700000000009	0.200000000000001	0.5649132913098478	0.07454618263722416
-5.17700000000009	0.21	0.5600088578920334	0.07476840285224248
-5.17700000000009	0.220000000000001	0.5587182175189243	0.07529288162484014
-5.17700000000009	0.230000000000001	0.5538137841011096	0.07515845266911396
-5.17700000000009	0.240000000000001	0.5514906314295134	0.07561542397557745
-5.17700000000009	0.250000000000001	0.5504581191310259	0.07566655415754435
-5.17700000000009	0.260000000000001	0.5489093506832952	0.07557446573952402
-5.17700000000009	0.270000000000001	0.5434886611162371	0.07514037755657035
-5.17700000000009	0.280000000000001	0.5420689567058169	0.07482527259713086
-5.17700000000009	0.290000000000001	0.5418108286311951	0.07557430046398975
-5.17700000000009	0.300000000000001	0.5381970355864897	0.07573086129114928
-5.17700000000009	0.310000000000001	0.5345832425417842	0.07514287922416515
-5.17700000000009	0.320000000000001	0.5374226513626242	0.07461668759755592
-5.17700000000009	0.330000000000001	0.5339379223552297	0.0744479564950179
-5.17700000000009	0.340000000000001	0.5343251144671625	0.07478662821597577
-5.17700000000009	0.350000000000001	0.5300660012359024	0.07461047474777514
-5.17700000000009	0.360000000000001	0.5300660012359024	0.07419566367913866
-5.17700000000009	0.370000000000001	0.5304531933478351	0.07414807940511411
-5.17700000000009	0.380000000000001	0.5312275775717007	0.07339996055175768
-5.17700000000009	0.390000000000001	0.5274847204896842	0.07409458277981622
-5.17600000000009	-0.4	0.5649132913098478	0.0757535716263072
-5.17600000000009	-0.39	0.5677527001306878	0.07533804686968233
-5.17600000000009	-0.38	0.5700758528022841	0.07486697457115249
-5.17600000000009	-0.37	0.5705921089515278	0.07570909753358186
-5.17600000000009	-0.36	0.574464030070855	0.07682256505071379
-5.17600000000009	-0.35	0.5725280695111914	0.07710547887990808
-5.17600000000009	-0.34	0.5749802862200988	0.07884955447976472
-5.17600000000009	-0.33	0.5797556556006024	0.07977706469535782
-5.17600000000009	-0.32	0.5785940792648041	0.07948207825354205
-5.17600000000009	-0.31	0.5800137836752242	0.08038750167331686
-5.17600000000009	-0.3	0.5838857047945515	0.08040448747118854
-5.17600000000009	-0.29	0.5813044240483333	0.08048424785111367
-5.17600000000009	-0.28	0.5868541776527022	0.0811744677448694
-5.17600000000009	-0.27	0.5858216653542151	0.08150456768553313
-5.17600000000009	-0.26	0.5859507293915259	0.08274351675270415
-5.17600000000009	-0.25	0.5855635372795932	0.08380983572245469
-5.17600000000009	-0.24	0.5884029461004332	0.08322346884543447
-5.17600000000009	-0.23	0.5887901382123659	0.08208726094187416
-5.17600000000009	-0.22	0.5864669855407695	0.08253022891902834
-5.17600000000009	-0.21	0.5880157539885005	0.08269803598242867
-5.17600000000009	-0.2	0.5862088574661477	0.08173075450950174
-5.17600000000009	-0.19	0.5837566407572404	0.08191607324606572
-5.17600000000009	-0.18	0.5825950644214424	0.08231347781582257
-5.17600000000009	-0.17	0.5813044240483333	0.08138176059144071
-5.17600000000009	-0.16	0.5763999906305187	0.08004034080918661
-5.17600000000009	-0.15	0.5700758528022841	0.07910432642607657
-5.17600000000009	-0.14	0.5637517149740496	0.07773166209116777
-5.17600000000009	-0.13	0.5516196954668242	0.07606582182992118
-5.17600000000009	-0.12	0.5350994986910278	0.07479413321876018
-5.17600000000009	-0.11	0.5184502378779207	0.07272846935857435
-5.17600000000009	-0.0999999999999998	0.49496058308733526	0.06963522106102314
-5.17600000000009	-0.0899999999999998	0.47250344059523713	0.06543519138556135
-5.17600000000009	-0.0799999999999997	0.4450128006480135	0.060848056798993
-5.17600000000009	-0.0699999999999997	0.41752216070079	0.05668950747911311
-5.17600000000009	-0.0599999999999997	0.3933871857236501	0.050924662097531034
-5.17600000000009	-0.0499999999999997	0.37002659497037554	0.04628167571349619
-5.17600000000009	-0.0399999999999997	0.3478275805528992	0.04228523521265606
-5.17600000000009	-0.0299999999999997	0.32691920650853196	0.0365136736418728
-5.17600000000009	-0.0199999999999997	0.3103990097327356	0.03245542767502256
-5.17600000000009	-0.0099999999999996	0.30949556147155927	0.029040384523046987
-5.17600000000009	3.33066907387547e-16	0.3309201916651702	0.02493075294875616
-5.17600000000009	0.0100000000000003	0.37144629938079543	0.02271973693485424
-5.17600000000009	0.0200000000000003	0.4074551657905391	0.01797201669138886
-5.17600000000009	0.0300000000000004	0.44294777605103897	0.012320384920935927
-5.17600000000009	0.0400000000000004	0.47856945034884985	0.006017960348027263
-5.17600000000009	0.0500000000000004	0.5085123070049806	0.002615260493904253
-5.17600000000009	0.0600000000000004	0.5341960504298515	0.0043716479327706205
-5.17600000000009	0.0700000000000004	0.5557497446607732	0.007781815931828391
-5.17600000000009	0.0800000000000004	0.570333980876906	0.013957442855927238
-5.17600000000009	0.0900000000000004	0.5778196950409388	0.021932036514742195
-5.17600000000009	0.1	0.5827241284587532	0.030288115721661454
-5.17600000000009	0.11	0.5856926013169043	0.03882138324642955
-5.17600000000009	0.12	0.5855635372795932	0.04636156756192167
-5.17600000000009	0.13	0.5853054092049713	0.05258251279797154
-5.17600000000009	0.14	0.5851763451676605	0.057738953336802956
-5.17600000000009	0.15	0.5802719117498459	0.061926985525238086
-5.17600000000009	0.16	0.5780778231155606	0.06588752746941051
-5.17600000000009	0.17	0.5757546704439641	0.06876320579890231
-5.17600000000009	0.18	0.5733024537350568	0.0707919005691472
-5.17600000000009	0.190000000000001	0.5673655080187551	0.07301347166846377
-5.17600000000009	0.200000000000001	0.5645260991979151	0.07542129305629959
-5.17600000000009	0.21	0.5632354588248061	0.07706666171169176
-5.17600000000009	0.220000000000001	0.5603960500039661	0.07714115581813602
-5.17600000000009	0.230000000000001	0.5558788086980843	0.07753916138748902
-5.17600000000009	0.240000000000001	0.5529103358399332	0.07920609096340758
-5.17600000000009	0.250000000000001	0.5509743752802696	0.07956857735983057
-5.17600000000009	0.260000000000001	0.5491674787579169	0.0783385306227316
-5.17600000000009	0.270000000000001	0.5459408778251441	0.07816388717021085
-5.17600000000009	0.280000000000001	0.542198020743128	0.0787522298382433
-5.17600000000009	0.290000000000001	0.5432305330416152	0.07841857647811024
-5.17600000000009	0.300000000000001	0.5381970355864897	0.07801299077908735
-5.17600000000009	0.310000000000001	0.5384551636611116	0.07792870786623077
-5.17600000000009	0.320000000000001	0.5358738829148935	0.07713705398363127
-5.17600000000009	0.330000000000001	0.5350994986910278	0.07715800639045324
-5.17600000000009	0.340000000000001	0.5339379223552297	0.07702843051872701
-5.17600000000009	0.350000000000001	0.5339379223552297	0.07658030895648421
-5.17600000000009	0.360000000000001	0.5329054100567425	0.07637931911092376
-5.17600000000009	0.370000000000001	0.5304531933478351	0.07614625833632795
-5.17600000000009	0.380000000000001	0.5303241293105243	0.07688912594054807
-5.17600000000009	0.390000000000001	0.532131025832877	0.0768548989180404
-5.17500000000009	-0.4	0.5686561483918642	0.07484853134474292
-5.17500000000009	-0.39	0.5686561483918642	0.07526387580148897
-5.17500000000009	-0.38	0.5726571335485022	0.07559248075210802
-5.17500000000009	-0.37	0.5700758528022841	0.07573527865108731
-5.17500000000009	-0.36	0.5748512221827878	0.07683239893403176
-5.17500000000009	-0.35	0.5760127985185859	0.07757030827867732
-5.17500000000009	-0.34	0.5770453108170732	0.07849066657842609
-5.17500000000009	-0.33	0.5820788082721986	0.07920499413591801
-5.17500000000009	-0.32	0.5837566407572404	0.07925512515315239
-5.17500000000009	-0.31	0.5825950644214424	0.07973265821540972
-5.17500000000009	-0.3	0.5854344732422824	0.08160005927312376
-5.17500000000009	-0.29	0.5874994978392569	0.08242965887194388
-5.17500000000009	-0.28	0.590209842622786	0.08202323928372271
-5.17500000000009	-0.27	0.5908551628093405	0.08176615348251254
-5.17500000000009	-0.26	0.5915004829958951	0.08323865915217277
-5.17500000000009	-0.25	0.5917586110705169	0.08468043863165266
-5.17500000000009	-0.24	0.5936945716301806	0.08547302406491682
-5.17500000000009	-0.23	0.5936945716301806	0.0857742383821486
-5.17500000000009	-0.22	0.5955014681525332	0.08547241555121242
-5.17500000000009	-0.21	0.5957595962271549	0.08457113904026677
-5.17500000000009	-0.2	0.5940817637421132	0.08425770937204141
-5.17500000000009	-0.19	0.5933073795182477	0.08459379678699205
-5.17500000000009	-0.18	0.5930492514436259	0.08394967369003381
-5.17500000000009	-0.17	0.5898226505108533	0.08312874353426489
-5.17500000000009	-0.16	0.5877576259138787	0.08234669064796249
-5.17500000000009	-0.15	0.5788522073394259	0.08145342999074862
-5.17500000000009	-0.14	0.5714955572127042	0.08105612308503941
-5.17500000000009	-0.13	0.5622029465263186	0.07948277691718587
-5.17500000000009	-0.12	0.5437467891908587	0.07738758887117454
-5.17500000000009	-0.11	0.5276137845269953	0.07450767348162353
-5.17500000000009	-0.0999999999999998	0.49934876035590614	0.07029057536987761
-5.17500000000009	-0.0899999999999998	0.4665664948789353	0.0658830800607833
-5.17500000000009	-0.0799999999999997	0.43236452499154443	0.06030771159317543
-5.17500000000009	-0.0699999999999997	0.39054777690281006	0.05512895888174118
-5.17500000000009	-0.0599999999999997	0.3560876789407974	0.048904986102804554
-5.17500000000009	-0.0499999999999997	0.3211113248295411	0.04287363422488463
-5.17500000000009	-0.0399999999999997	0.2892325076137466	0.037987343750509175
-5.17500000000009	-0.0299999999999997	0.2616128036292122	0.03272400386807552
-5.17500000000009	-0.0199999999999997	0.24251132610719764	0.029412603382976802
-5.17500000000009	-0.0099999999999996	0.24406009455492853	0.023680942661436572
-5.17500000000009	3.33066907387547e-16	0.27051822220366484	0.021954705531339228
-5.17500000000009	0.0100000000000003	0.32098226079223013	0.01833434532380457
-5.17500000000009	0.0200000000000003	0.3742857082016355	0.014382076538009969
-5.17500000000009	0.0300000000000004	0.4210068897081845	0.008854369349581044
-5.17500000000009	0.0400000000000004	0.46514679046851537	0.00579028792471334
-5.17500000000009	0.0500000000000004	0.5069635385572496	0.004046152694690173
-5.17500000000009	0.0600000000000004	0.5380679715491787	0.00550799810361925
-5.17500000000009	0.0700000000000004	0.5612994982651424	0.011713707018762115
-5.17500000000009	0.0800000000000004	0.5793684634886697	0.01768882302038631
-5.17500000000009	0.0900000000000004	0.5891773303242986	0.025594008546359064
-5.17500000000009	0.1	0.5922748672197605	0.03389594505276926
-5.17500000000009	0.11	0.5955014681525332	0.0418496896011645
-5.17500000000009	0.12	0.5933073795182477	0.049040278997708804
-5.17500000000009	0.13	0.5944689558540459	0.05478267322666076
-5.17500000000009	0.14	0.5909842268466513	0.05911142985901529
-5.17500000000009	0.15	0.5868541776527022	0.06341835136526168
-5.17500000000009	0.16	0.5854344732422824	0.06714905915900263
-5.17500000000009	0.17	0.5809172319364004	0.06963617515143126
-5.17500000000009	0.18	0.5769162467797623	0.0718826577511212
-5.17500000000009	0.190000000000001	0.5734315177723679	0.07330572355437327
-5.17500000000009	0.200000000000001	0.5678817641679986	0.07445869187902074
-5.17500000000009	0.21	0.5636226509367388	0.07658985736434872
-5.17500000000009	0.220000000000001	0.5616866903770751	0.07808233129915232
-5.17500000000009	0.230000000000001	0.5593635377054788	0.07873937592485619
-5.17500000000009	0.240000000000001	0.556266000810017	0.07929929123326206
-5.17500000000009	0.250000000000001	0.5535556560264878	0.07872058712303352
-5.17500000000009	0.260000000000001	0.5495546708698497	0.07857135099748894
-5.17500000000009	0.270000000000001	0.5431014690043042	0.07942349565593275
-5.17500000000009	0.280000000000001	0.5459408778251441	0.08015223221810672
-5.17500000000009	0.290000000000001	0.5428433409296823	0.07992699197172862
-5.17500000000009	0.300000000000001	0.5414236365192624	0.07884602359745758
-5.17500000000009	0.310000000000001	0.5411655084446406	0.07803921697220784
-5.17500000000009	0.320000000000001	0.5387132917357333	0.07733548957445492
-5.17500000000009	0.330000000000001	0.5371645232880025	0.0768765575013238
-5.17500000000009	0.340000000000001	0.5367773311760696	0.07666189487752256
-5.17500000000009	0.350000000000001	0.5326472819821206	0.07552048831325858
-5.17500000000009	0.360000000000001	0.5313566416090115	0.07447325864771004
-5.17500000000009	0.370000000000001	0.5276137845269953	0.07461553818292437
-5.17500000000009	0.380000000000001	0.5317438337209442	0.0733810815999956
[truncated: 22,001 more rows]
