# Supplementary material for: Long-range crossed Andreev reflection in a topological insulator nanowire proximitized by a superconductor
Source: Nat Phys. 2025 Mar 11;21(5):708–15. doi: 10.1038/s41567-025-02806-y (PMC12084150; doi:10.1038/s41567-025-02806-y)
Supplement: Supplementary file 8 — Among the following four text files, the files named ‘raw’ contain the raw data and the files named ‘plot’ contain the processed data to make the plots: Figure_6a_b_plot_dim=2_.txt, Figure_6a_b_raw_dim=2_.txt, Figure_6c_d_plot_dim=2_.txt, Figure_6c_d_raw_dim=2_.txt. [file 41567_2025_2806_MOESM8_ESM.zip › Figure6/Figure_6a_b_raw_dim=2_.txt]

V_{g}	V_{L}=V_{R}	iac_{LL}	iac_{RL}
-5.1990000000001	-0.4	4.573e-10	6.4485345501e-11
-5.1990000000001	-0.39	4.567e-10	6.4462120645e-11
-5.1990000000001	-0.38	4.575e-10	6.5048417309e-11
-5.1990000000001	-0.37	4.564e-10	6.5391988028e-11
-5.1990000000001	-0.36	4.587e-10	6.5909972182e-11
-5.1990000000001	-0.35	4.572e-10	6.5540667856e-11
-5.1990000000001	-0.34	4.561e-10	6.588937249e-11
-5.1990000000001	-0.33	4.569e-10	6.6232972313e-11
-5.1990000000001	-0.32	4.565e-10	6.6348165274e-11
-5.1990000000001	-0.31	4.537e-10	6.7019904964e-11
-5.1990000000001	-0.3	4.548e-10	6.7884637974e-11
-5.1990000000001	-0.29	4.528e-10	6.7072774982e-11
-5.1990000000001	-0.28	4.52e-10	6.6617049742e-11
-5.1990000000001	-0.27	4.489e-10	6.694138865e-11
-5.1990000000001	-0.26	4.495e-10	6.6935806535e-11
-5.1990000000001	-0.25	4.475e-10	6.6264206544e-11
-5.1990000000001	-0.24	4.443e-10	6.640200736e-11
-5.1990000000001	-0.23	4.43e-10	6.6745624645e-11
-5.1990000000001	-0.22	4.414e-10	6.6306377994e-11
-5.1990000000001	-0.21	4.384e-10	6.5597996581e-11
-5.1990000000001	-0.2	4.359e-10	6.539854221e-11
-5.1990000000001	-0.19	4.337e-10	6.5664947033e-11
-5.1990000000001	-0.18	4.323e-10	6.4617383759e-11
-5.1990000000001	-0.17	4.296e-10	6.3184497412e-11
-5.1990000000001	-0.16	4.262e-10	6.2371656531e-11
-5.1990000000001	-0.15	4.228e-10	6.2116386835e-11
-5.1990000000001	-0.14	4.211e-10	6.1726535205e-11
-5.1990000000001	-0.13	4.188e-10	6.0073868372e-11
-5.1990000000001	-0.12	4.135e-10	5.8412144426e-11
-5.1990000000001	-0.11	4.08e-10	5.7897553779e-11
-5.1990000000001	-0.0999999999999998	4.022e-10	5.6703289738e-11
-5.1990000000001	-0.0899999999999998	3.932e-10	5.4536940297e-11
-5.1990000000001	-0.0799999999999997	3.809e-10	5.2431452787e-11
-5.1990000000001	-0.0699999999999997	3.642e-10	5.0026428653e-11
-5.1990000000001	-0.0599999999999997	3.448e-10	4.7592239571e-11
-5.1990000000001	-0.0499999999999997	3.216e-10	4.3671185267e-11
-5.1990000000001	-0.0399999999999997	2.948e-10	3.9945691242e-11
-5.1990000000001	-0.0299999999999997	2.738e-10	3.6508604535e-11
-5.1990000000001	-0.0199999999999997	2.6e-10	3.2165725133e-11
-5.1990000000001	-0.0099999999999996	2.639e-10	3.0482545844e-11
-5.1990000000001	3.33066907387547e-16	2.871e-10	2.8739037225e-11
-5.1990000000001	0.0100000000000003	3.177e-10	2.8902752092e-11
-5.1990000000001	0.0200000000000003	3.461e-10	2.9606075259e-11
-5.1990000000001	0.0300000000000004	3.667e-10	3.0510441866e-11
-5.1990000000001	0.0400000000000004	3.839e-10	3.0304724351e-11
-5.1990000000001	0.0500000000000004	3.984e-10	3.1992298318e-11
-5.1990000000001	0.0600000000000004	4.097e-10	3.4227294964e-11
-5.1990000000001	0.0700000000000004	4.223e-10	3.8113587652e-11
-5.1990000000001	0.0800000000000004	4.302e-10	4.1813167627e-11
-5.1990000000001	0.0900000000000004	4.38e-10	4.7909183195e-11
-5.1990000000001	0.1	4.421e-10	5.3259480046e-11
-5.1990000000001	0.11	4.484e-10	5.6655477965e-11
-5.1990000000001	0.12	4.521e-10	5.800423678e-11
-5.1990000000001	0.13	4.543e-10	5.7922466658e-11
-5.1990000000001	0.14	4.587e-10	5.8840669226e-11
-5.1990000000001	0.15	4.595e-10	6.0284865322e-11
-5.1990000000001	0.16	4.611e-10	6.2876706943e-11
-5.1990000000001	0.17	4.628e-10	6.5161712701e-11
-5.1990000000001	0.18	4.643e-10	6.5509806154e-11
-5.1990000000001	0.190000000000001	4.644e-10	6.6177162807e-11
-5.1990000000001	0.200000000000001	4.659e-10	6.6713668639e-11
-5.1990000000001	0.21	4.635e-10	6.7598174792e-11
-5.1990000000001	0.220000000000001	4.655e-10	6.8304734305e-11
-5.1990000000001	0.230000000000001	4.635e-10	6.875138497e-11
-5.1990000000001	0.240000000000001	4.652e-10	6.9407571573e-11
-5.1990000000001	0.250000000000001	4.63e-10	6.9789233385e-11
-5.1990000000001	0.260000000000001	4.644e-10	7.026111125e-11
-5.1990000000001	0.270000000000001	4.626e-10	6.9886213169e-11
-5.1990000000001	0.280000000000001	4.586e-10	6.930223899e-11
-5.1990000000001	0.290000000000001	4.594e-10	6.9132720819e-11
-5.1990000000001	0.300000000000001	4.579e-10	6.8432948319e-11
-5.1990000000001	0.310000000000001	4.555e-10	6.7602843046e-11
-5.1990000000001	0.320000000000001	4.533e-10	6.7573477281e-11
-5.1990000000001	0.330000000000001	4.567e-10	6.7430333002e-11
-5.1990000000001	0.340000000000001	4.55e-10	6.702459068e-11
-5.1990000000001	0.350000000000001	4.518e-10	6.7205488449e-11
-5.1990000000001	0.360000000000001	4.534e-10	6.7032786319e-11
-5.1990000000001	0.370000000000001	4.496e-10	6.586224772e-11
-5.1990000000001	0.380000000000001	4.522e-10	6.5417826409e-11
-5.1990000000001	0.390000000000001	4.507e-10	6.4893567469e-11
-5.1980000000001	-0.4	4.557e-10	6.4452749211e-11
-5.1980000000001	-0.39	4.552e-10	6.4423726872e-11
-5.1980000000001	-0.38	4.559e-10	6.519909366e-11
-5.1980000000001	-0.37	4.567e-10	6.523426855e-11
-5.1980000000001	-0.36	4.551e-10	6.5662350971e-11
-5.1980000000001	-0.35	4.565e-10	6.6263164626e-11
-5.1980000000001	-0.34	4.565e-10	6.5790174995e-11
-5.1980000000001	-0.33	4.556e-10	6.5707572503e-11
-5.1980000000001	-0.32	4.533e-10	6.6418788629e-11
-5.1980000000001	-0.31	4.541e-10	6.6992390202e-11
-5.1980000000001	-0.3	4.514e-10	6.7303254036e-11
-5.1980000000001	-0.29	4.527e-10	6.7513552494e-11
-5.1980000000001	-0.28	4.512e-10	6.6743372008e-11
-5.1980000000001	-0.27	4.488e-10	6.6759058973e-11
-5.1980000000001	-0.26	4.472e-10	6.5952574369e-11
-5.1980000000001	-0.25	4.441e-10	6.4634118462e-11
-5.1980000000001	-0.24	4.439e-10	6.5705319867e-11
-5.1980000000001	-0.23	4.411e-10	6.5765721956e-11
-5.1980000000001	-0.22	4.381e-10	6.6105212318e-11
-5.1980000000001	-0.21	4.365e-10	6.6420790972e-11
-5.1980000000001	-0.2	4.345e-10	6.6042353865e-11
-5.1980000000001	-0.19	4.32e-10	6.5318902489e-11
-5.1980000000001	-0.18	4.296e-10	6.4386392478e-11
-5.1980000000001	-0.17	4.282e-10	6.3013460021e-11
-5.1980000000001	-0.16	4.232e-10	6.2258925755e-11
-5.1980000000001	-0.15	4.226e-10	6.1727518914e-11
-5.1980000000001	-0.14	4.195e-10	6.0078193201e-11
-5.1980000000001	-0.13	4.146e-10	5.8962620096e-11
-5.1980000000001	-0.12	4.132e-10	5.8241561055e-11
-5.1980000000001	-0.11	4.08e-10	5.6629593018e-11
-5.1980000000001	-0.0999999999999998	4.014e-10	5.605595652e-11
-5.1980000000001	-0.0899999999999998	3.963e-10	5.4360646755e-11
-5.1980000000001	-0.0799999999999997	3.853e-10	5.2461191081e-11
-5.1980000000001	-0.0699999999999997	3.74e-10	5.0203787396e-11
-5.1980000000001	-0.0599999999999997	3.564e-10	4.7619192628e-11
-5.1980000000001	-0.0499999999999997	3.393e-10	4.4943380635e-11
-5.1980000000001	-0.0399999999999997	3.172e-10	4.1440906352e-11
-5.1980000000001	-0.0299999999999997	2.977e-10	3.9080760325e-11
-5.1980000000001	-0.0199999999999997	2.857e-10	3.5623006988e-11
-5.1980000000001	-0.0099999999999996	2.884e-10	3.3008362516e-11
-5.1980000000001	3.33066907387547e-16	3.062e-10	3.0439085094e-11
-5.1980000000001	0.0100000000000003	3.336e-10	3.0081381556e-11
-5.1980000000001	0.0200000000000003	3.581e-10	2.9439426726e-11
-5.1980000000001	0.0300000000000004	3.738e-10	2.9989602626e-11
-5.1980000000001	0.0400000000000004	3.888e-10	3.0246708775e-11
-5.1980000000001	0.0500000000000004	4.03e-10	3.1945851515e-11
-5.1980000000001	0.0600000000000004	4.135e-10	3.3551338129e-11
-5.1980000000001	0.0700000000000004	4.232e-10	3.7185350084e-11
-5.1980000000001	0.0800000000000004	4.315e-10	4.0643385728e-11
-5.1980000000001	0.0900000000000004	4.379e-10	4.4293736573e-11
-5.1980000000001	0.1	4.436e-10	4.7530667507e-11
-5.1980000000001	0.11	4.469e-10	5.0190993352e-11
-5.1980000000001	0.12	4.522e-10	5.2916281857e-11
-5.1980000000001	0.13	4.535e-10	5.4718204774e-11
-5.1980000000001	0.14	4.581e-10	5.6836567819e-11
-5.1980000000001	0.15	4.596e-10	5.8598985197e-11
-5.1980000000001	0.16	4.598e-10	6.0065416619e-11
-5.1980000000001	0.17	4.602e-10	6.2440987676e-11
-5.1980000000001	0.18	4.629e-10	6.3737825258e-11
-5.1980000000001	0.190000000000001	4.623e-10	6.4856163226e-11
-5.1980000000001	0.200000000000001	4.633e-10	6.6017272184e-11
-5.1980000000001	0.21	4.629e-10	6.6632084781e-11
-5.1980000000001	0.220000000000001	4.616e-10	6.7915621912e-11
-5.1980000000001	0.230000000000001	4.607e-10	6.8619573722e-11
-5.1980000000001	0.240000000000001	4.616e-10	6.8486016244e-11
-5.1980000000001	0.250000000000001	4.583e-10	6.8774912506e-11
-5.1980000000001	0.260000000000001	4.604e-10	6.899687578e-11
-5.1980000000001	0.270000000000001	4.581e-10	6.8764638854e-11
-5.1980000000001	0.280000000000001	4.558e-10	6.8771315273e-11
-5.1980000000001	0.290000000000001	4.557e-10	6.8537227344e-11
-5.1980000000001	0.300000000000001	4.581e-10	6.7792169284e-11
-5.1980000000001	0.310000000000001	4.541e-10	6.760059041e-11
-5.1980000000001	0.320000000000001	4.545e-10	6.7346676951e-11
-5.1980000000001	0.330000000000001	4.545e-10	6.7732791649e-11
-5.1980000000001	0.340000000000001	4.529e-10	6.7042047158e-11
-5.1980000000001	0.350000000000001	4.524e-10	6.6117738606e-11
-5.1980000000001	0.360000000000001	4.469e-10	6.572297425e-11
-5.1980000000001	0.370000000000001	4.459e-10	6.516201538e-11
-5.1980000000001	0.380000000000001	4.49e-10	6.4408633625e-11
-5.1980000000001	0.390000000000001	4.441e-10	6.406714092e-11
-5.1970000000001	-0.4	4.551e-10	6.4313213807e-11
-5.1970000000001	-0.39	4.543e-10	6.4432586078e-11
-5.1970000000001	-0.38	4.544e-10	6.438830751e-11
-5.1970000000001	-0.37	4.556e-10	6.4981193282e-11
-5.1970000000001	-0.36	4.537e-10	6.5506616374e-11
-5.1970000000001	-0.35	4.545e-10	6.5581226954e-11
-5.1970000000001	-0.34	4.539e-10	6.5075349994e-11
-5.1970000000001	-0.33	4.527e-10	6.5568712307e-11
-5.1970000000001	-0.32	4.53e-10	6.6088914173e-11
-5.1970000000001	-0.31	4.51e-10	6.6788948607e-11
-5.1970000000001	-0.3	4.499e-10	6.7775323987e-11
-5.1970000000001	-0.29	4.504e-10	6.7752762698e-11
-5.1970000000001	-0.28	4.491e-10	6.7089835647e-11
-5.1970000000001	-0.27	4.471e-10	6.6792732105e-11
-5.1970000000001	-0.26	4.441e-10	6.6837592749e-11
-5.1970000000001	-0.25	4.427e-10	6.7335023778e-11
-5.1970000000001	-0.24	4.406e-10	6.7387730815e-11
-5.1970000000001	-0.23	4.387e-10	6.7827373277e-11
-5.1970000000001	-0.22	4.383e-10	6.7166797817e-11
-5.1970000000001	-0.21	4.345e-10	6.612749421e-11
-5.1970000000001	-0.2	4.323e-10	6.5588974394e-11
-5.1970000000001	-0.19	4.313e-10	6.5047771204e-11
-5.1970000000001	-0.18	4.295e-10	6.3576782122e-11
-5.1970000000001	-0.17	4.255e-10	6.2511797296e-11
-5.1970000000001	-0.16	4.221e-10	6.2171532772e-11
-5.1970000000001	-0.15	4.198e-10	6.1710184673e-11
-5.1970000000001	-0.14	4.184e-10	6.0739152832e-11
-5.1970000000001	-0.13	4.154e-10	5.9489073465e-11
-5.1970000000001	-0.12	4.129e-10	5.7951756753e-11
-5.1970000000001	-0.11	4.097e-10	5.6128989672e-11
-5.1970000000001	-0.0999999999999998	4.035e-10	5.4715847364e-11
-5.1970000000001	-0.0899999999999998	3.971e-10	5.3835444851e-11
-5.1970000000001	-0.0799999999999997	3.9e-10	5.2899814909e-11
-5.1970000000001	-0.0699999999999997	3.815e-10	5.0563219702e-11
-5.1970000000001	-0.0599999999999997	3.683e-10	4.8297626199e-11
-5.1970000000001	-0.0499999999999997	3.539e-10	4.6495950664e-11
-5.1970000000001	-0.0399999999999997	3.386e-10	4.3510107207e-11
-5.1970000000001	-0.0299999999999997	3.219e-10	4.0461591561e-11
-5.1970000000001	-0.0199999999999997	3.125e-10	3.7249922752e-11
-5.1970000000001	-0.0099999999999996	3.122e-10	3.5137913073e-11
-5.1970000000001	3.33066907387547e-16	3.274e-10	3.4074904397e-11
-5.1970000000001	0.0100000000000003	3.486e-10	3.2272891258e-11
-5.1970000000001	0.0200000000000003	3.688e-10	3.1613447936e-11
-5.1970000000001	0.0300000000000004	3.851e-10	3.0828898889e-11
-5.1970000000001	0.0400000000000004	3.954e-10	3.1202562968e-11
-5.1970000000001	0.0500000000000004	4.092e-10	3.1497498276e-11
-5.1970000000001	0.0600000000000004	4.173e-10	3.3845187863e-11
-5.1970000000001	0.0700000000000004	4.254e-10	3.7050276296e-11
-5.1970000000001	0.0800000000000004	4.331e-10	4.1244982276e-11
-5.1970000000001	0.0900000000000004	4.397e-10	4.4359167805e-11
-5.1970000000001	0.1	4.434e-10	4.7188738245e-11
-5.1970000000001	0.11	4.487e-10	4.9793900689e-11
-5.1970000000001	0.12	4.504e-10	5.1780731883e-11
-5.1970000000001	0.13	4.533e-10	5.4655881831e-11
-5.1970000000001	0.14	4.57e-10	5.6483387016e-11
-5.1970000000001	0.15	4.57e-10	5.7662755717e-11
-5.1970000000001	0.16	4.586e-10	5.9947371483e-11
-5.1970000000001	0.17	4.605e-10	6.1608786928e-11
-5.1970000000001	0.18	4.593e-10	6.2988436548e-11
-5.1970000000001	0.190000000000001	4.586e-10	6.4455054235e-11
-5.1970000000001	0.200000000000001	4.597e-10	6.537589943e-11
-5.1970000000001	0.21	4.595e-10	6.5680913394e-11
-5.1970000000001	0.220000000000001	4.595e-10	6.6825893009e-11
-5.1970000000001	0.230000000000001	4.586e-10	6.7198422039e-11
-5.1970000000001	0.240000000000001	4.559e-10	6.7839794792e-11
-5.1970000000001	0.250000000000001	4.583e-10	6.8329722853e-11
-5.1970000000001	0.260000000000001	4.559e-10	6.8626354914e-11
-5.1970000000001	0.270000000000001	4.561e-10	6.8819429725e-11
-5.1970000000001	0.280000000000001	4.566e-10	6.8341719452e-11
-5.1970000000001	0.290000000000001	4.536e-10	6.864060997e-11
-5.1970000000001	0.300000000000001	4.537e-10	6.8740610732e-11
-5.1970000000001	0.310000000000001	4.51e-10	6.8913691211e-11
-5.1970000000001	0.320000000000001	4.514e-10	6.8391789682e-11
-5.1970000000001	0.330000000000001	4.485e-10	6.7778344965e-11
-5.1970000000001	0.340000000000001	4.496e-10	6.7373568891e-11
-5.1970000000001	0.350000000000001	4.496e-10	6.6766346572e-11
-5.1970000000001	0.360000000000001	4.462e-10	6.6032179166e-11
-5.1970000000001	0.370000000000001	4.457e-10	6.5802014433e-11
-5.1970000000001	0.380000000000001	4.456e-10	6.5920886118e-11
-5.1970000000001	0.390000000000001	4.441e-10	6.483088946e-11
-5.1960000000001	-0.4	4.519e-10	6.3627632335e-11
-5.1960000000001	-0.39	4.52e-10	6.4067728817e-11
-5.1960000000001	-0.38	4.531e-10	6.3810305437e-11
-5.1960000000001	-0.37	4.523e-10	6.329776952e-11
-5.1960000000001	-0.36	4.521e-10	6.325537106e-11
-5.1960000000001	-0.35	4.531e-10	6.314535276e-11
-5.1960000000001	-0.34	4.508e-10	6.4041209407e-11
-5.1960000000001	-0.33	4.516e-10	6.4162391936e-11
-5.1960000000001	-0.32	4.513e-10	6.2963418895e-11
-5.1960000000001	-0.31	4.497e-10	6.2760867877e-11
-5.1960000000001	-0.3	4.495e-10	6.2634673668e-11
-5.1960000000001	-0.29	4.472e-10	6.2762299785e-11
-5.1960000000001	-0.28	4.474e-10	6.3774554292e-11
-5.1960000000001	-0.27	4.457e-10	6.5104936948e-11
-5.1960000000001	-0.26	4.435e-10	6.5821321914e-11
-5.1960000000001	-0.25	4.406e-10	6.6503114067e-11
-5.1960000000001	-0.24	4.41e-10	6.634578458e-11
-5.1960000000001	-0.23	4.375e-10	6.59177138e-11
-5.1960000000001	-0.22	4.354e-10	6.6382263321e-11
-5.1960000000001	-0.21	4.337e-10	6.5948849078e-11
-5.1960000000001	-0.2	4.307e-10	6.5436918521e-11
-5.1960000000001	-0.19	4.299e-10	6.4777338412e-11
-5.1960000000001	-0.18	4.26e-10	6.3619454158e-11
-5.1960000000001	-0.17	4.236e-10	6.2966148835e-11
-5.1960000000001	-0.16	4.22e-10	6.2280584825e-11
-5.1960000000001	-0.15	4.202e-10	6.0929334722e-11
-5.1960000000001	-0.14	4.165e-10	5.9742946178e-11
-5.1960000000001	-0.13	4.145e-10	5.9118086938e-11
-5.1960000000001	-0.12	4.119e-10	5.7695427677e-11
-5.1960000000001	-0.11	4.078e-10	5.6236516684e-11
-5.1960000000001	-0.0999999999999998	4.06e-10	5.4975075182e-11
-5.1960000000001	-0.0899999999999998	3.997e-10	5.3041573847e-11
-5.1960000000001	-0.0799999999999997	3.946e-10	5.1896920195e-11
-5.1960000000001	-0.0699999999999997	3.885e-10	4.957721103e-11
-5.1960000000001	-0.0599999999999997	3.783e-10	4.7762950999e-11
-5.1960000000001	-0.0499999999999997	3.698e-10	4.6218876378e-11
-5.1960000000001	-0.0399999999999997	3.563e-10	4.3857184937e-11
-5.1960000000001	-0.0299999999999997	3.457e-10	4.2370113079e-11
-5.1960000000001	-0.0199999999999997	3.379e-10	3.962975461e-11
-5.1960000000001	-0.0099999999999996	3.368e-10	3.8040927029e-11
-5.1960000000001	3.33066907387547e-16	3.478e-10	3.6469459883e-11
-5.1960000000001	0.0100000000000003	3.634e-10	3.5303528421e-11
-5.1960000000001	0.0200000000000003	3.796e-10	3.4068812965e-11
-5.1960000000001	0.0300000000000004	3.931e-10	3.3295949106e-11
-5.1960000000001	0.0400000000000004	4.029e-10	3.2694279798e-11
-5.1960000000001	0.0500000000000004	4.133e-10	3.3666056697e-11
-5.1960000000001	0.0600000000000004	4.201e-10	3.5422338988e-11
-5.1960000000001	0.0700000000000004	4.282e-10	3.885520855e-11
-5.1960000000001	0.0800000000000004	4.359e-10	4.1562647675e-11
-5.1960000000001	0.0900000000000004	4.397e-10	4.4011307182e-11
-5.1960000000001	0.1	4.459e-10	4.6900476445e-11
-5.1960000000001	0.11	4.501e-10	4.83388867e-11
-5.1960000000001	0.12	4.511e-10	5.0885690143e-11
-5.1960000000001	0.13	4.548e-10	5.3321378073e-11
-5.1960000000001	0.14	4.548e-10	5.5107398657e-11
-5.1960000000001	0.15	4.57e-10	5.7174568065e-11
-5.1960000000001	0.16	4.581e-10	5.8172043646e-11
-5.1960000000001	0.17	4.565e-10	6.0189864598e-11
-5.1960000000001	0.18	4.567e-10	6.2455167063e-11
-5.1960000000001	0.190000000000001	4.564e-10	6.4111442771e-11
-5.1960000000001	0.200000000000001	4.581e-10	6.4914778341e-11
-5.1960000000001	0.21	4.567e-10	6.5221555997e-11
-5.1960000000001	0.220000000000001	4.585e-10	6.5738073317e-11
-5.1960000000001	0.230000000000001	4.558e-10	6.5968133276e-11
-5.1960000000001	0.240000000000001	4.549e-10	6.6453556065e-11
-5.1960000000001	0.250000000000001	4.538e-10	6.6932593472e-11
-5.1960000000001	0.260000000000001	4.521e-10	6.6767149838e-11
-5.1960000000001	0.270000000000001	4.512e-10	6.7188759567e-11
-5.1960000000001	0.280000000000001	4.51e-10	6.784889265e-11
-5.1960000000001	0.290000000000001	4.491e-10	6.7755498458e-11
-5.1960000000001	0.300000000000001	4.478e-10	6.7496410338e-11
-5.1960000000001	0.310000000000001	4.457e-10	6.7204196239e-11
-5.1960000000001	0.320000000000001	4.458e-10	6.6656654235e-11
-5.1960000000001	0.330000000000001	4.479e-10	6.6484720446e-11
-5.1960000000001	0.340000000000001	4.444e-10	6.6186685581e-11
-5.1960000000001	0.350000000000001	4.436e-10	6.6096137743e-11
-5.1960000000001	0.360000000000001	4.452e-10	6.5714120865e-11
-5.1960000000001	0.370000000000001	4.424e-10	6.5020506736e-11
-5.1960000000001	0.380000000000001	4.451e-10	6.4795836806e-11
-5.1960000000001	0.390000000000001	4.383e-10	6.4698414644e-11
-5.1950000000001	-0.4	4.51e-10	6.3686392969e-11
-5.1950000000001	-0.39	4.499e-10	6.4039306017e-11
-5.1950000000001	-0.38	4.516e-10	6.4055278199e-11
-5.1950000000001	-0.37	4.515e-10	6.4384617144e-11
-5.1950000000001	-0.36	4.519e-10	6.4452760853e-11
-5.1950000000001	-0.35	4.509e-10	6.4364651917e-11
-5.1950000000001	-0.34	4.506e-10	6.4564903732e-11
-5.1950000000001	-0.33	4.505e-10	6.4602761995e-11
-5.1950000000001	-0.32	4.494e-10	6.4990809187e-11
-5.1950000000001	-0.31	4.474e-10	6.5698195249e-11
-5.1950000000001	-0.3	4.474e-10	6.6038989462e-11
-5.1950000000001	-0.29	4.473e-10	6.5600214293e-11
-5.1950000000001	-0.28	4.439e-10	6.5737281693e-11
-5.1950000000001	-0.27	4.444e-10	6.6017021891e-11
-5.1950000000001	-0.26	4.414e-10	6.4641179051e-11
-5.1950000000001	-0.25	4.392e-10	6.3581770519e-11
-5.1950000000001	-0.24	4.383e-10	6.3084426802e-11
-5.1950000000001	-0.23	4.361e-10	6.2494876329e-11
-5.1950000000001	-0.22	4.348e-10	6.1917467974e-11
-5.1950000000001	-0.21	4.31e-10	6.2026473461e-11
-5.1950000000001	-0.2	4.305e-10	6.2441878254e-11
-5.1950000000001	-0.19	4.285e-10	6.178348558e-11
-5.1950000000001	-0.18	4.258e-10	6.1285035918e-11
-5.1950000000001	-0.17	4.249e-10	6.0523388674e-11
-5.1950000000001	-0.16	4.222e-10	5.9297931148e-11
-5.1950000000001	-0.15	4.202e-10	5.8726256248e-11
-5.1950000000001	-0.14	4.167e-10	5.8672798332e-11
-5.1950000000001	-0.13	4.141e-10	5.8830302441e-11
-5.1950000000001	-0.12	4.135e-10	5.8116618311e-11
-5.1950000000001	-0.11	4.088e-10	5.6994595798e-11
-5.1950000000001	-0.0999999999999998	4.052e-10	5.6808680529e-11
-5.1950000000001	-0.0899999999999998	4.011e-10	5.5214832537e-11
-5.1950000000001	-0.0799999999999997	3.969e-10	5.2678055363e-11
-5.1950000000001	-0.0699999999999997	3.932e-10	5.0136219943e-11
-5.1950000000001	-0.0599999999999997	3.86e-10	4.7943537356e-11
-5.1950000000001	-0.0499999999999997	3.792e-10	4.646651505e-11
-5.1950000000001	-0.0399999999999997	3.711e-10	4.5114514069e-11
-5.1950000000001	-0.0299999999999997	3.645e-10	4.3078046292e-11
-5.1950000000001	-0.0199999999999997	3.582e-10	4.0587794501e-11
-5.1950000000001	-0.0099999999999996	3.593e-10	3.9362628013e-11
-5.1950000000001	3.33066907387547e-16	3.662e-10	3.7769734627e-11
-5.1950000000001	0.0100000000000003	3.776e-10	3.7432293175e-11
-5.1950000000001	0.0200000000000003	3.898e-10	3.7250012974e-11
-5.1950000000001	0.0300000000000004	4.014e-10	3.7180923391e-11
-5.1950000000001	0.0400000000000004	4.11e-10	3.6921878927e-11
-5.1950000000001	0.0500000000000004	4.178e-10	3.7757991231e-11
-5.1950000000001	0.0600000000000004	4.256e-10	3.9359513903e-11
-5.1950000000001	0.0700000000000004	4.322e-10	4.1078217328e-11
-5.1950000000001	0.0800000000000004	4.372e-10	4.3101637857e-11
-5.1950000000001	0.0900000000000004	4.416e-10	4.5222890913e-11
-5.1950000000001	0.1	4.473e-10	4.7122742399e-11
-5.1950000000001	0.11	4.505e-10	4.9033411779e-11
-5.1950000000001	0.12	4.513e-10	5.0980580272e-11
-5.1950000000001	0.13	4.554e-10	5.2959605819e-11
-5.1950000000001	0.14	4.566e-10	5.6354020489e-11
-5.1950000000001	0.15	4.57e-10	5.9282616712e-11
-5.1950000000001	0.16	4.576e-10	5.9351755772e-11
-5.1950000000001	0.17	4.564e-10	6.0439214576e-11
-5.1950000000001	0.18	4.573e-10	6.2098866329e-11
-5.1950000000001	0.190000000000001	4.564e-10	6.3160824357e-11
-5.1950000000001	0.200000000000001	4.546e-10	6.419144338e-11
-5.1950000000001	0.21	4.556e-10	6.5088109113e-11
-5.1950000000001	0.220000000000001	4.544e-10	6.5171933966e-11
-5.1950000000001	0.230000000000001	4.522e-10	6.5476528835e-11
-5.1950000000001	0.240000000000001	4.523e-10	6.5980758518e-11
-5.1950000000001	0.250000000000001	4.497e-10	6.6037481884e-11
-5.1950000000001	0.260000000000001	4.509e-10	6.6641072044e-11
-5.1950000000001	0.270000000000001	4.481e-10	6.7146163201e-11
-5.1950000000001	0.280000000000001	4.474e-10	6.7715405021e-11
-5.1950000000001	0.290000000000001	4.47e-10	6.7887821933e-11
-5.1950000000001	0.300000000000001	4.469e-10	6.7231227877e-11
-5.1950000000001	0.310000000000001	4.451e-10	6.6270452226e-11
-5.1950000000001	0.320000000000001	4.441e-10	6.6327903187e-11
-5.1950000000001	0.330000000000001	4.444e-10	6.6022604005e-11
-5.1950000000001	0.340000000000001	4.388e-10	6.5531965811e-11
-5.1950000000001	0.350000000000001	4.419e-10	6.5664487192e-11
-5.1950000000001	0.360000000000001	4.388e-10	6.5484648803e-11
-5.1950000000001	0.370000000000001	4.399e-10	6.502517499e-11
-5.1950000000001	0.380000000000001	4.395e-10	6.4046663465e-11
-5.1950000000001	0.390000000000001	4.35e-10	6.3328986289e-11
-5.1940000000001	-0.4	4.495e-10	6.2575383345e-11
-5.1940000000001	-0.39	4.496e-10	6.3440721715e-11
-5.1940000000001	-0.38	4.507e-10	6.418467965e-11
-5.1940000000001	-0.37	4.497e-10	6.3959811814e-11
-5.1940000000001	-0.36	4.501e-10	6.4138515154e-11
-5.1940000000001	-0.35	4.504e-10	6.4443732845e-11
-5.1940000000001	-0.34	4.482e-10	6.4883881714e-11
-5.1940000000001	-0.33	4.496e-10	6.5132963937e-11
-5.1940000000001	-0.32	4.487e-10	6.4734427724e-11
-5.1940000000001	-0.31	4.473e-10	6.4949382795e-11
-5.1940000000001	-0.3	4.449e-10	6.5860181348e-11
-5.1940000000001	-0.29	4.444e-10	6.6633714596e-11
-5.1940000000001	-0.28	4.443e-10	6.5792276291e-11
-5.1940000000001	-0.27	4.427e-10	6.523092743e-11
-5.1940000000001	-0.26	4.4e-10	6.5670453478e-11
-5.1940000000001	-0.25	4.389e-10	6.5892591374e-11
-5.1940000000001	-0.24	4.365e-10	6.5832177643e-11
-5.1940000000001	-0.23	4.368e-10	6.5633689519e-11
-5.1940000000001	-0.22	4.348e-10	6.4850476338e-11
-5.1940000000001	-0.21	4.315e-10	6.4709311118e-11
-5.1940000000001	-0.2	4.314e-10	6.4543093322e-11
-5.1940000000001	-0.19	4.278e-10	6.4166198717e-11
-5.1940000000001	-0.18	4.26e-10	6.4471754013e-11
-5.1940000000001	-0.17	4.247e-10	6.3739140751e-11
-5.1940000000001	-0.16	4.239e-10	6.2089541461e-11
-5.1940000000001	-0.15	4.198e-10	6.0812127776e-11
-5.1940000000001	-0.14	4.179e-10	6.0257758014e-11
-5.1940000000001	-0.13	4.155e-10	5.9284159215e-11
-5.1940000000001	-0.12	4.126e-10	5.8060366428e-11
-5.1940000000001	-0.11	4.113e-10	5.6445848895e-11
-5.1940000000001	-0.0999999999999998	4.083e-10	5.4393929895e-11
-5.1940000000001	-0.0899999999999998	4.044e-10	5.243178457e-11
-5.1940000000001	-0.0799999999999997	4.014e-10	5.020366516e-11
-5.1940000000001	-0.0699999999999997	3.948e-10	4.8536554095e-11
-5.1940000000001	-0.0599999999999997	3.909e-10	4.7153842752e-11
-5.1940000000001	-0.0499999999999997	3.855e-10	4.4457716285e-11
-5.1940000000001	-0.0399999999999997	3.767e-10	4.2363270768e-11
-5.1940000000001	-0.0299999999999997	3.698e-10	4.0923338383e-11
-5.1940000000001	-0.0199999999999997	3.64e-10	3.9239047328e-11
-5.1940000000001	-0.0099999999999996	3.671e-10	3.7976269959e-11
-5.1940000000001	3.33066907387547e-16	3.739e-10	3.7689335295e-11
-5.1940000000001	0.0100000000000003	3.88e-10	3.8190357736e-11
-5.1940000000001	0.0200000000000003	3.995e-10	3.8679034333e-11
-5.1940000000001	0.0300000000000004	4.08e-10	3.9949759957e-11
-5.1940000000001	0.0400000000000004	4.161e-10	4.1384025826e-11
-5.1940000000001	0.0500000000000004	4.25e-10	4.197442322e-11
-5.1940000000001	0.0600000000000004	4.295e-10	4.2635330465e-11
-5.1940000000001	0.0700000000000004	4.35e-10	4.4112562318e-11
-5.1940000000001	0.0800000000000004	4.421e-10	4.5262044296e-11
-5.1940000000001	0.0900000000000004	4.463e-10	4.6034913976e-11
-5.1940000000001	0.1	4.506e-10	4.7574614291e-11
-5.1940000000001	0.11	4.53e-10	4.9014482647e-11
-5.1940000000001	0.12	4.536e-10	5.082396674e-11
-5.1940000000001	0.13	4.552e-10	5.3288787603e-11
-5.1940000000001	0.14	4.568e-10	5.5049778894e-11
-5.1940000000001	0.15	4.557e-10	5.6647963356e-11
-5.1940000000001	0.16	4.553e-10	5.8815581724e-11
-5.1940000000001	0.17	4.573e-10	6.0058006784e-11
-5.1940000000001	0.18	4.55e-10	6.1210390413e-11
-5.1940000000001	0.190000000000001	4.565e-10	6.2636745861e-11
-5.1940000000001	0.200000000000001	4.531e-10	6.3740607584e-11
-5.1940000000001	0.21	4.533e-10	6.4657942858e-11
-5.1940000000001	0.220000000000001	4.502e-10	6.5399549203e-11
-5.1940000000001	0.230000000000001	4.504e-10	6.5986486152e-11
-5.1940000000001	0.240000000000001	4.506e-10	6.5937062027e-11
-5.1940000000001	0.250000000000001	4.478e-10	6.6128955223e-11
-5.1940000000001	0.260000000000001	4.474e-10	6.6541368142e-11
-5.1940000000001	0.270000000000001	4.458e-10	6.6609098576e-11
-5.1940000000001	0.280000000000001	4.453e-10	6.6391687142e-11
-5.1940000000001	0.290000000000001	4.438e-10	6.6030351445e-11
-5.1940000000001	0.300000000000001	4.418e-10	6.5986695699e-11
-5.1940000000001	0.310000000000001	4.413e-10	6.6218810389e-11
-5.1940000000001	0.320000000000001	4.39e-10	6.6265783971e-11
-5.1940000000001	0.330000000000001	4.388e-10	6.5653095953e-11
-5.1940000000001	0.340000000000001	4.38e-10	6.5152684692e-11
-5.1940000000001	0.350000000000001	4.366e-10	6.4817350358e-11
-5.1940000000001	0.360000000000001	4.38e-10	6.40558952e-11
-5.1940000000001	0.370000000000001	4.363e-10	6.4232002478e-11
-5.1940000000001	0.380000000000001	4.359e-10	6.400726852e-11
-5.1940000000001	0.390000000000001	4.355e-10	6.3623214373e-11
-5.1930000000001	-0.4	4.476e-10	6.2821002211e-11
-5.1930000000001	-0.39	4.487e-10	6.2312895898e-11
-5.1930000000001	-0.38	4.49e-10	6.1874900712e-11
-5.1930000000001	-0.37	4.478e-10	6.1889126664e-11
-5.1930000000001	-0.36	4.496e-10	6.2577502104e-11
-5.1930000000001	-0.35	4.476e-10	6.2882044585e-11
-5.1930000000001	-0.34	4.485e-10	6.3192949165e-11
-5.1930000000001	-0.33	4.468e-10	6.301831454e-11
-5.1930000000001	-0.32	4.455e-10	6.3621270237e-11
-5.1930000000001	-0.31	4.466e-10	6.3621281879e-11
-5.1930000000001	-0.3	4.436e-10	6.3374749152e-11
-5.1930000000001	-0.29	4.425e-10	6.3611113001e-11
-5.1930000000001	-0.28	4.425e-10	6.30081282e-11
-5.1930000000001	-0.27	4.406e-10	6.2514067395e-11
-5.1930000000001	-0.26	4.4e-10	6.2879757024e-11
-5.1930000000001	-0.25	4.389e-10	6.2574917683e-11
-5.1930000000001	-0.24	4.356e-10	6.2660087133e-11
-5.1930000000001	-0.23	4.348e-10	6.3337472966e-11
-5.1930000000001	-0.22	4.329e-10	6.4022041624e-11
-5.1930000000001	-0.21	4.313e-10	6.4373615896e-11
-5.1930000000001	-0.2	4.318e-10	6.3445820706e-11
-5.1930000000001	-0.19	4.302e-10	6.2103557866e-11
-5.1930000000001	-0.18	4.279e-10	6.1889010249e-11
-5.1930000000001	-0.17	4.277e-10	6.150813424e-11
-5.1930000000001	-0.16	4.264e-10	6.0500920517e-11
-5.1930000000001	-0.15	4.235e-10	6.0496549122e-11
-5.1930000000001	-0.14	4.224e-10	6.0640531592e-11
-5.1930000000001	-0.13	4.203e-10	5.9855775908e-11
-5.1930000000001	-0.12	4.188e-10	5.8594002621e-11
-5.1930000000001	-0.11	4.148e-10	5.685002543e-11
-5.1930000000001	-0.0999999999999998	4.126e-10	5.5188243277e-11
-5.1930000000001	-0.0899999999999998	4.085e-10	5.2916194545e-11
-5.1930000000001	-0.0799999999999997	4.034e-10	5.1126664039e-11
-5.1930000000001	-0.0699999999999997	3.983e-10	4.9397005932e-11
-5.1930000000001	-0.0599999999999997	3.916e-10	4.7630234621e-11
-5.1930000000001	-0.0499999999999997	3.847e-10	4.4979559607e-11
-5.1930000000001	-0.0399999999999997	3.72e-10	4.1471232544e-11
-5.1930000000001	-0.0299999999999997	3.598e-10	3.9123406168e-11
-5.1930000000001	-0.0199999999999997	3.508e-10	3.6878310493e-11
-5.1930000000001	-0.0099999999999996	3.541e-10	3.5002594814e-11
-5.1930000000001	3.33066907387547e-16	3.672e-10	3.4973394941e-11
-5.1930000000001	0.0100000000000003	3.883e-10	3.6772619933e-11
-5.1930000000001	0.0200000000000003	4.041e-10	3.8866393152e-11
-5.1930000000001	0.0300000000000004	4.172e-10	4.1242767475e-11
-5.1930000000001	0.0400000000000004	4.258e-10	4.2661326006e-11
-5.1930000000001	0.0500000000000004	4.302e-10	4.3585035019e-11
-5.1930000000001	0.0600000000000004	4.378e-10	4.4172955677e-11
-5.1930000000001	0.0700000000000004	4.423e-10	4.4488487765e-11
-5.1930000000001	0.0800000000000004	4.46e-10	4.5802409295e-11
-5.1930000000001	0.0900000000000004	4.509e-10	4.6906582429e-11
-5.1930000000001	0.1	4.518e-10	4.8261677148e-11
-5.1930000000001	0.11	4.562e-10	5.0340086455e-11
-5.1930000000001	0.12	4.559e-10	5.1887531299e-11
-5.1930000000001	0.13	4.583e-10	5.3733185632e-11
-5.1930000000001	0.14	4.584e-10	5.5035640253e-11
-5.1930000000001	0.15	4.57e-10	5.7070882758e-11
-5.1930000000001	0.16	4.564e-10	5.9484131634e-11
-5.1930000000001	0.17	4.57e-10	6.1080692103e-11
-5.1930000000001	0.18	4.558e-10	6.1569915852e-11
-5.1930000000001	0.190000000000001	4.534e-10	6.2591879396e-11
-5.1930000000001	0.200000000000001	4.525e-10	6.4211618155e-11
-5.1930000000001	0.21	4.516e-10	6.4999633469e-11
-5.1930000000001	0.220000000000001	4.51e-10	6.4790993929e-11
-5.1930000000001	0.230000000000001	4.484e-10	6.5342249582e-11
-5.1930000000001	0.240000000000001	4.463e-10	6.5904343501e-11
-5.1930000000001	0.250000000000001	4.438e-10	6.5765361069e-11
-5.1930000000001	0.260000000000001	4.436e-10	6.651043077e-11
-5.1930000000001	0.270000000000001	4.447e-10	6.637237384e-11
-5.1930000000001	0.280000000000001	4.422e-10	6.6316861194e-11
-5.1930000000001	0.290000000000001	4.419e-10	6.620818167e-11
-5.1930000000001	0.300000000000001	4.41e-10	6.5710314084e-11
-5.1930000000001	0.310000000000001	4.379e-10	6.604543305e-11
-5.1930000000001	0.320000000000001	4.386e-10	6.5016915323e-11
-5.1930000000001	0.330000000000001	4.364e-10	6.4436905086e-11
-5.1930000000001	0.340000000000001	4.345e-10	6.4872426447e-11
-5.1930000000001	0.350000000000001	4.359e-10	6.447507767e-11
-5.1930000000001	0.360000000000001	4.322e-10	6.3324725488e-11
-5.1930000000001	0.370000000000001	4.34e-10	6.2944955425e-11
-5.1930000000001	0.380000000000001	4.312e-10	6.343931891e-11
-5.1930000000001	0.390000000000001	4.333e-10	6.3251535175e-11
-5.1920000000001	-0.4	4.484e-10	6.2785757473e-11
-5.1920000000001	-0.39	4.469e-10	6.3108815812e-11
-5.1920000000001	-0.38	4.49e-10	6.3400535146e-11
-5.1920000000001	-0.37	4.487e-10	6.3046137802e-11
-5.1920000000001	-0.36	4.466e-10	6.3698261511e-11
-5.1920000000001	-0.35	4.47e-10	6.5220420947e-11
-5.1920000000001	-0.34	4.474e-10	6.5562361851e-11
-5.1920000000001	-0.33	4.46e-10	6.5901724156e-11
-5.1920000000001	-0.32	4.47e-10	6.6112075001e-11
-5.1920000000001	-0.31	4.447e-10	6.5495783929e-11
-5.1920000000001	-0.3	4.457e-10	6.5577565692e-11
-5.1920000000001	-0.29	4.441e-10	6.5329723293e-11
-5.1920000000001	-0.28	4.414e-10	6.5487908432e-11
-5.1920000000001	-0.27	4.411e-10	6.6560093546e-11
-5.1920000000001	-0.26	4.405e-10	6.6576770041e-11
-5.1920000000001	-0.25	4.396e-10	6.5669987816e-11
-5.1920000000001	-0.24	4.368e-10	6.5743149025e-11
-5.1920000000001	-0.23	4.373e-10	6.5774645191e-11
-5.1920000000001	-0.22	4.363e-10	6.5215933137e-11
-5.1920000000001	-0.21	4.335e-10	6.5609428566e-11
-5.1920000000001	-0.2	4.321e-10	6.6050654277e-11
-5.1920000000001	-0.19	4.321e-10	6.5612985054e-11
-5.1920000000001	-0.18	4.304e-10	6.502631004e-11
-5.1920000000001	-0.17	4.313e-10	6.4306694549e-11
-5.1920000000001	-0.16	4.304e-10	6.2689249171e-11
-5.1920000000001	-0.15	4.294e-10	6.1548949452e-11
-5.1920000000001	-0.14	4.289e-10	6.0553511139e-11
-5.1920000000001	-0.13	4.263e-10	5.9953070013e-11
-5.1920000000001	-0.12	4.259e-10	5.9507030528e-11
-5.1920000000001	-0.11	4.228e-10	5.7974463562e-11
-5.1920000000001	-0.0999999999999998	4.204e-10	5.5916723795e-11
-5.1920000000001	-0.0899999999999998	4.154e-10	5.4070283659e-11
-5.1920000000001	-0.0799999999999997	4.094e-10	5.266952794e-11
-5.1920000000001	-0.0699999999999997	4.036e-10	5.0158728845e-11
-5.1920000000001	-0.0599999999999997	3.941e-10	4.6864472097e-11
-5.1920000000001	-0.0499999999999997	3.779e-10	4.3314223876e-11
-5.1920000000001	-0.0399999999999997	3.587e-10	4.0156790055e-11
-5.1920000000001	-0.0299999999999997	3.368e-10	3.6687788088e-11
-5.1920000000001	-0.0199999999999997	3.19e-10	3.2854016172e-11
-5.1920000000001	-0.0099999999999996	3.211e-10	3.0835674261e-11
-5.1920000000001	3.33066907387547e-16	3.446e-10	3.1417410355e-11
-5.1920000000001	0.0100000000000003	3.793e-10	3.3143474138e-11
-5.1920000000001	0.0200000000000003	4.053e-10	3.6402887781e-11
-5.1920000000001	0.0300000000000004	4.229e-10	4.0121676284e-11
-5.1920000000001	0.0400000000000004	4.353e-10	4.1987153236e-11
-5.1920000000001	0.0500000000000004	4.417e-10	4.2255673907e-11
-5.1920000000001	0.0600000000000004	4.47e-10	4.2992999079e-11
-5.1920000000001	0.0700000000000004	4.523e-10	4.4205228915e-11
-5.1920000000001	0.0800000000000004	4.562e-10	4.5107887127e-11
-5.1920000000001	0.0900000000000004	4.575e-10	4.6823534649e-11
-5.1920000000001	0.1	4.589e-10	4.9330061302e-11
-5.1920000000001	0.11	4.621e-10	5.1025976427e-11
-5.1920000000001	0.12	4.611e-10	5.2750046598e-11
-5.1920000000001	0.13	4.629e-10	5.4753228324e-11
-5.1920000000001	0.14	4.627e-10	5.5949459784e-11
-5.1920000000001	0.15	4.605e-10	5.7589338394e-11
-5.1920000000001	0.16	4.595e-10	5.9547432465e-11
-5.1920000000001	0.17	4.575e-10	6.1220704811e-11
-5.1920000000001	0.18	4.57e-10	6.2798021827e-11
-5.1920000000001	0.190000000000001	4.549e-10	6.3737831078e-11
-5.1920000000001	0.200000000000001	4.537e-10	6.4858119003e-11
-5.1920000000001	0.21	4.525e-10	6.5593852196e-11
-5.1920000000001	0.220000000000001	4.499e-10	6.5909133991e-11
-5.1920000000001	0.230000000000001	4.49e-10	6.5738282865e-11
-5.1920000000001	0.240000000000001	4.463e-10	6.554328138e-11
-5.1920000000001	0.250000000000001	4.444e-10	6.6087860614e-11
-5.1920000000001	0.260000000000001	4.444e-10	6.5949407872e-11
-5.1920000000001	0.270000000000001	4.44e-10	6.5735715907e-11
-5.1920000000001	0.280000000000001	4.411e-10	6.561393966e-11
-5.1920000000001	0.290000000000001	4.397e-10	6.6083029378e-11
-5.1920000000001	0.300000000000001	4.4e-10	6.5565516707e-11
-5.1920000000001	0.310000000000001	4.382e-10	6.4792134799e-11
-5.1920000000001	0.320000000000001	4.356e-10	6.4295751508e-11
-5.1920000000001	0.330000000000001	4.342e-10	6.3350202981e-11
-5.1920000000001	0.340000000000001	4.371e-10	6.2922009965e-11
-5.1920000000001	0.350000000000001	4.323e-10	6.3067214796e-11
-5.1920000000001	0.360000000000001	4.334e-10	6.2946835533e-11
-5.1920000000001	0.370000000000001	4.316e-10	6.1953463592e-11
-5.1920000000001	0.380000000000001	4.302e-10	6.1291747261e-11
-5.1920000000001	0.390000000000001	4.323e-10	6.055966951e-11
-5.1910000000001	-0.4	4.466e-10	6.2663556309e-11
-5.1910000000001	-0.39	4.465e-10	6.3091830816e-11
-5.1910000000001	-0.38	4.489e-10	6.3102826243e-11
-5.1910000000001	-0.37	4.471e-10	6.3440744998e-11
-5.1910000000001	-0.36	4.466e-10	6.4356130315e-11
-5.1910000000001	-0.35	4.46e-10	6.4978894079e-11
-5.1910000000001	-0.34	4.47e-10	6.5093371086e-11
-5.1910000000001	-0.33	4.452e-10	6.4606103115e-11
-5.1910000000001	-0.32	4.446e-10	6.5200583776e-11
-5.1910000000001	-0.31	4.446e-10	6.6322123166e-11
-5.1910000000001	-0.3	4.458e-10	6.6067592707e-11
-5.1910000000001	-0.29	4.438e-10	6.489707157e-11
-5.1910000000001	-0.28	4.417e-10	6.5537268529e-11
-5.1910000000001	-0.27	4.428e-10	6.5608992008e-11
-5.1910000000001	-0.26	4.417e-10	6.5175403142e-11
-5.1910000000001	-0.25	4.39e-10	6.5579847433e-11
-5.1910000000001	-0.24	4.393e-10	6.604741211e-11
-5.1910000000001	-0.23	4.369e-10	6.6010357114e-11
-5.1910000000001	-0.22	4.364e-10	6.6613371018e-11
-5.1910000000001	-0.21	4.364e-10	6.6680862801e-11
-5.1910000000001	-0.2	4.35e-10	6.6294282442e-11
-5.1910000000001	-0.19	4.348e-10	6.5957056358e-11
-5.1910000000001	-0.18	4.359e-10	6.5156281926e-11
-5.1910000000001	-0.17	4.346e-10	6.402238505e-11
-5.1910000000001	-0.16	4.348e-10	6.384672015e-11
-5.1910000000001	-0.15	4.345e-10	6.3253217377e-11
-5.1910000000001	-0.14	4.34e-10	6.2771269586e-11
-5.1910000000001	-0.13	4.349e-10	6.2043918297e-11
-5.1910000000001	-0.12	4.329e-10	6.049266085e-11
-5.1910000000001	-0.11	4.327e-10	5.9027021052e-11
-5.1910000000001	-0.0999999999999998	4.304e-10	5.6695443345e-11
-5.1910000000001	-0.0899999999999998	4.252e-10	5.4413295584e-11
-5.1910000000001	-0.0799999999999997	4.179e-10	5.2935013082e-11
-5.1910000000001	-0.0699999999999997	4.088e-10	4.9522495829e-11
-5.1910000000001	-0.0599999999999997	3.911e-10	4.6115904115e-11
-5.1910000000001	-0.0499999999999997	3.702e-10	4.2905737064e-11
-5.1910000000001	-0.0399999999999997	3.417e-10	3.7657015491e-11
-5.1910000000001	-0.0299999999999997	3.068e-10	3.3097615233e-11
-5.1910000000001	-0.0199999999999997	2.832e-10	2.8665823629e-11
-5.1910000000001	-0.0099999999999996	2.84e-10	2.5072984863e-11
-5.1910000000001	3.33066907387547e-16	3.125e-10	2.609778312e-11
-5.1910000000001	0.0100000000000003	3.612e-10	2.8714362998e-11
-5.1910000000001	0.0200000000000003	3.993e-10	3.2579631079e-11
-5.1910000000001	0.0300000000000004	4.26e-10	3.6293524317e-11
-5.1910000000001	0.0400000000000004	4.395e-10	3.8258274435e-11
-5.1910000000001	0.0500000000000004	4.509e-10	3.8051349111e-11
-5.1910000000001	0.0600000000000004	4.556e-10	3.9236681187e-11
-5.1910000000001	0.0700000000000004	4.607e-10	4.1191457422e-11
-5.1910000000001	0.0800000000000004	4.648e-10	4.2728174594e-11
-5.1910000000001	0.0900000000000004	4.643e-10	4.5495529776e-11
-5.1910000000001	0.1	4.684e-10	4.8050665646e-11
-5.1910000000001	0.11	4.671e-10	5.0498131895e-11
-5.1910000000001	0.12	4.689e-10	5.2818632685e-11
-5.1910000000001	0.13	4.666e-10	5.4227368673e-11
-5.1910000000001	0.14	4.656e-10	5.648273509e-11
-5.1910000000001	0.15	4.667e-10	5.7958805701e-11
-5.1910000000001	0.16	4.635e-10	5.905108992e-11
-5.1910000000001	0.17	4.627e-10	6.0542812571e-11
-5.1910000000001	0.18	4.576e-10	6.1560666654e-11
-5.1910000000001	0.190000000000001	4.586e-10	6.2885991065e-11
-5.1910000000001	0.200000000000001	4.559e-10	6.3249666709e-11
-5.1910000000001	0.21	4.506e-10	6.4135907451e-11
-5.1910000000001	0.220000000000001	4.504e-10	6.4847880276e-11
-5.1910000000001	0.230000000000001	4.491e-10	6.4489251235e-11
-5.1910000000001	0.240000000000001	4.433e-10	6.4838468097e-11
-5.1910000000001	0.250000000000001	4.426e-10	6.5458548488e-11
-5.1910000000001	0.260000000000001	4.434e-10	6.4818997635e-11
-5.1910000000001	0.270000000000001	4.399e-10	6.4900272992e-11
-5.1910000000001	0.280000000000001	4.395e-10	6.5288890619e-11
-5.1910000000001	0.290000000000001	4.367e-10	6.4811715856e-11
-5.1910000000001	0.300000000000001	4.361e-10	6.4975564601e-11
-5.1910000000001	0.310000000000001	4.345e-10	6.4738671063e-11
-5.1910000000001	0.320000000000001	4.367e-10	6.397854886e-11
-5.1910000000001	0.330000000000001	4.326e-10	6.3689949457e-11
-5.1910000000001	0.340000000000001	4.323e-10	6.4095959533e-11
-5.1910000000001	0.350000000000001	4.325e-10	6.3770997804e-11
-5.1910000000001	0.360000000000001	4.289e-10	6.276886561e-11
-5.1910000000001	0.370000000000001	4.334e-10	6.2697578687e-11
-5.1910000000001	0.380000000000001	4.287e-10	6.2791019445e-11
-5.1910000000001	0.390000000000001	4.306e-10	6.2404095661e-11
-5.1900000000001	-0.4	4.459e-10	6.2337954296e-11
-5.1900000000001	-0.39	4.465e-10	6.2294246163e-11
-5.1900000000001	-0.38	4.468e-10	6.2195915962e-11
-5.1900000000001	-0.37	4.454e-10	6.2546355184e-11
-5.1900000000001	-0.36	4.474e-10	6.3359888736e-11
-5.1900000000001	-0.35	4.457e-10	6.4060016302e-11
-5.1900000000001	-0.34	4.449e-10	6.4658408519e-11
-5.1900000000001	-0.33	4.455e-10	6.4053945243e-11
-5.1900000000001	-0.32	4.453e-10	6.341477274e-11
-5.1900000000001	-0.31	4.454e-10	6.3329591649e-11
-5.1900000000001	-0.3	4.431e-10	6.3204695471e-11
-5.1900000000001	-0.29	4.438e-10	6.3410430448e-11
-5.1900000000001	-0.28	4.436e-10	6.3012423925e-11
-5.1900000000001	-0.27	4.411e-10	6.3260202296e-11
-5.1900000000001	-0.26	4.417e-10	6.3672818942e-11
-5.1900000000001	-0.25	4.413e-10	6.3538114773e-11
-5.1900000000001	-0.24	4.407e-10	6.3396076439e-11
-5.1900000000001	-0.23	4.405e-10	6.3134264201e-11
-5.1900000000001	-0.22	4.389e-10	6.2971777515e-11
-5.1900000000001	-0.21	4.387e-10	6.2641612021e-11
-5.1900000000001	-0.2	4.387e-10	6.2687922036e-11
-5.1900000000001	-0.19	4.375e-10	6.3180108555e-11
-5.1900000000001	-0.18	4.392e-10	6.3844578108e-11
-5.1900000000001	-0.17	4.403e-10	6.3979363767e-11
-5.1900000000001	-0.16	4.409e-10	6.375660887e-11
-5.1900000000001	-0.15	4.407e-10	6.3885410782e-11
-5.1900000000001	-0.14	4.425e-10	6.355526275e-11
-5.1900000000001	-0.13	4.436e-10	6.2221626285e-11
-5.1900000000001	-0.12	4.427e-10	6.1337463558e-11
-5.1900000000001	-0.11	4.415e-10	6.0989940539e-11
-5.1900000000001	-0.0999999999999998	4.41e-10	5.8954092674e-11
-5.1900000000001	-0.0899999999999998	4.357e-10	5.6477746693e-11
-5.1900000000001	-0.0799999999999997	4.247e-10	5.4652884137e-11
-5.1900000000001	-0.0699999999999997	4.119e-10	5.1918969257e-11
-5.1900000000001	-0.0599999999999997	3.916e-10	4.7821408953e-11
-5.1900000000001	-0.0499999999999997	3.605e-10	4.2828719597e-11
-5.1900000000001	-0.0399999999999997	3.23e-10	3.706223506e-11
-5.1900000000001	-0.0299999999999997	2.822e-10	3.110676771e-11
-5.1900000000001	-0.0199999999999997	2.496e-10	2.5291997008e-11
-5.1900000000001	-0.0099999999999996	2.471e-10	2.1154990827e-11
-5.1900000000001	3.33066907387547e-16	2.816e-10	2.1551476675e-11
-5.1900000000001	0.0100000000000003	3.408e-10	2.5026770891e-11
-5.1900000000001	0.0200000000000003	3.918e-10	2.862708061e-11
-5.1900000000001	0.0300000000000004	4.263e-10	3.1395323458e-11
-5.1900000000001	0.0400000000000004	4.459e-10	3.3194155549e-11
-5.1900000000001	0.0500000000000004	4.565e-10	3.4205935663e-11
-5.1900000000001	0.0600000000000004	4.636e-10	3.4898697049e-11
-5.1900000000001	0.0700000000000004	4.675e-10	3.7850716035e-11
-5.1900000000001	0.0800000000000004	4.716e-10	4.0356611134e-11
-5.1900000000001	0.0900000000000004	4.726e-10	4.3528206879e-11
-5.1900000000001	0.1	4.75e-10	4.6756182564e-11
-5.1900000000001	0.11	4.737e-10	4.9178098561e-11
-5.1900000000001	0.12	4.742e-10	5.2163150394e-11
-5.1900000000001	0.13	4.716e-10	5.439905799e-11
-5.1900000000001	0.14	4.712e-10	5.6533573661e-11
-5.1900000000001	0.15	4.684e-10	5.8449915377e-11
-5.1900000000001	0.16	4.657e-10	6.1528832885e-11
-5.1900000000001	0.17	4.655e-10	6.3618092099e-11
-5.1900000000001	0.18	4.614e-10	6.457863492e-11
-5.1900000000001	0.190000000000001	4.602e-10	6.552071427e-11
-5.1900000000001	0.200000000000001	4.564e-10	6.5541599179e-11
-5.1900000000001	0.21	4.538e-10	6.5493414877e-11
-5.1900000000001	0.220000000000001	4.496e-10	6.5774505492e-11
-5.1900000000001	0.230000000000001	4.504e-10	6.5954838647e-11
-5.1900000000001	0.240000000000001	4.457e-10	6.5845804056e-11
-5.1900000000001	0.250000000000001	4.434e-10	6.5958255436e-11
-5.1900000000001	0.260000000000001	4.4e-10	6.5843539778e-11
-5.1900000000001	0.270000000000001	4.379e-10	6.5708829788e-11
-5.1900000000001	0.280000000000001	4.403e-10	6.4859021222e-11
-5.1900000000001	0.290000000000001	4.377e-10	6.453806418e-11
-5.1900000000001	0.300000000000001	4.338e-10	6.48360583e-11
-5.1900000000001	0.310000000000001	4.362e-10	6.4592447598e-11
-5.1900000000001	0.320000000000001	4.323e-10	6.39999751e-11
-5.1900000000001	0.330000000000001	4.297e-10	6.4305448905e-11
-5.1900000000001	0.340000000000001	4.281e-10	6.3331524143e-11
-5.1900000000001	0.350000000000001	4.309e-10	6.1796430964e-11
-5.1900000000001	0.360000000000001	4.277e-10	6.1571138212e-11
-5.1900000000001	0.370000000000001	4.296e-10	6.1427964829e-11
-5.1900000000001	0.380000000000001	4.273e-10	6.0834502801e-11
-5.1900000000001	0.390000000000001	4.282e-10	5.9979158686e-11
-5.1890000000001	-0.4	4.453e-10	6.0928834137e-11
-5.1890000000001	-0.39	4.447e-10	6.1234890018e-11
-5.1890000000001	-0.38	4.455e-10	6.1704276595e-11
-5.1890000000001	-0.37	4.455e-10	6.1646878021e-11
-5.1890000000001	-0.36	4.453e-10	6.1768788146e-11
-5.1890000000001	-0.35	4.467e-10	6.220471696e-11
-5.1890000000001	-0.34	4.46e-10	6.2228611205e-11
-5.1890000000001	-0.33	4.449e-10	6.3453515759e-11
-5.1890000000001	-0.32	4.467e-10	6.4918748103e-11
-5.1890000000001	-0.31	4.454e-10	6.495709531e-11
-5.1890000000001	-0.3	4.451e-10	6.4992468106e-11
-5.1890000000001	-0.29	4.457e-10	6.5050239209e-11
-5.1890000000001	-0.28	4.43e-10	6.5743160667e-11
-5.1890000000001	-0.27	4.439e-10	6.6167296609e-11
-5.1890000000001	-0.26	4.422e-10	6.5790693043e-11
-5.1890000000001	-0.25	4.419e-10	6.6161731957e-11
-5.1890000000001	-0.24	4.414e-10	6.6054426134e-11
-5.1890000000001	-0.23	4.414e-10	6.5970304422e-11
-5.1890000000001	-0.22	4.413e-10	6.5406010253e-11
-5.1890000000001	-0.21	4.416e-10	6.4936169656e-11
-5.1890000000001	-0.2	4.407e-10	6.5356167033e-11
-5.1890000000001	-0.19	4.414e-10	6.5779412398e-11
-5.1890000000001	-0.18	4.422e-10	6.5504474333e-11
-5.1890000000001	-0.17	4.43e-10	6.5777200507e-11
-5.1890000000001	-0.16	4.468e-10	6.5473793074e-11
-5.1890000000001	-0.15	4.469e-10	6.4476981061e-11
-5.1890000000001	-0.14	4.5e-10	6.3506234437e-11
-5.1890000000001	-0.13	4.495e-10	6.2923214864e-11
-5.1890000000001	-0.12	4.518e-10	6.2329485081e-11
-5.1890000000001	-0.11	4.512e-10	6.0818833299e-11
-5.1890000000001	-0.0999999999999998	4.482e-10	5.955149536e-11
-5.1890000000001	-0.0899999999999998	4.431e-10	5.7656539138e-11
-5.1890000000001	-0.0799999999999997	4.309e-10	5.5467558559e-11
-5.1890000000001	-0.0699999999999997	4.148e-10	5.2094098646e-11
-5.1890000000001	-0.0599999999999997	3.873e-10	4.8220800818e-11
-5.1890000000001	-0.0499999999999997	3.543e-10	4.2154095718e-11
-5.1890000000001	-0.0399999999999997	3.075e-10	3.5480162478e-11
-5.1890000000001	-0.0299999999999997	2.62e-10	2.8863939224e-11
-5.1890000000001	-0.0199999999999997	2.25e-10	2.1711764566e-11
-5.1890000000001	-0.0099999999999996	2.204e-10	1.925326651e-11
-5.1890000000001	3.33066907387547e-16	2.592e-10	1.8484894827e-11
-5.1890000000001	0.0100000000000003	3.242e-10	2.1329066658e-11
-5.1890000000001	0.0200000000000003	3.847e-10	2.4390898761e-11
-5.1890000000001	0.0300000000000004	4.24e-10	2.6777439052e-11
-5.1890000000001	0.0400000000000004	4.485e-10	2.7376759681e-11
-5.1890000000001	0.0500000000000004	4.608e-10	2.8984961682e-11
-5.1890000000001	0.0600000000000004	4.705e-10	2.9038096545e-11
-5.1890000000001	0.0700000000000004	4.746e-10	3.1771796057e-11
-5.1890000000001	0.0800000000000004	4.776e-10	3.4871525713e-11
-5.1890000000001	0.0900000000000004	4.772e-10	3.8881401997e-11
-5.1890000000001	0.1	4.782e-10	4.3392783846e-11
-5.1890000000001	0.11	4.786e-10	4.6758592362e-11
-5.1890000000001	0.12	4.761e-10	5.1912316121e-11
-5.1890000000001	0.13	4.767e-10	5.5465777405e-11
-5.1890000000001	0.14	4.737e-10	5.7910755277e-11
-5.1890000000001	0.15	4.715e-10	5.9976405464e-11
-5.1890000000001	0.16	4.688e-10	6.1131850816e-11
-5.1890000000001	0.17	4.657e-10	6.227006088e-11
-5.1890000000001	0.18	4.632e-10	6.3396932092e-11
-5.1890000000001	0.190000000000001	4.588e-10	6.4659683267e-11
-5.1890000000001	0.200000000000001	4.562e-10	6.5837916918e-11
-5.1890000000001	0.21	4.538e-10	6.616168539e-11
-5.1890000000001	0.220000000000001	4.493e-10	6.6329992842e-11
-5.1890000000001	0.230000000000001	4.485e-10	6.6778587643e-11
-5.1890000000001	0.240000000000001	4.47e-10	6.6278327722e-11
-5.1890000000001	0.250000000000001	4.431e-10	6.5915816231e-11
-5.1890000000001	0.260000000000001	4.395e-10	6.5965572139e-11
-5.1890000000001	0.270000000000001	4.378e-10	6.584545481e-11
-5.1890000000001	0.280000000000001	4.369e-10	6.5217731753e-11
-5.1890000000001	0.290000000000001	4.375e-10	6.4339366509e-11
-5.1890000000001	0.300000000000001	4.341e-10	6.3796126051e-11
-5.1890000000001	0.310000000000001	4.321e-10	6.3954555662e-11
-5.1890000000001	0.320000000000001	4.289e-10	6.4251094591e-11
-5.1890000000001	0.330000000000001	4.253e-10	6.3329964178e-11
-5.1890000000001	0.340000000000001	4.302e-10	6.2499230262e-11
-5.1890000000001	0.350000000000001	4.258e-10	6.2972761225e-11
-5.1890000000001	0.360000000000001	4.263e-10	6.2504969537e-11
-5.1890000000001	0.370000000000001	4.26e-10	6.1843788717e-11
-5.1890000000001	0.380000000000001	4.229e-10	6.2197807711e-11
-5.1890000000001	0.390000000000001	4.255e-10	6.2076607719e-11
-5.1880000000001	-0.4	4.452e-10	6.0066708829e-11
-5.1880000000001	-0.39	4.428e-10	6.0832954478e-11
-5.1880000000001	-0.38	4.443e-10	6.1675888719e-11
-5.1880000000001	-0.37	4.449e-10	6.2061840435e-11
-5.1880000000001	-0.36	4.444e-10	6.3071778277e-11
-5.1880000000001	-0.35	4.453e-10	6.3324323855e-11
-5.1880000000001	-0.34	4.452e-10	6.2416429864e-11
-5.1880000000001	-0.33	4.453e-10	6.2081794022e-11
-5.1880000000001	-0.32	4.46e-10	6.2162388349e-11
-5.1880000000001	-0.31	4.452e-10	6.2160199741e-11
-5.1880000000001	-0.3	4.444e-10	6.264806143e-11
-5.1880000000001	-0.29	4.455e-10	6.2642077683e-11
-5.1880000000001	-0.28	4.443e-10	6.2990840524e-11
-5.1880000000001	-0.27	4.431e-10	6.3803908415e-11
-5.1880000000001	-0.26	4.443e-10	6.3756183954e-11
-5.1880000000001	-0.25	4.424e-10	6.3721806509e-11
-5.1880000000001	-0.24	4.433e-10	6.3627469353e-11
-5.1880000000001	-0.23	4.419e-10	6.3311646227e-11
-5.1880000000001	-0.22	4.428e-10	6.3650892116e-11
-5.1880000000001	-0.21	4.436e-10	6.3220143784e-11
-5.1880000000001	-0.2	4.433e-10	6.3464202685e-11
-5.1880000000001	-0.19	4.436e-10	6.5146008274e-11
-5.1880000000001	-0.18	4.461e-10	6.5544032259e-11
-5.1880000000001	-0.17	4.474e-10	6.4809608739e-11
-5.1880000000001	-0.16	4.477e-10	6.4961664611e-11
-5.1880000000001	-0.15	4.51e-10	6.5122952219e-11
-5.1880000000001	-0.14	4.52e-10	6.4689357532e-11
-5.1880000000001	-0.13	4.548e-10	6.4168480458e-11
-5.1880000000001	-0.12	4.562e-10	6.2677043024e-11
-5.1880000000001	-0.11	4.554e-10	6.124752108e-11
-5.1880000000001	-0.0999999999999998	4.518e-10	6.0855946504e-11
-5.1880000000001	-0.0899999999999998	4.482e-10	5.9163267724e-11
-5.1880000000001	-0.0799999999999997	4.348e-10	5.6686683092e-11
-5.1880000000001	-0.0699999999999997	4.163e-10	5.2924902411e-11
-5.1880000000001	-0.0599999999999997	3.891e-10	4.8744599917e-11
-5.1880000000001	-0.0499999999999997	3.511e-10	4.2855573702e-11
-5.1880000000001	-0.0399999999999997	3.054e-10	3.5529013257e-11
-5.1880000000001	-0.0299999999999997	2.547e-10	2.8225834831e-11
-5.1880000000001	-0.0199999999999997	2.153e-10	2.0950743055e-11
-5.1880000000001	-0.0099999999999996	2.112e-10	1.7858097272e-11
-5.1880000000001	3.33066907387547e-16	2.495e-10	1.6444789071e-11
-5.1880000000001	0.0100000000000003	3.172e-10	1.8826709129e-11
-5.1880000000001	0.0200000000000003	3.79e-10	2.1215229935e-11
-5.1880000000001	0.0300000000000004	4.222e-10	2.3367274844e-11
-5.1880000000001	0.0400000000000004	4.495e-10	2.354508033e-11
-5.1880000000001	0.0500000000000004	4.6e-10	2.4897741969e-11
-5.1880000000001	0.0600000000000004	4.711e-10	2.4959704024e-11
-5.1880000000001	0.0700000000000004	4.746e-10	2.7829420287e-11
-5.1880000000001	0.0800000000000004	4.762e-10	3.1168301939e-11
-5.1880000000001	0.0900000000000004	4.792e-10	3.5785199725e-11
-5.1880000000001	0.1	4.781e-10	4.0546353557e-11
-5.1880000000001	0.11	4.792e-10	4.4797910959e-11
-5.1880000000001	0.12	4.781e-10	4.8429894377e-11
-5.1880000000001	0.13	4.753e-10	5.1381601952e-11
-5.1880000000001	0.14	4.751e-10	5.4460327374e-11
-5.1880000000001	0.15	4.726e-10	5.5932404939e-11
-5.1880000000001	0.16	4.699e-10	5.7499355171e-11
-5.1880000000001	0.17	4.678e-10	5.8885937324e-11
-5.1880000000001	0.18	4.627e-10	6.0463417321e-11
-5.1880000000001	0.190000000000001	4.606e-10	6.1736203497e-11
-5.1880000000001	0.200000000000001	4.575e-10	6.2277092366e-11
-5.1880000000001	0.21	4.552e-10	6.2861625338e-11
-5.1880000000001	0.220000000000001	4.49e-10	6.3407776179e-11
-5.1880000000001	0.230000000000001	4.477e-10	6.4139300957e-11
-5.1880000000001	0.240000000000001	4.45e-10	6.3788797706e-11
-5.1880000000001	0.250000000000001	4.417e-10	6.375805242e-11
-5.1880000000001	0.260000000000001	4.412e-10	6.3682277687e-11
-5.1880000000001	0.270000000000001	4.361e-10	6.3410174334e-11
-5.1880000000001	0.280000000000001	4.349e-10	6.3140073325e-11
-5.1880000000001	0.290000000000001	4.344e-10	6.2785827322e-11
-5.1880000000001	0.300000000000001	4.31e-10	6.2673626235e-11
-5.1880000000001	0.310000000000001	4.315e-10	6.2519789208e-11
-5.1880000000001	0.320000000000001	4.264e-10	6.3097348902e-11
-5.1880000000001	0.330000000000001	4.243e-10	6.333506899e-11
-5.1880000000001	0.340000000000001	4.274e-10	6.2321324367e-11
-5.1880000000001	0.350000000000001	4.304e-10	6.1464012833e-11
-5.1880000000001	0.360000000000001	4.225e-10	6.1045971233e-11
-5.1880000000001	0.370000000000001	4.246e-10	6.0890923487e-11
-5.1880000000001	0.380000000000001	4.219e-10	6.075965357e-11
-5.1880000000001	0.390000000000001	4.225e-10	6.0568423942e-11
-5.1870000000001	-0.4	4.43e-10	6.2117259949e-11
-5.1870000000001	-0.39	4.425e-10	6.2046054518e-11
-5.1870000000001	-0.38	4.436e-10	6.1851221835e-11
-5.1870000000001	-0.37	4.435e-10	6.22723368e-11
-5.1870000000001	-0.36	4.446e-10	6.2261498533e-11
-5.1870000000001	-0.35	4.435e-10	6.2118453206e-11
-5.1870000000001	-0.34	4.431e-10	6.3295842847e-11
-5.1870000000001	-0.33	4.436e-10	6.4549950184e-11
-5.1870000000001	-0.32	4.44e-10	6.495770067e-11
-5.1870000000001	-0.31	4.447e-10	6.5149646252e-11
-5.1870000000001	-0.3	4.44e-10	6.4898264827e-11
-5.1870000000001	-0.29	4.445e-10	6.4960867167e-11
-5.1870000000001	-0.28	4.437e-10	6.5157329664e-11
-5.1870000000001	-0.27	4.441e-10	6.5042637289e-11
-5.1870000000001	-0.26	4.433e-10	6.5058108885e-11
-5.1870000000001	-0.25	4.425e-10	6.575967418e-11
-5.1870000000001	-0.24	4.432e-10	6.6089228494e-11
-5.1870000000001	-0.23	4.425e-10	6.6188443452e-11
-5.1870000000001	-0.22	4.439e-10	6.6341279307e-11
-5.1870000000001	-0.21	4.429e-10	6.632777513e-11
-5.1870000000001	-0.2	4.442e-10	6.6559651168e-11
-5.1870000000001	-0.19	4.463e-10	6.6145102028e-11
-5.1870000000001	-0.18	4.466e-10	6.5174279734e-11
-5.1870000000001	-0.17	4.471e-10	6.5453647403e-11
-5.1870000000001	-0.16	4.494e-10	6.5382482717e-11
-5.1870000000001	-0.15	4.508e-10	6.432866212e-11
-5.1870000000001	-0.14	4.521e-10	6.4474815736e-11
-5.1870000000001	-0.13	4.539e-10	6.4348307205e-11
-5.1870000000001	-0.12	4.553e-10	6.4075825503e-11
-5.1870000000001	-0.11	4.546e-10	6.3599838177e-11
-5.1870000000001	-0.0999999999999998	4.53e-10	6.2736670952e-11
-5.1870000000001	-0.0899999999999998	4.452e-10	6.1356212245e-11
-5.1870000000001	-0.0799999999999997	4.351e-10	5.9632194461e-11
-5.1870000000001	-0.0699999999999997	4.149e-10	5.745360977e-11
-5.1870000000001	-0.0599999999999997	3.884e-10	5.3740438307e-11
-5.1870000000001	-0.0499999999999997	3.51e-10	4.9140595365e-11
-5.1870000000001	-0.0399999999999997	3.04e-10	4.2443536222e-11
-5.1870000000001	-0.0299999999999997	2.56e-10	3.5492226016e-11
-5.1870000000001	-0.0199999999999997	2.199e-10	2.7242154465e-11
-5.1870000000001	-0.0099999999999996	2.145e-10	2.2063759388e-11
-5.1870000000001	3.33066907387547e-16	2.54e-10	1.9950664137e-11
-5.1870000000001	0.0100000000000003	3.193e-10	1.8550085952e-11
-5.1870000000001	0.0200000000000003	3.836e-10	1.9423525373e-11
-5.1870000000001	0.0300000000000004	4.23e-10	2.0012662571e-11
-5.1870000000001	0.0400000000000004	4.482e-10	1.9116088515e-11
-5.1870000000001	0.0500000000000004	4.583e-10	1.9853474805e-11
-5.1870000000001	0.0600000000000004	4.673e-10	2.0186722395e-11
-5.1870000000001	0.0700000000000004	4.708e-10	2.3030488228e-11
-5.1870000000001	0.0800000000000004	4.745e-10	2.6916959905e-11
-5.1870000000001	0.0900000000000004	4.767e-10	3.13255121e-11
-5.1870000000001	0.1	4.766e-10	3.6998992437e-11
-5.1870000000001	0.11	4.764e-10	4.215259105e-11
-5.1870000000001	0.12	4.778e-10	4.6601044596e-11
-5.1870000000001	0.13	4.774e-10	4.9071176909e-11
-5.1870000000001	0.14	4.746e-10	5.1773001906e-11
-5.1870000000001	0.15	4.71e-10	5.4451514734e-11
-5.1870000000001	0.16	4.685e-10	5.7535624364e-11
-5.1870000000001	0.17	4.671e-10	5.9085118119e-11
-5.1870000000001	0.18	4.627e-10	6.0296035372e-11
-5.1870000000001	0.190000000000001	4.604e-10	6.1522057513e-11
-5.1870000000001	0.200000000000001	4.57e-10	6.1826151796e-11
-5.1870000000001	0.21	4.525e-10	6.2328705098e-11
-5.1870000000001	0.220000000000001	4.493e-10	6.3242291799e-11
-5.1870000000001	0.230000000000001	4.482e-10	6.3389755087e-11
-5.1870000000001	0.240000000000001	4.433e-10	6.3361710636e-11
-5.1870000000001	0.250000000000001	4.422e-10	6.3233671244e-11
-5.1870000000001	0.260000000000001	4.4e-10	6.2431662809e-11
-5.1870000000001	0.270000000000001	4.323e-10	6.2342721503e-11
-5.1870000000001	0.280000000000001	4.318e-10	6.2562985113e-11
-5.1870000000001	0.290000000000001	4.337e-10	6.1678088969e-11
-5.1870000000001	0.300000000000001	4.282e-10	6.1866041506e-11
-5.1870000000001	0.310000000000001	4.274e-10	6.1634002486e-11
-5.1870000000001	0.320000000000001	4.256e-10	6.1639555497e-11
-5.1870000000001	0.330000000000001	4.257e-10	6.1801401898e-11
-5.1870000000001	0.340000000000001	4.254e-10	6.0886837309e-11
-5.1870000000001	0.350000000000001	4.222e-10	6.0671276879e-11
-5.1870000000001	0.360000000000001	4.208e-10	6.0937780654e-11
-5.1870000000001	0.370000000000001	4.193e-10	6.1138148885e-11
-5.1870000000001	0.380000000000001	4.189e-10	6.0242204927e-11
-5.1870000000001	0.390000000000001	4.221e-10	5.9493683511e-11
-5.1860000000001	-0.4	4.404e-10	6.1061413726e-11
-5.1860000000001	-0.39	4.409e-10	6.1257131165e-11
-5.1860000000001	-0.38	4.414e-10	6.1879580608e-11
-5.1860000000001	-0.37	4.411e-10	6.2736606924e-11
-5.1860000000001	-0.36	4.438e-10	6.2665791484e-11
-5.1860000000001	-0.35	4.436e-10	6.2465236988e-11
-5.1860000000001	-0.34	4.43e-10	6.2842515763e-11
-5.1860000000001	-0.33	4.444e-10	6.3593516825e-11
-5.1860000000001	-0.32	4.435e-10	6.3715648139e-11
-5.1860000000001	-0.31	4.445e-10	6.3537975075e-11
-5.1860000000001	-0.3	4.438e-10	6.3757417956e-11
-5.1860000000001	-0.29	4.45e-10	6.3988380134e-11
-5.1860000000001	-0.28	4.449e-10	6.3823378878e-11
-5.1860000000001	-0.27	4.434e-10	6.4397981623e-11
-5.1860000000001	-0.26	4.433e-10	6.5412197728e-11
-5.1860000000001	-0.25	4.455e-10	6.5432308475e-11
-5.1860000000001	-0.24	4.443e-10	6.5347575583e-11
-5.1860000000001	-0.23	4.432e-10	6.5885600634e-11
-5.1860000000001	-0.22	4.45e-10	6.5969215939e-11
-5.1860000000001	-0.21	4.441e-10	6.5561087104e-11
-5.1860000000001	-0.2	4.45e-10	6.5595854539e-11
-5.1860000000001	-0.19	4.453e-10	6.5783254104e-11
-5.1860000000001	-0.18	4.477e-10	6.5423961496e-11
-5.1860000000001	-0.17	4.471e-10	6.4574560383e-11
-5.1860000000001	-0.16	4.496e-10	6.4158003079e-11
-5.1860000000001	-0.15	4.504e-10	6.3588342164e-11
-5.1860000000001	-0.14	4.518e-10	6.2962796073e-11
-5.1860000000001	-0.13	4.515e-10	6.2571570743e-11
-5.1860000000001	-0.12	4.51e-10	6.2896480085e-11
-5.1860000000001	-0.11	4.524e-10	6.2178756343e-11
-5.1860000000001	-0.0999999999999998	4.496e-10	6.0497893719e-11
-5.1860000000001	-0.0899999999999998	4.441e-10	5.9085519752e-11
-5.1860000000001	-0.0799999999999997	4.369e-10	5.7092180941e-11
-5.1860000000001	-0.0699999999999997	4.216e-10	5.372344167e-11
-5.1860000000001	-0.0599999999999997	3.941e-10	4.9916550051e-11
-5.1860000000001	-0.0499999999999997	3.587e-10	4.7548353905e-11
-5.1860000000001	-0.0399999999999997	3.147e-10	4.3408555211e-11
-5.1860000000001	-0.0299999999999997	2.672e-10	3.7131473073e-11
-5.1860000000001	-0.0199999999999997	2.338e-10	3.1033629784e-11
-5.1860000000001	-0.0099999999999996	2.3e-10	2.4036962714e-11
-5.1860000000001	3.33066907387547e-16	2.673e-10	2.1132506663e-11
-5.1860000000001	0.0100000000000003	3.328e-10	1.8756609643e-11
-5.1860000000001	0.0200000000000003	3.918e-10	1.8774995988e-11
-5.1860000000001	0.0300000000000004	4.257e-10	1.785603672e-11
-5.1860000000001	0.0400000000000004	4.457e-10	1.7320070765e-11
-5.1860000000001	0.0500000000000004	4.555e-10	1.569326123e-11
-5.1860000000001	0.0600000000000004	4.596e-10	1.741006563e-11
-5.1860000000001	0.0700000000000004	4.649e-10	1.8919487775e-11
-5.1860000000001	0.0800000000000004	4.683e-10	2.4021459103e-11
-5.1860000000001	0.0900000000000004	4.724e-10	2.814278705e-11
-5.1860000000001	0.1	4.72e-10	3.4018629231e-11
-5.1860000000001	0.11	4.73e-10	3.9677351015e-11
-5.1860000000001	0.12	4.742e-10	4.4493883615e-11
-5.1860000000001	0.13	4.721e-10	4.8344861716e-11
-5.1860000000001	0.14	4.724e-10	5.1344989333e-11
-5.1860000000001	0.15	4.687e-10	5.3786329227e-11
-5.1860000000001	0.16	4.678e-10	5.5870373035e-11
-5.1860000000001	0.17	4.649e-10	5.6992378086e-11
-5.1860000000001	0.18	4.606e-10	5.8357039234e-11
-5.1860000000001	0.190000000000001	4.574e-10	6.0190976365e-11
-5.1860000000001	0.200000000000001	4.562e-10	6.1285635456e-11
-5.1860000000001	0.21	4.528e-10	6.1562593328e-11
-5.1860000000001	0.220000000000001	4.489e-10	6.1955308774e-11
-5.1860000000001	0.230000000000001	4.448e-10	6.2261114363e-11
-5.1860000000001	0.240000000000001	4.412e-10	6.2918610638e-11
-5.1860000000001	0.250000000000001	4.397e-10	6.2491290737e-11
-5.1860000000001	0.260000000000001	4.354e-10	6.2048324617e-11
-5.1860000000001	0.270000000000001	4.354e-10	6.3123274595e-11
-5.1860000000001	0.280000000000001	4.298e-10	6.3311756821e-11
-5.1860000000001	0.290000000000001	4.274e-10	6.2344945036e-11
-5.1860000000001	0.300000000000001	4.27e-10	6.165500381e-11
-5.1860000000001	0.310000000000001	4.274e-10	6.0890888562e-11
-5.1860000000001	0.320000000000001	4.218e-10	6.1163963983e-11
-5.1860000000001	0.330000000000001	4.201e-10	6.1425648164e-11
-5.1860000000001	0.340000000000001	4.231e-10	6.1053369427e-11
-5.1860000000001	0.350000000000001	4.211e-10	6.0507765738e-11
-5.1860000000001	0.360000000000001	4.196e-10	5.9461448109e-11
-5.1860000000001	0.370000000000001	4.213e-10	5.9567869175e-11
-5.1860000000001	0.380000000000001	4.175e-10	6.0363294324e-11
-5.1860000000001	0.390000000000001	4.173e-10	5.9734913521e-11
-5.1850000000001	-0.4	4.394e-10	6.0958974063e-11
-5.1850000000001	-0.39	4.397e-10	6.1630096752e-11
-5.1850000000001	-0.38	4.414e-10	6.1323668342e-11
-5.1850000000001	-0.37	4.399e-10	6.1018572887e-11
-5.1850000000001	-0.36	4.419e-10	6.1245192774e-11
-5.1850000000001	-0.35	4.42e-10	6.1454105889e-11
-5.1850000000001	-0.34	4.409e-10	6.2717060791e-11
-5.1850000000001	-0.33	4.416e-10	6.3737225719e-11
-5.1850000000001	-0.32	4.435e-10	6.3368154224e-11
-5.1850000000001	-0.31	4.443e-10	6.2593258917e-11
-5.1850000000001	-0.3	4.436e-10	6.289454177e-11
-5.1850000000001	-0.29	4.433e-10	6.3555780798e-11
-5.1850000000001	-0.28	4.436e-10	6.468113279e-11
-5.1850000000001	-0.27	4.429e-10	6.5459049074e-11
-5.1850000000001	-0.26	4.448e-10	6.5348827047e-11
-5.1850000000001	-0.25	4.447e-10	6.4534181729e-11
-5.1850000000001	-0.24	4.434e-10	6.4746750286e-11
-5.1850000000001	-0.23	4.432e-10	6.5345707117e-11
-5.1850000000001	-0.22	4.447e-10	6.5098737832e-11
-5.1850000000001	-0.21	4.441e-10	6.489478983e-11
-5.1850000000001	-0.2	4.449e-10	6.5200624522e-11
-5.1850000000001	-0.19	4.465e-10	6.4516125713e-11
-5.1850000000001	-0.18	4.46e-10	6.3860305818e-11
-5.1850000000001	-0.17	4.454e-10	6.3595169922e-11
-5.1850000000001	-0.16	4.447e-10	6.4114161069e-11
-5.1850000000001	-0.15	4.463e-10	6.4102117904e-11
-5.1850000000001	-0.14	4.458e-10	6.3424219843e-11
-5.1850000000001	-0.13	4.455e-10	6.2438420719e-11
-5.1850000000001	-0.12	4.437e-10	6.1790406471e-11
-5.1850000000001	-0.11	4.439e-10	6.1092886608e-11
-5.1850000000001	-0.0999999999999998	4.419e-10	5.8918510331e-11
-5.1850000000001	-0.0899999999999998	4.373e-10	5.7260348694e-11
-5.1850000000001	-0.0799999999999997	4.307e-10	5.5476615671e-11
-5.1850000000001	-0.0699999999999997	4.187e-10	5.3419650067e-11
-5.1850000000001	-0.0599999999999997	4.011e-10	5.0930434372e-11
-5.1850000000001	-0.0499999999999997	3.731e-10	4.6333798673e-11
-5.1850000000001	-0.0399999999999997	3.317e-10	4.2385348934e-11
-5.1850000000001	-0.0299999999999997	2.884e-10	3.7616412737e-11
-5.1850000000001	-0.0199999999999997	2.558e-10	2.9225979233e-11
-5.1850000000001	-0.0099999999999996	2.506e-10	2.3419279023e-11
-5.1850000000001	3.33066907387547e-16	2.895e-10	1.9647447334e-11
-5.1850000000001	0.0100000000000003	3.481e-10	1.8950882077e-11
-5.1850000000001	0.0200000000000003	3.959e-10	1.8215924501e-11
-5.1850000000001	0.0300000000000004	4.244e-10	1.7397782358e-11
-5.1850000000001	0.0400000000000004	4.373e-10	1.4712994744e-11
-5.1850000000001	0.0500000000000004	4.456e-10	1.3569371367e-11
-5.1850000000001	0.0600000000000004	4.502e-10	1.4417769853e-11
-5.1850000000001	0.0700000000000004	4.553e-10	1.6724372108e-11
-5.1850000000001	0.0800000000000004	4.594e-10	2.2284290753e-11
-5.1850000000001	0.0900000000000004	4.652e-10	2.7167319786e-11
-5.1850000000001	0.1	4.684e-10	3.2806320814e-11
-5.1850000000001	0.11	4.689e-10	3.8420921192e-11
-5.1850000000001	0.12	4.715e-10	4.5413622865e-11
-5.1850000000001	0.13	4.706e-10	5.0598446978e-11
-5.1850000000001	0.14	4.687e-10	5.4178701248e-11
-5.1850000000001	0.15	4.664e-10	5.7438452495e-11
-5.1850000000001	0.16	4.649e-10	5.9058150509e-11
-5.1850000000001	0.17	4.627e-10	5.9854343999e-11
-5.1850000000001	0.18	4.589e-10	6.0872302856e-11
-5.1850000000001	0.190000000000001	4.583e-10	6.2175263884e-11
-5.1850000000001	0.200000000000001	4.537e-10	6.2557082856e-11
-5.1850000000001	0.21	4.51e-10	6.2599295052e-11
-5.1850000000001	0.220000000000001	4.478e-10	6.2869355315e-11
-5.1850000000001	0.230000000000001	4.445e-10	6.2871648697e-11
-5.1850000000001	0.240000000000001	4.4e-10	6.3309707912e-11
-5.1850000000001	0.250000000000001	4.346e-10	6.4008188201e-11
-5.1850000000001	0.260000000000001	4.331e-10	6.4465840114e-11
-5.1850000000001	0.270000000000001	4.314e-10	6.4285140252e-11
-5.1850000000001	0.280000000000001	4.284e-10	6.3493987545e-11
-5.1850000000001	0.290000000000001	4.267e-10	6.3497188967e-11
-5.1850000000001	0.300000000000001	4.269e-10	6.3322926871e-11
-5.1850000000001	0.310000000000001	4.235e-10	6.2464451184e-11
-5.1850000000001	0.320000000000001	4.208e-10	6.2483380316e-11
-5.1850000000001	0.330000000000001	4.238e-10	6.2264973531e-11
-5.1850000000001	0.340000000000001	4.204e-10	6.1224028468e-11
-5.1850000000001	0.350000000000001	4.166e-10	6.088198279e-11
-5.1850000000001	0.360000000000001	4.169e-10	6.0595519608e-11
-5.1850000000001	0.370000000000001	4.172e-10	6.0522713466e-11
-5.1850000000001	0.380000000000001	4.147e-10	6.0804199893e-11
-5.1850000000001	0.390000000000001	4.112e-10	6.0350459535e-11
-5.1840000000001	-0.4	4.388e-10	5.9944496024e-11
-5.1840000000001	-0.39	4.384e-10	5.9868226526e-11
-5.1840000000001	-0.38	4.404e-10	6.0967897298e-11
-5.1840000000001	-0.37	4.431e-10	6.1182811623e-11
-5.1840000000001	-0.36	4.406e-10	6.1207928229e-11
-5.1840000000001	-0.35	4.405e-10	6.1590014957e-11
-5.1840000000001	-0.34	4.432e-10	6.2095146859e-11
-5.1840000000001	-0.33	4.411e-10	6.2486185925e-11
-5.1840000000001	-0.32	4.44e-10	6.2925677048e-11
-5.1840000000001	-0.31	4.429e-10	6.3006399432e-11
-5.1840000000001	-0.3	4.445e-10	6.3073786441e-11
-5.1840000000001	-0.29	4.436e-10	6.2963308301e-11
-5.1840000000001	-0.28	4.423e-10	6.3818215858e-11
-5.1840000000001	-0.27	4.441e-10	6.4674660098e-11
-5.1840000000001	-0.26	4.436e-10	6.4607255626e-11
-5.1840000000001	-0.25	4.429e-10	6.5112265293e-11
-5.1840000000001	-0.24	4.449e-10	6.4994039712e-11
-5.1840000000001	-0.23	4.433e-10	6.4698891947e-11
-5.1840000000001	-0.22	4.441e-10	6.5242609708e-11
-5.1840000000001	-0.21	4.437e-10	6.528107333e-11
-5.1840000000001	-0.2	4.433e-10	6.528319791e-11
-5.1840000000001	-0.19	4.44e-10	6.5400049789e-11
-5.1840000000001	-0.18	4.452e-10	6.4440100687e-11
-5.1840000000001	-0.17	4.436e-10	6.3475075876e-11
-5.1840000000001	-0.16	4.43e-10	6.362181739e-11
-5.1840000000001	-0.15	4.416e-10	6.3154310919e-11
-5.1840000000001	-0.14	4.408e-10	6.2337447889e-11
-5.1840000000001	-0.13	4.403e-10	6.0747988755e-11
-5.1840000000001	-0.12	4.367e-10	5.9676310048e-11
-5.1840000000001	-0.11	4.352e-10	5.9173046611e-11
-5.1840000000001	-0.0999999999999998	4.308e-10	5.8464001631e-11
-5.1840000000001	-0.0899999999999998	4.273e-10	5.7784921955e-11
-5.1840000000001	-0.0799999999999997	4.234e-10	5.5867951596e-11
-5.1840000000001	-0.0699999999999997	4.148e-10	5.2887701895e-11
-5.1840000000001	-0.0599999999999997	4.004e-10	5.0284882309e-11
-5.1840000000001	-0.0499999999999997	3.806e-10	4.701455473e-11
-5.1840000000001	-0.0399999999999997	3.484e-10	4.1990925092e-11
-5.1840000000001	-0.0299999999999997	3.109e-10	3.661866358e-11
-5.1840000000001	-0.0199999999999997	2.813e-10	3.0483261799e-11
-5.1840000000001	-0.0099999999999996	2.77e-10	2.5423103943e-11
-5.1840000000001	3.33066907387547e-16	3.089e-10	2.3439370852e-11
-5.1840000000001	0.0100000000000003	3.61e-10	2.1507225756e-11
-5.1840000000001	0.0200000000000003	4e-10	1.9744827296e-11
-5.1840000000001	0.0300000000000004	4.183e-10	1.6509316629e-11
-5.1840000000001	0.0400000000000004	4.266e-10	1.4405416732e-11
-5.1840000000001	0.0500000000000004	4.337e-10	1.3199154637e-11
-5.1840000000001	0.0600000000000004	4.429e-10	1.2779138342e-11
-5.1840000000001	0.0700000000000004	4.476e-10	1.5789286408e-11
-5.1840000000001	0.0800000000000004	4.54e-10	2.0161784778e-11
-5.1840000000001	0.0900000000000004	4.598e-10	2.5784419267e-11
-5.1840000000001	0.1	4.63e-10	3.1583907548e-11
-5.1840000000001	0.11	4.657e-10	3.7223455729e-11
-5.1840000000001	0.12	4.664e-10	4.2341838707e-11
-5.1840000000001	0.13	4.66e-10	4.6700469102e-11
-5.1840000000001	0.14	4.653e-10	5.0449877745e-11
-5.1840000000001	0.15	4.654e-10	5.295118317e-11
-5.1840000000001	0.16	4.639e-10	5.4183235625e-11
-5.1840000000001	0.17	4.583e-10	5.6025420781e-11
-5.1840000000001	0.18	4.585e-10	5.7684862986e-11
-5.1840000000001	0.190000000000001	4.529e-10	5.8778695529e-11
-5.1840000000001	0.200000000000001	4.504e-10	6.0452445177e-11
-5.1840000000001	0.21	4.482e-10	6.1097717844e-11
-5.1840000000001	0.220000000000001	4.427e-10	6.110467948e-11
-5.1840000000001	0.230000000000001	4.417e-10	6.1229598941e-11
-5.1840000000001	0.240000000000001	4.357e-10	6.1178143369e-11
-5.1840000000001	0.250000000000001	4.344e-10	6.2614405761e-11
-5.1840000000001	0.260000000000001	4.309e-10	6.3688674709e-11
-5.1840000000001	0.270000000000001	4.293e-10	6.3936423976e-11
-5.1840000000001	0.280000000000001	4.26e-10	6.3896283973e-11
-5.1840000000001	0.290000000000001	4.268e-10	6.3155131647e-11
-5.1840000000001	0.300000000000001	4.23e-10	6.1896257102e-11
-5.1840000000001	0.310000000000001	4.218e-10	6.1028997879e-11
-5.1840000000001	0.320000000000001	4.198e-10	6.0188298812e-11
-5.1840000000001	0.330000000000001	4.176e-10	5.9991894523e-11
-5.1840000000001	0.340000000000001	4.183e-10	5.9755204711e-11
-5.1840000000001	0.350000000000001	4.151e-10	5.8992760023e-11
-5.1840000000001	0.360000000000001	4.181e-10	5.8941758471e-11
-5.1840000000001	0.370000000000001	4.148e-10	5.9071741998e-11
-5.1840000000001	0.380000000000001	4.124e-10	5.8309291489e-11
-5.1840000000001	0.390000000000001	4.155e-10	5.7989766356e-11
-5.1830000000001	-0.4	4.379e-10	5.9871259145e-11
-5.1830000000001	-0.39	4.389e-10	6.0116476379e-11
-5.1830000000001	-0.38	4.399e-10	6.1284389812e-11
-5.1830000000001	-0.37	4.378e-10	6.1772397021e-11
-5.1830000000001	-0.36	4.416e-10	6.167506217e-11
-5.1830000000001	-0.35	4.413e-10	6.1314203776e-11
-5.1830000000001	-0.34	4.412e-10	6.1512261163e-11
-5.1830000000001	-0.33	4.421e-10	6.2230916228e-11
-5.1830000000001	-0.32	4.409e-10	6.2657764647e-11
-5.1830000000001	-0.31	4.444e-10	6.2926625833e-11
-5.1830000000001	-0.3	4.423e-10	6.2964018434e-11
-5.1830000000001	-0.29	4.419e-10	6.3751736889e-11
-5.1830000000001	-0.28	4.447e-10	6.3739292091e-11
-5.1830000000001	-0.27	4.425e-10	6.3182687154e-11
-5.1830000000001	-0.26	4.442e-10	6.3524284633e-11
-5.1830000000001	-0.25	4.445e-10	6.3542881981e-11
-5.1830000000001	-0.24	4.446e-10	6.388577749e-11
-5.1830000000001	-0.23	4.456e-10	6.4309203299e-11
-5.1830000000001	-0.22	4.427e-10	6.4075854607e-11
-5.1830000000001	-0.21	4.444e-10	6.4008735353e-11
-5.1830000000001	-0.2	4.438e-10	6.3894310733e-11
-5.1830000000001	-0.19	4.433e-10	6.4215657767e-11
-5.1830000000001	-0.18	4.438e-10	6.3722662162e-11
-5.1830000000001	-0.17	4.415e-10	6.3096056692e-11
-5.1830000000001	-0.16	4.42e-10	6.2854640419e-11
-5.1830000000001	-0.15	4.388e-10	6.1941560125e-11
-5.1830000000001	-0.14	4.375e-10	6.0989748454e-11
-5.1830000000001	-0.13	4.341e-10	5.9475912713e-11
-5.1830000000001	-0.12	4.296e-10	5.8382347925e-11
-5.1830000000001	-0.11	4.264e-10	5.7355279569e-11
-5.1830000000001	-0.0999999999999998	4.222e-10	5.6333187968e-11
-5.1830000000001	-0.0899999999999998	4.181e-10	5.5110524409e-11
-5.1830000000001	-0.0799999999999997	4.128e-10	5.3308007773e-11
-5.1830000000001	-0.0699999999999997	4.077e-10	5.1474018255e-11
-5.1830000000001	-0.0599999999999997	3.979e-10	4.939577193e-11
-5.1830000000001	-0.0499999999999997	3.817e-10	4.6679590014e-11
-5.1830000000001	-0.0399999999999997	3.57e-10	4.3329183245e-11
-5.1830000000001	-0.0299999999999997	3.253e-10	3.8912551827e-11
-5.1830000000001	-0.0199999999999997	3.007e-10	3.3396901563e-11
-5.1830000000001	-0.0099999999999996	3e-10	2.950191847e-11
-5.1830000000001	3.33066907387547e-16	3.283e-10	2.8774433304e-11
-5.1830000000001	0.0100000000000003	3.686e-10	2.9278537841e-11
-5.1830000000001	0.0200000000000003	3.953e-10	2.5284462026e-11
-5.1830000000001	0.0300000000000004	4.104e-10	1.9693240756e-11
-5.1830000000001	0.0400000000000004	4.165e-10	1.5132011322e-11
-5.1830000000001	0.0500000000000004	4.237e-10	1.3557680359e-11
-5.1830000000001	0.0600000000000004	4.319e-10	1.4115992235e-11
-5.1830000000001	0.0700000000000004	4.405e-10	1.6762633459e-11
-5.1830000000001	0.0800000000000004	4.48e-10	2.1577186999e-11
-5.1830000000001	0.0900000000000004	4.547e-10	2.6869078283e-11
-5.1830000000001	0.1	4.597e-10	3.2074472983e-11
-5.1830000000001	0.11	4.625e-10	3.7450747914e-11
-5.1830000000001	0.12	4.644e-10	4.2273447616e-11
-5.1830000000001	0.13	4.649e-10	4.6845333418e-11
-5.1830000000001	0.14	4.63e-10	5.2403175505e-11
-5.1830000000001	0.15	4.62e-10	5.636861315e-11
-5.1830000000001	0.16	4.592e-10	5.8815564262e-11
-5.1830000000001	0.17	4.589e-10	5.9783394681e-11
-5.1830000000001	0.18	4.545e-10	6.0607545311e-11
-5.1830000000001	0.190000000000001	4.52e-10	6.189464475e-11
-5.1830000000001	0.200000000000001	4.501e-10	6.1739480589e-11
-5.1830000000001	0.21	4.426e-10	6.2056374736e-11
-5.1830000000001	0.220000000000001	4.41e-10	6.3344003865e-11
-5.1830000000001	0.230000000000001	4.378e-10	6.373556098e-11
-5.1830000000001	0.240000000000001	4.354e-10	6.3750497065e-11
-5.1830000000001	0.250000000000001	4.348e-10	6.3312536804e-11
-5.1830000000001	0.260000000000001	4.296e-10	6.2980764778e-11
-5.1830000000001	0.270000000000001	4.291e-10	6.3016783679e-11
-5.1830000000001	0.280000000000001	4.228e-10	6.2498042826e-11
-5.1830000000001	0.290000000000001	4.226e-10	6.2010734109e-11
-5.1830000000001	0.300000000000001	4.202e-10	6.1520375311e-11
-5.1830000000001	0.310000000000001	4.208e-10	6.2232901109e-11
-5.1830000000001	0.320000000000001	4.175e-10	6.194151938e-11
-5.1830000000001	0.330000000000001	4.184e-10	6.0752819991e-11
-5.1830000000001	0.340000000000001	4.192e-10	6.0249806847e-11
-5.1830000000001	0.350000000000001	4.151e-10	5.9556151973e-11
-5.1830000000001	0.360000000000001	4.127e-10	5.9582194081e-11
-5.1830000000001	0.370000000000001	4.106e-10	5.9636484366e-11
-5.1830000000001	0.380000000000001	4.099e-10	5.9759902069e-11
-5.1830000000001	0.390000000000001	4.093e-10	6.010439829e-11
-5.18200000000009	-0.4	4.379e-10	5.98084589e-11
-5.18200000000009	-0.39	4.389e-10	5.9807603247e-11
-5.18200000000009	-0.38	4.378e-10	5.966789322e-11
-5.18200000000009	-0.37	4.389e-10	6.05222187e-11
-5.18200000000009	-0.36	4.403e-10	6.1382999411e-11
-5.18200000000009	-0.35	4.398e-10	6.1807042221e-11
-5.18200000000009	-0.34	4.412e-10	6.1910209479e-11
-5.18200000000009	-0.33	4.417e-10	6.1923498288e-11
-5.18200000000009	-0.32	4.422e-10	6.2395184068e-11
-5.18200000000009	-0.31	4.427e-10	6.2260543928e-11
-5.18200000000009	-0.3	4.425e-10	6.2494148733e-11
-5.18200000000009	-0.29	4.428e-10	6.3048070297e-11
-5.18200000000009	-0.28	4.417e-10	6.40280894e-11
-5.18200000000009	-0.27	4.438e-10	6.4607517561e-11
-5.18200000000009	-0.26	4.453e-10	6.4279785147e-11
-5.18200000000009	-0.25	4.43e-10	6.4037402626e-11
-5.18200000000009	-0.24	4.453e-10	6.4194278093e-11
-5.18200000000009	-0.23	4.455e-10	6.3718500314e-11
-5.18200000000009	-0.22	4.433e-10	6.3783774385e-11
-5.18200000000009	-0.21	4.441e-10	6.3760386547e-11
-5.18200000000009	-0.2	4.421e-10	6.3424871769e-11
-5.18200000000009	-0.19	4.444e-10	6.3283962663e-11
-5.18200000000009	-0.18	4.415e-10	6.3012953615e-11
-5.18200000000009	-0.17	4.401e-10	6.3288182719e-11
-5.18200000000009	-0.16	4.384e-10	6.2988779973e-11
-5.18200000000009	-0.15	4.356e-10	6.2074750895e-11
-5.18200000000009	-0.14	4.327e-10	6.0726015363e-11
-5.18200000000009	-0.13	4.284e-10	5.9693487128e-11
-5.18200000000009	-0.12	4.249e-10	5.8372592321e-11
-5.18200000000009	-0.11	4.189e-10	5.6763336761e-11
-5.18200000000009	-0.0999999999999998	4.14e-10	5.6237971876e-11
-5.18200000000009	-0.0899999999999998	4.114e-10	5.4550619097e-11
-5.18200000000009	-0.0799999999999997	4.053e-10	5.2649120335e-11
-5.18200000000009	-0.0699999999999997	3.995e-10	5.1617919235e-11
-5.18200000000009	-0.0599999999999997	3.944e-10	4.9740070244e-11
-5.18200000000009	-0.0499999999999997	3.808e-10	4.7351492685e-11
-5.18200000000009	-0.0399999999999997	3.626e-10	4.4513936155e-11
-5.18200000000009	-0.0299999999999997	3.393e-10	4.0395450196e-11
-5.18200000000009	-0.0199999999999997	3.194e-10	3.5525197745e-11
-5.18200000000009	-0.0099999999999996	3.158e-10	3.065460478e-11
-5.18200000000009	3.33066907387547e-16	3.346e-10	2.8273952194e-11
-5.18200000000009	0.0100000000000003	3.691e-10	2.6229178184e-11
-5.18200000000009	0.0200000000000003	3.926e-10	2.8207676951e-11
-5.18200000000009	0.0300000000000004	4.008e-10	3.1338492408e-11
-5.18200000000009	0.0400000000000004	4.077e-10	3.2725502388e-11
-5.18200000000009	0.0500000000000004	4.173e-10	3.3213666757e-11
-5.18200000000009	0.0600000000000004	4.253e-10	3.3287861152e-11
-5.18200000000009	0.0700000000000004	4.36e-10	3.4561476787e-11
-5.18200000000009	0.0800000000000004	4.428e-10	3.7174794124e-11
-5.18200000000009	0.0900000000000004	4.507e-10	4.0291744517e-11
-5.18200000000009	0.1	4.551e-10	4.3478884618e-11
-5.18200000000009	0.11	4.596e-10	4.6830260544e-11
-5.18200000000009	0.12	4.6e-10	4.9067015061e-11
-5.18200000000009	0.13	4.61e-10	4.9733842025e-11
-5.18200000000009	0.14	4.62e-10	5.0692359218e-11
-5.18200000000009	0.15	4.597e-10	5.2476808196e-11
-5.18200000000009	0.16	4.573e-10	5.4731388809e-11
-5.18200000000009	0.17	4.564e-10	5.6211906485e-11
-5.18200000000009	0.18	4.536e-10	5.7191349333e-11
-5.18200000000009	0.190000000000001	4.49e-10	5.8449548669e-11
-5.18200000000009	0.200000000000001	4.459e-10	5.9079221683e-11
-5.18200000000009	0.21	4.44e-10	5.8801670093e-11
-5.18200000000009	0.220000000000001	4.411e-10	5.8963935589e-11
-5.18200000000009	0.230000000000001	4.384e-10	5.926725571e-11
-5.18200000000009	0.240000000000001	4.326e-10	5.9582910035e-11
-5.18200000000009	0.250000000000001	4.304e-10	6.0202431632e-11
-5.18200000000009	0.260000000000001	4.307e-10	5.9573317412e-11
-5.18200000000009	0.270000000000001	4.255e-10	5.9546559351e-11
-5.18200000000009	0.280000000000001	4.259e-10	5.960247363e-11
-5.18200000000009	0.290000000000001	4.214e-10	5.9373740805e-11
-5.18200000000009	0.300000000000001	4.198e-10	5.9485685779e-11
-5.18200000000009	0.310000000000001	4.171e-10	5.9487530962e-11
-5.18200000000009	0.320000000000001	4.176e-10	5.9299095301e-11
-5.18200000000009	0.330000000000001	4.162e-10	5.9054943267e-11
-5.18200000000009	0.340000000000001	4.132e-10	5.9314229293e-11
-5.18200000000009	0.350000000000001	4.162e-10	5.8721582172e-11
-5.18200000000009	0.360000000000001	4.124e-10	5.8115727734e-11
-5.18200000000009	0.370000000000001	4.14e-10	5.8174307924e-11
-5.18200000000009	0.380000000000001	4.113e-10	5.8691273443e-11
-5.18200000000009	0.390000000000001	4.136e-10	5.8422266738e-11
-5.18100000000009	-0.4	4.385e-10	5.9407926165e-11
-5.18100000000009	-0.39	4.386e-10	5.9132860042e-11
-5.18100000000009	-0.38	4.401e-10	5.8650609571e-11
-5.18100000000009	-0.37	4.395e-10	5.9069052804e-11
-5.18100000000009	-0.36	4.407e-10	5.9470400447e-11
-5.18100000000009	-0.35	4.411e-10	5.9546367265e-11
-5.18100000000009	-0.34	4.408e-10	5.9911358403e-11
-5.18100000000009	-0.33	4.425e-10	6.0725340154e-11
-5.18100000000009	-0.32	4.43e-10	6.1428896151e-11
-5.18100000000009	-0.31	4.436e-10	6.1819481198e-11
-5.18100000000009	-0.3	4.433e-10	6.2627450097e-11
-5.18100000000009	-0.29	4.445e-10	6.2931206776e-11
-5.18100000000009	-0.28	4.444e-10	6.2745047035e-11
-5.18100000000009	-0.27	4.436e-10	6.2851526309e-11
-5.18100000000009	-0.26	4.451e-10	6.3106691232e-11
-5.18100000000009	-0.25	4.438e-10	6.3548894832e-11
-5.18100000000009	-0.24	4.459e-10	6.3673389377e-11
-5.18100000000009	-0.23	4.447e-10	6.3397514168e-11
-5.18100000000009	-0.22	4.436e-10	6.3734379364e-11
-5.18100000000009	-0.21	4.441e-10	6.4044038299e-11
-5.18100000000009	-0.2	4.43e-10	6.3924683491e-11
-5.18100000000009	-0.19	4.43e-10	6.3612865051e-11
-5.18100000000009	-0.18	4.42e-10	6.2908278778e-11
-5.18100000000009	-0.17	4.39e-10	6.2344997423e-11
-5.18100000000009	-0.16	4.372e-10	6.2177033396e-11
-5.18100000000009	-0.15	4.337e-10	6.1194365844e-11
-5.18100000000009	-0.14	4.28e-10	6.0536863748e-11
-5.18100000000009	-0.13	4.234e-10	6.0039153323e-11
-5.18100000000009	-0.12	4.184e-10	5.8657018235e-11
-5.18100000000009	-0.11	4.128e-10	5.6857662275e-11
-5.18100000000009	-0.0999999999999998	4.074e-10	5.450702738e-11
-5.18100000000009	-0.0899999999999998	4.029e-10	5.2306707948e-11
-5.18100000000009	-0.0799999999999997	3.988e-10	4.9529579701e-11
-5.18100000000009	-0.0699999999999997	3.944e-10	4.6854797984e-11
-5.18100000000009	-0.0599999999999997	3.891e-10	4.4143563719e-11
-5.18100000000009	-0.0499999999999997	3.806e-10	4.0598213673e-11
-5.18100000000009	-0.0399999999999997	3.639e-10	3.7923286436e-11
-5.18100000000009	-0.0299999999999997	3.451e-10	3.3679700573e-11
-5.18100000000009	-0.0199999999999997	3.267e-10	3.0156495632e-11
-5.18100000000009	-0.0099999999999996	3.255e-10	2.7890133788e-11
-5.18100000000009	3.33066907387547e-16	3.403e-10	2.7018392575e-11
-5.18100000000009	0.0100000000000003	3.661e-10	2.9479997465e-11
-5.18100000000009	0.0200000000000003	3.833e-10	3.0185002834e-11
-5.18100000000009	0.0300000000000004	3.907e-10	3.0219770269e-11
-5.18100000000009	0.0400000000000004	3.982e-10	3.0007702298e-11
-5.18100000000009	0.0500000000000004	4.096e-10	2.8237726656e-11
-5.18100000000009	0.0600000000000004	4.176e-10	2.8015885619e-11
-5.18100000000009	0.0700000000000004	4.288e-10	3.024279722e-11
-5.18100000000009	0.0800000000000004	4.387e-10	3.2449312857e-11
-5.18100000000009	0.0900000000000004	4.452e-10	3.6471363273e-11
-5.18100000000009	0.1	4.504e-10	4.0146239917e-11
-5.18100000000009	0.11	4.549e-10	4.420800251e-11
-5.18100000000009	0.12	4.578e-10	4.7390832333e-11
-5.18100000000009	0.13	4.571e-10	5.026665167e-11
-5.18100000000009	0.14	4.581e-10	5.3127249703e-11
-5.18100000000009	0.15	4.578e-10	5.4330698913e-11
-5.18100000000009	0.16	4.548e-10	5.5937404977e-11
-5.18100000000009	0.17	4.514e-10	5.7815370383e-11
-5.18100000000009	0.18	4.493e-10	5.9358624276e-11
-5.18100000000009	0.190000000000001	4.463e-10	6.0713826679e-11
-5.18100000000009	0.200000000000001	4.444e-10	6.1159481993e-11
-5.18100000000009	0.21	4.408e-10	6.1332026962e-11
-5.18100000000009	0.220000000000001	4.362e-10	6.1836920213e-11
-5.18100000000009	0.230000000000001	4.339e-10	6.2376703136e-11
-5.18100000000009	0.240000000000001	4.332e-10	6.2851037364e-11
-5.18100000000009	0.250000000000001	4.287e-10	6.1818119138e-11
-5.18100000000009	0.260000000000001	4.296e-10	5.9988442808e-11
-5.18100000000009	0.270000000000001	4.26e-10	5.927469465e-11
-5.18100000000009	0.280000000000001	4.23e-10	5.9251423227e-11
-5.18100000000009	0.290000000000001	4.2e-10	5.9149990557e-11
-5.18100000000009	0.300000000000001	4.19e-10	5.9065280948e-11
-5.18100000000009	0.310000000000001	4.185e-10	5.9014529688e-11
-5.18100000000009	0.320000000000001	4.184e-10	5.8544124477e-11
-5.18100000000009	0.330000000000001	4.163e-10	5.8036821429e-11
-5.18100000000009	0.340000000000001	4.13e-10	5.8306602295e-11
-5.18100000000009	0.350000000000001	4.134e-10	5.8207457187e-11
-5.18100000000009	0.360000000000001	4.157e-10	5.7230994571e-11
-5.18100000000009	0.370000000000001	4.108e-10	5.6931213476e-11
-5.18100000000009	0.380000000000001	4.072e-10	5.7034054771e-11
-5.18100000000009	0.390000000000001	4.117e-10	5.7540048147e-11
-5.18000000000009	-0.4	4.372e-10	5.904068239e-11
-5.18000000000009	-0.39	4.384e-10	5.9424265055e-11
-5.18000000000009	-0.38	4.386e-10	5.9759785654e-11
-5.18000000000009	-0.37	4.412e-10	5.935888621e-11
-5.18000000000009	-0.36	4.407e-10	6.0081551783e-11
-5.18000000000009	-0.35	4.43e-10	6.0867145658e-11
-5.18000000000009	-0.34	4.426e-10	6.0909072636e-11
-5.18000000000009	-0.33	4.436e-10	6.0880405363e-11
-5.18000000000009	-0.32	4.436e-10	6.0805492103e-11
-5.18000000000009	-0.31	4.422e-10	6.205465761e-11
-5.18000000000009	-0.3	4.452e-10	6.2886415981e-11
-5.18000000000009	-0.29	4.447e-10	6.2663917197e-11
-5.18000000000009	-0.28	4.433e-10	6.3269375823e-11
-5.18000000000009	-0.27	4.458e-10	6.3697597943e-11
-5.18000000000009	-0.26	4.44e-10	6.3667312497e-11
-5.18000000000009	-0.25	4.455e-10	6.4456823748e-11
-5.18000000000009	-0.24	4.439e-10	6.481372402e-11
-5.18000000000009	-0.23	4.452e-10	6.445737672e-11
-5.18000000000009	-0.22	4.447e-10	6.3685531495e-11
-5.18000000000009	-0.21	4.424e-10	6.3982914435e-11
-5.18000000000009	-0.2	4.438e-10	6.4124388155e-11
-5.18000000000009	-0.19	4.433e-10	6.3142477302e-11
-5.18000000000009	-0.18	4.403e-10	6.2942295335e-11
-5.18000000000009	-0.17	4.375e-10	6.3666934147e-11
-5.18000000000009	-0.16	4.346e-10	6.3567026518e-11
-5.18000000000009	-0.15	4.318e-10	6.2214431819e-11
-5.18000000000009	-0.14	4.269e-10	6.0549675254e-11
-5.18000000000009	-0.13	4.214e-10	5.8589869877e-11
-5.18000000000009	-0.12	4.151e-10	5.6545186089e-11
-5.18000000000009	-0.11	4.073e-10	5.4834818002e-11
-5.18000000000009	-0.0999999999999998	3.999e-10	5.3351884708e-11
-5.18000000000009	-0.0899999999999998	3.94e-10	5.2222126396e-11
-5.18000000000009	-0.0799999999999997	3.897e-10	4.9602758372e-11
-5.18000000000009	-0.0699999999999997	3.864e-10	4.63823264e-11
-5.18000000000009	-0.0599999999999997	3.823e-10	4.3338077376e-11
-5.18000000000009	-0.0499999999999997	3.769e-10	3.9472026401e-11
-5.18000000000009	-0.0399999999999997	3.66e-10	3.6458490649e-11
-5.18000000000009	-0.0299999999999997	3.503e-10	3.2575370278e-11
-5.18000000000009	-0.0199999999999997	3.364e-10	2.9071423342e-11
-5.18000000000009	-0.0099999999999996	3.323e-10	2.7909441269e-11
-5.18000000000009	3.33066907387547e-16	3.436e-10	2.6055576745e-11
-5.18000000000009	0.0100000000000003	3.604e-10	2.7279532515e-11
-5.18000000000009	0.0200000000000003	3.727e-10	2.7630422846e-11
-5.18000000000009	0.0300000000000004	3.831e-10	2.6730744867e-11
-5.18000000000009	0.0400000000000004	3.921e-10	2.4146253418e-11
-5.18000000000009	0.0500000000000004	4.015e-10	2.2965931566e-11
-5.18000000000009	0.0600000000000004	4.129e-10	2.1582441696e-11
-5.18000000000009	0.0700000000000004	4.241e-10	2.3887453426e-11
-5.18000000000009	0.0800000000000004	4.334e-10	2.7052659425e-11
-5.18000000000009	0.0900000000000004	4.422e-10	3.0918201082e-11
-5.18000000000009	0.1	4.461e-10	3.5568556632e-11
-5.18000000000009	0.11	4.507e-10	3.9768009447e-11
-5.18000000000009	0.12	4.534e-10	4.3818674749e-11
-5.18000000000009	0.13	4.529e-10	4.7624568106e-11
-5.18000000000009	0.14	4.549e-10	5.0514109898e-11
-5.18000000000009	0.15	4.518e-10	5.3232524078e-11
-5.18000000000009	0.16	4.52e-10	5.5346591398e-11
-5.18000000000009	0.17	4.486e-10	5.6919897906e-11
-5.18000000000009	0.18	4.474e-10	5.8703031391e-11
-5.18000000000009	0.190000000000001	4.432e-10	5.944329896e-11
-5.18000000000009	0.200000000000001	4.425e-10	6.0265243519e-11
-5.18000000000009	0.21	4.383e-10	6.0522888089e-11
-5.18000000000009	0.220000000000001	4.334e-10	6.1591138365e-11
-5.18000000000009	0.230000000000001	4.329e-10	6.1901262961e-11
-5.18000000000009	0.240000000000001	4.291e-10	6.1391829513e-11
-5.18000000000009	0.250000000000001	4.282e-10	6.1771617038e-11
-5.18000000000009	0.260000000000001	4.252e-10	6.2195165083e-11
-5.18000000000009	0.270000000000001	4.218e-10	6.2464625807e-11
-5.18000000000009	0.280000000000001	4.211e-10	6.2655238435e-11
-5.18000000000009	0.290000000000001	4.228e-10	6.1896641273e-11
-5.18000000000009	0.300000000000001	4.203e-10	6.0994090745e-11
-5.18000000000009	0.310000000000001	4.171e-10	6.0873525217e-11
-5.18000000000009	0.320000000000001	4.17e-10	6.1645964161e-11
-5.18000000000009	0.330000000000001	4.152e-10	6.1370007461e-11
-5.18000000000009	0.340000000000001	4.124e-10	6.0465105344e-11
-5.18000000000009	0.350000000000001	4.143e-10	6.0415687039e-11
-5.18000000000009	0.360000000000001	4.12e-10	6.0144421877e-11
-5.18000000000009	0.370000000000001	4.104e-10	5.9882015921e-11
-5.18000000000009	0.380000000000001	4.069e-10	5.9746147599e-11
-5.18000000000009	0.390000000000001	4.097e-10	5.8908551e-11
-5.17900000000009	-0.4	4.366e-10	5.8544927742e-11
-5.17900000000009	-0.39	4.378e-10	5.8908731444e-11
-5.17900000000009	-0.38	4.395e-10	5.9313722886e-11
-5.17900000000009	-0.37	4.399e-10	5.881327088e-11
-5.17900000000009	-0.36	4.403e-10	5.9166527353e-11
-5.17900000000009	-0.35	4.406e-10	6.0534302611e-11
-5.17900000000009	-0.34	4.437e-10	6.0679751914e-11
-5.17900000000009	-0.33	4.43e-10	6.0222082539e-11
-5.17900000000009	-0.32	4.43e-10	6.0732895508e-11
-5.17900000000009	-0.31	4.444e-10	6.1785295838e-11
-5.17900000000009	-0.3	4.45e-10	6.1972101685e-11
-5.17900000000009	-0.29	4.441e-10	6.2245223671e-11
-5.17900000000009	-0.28	4.471e-10	6.3050113386e-11
-5.17900000000009	-0.27	4.464e-10	6.2802765751e-11
-5.17900000000009	-0.26	4.452e-10	6.3296611188e-11
-5.17900000000009	-0.25	4.46e-10	6.3742772909e-11
-5.17900000000009	-0.24	4.448e-10	6.3727912493e-11
-5.17900000000009	-0.23	4.442e-10	6.4264872344e-11
-5.17900000000009	-0.22	4.44e-10	6.4378196839e-11
-5.17900000000009	-0.21	4.439e-10	6.3853518805e-11
-5.17900000000009	-0.2	4.433e-10	6.3135183882e-11
-5.17900000000009	-0.19	4.422e-10	6.212098524e-11
-5.17900000000009	-0.18	4.394e-10	6.1965105124e-11
-5.17900000000009	-0.17	4.378e-10	6.1925215414e-11
-5.17900000000009	-0.16	4.351e-10	6.0789805138e-11
-5.17900000000009	-0.15	4.294e-10	5.986901233e-11
-5.17900000000009	-0.14	4.253e-10	5.9061765205e-11
-5.17900000000009	-0.13	4.176e-10	5.772234872e-11
-5.17900000000009	-0.12	4.095e-10	5.6703621522e-11
-5.17900000000009	-0.11	4.013e-10	5.4937845562e-11
-5.17900000000009	-0.0999999999999998	3.917e-10	5.2997691091e-11
-5.17900000000009	-0.0899999999999998	3.844e-10	5.1433214685e-11
-5.17900000000009	-0.0799999999999997	3.771e-10	4.9613433657e-11
-5.17900000000009	-0.0699999999999997	3.74e-10	4.7691183863e-11
-5.17900000000009	-0.0599999999999997	3.699e-10	4.5188725926e-11
-5.17900000000009	-0.0499999999999997	3.664e-10	4.2811819003e-11
-5.17900000000009	-0.0399999999999997	3.591e-10	4.0645961417e-11
-5.17900000000009	-0.0299999999999997	3.497e-10	3.8556661457e-11
-5.17900000000009	-0.0199999999999997	3.41e-10	3.530390677e-11
-5.17900000000009	-0.0099999999999996	3.375e-10	3.2913274481e-11
-5.17900000000009	3.33066907387547e-16	3.419e-10	3.1914145802e-11
-5.17900000000009	0.0100000000000003	3.531e-10	2.968540939e-11
-5.17900000000009	0.0200000000000003	3.642e-10	2.7540323208e-11
-5.17900000000009	0.0300000000000004	3.725e-10	2.410744637e-11
-5.17900000000009	0.0400000000000004	3.827e-10	2.1880115673e-11
-5.17900000000009	0.0500000000000004	3.974e-10	1.9347576017e-11
-5.17900000000009	0.0600000000000004	4.083e-10	1.9150298613e-11
-5.17900000000009	0.0700000000000004	4.2e-10	1.938391506e-11
-5.17900000000009	0.0800000000000004	4.3e-10	2.1087256027e-11
-5.17900000000009	0.0900000000000004	4.389e-10	2.5255055516e-11
-5.17900000000009	0.1	4.446e-10	2.974345407e-11
-5.17900000000009	0.11	4.473e-10	3.470806987e-11
-5.17900000000009	0.12	4.488e-10	4.0215800982e-11
-5.17900000000009	0.13	4.509e-10	4.4775396236e-11
-5.17900000000009	0.14	4.511e-10	4.7632865608e-11
-5.17900000000009	0.15	4.49e-10	5.0556904171e-11
-5.17900000000009	0.16	4.484e-10	5.327850813e-11
-5.17900000000009	0.17	4.466e-10	5.5044225883e-11
-5.17900000000009	0.18	4.439e-10	5.6483695516e-11
-5.17900000000009	0.190000000000001	4.398e-10	5.810096045e-11
-5.17900000000009	0.200000000000001	4.375e-10	5.9966376284e-11
-5.17900000000009	0.21	4.364e-10	6.0807482805e-11
-5.17900000000009	0.220000000000001	4.313e-10	6.0960202245e-11
-5.17900000000009	0.230000000000001	4.299e-10	6.0799898347e-11
-5.17900000000009	0.240000000000001	4.283e-10	5.9568544384e-11
-5.17900000000009	0.250000000000001	4.258e-10	5.898901145e-11
-5.17900000000009	0.260000000000001	4.252e-10	5.8903044555e-11
-5.17900000000009	0.270000000000001	4.219e-10	5.8664003154e-11
-5.17900000000009	0.280000000000001	4.204e-10	5.8438343694e-11
-5.17900000000009	0.290000000000001	4.184e-10	5.8248674031e-11
-5.17900000000009	0.300000000000001	4.192e-10	5.8509060182e-11
-5.17900000000009	0.310000000000001	4.162e-10	5.831317394e-11
-5.17900000000009	0.320000000000001	4.148e-10	5.8448244818e-11
-5.17900000000009	0.330000000000001	4.114e-10	5.8880908182e-11
-5.17900000000009	0.340000000000001	4.14e-10	5.9582095128e-11
-5.17900000000009	0.350000000000001	4.117e-10	5.9210462496e-11
-5.17900000000009	0.360000000000001	4.11e-10	5.9367425274e-11
-5.17900000000009	0.370000000000001	4.101e-10	5.9695693199e-11
-5.17900000000009	0.380000000000001	4.102e-10	5.9346720809e-11
-5.17900000000009	0.390000000000001	4.115e-10	5.9333530953e-11
-5.17800000000009	-0.4	4.395e-10	5.9001514455e-11
-5.17800000000009	-0.39	4.375e-10	5.9421086917e-11
-5.17800000000009	-0.38	4.411e-10	5.9703260195e-11
-5.17800000000009	-0.37	4.409e-10	5.9663178399e-11
-5.17800000000009	-0.36	4.436e-10	5.9547205456e-11
-5.17800000000009	-0.35	4.44e-10	5.9969926951e-11
-5.17800000000009	-0.34	4.436e-10	6.0714501888e-11
-5.17800000000009	-0.33	4.442e-10	6.1505631311e-11
-5.17800000000009	-0.32	4.462e-10	6.1949010706e-11
-5.17800000000009	-0.31	4.467e-10	6.1696470948e-11
-5.17800000000009	-0.3	4.464e-10	6.2002369668e-11
-5.17800000000009	-0.29	4.469e-10	6.2553590396e-11
-5.17800000000009	-0.28	4.482e-10	6.2698236434e-11
-5.17800000000009	-0.27	4.467e-10	6.2844372587e-11
-5.17800000000009	-0.26	4.492e-10	6.3151825452e-11
-5.17800000000009	-0.25	4.493e-10	6.2853778945e-11
-5.17800000000009	-0.24	4.48e-10	6.3156499527e-11
-5.17800000000009	-0.23	4.488e-10	6.3632801175e-11
-5.17800000000009	-0.22	4.476e-10	6.3921400579e-11
-5.17800000000009	-0.21	4.462e-10	6.4508331707e-11
-5.17800000000009	-0.2	4.449e-10	6.4933171961e-11
-5.17800000000009	-0.19	4.441e-10	6.4615340671e-11
-5.17800000000009	-0.18	4.417e-10	6.3977966784e-11
-5.17800000000009	-0.17	4.412e-10	6.3338672044e-11
-5.17800000000009	-0.16	4.359e-10	6.2638608506e-11
-5.17800000000009	-0.15	4.314e-10	6.2550068833e-11
-5.17800000000009	-0.14	4.248e-10	6.1654258752e-11
-5.17800000000009	-0.13	4.191e-10	5.9722986771e-11
-5.17800000000009	-0.12	4.09e-10	5.7463586563e-11
-5.17800000000009	-0.11	3.978e-10	5.5510352831e-11
-5.17800000000009	-0.0999999999999998	3.882e-10	5.3279579151e-11
-5.17800000000009	-0.0899999999999998	3.75e-10	5.0617131637e-11
-5.17800000000009	-0.0799999999999997	3.673e-10	4.8052577768e-11
-5.17800000000009	-0.0699999999999997	3.579e-10	4.4932425953e-11
-5.17800000000009	-0.0599999999999997	3.546e-10	4.1603253339e-11
-5.17800000000009	-0.0499999999999997	3.483e-10	3.8273876999e-11
-5.17800000000009	-0.0399999999999997	3.423e-10	3.4432995017e-11
-5.17800000000009	-0.0299999999999997	3.342e-10	3.1985438545e-11
-5.17800000000009	-0.0199999999999997	3.283e-10	2.8787710471e-11
-5.17800000000009	-0.0099999999999996	3.253e-10	2.473424247e-11
-5.17800000000009	3.33066907387547e-16	3.289e-10	2.4887046311e-11
-5.17800000000009	0.0100000000000003	3.393e-10	2.3299442546e-11
-5.17800000000009	0.0200000000000003	3.497e-10	2.1552067483e-11
-5.17800000000009	0.0300000000000004	3.633e-10	1.7341489729e-11
-5.17800000000009	0.0400000000000004	3.776e-10	1.3244991715e-11
-5.17800000000009	0.0500000000000004	3.944e-10	9.1681249614e-12
-5.17800000000009	0.0600000000000004	4.067e-10	9.1819078079e-12
-5.17800000000009	0.0700000000000004	4.219e-10	1.0395276331e-11
-5.17800000000009	0.0800000000000004	4.299e-10	1.4238619769e-11
-5.17800000000009	0.0900000000000004	4.386e-10	2.0120062982e-11
-5.17800000000009	0.1	4.447e-10	2.4623249192e-11
-5.17800000000009	0.11	4.455e-10	3.0363001861e-11
-5.17800000000009	0.12	4.479e-10	3.644580429e-11
-5.17800000000009	0.13	4.484e-10	4.2099517304e-11
-5.17800000000009	0.14	4.493e-10	4.6231871238e-11
-5.17800000000009	0.15	4.465e-10	5.0679466221e-11
-5.17800000000009	0.16	4.463e-10	5.3884775843e-11
-5.17800000000009	0.17	4.449e-10	5.5077247089e-11
-5.17800000000009	0.18	4.412e-10	5.6095427135e-11
-5.17800000000009	0.190000000000001	4.406e-10	5.704688956e-11
-5.17800000000009	0.200000000000001	4.373e-10	5.7214125991e-11
-5.17800000000009	0.21	4.35e-10	5.7768018451e-11
-5.17800000000009	0.220000000000001	4.321e-10	5.862301914e-11
-5.17800000000009	0.230000000000001	4.298e-10	5.8902567253e-11
-5.17800000000009	0.240000000000001	4.267e-10	5.8842782164e-11
-5.17800000000009	0.250000000000001	4.274e-10	5.8408611221e-11
-5.17800000000009	0.260000000000001	4.245e-10	5.7804695098e-11
-5.17800000000009	0.270000000000001	4.204e-10	5.8135041036e-11
-5.17800000000009	0.280000000000001	4.208e-10	5.8673956664e-11
-5.17800000000009	0.290000000000001	4.188e-10	5.9024529764e-11
-5.17800000000009	0.300000000000001	4.179e-10	5.8802752756e-11
-5.17800000000009	0.310000000000001	4.162e-10	5.7979492703e-11
-5.17800000000009	0.320000000000001	4.138e-10	5.8243580861e-11
-5.17800000000009	0.330000000000001	4.149e-10	5.8400747366e-11
-5.17800000000009	0.340000000000001	4.103e-10	5.7797710178e-11
-5.17800000000009	0.350000000000001	4.115e-10	5.6846207008e-11
-5.17800000000009	0.360000000000001	4.112e-10	5.6947243866e-11
-5.17800000000009	0.370000000000001	4.107e-10	5.7115446543e-11
-5.17800000000009	0.380000000000001	4.079e-10	5.6625623256e-11
-5.17800000000009	0.390000000000001	4.091e-10	5.6509382557e-11
-5.17700000000009	-0.4	4.384e-10	5.8401119895e-11
-5.17700000000009	-0.39	4.393e-10	5.8597454336e-11
-5.17700000000009	-0.38	4.408e-10	5.8386987075e-11
-5.17700000000009	-0.37	4.409e-10	5.9063034132e-11
-5.17700000000009	-0.36	4.417e-10	5.9933640296e-11
-5.17700000000009	-0.35	4.446e-10	6.0187658528e-11
-5.17700000000009	-0.34	4.448e-10	6.0770451091e-11
-5.17700000000009	-0.33	4.457e-10	6.1772868503e-11
-5.17700000000009	-0.32	4.471e-10	6.2039570184e-11
-5.17700000000009	-0.31	4.475e-10	6.166670355e-11
-5.17700000000009	-0.3	4.482e-10	6.2350771623e-11
-5.17700000000009	-0.29	4.498e-10	6.2555889599e-11
-5.17700000000009	-0.28	4.496e-10	6.2898208853e-11
-5.17700000000009	-0.27	4.509e-10	6.358610699e-11
-5.17700000000009	-0.26	4.518e-10	6.3167337794e-11
-5.17700000000009	-0.25	4.511e-10	6.3473329647e-11
-5.17700000000009	-0.24	4.519e-10	6.360069965e-11
-5.17700000000009	-0.23	4.5e-10	6.3542049611e-11
-5.17700000000009	-0.22	4.49e-10	6.4297864446e-11
-5.17700000000009	-0.21	4.507e-10	6.4103724435e-11
-5.17700000000009	-0.2	4.488e-10	6.3190091169e-11
-5.17700000000009	-0.19	4.464e-10	6.3139467966e-11
-5.17700000000009	-0.18	4.467e-10	6.2754744431e-11
-5.17700000000009	-0.17	4.427e-10	6.2025932129e-11
-5.17700000000009	-0.16	4.396e-10	6.1538378941e-11
-5.17700000000009	-0.15	4.343e-10	6.1169691617e-11
-5.17700000000009	-0.14	4.281e-10	6.0833728639e-11
-5.17700000000009	-0.13	4.217e-10	5.9267465258e-11
-5.17700000000009	-0.12	4.087e-10	5.7188974461e-11
-5.17700000000009	-0.11	3.97e-10	5.57096384e-11
-5.17700000000009	-0.0999999999999998	3.828e-10	5.3777953144e-11
-5.17700000000009	-0.0899999999999998	3.667e-10	5.0888612168e-11
-5.17700000000009	-0.0799999999999997	3.52e-10	4.8408709699e-11
-5.17700000000009	-0.0699999999999997	3.403e-10	4.495040339e-11
-5.17700000000009	-0.0599999999999997	3.286e-10	4.16157156e-11
-5.17700000000009	-0.0499999999999997	3.17e-10	3.9514040691e-11
-5.17700000000009	-0.0399999999999997	3.104e-10	3.6930450005e-11
-5.17700000000009	-0.0299999999999997	3.006e-10	3.433697857e-11
-5.17700000000009	-0.0199999999999997	2.915e-10	2.9375811573e-11
-5.17700000000009	-0.0099999999999996	2.89e-10	2.6045780396e-11
-5.17700000000009	3.33066907387547e-16	2.994e-10	2.3199585848e-11
-5.17700000000009	0.0100000000000003	3.199e-10	2.0589967608e-11
-5.17700000000009	0.0200000000000003	3.368e-10	1.7238064902e-11
-5.17700000000009	0.0300000000000004	3.538e-10	1.3089871209e-11
-5.17700000000009	0.0400000000000004	3.751e-10	8.3754210209e-12
-5.17700000000009	0.0500000000000004	3.939e-10	4.994176561e-12
-5.17700000000009	0.0600000000000004	4.101e-10	4.8905149015e-12
-5.17700000000009	0.0700000000000004	4.258e-10	6.4199724875e-12
-5.17700000000009	0.0800000000000004	4.337e-10	1.1132931104e-11
-5.17700000000009	0.0900000000000004	4.433e-10	1.6723846784e-11
-5.17700000000009	0.1	4.471e-10	2.2609559528e-11
-5.17700000000009	0.11	4.486e-10	2.8777946136e-11
-5.17700000000009	0.12	4.494e-10	3.506957728e-11
-5.17700000000009	0.13	4.51e-10	4.0472333785e-11
-5.17700000000009	0.14	4.493e-10	4.4161378173e-11
-5.17700000000009	0.15	4.488e-10	4.7311556409e-11
-5.17700000000009	0.16	4.452e-10	5.0487020053e-11
-5.17700000000009	0.17	4.429e-10	5.3540518275e-11
-5.17700000000009	0.18	4.414e-10	5.5900542066e-11
-5.17700000000009	0.190000000000001	4.394e-10	5.739510525e-11
-5.17700000000009	0.200000000000001	4.377e-10	5.7759066112e-11
-5.17700000000009	0.21	4.339e-10	5.7931244373e-11
-5.17700000000009	0.220000000000001	4.329e-10	5.8337615337e-11
-5.17700000000009	0.230000000000001	4.291e-10	5.8233458549e-11
-5.17700000000009	0.240000000000001	4.273e-10	5.8587524109e-11
-5.17700000000009	0.250000000000001	4.265e-10	5.8627140243e-11
-5.17700000000009	0.260000000000001	4.253e-10	5.8555789292e-11
-5.17700000000009	0.270000000000001	4.211e-10	5.8219453786e-11
-5.17700000000009	0.280000000000001	4.2e-10	5.7975307573e-11
-5.17700000000009	0.290000000000001	4.198e-10	5.8555661235e-11
-5.17700000000009	0.300000000000001	4.17e-10	5.8676966e-11
-5.17700000000009	0.310000000000001	4.142e-10	5.8221392101e-11
-5.17700000000009	0.320000000000001	4.164e-10	5.7813694002e-11
-5.17700000000009	0.330000000000001	4.137e-10	5.7682959596e-11
-5.17700000000009	0.340000000000001	4.14e-10	5.7945365552e-11
-5.17700000000009	0.350000000000001	4.107e-10	5.7808880229e-11
-5.17700000000009	0.360000000000001	4.107e-10	5.7487480808e-11
-5.17700000000009	0.370000000000001	4.11e-10	5.7450612076e-11
-5.17700000000009	0.380000000000001	4.116e-10	5.6870962726e-11
-5.17700000000009	0.390000000000001	4.087e-10	5.74091624e-11
-5.17600000000009	-0.4	4.377e-10	5.8694562176e-11
-5.17600000000009	-0.39	4.399e-10	5.8372609783e-11
-5.17600000000009	-0.38	4.417e-10	5.8007618645e-11
-5.17600000000009	-0.37	4.421e-10	5.8660103241e-11
-5.17600000000009	-0.36	4.451e-10	5.9522828087e-11
-5.17600000000009	-0.35	4.436e-10	5.9742032317e-11
-5.17600000000009	-0.34	4.455e-10	6.109335809e-11
-5.17600000000009	-0.33	4.492e-10	6.1812001513e-11
-5.17600000000009	-0.32	4.483e-10	6.1583443312e-11
-5.17600000000009	-0.31	4.494e-10	6.2284973683e-11
-5.17600000000009	-0.3	4.524e-10	6.2298134435e-11
-5.17600000000009	-0.29	4.504e-10	6.2359933509e-11
-5.17600000000009	-0.28	4.547e-10	6.2894722214e-11
-5.17600000000009	-0.27	4.539e-10	6.3150486676e-11
-5.17600000000009	-0.26	4.54e-10	6.4110435778e-11
-5.17600000000009	-0.25	4.537e-10	6.4936629497e-11
-5.17600000000009	-0.24	4.559e-10	6.4482307062e-11
-5.17600000000009	-0.23	4.562e-10	6.3601962756e-11
-5.17600000000009	-0.22	4.544e-10	6.3945178408e-11
-5.17600000000009	-0.21	4.556e-10	6.407519686e-11
-5.17600000000009	-0.2	4.542e-10	6.3325738302e-11
-5.17600000000009	-0.19	4.523e-10	6.3469324959e-11
-5.17600000000009	-0.18	4.514e-10	6.3777237665e-11
-5.17600000000009	-0.17	4.504e-10	6.3055334613e-11
-5.17600000000009	-0.16	4.466e-10	6.2015990261e-11
-5.17600000000009	-0.15	4.417e-10	6.1290757731e-11
-5.17600000000009	-0.14	4.368e-10	6.0227204813e-11
-5.17600000000009	-0.13	4.274e-10	5.8936496498e-11
-5.17600000000009	-0.12	4.146e-10	5.7951180497e-11
-5.17600000000009	-0.11	4.017e-10	5.635068519e-11
-5.17600000000009	-0.0999999999999998	3.835e-10	5.3954008035e-11
-5.17600000000009	-0.0899999999999998	3.661e-10	5.0699786516e-11
-5.17600000000009	-0.0799999999999997	3.448e-10	4.7145632561e-11
-5.17600000000009	-0.0699999999999997	3.235e-10	4.3923550402e-11
-5.17600000000009	-0.0599999999999997	3.048e-10	3.945689532e-11
-5.17600000000009	-0.0499999999999997	2.867e-10	3.585946688e-11
-5.17600000000009	-0.0399999999999997	2.695e-10	3.2762988121e-11
-5.17600000000009	-0.0299999999999997	2.533e-10	2.8291129274e-11
-5.17600000000009	-0.0199999999999997	2.405e-10	2.5146763073e-11
-5.17600000000009	-0.0099999999999996	2.398e-10	2.2500756313e-11
-5.17600000000009	3.33066907387547e-16	2.564e-10	1.9316576072e-11
-5.17600000000009	0.0100000000000003	2.878e-10	1.7603460583e-11
-5.17600000000009	0.0200000000000003	3.157e-10	1.3924883388e-11
-5.17600000000009	0.0300000000000004	3.432e-10	9.5459472504e-12
-5.17600000000009	0.0400000000000004	3.708e-10	4.6627708798e-12
-5.17600000000009	0.0500000000000004	3.94e-10	2.0263278202e-12
-5.17600000000009	0.0600000000000004	4.139e-10	3.387192919e-12
-5.17600000000009	0.0700000000000004	4.306e-10	6.0294223658e-12
-5.17600000000009	0.0800000000000004	4.419e-10	1.0814354755e-11
-5.17600000000009	0.0900000000000004	4.477e-10	1.6993143072e-11
-5.17600000000009	0.1	4.515e-10	2.3467509891e-11
-5.17600000000009	0.11	4.538e-10	3.0079163844e-11
-5.17600000000009	0.12	4.537e-10	3.5921367817e-11
-5.17600000000009	0.13	4.535e-10	4.074141325e-11
-5.17600000000009	0.14	4.534e-10	4.4736670679e-11
-5.17600000000009	0.15	4.496e-10	4.7981596435e-11
-5.17600000000009	0.16	4.479e-10	5.1050260663e-11
-5.17600000000009	0.17	4.461e-10	5.3278362611e-11
-5.17600000000009	0.18	4.442e-10	5.4850213928e-11
-5.17600000000009	0.190000000000001	4.396e-10	5.6571507594e-11
-5.17600000000009	0.200000000000001	4.374e-10	5.8437109692e-11
-5.17600000000009	0.21	4.364e-10	5.9711956419e-11
-5.17600000000009	0.220000000000001	4.342e-10	5.9769675136e-11
-5.17600000000009	0.230000000000001	4.307e-10	6.0078053502e-11
-5.17600000000009	0.240000000000001	4.284e-10	6.1369605828e-11
-5.17600000000009	0.250000000000001	4.269e-10	6.1650463613e-11
-5.17600000000009	0.260000000000001	4.255e-10	6.0697412118e-11
-5.17600000000009	0.270000000000001	4.23e-10	6.0562096769e-11
-5.17600000000009	0.280000000000001	4.201e-10	6.1017950065e-11
-5.17600000000009	0.290000000000001	4.209e-10	6.0759432381e-11
-5.17600000000009	0.300000000000001	4.17e-10	6.0445180861e-11
-5.17600000000009	0.310000000000001	4.172e-10	6.0379877687e-11
-5.17600000000009	0.320000000000001	4.152e-10	5.9766496997e-11
-5.17600000000009	0.330000000000001	4.146e-10	5.9782731114e-11
-5.17600000000009	0.340000000000001	4.137e-10	5.968233454e-11
-5.17600000000009	0.350000000000001	4.137e-10	5.9335125843e-11
-5.17600000000009	0.360000000000001	4.129e-10	5.9179397067e-11
-5.17600000000009	0.370000000000001	4.11e-10	5.8998819441e-11
-5.17600000000009	0.380000000000001	4.109e-10	5.9574400075e-11
-5.17600000000009	0.390000000000001	4.123e-10	5.9547880664e-11
-5.17500000000009	-0.4	4.406e-10	5.7993328664e-11
-5.17500000000009	-0.39	4.406e-10	5.8315141359e-11
-5.17500000000009	-0.38	4.437e-10	5.8569747489e-11
-5.17500000000009	-0.37	4.417e-10	5.8680388611e-11
-5.17500000000009	-0.36	4.454e-10	5.953044747e-11
-5.17500000000009	-0.35	4.463e-10	6.0102186399e-11
-5.17500000000009	-0.34	4.471e-10	6.0815288452e-11
-5.17500000000009	-0.33	4.51e-10	6.1368755996e-11
-5.17500000000009	-0.32	4.523e-10	6.1407597968e-11
-5.17500000000009	-0.31	4.514e-10	6.1777594965e-11
-5.17500000000009	-0.3	4.536e-10	6.3224474434e-11
-5.17500000000009	-0.29	4.552e-10	6.3867255813e-11
-5.17500000000009	-0.28	4.573e-10	6.3552358188e-11
-5.17500000000009	-0.27	4.578e-10	6.3353165751e-11
-5.17500000000009	-0.26	4.583e-10	6.4494076651e-11
-5.17500000000009	-0.25	4.585e-10	6.5611180617e-11
-5.17500000000009	-0.24	4.6e-10	6.6225283081e-11
-5.17500000000009	-0.23	4.6e-10	6.6458666697e-11
-5.17500000000009	-0.22	4.614e-10	6.6224811599e-11
-5.17500000000009	-0.21	4.616e-10	6.5526494291e-11
-5.17500000000009	-0.2	4.603e-10	6.5283646109e-11
-5.17500000000009	-0.19	4.597e-10	6.5544049721e-11
-5.17500000000009	-0.18	4.595e-10	6.5044977237e-11
-5.17500000000009	-0.17	4.57e-10	6.4408913022e-11
-5.17500000000009	-0.16	4.554e-10	6.3802971272e-11
-5.17500000000009	-0.15	4.485e-10	6.3110864721e-11
-5.17500000000009	-0.14	4.428e-10	6.2803027686e-11
-5.17500000000009	-0.13	4.356e-10	6.1583984643e-11
-5.17500000000009	-0.12	4.213e-10	5.9960613726e-11
-5.17500000000009	-0.11	4.088e-10	5.7729228865e-11
-5.17500000000009	-0.0999999999999998	3.869e-10	5.4461782565e-11
-5.17500000000009	-0.0899999999999998	3.615e-10	5.104681477e-11
-5.17500000000009	-0.0799999999999997	3.35e-10	4.6726968139e-11
-5.17500000000009	-0.0699999999999997	3.026e-10	4.2714423034e-11
-5.17500000000009	-0.0599999999999997	2.759e-10	3.7892031833e-11
-5.17500000000009	-0.0499999999999997	2.488e-10	3.3218885073e-11
-5.17500000000009	-0.0399999999999997	2.241e-10	2.9432942392e-11
-5.17500000000009	-0.0299999999999997	2.027e-10	2.5354858371e-11
-5.17500000000009	-0.0199999999999997	1.879e-10	2.27891549e-11
-5.17500000000009	-0.0099999999999996	1.891e-10	1.8348211597e-11
-5.17500000000009	3.33066907387547e-16	2.096e-10	1.7010707234e-11
-5.17500000000009	0.0100000000000003	2.487e-10	1.4205618936e-11
-5.17500000000009	0.0200000000000003	2.9e-10	1.1143364827e-11
-5.17500000000009	0.0300000000000004	3.262e-10	6.8604465923e-12
-5.17500000000009	0.0400000000000004	3.604e-10	4.4863681978e-12
-5.17500000000009	0.0500000000000004	3.928e-10	3.1349962228e-12
-5.17500000000009	0.0600000000000004	4.169e-10	4.267647455e-12
-5.17500000000009	0.0700000000000004	4.349e-10	9.0758876468e-12
-5.17500000000009	0.0800000000000004	4.489e-10	1.3705462334e-11
-5.17500000000009	0.0900000000000004	4.565e-10	1.9830472593e-11
-5.17500000000009	0.1	4.589e-10	2.6262889151e-11
-5.17500000000009	0.11	4.614e-10	3.2425523386e-11
-5.17500000000009	0.12	4.597e-10	3.7996858009e-11
-5.17500000000009	0.13	4.606e-10	4.2446117732e-11
-5.17500000000009	0.14	4.579e-10	4.5800078078e-11
-5.17500000000009	0.15	4.547e-10	4.9137120368e-11
-5.17500000000009	0.16	4.536e-10	5.2027706988e-11
-5.17500000000009	0.17	4.501e-10	5.3954747273e-11
-5.17500000000009	0.18	4.47e-10	5.5695342598e-11
-5.17500000000009	0.190000000000001	4.443e-10	5.6797947036e-11
-5.17500000000009	0.200000000000001	4.4e-10	5.769127747e-11
-5.17500000000009	0.21	4.367e-10	5.9342524037e-11
-5.17500000000009	0.220000000000001	4.352e-10	6.0498906532e-11
-5.17500000000009	0.230000000000001	4.334e-10	6.1007990735e-11
-5.17500000000009	0.240000000000001	4.31e-10	6.1441818252e-11
-5.17500000000009	0.250000000000001	4.289e-10	6.0993432999e-11
-5.17500000000009	0.260000000000001	4.258e-10	6.087780348e-11
-5.17500000000009	0.270000000000001	4.208e-10	6.1538052978e-11
-5.17500000000009	0.280000000000001	4.23e-10	6.2102684751e-11
-5.17500000000009	0.290000000000001	4.206e-10	6.1928166542e-11
-5.17500000000009	0.300000000000001	4.195e-10	6.109062233e-11
-5.17500000000009	0.310000000000001	4.193e-10	6.0465501156e-11
-5.17500000000009	0.320000000000001	4.174e-10	5.9920246713e-11
-5.17500000000009	0.330000000000001	4.162e-10	5.9564661933e-11
-5.17500000000009	0.340000000000001	4.159e-10	5.9398339363e-11
-5.17500000000009	0.350000000000001	4.127e-10	5.8513967087e-11
-5.17500000000009	0.360000000000001	4.117e-10	5.7702563936e-11
-5.17500000000009	0.370000000000001	4.088e-10	5.7812803425e-11
-5.17500000000009	0.380000000000001	4.12e-10	5.6856335141e-11
[truncated: 22,001 more rows]
