# Supplementary material for: Long-range crossed Andreev reflection in a topological insulator nanowire proximitized by a superconductor
Source: Nat Phys. 2025 Mar 11;21(5):708–15. doi: 10.1038/s41567-025-02806-y (PMC12084150; doi:10.1038/s41567-025-02806-y)
Supplement: Supplementary file 8 — Among the following four text files, the files named ‘raw’ contain the raw data and the files named ‘plot’ contain the processed data to make the plots: Figure_6a_b_plot_dim=2_.txt, Figure_6a_b_raw_dim=2_.txt, Figure_6c_d_plot_dim=2_.txt, Figure_6c_d_raw_dim=2_.txt. [file 41567_2025_2806_MOESM8_ESM.zip › Figure6/Figure_6c_d_plot_dim=2_.txt]

V_{g}	V_{L}	G_{LL}/G_{0}	G_{RL}/G_{0}
7.72	-0.4
7.72	-0.3973244147157191
7.72	-0.39464882943143814
7.72	-0.39197324414715723
7.72	-0.38929765886287626
7.72	-0.38662207357859535
7.72	-0.3839464882943144
7.72	-0.38127090301003347
7.72	-0.3785953177257525
7.72	-0.3759197324414716
7.72	-0.3732441471571907
7.72	-0.3705685618729097	0.4765244037798875	0.07214702580586652
7.72	-0.3678929765886288	0.4772974375405025	0.07203708633795473
7.72	-0.3652173913043478	0.478238064631557	0.07201465953320962
7.72	-0.3625418060200669	0.479785844660762	0.07230871923692142
7.72	-0.359866220735786	0.48112113340714346	0.07255539069969903
7.72	-0.35719063545150503	0.48196797467307184	0.07269265468714689
7.72	-0.35451505016722407	0.48259162614035944	0.0727921926725552
7.72	-0.35183946488294315	0.48234333388764844	0.07274436760177512
7.72	-0.34916387959866224	0.4817896589633887	0.07271965324479389
7.72	-0.3464882943143813	0.48064590553156056	0.07274018116471868
7.72	-0.34381270903010036	0.4799781185390257	0.07275659993311621
7.72	-0.3411371237458194	0.4815352877450117	0.07275378966506606
7.72	-0.3384615384615385	0.48254906388496455	0.07252664734185627
7.72	-0.33578595317725757	0.48192919647924265	0.07161898813376887
7.72	-0.3331103678929766	0.4810686369979394	0.07081211278740916
7.72	-0.33043478260869563	0.47909770356923825	0.07051646949902969
7.72	-0.3277591973244147	0.4774127569524718	0.0703352403014446
7.72	-0.3250836120401338	0.47678351038699934	0.07058172073925578
7.72	-0.32240802675585284	0.47644127040103224	0.07080131420056274
7.72	-0.3197324414715719	0.47742823088909225	0.07090156426527239
7.72	-0.31705685618729096	0.47822342991641126	0.07097759149305308
7.72	-0.31438127090301005	0.47666984283503616	0.07075852467401843
7.72	-0.31170568561872913	0.4753060742510659	0.07051755796175727
7.72	-0.30903010033444817	0.47476415029991775	0.07017949345886129
7.72	-0.30635451505016725	0.47398298598934163	0.06982212332901497
7.72	-0.3036789297658863	0.4709714792634627	0.06928317221291141
7.72	-0.3010033444816054	0.46807382107864426	0.06877985080765465
7.72	-0.29832775919732446	0.46557854949471716	0.06840314873797892
7.72	-0.2956521739130435	0.46353764318073126	0.06803325726618419
7.72	-0.2929765886287625	0.46377401203066754	0.06767729238324416
7.72	-0.2903010033444816	0.4637909811066153	0.06732140451934167
7.72	-0.2876254180602007	0.46136566179712446	0.066989441890615
7.72	-0.28494983277591973	0.45893097421350015	0.06663953240830536
7.72	-0.2822742474916388	0.45654698852638786	0.06607640380970055
7.72	-0.27959866220735785	0.4542059264282281	0.0655279912985858
7.72	-0.27692307692307694	0.4534462326116719	0.06559758561892226
7.72	-0.274247491638796	0.4526782295224043	0.06566450305009097
7.72	-0.27157190635451506	0.4496534082030636	0.06517995407089036
7.72	-0.2688963210702341	0.44662622407206437	0.06469502659066233
7.72	-0.2662207357859532	0.44456995854301234	0.06457907549004883
7.72	-0.26354515050167227	0.44258936394800386	0.0644887297240707
7.72	-0.2608695652173913	0.44015906743256633	0.06384887565121913
7.72	-0.2581939799331104	0.4376675335659953	0.06314504542925839
7.72	-0.2555183946488294	0.4351394375871661	0.06291574787166267
7.72	-0.2528428093645485	0.43260701657687917	0.06273671412727784
7.72	-0.2501672240802676	0.429276734523262	0.06221484106087073
7.72	-0.24749163879598662	0.42575300590782744	0.06161089067296327
7.72	-0.24481605351170568	0.42202930134036687	0.060836302394088985
7.72	-0.24214046822742474	0.41828722956154335	0.06003949760050676
7.72	-0.23946488294314383	0.41449438390772714	0.059676813202844924
7.72	-0.2367892976588629	0.41071080215235783	0.05944012416945858
7.72	-0.23411371237458195	0.40838589142710996	0.05910806761833475
7.72	-0.231438127090301	0.4064332228760637	0.05875121490489337
7.72	-0.22876254180602007	0.40425393010132116	0.05828765413381758
7.72	-0.22608695652173913	0.40196534940874296	0.05777379612387535
7.72	-0.2234113712374582	0.3993091676928833	0.05772005716533589
7.72	-0.22073578595317725	0.3965036908397506	0.05786109981496687
7.72	-0.2180602006688963	0.39330750880663784	0.057706522672987995
7.72	-0.2153846153846154	0.38982403571593965	0.05733894397856211
7.72	-0.21270903010033446	0.38158723271065675	0.05623184475894864
7.72	-0.21003344481605352	0.3805777993908972	0.056102444842963034
7.72	-0.20735785953177258	0.37957223712502525	0.055973541159901406
7.72	-0.20468227424749164	0.3785705236881252	0.055845130860737315
7.72	-0.2020066889632107	0.37704822952517003	0.05575243222183867
7.72	-0.19933110367892976	0.37492148739496356	0.05570066680089388
7.72	-0.19665551839464884	0.37297695583443835	0.0556714230290291
7.72	-0.1939799331103679	0.37127719610363097	0.05567219679020312
7.72	-0.19130434782608696	0.36955337313367154	0.05566835165401717
7.72	-0.18862876254180602	0.3677324370845278	0.05564921411248997
7.72	-0.18595317725752508	0.3659390720503742	0.055624689745109784
7.72	-0.18327759197324414	0.3642819916223054	0.055576876844143974
7.72	-0.1806020066889632	0.362622104707633	0.05552898296565663
7.72	-0.17792642140468226	0.36071812482235793	0.055664401381481585
7.72	-0.17525083612040132	0.3588204168724093	0.05580112046226619
7.72	-0.1725752508361204	0.3577248834369607	0.05627590391357731
7.72	-0.16989966555183947	0.3566645103763948	0.05676866083992109
7.72	-0.16722408026755853	0.3559921954591607	0.057090845918496634
7.72	-0.1645484949832776	0.35532208028079115	0.057412015870136016
7.72	-0.16187290969899665	0.35563693375499217	0.05801404560405495
7.72	-0.1591973244147157	0.35601971939312776	0.05863654706319369
7.72	-0.15652173913043477	0.35680368713128247	0.05937056393642722
7.72	-0.15384615384615385	0.35761848271240254	0.060110591780956034
7.72	-0.15117056856187291	0.35926369289853805	0.060731362315391904
7.72	-0.14849498327759197	0.36107196756358145	0.061327821386116164
7.72	-0.145819397993311	0.3636658152209199	0.062210201597949585
7.72	-0.1431438127090301	0.3666841581684149	0.0632470708632154
7.72	-0.14046822742474918	0.36999247079705516	0.06423471970117367
7.72	-0.1377926421404682	0.37352916956798315	0.0651940319276605
7.72	-0.1351170568561873	0.37639350149542455	0.06625863861002144
7.72	-0.13244147157190633	0.37844977868464846	0.06744320907870296
7.72	-0.12976588628762542	0.3813569543763809	0.06875366145285394
7.72	-0.12709030100334445	0.38520996578492656	0.07020085333854423
7.72	-0.12441471571906354	0.3889540415156245	0.07158076707974707
7.72	-0.12173913043478257	0.3925981815841373	0.07289734310121203
7.72	-0.11906354515050166	0.3972277421338356	0.07442767230454983
7.72	-0.11638795986622075	0.40295580074302795	0.07619605856004674
7.72	-0.11371237458193978	0.4083191468664027	0.07787603809456356
7.72	-0.11103678929765887	0.41332753143188106	0.07947114239438519
7.72	-0.1083612040133779	0.41770437159432333	0.08123285600689516
7.72	-0.10568561872909699	0.4212838656187187	0.08318261753996152
7.72	-0.10301003344481602	0.42550784923650603	0.08504887850245182
7.72	-0.1003344481605351	0.4310748545405661	0.08676190786243466
7.72	-0.0976588628762542	0.43638699963330146	0.08803445286570818
7.72	-0.09498327759197323	0.4411765351961282	0.08844320431528781
7.72	-0.09230769230769231	0.44590959254119195	0.08874833331502928
7.72	-0.08963210702341134	0.4503279811472289	0.08868182281829849
7.72	-0.08695652173913043	0.45473359727202456	0.08864437123517598
7.72	-0.08428093645484946	0.45912328335264324	0.08868188651239291
7.72	-0.08160535117056855	0.4633302568783425	0.0886950040935965
7.72	-0.07892976588628764	0.4671778141672654	0.08866115014541308
7.72	-0.07625418060200667	0.4706564536116204	0.08865179423696701
7.72	-0.07357859531772576	0.4733670045180743	0.08869388073070347
7.72	-0.07090301003344479	0.47591415847213764	0.08880884632299324
7.72	-0.06822742474916388	0.47795295381153435	0.08915329822788359
7.72	-0.06555183946488291	0.47969315762521486	0.0894322450082071
7.72	-0.062876254180602	0.48076273747283943	0.08956532286824907
7.72	-0.06020066889632103	0.48141262945749375	0.0896345872215171
7.72	-0.05752508361204012	0.4805570986024712	0.0894752952745409
7.72	-0.054849498327759205	0.47960314055678915	0.08930750157348062
7.72	-0.05217391304347824	0.47840043763234513	0.08911780929566852
7.72	-0.049498327759197325	0.4771642218765102	0.0890515081507159
7.72	-0.04682274247491636	0.4758193574523775	0.08932105441592576
7.72	-0.044147157190635444	0.4742815786277976	0.08957068305298109
7.72	-0.041471571906354476	0.4715342451098948	0.08968095898847792
7.72	-0.038795986622073564	0.46848073660953177	0.08944842320849061
7.72	-0.036120401337792596	0.4635178255151086	0.0870204239852819
7.72	-0.03344481605351168	0.4585765631529341	0.08460301594617523
7.72	-0.03076923076923077	0.45084746556845307	0.08114350202262459
7.72	-0.028093645484949803	0.44307209258202407	0.0776726966331908
7.72	-0.02541806020066889	0.4352733369053548	0.07445214686392151
7.72	-0.022742474916387923	0.42755945256262656	0.07128042279069628
7.72	-0.02006688963210701	0.4204932998875114	0.06796835898094272
7.72	-0.017391304347826042	0.4134747297670513	0.06466990206341483
7.72	-0.01471571906354513	0.4064691264573743	0.0613588300245294
7.72	-0.012040133779264217	0.39950803375841176	0.05806693820262297
7.72	-0.00936454849498325	0.3957404234206487	0.05493159467919426
7.72	-0.006688963210702337	0.392277137346692	0.0518129610775957
7.72	-0.004013377926421369	0.3909656351515633	0.04938389069072192
7.72	-0.0013377926421404562	0.39011766288147337	0.047101804494613604
7.72	0.0013377926421405117	0.3903763160609211	0.04542634537037143
7.72	0.004013377926421424	0.3912672436334432	0.044093903400224635
7.72	0.006688963210702337	0.39562726717744934	0.04328285995238373
7.72	0.009364548494983305	0.40229561583634366	0.04280754699398632
7.72	0.012040133779264217	0.3998706236970266	0.04257351499106207
7.72	0.014715719063545185	0.4046608612791562	0.04315251073534587
7.72	0.017391304347826098	0.4094719390757326	0.043734025435165344
7.72	0.020066889632107066	0.41430399338313373	0.04431807556465593
7.72	0.022742474916387978	0.4192934097932303	0.044995469367761644
7.72	0.025418060200668946	0.42448995870941636	0.04579709726038547
7.72	0.02809364548494986	0.42952816960294676	0.046639064855432545
7.72	0.03076923076923077	0.4342229693111446	0.047555267531723296
7.72	0.03344481605351174	0.43786232223947036	0.04849361922914227
7.72	0.03612040133779265	0.43985524366483797	0.04945960999781952
7.72	0.03879598662207362	0.4420867734385503	0.050519422373366395
7.72	0.04147157190635453	0.4447829051483755	0.05176210412771888
7.72	0.0441471571906355	0.4477645305651086	0.05333302891818731
7.72	0.04682274247491641	0.4514224641026241	0.05566001443615494
7.72	0.04949832775919738	0.4550856503980604	0.05770044247886455
7.72	0.05217391304347829	0.45874620967865304	0.059113472000028706
7.72	0.054849498327759205	0.46118126787915315	0.06038592947858035
7.72	0.05752508361204017	0.46081280451223433	0.06131625038858489
7.72	0.060200668896321086	0.4607732677845972	0.062321427524943226
7.72	0.06287625418060205	0.4618596921902558	0.063590228516486
7.72	0.06555183946488297	0.4630092134702227	0.06486005530069235
7.72	0.06822742474916393	0.46434712917211385	0.06615517120921562
7.72	0.07090301003344485	0.46561337700988636	0.06742525297841759
7.72	0.07357859531772576	0.466612260241508	0.06860264265745555
7.72	0.07625418060200673	0.46769128558830886	0.06991643130625959
7.72	0.07892976588628764	0.4690078359333049	0.07163934175327485
7.72	0.08160535117056861	0.4703366141488653	0.07314594621768471
7.72	0.08428093645484952	0.4717105273293532	0.07382950402633388
7.72	0.08695652173913049	0.4729419056051027	0.07458276063226665
7.72	0.0896321070234114	0.47369711924789376	0.07557294119786175
7.72	0.09230769230769231	0.47453286243948145	0.07661534315583678
7.72	0.09498327759197328	0.47579429189746825	0.07792784704149726
7.72	0.0976588628762542	0.4769662312419142	0.07910562387995408
7.72	0.10033444816053516	0.4778315605941931	0.07982187617393231
7.72	0.10301003344481607	0.47867927361567025	0.0805885336667366
7.72	0.10568561872909699	0.4794556491079637	0.08154012765599136
7.72	0.10836120401337801	0.4804542739581835	0.08256194344720523
7.72	0.11103678929765892	0.482084173188018	0.08377968877219139
7.72	0.11371237458193983	0.4838772444315176	0.08486400393659457
7.72	0.11638795986622075	0.4864373997598426	0.08534933533910212
7.72	0.11906354515050166	0.4882243224752351	0.08578935826140235
7.72	0.12173913043478268	0.4883395481465901	0.08612540754265718
7.72	0.1244147157190636	0.48863035047902814	0.08649337439823819
7.72	0.1270903010033445	0.489412197349162	0.08695215412868905
7.72	0.12976588628762542	0.4903645406889267	0.08741345331415273
7.72	0.13244147157190644	0.49167252258961075	0.08788620631416513
7.72	0.13511705685618736	0.49293538532091485	0.08844919483913954
7.72	0.13779264214046827	0.49403113434274276	0.08927734514479418
7.72	0.14046822742474918	0.4945257676747701	0.08984353639198601
7.72	0.1431438127090301	0.493777514806534	0.0898654916197403
7.72	0.14581939799331112	0.49287583120132095	0.08978977944251071
7.72	0.14849498327759203	0.49153803104809857	0.08943859758369221
7.72	0.15117056856187294	0.49095464133824396	0.08914193098446287
7.72	0.15384615384615385	0.49166535502681935	0.08893676629282381
7.72	0.15652173913043488	0.49212547533909495	0.0888164673761974
7.72	0.1591973244147158	0.492129223530072	0.08885098960741265
7.72	0.1618729096989967	0.49134251550262364	0.08884120536353624
7.72	0.16454849498327762	0.4892573218558528	0.08875855913832552
7.72	0.16722408026755853	0.4873246377349138	0.08861608190255398
7.72	0.16989966555183955	0.48569663578290295	0.0883548386927141
7.72	0.17257525083612046	0.48452883555419696	0.08828194430063531
7.72	0.17525083612040138	0.4840116430250566	0.08847934444966474
7.72	0.1779264214046823	0.4829709951204654	0.08864584034069066
7.72	0.1806020066889632	0.48089967121865335	0.0887501696282571
7.72	0.18327759197324422	0.4793660187184544	0.0888081674585019
7.72	0.18595317725752514	0.4787334093291391	0.08878878006810655
7.72	0.18862876254180605	0.4778043883731322	0.08879352973449482
7.72	0.19130434782608696	0.4760849689584572	0.08886250100756514
7.72	0.19397993311036799	0.47440573595074054	0.08881226925710149
7.72	0.1966555183946489	0.47282161451674026	0.08851570998584728
7.72	0.1993311036789298	0.4713010975082895	0.08830346319599176
7.72	0.20200668896321072	0.46993848569706215	0.08833391156088134
7.72	0.20468227424749164	0.46854228771568923	0.08833740738053514
7.72	0.20735785953177266	0.4670738003714001	0.08827868410131652
7.72	0.21003344481605357	0.4656033635089259	0.08818319528753861
7.72	0.21270903010033448	0.4641289954835067	0.08782288170023568
7.72	0.2153846153846154	0.4625705238636266	0.08746214624739021
7.72	0.21806020066889642	0.46036502981958144	0.08709585429457094
7.72	0.22073578595317733	0.45820904564648757	0.08677208184533307
7.72	0.22341137123745824	0.4565739352422164	0.08687217955818316
7.72	0.22608695652173916	0.4549906578584143	0.0869119774352822
7.72	0.22876254180602007	0.4539327955455737	0.08629426359794565
7.72	0.2314381270903011	0.45285705279662947	0.08568077412187206
7.72	0.234113712374582	0.45071403644718927	0.08546574081358042
7.72	0.23678929765886292	0.44860521129938546	0.08529240668455741
7.72	0.23946488294314383	0.44676895634348746	0.08554447337042986
7.72	0.24214046822742474	0.4449391771133763	0.08563046696312596
7.72	0.24481605351170577	0.44301974482749173	0.08411762893270688
7.72	0.24749163879598668	0.4412521774831756	0.08276673103903669
7.72	0.2501672240802676	0.4406367149210875	0.08264650126032845
7.72	0.2528428093645485	0.44001919922957433	0.08251792736352725
7.72	0.2555183946488295	0.4393850741137865	0.08209745002773952
7.72	0.25819397993311044	0.4386454177008277	0.08168688934642396
7.72	0.26086956521739135	0.4361754739219233	0.08151135843389981
7.72	0.26354515050167227	0.4337176538818866	0.08133058569088777
7.72	0.2662207357859532	0.431907438274049	0.08093446304476279
7.72	0.2688963210702342	0.43010777183985366	0.08054064883447248
7.72	0.2715719063545151	0.4297014534712768	0.08009032587135474
7.72	0.274247491638796	0.4293143725449468	0.07964275156714658
7.72	0.27692307692307694	0.42809078021789787	0.07934106772675924
7.72	0.27959866220735796	0.4268292383893654	0.07904635270494818
7.72	0.2822742474916389	0.4261222782590752	0.07882784033866828
7.72	0.2849498327759198	0.4254653591649513	0.0786164593481426
7.72	0.2876254180602007	0.4246701599310035	0.07844129065477273
7.72	0.2903010033444816	0.42385705304866467	0.0782690982422913
7.72	0.29297658862876264	0.4230698158871723	0.07810198274774377
7.72	0.29565217391304355	0.42228064836168905	0.0779343883891545
7.72	0.29832775919732446	0.4212725353276448	0.07774896953902756
7.72	0.3010033444816054	0.42021187329593646	0.07755920831605972
7.72	0.3036789297658864	0.41902110240109053	0.0776221175664907
7.72	0.3063545150501673	0.417807204929853	0.07773214153850361
7.72	0.3090301003344482	0.41559360301524734	0.07736522682443288
7.72	0.31170568561872913	0.41300983858617535	0.07681765812737844
7.72	0.31438127090301005	0.41191911950759846	0.076515590950534
7.72	0.31705685618729107	0.41132689085528	0.07629597387895573
7.72	0.319732441471572	0.41081572605731814	0.07591251266622763
7.72	0.3224080267558529	0.4103519418780738	0.07542174599034973
7.72	0.3250836120401338	0.409556139336038	0.07506805486137358
7.72	0.32775919732441483	0.40856789384253506	0.07479742526706473
7.72	0.33043478260869574	0.40807402107801327	0.07495686508797943
7.72	0.33311036789297666	0.4080983097748713	0.07556585740702934
7.72	0.33578595317725757	0.4085752510509934	0.07580918080031376
7.72	0.3384615384615385	0.40951293673964495	0.07568379227732384
7.72	0.3411371237458195	0.4100426045318842	0.07545488400209444
7.72	0.3438127090301004	0.4100078052988738	0.07508141120241418
7.72	0.34648829431438133	0.4090929204275889	0.07475419875760742
7.72	0.34916387959866224	0.4070868122228519	0.07448637126646365
7.72	0.35183946488294315
7.72	0.3545150501672242
7.72	0.3571906354515051
7.72	0.359866220735786
7.72	0.3625418060200669
7.72	0.36521739130434794
7.72	0.36789297658862885
7.72	0.37056856187290976
7.72	0.3732441471571907
7.72	0.3759197324414716
7.72	0.3785953177257526
7.72	0.3812709030100335
7.72	0.38394648829431444
7.72	0.38662207357859535
7.72	0.3892976588628764
7.72	0.3919732441471573
7.72	0.3946488294314382
7.72	0.3973244147157191
7.72	0.4
7.721	-0.4
7.721	-0.3973244147157191
7.721	-0.39464882943143814
7.721	-0.39197324414715723
7.721	-0.38929765886287626
7.721	-0.38662207357859535
7.721	-0.3839464882943144
7.721	-0.38127090301003347
7.721	-0.3785953177257525
7.721	-0.3759197324414716
7.721	-0.3732441471571907
7.721	-0.3705685618729097	0.47897317183033433	0.07203944957418605
7.721	-0.3678929765886288	0.47856175884332897	0.07218377897955344
7.721	-0.3652173913043478	0.47862998648161664	0.0723998199526993
7.721	-0.3625418060200669	0.47971221211391274	0.07276906093568214
7.721	-0.359866220735786	0.48070770353441383	0.07306204981466656
7.721	-0.35719063545150503	0.4809611291326099	0.0727031105755918
7.721	-0.35451505016722407	0.4812457204863216	0.07247769406575609
7.721	-0.35183946488294315	0.48164543078855876	0.07276180785194
7.721	-0.34916387959866224	0.4819811550092715	0.07294668225196019
7.721	-0.3464882943143813	0.481769449225453	0.07228372287265275
7.721	-0.34381270903010036	0.4815096986232376	0.07171758333391551
7.721	-0.3411371237458194	0.481002846970518	0.07168748987756317
7.721	-0.3384615384615385	0.48047579649638084	0.07160375420569762
7.721	-0.33578595317725757	0.47973549356579936	0.07096050232716829
7.721	-0.3331103678929766	0.4789650232464176	0.07033990138918449
7.721	-0.33043478260869563	0.47745920942554543	0.070231181879256
7.721	-0.3277591973244147	0.476037621130462	0.07010462209342037
7.721	-0.3250836120401338	0.47562566621166574	0.0697412843746739
7.721	-0.32240802675585284	0.47533054169790684	0.06940768395014252
7.721	-0.3197324414715719	0.4766594230443775	0.06945289064828558
7.721	-0.31705685618729096	0.4779529047443877	0.06949871954499444
7.721	-0.31438127090301005	0.47704966452632086	0.06956599945472428
7.721	-0.31170568561872913	0.47616175442404113	0.06963367569415885
7.721	-0.30903010033444817	0.4762366304760378	0.06970510489895067
7.721	-0.30635451505016725	0.47626997669572585	0.0697547485842179
7.721	-0.3036789297658863	0.47528675393670516	0.06927346342130991
7.721	-0.3010033444816054	0.47415216221106976	0.06878279315076502
7.721	-0.29832775919732446	0.471106906844267	0.06822201763953761
7.721	-0.2956521739130435	0.46814139250762105	0.06769237571135661
7.721	-0.2929765886287625	0.46645072752692945	0.06775719387925391
7.721	-0.2903010033444816	0.46480587292015474	0.06776349856126616
7.721	-0.2876254180602007	0.46345020587176244	0.06725896288635927
7.721	-0.28494983277591973	0.46213150718715834	0.0667650789179286
7.721	-0.2822742474916388	0.4614193738060665	0.06644795597476677
7.721	-0.27959866220735785	0.46061940532102535	0.06611042330143357
7.721	-0.27692307692307694	0.4593319471351894	0.0656592223116749
7.721	-0.274247491638796	0.4578501996494992	0.06517951462989913
7.721	-0.27157190635451506	0.4544109175560677	0.0644311585374682
7.721	-0.2688963210702341	0.45116808490699417	0.06378807135123539
7.721	-0.2662207357859532	0.449407461426444	0.06395987746786143
7.721	-0.26354515050167227	0.4476510178097274	0.06413127570274488
7.721	-0.2608695652173913	0.4449641682423831	0.06379514785288619
7.721	-0.2581939799331104	0.4422540847360645	0.06344351460976465
7.721	-0.2555183946488294	0.4393032341272786	0.06293602613960499
7.721	-0.2528428093645485	0.4363706348872775	0.06243167654716257
7.721	-0.2501672240802676	0.4327667304173612	0.061894230742869885
7.721	-0.24749163879598662	0.42917379079591006	0.061359076618755094
7.721	-0.24481605351170568	0.4276266369783424	0.06111784048272887
7.721	-0.24214046822742474	0.42614587325803677	0.060886169296339256
7.721	-0.23946488294314383	0.42403816266124555	0.06060930881197757
7.721	-0.2367892976588629	0.4217355237555184	0.06031815371372872
7.721	-0.23411371237458195	0.41875763703613106	0.059432489224972525
7.721	-0.231438127090301	0.41568038328024765	0.05846237155445936
7.721	-0.22876254180602007	0.4121501677713137	0.058039314101426945
7.721	-0.22608695652173913	0.4084295114600861	0.05787002761664417
7.721	-0.2234113712374582	0.4052838154087044	0.057590812689296236
7.721	-0.22073578595317725	0.40233471360303347	0.05727435098560161
7.721	-0.2180602006688963	0.3998092529712937	0.05688433999325812
7.721	-0.2153846153846154	0.3976829145913279	0.05642030181648219
7.721	-0.21270903010033446	0.39436367708808556	0.05535108178150642
7.721	-0.21003344481605352	0.39062697901895327	0.05413947922514106
7.721	-0.20735785953177258	0.38893797554630927	0.05419063689591713
7.721	-0.20468227424749164	0.3872558247208268	0.054241587009116764
7.721	-0.2020066889632107	0.385539154818706	0.054329090000235516
7.721	-0.19933110367892976	0.38376580421057493	0.05447113550063284
7.721	-0.19665551839464884	0.38167446863060395	0.0544827692097211
7.721	-0.1939799331103679	0.37924108678592994	0.05435303793697515
7.721	-0.19130434782608696	0.37677697544654953	0.0541099988385521
7.721	-0.18862876254180602	0.37427141487620885	0.05373411625143764
7.721	-0.18595317725752508	0.37189650355406334	0.05345795587829838
7.721	-0.18327759197324414	0.3699822017695778	0.053540240077851006
7.721	-0.1806020066889632	0.3683431000538373	0.05371845262344473
7.721	-0.17792642140468226	0.36775493822728605	0.05427654082216157
7.721	-0.17525083612040132	0.3672144496559173	0.0548205281475003
7.721	-0.1725752508361204	0.367191233242094	0.05520061430924948
7.721	-0.16989966555183947	0.3671408852309537	0.055578874420568324
7.721	-0.16722408026755853	0.366805112788944	0.055907810873710745
7.721	-0.1645484949832776	0.3664838571003006	0.056242778238677654
7.721	-0.16187290969899665	0.3664069880230792	0.05668516464141442
7.721	-0.1591973244147157	0.3663484869150428	0.05712538363679243
7.721	-0.15652173913043477	0.36721004046035227	0.05752969796890209
7.721	-0.15384615384615385	0.3680733729175733	0.05793484711805276
7.721	-0.15117056856187291	0.36882391310465695	0.05853212607886693
7.721	-0.14849498327759197	0.3695408731315362	0.05917961468783086
7.721	-0.145819397993311	0.3712966485363151	0.060040886946752664
7.721	-0.1431438127090301	0.37339414605451604	0.060973739051654596
7.721	-0.14046822742474918	0.37680843704321143	0.06201223718032975
7.721	-0.1377926421404682	0.3808799918399142	0.06310649810355277
7.721	-0.1351170568561873	0.38395952643749515	0.0639943256429127
7.721	-0.13244147157190633	0.3864886064501442	0.06476720269409127
7.721	-0.12976588628762542	0.3885031553429689	0.06555431986937056
7.721	-0.12709030100334445	0.3903079312487938	0.06634666649061252
7.721	-0.12441471571906354	0.3935324846381445	0.06755874916403153
7.721	-0.12173913043478257	0.3975444483951703	0.06900491909014846
7.721	-0.11906354515050166	0.40180128016545785	0.07077140282326375
7.721	-0.11638795986622075	0.40630350017789824	0.07286556990979018
7.721	-0.11371237458193978	0.41039071469158644	0.07440907110987446
7.721	-0.11103678929765887	0.41414264217884245	0.07550548893581054
7.721	-0.1083612040133779	0.4181707971729008	0.07680952753578188
7.721	-0.10568561872909699	0.4226469263518342	0.07845541980763554
7.721	-0.10301003344481602	0.4268359556376208	0.08006304299552121
7.721	-0.1003344481605351	0.43061117134350935	0.08161193292973352
7.721	-0.0976588628762542	0.43450825360406986	0.08308074088712536
7.721	-0.09498327759197323	0.43855022038484054	0.0844604405219512
7.721	-0.09230769230769231	0.44184427472631443	0.08544605795852465
7.721	-0.08963210702341134	0.4441916848979399	0.08593288931290922
7.721	-0.08695652173913043	0.4467457872024155	0.08664302925784621
7.721	-0.08428093645484946	0.4495426502281852	0.0876228676275207
7.721	-0.08160535117056855	0.4518747577467791	0.08828470470174501
7.721	-0.07892976588628764	0.45366637436503915	0.08856960130065744
7.721	-0.07625418060200667	0.4551156635594831	0.08881157873807337
7.721	-0.07357859531772576	0.45545584415093343	0.08891350698245412
7.721	-0.07090301003344479	0.4555516434726106	0.08898350277694
7.721	-0.06822742474916388	0.4547104782797388	0.08893057489814601
7.721	-0.06555183946488291	0.4538589806854755	0.08890255862496242
7.721	-0.062876254180602	0.45297466292565003	0.08894617464713918
7.721	-0.06020066889632103	0.45157452415634963	0.08884767701867337
7.721	-0.05752508361204012	0.4486291053618782	0.08832184685237608
7.721	-0.054849498327759205	0.44581611657822184	0.08773564980092724
7.721	-0.05217391304347824	0.44332543876358965	0.08698932765613006
7.721	-0.049498327759197325	0.44070974900212573	0.08613926548505375
7.721	-0.04682274247491636	0.4376661544934577	0.0849557840058338
7.721	-0.044147157190635444	0.4344446896013273	0.08371989009180543
7.721	-0.041471571906354476	0.4305249193512543	0.08228212974474783
7.721	-0.038795986622073564	0.4265242162147941	0.08077316663893937
7.721	-0.036120401337792596	0.42186234212051155	0.07876730104740227
7.721	-0.03344481605351168	0.41719776841154294	0.07676027389206062
7.721	-0.03076923076923077	0.41118660283068753	0.0742924613020035
7.721	-0.028093645484949803	0.4050712484290685	0.07178912462781317
7.721	-0.02541806020066889	0.39630227527022716	0.06917411438190245
7.721	-0.022742474916387923	0.3872426416159653	0.06656788024769227
7.721	-0.02006688963210701	0.37887154546548424	0.063710144999153
7.721	-0.017391304347826042	0.37059593753745845	0.060850740890867124
7.721	-0.01471571906354513	0.3639486184673266	0.0580353549850461
7.721	-0.012040133779264217	0.35754251967486034	0.05521514606127282
7.721	-0.00936454849498325	0.3527942605626473	0.053269129395512566
7.721	-0.006688963210702337	0.3483826708196339	0.051499476754545116
7.721	-0.004013377926421369	0.3462145307590279	0.05016300273575199
7.721	-0.0013377926421404562	0.34490213279449505	0.04899884295782407
7.721	0.0013377926421405117	0.3453326704190218	0.048009190812907596
7.721	0.004013377926421424	0.34752261413880786	0.04718883318516603
7.721	0.006688963210702337	0.35370939090685605	0.04695405670751053
7.721	0.009364548494983305	0.3640451616152125	0.04731851167410537
7.721	0.012040133779264217	0.35988579283158884	0.047260431301737384
7.721	0.014715719063545185	0.3660924649491831	0.047851841069707586
7.721	0.017391304347826098	0.3723602751170668	0.04844907644590241
7.721	0.020066889632107066	0.3786901311555447	0.049052223933005686
7.721	0.022742474916387978	0.38508190809939563	0.04984371440976252
7.721	0.025418060200668946	0.3915290581885428	0.051084267804747584
7.721	0.02809364548494986	0.39735104390276355	0.05234982653182048
7.721	0.03076923076923077	0.40166549739635576	0.053649766486113845
7.721	0.03344481605351174	0.4062032315250905	0.05513558594417103
7.721	0.03612040133779265	0.4114005827744429	0.05716581379021478
7.721	0.03879598662207362	0.4162670413791562	0.05889240900346424
7.721	0.04147157190635453	0.4202992984405344	0.05981970998291767
7.721	0.0441471571906355	0.4241715905172573	0.06072208792224945
7.721	0.04682274247491641	0.4272409873680066	0.06149138751894517
7.721	0.04949832775919738	0.43042443915160084	0.06256081305934286
7.721	0.05217391304347829	0.43401522780629237	0.0646820263080327
7.721	0.054849498327759205	0.4372209921643596	0.06667055315925974
7.721	0.05752508361204017	0.4383765764202421	0.06794565700249854
7.721	0.060200668896321086	0.43967062201090207	0.0692541225254811
7.721	0.06287625418060205	0.44201285937426704	0.0708020267823456
7.721	0.06555183946488297	0.444546636064369	0.07233598452579129
7.721	0.06822742474916393	0.4488157310917406	0.07386066742310869
7.721	0.07090301003344485	0.45279457968315034	0.0752727011736672
7.721	0.07357859531772576	0.4548343841304201	0.07593552854492144
7.721	0.07625418060200673	0.45685939172909845	0.07661142022382139
7.721	0.07892976588628764	0.458635641977788	0.0776048951555204
7.721	0.08160535117056861	0.46041554605849466	0.0786029849307483
7.721	0.08428093645484952	0.46268962272585723	0.08020806586237486
7.721	0.08695652173913049	0.4649708254211183	0.08180158039069377
7.721	0.0896321070234114	0.46786060098290533	0.08261696745045319
7.721	0.09230769230769231	0.47075471527780655	0.08343679157207022
7.721	0.09498327759197328	0.4723656944430958	0.0841617829068306
7.721	0.0976588628762542	0.47398773739831224	0.08489175329532402
7.721	0.10033444816053516	0.47621132867807076	0.08536962190295577
7.721	0.10301003344481607	0.47848012721151717	0.08586325258017391
7.721	0.10568561872909699	0.4819756126558685	0.08696560516466832
7.721	0.10836120401337801	0.4854717863328657	0.08806817479341822
7.721	0.11103678929765892	0.4886984461211303	0.08897260790475996
7.721	0.11371237458193983	0.4916554944345443	0.0897878412570005
7.721	0.11638795986622075	0.4916372194801445	0.08964795148270749
7.721	0.11906354515050166	0.4918447868475815	0.08951735795189668
7.721	0.12173913043478268	0.4943053869485308	0.08947545238388298
7.721	0.1244147157190636	0.4967429375347181	0.08943467865607417
7.721	0.1270903010033445	0.49758005401117594	0.08947819384283985
7.721	0.12976588628762542	0.49835140535348965	0.08948034305390805
7.721	0.13244147157190644	0.49869293781530105	0.0892165704011239
7.721	0.13511705685618736	0.49916304859723243	0.0890009425505662
7.721	0.13779264214046827	0.5011169325629976	0.08931431846232855
7.721	0.14046822742474918	0.5028436174406177	0.08959348025344208
7.721	0.1431438127090301	0.5035190412991614	0.08971382298433155
7.721	0.14581939799331112	0.5041875225152813	0.08981840916755353
7.721	0.14849498327759203	0.504803749816637	0.08982567114736938
7.721	0.15117056856187294	0.505277697237364	0.08988210563520124
7.721	0.15384615384615385	0.505146040576151	0.0901484789071518
7.721	0.15652173913043488	0.5047393996686136	0.09035021926982012
7.721	0.1591973244147158	0.5022385338271159	0.09004588770669207
7.721	0.1618729096989967	0.5001389572122111	0.08977023479935331
7.721	0.16454849498327762	0.49925849081630536	0.08957970743317734
7.721	0.16722408026755853	0.4986716695063178	0.08945981811463698
7.721	0.16989966555183955	0.49941637990366056	0.08966066981918767
7.721	0.17257525083612046	0.499897181816789	0.08982661475417046
7.721	0.17525083612040138	0.4992106472266264	0.08983634491098115
7.721	0.1779264214046823	0.4984834015195721	0.08983966314627735
7.721	0.1806020066889632	0.497550665050709	0.08981045352203575
7.721	0.18327759197324422	0.4960801457730732	0.08973681078938288
7.721	0.18595317725752514	0.4927376786963136	0.08950845005883068
7.721	0.18862876254180605	0.48961827526090945	0.08929171885075243
7.721	0.19130434782608696	0.4871296424976281	0.08910729367250114
7.721	0.19397993311036799	0.485083281225851	0.08904615446610092
7.721	0.1966555183946489	0.4844088815325353	0.08937568964766453
7.721	0.1993311036789298	0.4834933259785124	0.08963247677915454
7.721	0.20200668896321072	0.4809812083042338	0.08938090095626117
7.721	0.20468227424749164	0.4786297175674183	0.08914172222526774
7.721	0.20735785953177266	0.4768975915918232	0.08894928457371595
7.721	0.21003344481605357	0.4750895840397386	0.08877192443793236
7.721	0.21270903010033448	0.472220923191827	0.08877683602015399
7.721	0.2153846153846154	0.46971248018344913	0.08875938424241794
7.721	0.21806020066889642	0.46915533510068924	0.08862119738065785
7.721	0.22073578595317733	0.46854799189860563	0.08848248699395862
7.721	0.22341137123745824	0.46652362544913645	0.08831747546301194
7.721	0.22608695652173916	0.4644892849589407	0.08806479014394793
7.721	0.22876254180602007	0.4624799303205461	0.08735083331298694
7.721	0.2314381270903011	0.46048036295238576	0.08665579254354606
7.721	0.234113712374582	0.45856526043022455	0.08678749802649163
7.721	0.23678929765886292	0.4567937457220343	0.0868203070783906
7.721	0.23946488294314383	0.45599998396391006	0.0861148133612149
7.721	0.24214046822742474	0.4552037044554148	0.08540708187300784
7.721	0.24481605351170577	0.45394517197212053	0.08507584695392936
7.721	0.24749163879598668	0.45265137300283864	0.08476890848759651
7.721	0.2501672240802676	0.45131129350816984	0.08441574426738002
7.721	0.2528428093645485	0.4499682130582957	0.08406178917616733
7.721	0.2555183946488295	0.4475209616536583	0.08353603369815345
7.721	0.25819397993311044	0.44482945384991207	0.08297311817858416
7.721	0.26086956521739135	0.4430585057705038	0.08250287569956531
7.721	0.26354515050167227	0.4414375279343925	0.08205003529919237
7.721	0.2662207357859532	0.44094779644820836	0.0819208068334962
7.721	0.2688963210702342	0.44058357441967744	0.0818275444777709
7.721	0.2715719063545151	0.439247850857602	0.08163018190303215
7.721	0.274247491638796	0.4376341247931422	0.08140281559548615
7.721	0.27692307692307694	0.4363265707105304	0.08132267463250101
7.721	0.27959866220735796	0.4350895539440664	0.08127517544205037
7.721	0.2822742474916389	0.4333721614638931	0.08075189486649767
7.721	0.2849498327759198	0.4313951914007498	0.07997408212703286
7.721	0.2876254180602007	0.4295457336710909	0.07973869584992607
7.721	0.2903010033444816	0.4277380861117577	0.07964444298280454
7.721	0.29297658862876264	0.4272100386420355	0.07970992646627607
7.721	0.29565217391304355	0.4270644077466473	0.07982269765836389
7.721	0.29832775919732446	0.4263196868087287	0.07955243113027965
7.721	0.3010033444816054	0.42537594274004986	0.07915557525358029
7.721	0.3036789297658864	0.42409221511216066	0.07849967967084452
7.721	0.3063545150501673	0.42270510637958136	0.07776559325114464
7.721	0.3090301003344482	0.4214586907130378	0.07750956505756126
7.721	0.31170568561872913	0.4202804372348687	0.07748306147584078
7.721	0.31438127090301005	0.4188614723104316	0.07719091067703557
7.721	0.31705685618729107	0.4173086699500123	0.0767396868526898
7.721	0.319732441471572	0.41624981601041255	0.0765966605420787
7.721	0.3224080267558529	0.4155149060065222	0.07665962061208523
7.721	0.3250836120401338	0.4146912616414012	0.07649831517361802
7.721	0.32775919732441483	0.41374305496995195	0.07602959245116596
7.721	0.33043478260869574	0.4125860998599549	0.07584107122799903
7.721	0.33311036789297666	0.41119123259670565	0.07599070761318134
7.721	0.33578595317725757	0.4098767869613022	0.07580348758031986
7.721	0.3384615384615385	0.4086813488772745	0.07511747842152633
7.721	0.3411371237458195	0.40728160172587546	0.07452421230769053
7.721	0.3438127090301004	0.4056016229247215	0.0740562776891599
7.721	0.34648829431438133	0.4040763918717231	0.0737517866581928
7.721	0.34916387959866224	0.40284811756372363	0.0737607271813745
7.721	0.35183946488294315
7.721	0.3545150501672242
7.721	0.3571906354515051
7.721	0.359866220735786
7.721	0.3625418060200669
7.721	0.36521739130434794
7.721	0.36789297658862885
7.721	0.37056856187290976
7.721	0.3732441471571907
7.721	0.3759197324414716
7.721	0.3785953177257526
7.721	0.3812709030100335
7.721	0.38394648829431444
7.721	0.38662207357859535
7.721	0.3892976588628764
7.721	0.3919732441471573
7.721	0.3946488294314382
7.721	0.3973244147157191
7.721	0.4
7.722	-0.4
7.722	-0.3973244147157191
7.722	-0.39464882943143814
7.722	-0.39197324414715723
7.722	-0.38929765886287626
7.722	-0.38662207357859535
7.722	-0.3839464882943144
7.722	-0.38127090301003347
7.722	-0.3785953177257525
7.722	-0.3759197324414716
7.722	-0.3732441471571907
7.722	-0.3705685618729097	0.475754916113804	0.07167601252949724
7.722	-0.3678929765886288	0.4763947285730806	0.07187139637322122
7.722	-0.3652173913043478	0.4766580402275916	0.07176620122965963
7.722	-0.3625418060200669	0.4758996678912655	0.07084748379324772
7.722	-0.359866220735786	0.4758118621441151	0.07039808610528642
7.722	-0.35719063545150503	0.47703943559545436	0.07086960356717982
7.722	-0.35451505016722407	0.4780473169005207	0.07133675722327829
7.722	-0.35183946488294315	0.47837759514587397	0.07179477802056175
7.722	-0.34916387959866224	0.47870993260826467	0.07220414690740075
7.722	-0.3464882943143813	0.4790445820144892	0.07250524623404482
7.722	-0.34381270903010036	0.47937196473392496	0.07263087487301137
7.722	-0.3411371237458194	0.47968059304272287	0.0721811823313611
7.722	-0.3384615384615385	0.4797279860798991	0.07172028804938757
7.722	-0.33578595317725757	0.47904060457987724	0.07123657445642913
7.722	-0.3331103678929766	0.478604147843696	0.07078710796242348
7.722	-0.33043478260869563	0.4789306873810074	0.0704416440038137
7.722	-0.3277591973244147	0.4794554329423069	0.0703250372995839
7.722	-0.3250836120401338	0.4804377882860096	0.07073230013671607
7.722	-0.32240802675585284	0.4805965068444975	0.07095232215323603
7.722	-0.3197324414715719	0.47974211754878326	0.07094123985708836
7.722	-0.31705685618729096	0.4792641294710956	0.07106497703840112
7.722	-0.31438127090301005	0.4793863566600772	0.07140303738521278
7.722	-0.31170568561872913	0.4792063830671596	0.07181815227378582
7.722	-0.30903010033444817	0.4786374017862514	0.07233302508665808
7.722	-0.30635451505016725	0.4779052493051998	0.07236359173077073
7.722	-0.3036789297658863	0.4768315267219713	0.07138854151206035
7.722	-0.3010033444816054	0.47600053173979334	0.07074401541477307
7.722	-0.29832775919732446	0.47552472940542767	0.07058614266334672
7.722	-0.2956521739130435	0.4748964627139165	0.070415218250789
7.722	-0.2929765886287625	0.474058827388345	0.07022674796416442
7.722	-0.2903010033444816	0.47315729817309254	0.07006712694259216
7.722	-0.2876254180602007	0.47208538435917485	0.06998161340406683
7.722	-0.28494983277591973	0.4709509851374683	0.06980986635267027
7.722	-0.2822742474916388	0.46972428299601776	0.06951670234870976
7.722	-0.27959866220735785	0.46848526268862245	0.06916603818363225
7.722	-0.27692307692307694	0.4672167728563267	0.06867460287892303
7.722	-0.274247491638796	0.465663043339949	0.06807746126862138
7.722	-0.27157190635451506	0.46358288512690465	0.06728552245443074
7.722	-0.2688963210702341	0.46144065566915493	0.06654732369223748
7.722	-0.2662207357859532	0.4591216631998375	0.06597080836516903
7.722	-0.26354515050167227	0.45684999891931305	0.06538850450328236
7.722	-0.2608695652173913	0.4546855156355855	0.0647740176866497
7.722	-0.2581939799331104	0.45246712418668555	0.06429231687587872
7.722	-0.2555183946488294	0.44998161764147815	0.06445071502300817
7.722	-0.2528428093645485	0.44755106539728623	0.06451932591369293
7.722	-0.2501672240802676	0.4455046021298583	0.06391064997390669
7.722	-0.24749163879598662	0.44341562240558474	0.06331191111382532
7.722	-0.24481605351170568	0.4406683690829649	0.06293766325155714
7.722	-0.24214046822742474	0.4379201140021145	0.06256670510245531
7.722	-0.23946488294314383	0.43509309795058193	0.062409710714366795
7.722	-0.2367892976588629	0.4322977190042203	0.06225447324872821
7.722	-0.23411371237458195	0.4302268435364216	0.06184033295722434
7.722	-0.231438127090301	0.4281132559072347	0.061409984533708405
7.722	-0.22876254180602007	0.4248839619157549	0.0605783765303744
7.722	-0.22608695652173913	0.42164805069235334	0.05974506445703606
7.722	-0.2234113712374582	0.4181702739883941	0.05944024874956435
7.722	-0.22073578595317725	0.41469583038677715	0.0591647562569224
7.722	-0.2180602006688963	0.4131430055003116	0.059038196706663965
7.722	-0.2153846153846154	0.41177326094660177	0.05892579696385934
7.722	-0.21270903010033446	0.40852064189199033	0.05838515507825778
7.722	-0.21003344481605352	0.4050426705407652	0.05779269795707183
7.722	-0.20735785953177258	0.4019320066039744	0.057271353962309444
7.722	-0.20468227424749164	0.39892743986296514	0.05677041274141436
7.722	-0.2020066889632107	0.39671200164551285	0.056689281527733226
7.722	-0.19933110367892976	0.39472291019921374	0.056735857355332986
7.722	-0.19665551839464884	0.3920712345826722	0.05640089031366493
7.722	-0.1939799331103679	0.38917286394800404	0.055914989300813636
7.722	-0.19130434782608696	0.38703436452387097	0.05554832570263106
7.722	-0.18862876254180602	0.38525454793541475	0.05523792743755133
7.722	-0.18595317725752508	0.38410584695897376	0.055076213855353585
7.722	-0.18327759197324414	0.38327647316543156	0.05499019851361706
7.722	-0.1806020066889632	0.3814616988484726	0.05473694900541319
7.722	-0.17792642140468226	0.3786752987737279	0.05431828844547798
7.722	-0.17525083612040132	0.37696549341009	0.054273069094036536
7.722	-0.1725752508361204	0.3765010485318843	0.054664247508765966
7.722	-0.16989966555183947	0.37593541773467976	0.05499302417541483
7.722	-0.16722408026755853	0.3750753442453939	0.05513900877085964
7.722	-0.1645484949832776	0.3745344301824502	0.05545556798454214
7.722	-0.16187290969899665	0.37480147287512516	0.05620061492842393
7.722	-0.1591973244147157	0.3754411872833208	0.0568605195873943
7.722	-0.15652173913043477	0.3773017464610054	0.05725524931931887
7.722	-0.15384615384615385	0.37899166653962174	0.057559940432205206
7.722	-0.15117056856187291	0.3801086912890781	0.0575741515251753
7.722	-0.14849498327759197	0.38102100275292217	0.05770249600018335
7.722	-0.145819397993311	0.3809694694347488	0.058357406463495874
7.722	-0.1431438127090301	0.381118783516646	0.0590527229817294
7.722	-0.14046822742474918	0.38401234675529816	0.06035769005007454
7.722	-0.1377926421404682	0.3868788206366132	0.06164248485158033
7.722	-0.1351170568561873	0.3892379814202037	0.06253323981355818
7.722	-0.13244147157190633	0.3916117620694381	0.06342951483926222
7.722	-0.12976588628762542	0.3944603327497819	0.06417936800628732
7.722	-0.12709030100334445	0.397377229241797	0.06490421187256737
7.722	-0.12441471571906354	0.4000279927878148	0.06581961827322279
7.722	-0.12173913043478257	0.40265140594938836	0.06676162255921778
7.722	-0.11906354515050166	0.40559990889918773	0.06783477974842232
7.722	-0.11638795986622075	0.40863100777437666	0.06894065898270578
7.722	-0.11371237458193978	0.41054931990143595	0.06971303900854872
7.722	-0.11103678929765887	0.41221648024134167	0.07041013175532423
7.722	-0.1083612040133779	0.41362448064285307	0.0709958544562136
7.722	-0.10568561872909699	0.41498960555729514	0.07156321105111715
7.722	-0.10301003344481602	0.41713070006530056	0.07234254125287926
7.722	-0.1003344481605351	0.4193633356500311	0.07314591535430327
7.722	-0.0976588628762542	0.4222564914731067	0.07391951896028263
7.722	-0.09498327759197323	0.42528966819408176	0.07469075137832056
7.722	-0.09230769230769231	0.4270093115056619	0.07530998117798221
7.722	-0.08963210702341134	0.42804024991171136	0.07585120894330444
7.722	-0.08695652173913043	0.4281921500480291	0.07657308027997224
7.722	-0.08428093645484946	0.4280233848605316	0.07735862215483788
7.722	-0.08160535117056855	0.4278818957310074	0.077909924670139
7.722	-0.07892976588628764	0.4277495164257487	0.07838462150463066
7.722	-0.07625418060200667	0.4272648304106517	0.078608049684087
7.722	-0.07357859531772576	0.426654745438901	0.07874576689850485
7.722	-0.07090301003344479	0.4252830195137435	0.07869871266602776
7.722	-0.06822742474916388	0.4233670895485363	0.07851899635100994
7.722	-0.06555183946488291	0.42045171114386015	0.07797110485793807
7.722	-0.062876254180602	0.41688168101048684	0.07717901066950401
7.722	-0.06020066889632103	0.4141982956913226	0.07659964758316694
7.722	-0.05752508361204012	0.4120501768225621	0.07614876762728193
7.722	-0.054849498327759205	0.40916051703746853	0.07581078114727008
7.722	-0.05217391304347824	0.40591070596598344	0.07552662863682502
7.722	-0.049498327759197325	0.40162641805297045	0.0747487589295719
7.722	-0.04682274247491636	0.39674127475228066	0.07367802773928962
7.722	-0.044147157190635444	0.39171247436941764	0.0724663640893288
7.722	-0.041471571906354476	0.3865269908832035	0.07110870372141455
7.722	-0.038795986622073564	0.3809609155842803	0.06977080061492087
7.722	-0.036120401337792596	0.374925888713469	0.06845909519609944
7.722	-0.03344481605351168	0.3686271127659998	0.06706889337501425
7.722	-0.03076923076923077	0.3615174875909933	0.06544307444346212
7.722	-0.028093645484949803	0.3539389824507941	0.06366439331813255
7.722	-0.02541806020066889	0.34427009488089	0.061208044613633314
7.722	-0.022742474916387923	0.3351789627432785	0.05881424397312531
7.722	-0.02006688963210701	0.3279793120586373	0.05658191186013267
7.722	-0.017391304347826042	0.3209298610072304	0.054452459199954326
7.722	-0.01471571906354513	0.3147303207822931	0.052967197194571665
7.722	-0.012040133779264217	0.3088242172989273	0.05153405368691908
7.722	-0.00936454849498325	0.3055017063365259	0.05057619081513697
7.722	-0.006688963210702337	0.30219372734493277	0.04962251743601527
7.722	-0.004013377926421369	0.30180683867555497	0.048923082996201496
7.722	-0.0013377926421404562	0.30204383947197594	0.048279333705596776
7.722	0.0013377926421405117	0.3042433218944478	0.04815305047981931
7.722	0.004013377926421424	0.3072401385002039	0.04823279128006665
7.722	0.006688963210702337	0.31162472727959173	0.04870912692655517
7.722	0.009364548494983305	0.31677557517506183	0.04940201967547941
7.722	0.012040133779264217	0.33398330801347204	0.05210268605980437
7.722	0.014715719063545185	0.33731116731689337	0.05270168917490051
7.722	0.017391304347826098	0.34064720687303884	0.05330216470707241
7.722	0.020066889632107066	0.34399145688099786	0.053904118092051236
7.722	0.022742474916387978	0.34851109764519766	0.05479025545417889
7.722	0.025418060200668946	0.35493208474869875	0.056137220742480516
7.722	0.02809364548494986	0.3615422270768884	0.057383413245315394
7.722	0.03076923076923077	0.3683841991985008	0.05851346730304492
7.722	0.03344481605351174	0.3748020477785962	0.05961953390997581
7.722	0.03612040133779265	0.38084152446872976	0.060710668012077494
7.722	0.03879598662207362	0.38666992412028545	0.06182390968384741
7.722	0.04147157190635453	0.39199043927953986	0.06296531294093573
7.722	0.0441471571906355	0.39696658137192725	0.0643163797492849
7.722	0.04682274247491641	0.4013178783174793	0.06603182099147457
7.722	0.04949832775919738	0.40466857374287835	0.06725824750376778
7.722	0.05217391304347829	0.4066067770582122	0.0677955833682854
7.722	0.054849498327759205	0.40957276588491914	0.06857420606163511
7.722	0.05752508361204017	0.41517410723060744	0.06997251519784407
7.722	0.060200668896321086	0.4197755256924872	0.07135709363717137
7.722	0.06287625418060205	0.4221477857736032	0.07270066707487988
7.722	0.06555183946488297	0.4245093652876721	0.07398928747454128
7.722	0.06822742474916393	0.42680428570256035	0.07507718513969261
7.722	0.07090301003344485	0.4295592605293118	0.0762016000709213
7.722	0.07357859531772576	0.43514006963836455	0.07756850664080746
7.722	0.07625418060200673	0.4404362220749247	0.07889150809041627
7.722	0.07892976588628764	0.4444377884424048	0.08000889453452313
7.722	0.08160535117056861	0.4483991153066214	0.08111373641551133
7.722	0.08428093645484952	0.4515968076870361	0.08198352378052595
7.722	0.08695652173913049	0.45493442997343253	0.08292516376871918
7.722	0.0896321070234114	0.458850587372274	0.08419768504876038
7.722	0.09230769230769231	0.4628332754944111	0.08543123609714427
7.722	0.09498327759197328	0.46751822457959125	0.08630474379812944
7.722	0.0976588628762542	0.47199446913929916	0.08716584681950197
7.722	0.10033444816053516	0.474707435519166	0.08793306601983214
7.722	0.10301003344481607	0.47744106975528494	0.0886584200330057
7.722	0.10568561872909699	0.4805459359271884	0.08871144630382126
7.722	0.10836120401337801	0.4837703121438766	0.08878818155425933
7.722	0.11103678929765892	0.4881662707350633	0.08910159985246305
7.722	0.11371237458193983	0.4925450064942096	0.08941401863160235
7.722	0.11638795986622075	0.4945388015185881	0.08956777068472681
7.722	0.11906354515050166	0.4965045288675275	0.08969878459523437
7.722	0.12173913043478268	0.49798537888784455	0.08950765800577262
7.722	0.1244147157190636	0.49946670616521666	0.08931793030342162
7.722	0.1270903010033445	0.5015727801928697	0.0891834071357237
7.722	0.12976588628762542	0.5036752968147501	0.08906544718964554
7.722	0.13244147157190644	0.5058213364649723	0.08919862496379284
7.722	0.13511705685618736	0.5079738035860265	0.08933220161046737
7.722	0.13779264214046827	0.5099960305260975	0.08976043160233485
7.722	0.14046822742474918	0.512027254205851	0.0902166320411396
7.722	0.1431438127090301	0.5123850648184431	0.09028807952857554
7.722	0.14581939799331112	0.5125865799639645	0.09032358879052385
7.722	0.14849498327759203	0.5124797598840927	0.09014541204391346
7.722	0.15117056856187294	0.5123637045582009	0.08996125533496517
7.722	0.15384615384615385	0.5131944168245182	0.08990642638777414
7.722	0.15652173913043488	0.5140560503869662	0.0898574251180713
7.722	0.1591973244147158	0.5130933667665887	0.0897866678897222
7.722	0.1618729096989967	0.5121321980622915	0.08971602200767707
7.722	0.16454849498327762	0.5118984298857068	0.08957818730004621
7.722	0.16722408026755853	0.5116693322125314	0.08944040959034358
7.722	0.16989966555183955	0.5119597738213322	0.08977748521287773
7.722	0.17257525083612046	0.5122567355513287	0.09012106698708211
7.722	0.17525083612040138	0.5110105483791212	0.0901334670916219
7.722	0.1779264214046823	0.5096980844799344	0.0901315839160601
7.722	0.1806020066889632	0.5076709121804808	0.090134601620454
7.722	0.18327759197324422	0.5055974923993145	0.09013793565560736
7.722	0.18595317725752514	0.5038657317691454	0.09000073759046139
7.722	0.18862876254180605	0.5021517729998544	0.08985884976760919
7.722	0.19130434782608696	0.4998291365260708	0.08961417708805305
7.722	0.19397993311036799	0.4974726100596158	0.08936300273277217
7.722	0.1966555183946489	0.49682969392082765	0.089250806031459
7.722	0.1993311036789298	0.4962216818703477	0.0891415823553258
7.722	0.20200668896321072	0.4946380214861826	0.08927212008435129
7.722	0.20468227424749164	0.4929611033351054	0.08942469697832381
7.722	0.20735785953177266	0.4916473565801385	0.08938453705772403
7.722	0.21003344481605357	0.49033585896862447	0.08934385735235656
7.722	0.21270903010033448	0.488476311898602	0.0894157586674366
7.722	0.2153846153846154	0.4865750712972906	0.08948890744503478
7.722	0.21806020066889642	0.48439249515745303	0.08928376261953658
7.722	0.22073578595317733	0.48221990282791316	0.08907955619292579
7.722	0.22341137123745824	0.4804062284459223	0.089166030169092
7.722	0.22608695652173916	0.4785188467697965	0.08925498659362763
7.722	0.22876254180602007	0.4748605390480698	0.08897296243999075
7.722	0.2314381270903011	0.4712175518399751	0.0886921193665743
7.722	0.234113712374582	0.46849798258618586	0.08804204779941885
7.722	0.23678929765886292	0.4659140193203184	0.08739663837665478
7.722	0.23946488294314383	0.46537878751585976	0.08724763844814806
7.722	0.24214046822742474	0.4648443820025967	0.08709886854582452
7.722	0.24481605351170577	0.46403101829997795	0.08725033371611546
7.722	0.24749163879598668	0.4631981083239765	0.08742045092783318
7.722	0.2501672240802676	0.460948255334556	0.0869997179675047
7.722	0.2528428093645485	0.45869796596707524	0.08657890340245183
7.722	0.2555183946488295	0.45841718165170237	0.08615921927953424
7.722	0.25819397993311044	0.4582992639421514	0.08573749971857311
7.722	0.26086956521739135	0.45503379606310157	0.0851621297187929
7.722	0.26354515050167227	0.4517119416614635	0.08458412307960662
7.722	0.2662207357859532	0.449934395474665	0.08438970366825649
7.722	0.2688963210702342	0.4482396356057474	0.08421500369656514
7.722	0.2715719063545151	0.44678241655918655	0.08329592790548317
7.722	0.274247491638796	0.44533726694915965	0.0823133343125357
7.722	0.27692307692307694	0.4435780639876671	0.0820375428087896
7.722	0.27959866220735796	0.4417768481304369	0.08188041016891205
7.722	0.2822742474916389	0.44115566736989775	0.08187331386589322
7.722	0.2849498327759198	0.44074525998825115	0.08189298982085493
7.722	0.2876254180602007	0.4397695111411014	0.08169413535472794
7.722	0.2903010033444816	0.4386860831968676	0.08145407995052759
7.722	0.29297658862876264	0.43620866633153477	0.08091779844677213
7.722	0.29565217391304355	0.43338864857691917	0.08030870867860548
7.722	0.29832775919732446	0.43099766929433275	0.07948671633390221
7.722	0.3010033444816054	0.4287835734315965	0.07859678035954021
7.722	0.3036789297658864	0.42808476350483027	0.07838908587978712
7.722	0.3063545150501673	0.427804635717931	0.07837037377249165
7.722	0.3090301003344482	0.4270625422060208	0.07788570409813418
7.722	0.31170568561872913	0.42614961858339706	0.07722986539916683
7.722	0.31438127090301005	0.4252199531504161	0.07724898556750763
7.722	0.31705685618729107	0.42428661515537824	0.0775954438804924
7.722	0.319732441471572	0.4230801614548519	0.07737081869150568
7.722	0.3224080267558529	0.4217510917407324	0.07688334260401145
7.722	0.3250836120401338	0.4200991462219741	0.07628043419001025
7.722	0.32775919732441483	0.41824583626034956	0.07560553081418817
7.722	0.33043478260869574	0.41700206151746877	0.07522307119217024
7.722	0.33311036789297666	0.4161931576831082	0.0750489585674509
7.722	0.33578595317725757	0.4148209765978401	0.07467544255761521
7.722	0.3384615384615385	0.4129924718683107	0.0741406206222702
7.722	0.3411371237458195	0.41171199058626085	0.07390813321716969
7.722	0.3438127090301004	0.41103846750874223	0.07401010137197428
7.722	0.34648829431438133	0.41005859874055195	0.07413474181748075
7.722	0.34916387959866224	0.4087391694836302	0.07428458263244418
7.722	0.35183946488294315
7.722	0.3545150501672242
7.722	0.3571906354515051
7.722	0.359866220735786
7.722	0.3625418060200669
7.722	0.36521739130434794
7.722	0.36789297658862885
7.722	0.37056856187290976
7.722	0.3732441471571907
7.722	0.3759197324414716
7.722	0.3785953177257526
7.722	0.3812709030100335
7.722	0.38394648829431444
7.722	0.38662207357859535
7.722	0.3892976588628764
7.722	0.3919732441471573
7.722	0.3946488294314382
7.722	0.3973244147157191
7.722	0.4
7.723	-0.4
7.723	-0.3973244147157191
7.723	-0.39464882943143814
7.723	-0.39197324414715723
7.723	-0.38929765886287626
7.723	-0.38662207357859535
7.723	-0.3839464882943144
7.723	-0.38127090301003347
7.723	-0.3785953177257525
7.723	-0.3759197324414716
7.723	-0.3732441471571907
7.723	-0.3705685618729097	0.47408350407135486	0.07370452559705494
7.723	-0.3678929765886288	0.4738415931688855	0.0736382059776276
7.723	-0.3652173913043478	0.47368500122265145	0.07304647121501753
7.723	-0.3625418060200669	0.47356048392556543	0.0722576969768537
7.723	-0.359866220735786	0.474221756094272	0.0718477164458376
7.723	-0.35719063545150503	0.47523579257773496	0.07160084564340316
7.723	-0.35451505016722407	0.4756685051043552	0.0718980449504784
7.723	-0.35183946488294315	0.4759232288378376	0.07235872344724979
7.723	-0.34916387959866224	0.4764298772111981	0.07237619971434302
7.723	-0.3464882943143813	0.4770364778222872	0.07221554129748597
7.723	-0.34381270903010036	0.4771697911069172	0.07199707086040047
7.723	-0.3411371237458194	0.47713938351568824	0.07175797207901666
7.723	-0.3384615384615385	0.4781399428182337	0.07188915735606616
7.723	-0.33578595317725757	0.4796229347652725	0.07219472068313317
7.723	-0.3331103678929766	0.4805766765369433	0.07256258765420698
7.723	-0.33043478260869563	0.4813503316290976	0.07295289715404676
7.723	-0.3277591973244147	0.48152388575290395	0.07265811240115909
7.723	-0.3250836120401338	0.4814154066609877	0.07204147545553148
7.723	-0.32240802675585284	0.4807659391077796	0.07178844224009726
7.723	-0.3197324414715719	0.47990342948050585	0.0716794620623233
7.723	-0.31705685618729096	0.47965180901118726	0.07162785589705083
7.723	-0.31438127090301005	0.4797417112659434	0.07160832067651822
7.723	-0.31170568561872913	0.4799754109107358	0.0717765840386691
7.723	-0.30903010033444817	0.48025975373140667	0.0720106560677591
7.723	-0.30635451505016725	0.48028493817852963	0.07177438064950625
7.723	-0.3036789297658863	0.4801738775940262	0.07128999353749657
7.723	-0.3010033444816054	0.48034304990437926	0.07116785971614771
7.723	-0.29832775919732446	0.4807250763311454	0.07132177386773379
7.723	-0.2956521739130435	0.4800956685734703	0.0712227158451668
7.723	-0.2929765886287625	0.47902948545310226	0.07101426741099794
7.723	-0.2903010033444816	0.47806380979019975	0.07103647862265401
7.723	-0.2876254180602007	0.47718565267029756	0.07124604388742464
7.723	-0.28494983277591973	0.47602080521364204	0.07087126263725856
7.723	-0.2822742474916388	0.47468041822657486	0.0701438760335399
7.723	-0.27959866220735785	0.4734295873406955	0.069526919158751
7.723	-0.27692307692307694	0.472263054834807	0.06901405102507582
7.723	-0.274247491638796	0.4716365890776766	0.06895463669937518
7.723	-0.27157190635451506	0.4713159410541678	0.06915234162349308
7.723	-0.2688963210702341	0.47079706907951224	0.06921342549458903
7.723	-0.2662207357859532	0.47012455702915124	0.06916946970333476
7.723	-0.26354515050167227	0.4689416013338152	0.06928377658314652
7.723	-0.2608695652173913	0.4674132572992541	0.06950422395878565
7.723	-0.2581939799331104	0.4657318028125604	0.06895695861171808
7.723	-0.2555183946488294	0.46390218174506026	0.0676555222779526
7.723	-0.2528428093645485	0.4618975605933533	0.06680220892064304
7.723	-0.2501672240802676	0.4597383990536618	0.06636142098697802
7.723	-0.24749163879598662	0.45668500798508155	0.06565849060625445
7.723	-0.24481605351170568	0.4526196521870573	0.06465820291095015
7.723	-0.24214046822742474	0.4494341347159051	0.06405944778083114
7.723	-0.23946488294314383	0.44731122639382437	0.06394774887177257
7.723	-0.2367892976588629	0.44544670086540805	0.06387060766494539
7.723	-0.23411371237458195	0.4439596573918173	0.06384464070605977
7.723	-0.231438127090301	0.4419174225858251	0.06388323240035725
7.723	-0.22876254180602007	0.43877741918200563	0.06405054393402261
7.723	-0.22608695652173913	0.4359873962123012	0.06391031591229432
7.723	-0.2234113712374582	0.43388541723404966	0.0631356788097292
7.723	-0.22073578595317725	0.4314189250567934	0.06238060283471253
7.723	-0.2180602006688963	0.4282740243145342	0.06166098409870693
7.723	-0.2153846153846154	0.42538143134514644	0.06115174714373385
7.723	-0.21270903010033446	0.42318598232597826	0.06121437895517713
7.723	-0.21003344481605352	0.41648317224952314	0.06062757027992757
7.723	-0.20735785953177258	0.41473025414867426	0.06019061013462491
7.723	-0.20468227424749164	0.41297954587244556	0.059754200845227416
7.723	-0.2020066889632107	0.41123104324473037	0.05931834137073257
7.723	-0.19933110367892976	0.4093030454173405	0.05888723481988446
7.723	-0.19665551839464884	0.4066368734675502	0.05847464565427065
7.723	-0.1939799331103679	0.40428958144674126	0.05809688359798854
7.723	-0.19130434782608696	0.4033200791901565	0.05786709769526057
7.723	-0.18862876254180602	0.4023448695635538	0.057635959064199216
7.723	-0.18595317725752508	0.40114326605825246	0.05742471067596391
7.723	-0.18327759197324414	0.3998472408275284	0.05722224355228871
7.723	-0.1806020066889632	0.39729138314950696	0.05713186541820844
7.723	-0.17792642140468226	0.3947381579309802	0.05704158037099257
7.723	-0.17525083612040132	0.3940781726940469	0.05756398429702114
7.723	-0.1725752508361204	0.39363539544788506	0.058155159543357135
7.723	-0.16989966555183947	0.39348593060455594	0.05809001026672775
7.723	-0.16722408026755853	0.39337681694974913	0.05793220012135481
7.723	-0.1645484949832776	0.39242045437221124	0.05804991092981732
7.723	-0.16187290969899665	0.391403358545994	0.05818769747166379
7.723	-0.1591973244147157	0.39068608836429264	0.058340217964823346
7.723	-0.15652173913043477	0.39000207833276124	0.05849301050257499
7.723	-0.15384615384615385	0.39099398251422973	0.05898347234487809
7.723	-0.15117056856187291	0.3927573921772599	0.059630194129208926
7.723	-0.14849498327759197	0.39348733041407674	0.06013939740157427
7.723	-0.145819397993311	0.3937982473821991	0.06059302833195243
7.723	-0.1431438127090301	0.39454439814537784	0.06116340290062365
7.723	-0.14046822742474918	0.3955511875039135	0.0618032303333948
7.723	-0.1377926421404682	0.39587614423160045	0.06207340979737047
7.723	-0.1351170568561873	0.3957011528468256	0.06207289654117959
7.723	-0.13244147157190633	0.39574160065572256	0.06220626784781998
7.723	-0.12976588628762542	0.39588814871099276	0.062405337440143434
7.723	-0.12709030100334445	0.3965303737275097	0.06268137043492192
7.723	-0.12441471571906354	0.39742258175909023	0.06299694375274885
7.723	-0.12173913043478257	0.3984891564542714	0.06338362838108426
7.723	-0.11906354515050166	0.39968848203614427	0.0638244457897358
7.723	-0.11638795986622075	0.4016424276263105	0.06458220306393228
7.723	-0.11371237458193978	0.40419172333956327	0.0655902047374144
7.723	-0.11103678929765887	0.40586464527688476	0.06649069040931385
7.723	-0.1083612040133779	0.4062006311297385	0.06722417297409285
7.723	-0.10568561872909699	0.4061565837083651	0.06760786939538592
7.723	-0.10301003344481602	0.40548888297211433	0.06742168017197504
7.723	-0.1003344481605351	0.40536778865636	0.06738773493554664
7.723	-0.0976588628762542	0.4067434305186964	0.06777066657518145
7.723	-0.09498327759197323	0.40780443258218413	0.06814363904585537
7.723	-0.09230769230769231	0.4078058564158597	0.06847773836766352
7.723	-0.08963210702341134	0.4068925579748752	0.0687538522517268
7.723	-0.08695652173913043	0.40458408263330464	0.06893735116889732
7.723	-0.08428093645484946	0.402488209611286	0.06895585058259861
7.723	-0.08160535117056855	0.4007983464124308	0.06866285981972442
7.723	-0.07892976588628764	0.39893673318294876	0.06833871806738215
7.723	-0.07625418060200667	0.3956787597915274	0.06776133946458174
7.723	-0.07357859531772576	0.39246152618367	0.06720073005241539
7.723	-0.07090301003344479	0.3895010476647397	0.06713249305008508
7.723	-0.06822742474916388	0.3865635873412001	0.06706478660139414
7.723	-0.06555183946488291	0.38314424632103217	0.06632376353626807
7.723	-0.062876254180602	0.3797340346410769	0.0655834217523009
7.723	-0.06020066889632103	0.37624030174665435	0.06538327704310166
7.723	-0.05752508361204012	0.3727460413022977	0.06519856497852965
7.723	-0.054849498327759205	0.3678967280659239	0.06439314758555185
7.723	-0.05217391304347824	0.3628109910786381	0.06348060463809964
7.723	-0.049498327759197325	0.35675033439986487	0.06250450587344589
7.723	-0.04682274247491636	0.35037412965489334	0.0615119370686766
7.723	-0.044147157190635444	0.34442317157338237	0.060387435084244254
7.723	-0.041471571906354476	0.33862369267777537	0.0592085626450364
7.723	-0.038795986622073564	0.3323699486557113	0.05825518023147551
7.723	-0.036120401337792596	0.3256169314664613	0.05754230116304264
7.723	-0.03344481605351168	0.3182509123701435	0.056521261587993865
7.723	-0.03076923076923077	0.3099030576219798	0.05498188212047419
7.723	-0.028093645484949803	0.3017751410499335	0.05350835085503608
7.723	-0.02541806020066889	0.2941158123855318	0.052182159009891815
7.723	-0.022742474916387923	0.2866758039245131	0.050885701979480905
7.723	-0.02006688963210701	0.2798243470658517	0.0496572641345479
7.723	-0.017391304347826042	0.2733810299235284	0.04849827857937021
7.723	-0.01471571906354513	0.2688320469038608	0.04766036655504652
7.723	-0.012040133779264217	0.2644760010584926	0.046829150448791775
7.723	-0.00936454849498325	0.26226404281491045	0.04606778930808314
7.723	-0.006688963210702337	0.2600354693038626	0.0453007091539042
7.723	-0.004013377926421369	0.2595725504242153	0.04503279854175726
7.723	-0.0013377926421404562	0.25931826837046573	0.044823857867827714
7.723	0.0013377926421405117	0.261306759658846	0.045029379721640166
7.723	0.004013377926421424	0.26385842872894477	0.045339780604701854
7.723	0.006688963210702337	0.2718459528304172	0.04715301720913076
7.723	0.009364548494983305	0.2846156270585973	0.05028198838702409
7.723	0.012040133779264217	0.27963271731136763	0.04910846149173292
7.723	0.014715719063545185	0.28623243456689784	0.050622576149945815
7.723	0.017391304347826098	0.2928755144483466	0.052146639111241976
7.723	0.020066889632107066	0.29956238572746524	0.05368074874492551
7.723	0.022742474916387978	0.3065213881930799	0.05499311788491547
7.723	0.025418060200668946	0.3141549833994735	0.05566948059032404
7.723	0.02809364548494986	0.3215403813802118	0.05643546246065206
7.723	0.03076923076923077	0.3272945732278678	0.0576827814201005
7.723	0.03344481605351174	0.3332048678305087	0.05894581495841024
7.723	0.03612040133779265	0.33996690876604263	0.06030616770713175
7.723	0.03879598662207362	0.3467326777008398	0.06165761588085074
7.723	0.04147157190635453	0.352817234839274	0.06238261504875331
7.723	0.0441471571906355	0.3588667187435454	0.06313937973469856
7.723	0.04682274247491641	0.3632935715583504	0.06433152670731129
7.723	0.04949832775919738	0.3677236245274621	0.06552453547823274
7.723	0.05217391304347829	0.3739245932833284	0.06686161679727273
7.723	0.054849498327759205	0.38025475895562477	0.06821342671449561
7.723	0.05752508361204017	0.38506030994210677	0.06918029810404962
7.723	0.060200668896321086	0.38974138147561677	0.07011414748025686
7.723	0.06287625418060205	0.3945256749695698	0.07147415564285922
7.723	0.06555183946488297	0.3993395472795515	0.07293666950921307
7.723	0.06822742474916393	0.40510179279173975	0.07433258469392387
7.723	0.07090301003344485	0.41112269546302604	0.07571125545230212
7.723	0.07357859531772576	0.41539302423445384	0.07685263239614919
7.723	0.07625418060200673	0.4191044715819824	0.07791507056029169
7.723	0.07892976588628764	0.4241016681568293	0.07877178374420564
7.723	0.08160535117056861	0.4296150694810816	0.07954784016454185
7.723	0.08428093645484952	0.4358815729874231	0.08126610075030488
7.723	0.08695652173913049	0.4425279647135524	0.08341027475920612
7.723	0.0896321070234114	0.4476289648478002	0.0847024777462283
7.723	0.09230769230769231	0.45207421562128175	0.08562894611937528
7.723	0.09498327759197328	0.45770528200341615	0.08689811732547091
7.723	0.0976588628762542	0.46410412896957143	0.08838802622564633
7.723	0.10033444816053516	0.4685888035573147	0.08903136877884006
7.723	0.10301003344481607	0.47226181829991537	0.08932240656675401
7.723	0.10568561872909699	0.4762904347813534	0.08932622957538613
7.723	0.10836120401337801	0.48051556773621273	0.08916625155052642
7.723	0.11103678929765892	0.4843536524483043	0.08911877950871999
7.723	0.11371237458193983	0.4879289986599949	0.08915017770656203
7.723	0.11638795986622075	0.49203419116575514	0.08910689139402661
7.723	0.11906354515050166	0.496451539993448	0.08901858712542428
7.723	0.12173913043478268	0.5008352925303775	0.08923714206358146
7.723	0.1244147157190636	0.5052370564975879	0.08956971871759457
7.723	0.1270903010033445	0.5078240077884267	0.08994665024857686
7.723	0.12976588628762542	0.5100227969678434	0.0903361035202972
7.723	0.13244147157190644	0.5108599211975667	0.09037022724725835
7.723	0.13511705685618736	0.5114382477467073	0.09033711555274174
7.723	0.13779264214046827	0.5127497869569855	0.09020093648630981
7.723	0.14046822742474918	0.5141619176684565	0.09005046946848001
7.723	0.1431438127090301	0.5164292343517456	0.08992705703483406
7.723	0.14581939799331112	0.5187976413177481	0.08980728862310805
7.723	0.14849498327759203	0.5200926193841278	0.08965977172512704
7.723	0.15117056856187294	0.5213031855459296	0.08951063445707602
7.723	0.15384615384615385	0.5221132377268212	0.0894179607062101
7.723	0.15652173913043488	0.5229023188619502	0.08932820301644172
7.723	0.1591973244147158	0.5230866683081288	0.0894163937569082
7.723	0.1618729096989967	0.5232703661426673	0.0895195893481819
7.723	0.16454849498327762	0.5240914084734212	0.0899485535040712
7.723	0.16722408026755853	0.5248701673665253	0.09036946609477157
7.723	0.16989966555183955	0.523878162270749	0.09036163255561523
7.723	0.17257525083612046	0.52287941214922	0.09034383744838104
7.723	0.17525083612040138	0.5217119205593417	0.09007854364543603
7.723	0.1779264214046823	0.5205512655493867	0.08981480334600463
7.723	0.1806020066889632	0.5188747418449394	0.09002002092999718
7.723	0.18327759197324422	0.5172002659471452	0.0902243945476408
7.723	0.18595317725752514	0.5157819624397255	0.09036663247262895
7.723	0.18862876254180605	0.5143514463595847	0.09050548425585553
7.723	0.19130434782608696	0.5124434614643943	0.09040793350293005
7.723	0.19397993311036799	0.5105657964508019	0.09029451288430031
7.723	0.1966555183946489	0.5090559895615474	0.08996166691114886
7.723	0.1993311036789298	0.5075139498231234	0.08965031956803184
7.723	0.20200668896321072	0.5052171511698096	0.08967408407310046
7.723	0.20468227424749164	0.5029191345229402	0.08969786118049883
7.723	0.20735785953177266	0.5010554190983338	0.08950030998558506
7.723	0.21003344481605357	0.4992472169333283	0.08927988004727658
7.723	0.21270903010033448	0.49680925768196094	0.08912772681759525
7.723	0.2153846153846154	0.4943520680933541	0.08897897420311404
7.723	0.21806020066889642	0.4933532420186861	0.08891763841079257
7.723	0.22073578595317733	0.492500560657475	0.0888650641716983
7.723	0.22341137123745824	0.490595582746524	0.0889240529312278
7.723	0.22608695652173916	0.4886073111692878	0.08899165576898274
7.723	0.22876254180602007	0.48619384007604266	0.08893441769576184
7.723	0.2314381270903011	0.4837305582717461	0.08886147685695639
7.723	0.234113712374582	0.48254771876960856	0.08879897084480717
7.723	0.23678929765886292	0.48148528207581665	0.08873751173186037
7.723	0.23946488294314383	0.47986541993951753	0.08881852221103338
7.723	0.24214046822742474	0.47816913161534486	0.08891832727011048
7.723	0.24481605351170577	0.47652387403038515	0.08882015138855555
7.723	0.24749163879598668	0.4748799517403821	0.08869857539270144
7.723	0.2501672240802676	0.4727473902094327	0.08786492883799246
7.723	0.2528428093645485	0.47053506411144835	0.08692303023426803
7.723	0.2555183946488295	0.4680863363060022	0.08612332037915585
7.723	0.25819397993311044	0.46561258938380234	0.08534886132458964
7.723	0.26086956521739135	0.4635367440836834	0.08524338793428672
7.723	0.26354515050167227	0.4615803340564715	0.0853079137767555
7.723	0.2662207357859532	0.4600408290691264	0.08485297213087299
7.723	0.2688963210702342	0.45857755156129737	0.08430749833635424
7.723	0.2715719063545151	0.4570110066826191	0.08361677833807239
7.723	0.274247491638796	0.45541895284508754	0.08289251256503302
7.723	0.27692307692307694	0.4537264338556109	0.0824542904842261
7.723	0.27959866220735796	0.4520096917700328	0.08206155072272082
7.723	0.2822742474916389	0.4503560175974499	0.08177374109436619
7.723	0.2849498327759198	0.4487131881700444	0.08151463275193177
7.723	0.2876254180602007	0.44619475285594756	0.08117484690530491
7.723	0.2903010033444816	0.44343883252873667	0.08081400823788996
7.723	0.29297658862876264	0.4417490668317544	0.08031784101326288
7.723	0.29565217391304355	0.4404498788140228	0.0797729562753988
7.723	0.29832775919732446	0.4386675549338709	0.07959889348389816
7.723	0.3010033444816054	0.43669075329048274	0.0795697439622243
7.723	0.3036789297658864	0.43420857427115295	0.07860703037169128
7.723	0.3063545150501673	0.43160934804323053	0.07740513271863234
7.723	0.3090301003344482	0.42946307237634374	0.07693364686607373
7.723	0.31170568561872913	0.4273840969547278	0.07655786659842703
7.723	0.31438127090301005	0.4263917583290617	0.07668890513313713
7.723	0.31705685618729107	0.42588534155791075	0.07704755448079488
7.723	0.319732441471572	0.4246862998364771	0.07673608578581284
7.723	0.3224080267558529	0.42316881237885956	0.07611544273099426
7.723	0.3250836120401338	0.42254204219189123	0.07571269289378266
7.723	0.32775919732441483	0.4225428377086889	0.07546232008882049
7.723	0.33043478260869574	0.422226718119073	0.07543226218110148
7.723	0.33311036789297666	0.42153080636245066	0.07566560256254043
7.723	0.33578595317725757	0.42034352892814936	0.0755847642263372
7.723	0.3384615384615385	0.41851764347488135	0.07508925609998449
7.723	0.3411371237458195	0.4162936461175752	0.07473278737710348
7.723	0.3438127090301004	0.4134582944636707	0.07459740082895824
7.723	0.34648829431438133	0.41149449536459193	0.07441763914622727
7.723	0.34916387959866224	0.41075534200285796	0.07417444738431661
7.723	0.35183946488294315
7.723	0.3545150501672242
7.723	0.3571906354515051
7.723	0.359866220735786
7.723	0.3625418060200669
7.723	0.36521739130434794
7.723	0.36789297658862885
7.723	0.37056856187290976
7.723	0.3732441471571907
7.723	0.3759197324414716
7.723	0.3785953177257526
7.723	0.3812709030100335
7.723	0.38394648829431444
7.723	0.38662207357859535
7.723	0.3892976588628764
7.723	0.3919732441471573
7.723	0.3946488294314382
7.723	0.3973244147157191
7.723	0.4
7.724	-0.4
7.724	-0.3973244147157191
7.724	-0.39464882943143814
7.724	-0.39197324414715723
7.724	-0.38929765886287626
7.724	-0.38662207357859535
7.724	-0.3839464882943144
7.724	-0.38127090301003347
7.724	-0.3785953177257525
7.724	-0.3759197324414716
7.724	-0.3732441471571907
7.724	-0.3705685618729097	0.4709430608878337	0.07224591397039472
7.724	-0.3678929765886288	0.47127535452540253	0.07177155369863719
7.724	-0.3652173913043478	0.4714258546542307	0.07209360128549129
7.724	-0.3625418060200669	0.4715045072353433	0.07272992727584097
7.724	-0.359866220735786	0.47230239619244163	0.0728564075639053
7.724	-0.35719063545150503	0.47353588335322633	0.07267202264120629
7.724	-0.35451505016722407	0.47381535175647843	0.07261725943181388
7.724	-0.35183946488294315	0.4735860189926414	0.07263161860513187
7.724	-0.34916387959866224	0.47412172107505846	0.07272760835999881
7.724	-0.3464882943143813	0.47517335325190996	0.07287858752073482
7.724	-0.34381270903010036	0.4763279974933232	0.07312902437105458
7.724	-0.3411371237458194	0.47756120276384484	0.07345011371389333
7.724	-0.3384615384615385	0.4780106591493634	0.07337667937929847
7.724	-0.33578595317725757	0.47806613585092395	0.07310508506863968
7.724	-0.3331103678929766	0.47925404639521063	0.07319281947768046
7.724	-0.33043478260869563	0.48113583625912965	0.07350094581251096
7.724	-0.3277591973244147	0.4818200977240816	0.07348524992194827
7.724	-0.3250836120401338	0.48185995451193103	0.07329424690196658
7.724	-0.32240802675585284	0.4817595472203297	0.07264906297025765
7.724	-0.3197324414715719	0.48158189579321187	0.07175409135652687
7.724	-0.31705685618729096	0.481152315683539	0.07145871778467408
7.724	-0.31438127090301005	0.4805946773478832	0.07146965782900369
7.724	-0.31170568561872913	0.48064097244326265	0.07169766326154864
7.724	-0.30903010033444817	0.48095222467399107	0.07202090243785904
7.724	-0.30635451505016725	0.48102971971035136	0.07175846199677352
7.724	-0.3036789297658863	0.48098388491390703	0.07118822005695495
7.724	-0.3010033444816054	0.4806988888308141	0.07119698723514753
7.724	-0.29832775919732446	0.4802836324056418	0.07152211860194982
7.724	-0.2956521739130435	0.48039726008272443	0.07198580219304951
7.724	-0.2929765886287625	0.48081191307085563	0.07252979809833644
7.724	-0.2903010033444816	0.4812832210810271	0.07223882652529146
7.724	-0.2876254180602007	0.4817746073844594	0.07163782409518234
7.724	-0.28494983277591973	0.48105469492249214	0.07106772089351082
7.724	-0.2822742474916388	0.4798028049239776	0.07051041966984042
7.724	-0.27959866220735785	0.47862080924699746	0.07021682822240473
7.724	-0.27692307692307694	0.4774741923200584	0.07004723916131575
7.724	-0.274247491638796	0.4763307241649709	0.07051847601647317
7.724	-0.27157190635451506	0.4751917832169861	0.07118552920594273
7.724	-0.2688963210702341	0.47462753384774875	0.07113560877398854
7.724	-0.2662207357859532	0.47434050535837335	0.07073808235738765
7.724	-0.26354515050167227	0.4727539946594785	0.07057712981001686
7.724	-0.2608695652173913	0.47072735818984485	0.07049680513855526
7.724	-0.2581939799331104	0.468693868431222	0.07012990369111483
7.724	-0.2555183946488294	0.46666868550074475	0.06963338165112512
7.724	-0.2528428093645485	0.4649871813066934	0.0691264905531138
7.724	-0.2501672240802676	0.4634317826082015	0.06861294128729885
7.724	-0.24749163879598662	0.4615479650823981	0.06824709512580994
7.724	-0.24481605351170568	0.45946184975949367	0.06797268844191076
7.724	-0.24214046822742474	0.4571364502812676	0.06728821552098932
7.724	-0.23946488294314383	0.4546886983539237	0.06639158054202678
7.724	-0.2367892976588629	0.4522288055848319	0.06573977404171148
7.724	-0.23411371237458195	0.4497622125452276	0.06533827571781026
7.724	-0.231438127090301	0.4474530329679619	0.06501637996541432
7.724	-0.22876254180602007	0.4452703310436106	0.06475665438506714
7.724	-0.22608695652173913	0.44321041450109494	0.06454997034304716
7.724	-0.2234113712374582	0.4412873790634455	0.06440370435001333
7.724	-0.22073578595317725	0.43897858579362387	0.06413494741325851
7.724	-0.2180602006688963	0.4363310315612285	0.06376085721911788
7.724	-0.2153846153846154	0.4336038207427233	0.06350580936603542
7.724	-0.21270903010033446	0.43079624546716555	0.06337501998297188
7.724	-0.21003344481605352	0.4258987601755763	0.06245125882711666
7.724	-0.20735785953177258	0.42319647782490155	0.06182658183749185
7.724	-0.20468227424749164	0.42154326316587765	0.061471550040154525
7.724	-0.2020066889632107	0.4198946204252107	0.061117500073206064
7.724	-0.19933110367892976	0.4181764941424938	0.06071928072280442
7.724	-0.19665551839464884	0.41633886560597794	0.060244460083795075
7.724	-0.1939799331103679	0.4145742045219231	0.059831497689056636
7.724	-0.19130434782608696	0.4129998330001538	0.05960028349226529
7.724	-0.18862876254180602	0.41122483549990385	0.05936581330234139
7.724	-0.18595317725752508	0.4087510895894356	0.059120132884675713
7.724	-0.18327759197324414	0.4063605476625623	0.058905378072853364
7.724	-0.1806020066889632	0.40436983104643	0.05885231288583037
7.724	-0.17792642140468226	0.4024565447398637	0.05877377499243247
7.724	-0.17525083612040132	0.40101104627456097	0.05852568121804748
7.724	-0.1725752508361204	0.39989050233938306	0.05836113922311926
7.724	-0.16989966555183947	0.4000296431293455	0.058521365093916485
7.724	-0.16722408026755853	0.40009627488912475	0.05867804568966614
7.724	-0.1645484949832776	0.39986174414623094	0.05881610558099566
7.724	-0.16187290969899665	0.3995562140481965	0.058946174232052485
7.724	-0.1591973244147157	0.3985693729833659	0.058988881002773774
7.724	-0.15652173913043477	0.39758966197423806	0.05903290689529485
7.724	-0.15384615384615385	0.3974057010911042	0.0596105108058616
7.724	-0.15117056856187291	0.3972225200163177	0.060185666259217244
7.724	-0.14849498327759197	0.396869300218949	0.05973759895578134
7.724	-0.145819397993311	0.39647297600528114	0.05903621703249199
7.724	-0.1431438127090301	0.3968462104986997	0.059299426544101155
7.724	-0.14046822742474918	0.39749770531992257	0.059910988604894994
7.724	-0.1377926421404682	0.39832996537539106	0.06036307403571844
7.724	-0.1351170568561873	0.3992177741994369	0.06077115557274712
7.724	-0.13244147157190633	0.39975521982974616	0.06125059135994657
7.724	-0.12976588628762542	0.40021058700267387	0.061746553815975394
7.724	-0.12709030100334445	0.4002213964561595	0.06171456394186579
7.724	-0.12441471571906354	0.4001073788221082	0.06153453677950866
7.724	-0.12173913043478257	0.40027393995170624	0.06163506778972132
7.724	-0.11906354515050166	0.4005305490154734	0.06182584646541532
7.724	-0.11638795986622075	0.4007738769611376	0.062153243379552116
7.724	-0.11371237458193978	0.4010105811596745	0.06255877402490649
7.724	-0.11103678929765887	0.4013774402137524	0.063004688764011
7.724	-0.1083612040133779	0.4018152610632236	0.06347250936237891
7.724	-0.10568561872909699	0.40111364533774957	0.06377777008026121
7.724	-0.10301003344481602	0.3990314227313542	0.06388598983056906
7.724	-0.1003344481605351	0.3974815264619419	0.06384497396845801
7.724	-0.0976588628762542	0.39662599554621175	0.06361283384787483
7.724	-0.09498327759197323	0.39565345778723543	0.06354211774351647
7.724	-0.09230769230769231	0.3945207842227438	0.06367941990244468
7.724	-0.08963210702341134	0.393468216131179	0.06373050759684916
7.724	-0.08695652173913043	0.3925083916189301	0.06368254845045299
7.724	-0.08428093645484946	0.39128566233673484	0.06367585843674121
7.724	-0.08160535117056855	0.38954705503033604	0.06374868464673263
7.724	-0.07892976588628764	0.387598798460786	0.06371053141620882
7.724	-0.07625418060200667	0.38515000733415833	0.06340047560813472
7.724	-0.07357859531772576	0.3825280596814043	0.06306148308751218
7.724	-0.07090301003344479	0.37843038670620344	0.062469377403569795
7.724	-0.06822742474916388	0.3742695438564626	0.06188278855793366
7.724	-0.06555183946488291	0.3692590304546227	0.06133176151219318
7.724	-0.062876254180602	0.36429447950857236	0.06078578914931602
7.724	-0.06020066889632103	0.3588279580877965	0.05983699757659053
7.724	-0.05752508361204012	0.35339251732405114	0.05889278430264341
7.724	-0.054849498327759205	0.34840830950937207	0.057941783527308256
7.724	-0.05217391304347824	0.34344283385854224	0.05698989166715602
7.724	-0.049498327759197325	0.3371236254887809	0.056119011092715686
7.724	-0.04682274247491636	0.3306388804493964	0.05525498932118176
7.724	-0.044147157190635444	0.3233735453994209	0.054184850365407544
7.724	-0.041471571906354476	0.31600718757756846	0.053081420613918344
7.724	-0.038795986622073564	0.30872056117663255	0.052265376236203975
7.724	-0.036120401337792596	0.3015129305040495	0.05153921120792253
7.724	-0.03344481605351168	0.2945765793868005	0.05064190437545545
7.724	-0.03076923076923077	0.28778418648022996	0.04964943573090297
7.724	-0.028093645484949803	0.28080344032752275	0.04852056360285504
7.724	-0.02541806020066889	0.2735623930983743	0.04722278620638285
7.724	-0.022742474916387923	0.2668737612285344	0.046192399025169965
7.724	-0.02006688963210701	0.2609906871097813	0.04554932995702603
7.724	-0.017391304347826042	0.2551156529670358	0.044910948735767814
7.724	-0.01471571906354513	0.24955378678870066	0.04436794149406975
7.724	-0.012040133779264217	0.2440280367267224	0.04382846028340067
7.724	-0.00936454849498325	0.2420778912577568	0.043929165102142134
7.724	-0.006688963210702337	0.24018556539182692	0.04403848117838138
7.724	-0.004013377926421369	0.2401200479759539	0.04404051918704774
7.724	-0.0013377926421404562	0.2405855089641232	0.044011368355552465
7.724	0.0013377926421405117	0.24298758514840912	0.044484159660055145
7.724	0.004013377926421424	0.2465075593258517	0.04524685343897653
7.724	0.006688963210702337	0.25135387406147547	0.04632732113211988
7.724	0.009364548494983305	0.25706951186805393	0.04761570829924148
7.724	0.012040133779264217	0.27550624144320934	0.05087635113788968
7.724	0.014715719063545185	0.27936726448814614	0.05153712615980542
7.724	0.017391304347826098	0.2832345230147962	0.052198968321315466
7.724	0.020066889632107066	0.28710803214065045	0.0528618802096254
7.724	0.022742474916387978	0.29153608561507127	0.05367667153192869
7.724	0.025418060200668946	0.29833031123425546	0.05514033652412771
7.724	0.02809364548494986	0.30515138095284267	0.05662292105105509
7.724	0.03076923076923077	0.31180404061265	0.058191329009639844
7.724	0.03344481605351174	0.31833683175074384	0.059696653736522484
7.724	0.03612040133779265	0.3234804317814473	0.060502951333588136
7.724	0.03879598662207362	0.3286395085269784	0.06131167502092159
7.724	0.04147157190635453	0.3342830046364366	0.062361329665585864
7.724	0.0441471571906355	0.33994477207622026	0.06342382712078037
7.724	0.04682274247491641	0.34687089252569725	0.06495113515303594
7.724	0.04949832775919738	0.3539374219833413	0.06652538353498268
7.724	0.05217391304347829	0.36053192393993416	0.06755442479664549
7.724	0.054849498327759205	0.3670560089502539	0.0684929618420767
7.724	0.05752508361204017	0.37237781013202664	0.06967662276971011
7.724	0.060200668896321086	0.3775359439483961	0.0708982298153987
7.724	0.06287625418060205	0.38347865528188785	0.07219240062852389
7.724	0.06555183946488297	0.3897198537333479	0.07351649806733779
7.724	0.06822742474916393	0.3955459784232337	0.07484049901131108
7.724	0.07090301003344485	0.4012727386527254	0.0761750621586107
7.724	0.07357859531772576	0.4064620236413085	0.07719702150486997
7.724	0.07625418060200673	0.4113668943930735	0.07805984540558232
7.724	0.07892976588628764	0.41808707930906996	0.07915678930325068
7.724	0.08160535117056861	0.4258859056266161	0.08039324216446846
7.724	0.08428093645484952	0.4324555064838496	0.08144796752035421
7.724	0.08695652173913049	0.4381405676849435	0.08237211572472503
7.724	0.0896321070234114	0.4432055831579495	0.08327953858915824
7.724	0.09230769230769231	0.44774699723310674	0.08416836696910425
7.724	0.09498327759197328	0.4531894506622519	0.08531625140574198
7.724	0.0976588628762542	0.4592438153889106	0.08663730836206318
7.724	0.10033444816053516	0.4645289981659184	0.08764342860236486
7.724	0.10301003344481607	0.46925528384308096	0.08841990691652424
7.724	0.10568561872909699	0.475076879662685	0.08887207841408429
7.724	0.10836120401337801	0.4815274521586542	0.08913879117321862
7.724	0.11103678929765892	0.4865636214046319	0.08942039357100448
7.724	0.11371237458193983	0.49063334891915766	0.08971347346160573
7.724	0.11638795986622075	0.49466755687267167	0.08986563574053416
7.724	0.11906354515050166	0.49867471378440115	0.08993344600171964
7.724	0.12173913043478268	0.5019825304464248	0.09007745677187183
7.724	0.1244147157190636	0.5049511494069475	0.09025987835105354
7.724	0.1270903010033445	0.5081730863207384	0.09036266281444076
7.724	0.12976588628762542	0.5114854258001345	0.09043764668104654
7.724	0.13244147157190644	0.5143587798651854	0.09049203441391776
7.724	0.13511705685618736	0.5170019592260446	0.09053560590492686
7.724	0.13779264214046827	0.5190736801251797	0.09062785844850857
7.724	0.14046822742474918	0.5209744867026954	0.09073518399027367
7.724	0.1431438127090301	0.5212589848857108	0.09055149687456641
7.724	0.14581939799331112	0.5208792631288902	0.09024970311633748
7.724	0.14849498327759203	0.5211908485183673	0.0899251194409628
7.724	0.15117056856187294	0.5217057473847444	0.08959548845714689
7.724	0.15384615384615385	0.5236112067949186	0.08964898858529688
7.724	0.15652173913043488	0.5259440336435004	0.08981802316284784
7.724	0.1591973244147158	0.5262220302342583	0.08992525100553404
7.724	0.1618729096989967	0.526052265513442	0.09001915097452819
7.724	0.16454849498327762	0.526572844564109	0.09006881777197762
7.724	0.16722408026755853	0.527342144881622	0.0901025625210236
7.724	0.16989966555183955	0.5274595445406182	0.0903464869355825
7.724	0.17257525083612046	0.5273778965310222	0.0906562532972819
7.724	0.17525083612040138	0.5254960079360882	0.0904078776738784
7.724	0.1779264214046823	0.5230905193660393	0.08999403035039245
7.724	0.1806020066889632	0.5213085266531603	0.08954035141038812
7.724	0.18327759197324422	0.5197219133436047	0.08907844077229561
7.724	0.18595317725752514	0.5191186256354225	0.08912215923435939
7.724	0.18862876254180605	0.518835473664474	0.08933271190561418
7.724	0.19130434782608696	0.5174899055300818	0.08946255428925796
7.724	0.19397993311036799	0.5158400173224031	0.08956958169289579
7.724	0.1966555183946489	0.5138021909384177	0.08937142134741642
7.724	0.1993311036789298	0.5116828543815027	0.08910097927082823
7.724	0.20200668896321072	0.5104137382196378	0.08922757228241793
7.724	0.20468227424749164	0.5093094112642838	0.0894346908065248
7.724	0.20735785953177266	0.5073888981673274	0.08952209825866317
7.724	0.21003344481605357	0.5053535066429697	0.08959307391546652
7.724	0.21270903010033448	0.5037153705154123	0.08949850000919463
7.724	0.2153846153846154	0.5021312815921196	0.0893833766480772
7.724	0.21806020066889642	0.5009035570431634	0.08961789196449281
7.724	0.22073578595317733	0.4997086337147922	0.0898932155848334
7.724	0.22341137123745824	0.4977660934776254	0.08997197725685978
7.724	0.22608695652173916	0.4956843307196669	0.09001425810037199
7.724	0.22876254180602007	0.4933626603599454	0.08981800854781395
7.724	0.2314381270903011	0.4910255797241768	0.08959641433370771
7.724	0.234113712374582	0.48800704256703176	0.08915881897663364
7.724	0.23678929765886292	0.48494246040904926	0.08870172520248151
7.724	0.23946488294314383	0.48380131318222774	0.08850090524212914
7.724	0.24214046822742474	0.4828026132486625	0.08831897230536122
7.724	0.24481605351170577	0.48164002611383433	0.08803791640043857
7.724	0.24749163879598668	0.4804203308040597	0.08772494069881533
7.724	0.2501672240802676	0.4779465978279683	0.08700732324649793
7.724	0.2528428093645485	0.4748050366653175	0.0860738700479402
7.724	0.2555183946488295	0.47226547809699887	0.08552757906513496
7.724	0.25819397993311044	0.4700003790641114	0.08515161656892781
7.724	0.26086956521739135	0.46763264473726074	0.08474286664450242
7.724	0.26354515050167227	0.46518561612191656	0.08431003607668179
7.724	0.2662207357859532	0.4633509947102614	0.08385807235330077
7.724	0.2688963210702342	0.4616828774737599	0.08339921008858193
7.724	0.2715719063545151	0.45899215657309583	0.08297447997870355
7.724	0.274247491638796	0.45559401118807735	0.08257517041213959
7.724	0.27692307692307694	0.45359313158812875	0.08213326841932367
7.724	0.27959866220735796	0.45224148859638164	0.08167345374563957
7.724	0.2822742474916389	0.4511602106756012	0.08148737426787978
7.724	0.2849498327759198	0.45027103036817306	0.0815001253412879
7.724	0.2876254180602007	0.4491431083493838	0.0814403050800083
7.724	0.2903010033444816	0.4478480990441742	0.08132945608252898
7.724	0.29297658862876264	0.4456933282454898	0.08076285914455683
7.724	0.29565217391304355	0.4427440438539475	0.07977276783728995
7.724	0.29832775919732446	0.440592900152411	0.07916927763184092
7.724	0.3010033444816054	0.43907858935240046	0.07887367553084554
7.724	0.3036789297658864	0.4374055771620865	0.07884863935199116
7.724	0.3063545150501673	0.4355636594875636	0.07909475997318312
7.724	0.3090301003344482	0.43436193877422646	0.07922580762818364
7.724	0.31170568561872913	0.43378852387359657	0.07924382261903698
7.724	0.31438127090301005	0.432500282137982	0.07889450176121358
7.724	0.31705685618729107	0.4303495951276599	0.07810086171384618
7.724	0.319732441471572	0.4282972880849444	0.0774294311992513
7.724	0.3224080267558529	0.4263941820392506	0.07692538729346156
7.724	0.3250836120401338	0.42501695523314603	0.07635766844529664
7.724	0.32775919732441483	0.42428454921026265	0.07570066984811605
7.724	0.33043478260869574	0.4233980512780481	0.075066289653106
7.724	0.33311036789297666	0.42217273081111567	0.07448184829247291
7.724	0.33578595317725757	0.42081861781550506	0.07406463746784661
7.724	0.3384615384615385	0.41920143770536666	0.07402166912280664
7.724	0.3411371237458195	0.4179071129172253	0.07390728541937622
7.724	0.3438127090301004	0.4178001669226402	0.07352968584594367
7.724	0.34648829431438133	0.41739246929837603	0.07320434271016069
7.724	0.34916387959866224	0.4156539751216543	0.07311207045645085
7.724	0.35183946488294315
7.724	0.3545150501672242
7.724	0.3571906354515051
7.724	0.359866220735786
7.724	0.3625418060200669
7.724	0.36521739130434794
7.724	0.36789297658862885
7.724	0.37056856187290976
7.724	0.3732441471571907
7.724	0.3759197324414716
7.724	0.3785953177257526
7.724	0.3812709030100335
7.724	0.38394648829431444
7.724	0.38662207357859535
7.724	0.3892976588628764
7.724	0.3919732441471573
7.724	0.3946488294314382
7.724	0.3973244147157191
7.724	0.4
7.725	-0.4
7.725	-0.3973244147157191
7.725	-0.39464882943143814
7.725	-0.39197324414715723
7.725	-0.38929765886287626
7.725	-0.38662207357859535
7.725	-0.3839464882943144
7.725	-0.38127090301003347
7.725	-0.3785953177257525
7.725	-0.3759197324414716
7.725	-0.3732441471571907
7.725	-0.3705685618729097	0.46647916032222586	0.07284749705472766
7.725	-0.3678929765886288	0.46658941891406597	0.07269232836966676
7.725	-0.3652173913043478	0.4661055914298213	0.07217037037947788
7.725	-0.3625418060200669	0.4654492535876846	0.0715421122828997
7.725	-0.359866220735786	0.4660379921914782	0.07132993480933732
7.725	-0.35719063545150503	0.4667271312246961	0.07115071348292867
7.725	-0.35451505016722407	0.46713026751193387	0.07098461053851149
7.725	-0.35183946488294315	0.46746182292473903	0.07082227221398393
7.725	-0.34916387959866224	0.46876658093284995	0.0709674419666658
7.725	-0.3464882943143813	0.47027465870369456	0.07117611034385407
7.725	-0.34381270903010036	0.4711814440656393	0.07113525628264648
7.725	-0.3411371237458194	0.47190816637048477	0.07102081827320517
7.725	-0.3384615384615385	0.4728845378267048	0.0716175711369743
7.725	-0.33578595317725757	0.4739159303546677	0.07236478191522583
7.725	-0.3331103678929766	0.4750312150360281	0.07244329021001092
7.725	-0.33043478260869563	0.4761712336403543	0.0723732315530123
7.725	-0.3277591973244147	0.4759345525640878	0.0720473280184363
7.725	-0.3250836120401338	0.47539009619225137	0.07166624900150877
7.725	-0.32240802675585284	0.4764400575139364	0.07180713461339314
7.725	-0.3197324414715719	0.47783133625827495	0.07205921485104333
7.725	-0.31705685618729096	0.47784694677937095	0.07183067745015694
7.725	-0.31438127090301005	0.4775495532567115	0.07149200104039345
7.725	-0.31170568561872913	0.47837468814888917	0.07171955898134408
7.725	-0.30903010033444817	0.4796034400076277	0.07215081590219297
7.725	-0.30635451505016725	0.48002212304177505	0.0723540956065727
7.725	-0.3036789297658863	0.48018960253924725	0.0724871217377846
7.725	-0.3010033444816054	0.4798903270681442	0.07259935225303876
7.725	-0.29832775919732446	0.47938613632363464	0.07270193035822825
7.725	-0.2956521739130435	0.4805396614748839	0.07266450002621921
7.725	-0.2929765886287625	0.4823316381493829	0.07257306600024838
7.725	-0.2903010033444816	0.4834731413044495	0.07272550515504862
7.725	-0.2876254180602007	0.48430796802397297	0.07299426629647972
7.725	-0.28494983277591973	0.48408120946899175	0.0735720012514103
7.725	-0.2822742474916388	0.483491166369431	0.0742511073754132
7.725	-0.27959866220735785	0.48329090497927074	0.07402519371792929
7.725	-0.27692307692307694	0.48322215884675884	0.07349271870529533
7.725	-0.274247491638796	0.4831155849194993	0.07308758119439383
7.725	-0.27157190635451506	0.48299979613721505	0.07270901000813786
7.725	-0.2688963210702341	0.4825920099695979	0.07278633183504257
7.725	-0.2662207357859532	0.48211030692654516	0.07297908608530429
7.725	-0.26354515050167227	0.4811761877572723	0.0730765302052161
7.725	-0.2608695652173913	0.4800944967063042	0.07314340812050342
7.725	-0.2581939799331104	0.47837639957086	0.07287604828108227
7.725	-0.2555183946488294	0.476385725622924	0.07246192855341192
7.725	-0.2528428093645485	0.47544598690360945	0.07212887780306573
7.725	-0.2501672240802676	0.4748684080817415	0.07182381349237248
7.725	-0.24749163879598662	0.47433905039435476	0.07130503907077913
7.725	-0.24481605351170568	0.4738363526282515	0.07064998585701415
7.725	-0.24214046822742474	0.4719757966634107	0.07023461696244866
7.725	-0.23946488294314383	0.46956044555956383	0.06991936253252012
7.725	-0.2367892976588629	0.4675616219736863	0.06995515495232901
7.725	-0.23411371237458195	0.465853971936112	0.07022850808919671
7.725	-0.231438127090301	0.46353735413900043	0.0696337026643651
7.725	-0.22876254180602007	0.46092532837379985	0.06861526999723003
7.725	-0.22608695652173913	0.45888070296651284	0.06803935024260803
7.725	-0.2234113712374582	0.45722860774598784	0.06777020961566417
7.725	-0.22073578595317725	0.4546589773755916	0.06719270942482532
7.725	-0.2180602006688963	0.4515753553514266	0.06644260336925265
7.725	-0.2153846153846154	0.4490255045630085	0.06592483001847882
7.725	-0.21270903010033446	0.4470513044870817	0.06565879789598543
7.725	-0.21003344481605352	0.44480486716082285	0.06541310008494478
7.725	-0.20735785953177258	0.44223691580803537	0.06519125303386361
7.725	-0.20468227424749164	0.43962997119445496	0.06502109809242575
7.725	-0.2020066889632107	0.43697890720327964	0.06493103442743502
7.725	-0.19933110367892976	0.43436893552892425	0.06470293820777365
7.725	-0.19665551839464884	0.4318174242699297	0.06426639341783512
7.725	-0.1939799331103679	0.4293865580782344	0.06393346525620498
7.725	-0.19130434782608696	0.42712357349115715	0.06374641249462187
7.725	-0.18862876254180602	0.42492808099715657	0.0634706546062584
7.725	-0.18595317725752508	0.4228261600174521	0.0630843563503934
7.725	-0.18327759197324414	0.420816255748471	0.0626353034769267
7.725	-0.1806020066889632	0.4190847690180834	0.06195946940189759
7.725	-0.17792642140468226	0.41724188773285287	0.061317673331887465
7.725	-0.17525083612040132	0.41507289512765755	0.06076837278372152
7.725	-0.1725752508361204	0.41302739517890236	0.060224429885529125
7.725	-0.16989966555183947	0.4115121340271345	0.05971163952048965
7.725	-0.16722408026755853	0.4101120038002233	0.05934268082659567
7.725	-0.1645484949832776	0.40922543753444063	0.05961265452728852
7.725	-0.16187290969899665	0.40859765774332807	0.05992389528351325
7.725	-0.1591973244147157	0.40892782590778576	0.060394432344778
7.725	-0.15652173913043477	0.4089542933166827	0.06071598729458245
7.725	-0.15384615384615385	0.4073557139155472	0.06024474139567283
7.725	-0.15117056856187291	0.4057552004491861	0.05977292535285602
7.725	-0.14849498327759197	0.4060591124434108	0.059583848455988735
7.725	-0.145819397993311	0.4063898760757849	0.059398797056110036
7.725	-0.1431438127090301	0.4049044031826503	0.059027682490331315
7.725	-0.14046822742474918	0.40337931203008737	0.058652666394726036
7.725	-0.1377926421404682	0.40311465428253995	0.058745585125967406
7.725	-0.1351170568561873	0.4030496889374849	0.05891210137040641
7.725	-0.13244147157190633	0.4039097907453773	0.059171670931763946
7.725	-0.12976588628762542	0.4048701262275089	0.05944321904723115
7.725	-0.12709030100334445	0.4025704459689153	0.059430426332533946
7.725	-0.12441471571906354	0.40016133873699994	0.059407341715538464
7.725	-0.12173913043478257	0.3979949232670836	0.05966922269501294
7.725	-0.11906354515050166	0.3958574610141092	0.059942578299647054
7.725	-0.11638795986622075	0.39458781553497585	0.05983843033474244
7.725	-0.11371237458193978	0.39368006549436974	0.059573233489404874
7.725	-0.11103678929765887	0.3918274237522077	0.05923942398370385
7.725	-0.1083612040133779	0.3896161525486423	0.058879997871910915
7.725	-0.10568561872909699	0.38845801111250977	0.0588258045065731
7.725	-0.10301003344481602	0.387843683687032	0.05892840928494669
7.725	-0.1003344481605351	0.3868451791818025	0.058787988867195114
7.725	-0.0976588628762542	0.3856181763959318	0.0585053490353703
7.725	-0.09498327759197323	0.38329380269369623	0.058180252738141286
7.725	-0.09230769230769231	0.38025191303405026	0.05782886307046338
7.725	-0.08963210702341134	0.3771585825291047	0.05744577868541028
7.725	-0.08695652173913043	0.3740399024133125	0.05704170092511669
7.725	-0.08428093645484946	0.37088599013293155	0.05664461109489938
7.725	-0.08160535117056855	0.3676329961547528	0.05625516707778732
7.725	-0.07892976588628764	0.36446218050209733	0.05591272558215332
7.725	-0.07625418060200667	0.3614716033934121	0.055679152857811186
7.725	-0.07357859531772576	0.3579087637372765	0.05529114094092852
7.725	-0.07090301003344479	0.3532875733437009	0.054612425698150086
7.725	-0.06822742474916388	0.34840046199502483	0.05379401259827032
7.725	-0.06555183946488291	0.3429144445163475	0.052649066450025386
7.725	-0.062876254180602	0.337435345679294	0.051517420538846156
7.725	-0.06020066889632103	0.33192608157111675	0.050469990789459664
7.725	-0.05752508361204012	0.3264129137928681	0.04942181886832676
7.725	-0.054849498327759205	0.31851911985231357	0.04863487370186205
7.725	-0.05217391304347824	0.3105655891011125	0.047874578904790834
7.725	-0.049498327759197325	0.3024126999193828	0.04711233074880924
7.725	-0.04682274247491636	0.2943382176512199	0.04636039842980638
7.725	-0.044147157190635444	0.2868949483137418	0.04576897615774879
7.725	-0.041471571906354476	0.2796017926967463	0.045211624466857364
7.725	-0.038795986622073564	0.27265941296958074	0.04419078869888984
7.725	-0.036120401337792596	0.2658387347727307	0.04295100068009432
7.725	-0.03344481605351168	0.2584670415947305	0.04203877176121168
7.725	-0.03076923076923077	0.2506975357106011	0.041364856894650935
7.725	-0.028093645484949803	0.24326398181249678	0.040650723309773956
7.725	-0.02541806020066889	0.23626824807874783	0.039895177121179216
7.725	-0.022742474916387923	0.2296726739565125	0.03931126527698469
7.725	-0.02006688963210701	0.22430838198112585	0.039291973000710474
7.725	-0.017391304347826042	0.21910328543989915	0.039276996775417974
7.725	-0.01471571906354513	0.21587884059522275	0.03932130663791132
7.725	-0.012040133779264217	0.21265598039031627	0.039365594724510324
7.725	-0.00936454849498325	0.21107525012247547	0.03934339659431015
7.725	-0.006688963210702337	0.209726267334297	0.03931211520048435
7.725	-0.004013377926421369	0.21017521217683016	0.039928917699574365
7.725	-0.0013377926421404562	0.21137882954100054	0.04081955886234386
7.725	0.0013377926421405117	0.21397729446523167	0.042276293083331605
7.725	0.004013377926421424	0.21734404695341397	0.04404268101944222
7.725	0.006688963210702337	0.22173681785935315	0.04540500190262426
7.725	0.009364548494983305	0.22683130212777944	0.04650471218621945
7.725	0.012040133779264217	0.2322246700029765	0.0476697704044543
7.725	0.014715719063545185	0.23790276561042684	0.04889708912129027
7.725	0.017391304347826098	0.24423073887750546	0.050216048870077135
7.725	0.020066889632107066	0.25177320228277694	0.05170805436971977
7.725	0.022742474916387978	0.25927331184005664	0.053212358094968694
7.725	0.025418060200668946	0.2663379645768054	0.054717999557800115
7.725	0.02809364548494986	0.2734660931382322	0.05621164769997293
7.725	0.03076923076923077	0.28063266648158636	0.057496689718164296
7.725	0.03344481605351174	0.28781392586278315	0.05878436509748997
7.725	0.03612040133779265	0.2940653357828116	0.05941571248838653
7.725	0.03879598662207362	0.30036163858675563	0.06005001488516509
7.725	0.04147157190635453	0.3066870725539472	0.061277870855783796
7.725	0.0441471571906355	0.31302518278038144	0.062554422428916
7.725	0.04682274247491641	0.31996445273850327	0.0637795652514946
7.725	0.04949832775919738	0.32710516159460884	0.06498194125261153
7.725	0.05217391304347829	0.3334983625905472	0.0658261122035379
7.725	0.054849498327759205	0.3397061512831722	0.06656335829485995
7.725	0.05752508361204017	0.3459176069019886	0.06749232418702011
7.725	0.060200668896321086	0.3521013340999088	0.06855895919061898
7.725	0.06287625418060205	0.3595395622841537	0.06998128332569999
7.725	0.06555183946488297	0.3679825952925138	0.0716856153648283
7.725	0.06822742474916393	0.3757813829949892	0.07302400291669633
7.725	0.07090301003344485	0.38294723174941103	0.07399758983926033
7.725	0.07357859531772576	0.3899677217354937	0.07531784084146624
7.725	0.07625418060200673	0.39672073601776286	0.07708784492919388
7.725	0.07892976588628764	0.403572707736874	0.07867558608376445
7.725	0.08160535117056861	0.41060814671415313	0.07999222836733595
7.725	0.08428093645484952	0.41795248240310123	0.08123054976072422
7.725	0.08695652173913049	0.42635692808996817	0.08221681032405906
7.725	0.0896321070234114	0.43437586170324943	0.08318649551979196
7.725	0.09230769230769231	0.44121403844200824	0.0840954451601317
7.725	0.09498327759197328	0.44777006695828275	0.08509197672807187
7.725	0.0976588628762542	0.4535001453086409	0.0863042160754149
7.725	0.10033444816053516	0.45913588288088303	0.08727887137325918
7.725	0.10301003344481607	0.4645935463244676	0.0877386336547215
7.725	0.10568561872909699	0.47014990886258523	0.08811974183016365
7.725	0.10836120401337801	0.47601430687598195	0.08826911707258181
7.725	0.11103678929765892	0.48168928025451063	0.08844391081257749
7.725	0.11371237458193983	0.48688463083079553	0.08867973360174321
7.725	0.11638795986622075	0.49204493238710745	0.08896973397450582
7.725	0.11906354515050166	0.4971049507267232	0.08938085179496841
7.725	0.12173913043478268	0.5015834825824586	0.08969721262335616
7.725	0.1244147157190636	0.5046460486196027	0.08978971526677956
7.725	0.1270903010033445	0.5077754947100872	0.08987587322409471
7.725	0.12976588628762542	0.5110954591239502	0.08994218908851802
7.725	0.13244147157190644	0.514299914818571	0.09007617271620597
7.725	0.13511705685618736	0.5172818856314341	0.09034362918705312
7.725	0.13779264214046827	0.5197737769126616	0.09049047885292816
7.725	0.14046822742474918	0.5208826233456163	0.0903047264690522
7.725	0.1431438127090301	0.5222440787208716	0.09005822368075103
7.725	0.14581939799331112	0.5240403494150337	0.08970718808801215
7.725	0.14849498327759203	0.5261262679267592	0.08954400543445885
7.725	0.15117056856187294	0.5288700188725567	0.08978077805892573
7.725	0.15384615384615385	0.5306312590995542	0.08998621375415206
7.725	0.15652173913043488	0.5307797353057532	0.0901395213960868
7.725	0.1591973244147158	0.5308130941430643	0.09007463113361239
7.725	0.1618729096989967	0.5306688756616978	0.08967448589966089
7.725	0.16454849498327762	0.5311770226625464	0.08951231382708594
7.725	0.16722408026755853	0.532811550539073	0.08975539901525227
7.725	0.16989966555183955	0.533306090175157	0.08994677582131898
7.725	0.17257525083612046	0.5322154517706806	0.09006556396766213
7.725	0.17525083612040138	0.5310757502870767	0.09007641481365608
7.725	0.1779264214046823	0.5298448762512943	0.08986764474616465
7.725	0.1806020066889632	0.5287777724540921	0.08983908861318127
7.725	0.18327759197324422	0.5278953486818008	0.09002197473177465
7.725	0.18595317725752514	0.5269348088466966	0.09022583977974982
7.725	0.18862876254180605	0.5258327834753588	0.09046783935705294
7.725	0.19130434782608696	0.5246303989898262	0.0905314278192598
7.725	0.19397993311036799	0.5232917962828695	0.09033225471131293
7.725	0.1966555183946489	0.5224916028571428	0.09017674637318206
7.725	0.1993311036789298	0.5226234902802147	0.09009637126970431
7.725	0.20200668896321072	0.5217461042070707	0.09008284384742256
7.725	0.20468227424749164	0.5197711474758304	0.09014183745010373
7.725	0.20735785953177266	0.5176895363132268	0.09007151423008951
7.725	0.21003344481605357	0.5154411562347141	0.08978383290296497
7.725	0.21270903010033448	0.5135057250442303	0.08969547100576088
7.725	0.2153846153846154	0.5118874156078649	0.08981726764344398
7.725	0.21806020066889642	0.5095800942960208	0.0897925137725343
7.725	0.22073578595317733	0.5061881309491241	0.08953356696072098
7.725	0.22341137123745824	0.5037430715043786	0.08934709432892496
7.725	0.22608695652173916	0.5024680102620124	0.08925017377834918
7.725	0.22876254180602007	0.5006312069597761	0.08922887673451646
7.725	0.2314381270903011	0.497952339230093	0.08931986462193217
7.725	0.234113712374582	0.49508256336525885	0.08894000001292864
7.725	0.23678929765886292	0.49197468958275026	0.08791260983215278
7.725	0.23946488294314383	0.48957427921974106	0.08721791982714884
7.725	0.24214046822742474	0.4880853225118904	0.08695519774189599
7.725	0.24481605351170577	0.4859498499981403	0.08663432785865584
7.725	0.24749163879598668	0.48289211006792304	0.08623023373355584
7.725	0.2501672240802676	0.4802716285575112	0.08574325789957035
7.725	0.2528428093645485	0.47823315339489025	0.08514418866151237
7.725	0.2555183946488295	0.4767722600970917	0.08472138692902992
7.725	0.25819397993311044	0.4763062422130759	0.08460229225883494
7.725	0.26086956521739135	0.47553371284609885	0.08468111941496069
7.725	0.26354515050167227	0.4742208257550358	0.08511020225805684
7.725	0.2662207357859532	0.47284951601999514	0.08527744991034318
7.725	0.2688963210702342	0.47136324000421104	0.08488200499616048
7.725	0.2715719063545151	0.4689449345726444	0.08438137394738365
7.725	0.274247491638796	0.46452821945198985	0.08365856187820414
7.725	0.27692307692307694	0.4609301563048395	0.08306130602401736
7.725	0.27959866220735796	0.4589520394086824	0.08271191915112251
7.725	0.2822742474916389	0.4570578786536542	0.08212551252808217
7.725	0.2849498327759198	0.4553447696807826	0.08094171581000041
7.725	0.2876254180602007	0.4535466397672179	0.07990365796406186
7.725	0.2903010033444816	0.4515760546364229	0.0792287389053805
7.725	0.29297658862876264	0.44970014070596565	0.07866982390064481
7.725	0.29565217391304355	0.4481135470129776	0.07848049015946006
7.725	0.29832775919732446	0.44627591714299597	0.07817321466219572
7.725	0.3010033444816054	0.44352942219193564	0.07743987893485042
7.725	0.3036789297658864	0.4411379272858769	0.07690651487007494
7.725	0.3063545150501673	0.4404018601349383	0.07730629431139599
7.725	0.3090301003344482	0.43939491731656505	0.07772297066114409
7.725	0.31170568561872913	0.4376291230302223	0.07818749055259158
7.725	0.31438127090301005	0.4357008910376751	0.0784624066673243
7.725	0.31705685618729107	0.43247814967199494	0.07715706992988869
7.725	0.319732441471572	0.42978805302120027	0.07599703776085101
7.725	0.3224080267558529	0.4302020076278554	0.07566287104540399
7.725	0.3250836120401338	0.4305114632368408	0.07531888468065485
7.725	0.32775919732441483	0.4284324638667201	0.07473890742653296
7.725	0.33043478260869574	0.42636711022228324	0.07419090208495478
7.725	0.33311036789297666	0.42466240862787946	0.07428275701177332
7.725	0.33578595317725757	0.4229726947247255	0.0743738043525091
7.725	0.3384615384615385	0.4217786246289977	0.07411891304122167
7.725	0.3411371237458195	0.4206149477523631	0.07388411028533617
7.725	0.3438127090301004	0.41999304769545015	0.07405711424961751
7.725	0.34648829431438133	0.4193674394066333	0.07423114979254677
7.725	0.34916387959866224	0.41809641641721185	0.07366882977361365
7.725	0.35183946488294315	0.4167558269810103	0.07302866407420776
7.725	0.3545150501672242
7.725	0.3571906354515051
7.725	0.359866220735786
7.725	0.3625418060200669
7.725	0.36521739130434794
7.725	0.36789297658862885
7.725	0.37056856187290976
7.725	0.3732441471571907
7.725	0.3759197324414716
7.725	0.3785953177257526
7.725	0.3812709030100335
7.725	0.38394648829431444
7.725	0.38662207357859535
7.725	0.3892976588628764
7.725	0.3919732441471573
7.725	0.3946488294314382
7.725	0.3973244147157191
7.725	0.4
7.726	-0.4
7.726	-0.3973244147157191
7.726	-0.39464882943143814
7.726	-0.39197324414715723
7.726	-0.38929765886287626
7.726	-0.38662207357859535
7.726	-0.3839464882943144
7.726	-0.38127090301003347
7.726	-0.3785953177257525
7.726	-0.3759197324414716
7.726	-0.3732441471571907
7.726	-0.3705685618729097	0.45864621717677084	0.07140699518102508
7.726	-0.3678929765886288	0.4591175970492801	0.07127148970183313
7.726	-0.3652173913043478	0.45932147454637096	0.07140845190239788
7.726	-0.3625418060200669	0.45945610515442575	0.07161519847091026
7.726	-0.359866220735786	0.45972102926642544	0.07210490657255669
7.726	-0.35719063545150503	0.46000320872852873	0.07263241141987604
7.726	-0.35451505016722407	0.46117942442060694	0.072489641167845
7.726	-0.35183946488294315	0.4625738034187804	0.07218559777734111
7.726	-0.34916387959866224	0.4646200030545614	0.07268772197416667
7.726	-0.3464882943143813	0.46676392585426235	0.0733183142312845
7.726	-0.34381270903010036	0.46847469459639696	0.07347000590840186
7.726	-0.3411371237458194	0.4700777306244017	0.07349596325040106
7.726	-0.3384615384615385	0.470322662774609	0.07324399553648353
7.726	-0.33578595317725757	0.4703543148037314	0.07294628024048141
7.726	-0.3331103678929766	0.4705036073672242	0.07295758969821896
7.726	-0.33043478260869563	0.47068061564449476	0.07304240786036777
7.726	-0.3277591973244147	0.4711685757899488	0.07305446663245603
7.726	-0.3250836120401338	0.4717315854805527	0.07304916206545144
7.726	-0.32240802675585284	0.47225905566006976	0.07328027726683742
7.726	-0.3197324414715719	0.4727793968392924	0.07356816051221059
7.726	-0.31705685618729096	0.47245233268718145	0.07317827370653833
7.726	-0.31438127090301005	0.4719889560653142	0.07267990620994753
7.726	-0.31170568561872913	0.4737540819622195	0.07290163222434438
7.726	-0.30903010033444817	0.47603141571943264	0.07328885002538611
7.726	-0.30635451505016725	0.47787030386467244	0.07381789822047734
7.726	-0.3036789297658863	0.4796172412270359	0.07438025445955258
7.726	-0.3010033444816054	0.47984776367005455	0.07469697596017166
7.726	-0.29832775919732446	0.4797609671641273	0.07495976401447617
7.726	-0.2956521739130435	0.48077637944422486	0.07553390476854377
7.726	-0.2929765886287625	0.4820672690329723	0.07618705445949478
7.726	-0.2903010033444816	0.48390123042660693	0.07621793526253853
7.726	-0.2876254180602007	0.4858682380235521	0.07610835007341285
7.726	-0.28494983277591973	0.4869360744739943	0.07539745141444693
7.726	-0.2822742474916388	0.4877219744926838	0.07449759822660515
7.726	-0.27959866220735785	0.48767723837040217	0.07439477944171877
7.726	-0.27692307692307694	0.48716615047156314	0.07474055947707031
7.726	-0.274247491638796	0.4865772829808088	0.0749071208970875
7.726	-0.27157190635451506	0.4859609942454792	0.07501005530669999
7.726	-0.2688963210702341	0.48546927064133377	0.0746687601275774
7.726	-0.2662207357859532	0.4850624461390786	0.07402494867298165
7.726	-0.26354515050167227	0.4848320583033954	0.0741720860639155
7.726	-0.2608695652173913	0.4846772850491513	0.07465810756834401
7.726	-0.2581939799331104	0.484862448584112	0.07482460827050645
7.726	-0.2555183946488294	0.4853198605021921	0.07473669060787755
7.726	-0.2528428093645485	0.48474239511054645	0.07440584073525967
7.726	-0.2501672240802676	0.48363345184468765	0.07394918549397379
7.726	-0.24749163879598662	0.48197919505202286	0.07373003495993438
7.726	-0.24481605351170568	0.47989111199412593	0.0737068929424362
7.726	-0.24214046822742474	0.47931934943539933	0.07362719276355319
7.726	-0.23946488294314383	0.47989453639858937	0.07350447546046984
7.726	-0.2367892976588629	0.4791260397819414	0.07319459733962594
7.726	-0.23411371237458195	0.47770629561417416	0.07279353202268679
7.726	-0.231438127090301	0.4759525933490924	0.07235913710374048
7.726	-0.22876254180602007	0.47398280344336186	0.07190392846514375
7.726	-0.22608695652173913	0.4716911149667184	0.07171143550636586
7.726	-0.2234113712374582	0.4692439235028391	0.07165703697164999
7.726	-0.22073578595317725	0.46772046606477097	0.07170652216826065
7.726	-0.2180602006688963	0.46681893920054196	0.07182648206096932
7.726	-0.2153846153846154	0.4655496982512474	0.07141844915179284
7.726	-0.21270903010033446	0.46410624868388245	0.07076862338544988
7.726	-0.21003344481605352	0.4560938887311292	0.06919962560012595
7.726	-0.20735785953177258	0.45517276613980445	0.06919519372974267
7.726	-0.20468227424749164	0.45425535662926375	0.06919077972440028
7.726	-0.2020066889632107	0.4533416377933087	0.06918638347629408
7.726	-0.19933110367892976	0.4528253639709164	0.06908399459045836
7.726	-0.19665551839464884	0.4528179595994684	0.06885453824995642
7.726	-0.1939799331103679	0.45160386530921526	0.06848535420461693
7.726	-0.19130434782608696	0.4489025031309347	0.06794419955330541
7.726	-0.18862876254180602	0.44605491489010546	0.06740863570070493
7.726	-0.18595317725752508	0.44299294919134197	0.0668866071564569
7.726	-0.18327759197324414	0.4402741640872742	0.06653870044387886
7.726	-0.1806020066889632	0.4381123488895907	0.06647583320736164
7.726	-0.17792642140468226	0.4359213975601719	0.06635270693663055
7.726	-0.17525083612040132	0.4336802255810337	0.06614301419312855
7.726	-0.1725752508361204	0.4318179869275917	0.06586070776385863
7.726	-0.16989966555183947	0.43041490936540794	0.06548704498268153
7.726	-0.16722408026755853	0.42861248300866567	0.06497551128301406
7.726	-0.1645484949832776	0.4255195205055498	0.06401758798319601
7.726	-0.16187290969899665	0.4230527215643856	0.06330706971513646
7.726	-0.1591973244147157	0.4225069639791416	0.0633548966815044
7.726	-0.15652173913043477	0.4218088315282507	0.06326778540723096
7.726	-0.15384615384615385	0.42045791831600354	0.06261126338156418
7.726	-0.15117056856187291	0.4191953353220842	0.062065453367824645
7.726	-0.14849498327759197	0.4184559424491251	0.06214853894757763
7.726	-0.145819397993311	0.4172859531676736	0.06212975756600161
7.726	-0.1431438127090301	0.41498177911326245	0.061840052205399926
7.726	-0.14046822742474918	0.41260911947010664	0.06149210926389828
7.726	-0.1377926421404682	0.40995898925141244	0.06091065184077565
7.726	-0.1351170568561873	0.4073381148023053	0.06034438714221752
7.726	-0.13244147157190633	0.4048166408359344	0.059876407225490674
7.726	-0.12976588628762542	0.40234265053595863	0.05942661437487678
7.726	-0.12709030100334445	0.40014237523131574	0.05913347492056241
7.726	-0.12441471571906354	0.3979458924844536	0.05884084074316314
7.726	-0.12173913043478257	0.39610693364211286	0.058230789865914616
7.726	-0.11906354515050166	0.3942813439787909	0.05759747006288947
7.726	-0.11638795986622075	0.3916116072524818	0.057173821260635506
7.726	-0.11371237458193978	0.388859539945185	0.056771872995989674
7.726	-0.11103678929765887	0.38520865939569354	0.05611377222601754
7.726	-0.1083612040133779	0.3814893403024081	0.055437317939237986
7.726	-0.10568561872909699	0.37901105438592236	0.054994563638466616
7.726	-0.10301003344481602	0.3766544605561572	0.054574600930130585
7.726	-0.1003344481605351	0.3744667711071869	0.05394534334647063
7.726	-0.0976588628762542	0.3723169667030813	0.05325984625571606
7.726	-0.09498327759197323	0.3695180919351395	0.052667475192098565
7.726	-0.09230769230769231	0.3664034102548972	0.05212093926084997
7.726	-0.08963210702341134	0.36297501082146083	0.05165903450634506
7.726	-0.08695652173913043	0.35924585983139334	0.05128685111714466
7.726	-0.08428093645484946	0.35574569787296	0.050769028172767454
7.726	-0.08160535117056855	0.35253219084343135	0.050053301189172915
7.726	-0.07892976588628764	0.3484491603269126	0.04944173502359173
7.726	-0.07625418060200667	0.34313750432813284	0.048970489856826324
7.726	-0.07357859531772576	0.3375291947781027	0.04843439152728325
7.726	-0.07090301003344479	0.33129905820974	0.04775573773601348
7.726	-0.06822742474916388	0.3250167826662506	0.04703397604187036
7.726	-0.06555183946488291	0.31833932880339855	0.04609504886473505
7.726	-0.062876254180602	0.31175590120206065	0.04514961281743716
7.726	-0.06020066889632103	0.3054742293070764	0.044067612165118536
7.726	-0.05752508361204012	0.29919556378160694	0.042986129351654044
7.726	-0.054849498327759205	0.29069077615061534	0.04204828264479335
7.726	-0.05217391304347824	0.2819176781235405	0.04113029148833871
7.726	-0.049498327759197325	0.27299701154012734	0.04012333803361797
7.726	-0.04682274247491636	0.26405361533875776	0.03909348394208205
7.726	-0.044147157190635444	0.2552456797450604	0.038090607359797496
7.726	-0.041471571906354476	0.2465087319091037	0.03709911822438875
7.726	-0.038795986622073564	0.23808757688958768	0.03608180910803305
7.726	-0.036120401337792596	0.2299460906103046	0.03505464982681896
7.726	-0.03344481605351168	0.22284919269245052	0.03441126446819071
7.726	-0.03076923076923077	0.21684698222478796	0.03419286549085032
7.726	-0.028093645484949803	0.21105515107047595	0.03405323243073467
7.726	-0.02541806020066889	0.20570327804082783	0.0340714325866765
7.726	-0.022742474916387923	0.20041194629673537	0.034094094019738834
7.726	-0.02006688963210701	0.1961189626399754	0.03420747707707473
7.726	-0.017391304347826042	0.19184871794346545	0.03432025957008522
7.726	-0.01471571906354513	0.1892630179947126	0.03451066126198577
7.726	-0.012040133779264217	0.18693976024621903	0.034714297363201835
7.726	-0.00936454849498325	0.18589279108187648	0.035520515387414325
7.726	-0.006688963210702337	0.18518206621656777	0.0364876129911169
7.726	-0.004013377926421369	0.18573557173190264	0.03771998795103944
7.726	-0.0013377926421404562	0.1871571771573658	0.03913227149259886
7.726	0.0013377926421405117	0.1894493090503397	0.0400733889054512
7.726	0.004013377926421424	0.19245203845062167	0.04064651343286315
7.726	0.006688963210702337	0.19931715251203652	0.04271938227687355
7.726	0.009364548494983305	0.20633299571421096	0.04510666521688937
7.726	0.012040133779264217	0.2098338885583374	0.04633823638346862
7.726	0.014715719063545185	0.21332374661897546	0.047565925648550514
7.726	0.017391304347826098	0.21703759615770965	0.04878356185343431
7.726	0.020066889632107066	0.22276527195860096	0.04994582015903775
7.726	0.022742474916387978	0.22850065631113292	0.05110734946638485
7.726	0.025418060200668946	0.23486174646328012	0.052271589934378734
7.726	0.02809364548494986	0.24123566166950972	0.053438177711813264
7.726	0.03076923076923077	0.24808153391098064	0.054435871281675895
7.726	0.03344481605351174	0.25502999402173054	0.05541416880955228
7.726	0.03612040133779265	0.2620604036965715	0.056493572840590055
7.726	0.03879598662207362	0.2691756879728497	0.0576139680618798
7.726	0.04147157190635453	0.2761801008915022	0.058699775192594235
7.726	0.0441471571906355	0.28307509710316064	0.05975388830013092
7.726	0.04682274247491641	0.2899771867039946	0.060760725495779634
7.726	0.04949832775919738	0.2968630929416681	0.061720072007067764
7.726	0.05217391304347829	0.30414202387667544	0.0628664692414604
7.726	0.054849498327759205	0.3119684558751564	0.06427017517540329
7.726	0.05752508361204017	0.3200006306480523	0.06562608207676704
7.726	0.060200668896321086	0.3284237653371379	0.06688777964842753
7.726	0.06287625418060205	0.3369753887664888	0.06814472473464576
7.726	0.06555183946488297	0.3457885445113529	0.06937906206516292
7.726	0.06822742474916393	0.35477412213242676	0.07070336704859038
7.726	0.07090301003344485	0.36419088506376474	0.07233891890400077
7.726	0.07357859531772576	0.3733795806392511	0.07384048623021698
7.726	0.07625418060200673	0.3817279994228506	0.07485779488570178
7.726	0.07892976588628764	0.39020491758302056	0.0758969415394563
7.726	0.08160535117056861	0.39913339377287416	0.07705891223470462
7.726	0.08428093645484952	0.40789634338029723	0.07825860492509146
7.726	0.08695652173913049	0.41549991987493046	0.07970292011585552
7.726	0.0896321070234114	0.4231046965145583	0.08114835941083415
7.726	0.09230769230769231	0.4318768992676078	0.08284500994536914
7.726	0.09498327759197328	0.4405884377179811	0.0844700025454006
7.726	0.0976588628762542	0.44849283598456724	0.08536599445441863
7.726	0.10033444816053516	0.45642815500817213	0.08626549134220611
7.726	0.10301003344481607	0.4629715213853967	0.08678507731378918
7.726	0.10568561872909699	0.46946049201675755	0.08731820396189896
7.726	0.10836120401337801	0.4748452944120318	0.08833118439803667
7.726	0.11103678929765892	0.48026374113952747	0.08935049395227852
7.726	0.11371237458193983	0.4858585237875567	0.08956987375226548
7.726	0.11638795986622075	0.4914303973663324	0.08976030380232296
7.726	0.11906354515050166	0.49663714081544935	0.08997688944256675
7.726	0.12173913043478268	0.5017717554841227	0.09017937152800182
7.726	0.1244147157190636	0.5045868066079677	0.09002043014761196
7.726	0.1270903010033445	0.5075465086546379	0.08986502869120708
7.726	0.12976588628762542	0.5116993877978515	0.08973331548305283
[truncated: 31,301 more rows]
