# Supplementary material for: Long-range crossed Andreev reflection in a topological insulator nanowire proximitized by a superconductor
Source: Nat Phys. 2025 Mar 11;21(5):708–15. doi: 10.1038/s41567-025-02806-y (PMC12084150; doi:10.1038/s41567-025-02806-y)
Supplement: Supplementary file 8 — Among the following four text files, the files named ‘raw’ contain the raw data and the files named ‘plot’ contain the processed data to make the plots: Figure_6a_b_plot_dim=2_.txt, Figure_6a_b_raw_dim=2_.txt, Figure_6c_d_plot_dim=2_.txt, Figure_6c_d_raw_dim=2_.txt. [file 41567_2025_2806_MOESM8_ESM.zip › Figure6/Figure_6c_d_raw_dim=2_.txt]

V_{g}	V_{L}	iac_{LL}	iac_{RL}
7.72	-0.2	1.286e-10	1.949302e-11
7.72	-0.197	1.292e-10	1.945179e-11
7.72	-0.194	1.305e-10	1.967926e-11
7.72	-0.191	1.307e-10	1.971484e-11
7.72	-0.188	1.299e-10	1.958895e-11
7.72	-0.185	1.292e-10	1.959589e-11
7.72	-0.182	1.302e-10	1.96234e-11
7.72	-0.179	1.287e-10	1.894458e-11
7.72	-0.176	1.282e-10	1.886807e-11
7.72	-0.173	1.286e-10	1.911274e-11
7.72	-0.17	1.284e-10	1.90568e-11
7.72	-0.167	1.278e-10	1.89736e-11
7.72	-0.164	1.276e-10	1.879916e-11
7.72	-0.161	1.264e-10	1.85741e-11
7.72	-0.158	1.265e-10	1.858318e-11
7.72	-0.155	1.258e-10	1.826e-11
7.72	-0.152	1.238e-10	1.798062e-11
7.72	-0.149	1.232e-10	1.777309e-11
7.72	-0.146	1.231e-10	1.785667e-11
7.72	-0.143	1.213e-10	1.756983e-11
7.72	-0.14	1.208e-10	1.760689e-11
7.72	-0.137	1.189e-10	1.714548e-11
7.72	-0.134	1.174e-10	1.703517e-11
7.72	-0.131	1.154e-10	1.669639e-11
7.72	-0.128	1.136e-10	1.629e-11
7.72	-0.125	1.124e-10	1.628449e-11
7.72	-0.122	1.113e-10	1.608231e-11
7.72	-0.119	1.098e-10	1.57663e-11
7.72	-0.116	1.084e-10	1.588171e-11
7.72	-0.113	1.064e-10	1.566562e-11
7.72	-0.11	1.052e-10	1.550048e-11
7.72	-0.107	1.049e-10	1.547728e-11
7.72	-0.104	1.038e-10	1.54631e-11
7.72	-0.101	1.031e-10	1.551417e-11
7.72	-0.0979999999999999	1.018e-10	1.546355e-11
7.72	-0.0949999999999999	1.006e-10	1.540566e-11
7.72	-0.0919999999999999	1e-10	1.555681e-11
7.72	-0.0889999999999999	9.91e-11	1.577376e-11
7.72	-0.0859999999999999	9.89e-11	1.598763e-11
7.72	-0.0829999999999999	9.89e-11	1.630129e-11
7.72	-0.0799999999999999	9.99e-11	1.681968e-11
7.72	-0.0769999999999999	1.012e-10	1.721712e-11
7.72	-0.0739999999999999	1.03e-10	1.782564e-11
7.72	-0.0709999999999999	1.042e-10	1.823813e-11
7.72	-0.0679999999999999	1.049e-10	1.8814e-11
7.72	-0.0649999999999999	1.07e-10	1.960141e-11
7.72	-0.0619999999999999	1.088e-10	2.029503e-11
7.72	-0.0589999999999999	1.117e-10	2.121669e-11
7.72	-0.0559999999999999	1.138e-10	2.197548e-11
7.72	-0.0529999999999999	1.162e-10	2.317138e-11
7.72	-0.0499999999999999	1.185e-10	2.395723e-11
7.72	-0.0469999999999999	1.203e-10	2.399999e-11
7.72	-0.0439999999999999	1.228e-10	2.399999e-11
7.72	-0.0409999999999999	1.25e-10	2.399999e-11
7.72	-0.0379999999999999	1.272e-10	2.399999e-11
7.72	-0.0349999999999999	1.286e-10	2.399999e-11
7.72	-0.0319999999999999	1.287e-10	2.399999e-11
7.72	-0.0289999999999999	1.289e-10	2.399999e-11
7.72	-0.0259999999999999	1.289e-10	2.399999e-11
7.72	-0.0229999999999999	1.288e-10	2.399999e-11
7.72	-0.0199999999999999	1.272e-10	2.399999e-11
7.72	-0.0169999999999998	1.254e-10	2.399648e-11
7.72	-0.0139999999999998	1.231e-10	2.269289e-11
7.72	-0.0109999999999998	1.202e-10	2.104253e-11
7.72	-0.0079999999999998	1.174e-10	1.95623e-11
7.72	-0.0049999999999998	1.14e-10	1.777519e-11
7.72	-0.0019999999999998	1.109e-10	1.606408e-11
7.72	0.0010000000000001	1.09e-10	1.426558e-11
7.72	0.0040000000000001	1.084e-10	1.286793e-11
7.72	0.0070000000000001	1.086e-10	1.208204e-11
7.72	0.0100000000000002	1.097e-10	1.166993e-11
7.72	0.0130000000000002	1.111e-10	1.168286e-11
7.72	0.0160000000000002	1.141e-10	1.221578e-11
7.72	0.0190000000000002	1.164e-10	1.260166e-11
7.72	0.0220000000000002	1.184e-10	1.303309e-11
7.72	0.0250000000000002	1.198e-10	1.360377e-11
7.72	0.0280000000000002	1.218e-10	1.434931e-11
7.72	0.0310000000000002	1.231e-10	1.552641e-11
7.72	0.0340000000000002	1.239e-10	1.614168e-11
7.72	0.0370000000000002	1.242e-10	1.673027e-11
7.72	0.0400000000000002	1.257e-10	1.752674e-11
7.72	0.0430000000000002	1.264e-10	1.824483e-11
7.72	0.0460000000000002	1.265e-10	1.880958e-11
7.72	0.0490000000000002	1.272e-10	1.975542e-11
7.72	0.0520000000000002	1.28e-10	2.013158e-11
7.72	0.0550000000000002	1.281e-10	2.063548e-11
7.72	0.0580000000000002	1.287e-10	2.131016e-11
7.72	0.0610000000000002	1.289e-10	2.165458e-11
7.72	0.0640000000000002	1.291e-10	2.211936e-11
7.72	0.0670000000000002	1.302e-10	2.283316e-11
7.72	0.0700000000000002	1.304e-10	2.288632e-11
7.72	0.0730000000000002	1.309e-10	2.314822e-11
7.72	0.0760000000000002	1.319e-10	2.349144e-11
7.72	0.0790000000000002	1.314e-10	2.353605e-11
7.72	0.0820000000000002	1.316e-10	2.389483e-11
7.72	0.0850000000000003	1.317e-10	2.399999e-11
7.72	0.0880000000000002	1.32e-10	2.399999e-11
7.72	0.0910000000000002	1.33e-10	2.399999e-11
7.72	0.0940000000000003	1.329e-10	2.399999e-11
7.72	0.0970000000000003	1.32e-10	2.399999e-11
7.72	0.1	1.319e-10	2.399999e-11
7.72	0.103	1.31e-10	2.399999e-11
7.72	0.106	1.296e-10	2.399999e-11
7.72	0.109	1.293e-10	2.399999e-11
7.72	0.112	1.282e-10	2.399999e-11
7.72	0.115	1.282e-10	2.399999e-11
7.72	0.118	1.272e-10	2.396396e-11
7.72	0.121	1.262e-10	2.390439e-11
7.72	0.124	1.255e-10	2.372775e-11
7.72	0.127	1.241e-10	2.349086e-11
7.72	0.13	1.235e-10	2.360032e-11
7.72	0.133	1.226e-10	2.319525e-11
7.72	0.136	1.22e-10	2.318128e-11
7.72	0.139	1.221e-10	2.352784e-11
7.72	0.142	1.211e-10	2.271517e-11
7.72	0.145	1.204e-10	2.258113e-11
7.72	0.148	1.19e-10	2.21566e-11
7.72	0.151	1.175e-10	2.203391e-11
7.72	0.154	1.172e-10	2.194633e-11
7.72	0.157	1.179e-10	2.186723e-11
7.72	0.16	1.173e-10	2.172194e-11
7.72	0.163	1.172e-10	2.165361e-11
7.72	0.166	1.162e-10	2.145654e-11
7.72	0.169	1.147e-10	2.116742e-11
7.72	0.172	1.139e-10	2.102297e-11
7.72	0.175	1.133e-10	2.110459e-11
7.72	0.178	1.127e-10	2.095704e-11
7.72	0.181	1.131e-10	2.096695e-11
7.72	0.184	1.121e-10	2.056236e-11
7.72	0.187	1.119e-10	2.047319e-11
7.72	0.19	1.126e-10	2.093333e-11
7.72	0.193	1.13e-10	2.083623e-11
7.72	0.196	1.122e-10	2.049042e-11
7.72	0.199	1.108e-10	2.029224e-11
7.721	-0.2	1.29e-10	1.939303e-11
7.721	-0.197	1.293e-10	1.954072e-11
7.721	-0.194	1.299e-10	1.975456e-11
7.721	-0.191	1.296e-10	1.950572e-11
7.721	-0.188	1.297e-10	1.964759e-11
7.721	-0.185	1.287e-10	1.916706e-11
7.721	-0.182	1.285e-10	1.916241e-11
7.721	-0.179	1.283e-10	1.884067e-11
7.721	-0.176	1.281e-10	1.887074e-11
7.721	-0.173	1.291e-10	1.885379e-11
7.721	-0.17	1.292e-10	1.878586e-11
7.721	-0.167	1.281e-10	1.873296e-11
7.721	-0.164	1.285e-10	1.882373e-11
7.721	-0.161	1.269e-10	1.841094e-11
7.721	-0.158	1.262e-10	1.824464e-11
7.721	-0.155	1.263e-10	1.842163e-11
7.721	-0.152	1.254e-10	1.812026e-11
7.721	-0.149	1.25e-10	1.79517e-11
7.721	-0.146	1.234e-10	1.757325e-11
7.721	-0.143	1.219e-10	1.722194e-11
7.721	-0.14	1.212e-10	1.73635e-11
7.721	-0.137	1.199e-10	1.720223e-11
7.721	-0.134	1.19e-10	1.702514e-11
7.721	-0.131	1.176e-10	1.681312e-11
7.721	-0.128	1.169e-10	1.670096e-11
7.721	-0.125	1.155e-10	1.652051e-11
7.721	-0.122	1.134e-10	1.590242e-11
7.721	-0.119	1.12e-10	1.589414e-11
7.721	-0.116	1.104e-10	1.573001e-11
7.721	-0.113	1.086e-10	1.538597e-11
7.721	-0.11	1.073e-10	1.48522e-11
7.721	-0.107	1.066e-10	1.497829e-11
7.721	-0.104	1.059e-10	1.508797e-11
7.721	-0.101	1.05e-10	1.50814e-11
7.721	-0.0979999999999999	1.037e-10	1.488468e-11
7.721	-0.0949999999999999	1.031e-10	1.499947e-11
7.721	-0.0919999999999999	1.024e-10	1.527774e-11
7.721	-0.0889999999999999	1.016e-10	1.537144e-11
7.721	-0.0859999999999999	1.015e-10	1.556985e-11
7.721	-0.0829999999999999	1.018e-10	1.587241e-11
7.721	-0.0799999999999999	1.021e-10	1.608662e-11
7.721	-0.0769999999999999	1.029e-10	1.651505e-11
7.721	-0.0739999999999999	1.039e-10	1.702014e-11
7.721	-0.0709999999999999	1.056e-10	1.753761e-11
7.721	-0.0679999999999999	1.069e-10	1.794194e-11
7.721	-0.0649999999999999	1.08e-10	1.840549e-11
7.721	-0.0619999999999999	1.097e-10	1.914616e-11
7.721	-0.0589999999999999	1.117e-10	2.018988e-11
7.721	-0.0559999999999999	1.135e-10	2.076334e-11
7.721	-0.0529999999999999	1.156e-10	2.158778e-11
7.721	-0.0499999999999999	1.177e-10	2.242791e-11
7.721	-0.0469999999999999	1.198e-10	2.316358e-11
7.721	-0.0439999999999999	1.209e-10	2.339408e-11
7.721	-0.0409999999999999	1.228e-10	2.399999e-11
7.721	-0.0379999999999999	1.23e-10	2.399999e-11
7.721	-0.0349999999999999	1.229e-10	2.399999e-11
7.721	-0.0319999999999999	1.226e-10	2.399999e-11
7.721	-0.0289999999999999	1.22e-10	2.399999e-11
7.721	-0.0259999999999999	1.21e-10	2.383187e-11
7.721	-0.0229999999999999	1.203e-10	2.355249e-11
7.721	-0.0199999999999999	1.183e-10	2.283302e-11
7.721	-0.0169999999999998	1.17e-10	2.220007e-11
7.721	-0.0139999999999998	1.141e-10	2.097031e-11
7.721	-0.0109999999999998	1.107e-10	1.957065e-11
7.721	-0.0079999999999998	1.069e-10	1.835717e-11
7.721	-0.0049999999999998	1.028e-10	1.682031e-11
7.721	-0.0019999999999998	9.88e-11	1.517395e-11
7.721	0.0010000000000001	9.64e-11	1.416534e-11
7.721	0.0040000000000001	9.66e-11	1.358631e-11
7.721	0.0070000000000001	9.79e-11	1.31351e-11
7.721	0.0100000000000002	1.001e-10	1.317126e-11
7.721	0.0130000000000002	1.029e-10	1.321811e-11
7.721	0.0160000000000002	1.052e-10	1.358426e-11
7.721	0.0190000000000002	1.078e-10	1.414074e-11
7.721	0.0220000000000002	1.104e-10	1.489275e-11
7.721	0.0250000000000002	1.136e-10	1.604556e-11
7.721	0.0280000000000002	1.151e-10	1.646032e-11
7.721	0.0310000000000002	1.168e-10	1.687983e-11
7.721	0.0340000000000002	1.186e-10	1.803727e-11
7.721	0.0370000000000002	1.191e-10	1.872306e-11
7.721	0.0400000000000002	1.214e-10	1.972944e-11
7.721	0.0430000000000002	1.232e-10	2.046874e-11
7.721	0.0460000000000002	1.246e-10	2.088621e-11
7.721	0.0490000000000002	1.256e-10	2.14401e-11
7.721	0.0520000000000002	1.269e-10	2.232418e-11
7.721	0.0550000000000002	1.276e-10	2.261447e-11
7.721	0.0580000000000002	1.276e-10	2.285486e-11
7.721	0.0610000000000002	1.289e-10	2.312711e-11
7.721	0.0640000000000002	1.308e-10	2.372983e-11
7.721	0.0670000000000002	1.314e-10	2.399999e-11
7.721	0.0700000000000002	1.318e-10	2.399999e-11
7.721	0.0730000000000002	1.333e-10	2.399999e-11
7.721	0.0760000000000002	1.336e-10	2.399999e-11
7.721	0.0790000000000002	1.346e-10	2.399999e-11
7.721	0.0820000000000002	1.347e-10	2.399999e-11
7.721	0.0850000000000003	1.347e-10	2.399999e-11
7.721	0.0880000000000002	1.35e-10	2.399999e-11
7.721	0.0910000000000002	1.341e-10	2.399999e-11
7.721	0.0940000000000003	1.337e-10	2.399999e-11
7.721	0.0970000000000003	1.338e-10	2.399999e-11
7.721	0.1	1.336e-10	2.399999e-11
7.721	0.103	1.332e-10	2.399999e-11
7.721	0.106	1.328e-10	2.399999e-11
7.721	0.109	1.317e-10	2.399999e-11
7.721	0.112	1.309e-10	2.399999e-11
7.721	0.115	1.295e-10	2.399999e-11
7.721	0.118	1.289e-10	2.399999e-11
7.721	0.121	1.285e-10	2.399999e-11
7.721	0.124	1.27e-10	2.399999e-11
7.721	0.127	1.271e-10	2.399999e-11
7.721	0.13	1.252e-10	2.375144e-11
7.721	0.133	1.246e-10	2.34454e-11
7.721	0.136	1.245e-10	2.368074e-11
7.721	0.139	1.236e-10	2.318065e-11
7.721	0.142	1.226e-10	2.295987e-11
7.721	0.145	1.215e-10	2.269298e-11
7.721	0.148	1.208e-10	2.253043e-11
7.721	0.151	1.21e-10	2.248607e-11
7.721	0.154	1.201e-10	2.230409e-11
7.721	0.157	1.186e-10	2.206395e-11
7.721	0.16	1.181e-10	2.207851e-11
7.721	0.163	1.169e-10	2.16485e-11
7.721	0.166	1.165e-10	2.170738e-11
7.721	0.169	1.17e-10	2.187795e-11
7.721	0.172	1.162e-10	2.16091e-11
7.721	0.175	1.151e-10	2.113275e-11
7.721	0.178	1.144e-10	2.11106e-11
7.721	0.181	1.148e-10	2.109253e-11
7.721	0.184	1.14e-10	2.106366e-11
7.721	0.187	1.124e-10	2.061077e-11
7.721	0.19	1.119e-10	2.074613e-11
7.721	0.193	1.117e-10	2.045742e-11
7.721	0.196	1.112e-10	2.027419e-11
7.721	0.199	1.116e-10	2.047669e-11
7.722	-0.2	1.283e-10	1.931935e-11
7.722	-0.197	1.283e-10	1.937547e-11
7.722	-0.194	1.28e-10	1.89117e-11
7.722	-0.191	1.291e-10	1.923831e-11
7.722	-0.188	1.29e-10	1.943581e-11
7.722	-0.185	1.297e-10	1.968238e-11
7.722	-0.182	1.289e-10	1.92978e-11
7.722	-0.179	1.286e-10	1.904654e-11
7.722	-0.176	1.29e-10	1.889984e-11
7.722	-0.173	1.29e-10	1.90309e-11
7.722	-0.17	1.286e-10	1.903557e-11
7.722	-0.167	1.292e-10	1.929238e-11
7.722	-0.164	1.294e-10	1.966489e-11
7.722	-0.161	1.294e-10	1.924116e-11
7.722	-0.158	1.29e-10	1.913478e-11
7.722	-0.155	1.289e-10	1.908252e-11
7.722	-0.152	1.286e-10	1.907523e-11
7.722	-0.149	1.275e-10	1.884776e-11
7.722	-0.146	1.258e-10	1.843657e-11
7.722	-0.143	1.247e-10	1.800029e-11
7.722	-0.14	1.244e-10	1.78243e-11
7.722	-0.137	1.233e-10	1.749617e-11
7.722	-0.134	1.221e-10	1.761202e-11
7.722	-0.131	1.205e-10	1.720502e-11
7.722	-0.128	1.19e-10	1.700081e-11
7.722	-0.125	1.188e-10	1.710833e-11
7.722	-0.122	1.176e-10	1.687267e-11
7.722	-0.119	1.155e-10	1.63605e-11
7.722	-0.116	1.141e-10	1.628412e-11
7.722	-0.113	1.128e-10	1.614451e-11
7.722	-0.11	1.111e-10	1.584638e-11
7.722	-0.107	1.097e-10	1.560644e-11
7.722	-0.104	1.078e-10	1.552095e-11
7.722	-0.101	1.069e-10	1.535287e-11
7.722	-0.0979999999999999	1.061e-10	1.52075e-11
7.722	-0.0949999999999999	1.051e-10	1.508367e-11
7.722	-0.0919999999999999	1.044e-10	1.497262e-11
7.722	-0.0889999999999999	1.04e-10	1.519427e-11
7.722	-0.0859999999999999	1.034e-10	1.525456e-11
7.722	-0.0829999999999999	1.04e-10	1.574344e-11
7.722	-0.0799999999999999	1.042e-10	1.583587e-11
7.722	-0.0769999999999999	1.045e-10	1.57933e-11
7.722	-0.0739999999999999	1.052e-10	1.628418e-11
7.722	-0.0709999999999999	1.069e-10	1.702614e-11
7.722	-0.0679999999999999	1.076e-10	1.744727e-11
7.722	-0.0649999999999999	1.094e-10	1.787618e-11
7.722	-0.0619999999999999	1.106e-10	1.836182e-11
7.722	-0.0589999999999999	1.116e-10	1.885802e-11
7.722	-0.0559999999999999	1.124e-10	1.921349e-11
7.722	-0.0529999999999999	1.135e-10	1.95832e-11
7.722	-0.0499999999999999	1.154e-10	2.014656e-11
7.722	-0.0469999999999999	1.167e-10	2.051778e-11
7.722	-0.0439999999999999	1.165e-10	2.067057e-11
7.722	-0.0409999999999999	1.166e-10	2.112781e-11
7.722	-0.0379999999999999	1.169e-10	2.145675e-11
7.722	-0.0349999999999999	1.157e-10	2.138267e-11
7.722	-0.0319999999999999	1.145e-10	2.125472e-11
7.722	-0.0289999999999999	1.133e-10	2.09622e-11
7.722	-0.0259999999999999	1.124e-10	2.076726e-11
7.722	-0.0229999999999999	1.105e-10	2.059336e-11
7.722	-0.0199999999999999	1.083e-10	2.008954e-11
7.722	-0.0169999999999998	1.057e-10	1.938365e-11
7.722	-0.0139999999999998	1.027e-10	1.870969e-11
7.722	-0.0109999999999998	9.89e-11	1.782663e-11
7.722	-0.0079999999999998	9.45e-11	1.663883e-11
7.722	-0.0049999999999998	9.06e-11	1.538791e-11
7.722	-0.0019999999999998	8.66e-11	1.446379e-11
7.722	0.0010000000000001	8.49e-11	1.392088e-11
7.722	0.0040000000000001	8.53e-11	1.357982e-11
7.722	0.0070000000000001	8.65e-11	1.354093e-11
7.722	0.0100000000000002	8.88e-11	1.383812e-11
7.722	0.0130000000000002	9.21e-11	1.435496e-11
7.722	0.0160000000000002	9.55e-11	1.497841e-11
7.722	0.0190000000000002	9.92e-11	1.573925e-11
7.722	0.0220000000000002	1.031e-10	1.638226e-11
7.722	0.0250000000000002	1.056e-10	1.685751e-11
7.722	0.0280000000000002	1.082e-10	1.743026e-11
7.722	0.0310000000000002	1.105e-10	1.834119e-11
7.722	0.0340000000000002	1.121e-10	1.873302e-11
7.722	0.0370000000000002	1.145e-10	1.938304e-11
7.722	0.0400000000000002	1.154e-10	2.007027e-11
7.722	0.0430000000000002	1.171e-10	2.075832e-11
7.722	0.0460000000000002	1.197e-10	2.142031e-11
7.722	0.0490000000000002	1.218e-10	2.202869e-11
7.722	0.0520000000000002	1.224e-10	2.228646e-11
7.722	0.0550000000000002	1.248e-10	2.303576e-11
7.722	0.0580000000000002	1.276e-10	2.35573e-11
7.722	0.0610000000000002	1.292e-10	2.399999e-11
7.722	0.0640000000000002	1.307e-10	2.399999e-11
7.722	0.0670000000000002	1.322e-10	2.399999e-11
7.722	0.0700000000000002	1.328e-10	2.399999e-11
7.722	0.0730000000000002	1.342e-10	2.399999e-11
7.722	0.0760000000000002	1.357e-10	2.399999e-11
7.722	0.0790000000000002	1.365e-10	2.399999e-11
7.722	0.0820000000000002	1.362e-10	2.399999e-11
7.722	0.0850000000000003	1.362e-10	2.399999e-11
7.722	0.0880000000000002	1.367e-10	2.399999e-11
7.722	0.0910000000000002	1.373e-10	2.399999e-11
7.722	0.0940000000000003	1.37e-10	2.399999e-11
7.722	0.0970000000000003	1.373e-10	2.399999e-11
7.722	0.1	1.364e-10	2.399999e-11
7.722	0.103	1.357e-10	2.399999e-11
7.722	0.106	1.346e-10	2.399999e-11
7.722	0.109	1.341e-10	2.399999e-11
7.722	0.112	1.336e-10	2.399999e-11
7.722	0.115	1.336e-10	2.399999e-11
7.722	0.118	1.323e-10	2.399999e-11
7.722	0.121	1.317e-10	2.399999e-11
7.722	0.124	1.305e-10	2.399999e-11
7.722	0.127	1.299e-10	2.399999e-11
7.722	0.13	1.287e-10	2.399999e-11
7.722	0.133	1.272e-10	2.394645e-11
7.722	0.136	1.268e-10	2.378572e-11
7.722	0.139	1.267e-10	2.373924e-11
7.722	0.142	1.263e-10	2.383689e-11
7.722	0.145	1.25e-10	2.359374e-11
7.722	0.148	1.243e-10	2.32518e-11
7.722	0.151	1.225e-10	2.293898e-11
7.722	0.154	1.22e-10	2.292416e-11
7.722	0.157	1.206e-10	2.226326e-11
7.722	0.16	1.203e-10	2.23041e-11
7.722	0.163	1.202e-10	2.233795e-11
7.722	0.166	1.193e-10	2.214923e-11
7.722	0.169	1.176e-10	2.178553e-11
7.722	0.172	1.177e-10	2.154575e-11
7.722	0.175	1.172e-10	2.147247e-11
7.722	0.178	1.16e-10	2.097857e-11
7.722	0.181	1.159e-10	2.124103e-11
7.722	0.184	1.157e-10	2.106578e-11
7.722	0.187	1.149e-10	2.073137e-11
7.722	0.19	1.148e-10	2.069754e-11
7.722	0.193	1.137e-10	2.038154e-11
7.722	0.196	1.134e-10	2.045072e-11
7.722	0.199	1.125e-10	2.051436e-11
7.723	-0.2	1.279e-10	1.98899e-11
7.723	-0.197	1.282e-10	1.992103e-11
7.723	-0.194	1.283e-10	1.951311e-11
7.723	-0.191	1.275e-10	1.918464e-11
7.723	-0.188	1.28e-10	1.949353e-11
7.723	-0.185	1.288e-10	1.948071e-11
7.723	-0.182	1.285e-10	1.930504e-11
7.723	-0.179	1.299e-10	1.955876e-11
7.723	-0.176	1.301e-10	1.974139e-11
7.723	-0.173	1.3e-10	1.940789e-11
7.723	-0.17	1.297e-10	1.937421e-11
7.723	-0.167	1.298e-10	1.937221e-11
7.723	-0.164	1.296e-10	1.945013e-11
7.723	-0.161	1.289e-10	1.908303e-11
7.723	-0.158	1.291e-10	1.916156e-11
7.723	-0.155	1.289e-10	1.910282e-11
7.723	-0.152	1.297e-10	1.939957e-11
7.723	-0.149	1.292e-10	1.902195e-11
7.723	-0.146	1.288e-10	1.878835e-11
7.723	-0.143	1.286e-10	1.889745e-11
7.723	-0.14	1.279e-10	1.882392e-11
7.723	-0.137	1.262e-10	1.882598e-11
7.723	-0.134	1.247e-10	1.805291e-11
7.723	-0.131	1.235e-10	1.780815e-11
7.723	-0.128	1.219e-10	1.735156e-11
7.723	-0.125	1.211e-10	1.73436e-11
7.723	-0.122	1.202e-10	1.731967e-11
7.723	-0.119	1.193e-10	1.752942e-11
7.723	-0.116	1.182e-10	1.711637e-11
7.723	-0.113	1.163e-10	1.669109e-11
7.723	-0.11	1.156e-10	1.680151e-11
7.723	-0.107	1.141e-10	1.661525e-11
7.723	-0.104	1.125e-10	1.618716e-11
7.723	-0.101	1.115e-10	1.602722e-11
7.723	-0.0979999999999999	1.102e-10	1.578586e-11
7.723	-0.0949999999999999	1.097e-10	1.5694e-11
7.723	-0.0919999999999999	1.083e-10	1.565772e-11
7.723	-0.0889999999999999	1.083e-10	1.602225e-11
7.723	-0.0859999999999999	1.076e-10	1.584348e-11
7.723	-0.0829999999999999	1.072e-10	1.594363e-11
7.723	-0.0799999999999999	1.077e-10	1.617513e-11
7.723	-0.0769999999999999	1.086e-10	1.651834e-11
7.723	-0.0739999999999999	1.087e-10	1.676754e-11
7.723	-0.0709999999999999	1.094e-10	1.714965e-11
7.723	-0.0679999999999999	1.089e-10	1.708539e-11
7.723	-0.0649999999999999	1.091e-10	1.721394e-11
7.723	-0.0619999999999999	1.091e-10	1.731448e-11
7.723	-0.0589999999999999	1.094e-10	1.749987e-11
7.723	-0.0559999999999999	1.111e-10	1.812701e-11
7.723	-0.0529999999999999	1.123e-10	1.870102e-11
7.723	-0.0499999999999999	1.123e-10	1.865719e-11
7.723	-0.0469999999999999	1.122e-10	1.872712e-11
7.723	-0.0439999999999999	1.111e-10	1.871102e-11
7.723	-0.0409999999999999	1.097e-10	1.879456e-11
7.723	-0.0379999999999999	1.088e-10	1.863825e-11
7.723	-0.0349999999999999	1.082e-10	1.852443e-11
7.723	-0.0319999999999999	1.074e-10	1.863307e-11
7.723	-0.0289999999999999	1.058e-10	1.827143e-11
7.723	-0.0259999999999999	1.038e-10	1.817349e-11
7.723	-0.0229999999999999	1.007e-10	1.761765e-11
7.723	-0.0199999999999999	9.79e-11	1.719739e-11
7.723	-0.0169999999999998	9.42e-11	1.644699e-11
7.723	-0.0139999999999998	8.99e-11	1.597209e-11
7.723	-0.0109999999999998	8.57e-11	1.5193e-11
7.723	-0.0079999999999998	8.22e-11	1.45914e-11
7.723	-0.0049999999999998	7.86e-11	1.394526e-11
7.723	-0.0019999999999998	7.59e-11	1.344779e-11
7.723	0.0010000000000001	7.39e-11	1.286271e-11
7.723	0.0040000000000001	7.37e-11	1.272966e-11
7.723	0.0070000000000001	7.58e-11	1.300825e-11
7.723	0.0100000000000002	7.86e-11	1.375404e-11
7.723	0.0130000000000002	8.15e-11	1.449204e-11
7.723	0.0160000000000002	8.54e-11	1.537304e-11
7.723	0.0190000000000002	8.94e-11	1.568111e-11
7.723	0.0220000000000002	9.29e-11	1.642664e-11
7.723	0.0250000000000002	9.67e-11	1.719757e-11
7.723	0.0280000000000002	9.91e-11	1.742958e-11
7.723	0.0310000000000002	1.016e-10	1.810987e-11
7.723	0.0340000000000002	1.046e-10	1.876953e-11
7.723	0.0370000000000002	1.065e-10	1.916405e-11
7.723	0.0400000000000002	1.089e-10	1.992353e-11
7.723	0.0430000000000002	1.121e-10	2.066127e-11
7.723	0.0460000000000002	1.149e-10	2.13898e-11
7.723	0.0490000000000002	1.18e-10	2.18287e-11
7.723	0.0520000000000002	1.205e-10	2.278548e-11
7.723	0.0550000000000002	1.222e-10	2.315512e-11
7.723	0.0580000000000002	1.246e-10	2.375116e-11
7.723	0.0610000000000002	1.271e-10	2.399999e-11
7.723	0.0640000000000002	1.299e-10	2.399999e-11
7.723	0.0670000000000002	1.317e-10	2.399999e-11
7.723	0.0700000000000002	1.342e-10	2.399999e-11
7.723	0.0730000000000002	1.355e-10	2.399999e-11
7.723	0.0760000000000002	1.355e-10	2.399999e-11
7.723	0.0790000000000002	1.359e-10	2.399999e-11
7.723	0.0820000000000002	1.371e-10	2.399999e-11
7.723	0.0850000000000003	1.387e-10	2.399999e-11
7.723	0.0880000000000002	1.398e-10	2.399999e-11
7.723	0.0910000000000002	1.405e-10	2.399999e-11
7.723	0.0940000000000003	1.403e-10	2.399999e-11
7.723	0.0970000000000003	1.394e-10	2.399999e-11
7.723	0.1	1.389e-10	2.399999e-11
7.723	0.103	1.391e-10	2.399999e-11
7.723	0.106	1.376e-10	2.399999e-11
7.723	0.109	1.364e-10	2.399999e-11
7.723	0.112	1.357e-10	2.399999e-11
7.723	0.115	1.359e-10	2.399999e-11
7.723	0.118	1.345e-10	2.399999e-11
7.723	0.121	1.342e-10	2.399999e-11
7.723	0.124	1.333e-10	2.399999e-11
7.723	0.127	1.33e-10	2.399999e-11
7.723	0.13	1.317e-10	2.399999e-11
7.723	0.133	1.306e-10	2.399999e-11
7.723	0.136	1.302e-10	2.399999e-11
7.723	0.139	1.29e-10	2.399999e-11
7.723	0.142	1.277e-10	2.385835e-11
7.723	0.145	1.26e-10	2.325731e-11
7.723	0.148	1.252e-10	2.293216e-11
7.723	0.151	1.255e-10	2.321191e-11
7.723	0.154	1.251e-10	2.298532e-11
7.723	0.157	1.241e-10	2.257112e-11
7.723	0.16	1.225e-10	2.223479e-11
7.723	0.163	1.209e-10	2.196549e-11
7.723	0.166	1.203e-10	2.193421e-11
7.723	0.169	1.2e-10	2.171031e-11
7.723	0.172	1.187e-10	2.164725e-11
7.723	0.175	1.181e-10	2.115715e-11
7.723	0.178	1.175e-10	2.104764e-11
7.723	0.181	1.172e-10	2.124203e-11
7.723	0.184	1.165e-10	2.091525e-11
7.723	0.187	1.159e-10	2.066131e-11
7.723	0.19	1.144e-10	2.059066e-11
7.723	0.193	1.133e-10	2.030003e-11
7.723	0.196	1.127e-10	2.039388e-11
7.723	0.199	1.132e-10	2.042064e-11
7.724	-0.2	1.271e-10	1.95898e-11
7.724	-0.197	1.269e-10	1.928586e-11
7.724	-0.194	1.269e-10	1.963812e-11
7.724	-0.191	1.28e-10	1.960865e-11
7.724	-0.188	1.28e-10	1.963615e-11
7.724	-0.185	1.289e-10	1.976859e-11
7.724	-0.182	1.288e-10	1.982161e-11
7.724	-0.179	1.286e-10	1.963664e-11
7.724	-0.176	1.296e-10	1.980035e-11
7.724	-0.173	1.288e-10	1.957264e-11
7.724	-0.17	1.285e-10	1.90677e-11
7.724	-0.167	1.283e-10	1.908725e-11
7.724	-0.164	1.285e-10	1.926796e-11
7.724	-0.161	1.289e-10	1.902449e-11
7.724	-0.158	1.291e-10	1.926274e-11
7.724	-0.155	1.29e-10	1.949454e-11
7.724	-0.152	1.295e-10	1.920094e-11
7.724	-0.149	1.287e-10	1.888139e-11
7.724	-0.146	1.284e-10	1.883667e-11
7.724	-0.143	1.283e-10	1.92936e-11
7.724	-0.14	1.28e-10	1.906424e-11
7.724	-0.137	1.27e-10	1.903876e-11
7.724	-0.134	1.268e-10	1.890547e-11
7.724	-0.131	1.254e-10	1.853665e-11
7.724	-0.128	1.241e-10	1.836249e-11
7.724	-0.125	1.227e-10	1.784247e-11
7.724	-0.122	1.218e-10	1.768913e-11
7.724	-0.119	1.212e-10	1.763479e-11
7.724	-0.116	1.206e-10	1.761783e-11
7.724	-0.113	1.187e-10	1.734736e-11
7.724	-0.11	1.169e-10	1.723649e-11
7.724	-0.107	1.152e-10	1.685499e-11
7.724	-0.104	1.142e-10	1.660254e-11
7.724	-0.101	1.14e-10	1.645279e-11
7.724	-0.0979999999999999	1.132e-10	1.633511e-11
7.724	-0.0949999999999999	1.123e-10	1.626864e-11
7.724	-0.0919999999999999	1.116e-10	1.629914e-11
7.724	-0.0889999999999999	1.109e-10	1.617715e-11
7.724	-0.0859999999999999	1.101e-10	1.613795e-11
7.724	-0.0829999999999999	1.092e-10	1.610542e-11
7.724	-0.0799999999999999	1.092e-10	1.621321e-11
7.724	-0.0769999999999999	1.096e-10	1.663893e-11
7.724	-0.0739999999999999	1.09e-10	1.618374e-11
7.724	-0.0709999999999999	1.09e-10	1.645987e-11
7.724	-0.0679999999999999	1.089e-10	1.659147e-11
7.724	-0.0649999999999999	1.091e-10	1.685803e-11
7.724	-0.0619999999999999	1.096e-10	1.684505e-11
7.724	-0.0589999999999999	1.103e-10	1.704086e-11
7.724	-0.0559999999999999	1.102e-10	1.722729e-11
7.724	-0.0529999999999999	1.104e-10	1.749925e-11
7.724	-0.0499999999999999	1.092e-10	1.755154e-11
7.724	-0.0469999999999999	1.098e-10	1.759549e-11
7.724	-0.0439999999999999	1.093e-10	1.768956e-11
7.724	-0.0409999999999999	1.09e-10	1.77044e-11
7.724	-0.0379999999999999	1.074e-10	1.764617e-11
7.724	-0.0349999999999999	1.051e-10	1.732402e-11
7.724	-0.0319999999999999	1.033e-10	1.707344e-11
7.724	-0.0289999999999999	1.014e-10	1.69197e-11
7.724	-0.0259999999999999	9.89e-11	1.648117e-11
7.724	-0.0229999999999999	9.6e-11	1.592639e-11
7.724	-0.0199999999999999	9.2e-11	1.538503e-11
7.724	-0.0169999999999998	8.85e-11	1.487437e-11
7.724	-0.0139999999999998	8.51e-11	1.459777e-11
7.724	-0.0109999999999998	8.12e-11	1.403675e-11
7.724	-0.0079999999999998	7.68e-11	1.324928e-11
7.724	-0.0049999999999998	7.27e-11	1.279094e-11
7.724	-0.0019999999999998	6.99e-11	1.255614e-11
7.724	0.0010000000000001	6.9e-11	1.268077e-11
7.724	0.0040000000000001	6.9e-11	1.261046e-11
7.724	0.0070000000000001	7.1e-11	1.304515e-11
7.724	0.0100000000000002	7.4e-11	1.373955e-11
7.724	0.0130000000000002	7.77e-11	1.435521e-11
7.724	0.0160000000000002	8.21e-11	1.510459e-11
7.724	0.0190000000000002	8.55e-11	1.5856e-11
7.724	0.0220000000000002	8.91e-11	1.671243e-11
7.724	0.0250000000000002	9.19e-11	1.714252e-11
7.724	0.0280000000000002	9.53e-11	1.778035e-11
7.724	0.0310000000000002	9.89e-11	1.859893e-11
7.724	0.0340000000000002	1.023e-10	1.907946e-11
7.724	0.0370000000000002	1.051e-10	1.975535e-11
7.724	0.0400000000000002	1.081e-10	2.04024e-11
7.724	0.0430000000000002	1.102e-10	2.094222e-11
7.724	0.0460000000000002	1.129e-10	2.141673e-11
7.724	0.0490000000000002	1.17e-10	2.205863e-11
7.724	0.0520000000000002	1.196e-10	2.246779e-11
7.724	0.0550000000000002	1.225e-10	2.303151e-11
7.724	0.0580000000000002	1.251e-10	2.362084e-11
7.724	0.0610000000000002	1.27e-10	2.391891e-11
7.724	0.0640000000000002	1.302e-10	2.399999e-11
7.724	0.0670000000000002	1.315e-10	2.399999e-11
7.724	0.0700000000000002	1.334e-10	2.399999e-11
7.724	0.0730000000000002	1.344e-10	2.399999e-11
7.724	0.0760000000000002	1.36e-10	2.399999e-11
7.724	0.0790000000000002	1.372e-10	2.399999e-11
7.724	0.0820000000000002	1.379e-10	2.399999e-11
7.724	0.0850000000000003	1.386e-10	2.399999e-11
7.724	0.0880000000000002	1.399e-10	2.399999e-11
7.724	0.0910000000000002	1.406e-10	2.399999e-11
7.724	0.0940000000000003	1.402e-10	2.399999e-11
7.724	0.0970000000000003	1.405e-10	2.399999e-11
7.724	0.1	1.395e-10	2.399999e-11
7.724	0.103	1.395e-10	2.399999e-11
7.724	0.106	1.401e-10	2.399999e-11
7.724	0.109	1.393e-10	2.399999e-11
7.724	0.112	1.381e-10	2.399999e-11
7.724	0.115	1.378e-10	2.399999e-11
7.724	0.118	1.366e-10	2.399999e-11
7.724	0.121	1.353e-10	2.399999e-11
7.724	0.124	1.348e-10	2.399999e-11
7.724	0.127	1.333e-10	2.399999e-11
7.724	0.13	1.321e-10	2.399999e-11
7.724	0.133	1.315e-10	2.399999e-11
7.724	0.136	1.312e-10	2.399999e-11
7.724	0.139	1.304e-10	2.385409e-11
7.724	0.142	1.287e-10	2.349215e-11
7.724	0.145	1.273e-10	2.304766e-11
7.724	0.148	1.27e-10	2.301283e-11
7.724	0.151	1.258e-10	2.280057e-11
7.724	0.154	1.243e-10	2.243623e-11
7.724	0.157	1.228e-10	2.227563e-11
7.724	0.16	1.227e-10	2.21346e-11
7.724	0.163	1.219e-10	2.208364e-11
7.724	0.166	1.211e-10	2.200812e-11
7.724	0.169	1.201e-10	2.15841e-11
7.724	0.172	1.199e-10	2.153496e-11
7.724	0.175	1.186e-10	2.161529e-11
7.724	0.178	1.178e-10	2.153784e-11
7.724	0.181	1.166e-10	2.109829e-11
7.724	0.184	1.171e-10	2.110135e-11
7.724	0.187	1.163e-10	2.065088e-11
7.724	0.19	1.147e-10	2.01667e-11
7.724	0.193	1.138e-10	2.014649e-11
7.724	0.196	1.136e-10	1.991307e-11
7.724	0.199	1.126e-10	1.985378e-11
7.725	-0.2	1.262e-10	1.975146e-11
7.725	-0.197	1.263e-10	1.966639e-11
7.725	-0.194	1.261e-10	1.93717e-11
7.725	-0.191	1.263e-10	1.923873e-11
7.725	-0.188	1.269e-10	1.921604e-11
7.725	-0.185	1.274e-10	1.928079e-11
7.725	-0.182	1.281e-10	1.92682e-11
7.725	-0.179	1.283e-10	1.961977e-11
7.725	-0.176	1.281e-10	1.945783e-11
7.725	-0.173	1.287e-10	1.93877e-11
7.725	-0.17	1.292e-10	1.948608e-11
7.725	-0.167	1.285e-10	1.921625e-11
7.725	-0.164	1.291e-10	1.943734e-11
7.725	-0.161	1.284e-10	1.93915e-11
7.725	-0.158	1.285e-10	1.950122e-11
7.725	-0.155	1.298e-10	1.949887e-11
7.725	-0.152	1.3e-10	1.960331e-11
7.725	-0.149	1.309e-10	2.015531e-11
7.725	-0.146	1.309e-10	1.988238e-11
7.725	-0.143	1.3e-10	1.955008e-11
7.725	-0.14	1.296e-10	1.96355e-11
7.725	-0.137	1.287e-10	1.962689e-11
7.725	-0.134	1.284e-10	1.952293e-11
7.725	-0.131	1.283e-10	1.938288e-11
7.725	-0.128	1.272e-10	1.892019e-11
7.725	-0.125	1.26e-10	1.876672e-11
7.725	-0.122	1.259e-10	1.902687e-11
7.725	-0.119	1.249e-10	1.85231e-11
7.725	-0.116	1.242e-10	1.84065e-11
7.725	-0.113	1.224e-10	1.796737e-11
7.725	-0.11	1.21e-10	1.777488e-11
7.725	-0.107	1.191e-10	1.75825e-11
7.725	-0.104	1.179e-10	1.75683e-11
7.725	-0.101	1.167e-10	1.735918e-11
7.725	-0.0979999999999999	1.156e-10	1.727565e-11
7.725	-0.0949999999999999	1.152e-10	1.717212e-11
7.725	-0.0919999999999999	1.144e-10	1.682863e-11
7.725	-0.0889999999999999	1.126e-10	1.643442e-11
7.725	-0.0859999999999999	1.118e-10	1.615735e-11
7.725	-0.0829999999999999	1.119e-10	1.638666e-11
7.725	-0.0799999999999999	1.124e-10	1.669772e-11
7.725	-0.0769999999999999	1.113e-10	1.639501e-11
7.725	-0.0739999999999999	1.115e-10	1.629567e-11
7.725	-0.0709999999999999	1.107e-10	1.609039e-11
7.725	-0.0679999999999999	1.11e-10	1.62287e-11
7.725	-0.0649999999999999	1.103e-10	1.619555e-11
7.725	-0.0619999999999999	1.094e-10	1.624555e-11
7.725	-0.0589999999999999	1.091e-10	1.65694e-11
7.725	-0.0559999999999999	1.082e-10	1.636349e-11
7.725	-0.0529999999999999	1.071e-10	1.618292e-11
7.725	-0.0499999999999999	1.072e-10	1.63077e-11
7.725	-0.0469999999999999	1.061e-10	1.608664e-11
7.725	-0.0439999999999999	1.05e-10	1.598121e-11
7.725	-0.0409999999999999	1.04e-10	1.587287e-11
7.725	-0.0379999999999999	1.021e-10	1.564453e-11
7.725	-0.0349999999999999	9.98e-11	1.541412e-11
7.725	-0.0319999999999999	9.69e-11	1.49861e-11
7.725	-0.0289999999999999	9.38e-11	1.43274e-11
7.725	-0.0259999999999999	9.04e-11	1.368369e-11
7.725	-0.0229999999999999	8.69e-11	1.341598e-11
7.725	-0.0199999999999999	8.37e-11	1.320824e-11
7.725	-0.0169999999999998	7.97e-11	1.294358e-11
7.725	-0.0139999999999998	7.52e-11	1.213332e-11
7.725	-0.0109999999999998	7.03e-11	1.169253e-11
7.725	-0.0079999999999998	6.63e-11	1.128887e-11
7.725	-0.0049999999999998	6.32e-11	1.131738e-11
7.725	-0.0019999999999998	6.12e-11	1.135142e-11
7.725	0.0010000000000001	6.06e-11	1.137804e-11
7.725	0.0040000000000001	6.11e-11	1.186753e-11
7.725	0.0070000000000001	6.34e-11	1.297259e-11
7.725	0.0100000000000002	6.63e-11	1.360059e-11
7.725	0.0130000000000002	6.97e-11	1.433694e-11
7.725	0.0160000000000002	7.36e-11	1.510237e-11
7.725	0.0190000000000002	7.71e-11	1.58537e-11
7.725	0.0220000000000002	8.12e-11	1.65845e-11
7.725	0.0250000000000002	8.42e-11	1.682102e-11
7.725	0.0280000000000002	8.79e-11	1.756654e-11
7.725	0.0310000000000002	9.21e-11	1.828186e-11
7.725	0.0340000000000002	9.5e-11	1.855789e-11
7.725	0.0370000000000002	9.85e-11	1.916267e-11
7.725	0.0400000000000002	1.028e-10	2.00344e-11
7.725	0.0430000000000002	1.061e-10	2.043714e-11
7.725	0.0460000000000002	1.103e-10	2.15087e-11
7.725	0.0490000000000002	1.145e-10	2.229482e-11
7.725	0.0520000000000002	1.181e-10	2.264655e-11
7.725	0.0550000000000002	1.212e-10	2.302294e-11
7.725	0.0580000000000002	1.246e-10	2.373497e-11
7.725	0.0610000000000002	1.277e-10	2.399999e-11
7.725	0.0640000000000002	1.304e-10	2.399999e-11
7.725	0.0670000000000002	1.325e-10	2.399999e-11
7.725	0.0700000000000002	1.34e-10	2.399999e-11
7.725	0.0730000000000002	1.354e-10	2.399999e-11
7.725	0.0760000000000002	1.369e-10	2.399999e-11
7.725	0.0790000000000002	1.377e-10	2.399999e-11
7.725	0.0820000000000002	1.388e-10	2.399999e-11
7.725	0.0850000000000003	1.409e-10	2.399999e-11
7.725	0.0880000000000002	1.416e-10	2.399999e-11
7.725	0.0910000000000002	1.412e-10	2.399999e-11
7.725	0.0940000000000003	1.424e-10	2.399999e-11
7.725	0.0970000000000003	1.425e-10	2.399999e-11
7.725	0.1	1.415e-10	2.399999e-11
7.725	0.103	1.415e-10	2.399999e-11
7.725	0.106	1.404e-10	2.399999e-11
7.725	0.109	1.391e-10	2.399999e-11
7.725	0.112	1.39e-10	2.399999e-11
7.725	0.115	1.393e-10	2.399999e-11
7.725	0.118	1.38e-10	2.399999e-11
7.725	0.121	1.377e-10	2.399999e-11
7.725	0.124	1.364e-10	2.399999e-11
7.725	0.127	1.354e-10	2.399999e-11
7.725	0.13	1.35e-10	2.399999e-11
7.725	0.133	1.333e-10	2.399999e-11
7.725	0.136	1.329e-10	2.367591e-11
7.725	0.139	1.325e-10	2.360604e-11
7.725	0.142	1.311e-10	2.343272e-11
7.725	0.145	1.3e-10	2.310433e-11
7.725	0.148	1.291e-10	2.292465e-11
7.725	0.151	1.276e-10	2.302335e-11
7.725	0.154	1.262e-10	2.270218e-11
7.725	0.157	1.25e-10	2.252483e-11
7.725	0.16	1.245e-10	2.243865e-11
7.725	0.163	1.227e-10	2.164306e-11
7.725	0.166	1.22e-10	2.133684e-11
7.725	0.169	1.212e-10	2.124519e-11
7.725	0.172	1.197e-10	2.084283e-11
7.725	0.175	1.193e-10	2.104706e-11
7.725	0.178	1.179e-10	2.125296e-11
7.725	0.181	1.172e-10	2.073942e-11
7.725	0.184	1.176e-10	2.057683e-11
7.725	0.187	1.162e-10	2.021437e-11
7.725	0.19	1.163e-10	2.045017e-11
7.725	0.193	1.156e-10	2.030208e-11
7.725	0.196	1.145e-10	2.027469e-11
7.725	0.199	1.135e-10	1.987299e-11
7.726	-0.2	1.243e-10	1.939914e-11
7.726	-0.197	1.242e-10	1.926872e-11
7.726	-0.194	1.245e-10	1.941196e-11
7.726	-0.191	1.252e-10	1.979388e-11
7.726	-0.188	1.256e-10	1.958037e-11
7.726	-0.185	1.273e-10	2.001268e-11
7.726	-0.182	1.277e-10	1.995742e-11
7.726	-0.179	1.267e-10	1.963395e-11
7.726	-0.176	1.269e-10	1.969591e-11
7.726	-0.173	1.27e-10	1.966159e-11
7.726	-0.17	1.269e-10	1.975442e-11
7.726	-0.167	1.272e-10	1.956557e-11
7.726	-0.164	1.285e-10	1.97854e-11
7.726	-0.161	1.29e-10	2.001923e-11
7.726	-0.158	1.302e-10	2.035773e-11
7.726	-0.155	1.305e-10	2.064683e-11
7.726	-0.152	1.307e-10	2.044656e-11
7.726	-0.149	1.309e-10	1.989556e-11
7.726	-0.146	1.317e-10	2.023533e-11
7.726	-0.143	1.317e-10	2.035019e-11
7.726	-0.14	1.317e-10	2.005123e-11
7.726	-0.137	1.317e-10	2.034801e-11
7.726	-0.134	1.313e-10	2.020508e-11
7.726	-0.131	1.295e-10	1.976621e-11
7.726	-0.128	1.288e-10	1.981694e-11
7.726	-0.125	1.29e-10	1.974024e-11
7.726	-0.122	1.278e-10	1.945459e-11
7.726	-0.119	1.27e-10	1.925166e-11
7.726	-0.116	1.266e-10	1.936757e-11
7.726	-0.113	1.263e-10	1.945474e-11
7.726	-0.11	1.246e-10	1.894778e-11
7.726	-0.107	1.234e-10	1.870303e-11
7.726	-0.104	1.234e-10	1.885326e-11
7.726	-0.101	1.229e-10	1.865367e-11
7.726	-0.0979999999999999	1.209e-10	1.827675e-11
7.726	-0.0949999999999999	1.198e-10	1.807829e-11
7.726	-0.0919999999999999	1.193e-10	1.81442e-11
7.726	-0.0889999999999999	1.185e-10	1.809308e-11
7.726	-0.0859999999999999	1.173e-10	1.781347e-11
7.726	-0.0829999999999999	1.156e-10	1.729006e-11
7.726	-0.0799999999999999	1.157e-10	1.737784e-11
7.726	-0.0769999999999999	1.143e-10	1.691505e-11
7.726	-0.0739999999999999	1.135e-10	1.689506e-11
7.726	-0.0709999999999999	1.124e-10	1.676138e-11
7.726	-0.0679999999999999	1.118e-10	1.656508e-11
7.726	-0.0649999999999999	1.115e-10	1.6468e-11
7.726	-0.0619999999999999	1.104e-10	1.632443e-11
7.726	-0.0589999999999999	1.088e-10	1.588443e-11
7.726	-0.0559999999999999	1.074e-10	1.567995e-11
7.726	-0.0529999999999999	1.05e-10	1.525537e-11
7.726	-0.0499999999999999	1.042e-10	1.509337e-11
7.726	-0.0469999999999999	1.027e-10	1.46569e-11
7.726	-0.0439999999999999	1.008e-10	1.432429e-11
7.726	-0.0409999999999999	9.95e-11	1.423036e-11
7.726	-0.0379999999999999	9.81e-11	1.388643e-11
7.726	-0.0349999999999999	9.47e-11	1.357077e-11
7.726	-0.0319999999999999	9.17e-11	1.326877e-11
7.726	-0.0289999999999999	8.87e-11	1.285071e-11
7.726	-0.0259999999999999	8.48e-11	1.217766e-11
7.726	-0.0229999999999999	7.97e-11	1.165046e-11
7.726	-0.0199999999999999	7.48e-11	1.109297e-11
7.726	-0.0169999999999998	6.97e-11	1.052752e-11
7.726	-0.0139999999999998	6.56e-11	1.003332e-11
7.726	-0.0109999999999998	6.18e-11	9.885783e-12
7.726	-0.0079999999999998	5.84e-11	9.923408e-12
7.726	-0.0049999999999998	5.6e-11	1.005354e-11
7.726	-0.0019999999999998	5.44e-11	1.01407e-11
7.726	0.0010000000000001	5.38e-11	1.073197e-11
7.726	0.0040000000000001	5.47e-11	1.158047e-11
7.726	0.0070000000000001	5.6e-11	1.181795e-11
7.726	0.0100000000000002	5.88e-11	1.278066e-11
7.726	0.0130000000000002	6.26e-11	1.407438e-11
7.726	0.0160000000000002	6.61e-11	1.478554e-11
7.726	0.0190000000000002	6.99e-11	1.547524e-11
7.726	0.0220000000000002	7.37e-11	1.59775e-11
7.726	0.0250000000000002	7.73e-11	1.649275e-11
7.726	0.0280000000000002	8.08e-11	1.700117e-11
7.726	0.0310000000000002	8.48e-11	1.755372e-11
7.726	0.0340000000000002	8.91e-11	1.831723e-11
7.726	0.0370000000000002	9.34e-11	1.893058e-11
7.726	0.0400000000000002	9.77e-11	1.948463e-11
7.726	0.0430000000000002	1.026e-10	2.03286e-11
7.726	0.0460000000000002	1.063e-10	2.068902e-11
7.726	0.0490000000000002	1.11e-10	2.129687e-11
7.726	0.0520000000000002	1.159e-10	2.222865e-11
7.726	0.0550000000000002	1.202e-10	2.306088e-11
7.726	0.0580000000000002	1.243e-10	2.34864e-11
7.726	0.0610000000000002	1.265e-10	2.352846e-11
7.726	0.0640000000000002	1.287e-10	2.394406e-11
7.726	0.0670000000000002	1.313e-10	2.399999e-11
7.726	0.0700000000000002	1.335e-10	2.399999e-11
7.726	0.0730000000000002	1.354e-10	2.399999e-11
7.726	0.0760000000000002	1.38e-10	2.399999e-11
7.726	0.0790000000000002	1.39e-10	2.399999e-11
7.726	0.0820000000000002	1.392e-10	2.399999e-11
7.726	0.0850000000000003	1.399e-10	2.399999e-11
7.726	0.0880000000000002	1.417e-10	2.399999e-11
7.726	0.0910000000000002	1.424e-10	2.399999e-11
7.726	0.0940000000000003	1.423e-10	2.399999e-11
7.726	0.0970000000000003	1.414e-10	2.399999e-11
7.726	0.1	1.418e-10	2.399999e-11
7.726	0.103	1.412e-10	2.399999e-11
7.726	0.106	1.406e-10	2.399999e-11
7.726	0.109	1.408e-10	2.399999e-11
7.726	0.112	1.394e-10	2.399999e-11
7.726	0.115	1.39e-10	2.399999e-11
7.726	0.118	1.385e-10	2.399999e-11
7.726	0.121	1.378e-10	2.399999e-11
7.726	0.124	1.37e-10	2.399999e-11
7.726	0.127	1.357e-10	2.399999e-11
7.726	0.13	1.34e-10	2.371422e-11
7.726	0.133	1.331e-10	2.383309e-11
7.726	0.136	1.322e-10	2.351653e-11
7.726	0.139	1.323e-10	2.325115e-11
7.726	0.142	1.314e-10	2.327993e-11
7.726	0.145	1.303e-10	2.316032e-11
7.726	0.148	1.298e-10	2.305806e-11
7.726	0.151	1.281e-10	2.246099e-11
7.726	0.154	1.265e-10	2.215305e-11
7.726	0.157	1.259e-10	2.206316e-11
7.726	0.16	1.259e-10	2.185209e-11
7.726	0.163	1.254e-10	2.158311e-11
7.726	0.166	1.236e-10	2.129681e-11
7.726	0.169	1.22e-10	2.119382e-11
7.726	0.172	1.214e-10	2.118453e-11
7.726	0.175	1.2e-10	2.11394e-11
7.726	0.178	1.19e-10	2.081055e-11
7.726	0.181	1.192e-10	2.071519e-11
7.726	0.184	1.174e-10	2.059888e-11
7.726	0.187	1.163e-10	2.064311e-11
7.726	0.19	1.164e-10	2.049408e-11
7.726	0.193	1.158e-10	2.021267e-11
7.726	0.196	1.157e-10	2.011031e-11
7.726	0.199	1.15e-10	1.97078e-11
7.727	-0.2	1.222e-10	1.916065e-11
7.727	-0.197	1.222e-10	1.921849e-11
7.727	-0.194	1.234e-10	1.975049e-11
7.727	-0.191	1.234e-10	1.973944e-11
7.727	-0.188	1.231e-10	1.955733e-11
7.727	-0.185	1.243e-10	1.946327e-11
7.727	-0.182	1.245e-10	1.982993e-11
7.727	-0.179	1.246e-10	1.95284e-11
7.727	-0.176	1.255e-10	1.972049e-11
7.727	-0.173	1.253e-10	1.974347e-11
7.727	-0.17	1.265e-10	2.019368e-11
7.727	-0.167	1.272e-10	2.04037e-11
7.727	-0.164	1.276e-10	2.031426e-11
7.727	-0.161	1.287e-10	2.042823e-11
7.727	-0.158	1.296e-10	2.0555e-11
7.727	-0.155	1.293e-10	2.07192e-11
7.727	-0.152	1.299e-10	2.079716e-11
7.727	-0.149	1.294e-10	2.039085e-11
7.727	-0.146	1.299e-10	2.050876e-11
7.727	-0.143	1.317e-10	2.095379e-11
7.727	-0.14	1.324e-10	2.10158e-11
7.727	-0.137	1.321e-10	2.083206e-11
7.727	-0.134	1.32e-10	2.075457e-11
7.727	-0.131	1.32e-10	2.100915e-11
7.727	-0.128	1.316e-10	2.095364e-11
7.727	-0.125	1.309e-10	2.073366e-11
7.727	-0.122	1.306e-10	2.08813e-11
7.727	-0.119	1.305e-10	2.068311e-11
7.727	-0.116	1.305e-10	2.075241e-11
7.727	-0.113	1.304e-10	2.081888e-11
7.727	-0.11	1.302e-10	2.067776e-11
7.727	-0.107	1.293e-10	2.053848e-11
7.727	-0.104	1.271e-10	1.992505e-11
7.727	-0.101	1.262e-10	1.950865e-11
7.727	-0.0979999999999999	1.259e-10	1.940629e-11
7.727	-0.0949999999999999	1.258e-10	1.940463e-11
7.727	-0.0919999999999999	1.251e-10	1.947428e-11
7.727	-0.0889999999999999	1.238e-10	1.948757e-11
7.727	-0.0859999999999999	1.234e-10	1.921904e-11
7.727	-0.0829999999999999	1.224e-10	1.883721e-11
7.727	-0.0799999999999999	1.203e-10	1.820293e-11
7.727	-0.0769999999999999	1.181e-10	1.754076e-11
7.727	-0.0739999999999999	1.176e-10	1.738375e-11
7.727	-0.0709999999999999	1.162e-10	1.722234e-11
7.727	-0.0679999999999999	1.148e-10	1.708644e-11
7.727	-0.0649999999999999	1.138e-10	1.661639e-11
7.727	-0.0619999999999999	1.114e-10	1.59343e-11
7.727	-0.0589999999999999	1.085e-10	1.529666e-11
7.727	-0.0559999999999999	1.061e-10	1.465369e-11
7.727	-0.0529999999999999	1.039e-10	1.425019e-11
7.727	-0.0499999999999999	1.022e-10	1.393674e-11
7.727	-0.0469999999999999	1.003e-10	1.37084e-11
7.727	-0.0439999999999999	9.84e-11	1.346869e-11
7.727	-0.0409999999999999	9.69e-11	1.309645e-11
7.727	-0.0379999999999999	9.43e-11	1.257516e-11
7.727	-0.0349999999999999	9.01e-11	1.187804e-11
7.727	-0.0319999999999999	8.61e-11	1.11776e-11
7.727	-0.0289999999999999	8.15e-11	1.048525e-11
7.727	-0.0259999999999999	7.71e-11	9.964697e-12
7.727	-0.0229999999999999	7.18e-11	9.364056e-12
7.727	-0.0199999999999999	6.65e-11	8.947858e-12
7.727	-0.0169999999999998	6.17e-11	8.656937e-12
7.727	-0.0139999999999998	5.79e-11	8.492153e-12
7.727	-0.0109999999999998	5.49e-11	8.527848e-12
7.727	-0.0079999999999998	5.2e-11	8.687526e-12
7.727	-0.0049999999999998	5e-11	8.912635e-12
7.727	-0.0019999999999998	4.91e-11	9.296739e-12
7.727	0.0010000000000001	4.92e-11	1.006297e-11
7.727	0.0040000000000001	5.01e-11	1.07126e-11
7.727	0.0070000000000001	5.16e-11	1.15669e-11
7.727	0.0100000000000002	5.45e-11	1.270392e-11
7.727	0.0130000000000002	5.79e-11	1.343863e-11
7.727	0.0160000000000002	6.11e-11	1.418206e-11
7.727	0.0190000000000002	6.46e-11	1.468622e-11
7.727	0.0220000000000002	6.82e-11	1.527093e-11
7.727	0.0250000000000002	7.24e-11	1.630279e-11
7.727	0.0280000000000002	7.64e-11	1.693926e-11
7.727	0.0310000000000002	8.09e-11	1.750713e-11
7.727	0.0340000000000002	8.56e-11	1.820588e-11
7.727	0.0370000000000002	9.11e-11	1.903224e-11
7.727	0.0400000000000002	9.68e-11	1.982345e-11
7.727	0.0430000000000002	1.023e-10	2.044243e-11
7.727	0.0460000000000002	1.079e-10	2.128375e-11
7.727	0.0490000000000002	1.124e-10	2.166845e-11
7.727	0.0520000000000002	1.172e-10	2.252625e-11
7.727	0.0550000000000002	1.207e-10	2.28457e-11
7.727	0.0580000000000002	1.243e-10	2.308114e-11
7.727	0.0610000000000002	1.284e-10	2.367173e-11
7.727	0.0640000000000002	1.31e-10	2.399999e-11
7.727	0.0670000000000002	1.338e-10	2.399999e-11
7.727	0.0700000000000002	1.356e-10	2.399999e-11
7.727	0.0730000000000002	1.369e-10	2.399999e-11
7.727	0.0760000000000002	1.386e-10	2.399999e-11
7.727	0.0790000000000002	1.396e-10	2.399999e-11
7.727	0.0820000000000002	1.395e-10	2.399999e-11
7.727	0.0850000000000003	1.406e-10	2.399999e-11
7.727	0.0880000000000002	1.405e-10	2.399999e-11
7.727	0.0910000000000002	1.414e-10	2.399999e-11
7.727	0.0940000000000003	1.417e-10	2.399999e-11
7.727	0.0970000000000003	1.417e-10	2.399999e-11
7.727	0.1	1.41e-10	2.399999e-11
7.727	0.103	1.397e-10	2.399999e-11
7.727	0.106	1.388e-10	2.399999e-11
7.727	0.109	1.378e-10	2.38502e-11
7.727	0.112	1.374e-10	2.395815e-11
7.727	0.115	1.369e-10	2.389351e-11
7.727	0.118	1.359e-10	2.366727e-11
7.727	0.121	1.354e-10	2.335675e-11
7.727	0.124	1.351e-10	2.322594e-11
7.727	0.127	1.341e-10	2.30514e-11
7.727	0.13	1.33e-10	2.304615e-11
7.727	0.133	1.329e-10	2.325323e-11
7.727	0.136	1.318e-10	2.283343e-11
7.727	0.139	1.31e-10	2.233457e-11
7.727	0.142	1.306e-10	2.252065e-11
7.727	0.145	1.29e-10	2.221666e-11
7.727	0.148	1.285e-10	2.229487e-11
7.727	0.151	1.262e-10	2.17553e-11
7.727	0.154	1.256e-10	2.165171e-11
7.727	0.157	1.252e-10	2.158416e-11
7.727	0.16	1.242e-10	2.142041e-11
7.727	0.163	1.243e-10	2.129591e-11
7.727	0.166	1.233e-10	2.123459e-11
7.727	0.169	1.22e-10	2.083109e-11
7.727	0.172	1.21e-10	2.077289e-11
7.727	0.175	1.194e-10	2.04422e-11
7.727	0.178	1.181e-10	2.023688e-11
7.727	0.181	1.169e-10	1.996651e-11
7.727	0.184	1.171e-10	1.980641e-11
7.727	0.187	1.165e-10	1.991682e-11
7.727	0.19	1.156e-10	1.973352e-11
7.727	0.193	1.141e-10	1.927811e-11
7.727	0.196	1.14e-10	1.955613e-11
7.727	0.199	1.135e-10	1.953552e-11
7.728	-0.2	1.205e-10	1.98394e-11
7.728	-0.197	1.207e-10	1.962348e-11
7.728	-0.194	1.208e-10	1.951844e-11
7.728	-0.191	1.211e-10	1.959916e-11
7.728	-0.188	1.213e-10	1.982145e-11
7.728	-0.185	1.21e-10	1.966638e-11
7.728	-0.182	1.213e-10	1.978327e-11
7.728	-0.179	1.225e-10	1.986021e-11
7.728	-0.176	1.234e-10	2.007673e-11
7.728	-0.173	1.231e-10	1.991284e-11
7.728	-0.17	1.235e-10	1.989644e-11
7.728	-0.167	1.248e-10	2.030315e-11
7.728	-0.164	1.256e-10	2.0512e-11
7.728	-0.161	1.269e-10	2.068624e-11
7.728	-0.158	1.28e-10	2.067685e-11
7.728	-0.155	1.287e-10	2.120343e-11
7.728	-0.152	1.291e-10	2.138605e-11
7.728	-0.149	1.287e-10	2.143429e-11
7.728	-0.146	1.3e-10	2.140785e-11
7.728	-0.143	1.31e-10	2.16876e-11
7.728	-0.14	1.314e-10	2.165895e-11
7.728	-0.137	1.322e-10	2.189728e-11
7.728	-0.134	1.32e-10	2.19907e-11
7.728	-0.131	1.323e-10	2.206142e-11
7.728	-0.128	1.334e-10	2.240246e-11
7.728	-0.125	1.331e-10	2.216558e-11
7.728	-0.122	1.335e-10	2.18102e-11
7.728	-0.119	1.336e-10	2.192629e-11
7.728	-0.116	1.343e-10	2.187364e-11
7.728	-0.113	1.338e-10	2.197391e-11
7.728	-0.11	1.327e-10	2.196572e-11
7.728	-0.107	1.323e-10	2.171982e-11
7.728	-0.104	1.323e-10	2.18213e-11
7.728	-0.101	1.309e-10	2.108144e-11
7.728	-0.0979999999999999	1.303e-10	2.114671e-11
7.728	-0.0949999999999999	1.307e-10	2.144039e-11
7.728	-0.0919999999999999	1.299e-10	2.069512e-11
7.728	-0.0889999999999999	1.285e-10	2.045473e-11
7.728	-0.0859999999999999	1.269e-10	2.015306e-11
7.728	-0.0829999999999999	1.253e-10	1.975441e-11
7.728	-0.0799999999999999	1.233e-10	1.929428e-11
7.728	-0.0769999999999999	1.225e-10	1.890759e-11
7.728	-0.0739999999999999	1.224e-10	1.872902e-11
7.728	-0.0709999999999999	1.2e-10	1.792341e-11
7.728	-0.0679999999999999	1.176e-10	1.718615e-11
7.728	-0.0649999999999999	1.151e-10	1.651493e-11
7.728	-0.0619999999999999	1.126e-10	1.600056e-11
7.728	-0.0589999999999999	1.097e-10	1.530743e-11
7.728	-0.0559999999999999	1.068e-10	1.468014e-11
7.728	-0.0529999999999999	1.047e-10	1.412499e-11
7.728	-0.0499999999999999	1.019e-10	1.364161e-11
7.728	-0.0469999999999999	9.88e-11	1.29418e-11
7.728	-0.0439999999999999	9.68e-11	1.281164e-11
7.728	-0.0409999999999999	9.33e-11	1.195457e-11
7.728	-0.0379999999999999	8.97e-11	1.134903e-11
7.728	-0.0349999999999999	8.64e-11	1.082197e-11
7.728	-0.0319999999999999	8.23e-11	1.011204e-11
7.728	-0.0289999999999999	7.73e-11	9.31893e-12
7.728	-0.0259999999999999	7.21e-11	8.688466e-12
7.728	-0.0229999999999999	6.63e-11	8.253192e-12
7.728	-0.0199999999999999	6.12e-11	7.931878e-12
7.728	-0.0169999999999998	5.64e-11	7.720275e-12
7.728	-0.0139999999999998	5.32e-11	7.606273e-12
7.728	-0.0109999999999998	5.04e-11	7.799573e-12
7.728	-0.0079999999999998	4.82e-11	7.912648e-12
7.728	-0.0049999999999998	4.7e-11	8.428156e-12
7.728	-0.0019999999999998	4.65e-11	9.003977e-12
7.728	0.0010000000000001	4.67e-11	9.420354e-12
7.728	0.0040000000000001	4.76e-11	1.010863e-11
7.728	0.0070000000000001	4.94e-11	1.108411e-11
7.728	0.0100000000000002	5.18e-11	1.184125e-11
7.728	0.0130000000000002	5.52e-11	1.283799e-11
7.728	0.0160000000000002	5.86e-11	1.384912e-11
7.728	0.0190000000000002	6.23e-11	1.493684e-11
7.728	0.0220000000000002	6.58e-11	1.579248e-11
7.728	0.0250000000000002	7e-11	1.64334e-11
7.728	0.0280000000000002	7.36e-11	1.659555e-11
7.728	0.0310000000000002	7.92e-11	1.771378e-11
7.728	0.0340000000000002	8.49e-11	1.844622e-11
7.728	0.0370000000000002	9.09e-11	1.9127e-11
7.728	0.0400000000000002	9.7e-11	1.976989e-11
7.728	0.0430000000000002	1.025e-10	2.026735e-11
7.728	0.0460000000000002	1.087e-10	2.117657e-11
7.728	0.0490000000000002	1.148e-10	2.221084e-11
7.728	0.0520000000000002	1.196e-10	2.296604e-11
7.728	0.0550000000000002	1.237e-10	2.305047e-11
7.728	0.0580000000000002	1.278e-10	2.344027e-11
7.728	0.0610000000000002	1.306e-10	2.395524e-11
7.728	0.0640000000000002	1.337e-10	2.399999e-11
7.728	0.0670000000000002	1.355e-10	2.399999e-11
7.728	0.0700000000000002	1.367e-10	2.399297e-11
7.728	0.0730000000000002	1.378e-10	2.381133e-11
7.728	0.0760000000000002	1.378e-10	2.358932e-11
7.728	0.0790000000000002	1.39e-10	2.367935e-11
7.728	0.0820000000000002	1.386e-10	2.312122e-11
7.728	0.0850000000000003	1.39e-10	2.340769e-11
7.728	0.0880000000000002	1.402e-10	2.373143e-11
7.728	0.0910000000000002	1.406e-10	2.375605e-11
7.728	0.0940000000000003	1.406e-10	2.35384e-11
7.728	0.0970000000000003	1.395e-10	2.313674e-11
7.728	0.1	1.375e-10	2.284979e-11
7.728	0.103	1.38e-10	2.325699e-11
7.728	0.106	1.374e-10	2.294415e-11
7.728	0.109	1.366e-10	2.265232e-11
7.728	0.112	1.363e-10	2.271147e-11
7.728	0.115	1.353e-10	2.2262e-11
7.728	0.118	1.35e-10	2.230749e-11
7.728	0.121	1.34e-10	2.22625e-11
7.728	0.124	1.332e-10	2.228644e-11
7.728	0.127	1.324e-10	2.218482e-11
7.728	0.13	1.309e-10	2.190862e-11
7.728	0.133	1.304e-10	2.165353e-11
7.728	0.136	1.296e-10	2.129205e-11
7.728	0.139	1.286e-10	2.115517e-11
7.728	0.142	1.283e-10	2.136754e-11
7.728	0.145	1.275e-10	2.126562e-11
7.728	0.148	1.268e-10	2.108606e-11
7.728	0.151	1.265e-10	2.125643e-11
7.728	0.154	1.254e-10	2.087765e-11
7.728	0.157	1.237e-10	2.056346e-11
7.728	0.16	1.236e-10	2.068574e-11
7.728	0.163	1.227e-10	2.060355e-11
7.728	0.166	1.213e-10	2.049695e-11
7.728	0.169	1.203e-10	2.022295e-11
7.728	0.172	1.194e-10	2.020548e-11
7.728	0.175	1.178e-10	1.977576e-11
7.728	0.178	1.167e-10	1.965706e-11
7.728	0.181	1.165e-10	1.965719e-11
7.728	0.184	1.17e-10	1.973769e-11
7.728	0.187	1.164e-10	1.939422e-11
7.728	0.19	1.158e-10	1.942044e-11
7.728	0.193	1.148e-10	1.912081e-11
7.728	0.196	1.13e-10	1.857889e-11
7.728	0.199	1.123e-10	1.867616e-11
7.729	-0.2	1.179e-10	1.986105e-11
7.729	-0.197	1.182e-10	1.991239e-11
7.729	-0.194	1.182e-10	2.013969e-11
7.729	-0.191	1.184e-10	2.019145e-11
7.729	-0.188	1.177e-10	1.965942e-11
7.729	-0.185	1.182e-10	1.958944e-11
7.729	-0.182	1.188e-10	1.94228e-11
7.729	-0.179	1.197e-10	1.977164e-11
7.729	-0.176	1.207e-10	1.982119e-11
7.729	-0.173	1.219e-10	2.025302e-11
7.729	-0.17	1.225e-10	2.0805e-11
7.729	-0.167	1.231e-10	2.054524e-11
7.729	-0.164	1.236e-10	2.085994e-11
7.729	-0.161	1.24e-10	2.10888e-11
7.729	-0.158	1.241e-10	2.108825e-11
7.729	-0.155	1.259e-10	2.121286e-11
7.729	-0.152	1.271e-10	2.152837e-11
7.729	-0.149	1.271e-10	2.175918e-11
7.729	-0.146	1.278e-10	2.179528e-11
7.729	-0.143	1.295e-10	2.21467e-11
7.729	-0.14	1.301e-10	2.228861e-11
7.729	-0.137	1.308e-10	2.257607e-11
7.729	-0.134	1.315e-10	2.2838e-11
7.729	-0.131	1.33e-10	2.324275e-11
7.729	-0.128	1.351e-10	2.348787e-11
7.729	-0.125	1.365e-10	2.369606e-11
7.729	-0.122	1.373e-10	2.375664e-11
7.729	-0.119	1.379e-10	2.370103e-11
7.729	-0.116	1.38e-10	2.383143e-11
7.729	-0.113	1.375e-10	2.359616e-11
7.729	-0.11	1.375e-10	2.335212e-11
7.729	-0.107	1.374e-10	2.332713e-11
7.729	-0.104	1.368e-10	2.351197e-11
7.729	-0.101	1.375e-10	2.364441e-11
7.729	-0.0979999999999999	1.372e-10	2.295629e-11
7.729	-0.0949999999999999	1.369e-10	2.293854e-11
7.729	-0.0919999999999999	1.359e-10	2.255804e-11
7.729	-0.0889999999999999	1.349e-10	2.187607e-11
7.729	-0.0859999999999999	1.332e-10	2.15373e-11
7.729	-0.0829999999999999	1.311e-10	2.096416e-11
7.729	-0.0799999999999999	1.29e-10	2.030282e-11
7.729	-0.0769999999999999	1.268e-10	1.972856e-11
7.729	-0.0739999999999999	1.252e-10	1.892976e-11
7.729	-0.0709999999999999	1.225e-10	1.832291e-11
7.729	-0.0679999999999999	1.19e-10	1.737599e-11
7.729	-0.0649999999999999	1.164e-10	1.666119e-11
7.729	-0.0619999999999999	1.131e-10	1.586241e-11
7.729	-0.0589999999999999	1.101e-10	1.503786e-11
7.729	-0.0559999999999999	1.076e-10	1.425594e-11
7.729	-0.0529999999999999	1.04e-10	1.368126e-11
7.729	-0.0499999999999999	1.013e-10	1.295987e-11
7.729	-0.0469999999999999	9.77e-11	1.19881e-11
7.729	-0.0439999999999999	9.47e-11	1.156636e-11
7.729	-0.0409999999999999	9.09e-11	1.104459e-11
7.729	-0.0379999999999999	8.66e-11	1.03838e-11
7.729	-0.0349999999999999	8.22e-11	9.514497e-12
7.729	-0.0319999999999999	7.67e-11	8.839664e-12
7.729	-0.0289999999999999	7.06e-11	8.059671e-12
7.729	-0.0259999999999999	6.49e-11	7.401656e-12
7.729	-0.0229999999999999	5.94e-11	6.883581e-12
7.729	-0.0199999999999999	5.49e-11	6.49089e-12
7.729	-0.0169999999999998	5.08e-11	6.326402e-12
7.729	-0.0139999999999998	4.81e-11	6.481239e-12
7.729	-0.0109999999999998	4.58e-11	6.398515e-12
7.729	-0.0079999999999998	4.45e-11	6.791904e-12
7.729	-0.0049999999999998	4.39e-11	7.195809e-12
7.729	-0.0019999999999998	4.39e-11	7.989773e-12
7.729	0.0010000000000001	4.46e-11	8.774559e-12
7.729	0.0040000000000001	4.57e-11	9.501144e-12
7.729	0.0070000000000001	4.71e-11	1.017661e-11
7.729	0.0100000000000002	4.94e-11	1.094456e-11
7.729	0.0130000000000002	5.18e-11	1.21198e-11
7.729	0.0160000000000002	5.47e-11	1.294702e-11
7.729	0.0190000000000002	5.85e-11	1.396351e-11
7.729	0.0220000000000002	6.18e-11	1.462334e-11
7.729	0.0250000000000002	6.61e-11	1.547245e-11
7.729	0.0280000000000002	7.15e-11	1.637324e-11
7.729	0.0310000000000002	7.73e-11	1.708406e-11
7.729	0.0340000000000002	8.38e-11	1.802034e-11
7.729	0.0370000000000002	9.02e-11	1.903605e-11
7.729	0.0400000000000002	9.79e-11	2.042815e-11
7.729	0.0430000000000002	1.059e-10	2.13819e-11
7.729	0.0460000000000002	1.128e-10	2.205609e-11
7.729	0.0490000000000002	1.178e-10	2.244881e-11
7.729	0.0520000000000002	1.228e-10	2.28367e-11
7.729	0.0550000000000002	1.277e-10	2.326154e-11
7.729	0.0580000000000002	1.305e-10	2.34542e-11
7.729	0.0610000000000002	1.323e-10	2.32085e-11
7.729	0.0640000000000002	1.342e-10	2.317708e-11
7.729	0.0670000000000002	1.364e-10	2.329612e-11
7.729	0.0700000000000002	1.371e-10	2.308223e-11
7.729	0.0730000000000002	1.382e-10	2.283091e-11
7.729	0.0760000000000002	1.389e-10	2.29762e-11
7.729	0.0790000000000002	1.386e-10	2.286941e-11
7.729	0.0820000000000002	1.378e-10	2.26782e-11
7.729	0.0850000000000003	1.378e-10	2.238728e-11
7.729	0.0880000000000002	1.376e-10	2.241056e-11
7.729	0.0910000000000002	1.376e-10	2.237461e-11
7.729	0.0940000000000003	1.371e-10	2.222221e-11
7.729	0.0970000000000003	1.368e-10	2.216681e-11
7.729	0.1	1.359e-10	2.166313e-11
7.729	0.103	1.347e-10	2.14816e-11
7.729	0.106	1.337e-10	2.140241e-11
7.729	0.109	1.328e-10	2.109505e-11
7.729	0.112	1.334e-10	2.145632e-11
7.729	0.115	1.327e-10	2.13211e-11
7.729	0.118	1.308e-10	2.088673e-11
7.729	0.121	1.301e-10	2.077392e-11
7.729	0.124	1.306e-10	2.101507e-11
7.729	0.127	1.298e-10	2.108699e-11
7.729	0.13	1.292e-10	2.100422e-11
7.729	0.133	1.28e-10	2.053179e-11
7.729	0.136	1.267e-10	2.043638e-11
7.729	0.139	1.255e-10	2.042404e-11
7.729	0.142	1.248e-10	2.043315e-11
7.729	0.145	1.239e-10	2.031576e-11
7.729	0.148	1.238e-10	2.000004e-11
7.729	0.151	1.232e-10	1.998534e-11
7.729	0.154	1.225e-10	1.980003e-11
7.729	0.157	1.22e-10	1.964344e-11
7.729	0.16	1.212e-10	1.968219e-11
7.729	0.163	1.199e-10	1.950752e-11
7.729	0.166	1.189e-10	1.955241e-11
7.729	0.169	1.186e-10	1.968062e-11
7.729	0.172	1.191e-10	1.961327e-11
7.729	0.175	1.184e-10	1.95237e-11
7.729	0.178	1.176e-10	1.938875e-11
7.729	0.181	1.164e-10	1.901111e-11
7.729	0.184	1.15e-10	1.868471e-11
7.729	0.187	1.141e-10	1.838586e-11
7.729	0.19	1.145e-10	1.896392e-11
7.729	0.193	1.135e-10	1.882417e-11
7.729	0.196	1.123e-10	1.834905e-11
7.729	0.199	1.123e-10	1.861408e-11
7.73	-0.2	1.159e-10	1.994999e-11
7.73	-0.197	1.162e-10	2.048699e-11
7.73	-0.194	1.165e-10	2.032674e-11
7.73	-0.191	1.178e-10	2.037433e-11
7.73	-0.188	1.186e-10	2.039645e-11
7.73	-0.185	1.187e-10	2.049097e-11
7.73	-0.182	1.178e-10	2.023298e-11
7.73	-0.179	1.177e-10	2.022823e-11
7.73	-0.176	1.186e-10	2.062749e-11
7.73	-0.173	1.2e-10	2.093139e-11
7.73	-0.17	1.199e-10	2.0766e-11
7.73	-0.167	1.202e-10	2.084897e-11
7.73	-0.164	1.209e-10	2.098185e-11
7.73	-0.161	1.215e-10	2.136187e-11
7.73	-0.158	1.22e-10	2.178819e-11
7.73	-0.155	1.229e-10	2.222455e-11
7.73	-0.152	1.247e-10	2.259493e-11
7.73	-0.149	1.258e-10	2.278459e-11
7.73	-0.146	1.267e-10	2.267247e-11
7.73	-0.143	1.286e-10	2.313928e-11
7.73	-0.14	1.294e-10	2.328334e-11
7.73	-0.137	1.312e-10	2.313338e-11
7.73	-0.134	1.328e-10	2.383699e-11
7.73	-0.131	1.338e-10	2.399999e-11
7.73	-0.128	1.354e-10	2.399999e-11
7.73	-0.125	1.369e-10	2.399999e-11
7.73	-0.122	1.39e-10	2.399999e-11
7.73	-0.119	1.401e-10	2.399999e-11
7.73	-0.116	1.408e-10	2.399999e-11
7.73	-0.113	1.416e-10	2.399999e-11
7.73	-0.11	1.429e-10	2.399999e-11
7.73	-0.107	1.425e-10	2.399999e-11
7.73	-0.104	1.432e-10	2.399999e-11
7.73	-0.101	1.436e-10	2.399999e-11
7.73	-0.0979999999999999	1.435e-10	2.399999e-11
7.73	-0.0949999999999999	1.424e-10	2.399999e-11
7.73	-0.0919999999999999	1.41e-10	2.382142e-11
7.73	-0.0889999999999999	1.4e-10	2.334521e-11
7.73	-0.0859999999999999	1.377e-10	2.267428e-11
7.73	-0.0829999999999999	1.355e-10	2.168693e-11
7.73	-0.0799999999999999	1.333e-10	2.116789e-11
7.73	-0.0769999999999999	1.296e-10	2.00403e-11
7.73	-0.0739999999999999	1.262e-10	1.910024e-11
7.73	-0.0709999999999999	1.229e-10	1.83712e-11
7.73	-0.0679999999999999	1.184e-10	1.721889e-11
7.73	-0.0649999999999999	1.149e-10	1.635466e-11
7.73	-0.0619999999999999	1.117e-10	1.548816e-11
7.73	-0.0589999999999999	1.07e-10	1.442235e-11
7.73	-0.0559999999999999	1.03e-10	1.334648e-11
7.73	-0.0529999999999999	9.99e-11	1.259495e-11
7.73	-0.0499999999999999	9.65e-11	1.20328e-11
7.73	-0.0469999999999999	9.25e-11	1.091908e-11
7.73	-0.0439999999999999	8.97e-11	1.028523e-11
7.73	-0.0409999999999999	8.6e-11	9.616073e-12
7.73	-0.0379999999999999	8.16e-11	8.987975e-12
7.73	-0.0349999999999999	7.72e-11	8.442398e-12
7.73	-0.0319999999999999	7.18e-11	7.61714e-12
7.73	-0.0289999999999999	6.55e-11	6.750095e-12
7.73	-0.0259999999999999	5.99e-11	6.305553e-12
7.73	-0.0229999999999999	5.45e-11	5.839453e-12
7.73	-0.0199999999999999	4.98e-11	5.599046e-12
7.73	-0.0169999999999998	4.63e-11	5.365439e-12
7.73	-0.0139999999999998	4.42e-11	5.356171e-12
7.73	-0.0109999999999998	4.31e-11	6.035154e-12
7.73	-0.0079999999999998	4.23e-11	6.148893e-12
7.73	-0.0049999999999998	4.17e-11	6.692008e-12
7.73	-0.0019999999999998	4.15e-11	7.570604e-12
7.73	0.0010000000000001	4.17e-11	7.755618e-12
7.73	0.0040000000000001	4.25e-11	8.154512e-12
7.73	0.0070000000000001	4.41e-11	9.090643e-12
7.73	0.0100000000000002	4.63e-11	9.928599e-12
7.73	0.0130000000000002	4.9e-11	1.081964e-11
7.73	0.0160000000000002	5.28e-11	1.210057e-11
7.73	0.0190000000000002	5.69e-11	1.287039e-11
7.73	0.0220000000000002	6.05e-11	1.376621e-11
7.73	0.0250000000000002	6.56e-11	1.471819e-11
7.73	0.0280000000000002	7.26e-11	1.604655e-11
7.73	0.0310000000000002	7.93e-11	1.688488e-11
7.73	0.0340000000000002	8.7e-11	1.819662e-11
7.73	0.0370000000000002	9.48e-11	1.930067e-11
7.73	0.0400000000000002	1.025e-10	2.029121e-11
7.73	0.0430000000000002	1.1e-10	2.109307e-11
7.73	0.0460000000000002	1.168e-10	2.189252e-11
7.73	0.0490000000000002	1.233e-10	2.288924e-11
7.73	0.0520000000000002	1.279e-10	2.286603e-11
7.73	0.0550000000000002	1.315e-10	2.298724e-11
7.73	0.0580000000000002	1.342e-10	2.298762e-11
7.73	0.0610000000000002	1.356e-10	2.265002e-11
7.73	0.0640000000000002	1.358e-10	2.241743e-11
7.73	0.0670000000000002	1.362e-10	2.235873e-11
7.73	0.0700000000000002	1.364e-10	2.226705e-11
7.73	0.0730000000000002	1.364e-10	2.173481e-11
7.73	0.0760000000000002	1.366e-10	2.132553e-11
7.73	0.0790000000000002	1.357e-10	2.101926e-11
7.73	0.0820000000000002	1.356e-10	2.100001e-11
7.73	0.0850000000000003	1.354e-10	2.083015e-11
7.73	0.0880000000000002	1.347e-10	2.06796e-11
7.73	0.0910000000000002	1.329e-10	2.011738e-11
7.73	0.0940000000000003	1.326e-10	1.985378e-11
7.73	0.0970000000000003	1.33e-10	2.033625e-11
7.73	0.1	1.321e-10	2.023466e-11
7.73	0.103	1.324e-10	2.031576e-11
7.73	0.106	1.322e-10	2.046069e-11
7.73	0.109	1.302e-10	2.006832e-11
7.73	0.112	1.296e-10	2.005243e-11
7.73	0.115	1.292e-10	1.985843e-11
7.73	0.118	1.287e-10	1.975622e-11
7.73	0.121	1.285e-10	1.989711e-11
7.73	0.124	1.274e-10	1.952449e-11
7.73	0.127	1.268e-10	1.969142e-11
7.73	0.13	1.265e-10	1.987841e-11
7.73	0.133	1.249e-10	1.952731e-11
7.73	0.136	1.236e-10	1.923598e-11
7.73	0.139	1.241e-10	1.965082e-11
7.73	0.142	1.238e-10	1.967366e-11
7.73	0.145	1.225e-10	1.942474e-11
7.73	0.148	1.218e-10	1.922637e-11
7.73	0.151	1.207e-10	1.912654e-11
7.73	0.154	1.196e-10	1.87451e-11
7.73	0.157	1.192e-10	1.875447e-11
7.73	0.16	1.197e-10	1.911435e-11
7.73	0.163	1.187e-10	1.896444e-11
7.73	0.166	1.18e-10	1.866449e-11
7.73	0.169	1.171e-10	1.857859e-11
7.73	0.172	1.158e-10	1.859587e-11
7.73	0.175	1.163e-10	1.88399e-11
7.73	0.178	1.16e-10	1.877323e-11
7.73	0.181	1.151e-10	1.847487e-11
7.73	0.184	1.136e-10	1.84368e-11
7.73	0.187	1.129e-10	1.85007e-11
7.73	0.19	1.128e-10	1.830915e-11
7.73	0.193	1.127e-10	1.809903e-11
7.73	0.196	1.121e-10	1.817563e-11
7.73	0.199	1.118e-10	1.826942e-11
7.731	-0.2	1.151e-10	2.010108e-11
7.731	-0.197	1.152e-10	2.048833e-11
7.731	-0.194	1.153e-10	2.041688e-11
7.731	-0.191	1.162e-10	2.057443e-11
7.731	-0.188	1.151e-10	2.025457e-11
7.731	-0.185	1.152e-10	2.004859e-11
7.731	-0.182	1.158e-10	2.023704e-11
7.731	-0.179	1.16e-10	1.996587e-11
7.731	-0.176	1.163e-10	2.028378e-11
7.731	-0.173	1.165e-10	2.046909e-11
7.731	-0.17	1.168e-10	2.106822e-11
7.731	-0.167	1.18e-10	2.141626e-11
7.731	-0.164	1.185e-10	2.146095e-11
7.731	-0.161	1.198e-10	2.172093e-11
7.731	-0.158	1.207e-10	2.212065e-11
7.731	-0.155	1.211e-10	2.203791e-11
7.731	-0.152	1.222e-10	2.229721e-11
7.731	-0.149	1.238e-10	2.275188e-11
7.731	-0.146	1.254e-10	2.332984e-11
7.731	-0.143	1.262e-10	2.324672e-11
7.731	-0.14	1.283e-10	2.399999e-11
7.731	-0.137	1.299e-10	2.399999e-11
7.731	-0.134	1.322e-10	2.399999e-11
7.731	-0.131	1.337e-10	2.399999e-11
7.731	-0.128	1.347e-10	2.399999e-11
7.731	-0.125	1.361e-10	2.399999e-11
7.731	-0.122	1.382e-10	2.399999e-11
7.731	-0.119	1.398e-10	2.399999e-11
7.731	-0.116	1.417e-10	2.399999e-11
7.731	-0.113	1.438e-10	2.399999e-11
7.731	-0.11	1.454e-10	2.399999e-11
7.731	-0.107	1.477e-10	2.399999e-11
7.731	-0.104	1.475e-10	2.399999e-11
7.731	-0.101	1.472e-10	2.399999e-11
7.731	-0.0979999999999999	1.472e-10	2.399999e-11
7.731	-0.0949999999999999	1.473e-10	2.399999e-11
7.731	-0.0919999999999999	1.473e-10	2.399999e-11
7.731	-0.0889999999999999	1.461e-10	2.399999e-11
7.731	-0.0859999999999999	1.436e-10	2.399999e-11
7.731	-0.0829999999999999	1.407e-10	2.311955e-11
7.731	-0.0799999999999999	1.367e-10	2.187634e-11
7.731	-0.0769999999999999	1.326e-10	2.113214e-11
7.731	-0.0739999999999999	1.282e-10	1.987521e-11
7.731	-0.0709999999999999	1.23e-10	1.848055e-11
7.731	-0.0679999999999999	1.185e-10	1.729617e-11
7.731	-0.0649999999999999	1.142e-10	1.607814e-11
7.731	-0.0619999999999999	1.087e-10	1.46709e-11
7.731	-0.0589999999999999	1.041e-10	1.367619e-11
7.731	-0.0559999999999999	9.97e-11	1.293634e-11
7.731	-0.0529999999999999	9.56e-11	1.206895e-11
7.731	-0.0499999999999999	9.19e-11	1.105345e-11
7.731	-0.0469999999999999	8.81e-11	1.012822e-11
7.731	-0.0439999999999999	8.44e-11	9.459263e-12
7.731	-0.0409999999999999	8.01e-11	8.8977e-12
7.731	-0.0379999999999999	7.53e-11	8.026599e-12
7.731	-0.0349999999999999	7.07e-11	7.534701e-12
7.731	-0.0319999999999999	6.49e-11	6.71615e-12
7.731	-0.0289999999999999	5.91e-11	6.069225e-12
7.731	-0.0259999999999999	5.37e-11	5.322151e-12
7.731	-0.0229999999999999	4.89e-11	5.096319e-12
7.731	-0.0199999999999999	4.52e-11	5.011937e-12
7.731	-0.0169999999999998	4.23e-11	4.808391e-12
7.731	-0.0139999999999998	4.1e-11	5.007528e-12
7.731	-0.0109999999999998	4.03e-11	5.140176e-12
7.731	-0.0079999999999998	3.98e-11	5.551511e-12
7.731	-0.0049999999999998	3.96e-11	6.061317e-12
7.731	-0.0019999999999998	3.94e-11	6.387603e-12
7.731	0.0010000000000001	3.94e-11	6.673469e-12
7.731	0.0040000000000001	3.99e-11	7.113557e-12
7.731	0.0070000000000001	4.12e-11	7.902449e-12
7.731	0.0100000000000002	4.33e-11	8.657903e-12
7.731	0.0130000000000002	4.59e-11	9.259431e-12
7.731	0.0160000000000002	4.94e-11	1.008298e-11
7.731	0.0190000000000002	5.4e-11	1.125191e-11
7.731	0.0220000000000002	5.91e-11	1.240122e-11
7.731	0.0250000000000002	6.47e-11	1.32726e-11
7.731	0.0280000000000002	7.16e-11	1.450065e-11
7.731	0.0310000000000002	7.98e-11	1.589444e-11
7.731	0.0340000000000002	8.79e-11	1.69933e-11
7.731	0.0370000000000002	9.65e-11	1.813056e-11
7.731	0.0400000000000002	1.053e-10	1.947298e-11
7.731	0.0430000000000002	1.133e-10	2.058134e-11
7.731	0.0460000000000002	1.188e-10	2.113392e-11
7.731	0.0490000000000002	1.245e-10	2.177429e-11
7.731	0.0520000000000002	1.291e-10	2.196827e-11
7.731	0.0550000000000002	1.323e-10	2.195061e-11
7.731	0.0580000000000002	1.347e-10	2.198698e-11
7.731	0.0610000000000002	1.354e-10	2.153699e-11
7.731	0.0640000000000002	1.361e-10	2.130204e-11
7.731	0.0670000000000002	1.351e-10	2.068897e-11
7.731	0.0700000000000002	1.344e-10	2.035155e-11
7.731	0.0730000000000002	1.341e-10	2.039591e-11
7.731	0.0760000000000002	1.342e-10	2.018908e-11
7.731	0.0790000000000002	1.339e-10	1.979123e-11
7.731	0.0820000000000002	1.326e-10	1.932433e-11
7.731	0.0850000000000003	1.324e-10	1.943099e-11
7.731	0.0880000000000002	1.315e-10	1.921715e-11
7.731	0.0910000000000002	1.304e-10	1.896864e-11
7.731	0.0940000000000003	1.304e-10	1.906062e-11
7.731	0.0970000000000003	1.298e-10	1.916609e-11
7.731	0.1	1.285e-10	1.882275e-11
7.731	0.103	1.283e-10	1.875295e-11
7.731	0.106	1.287e-10	1.90159e-11
7.731	0.109	1.276e-10	1.891507e-11
7.731	0.112	1.271e-10	1.864935e-11
7.731	0.115	1.266e-10	1.870757e-11
7.731	0.118	1.258e-10	1.860072e-11
7.731	0.121	1.251e-10	1.851417e-11
7.731	0.124	1.248e-10	1.844817e-11
7.731	0.127	1.251e-10	1.879757e-11
7.731	0.13	1.244e-10	1.864226e-11
7.731	0.133	1.238e-10	1.878595e-11
7.731	0.136	1.231e-10	1.859412e-11
7.731	0.139	1.225e-10	1.86542e-11
7.731	0.142	1.215e-10	1.882216e-11
7.731	0.145	1.201e-10	1.825745e-11
7.731	0.148	1.196e-10	1.844293e-11
7.731	0.151	1.196e-10	1.847173e-11
7.731	0.154	1.198e-10	1.84393e-11
7.731	0.157	1.193e-10	1.843337e-11
7.731	0.16	1.18e-10	1.825298e-11
7.731	0.163	1.166e-10	1.792693e-11
7.731	0.166	1.158e-10	1.766142e-11
7.731	0.169	1.159e-10	1.808636e-11
7.731	0.172	1.162e-10	1.822629e-11
7.731	0.175	1.158e-10	1.847087e-11
7.731	0.178	1.147e-10	1.822519e-11
7.731	0.181	1.144e-10	1.808557e-11
7.731	0.184	1.137e-10	1.798796e-11
7.731	0.187	1.127e-10	1.794006e-11
7.731	0.19	1.125e-10	1.798992e-11
7.731	0.193	1.109e-10	1.767912e-11
7.731	0.196	1.109e-10	1.759512e-11
7.731	0.199	1.113e-10	1.796061e-11
7.732	-0.2	1.155e-10	2.022369e-11
7.732	-0.197	1.152e-10	2.051085e-11
7.732	-0.194	1.151e-10	2.090157e-11
7.732	-0.191	1.15e-10	2.077286e-11
7.732	-0.188	1.154e-10	2.107217e-11
7.732	-0.185	1.149e-10	2.086875e-11
7.732	-0.182	1.15e-10	2.086915e-11
7.732	-0.179	1.161e-10	2.152009e-11
7.732	-0.176	1.174e-10	2.172157e-11
7.732	-0.173	1.179e-10	2.145692e-11
7.732	-0.17	1.176e-10	2.142603e-11
7.732	-0.167	1.184e-10	2.165037e-11
7.732	-0.164	1.185e-10	2.17788e-11
7.732	-0.161	1.193e-10	2.193773e-11
7.732	-0.158	1.207e-10	2.190681e-11
7.732	-0.155	1.215e-10	2.203392e-11
7.732	-0.152	1.223e-10	2.229984e-11
7.732	-0.149	1.226e-10	2.289951e-11
7.732	-0.146	1.237e-10	2.315558e-11
7.732	-0.143	1.256e-10	2.355972e-11
7.732	-0.14	1.284e-10	2.399999e-11
7.732	-0.137	1.295e-10	2.399999e-11
7.732	-0.134	1.302e-10	2.399999e-11
7.732	-0.131	1.324e-10	2.399999e-11
7.732	-0.128	1.352e-10	2.399999e-11
7.732	-0.125	1.365e-10	2.399999e-11
7.732	-0.122	1.38e-10	2.399999e-11
7.732	-0.119	1.401e-10	2.399999e-11
7.732	-0.116	1.427e-10	2.399999e-11
7.732	-0.113	1.447e-10	2.399999e-11
7.732	-0.11	1.461e-10	2.399999e-11
7.732	-0.107	1.476e-10	2.399999e-11
7.732	-0.104	1.488e-10	2.399999e-11
7.732	-0.101	1.498e-10	2.399999e-11
7.732	-0.0979999999999999	1.497e-10	2.399999e-11
7.732	-0.0949999999999999	1.495e-10	2.399999e-11
7.732	-0.0919999999999999	1.492e-10	2.399999e-11
7.732	-0.0889999999999999	1.476e-10	2.399999e-11
7.732	-0.0859999999999999	1.463e-10	2.399999e-11
7.732	-0.0829999999999999	1.43e-10	2.381801e-11
7.732	-0.0799999999999999	1.391e-10	2.293733e-11
7.732	-0.0769999999999999	1.341e-10	2.13302e-11
7.732	-0.0739999999999999	1.295e-10	2.002996e-11
7.732	-0.0709999999999999	1.261e-10	1.928278e-11
7.732	-0.0679999999999999	1.211e-10	1.794275e-11
7.732	-0.0649999999999999	1.163e-10	1.677045e-11
7.732	-0.0619999999999999	1.109e-10	1.554611e-11
7.732	-0.0589999999999999	1.047e-10	1.425343e-11
7.732	-0.0559999999999999	9.94e-11	1.318364e-11
7.732	-0.0529999999999999	9.4e-11	1.178611e-11
7.732	-0.0499999999999999	8.83e-11	1.064317e-11
7.732	-0.0469999999999999	8.41e-11	1.01334e-11
7.732	-0.0439999999999999	7.88e-11	9.101837e-12
7.732	-0.0409999999999999	7.36e-11	8.105923e-12
7.732	-0.0379999999999999	6.81e-11	7.197099e-12
7.732	-0.0349999999999999	6.23e-11	6.779277e-12
7.732	-0.0319999999999999	5.71e-11	6.033712e-12
7.732	-0.0289999999999999	5.21e-11	5.636162e-12
7.732	-0.0259999999999999	4.76e-11	5.265398e-12
7.732	-0.0229999999999999	4.33e-11	4.672102e-12
7.732	-0.0199999999999999	4.04e-11	4.324415e-12
7.732	-0.0169999999999998	3.85e-11	4.480759e-12
7.732	-0.0139999999999998	3.75e-11	4.351022e-12
7.732	-0.0109999999999998	3.69e-11	4.452376e-12
7.732	-0.0079999999999998	3.64e-11	4.678722e-12
7.732	-0.0049999999999998	3.62e-11	4.969516e-12
7.732	-0.0019999999999998	3.63e-11	5.361902e-12
7.732	0.0010000000000001	3.64e-11	5.702126e-12
7.732	0.0040000000000001	3.71e-11	5.988898e-12
7.732	0.0070000000000001	3.85e-11	6.425294e-12
7.732	0.0100000000000002	3.99e-11	6.85436e-12
7.732	0.0130000000000002	4.24e-11	7.4515e-12
7.732	0.0160000000000002	4.6e-11	8.209942e-12
7.732	0.0190000000000002	4.98e-11	8.807816e-12
7.732	0.0220000000000002	5.48e-11	9.455147e-12
7.732	0.0250000000000002	6.14e-11	1.073982e-11
7.732	0.0280000000000002	6.86e-11	1.189059e-11
7.732	0.0310000000000002	7.67e-11	1.325016e-11
7.732	0.0340000000000002	8.58e-11	1.480314e-11
7.732	0.0370000000000002	9.56e-11	1.627323e-11
7.732	0.0400000000000002	1.054e-10	1.780141e-11
7.732	0.0430000000000002	1.135e-10	1.88817e-11
7.732	0.0460000000000002	1.208e-10	1.971964e-11
7.732	0.0490000000000002	1.265e-10	2.03181e-11
7.732	0.0520000000000002	1.303e-10	2.066729e-11
7.732	0.0550000000000002	1.321e-10	2.050436e-11
7.732	0.0580000000000002	1.336e-10	2.01722e-11
7.732	0.0610000000000002	1.328e-10	1.928045e-11
7.732	0.0640000000000002	1.319e-10	1.877153e-11
7.732	0.0670000000000002	1.318e-10	1.886367e-11
7.732	0.0700000000000002	1.313e-10	1.868314e-11
7.732	0.0730000000000002	1.315e-10	1.876436e-11
7.732	0.0760000000000002	1.301e-10	1.82006e-11
7.732	0.0790000000000002	1.289e-10	1.802554e-11
7.732	0.0820000000000002	1.291e-10	1.809038e-11
7.732	0.0850000000000003	1.294e-10	1.80969e-11
7.732	0.0880000000000002	1.288e-10	1.779237e-11
7.732	0.0910000000000002	1.277e-10	1.77505e-11
7.732	0.0940000000000003	1.28e-10	1.794592e-11
7.732	0.0970000000000003	1.273e-10	1.792714e-11
7.732	0.1	1.275e-10	1.790551e-11
7.732	0.103	1.271e-10	1.788411e-11
7.732	0.106	1.273e-10	1.807154e-11
7.732	0.109	1.264e-10	1.825299e-11
7.732	0.112	1.253e-10	1.800153e-11
7.732	0.115	1.246e-10	1.811291e-11
7.732	0.118	1.25e-10	1.834816e-11
7.732	0.121	1.243e-10	1.813662e-11
7.732	0.124	1.237e-10	1.804946e-11
7.732	0.127	1.24e-10	1.822857e-11
7.732	0.13	1.233e-10	1.84622e-11
7.732	0.133	1.221e-10	1.824366e-11
7.732	0.136	1.219e-10	1.845933e-11
7.732	0.139	1.219e-10	1.858773e-11
7.732	0.142	1.211e-10	1.851106e-11
7.732	0.145	1.196e-10	1.846505e-11
7.732	0.148	1.184e-10	1.809801e-11
7.732	0.151	1.179e-10	1.805915e-11
7.732	0.154	1.18e-10	1.824211e-11
7.732	0.157	1.179e-10	1.843893e-11
7.732	0.16	1.174e-10	1.817017e-11
7.732	0.163	1.16e-10	1.78203e-11
7.732	0.166	1.16e-10	1.800447e-11
7.732	0.169	1.15e-10	1.789882e-11
7.732	0.172	1.14e-10	1.766432e-11
7.732	0.175	1.147e-10	1.794875e-11
7.732	0.178	1.145e-10	1.773469e-11
7.732	0.181	1.142e-10	1.788004e-11
7.732	0.184	1.135e-10	1.803207e-11
7.732	0.187	1.124e-10	1.794878e-11
7.732	0.19	1.122e-10	1.79481e-11
7.732	0.193	1.113e-10	1.78304e-11
7.732	0.196	1.104e-10	1.754164e-11
7.732	0.199	1.107e-10	1.759404e-11
7.733	-0.2	1.15e-10	2.052513e-11
7.733	-0.197	1.148e-10	1.992931e-11
7.733	-0.194	1.152e-10	1.998355e-11
7.733	-0.191	1.162e-10	2.043133e-11
7.733	-0.188	1.162e-10	2.070007e-11
7.733	-0.185	1.168e-10	2.098942e-11
7.733	-0.182	1.171e-10	2.110058e-11
7.733	-0.179	1.174e-10	2.097177e-11
7.733	-0.176	1.177e-10	2.138694e-11
7.733	-0.173	1.17e-10	2.124397e-11
7.733	-0.17	1.173e-10	2.16228e-11
7.733	-0.167	1.183e-10	2.178689e-11
7.733	-0.164	1.191e-10	2.203458e-11
7.733	-0.161	1.189e-10	2.191098e-11
7.733	-0.158	1.2e-10	2.216618e-11
7.733	-0.155	1.217e-10	2.263211e-11
7.733	-0.152	1.231e-10	2.290914e-11
7.733	-0.149	1.235e-10	2.298066e-11
7.733	-0.146	1.242e-10	2.309636e-11
7.733	-0.143	1.253e-10	2.342088e-11
7.733	-0.14	1.269e-10	2.386642e-11
7.733	-0.137	1.291e-10	2.399999e-11
7.733	-0.134	1.298e-10	2.399999e-11
7.733	-0.131	1.321e-10	2.399999e-11
7.733	-0.128	1.347e-10	2.399999e-11
7.733	-0.125	1.36e-10	2.399999e-11
7.733	-0.122	1.38e-10	2.399999e-11
7.733	-0.119	1.404e-10	2.399999e-11
7.733	-0.116	1.433e-10	2.399999e-11
7.733	-0.113	1.453e-10	2.399999e-11
7.733	-0.11	1.476e-10	2.399999e-11
7.733	-0.107	1.488e-10	2.399999e-11
7.733	-0.104	1.5e-10	2.399999e-11
7.733	-0.101	1.516e-10	2.399999e-11
7.733	-0.0979999999999999	1.518e-10	2.399999e-11
7.733	-0.0949999999999999	1.52e-10	2.399999e-11
7.733	-0.0919999999999999	1.511e-10	2.399999e-11
7.733	-0.0889999999999999	1.496e-10	2.399999e-11
7.733	-0.0859999999999999	1.469e-10	2.399999e-11
7.733	-0.0829999999999999	1.432e-10	2.399999e-11
7.733	-0.0799999999999999	1.4e-10	2.373576e-11
7.733	-0.0769999999999999	1.349e-10	2.241731e-11
7.733	-0.0739999999999999	1.29e-10	2.078414e-11
7.733	-0.0709999999999999	1.22e-10	1.926671e-11
7.733	-0.0679999999999999	1.158e-10	1.787361e-11
7.733	-0.0649999999999999	1.106e-10	1.660344e-11
7.733	-0.0619999999999999	1.049e-10	1.550869e-11
7.733	-0.0589999999999999	9.9e-11	1.429658e-11
7.733	-0.0559999999999999	9.3e-11	1.326484e-11
7.733	-0.0529999999999999	8.68e-11	1.216903e-11
7.733	-0.0499999999999999	8.15e-11	1.096363e-11
7.733	-0.0469999999999999	7.66e-11	1.0196e-11
7.733	-0.0439999999999999	7.23e-11	9.542446e-12
7.733	-0.0409999999999999	6.77e-11	8.811201e-12
7.733	-0.0379999999999999	6.27e-11	7.847712e-12
7.733	-0.0349999999999999	5.79e-11	6.925756e-12
7.733	-0.0319999999999999	5.33e-11	6.555126e-12
7.733	-0.0289999999999999	4.87e-11	5.799803e-12
7.733	-0.0259999999999999	4.47e-11	5.376237e-12
7.733	-0.0229999999999999	4.11e-11	4.729989e-12
7.733	-0.0199999999999999	3.81e-11	4.495477e-12
7.733	-0.0169999999999998	3.66e-11	4.25524e-12
7.733	-0.0139999999999998	3.57e-11	4.174295e-12
7.733	-0.0109999999999998	3.52e-11	4.214611e-12
7.733	-0.0079999999999998	3.48e-11	4.214479e-12
7.733	-0.0049999999999998	3.41e-11	4.190021e-12
7.733	-0.0019999999999998	3.39e-11	4.104112e-12
7.733	0.0010000000000001	3.35e-11	4.14064e-12
7.733	0.0040000000000001	3.4e-11	4.249073e-12
7.733	0.0070000000000001	3.52e-11	4.655697e-12
7.733	0.0100000000000002	3.68e-11	4.790229e-12
7.733	0.0130000000000002	3.96e-11	5.452886e-12
7.733	0.0160000000000002	4.36e-11	6.035775e-12
7.733	0.0190000000000002	4.84e-11	6.637923e-12
7.733	0.0220000000000002	5.43e-11	7.561556e-12
7.733	0.0250000000000002	6.21e-11	8.756592e-12
7.733	0.0280000000000002	7.1e-11	1.008639e-11
7.733	0.0310000000000002	8.04e-11	1.130468e-11
7.733	0.0340000000000002	9.01e-11	1.258599e-11
7.733	0.0370000000000002	9.96e-11	1.416976e-11
7.733	0.0400000000000002	1.087e-10	1.549819e-11
7.733	0.0430000000000002	1.166e-10	1.642176e-11
7.733	0.0460000000000002	1.223e-10	1.693978e-11
7.733	0.0490000000000002	1.259e-10	1.733178e-11
7.733	0.0520000000000002	1.279e-10	1.743354e-11
7.733	0.0550000000000002	1.294e-10	1.737705e-11
7.733	0.0580000000000002	1.294e-10	1.729496e-11
7.733	0.0610000000000002	1.281e-10	1.711498e-11
7.733	0.0640000000000002	1.276e-10	1.679655e-11
7.733	0.0670000000000002	1.273e-10	1.684788e-11
7.733	0.0700000000000002	1.267e-10	1.667547e-11
7.733	0.0730000000000002	1.263e-10	1.659881e-11
7.733	0.0760000000000002	1.256e-10	1.675618e-11
7.733	0.0790000000000002	1.243e-10	1.655043e-11
7.733	0.0820000000000002	1.234e-10	1.653378e-11
7.733	0.0850000000000003	1.233e-10	1.6654e-11
7.733	0.0880000000000002	1.236e-10	1.69422e-11
7.733	0.0910000000000002	1.238e-10	1.696292e-11
7.733	0.0940000000000003	1.236e-10	1.725848e-11
7.733	0.0970000000000003	1.222e-10	1.708258e-11
7.733	0.1	1.221e-10	1.691889e-11
7.733	0.103	1.222e-10	1.706542e-11
7.733	0.106	1.218e-10	1.717436e-11
7.733	0.109	1.216e-10	1.732254e-11
7.733	0.112	1.216e-10	1.751666e-11
7.733	0.115	1.216e-10	1.778428e-11
7.733	0.118	1.211e-10	1.764385e-11
7.733	0.121	1.211e-10	1.796399e-11
7.733	0.124	1.209e-10	1.800448e-11
7.733	0.127	1.2e-10	1.790487e-11
7.733	0.13	1.196e-10	1.792775e-11
7.733	0.133	1.206e-10	1.836345e-11
7.733	0.136	1.203e-10	1.817113e-11
7.733	0.139	1.197e-10	1.793056e-11
7.733	0.142	1.192e-10	1.823506e-11
7.733	0.145	1.193e-10	1.860398e-11
7.733	0.148	1.185e-10	1.843367e-11
7.733	0.151	1.17e-10	1.826473e-11
7.733	0.154	1.166e-10	1.843544e-11
7.733	0.157	1.162e-10	1.838199e-11
7.733	0.16	1.161e-10	1.820061e-11
7.733	0.163	1.161e-10	1.819168e-11
7.733	0.166	1.154e-10	1.814817e-11
7.733	0.169	1.151e-10	1.836415e-11
7.733	0.172	1.147e-10	1.828748e-11
7.733	0.175	1.146e-10	1.823217e-11
7.733	0.178	1.146e-10	1.829969e-11
7.733	0.181	1.137e-10	1.831643e-11
7.733	0.184	1.117e-10	1.810721e-11
7.733	0.187	1.116e-10	1.781819e-11
7.733	0.19	1.122e-10	1.789376e-11
7.733	0.193	1.114e-10	1.792871e-11
7.733	0.196	1.111e-10	1.797262e-11
7.733	0.199	1.099e-10	1.761154e-11
7.734	-0.2	1.15e-10	1.929265e-11
7.734	-0.197	1.153e-10	1.946439e-11
7.734	-0.194	1.159e-10	2.029824e-11
7.734	-0.191	1.154e-10	1.994301e-11
7.734	-0.188	1.154e-10	2.018625e-11
7.734	-0.185	1.156e-10	1.988209e-11
7.734	-0.182	1.157e-10	1.991824e-11
7.734	-0.179	1.165e-10	2.026955e-11
7.734	-0.176	1.165e-10	2.046067e-11
7.734	-0.173	1.181e-10	2.067196e-11
7.734	-0.17	1.186e-10	2.123099e-11
7.734	-0.167	1.185e-10	2.109397e-11
7.734	-0.164	1.194e-10	2.143697e-11
7.734	-0.161	1.203e-10	2.146066e-11
7.734	-0.158	1.208e-10	2.180537e-11
7.734	-0.155	1.214e-10	2.221883e-11
7.734	-0.152	1.215e-10	2.200378e-11
7.734	-0.149	1.23e-10	2.254959e-11
7.734	-0.146	1.242e-10	2.246357e-11
7.734	-0.143	1.252e-10	2.276644e-11
7.734	-0.14	1.26e-10	2.303519e-11
7.734	-0.137	1.282e-10	2.380303e-11
7.734	-0.134	1.294e-10	2.399999e-11
7.734	-0.131	1.317e-10	2.399999e-11
7.734	-0.128	1.33e-10	2.399999e-11
7.734	-0.125	1.351e-10	2.399999e-11
7.734	-0.122	1.368e-10	2.399999e-11
7.734	-0.119	1.389e-10	2.399999e-11
7.734	-0.116	1.41e-10	2.399999e-11
7.734	-0.113	1.425e-10	2.399999e-11
7.734	-0.11	1.445e-10	2.399999e-11
7.734	-0.107	1.457e-10	2.399999e-11
7.734	-0.104	1.478e-10	2.399999e-11
7.734	-0.101	1.482e-10	2.399999e-11
7.734	-0.0979999999999999	1.477e-10	2.399999e-11
7.734	-0.0949999999999999	1.475e-10	2.399999e-11
7.734	-0.0919999999999999	1.471e-10	2.399999e-11
7.734	-0.0889999999999999	1.461e-10	2.399999e-11
7.734	-0.0859999999999999	1.449e-10	2.399999e-11
7.734	-0.0829999999999999	1.423e-10	2.399999e-11
7.734	-0.0799999999999999	1.386e-10	2.399999e-11
7.734	-0.0769999999999999	1.341e-10	2.339654e-11
7.734	-0.0739999999999999	1.293e-10	2.224068e-11
7.734	-0.0709999999999999	1.239e-10	2.114373e-11
7.734	-0.0679999999999999	1.184e-10	1.977028e-11
7.734	-0.0649999999999999	1.128e-10	1.876678e-11
7.734	-0.0619999999999999	1.068e-10	1.781574e-11
7.734	-0.0589999999999999	1.004e-10	1.660821e-11
7.734	-0.0559999999999999	9.46e-11	1.524832e-11
7.734	-0.0529999999999999	8.85e-11	1.400693e-11
7.734	-0.0499999999999999	8.19e-11	1.278026e-11
7.734	-0.0469999999999999	7.59e-11	1.169513e-11
7.734	-0.0439999999999999	7.02e-11	1.062273e-11
7.734	-0.0409999999999999	6.47e-11	9.610665e-12
7.734	-0.0379999999999999	5.99e-11	9.098083e-12
7.734	-0.0349999999999999	5.53e-11	8.3378e-12
7.734	-0.0319999999999999	5.06e-11	7.54677e-12
7.734	-0.0289999999999999	4.6e-11	6.907583e-12
7.734	-0.0259999999999999	4.21e-11	6.256687e-12
7.734	-0.0229999999999999	3.89e-11	5.501876e-12
7.734	-0.0199999999999999	3.66e-11	5.045446e-12
7.734	-0.0169999999999998	3.46e-11	4.66521e-12
7.734	-0.0139999999999998	3.35e-11	4.424571e-12
7.734	-0.0109999999999998	3.26e-11	4.324981e-12
7.734	-0.0079999999999998	3.21e-11	4.012989e-12
7.734	-0.0049999999999998	3.18e-11	3.7378e-12
7.734	-0.0019999999999998	3.13e-11	3.531343e-12
7.734	0.0010000000000001	3.13e-11	3.35828e-12
7.734	0.0040000000000001	3.2e-11	3.315953e-12
7.734	0.0070000000000001	3.34e-11	3.433238e-12
7.734	0.0100000000000002	3.59e-11	3.745895e-12
7.734	0.0130000000000002	3.91e-11	4.224517e-12
7.734	0.0160000000000002	4.3e-11	4.676444e-12
7.734	0.0190000000000002	4.86e-11	5.259293e-12
7.734	0.0220000000000002	5.48e-11	5.905766e-12
7.734	0.0250000000000002	6.23e-11	6.932239e-12
7.734	0.0280000000000002	7.16e-11	8.174766e-12
7.734	0.0310000000000002	8.14e-11	9.117805e-12
7.734	0.0340000000000002	9.11e-11	1.039418e-11
7.734	0.0370000000000002	9.98e-11	1.14139e-11
7.734	0.0400000000000002	1.079e-10	1.240509e-11
7.734	0.0430000000000002	1.139e-10	1.327947e-11
7.734	0.0460000000000002	1.184e-10	1.368838e-11
7.734	0.0490000000000002	1.217e-10	1.412894e-11
7.734	0.0520000000000002	1.228e-10	1.419618e-11
7.734	0.0550000000000002	1.232e-10	1.42322e-11
7.734	0.0580000000000002	1.225e-10	1.411539e-11
7.734	0.0610000000000002	1.22e-10	1.446291e-11
7.734	0.0640000000000002	1.213e-10	1.451203e-11
7.734	0.0670000000000002	1.202e-10	1.447649e-11
7.734	0.0700000000000002	1.203e-10	1.467827e-11
7.734	0.0730000000000002	1.197e-10	1.475156e-11
7.734	0.0760000000000002	1.188e-10	1.481468e-11
7.734	0.0790000000000002	1.19e-10	1.503804e-11
7.734	0.0820000000000002	1.183e-10	1.523779e-11
7.734	0.0850000000000003	1.183e-10	1.560514e-11
7.734	0.0880000000000002	1.187e-10	1.592215e-11
7.734	0.0910000000000002	1.186e-10	1.615239e-11
7.734	0.0940000000000003	1.194e-10	1.631962e-11
7.734	0.0970000000000003	1.198e-10	1.657698e-11
7.734	0.1	1.203e-10	1.701588e-11
7.734	0.103	1.205e-10	1.728372e-11
7.734	0.106	1.207e-10	1.745329e-11
7.734	0.109	1.2e-10	1.74294e-11
7.734	0.112	1.196e-10	1.7505e-11
7.734	0.115	1.195e-10	1.767606e-11
7.734	0.118	1.204e-10	1.779889e-11
7.734	0.121	1.206e-10	1.797302e-11
7.734	0.124	1.2e-10	1.80061e-11
7.734	0.127	1.206e-10	1.862461e-11
7.734	0.13	1.207e-10	1.89337e-11
7.734	0.133	1.199e-10	1.883417e-11
7.734	0.136	1.188e-10	1.869945e-11
7.734	0.139	1.185e-10	1.865917e-11
7.734	0.142	1.178e-10	1.859617e-11
7.734	0.145	1.178e-10	1.869388e-11
7.734	0.148	1.175e-10	1.871714e-11
7.734	0.151	1.174e-10	1.886519e-11
7.734	0.154	1.169e-10	1.861463e-11
7.734	0.157	1.163e-10	1.863342e-11
7.734	0.16	1.163e-10	1.867841e-11
7.734	0.163	1.153e-10	1.842289e-11
7.734	0.166	1.148e-10	1.846976e-11
[truncated: 12,875 more rows]
